# Supplementary material for: Integrating metagenomic binning with flux balance analysis to unravel syntrophies in anaerobic CO2 methanation
Source: Microbiome. 2022 Aug 3;10:117. doi: 10.1186/s40168-022-01311-1 (PMC9347119; doi:10.1186/s40168-022-01311-1)
Supplement: Supplementary file 3 — Additional file 2: Dataset S1. Genes responsible for EPS biosynthesis or involved in biofilm formation according to Model Seed categories used for targeted investigation through Hidden Markov Models. List of KEGG code, reaction and name of genes searched, combined with the number of copies found in each genome. “*” refers to results retrieved by EggNOG annotation alone, “^” refer to results obtained through HMM search and no annotation refers to results retrieved by RAST. [file 40168_2022_1311_MOESM2_ESM.xlsx]

## Sheet: Foglio1
KEGG	Reaction	Gene	Firmicutes sp. 966	Firmicutes sp. 974	Limnocordia sp. 975	Acetomicrobium sp. 972	M. wolfeii 957
K19420	Exopolysaccharide biosynthesis transcriptional activator EpsA	EpsA
K00903	Manganese-dependent protein-tyrosine phosphatase (3.1.3.48)	EpsB	1		1
K19421	Tyrosine-protein kinase transmembrane modulator EpsC	EpsC	1		1
K19422	Tyrosine-protein kinase EpsD (EC 2.7.10.2)	EpsD	1		1
K16712	Undecaprenyl-phosphate galactosephosphotransferase (EC 2.7.8.6)	EpsE
K16713	Exopolysaccharide biosynthesis glycosyltransferase EpsF (EC 2.4.1.-)	EpsF	1
K19425	Exopolysaccharide biosynthesis acetyltransferase EpsH	EpsH
K07705	Exopolysaccharide biosynthesis transcription antiterminator, LytR family	LytR
K01005	Capsular polysaccharide synthesis enzyme CpsA, sugar transferase Exopolysaccharide biosynthesis transcriptional activator EpsA	CpsA	1*	1*	1*	1*
K01104	Capsular polysaccharide synthesis enzyme CpsB Capsular polysaccharide biosythesis protein CpsI Tyrosine-protein phosphatase CpsB (EC 3.1.3.48)	CpsB, CpsI
K20988	Capsular polysaccharide synthesis enzyme CpsC, polysaccharide export Tyrosine-protein kinase transmembrane modulator EpsC	CpsC
K16554	Capsular polysaccharide synthesis enzyme CpsD, exopolysaccharide synthesis Tyrosine-protein kinase EpsD (EC 2.7.10.2)	CpsD	3^		2^
K01991	Capsular polysaccharide synthesis enzyme CpsH Capsular polysaccharide repeating-unit polymerase CpsH	CpsH
K00266	Glycosyl transferase, group 2 family protein	Glt2
K00264	Glycosyl transferase, group 1 family protein	Glt1	1
K07271	Lipopolysaccharide cholinephosphotransferase LicD3 (EC 2.7.8.-)	LicD3
K15778	Glycosyl transferase CpsG	CpsG
K16696	Capsular polysaccharide repeat unit transporter CpsL	CpsL
K13012	Capsular polysaccharide biosynthesis protein Cps4E	Cps4E
K01784	Polysaccharide biosynthesis protein CpsM(V)	CpsM
K16710	Polysaccharide biosynthesis glycosyl transferase CpsJ	CpsJ
K00067	Polysaccharide biosynthesis glycosyl transferase CpsO	CpsO
K00033	Peptidoglycan N-acetylglucosamine deacetylase (EC 3.5.1.-)	Pgd	3	2	2
K04333	Transcriptional regulator CsgD for 2nd curli operon	CsgD
K04334	Major curlin subunit precursor CsgA	CsgA
K04335	Minor curlin subunit CsgB, nucleation component of curlin monomers	CsgB
K04337	Curli production assembly/transport component CsgE	CsgE
K04338	Curli production assembly/transport component CsgF	CsgF
K06214	Curli production assembly/transport component CsgG	CsgG
K04336	Putative curli production protein CsgC	CsgC
K02278	Type IV prepilin peptidase TadV/CpaA	TadV	1
K02279	Flp pilus assembly protein RcpC/CpaB	RcpC	1	1^	1^	1^
K02280	Type II/IV secretion system secretin RcpA/CpaC, associated with Flp pilus assembly	RcpA	1
K12509	Flp pilus assembly protein RcpB	RcpB
K02282	Type II/IV secretion system ATPase TadZ/CpaE, associated with Flp pilus assembly	TadZ	1	1
K11991	Type II/IV secretion system ATP hydrolase TadA/VirB11/CpaF, TadA subfamily	TadA	1	1	2^	1^
K12510	Flp pilus assembly protein TadB	TadB	1	1
K12511	Type II/IV secretion system protein TadC, associated with Flp pilus assembly	TadC	1
K12512	Flp pilus assembly protein TadD, contains TPR repeat	TadD
K12513	Flp pilus assembly membrane protein TadE	TadE
K12514	Flp pilus assembly surface protein TadF, ATP/GTP-binding motif	TadF
K12515	Protein TadG, associated with Flp pilus assembly	TadG
-	VWD domain-containing protein	VWD	1
-	hyp4, exported protein family 3	Hyp4	1
-	Polysaccharide deacetylases	Pod			1
K02279	Flp pilus assembly protein CpaB	CpaB	1	1		1
K02280	Flp pilus assembly protein, secretin CpaC	CpaC	1
K02282	Flp pilus assembly protein, ATPase CpaE	CpaE	1	1		1
K02283	Flp pilus assembly protein, ATPase CpaF	CpaF	1	1		1	1
K12510	Flp pilus assembly protein TadB	TadB	1	1		1
K12511	Flp pilus assembly protein TadC	TadC	1	1		1	1
K02651	Flp pilus assembly protein, pilin Flp	pilin Flp	2	1		1
K02654	Type II secretory pathway, prepilin signal	prepilin signal	1			1
