# Supplementary material for: Integrating metagenomic binning with flux balance analysis to unravel syntrophies in anaerobic CO2 methanation
Source: Microbiome. 2022 Aug 3;10:117. doi: 10.1186/s40168-022-01311-1 (PMC9347119; doi:10.1186/s40168-022-01311-1)
Supplement: Supplementary file 4 — Additional file 3: Dataset S2. Metagenomes clusters used to summarize the abundance profile of MAGs and experiment related unique identifiers of raw reads. The corresponding reference is associated with each experiment used for coverage profile calculation. [file 40168_2022_1311_MOESM3_ESM.xlsx]

## Sheet: Foglio 1
Cluster name	Project code	Reference	1	Campanaro S, Treu L, Kougias PG, Luo G, Angelidaki I. Metagenomic binning reveals the functional roles of core abundant microorganisms in twelve full-scale biogas plants. Water Res. 2018 Sep 1;140:123-134. doi:10.1016/j.watres.2018.04.043.
LSBR1-biofilm-diffuser	PRJNA762202	0	2	Bremges A, Maus I, Belmann P, Eikmeyer F, Winkler A, Albersmeier A, Pühler A, Schlüter A, Sczyrba A. Deeply sequenced metagenome and metatranscriptome of a biogas-producing microbial community from an agricultural production-scale biogas plant. Gigascience. 2015 Jul 30;4:33. doi: 10.1186/s13742-015-0073-6
LSBR2-biofilm-diffuser	PRJNA762202	0	3	Ziels RM, Sousa DZ, Stensel HD, Beck DAC. DNA-SIP based genome-centric metagenomics identifies key long-chain fatty acid-degrading populations in anaerobic digesters with different feeding frequencies. ISME J. 2018 Jan;12(1):112-123. doi: 10.1038/ismej.2017.143.
LSBR3-biofilm-filter	PRJNA762202	0	4	Fontana A, Campanaro S, Treu L, Kougias PG, Cappa F, Morelli L, Angelidaki I. Performance and genome-centric metagenomics of thermophilic single and two-stage anaerobic digesters treating cheese wastes. Water Res. 2018 May 1;134:181-191.
LSBR4-biofilm-filter	PRJNA762202	0	5	Kougias PG, Campanaro S, Treu L, Tsapekos P, Armani A, Angelidaki I. Genome-centric metagenomics revealed the spatial distribution and the diverse metabolic functions of lignocellulose degrading uncultured bacteria. Appl Environ Microbiol. 2018 Jul 13. pii: AEM.01244-18. doi: 10.1128/AEM.01244-18.
BP-Luo_Nysted	MG-6474	1	6	Campanaro, S., Treu, L., Kougias, P.G., De Francisci, D., Valle, G. and Angelidaki, I., 2016. Metagenomic analysis and functional characterization of the biogas microbiome using high throughput shotgun sequencing and a novel binning strategy. Biotechnology for biofuels, 9(1), p.26.
BP-Luo_Fangel	MG-6474	1	7	Kouzuma A, Tsutsumi M, Ishii S, Ueno Y, Abe T, Watanabe K. Non-autotrophic methanogens dominate in anaerobic digesters. Sci Rep. 2017 May 4;7(1):1510. doi: 10.1038/s41598-017-01752-x.
BP-Luo_Fakse	MG-6474	1	8	Maus I, Koeck DE, Cibis KG, Hahnke S, Kim YS, Langer T, Kreubel J, Erhard M, Bremges A, Off S, Stolze Y, Jaenicke S, Goesmann A, Sczyrba A, Scherer P, König H, Schwarz WH, Zverlov VV, Liebl W, Pühler A, Schlüter A, Klocke M. Unraveling the microbiome of a thermophilic biogas plant by metagenome and metatranscriptome analysis complemented by characterization of bacterial and archaeal isolates. Bio…
BP-Luo_Sinding	MG-6474	1	9	Ruiz-Sánchez J, Campanaro S, Guivernau M, Fernández B, Prenafeta-Boldú FX. Effect of ammonia on the active microbiome and metagenome from stable full-scale digesters. Bioresour Technol. 2018 Feb;250:513-522. doi:10.1016/j.biortech.2017.11.068.
BP-Luo_Blahoj	MG-6474	1	10	Zhu, X., Campanaro, S., Treu, L., Kougias, P.G. and Angelidaki, I., 2019. Novel ecological insights and functional roles during anaerobic digestion of saccharides unveiled by genome-centric metagenomics. Water research, 151, pp.271-279.
BP-Luo_Lemvig	MG-6474	1	11	Mosbæk F, Kjeldal H, Mulat DG, Albertsen M, Ward AJ, Feilberg A, Nielsen JL. Identification of syntrophic acetate-oxidizing bacteria in anaerobic digesters by combined protein-based stable isotope probing and metagenomics. ISME J. 2016 Oct;10(10):2405-18. doi: 10.1038/ismej.2016.39.
BP-Luo_Filskov	MG-6474	1	12	Sun L, Müller B, Westerholm M, Schnürer A. Syntrophic acetate oxidation in industrial CSTR biogas digesters. J Biotechnol. 2014 Feb 10;171:39-44. doi:10.1016/j.jbiotec.2013.11.016; Frank JA, Arntzen MØ, Sun L, Hagen LH, McHardy AC, Horn SJ, Eijsink VG, Schnürer A, Pope PB. Novel Syntrophic Populations Dominate an Ammonia-Tolerant Methanogenic Microbiome. mSystems. 2016 Sep 13;1(5). pii: e00092-16…
BP-Luo_Maabjerg-Sew	MG-6474	1	13	Güllert S, Fischer MA, Turaev D, Noebauer B, Ilmberger N, Wemheuer B, Alawi M, Rattei T, Daniel R, Schmitz RA, Grundhoff A, Streit WR. Deep metagenome and metatranscriptome analyses of microbial communities affiliated with an industrial biogas fermenter, a cow rumen, and elephant feces reveal major differences in carbohydrate hydrolysis strategies. Biotechnol Biofuels. 2016 Jun 7;9:121. doi:10.11…
BP-Luo_Maabjerg-Man	MG-6474	1	14	Stolze Y, Bremges A, Rumming M, Henke C, Maus I, Pühler A, Sczyrba A, Schlüter A. Identification and genome reconstruction of abundant distinct taxa in microbiomes from one thermophilic and three mesophilic production-scale biogas plants. Biotechnol Biofuels. 2016 Jul 26;9:156. doi: 10.1186/s13068-016-0565-3.
BP-Luo_Luntoft	MG-6474	1	15	Treu L, Campanaro S, Kougias PG, Sartori C, Bassani I, Angelidaki I. Hydrogen-Fueled Microbial Pathways in Biogas Upgrading Systems Revealed by Genome-Centric Metagenomics. Front Microbiol. 2018 May 28;9:1079. doi:10.3389/fmicb.2018.01079.
BP-Luo_Avedore	MG-6474	1	16	Xinyu Zhu1,2, Stefano Campanaro3,4, Laura Treu1,3*, Rekha Seshadri2, Natalia Ivanova2, Panagiotis G. Kougias1,5* , Nikos Kyrpides2 and Irini Angelidaki1 Metabolic dependencies govern microbial syntrophies during methanogenesis in an anaerobic digestion ecosystem
BP-Luo_Helsingor	MG-6474	1	17	Miao Yan, Laura Treu,* Xinyu Zhu, Hailin Tian, Arianna Basile, Ioannis A. Fotidis, Stefano Campanaro,# and Irini Angelidaki Insights into Ammonia Adaptation and Methanogenic Precursor Oxidation by Genome-Centric Analysis https://doi.org/10.1021/acs.est.0c01945
BP-NRW-meso	PRJEB8813	2	18	Panagiotis Tsapekos a, Laura Treu b,*, Stefano Campanaro b,*, Victor B. Centurion c, Xinyu Zhu a, Maria Peprah a, Zengshuai Zhang a, Panagiotis G. Kougias d, Irini Angelidaki Pilot-scale biomethanation in a trickle bed reactor: Process performance and microbiome functional reconstruction
LSBR-Pziels_R1-SIP	JGI-1105527	3	19	Anna Detman1, Michał Bucha1,2, Laura Treu3, Aleksandra Chojnacka1,4, Łukasz Pleśniak1,5, Agnieszka Salamon6,Ewa Łupikasza2, Robert Gromadka1, Jan Gawor1, Agnieszka Gromadka1, Wojciech Drzewicki5, Marta Jakubiak5,Marek Janiga7, Irena Matyasik7, Mieczysław K. Błaszczyk4, Mariusz Orion Jędrysek5, Stefano Campanaro3* and Anna Sikora1, Evaluation of acidogenesis products’ effect on biogas production p…
LSBR-Pziels_R2-SIP	JGI-1105527	3
LSBR-Pziels_T0-SIP	JGI-1105527	3
LSBR-SS-preH2	PRJNA394669	4
LSBR-DSAc-preH2	PRJNA394670	4
LSBR-DSMet-preH2	PRJNA394671	4
LSBR-SS-postH2	PRJNA394672	4
LSBR-DSAc-postH2	PRJNA394673	4
LSBR-DSMet-postH2	PRJNA394674	4
LSBR-FirAtt	PRJNA319008	5
LSBR-Liq	PRJNA319009	5
LSBR-Pmm	PRJNA319010	5
LSBR-without-lipids	PRJNA283298	6
LSBR-with-lipids	PRJNA283298	6
LSBR-steady-not-adapted	PRJNA283298	6
LSBR-shock-adapted	PRJNA283298	6
LSBR-Skouzuma_D122-BF	DDBJ-DRP003295	7
BP-NRW-thermo	PRJEB12913	8
BP-Vilasana	PRJNA356200	9
BP-Torregrossa	PRJNA356200	9
BP-Gimenells	PRJNA356200	9
BP-LaLlagosta	PRJNA356200	9
LSBR-Zhu_avicel	PRJNA416337	10
LSBR-Zhu_glucose	PRJNA416337	10
LSBR-Zhu_VFA-mixt	PRJNA416337	10
LSBR-Zhu_acetate	PRJNA416337	10
LSBR-Foulum	PRJEB10871	11
LSBR-Lynggaard	PRJEB10871	11
BP-Linkoping	PRJNA294734	12
BP-Cologne	PRJNA301928	13
BP-NRW-meso-BP2	PRJNA311382	14
BP-NRW-meso-BP1	PRJNA311380	14
BP-NRW-meso-BP3	PRJNA311378	14
BP-NRW-thermo-BP4	PRJNA311376	14
LSBR-meso-postH2	PRJNA283612	15
LSBR-meso-preH2	PRJNA283612	15
LSBR-thermo-postH2	PRJNA283612	15
LSBR-thermo-preH2	PRJNA283612	15
LSBR-Zhu_Acetate	PRJNA525781	16
LSBR-Zhu_AcH2-short	PRJNA525781	16
LSBR-Zhu_AcH2-long	PRJNA525781	16
LSBR-Yan_inoculum	PRJNA613371	17
LSBR-Yan_METHANOL	PRJNA613371	17
LSBR-Yan_ACETATE	PRJNA613371	17
LSBR-Yan_H2-CO2	PRJNA613371	17
BP-tsapekos-H2_CO2	PRJNA694528	18
LSBR-Detman_propionateFP	PRJNA680596	19
LSBR-Detman_lactateSP	PRJNA680596	19
LSBR-Detman_buyrateSP	PRJNA680596	19
LSBR-Detman_acetateSP	PRJNA680596	19
