# Supplementary material for: Integrating metagenomic binning with flux balance analysis to unravel syntrophies in anaerobic CO2 methanation
Source: Microbiome. 2022 Aug 3;10:117. doi: 10.1186/s40168-022-01311-1 (PMC9347119; doi:10.1186/s40168-022-01311-1)
Supplement: Supplementary file 5 — Additional file 4: Dataset S3. KEGG modules completeness level of MAGs. Integrated results of EggNOG and Diamond annotations. [file 40168_2022_1311_MOESM4_ESM.xlsx]

## Sheet: Foglio1
Module	Description	Ilumatobacter_sp_GSMM920	Firmicutes_sp_GSMM921	Bacteroidales_sp_GSMM 922	Firmicutes_sp_GSMM923	Clostridia_sp_GSMM924	Bacteroidales_sp_GSMM922	Clostridiales_sp_GSMM926	Methanoculleus_thermophilus_GSMM927	Tepidanaerobacter_sp_GSMM928	Rikenellaceae_sp_GSMM929	Firmicutes_sp_GSMM930	Ca. Dethiobacteraceae_sp_GSMM931	Bacillus_sp_GSMM918	Synergistetes_sp_GSMM919	Aminobacterium_colombiense_GSMM933	Syntrophothermus_sp_GSMM934	Syntrophomonas_sp_GSMM935	Bacteroidales_sp_GSMM936	Ca_Anaerovoracaceae_sp_GSMM937	Firmicutes_sp_GSMM938	Clostridiales_sp_GSMM939	Firmicutes_sp_GSMM940	Ca_Caldatribacterium_sp_GSMM941	Cloacibacillus_sp_GSMM942	Alcaligenaceae_sp_GSMM943	Burkholderiales_sp_GSMM944	Firmicutes_sp_GSMM945	Clostridia_sp_GSMM946	Catabacter_sp_GSMM932	Ruminococcaceae_sp_GSMM949	Acholeplasmatales_sp_GSMM950	Clostridia_sp_GSMM951	Acidaminococcales_sp_GSMM952	Azonexus_sp_GSMM953	Firmicutes_sp_GSMM954	Sphaerochaeta_sp_GSMM955	Ca_Thermacetogeniaceae_sp_GSMM947	Clostridia_sp_GSMM948	Bacillus_sp_GSMM958	Firmicutes_sp_GSMM959	Fermentimonas_massiliensis_GSMM960	Clostridia_sp_GSMM961	Limnochordia_sp_GSMM962	Sphaerochaeta_sp_GSMM963	Clostridia_sp_GSMM964	Actinobacteria_sp_GSMM965	Clostridiales_sp_GSMM956	Methanothermobacter_wolfeii_GSMM957
M00001	Glycolysis (Embden-Meyerhof pathway), glucose => pyruvate	1 BLOCK MISSING	COMPLETE	1 BLOCK MISSING	COMPLETE	COMPLETE	COMPLETE	1 BLOCK MISSING	COMPLETE	COMPLETE	INCOMPLETE	COMPLETE	COMPLETE	COMPLETE	1 BLOCK MISSING	COMPLETE	COMPLETE	INCOMPLETE	1 BLOCK MISSING	2 BLOCKS MISSING	2 BLOCKS MISSING	INCOMPLETE	COMPLETE	1 BLOCK MISSING	COMPLETE	2 BLOCKS MISSING	COMPLETE	INCOMPLETE	COMPLETE	INCOMPLETE	1 BLOCK MISSING	COMPLETE	COMPLETE	INCOMPLETE	1 BLOCK MISSING	1 BLOCK MISSING	INCOMPLETE	COMPLETE	COMPLETE	COMPLETE	INCOMPLETE	COMPLETE	COMPLETE	COMPLETE	1 BLOCK MISSING	COMPLETE	2 BLOCKS MISSING	1 BLOCK MISSING	INCOMPLETE
M00002	Glycolysis, core module involving three-carbon compounds	1 BLOCK MISSING	COMPLETE	COMPLETE	COMPLETE	COMPLETE	COMPLETE	1 BLOCK MISSING	COMPLETE	COMPLETE	INCOMPLETE	COMPLETE	COMPLETE	COMPLETE	COMPLETE	COMPLETE	COMPLETE	COMPLETE	1 BLOCK MISSING	1 BLOCK MISSING	COMPLETE	INCOMPLETE	COMPLETE	1 BLOCK MISSING	COMPLETE	COMPLETE	COMPLETE	INCOMPLETE	COMPLETE	INCOMPLETE	1 BLOCK MISSING	COMPLETE	COMPLETE	INCOMPLETE	COMPLETE	COMPLETE	2 BLOCKS MISSING	COMPLETE	COMPLETE	COMPLETE	1 BLOCK MISSING	COMPLETE	COMPLETE	COMPLETE	1 BLOCK MISSING	COMPLETE	1 BLOCK MISSING	1 BLOCK MISSING	1 BLOCK MISSING
M00003	Gluconeogenesis, oxaloacetate => fructose-6P	2 BLOCKS MISSING	1 BLOCK MISSING	1 BLOCK MISSING	1 BLOCK MISSING	1 BLOCK MISSING	1 BLOCK MISSING	1 BLOCK MISSING	1 BLOCK MISSING	COMPLETE	INCOMPLETE	COMPLETE	1 BLOCK MISSING	COMPLETE	COMPLETE	COMPLETE	1 BLOCK MISSING	2 BLOCKS MISSING	1 BLOCK MISSING	1 BLOCK MISSING	COMPLETE	INCOMPLETE	1 BLOCK MISSING	1 BLOCK MISSING	COMPLETE	1 BLOCK MISSING	COMPLETE	2 BLOCKS MISSING	2 BLOCKS MISSING	INCOMPLETE	1 BLOCK MISSING	2 BLOCKS MISSING	1 BLOCK MISSING	INCOMPLETE	COMPLETE	COMPLETE	INCOMPLETE	1 BLOCK MISSING	2 BLOCKS MISSING	COMPLETE	COMPLETE	1 BLOCK MISSING	COMPLETE	1 BLOCK MISSING	1 BLOCK MISSING	2 BLOCKS MISSING	2 BLOCKS MISSING	1 BLOCK MISSING	1 BLOCK MISSING
M00004	Pentose phosphate pathway (Pentose phosphate cycle)	1 BLOCK MISSING	INCOMPLETE	INCOMPLETE	INCOMPLETE	1 BLOCK MISSING	COMPLETE	INCOMPLETE	INCOMPLETE	2 BLOCKS MISSING	INCOMPLETE	INCOMPLETE	INCOMPLETE	COMPLETE	INCOMPLETE	INCOMPLETE	INCOMPLETE	INCOMPLETE	INCOMPLETE	INCOMPLETE	INCOMPLETE	2 BLOCKS MISSING	2 BLOCKS MISSING	1 BLOCK MISSING	INCOMPLETE	INCOMPLETE	INCOMPLETE	INCOMPLETE	INCOMPLETE	INCOMPLETE	COMPLETE	INCOMPLETE	INCOMPLETE	INCOMPLETE	INCOMPLETE	INCOMPLETE	INCOMPLETE	INCOMPLETE	1 BLOCK MISSING	COMPLETE	INCOMPLETE	1 BLOCK MISSING	2 BLOCKS MISSING	1 BLOCK MISSING	1 BLOCK MISSING	INCOMPLETE	INCOMPLETE	INCOMPLETE	INCOMPLETE
M00005	PRPP biosynthesis, ribose 5P => PRPP	COMPLETE	COMPLETE	COMPLETE	COMPLETE	COMPLETE	COMPLETE	1 BLOCK MISSING	COMPLETE	COMPLETE	COMPLETE	COMPLETE	COMPLETE	COMPLETE	COMPLETE	COMPLETE	COMPLETE	COMPLETE	COMPLETE	COMPLETE	COMPLETE	COMPLETE	COMPLETE	COMPLETE	COMPLETE	COMPLETE	COMPLETE	1 BLOCK MISSING	COMPLETE	COMPLETE	COMPLETE	COMPLETE	COMPLETE	1 BLOCK MISSING	COMPLETE	COMPLETE	COMPLETE	COMPLETE	COMPLETE	COMPLETE	COMPLETE	COMPLETE	COMPLETE	COMPLETE	COMPLETE	COMPLETE	COMPLETE	COMPLETE	COMPLETE
M00006	Pentose phosphate pathway, oxidative phase, glucose 6P => ribulose 5P	COMPLETE	2 BLOCKS MISSING	INCOMPLETE	INCOMPLETE	COMPLETE	COMPLETE	INCOMPLETE	INCOMPLETE	2 BLOCKS MISSING	INCOMPLETE	INCOMPLETE	INCOMPLETE	COMPLETE	INCOMPLETE	INCOMPLETE	INCOMPLETE	INCOMPLETE	INCOMPLETE	INCOMPLETE	INCOMPLETE	2 BLOCKS MISSING	1 BLOCK MISSING	1 BLOCK MISSING	2 BLOCKS MISSING	INCOMPLETE	INCOMPLETE	INCOMPLETE	INCOMPLETE	1 BLOCK MISSING	COMPLETE	INCOMPLETE	INCOMPLETE	INCOMPLETE	INCOMPLETE	INCOMPLETE	2 BLOCKS MISSING	INCOMPLETE	1 BLOCK MISSING	COMPLETE	INCOMPLETE	COMPLETE	2 BLOCKS MISSING	COMPLETE	COMPLETE	2 BLOCKS MISSING	INCOMPLETE	2 BLOCKS MISSING	INCOMPLETE
M00007	Pentose phosphate pathway, non-oxidative phase, fructose 6P => ribose 5P	1 BLOCK MISSING	1 BLOCK MISSING	1 BLOCK MISSING	COMPLETE	1 BLOCK MISSING	COMPLETE	2 BLOCKS MISSING	INCOMPLETE	COMPLETE	COMPLETE	COMPLETE	1 BLOCK MISSING	COMPLETE	1 BLOCK MISSING	1 BLOCK MISSING	COMPLETE	COMPLETE	1 BLOCK MISSING	1 BLOCK MISSING	COMPLETE	COMPLETE	1 BLOCK MISSING	COMPLETE	2 BLOCKS MISSING	COMPLETE	COMPLETE	1 BLOCK MISSING	COMPLETE	INCOMPLETE	COMPLETE	1 BLOCK MISSING	COMPLETE	2 BLOCKS MISSING	COMPLETE	COMPLETE	1 BLOCK MISSING	COMPLETE	COMPLETE	COMPLETE	1 BLOCK MISSING	1 BLOCK MISSING	COMPLETE	1 BLOCK MISSING	1 BLOCK MISSING	1 BLOCK MISSING	1 BLOCK MISSING	1 BLOCK MISSING	INCOMPLETE
M00008	Entner-Doudoroff pathway, glucose-6P => glyceraldehyde-3P + pyruvate	2 BLOCKS MISSING	INCOMPLETE	INCOMPLETE	INCOMPLETE	1 BLOCK MISSING	1 BLOCK MISSING	INCOMPLETE	INCOMPLETE	INCOMPLETE	INCOMPLETE	INCOMPLETE	INCOMPLETE	1 BLOCK MISSING	INCOMPLETE	INCOMPLETE	INCOMPLETE	INCOMPLETE	INCOMPLETE	INCOMPLETE	INCOMPLETE	INCOMPLETE	2 BLOCKS MISSING	INCOMPLETE	INCOMPLETE	INCOMPLETE	INCOMPLETE	INCOMPLETE	INCOMPLETE	2 BLOCKS MISSING	1 BLOCK MISSING	INCOMPLETE	INCOMPLETE	INCOMPLETE	INCOMPLETE	INCOMPLETE	INCOMPLETE	INCOMPLETE	2 BLOCKS MISSING	1 BLOCK MISSING	INCOMPLETE	1 BLOCK MISSING	INCOMPLETE	1 BLOCK MISSING	2 BLOCKS MISSING	INCOMPLETE	INCOMPLETE	INCOMPLETE	INCOMPLETE
M00009	Citrate cycle (TCA cycle, Krebs cycle)	2 BLOCKS MISSING	INCOMPLETE	INCOMPLETE	INCOMPLETE	INCOMPLETE	1 BLOCK MISSING	INCOMPLETE	INCOMPLETE	INCOMPLETE	INCOMPLETE	INCOMPLETE	INCOMPLETE	COMPLETE	INCOMPLETE	INCOMPLETE	INCOMPLETE	INCOMPLETE	INCOMPLETE	INCOMPLETE	INCOMPLETE	INCOMPLETE	INCOMPLETE	INCOMPLETE	INCOMPLETE	COMPLETE	COMPLETE	INCOMPLETE	INCOMPLETE	INCOMPLETE	INCOMPLETE	INCOMPLETE	INCOMPLETE	INCOMPLETE	COMPLETE	INCOMPLETE	INCOMPLETE	INCOMPLETE	INCOMPLETE	1 BLOCK MISSING	INCOMPLETE	COMPLETE	INCOMPLETE	COMPLETE	INCOMPLETE	INCOMPLETE	INCOMPLETE	INCOMPLETE	INCOMPLETE
M00010	Citrate cycle, first carbon oxidation, oxaloacetate => 2-oxoglutarate	1 BLOCK MISSING	COMPLETE	INCOMPLETE	INCOMPLETE	COMPLETE	COMPLETE	2 BLOCKS MISSING	INCOMPLETE	1 BLOCK MISSING	INCOMPLETE	COMPLETE	1 BLOCK MISSING	COMPLETE	1 BLOCK MISSING	INCOMPLETE	1 BLOCK MISSING	2 BLOCKS MISSING	INCOMPLETE	COMPLETE	2 BLOCKS MISSING	COMPLETE	COMPLETE	2 BLOCKS MISSING	INCOMPLETE	COMPLETE	COMPLETE	2 BLOCKS MISSING	2 BLOCKS MISSING	INCOMPLETE	COMPLETE	INCOMPLETE	COMPLETE	INCOMPLETE	COMPLETE	INCOMPLETE	COMPLETE	2 BLOCKS MISSING	1 BLOCK MISSING	COMPLETE	INCOMPLETE	COMPLETE	INCOMPLETE	COMPLETE	COMPLETE	1 BLOCK MISSING	1 BLOCK MISSING	COMPLETE	2 BLOCKS MISSING
M00011	Citrate cycle, second carbon oxidation, 2-oxoglutarate => oxaloacetate	1 BLOCK MISSING	INCOMPLETE	2 BLOCKS MISSING	INCOMPLETE	INCOMPLETE	1 BLOCK MISSING	INCOMPLETE	1 BLOCK MISSING	INCOMPLETE	2 BLOCKS MISSING	INCOMPLETE	2 BLOCKS MISSING	COMPLETE	INCOMPLETE	2 BLOCKS MISSING	INCOMPLETE	INCOMPLETE	INCOMPLETE	INCOMPLETE	INCOMPLETE	INCOMPLETE	INCOMPLETE	INCOMPLETE	INCOMPLETE	COMPLETE	COMPLETE	INCOMPLETE	INCOMPLETE	INCOMPLETE	INCOMPLETE	INCOMPLETE	INCOMPLETE	INCOMPLETE	COMPLETE	INCOMPLETE	INCOMPLETE	INCOMPLETE	INCOMPLETE	1 BLOCK MISSING	INCOMPLETE	COMPLETE	INCOMPLETE	COMPLETE	INCOMPLETE	INCOMPLETE	INCOMPLETE	INCOMPLETE	1 BLOCK MISSING
M00012	Glyoxylate cycle	INCOMPLETE	INCOMPLETE	INCOMPLETE	INCOMPLETE	INCOMPLETE	2 BLOCKS MISSING	INCOMPLETE	INCOMPLETE	INCOMPLETE	INCOMPLETE	INCOMPLETE	INCOMPLETE	COMPLETE	INCOMPLETE	INCOMPLETE	INCOMPLETE	INCOMPLETE	INCOMPLETE	INCOMPLETE	INCOMPLETE	INCOMPLETE	INCOMPLETE	INCOMPLETE	INCOMPLETE	2 BLOCKS MISSING	1 BLOCK MISSING	INCOMPLETE	INCOMPLETE	INCOMPLETE	INCOMPLETE	INCOMPLETE	INCOMPLETE	INCOMPLETE	COMPLETE	INCOMPLETE	INCOMPLETE	INCOMPLETE	INCOMPLETE	COMPLETE	INCOMPLETE	2 BLOCKS MISSING	INCOMPLETE	2 BLOCKS MISSING	INCOMPLETE	INCOMPLETE	INCOMPLETE	INCOMPLETE	INCOMPLETE
M00013	Malonate semialdehyde pathway, propanoyl-CoA => acetyl-CoA	INCOMPLETE	INCOMPLETE	INCOMPLETE	INCOMPLETE	INCOMPLETE	INCOMPLETE	INCOMPLETE	INCOMPLETE	INCOMPLETE	INCOMPLETE	INCOMPLETE	INCOMPLETE	INCOMPLETE	INCOMPLETE	INCOMPLETE	INCOMPLETE	INCOMPLETE	INCOMPLETE	INCOMPLETE	INCOMPLETE	INCOMPLETE	INCOMPLETE	INCOMPLETE	INCOMPLETE	INCOMPLETE	INCOMPLETE	INCOMPLETE	INCOMPLETE	INCOMPLETE	INCOMPLETE	INCOMPLETE	INCOMPLETE	INCOMPLETE	INCOMPLETE	INCOMPLETE	INCOMPLETE	INCOMPLETE	INCOMPLETE	INCOMPLETE	INCOMPLETE	INCOMPLETE	INCOMPLETE	INCOMPLETE	INCOMPLETE	INCOMPLETE	INCOMPLETE	INCOMPLETE	INCOMPLETE
M00014	Glucuronate pathway (uronate pathway)	INCOMPLETE	INCOMPLETE	INCOMPLETE	INCOMPLETE	INCOMPLETE	INCOMPLETE	INCOMPLETE	INCOMPLETE	INCOMPLETE	INCOMPLETE	INCOMPLETE	INCOMPLETE	INCOMPLETE	INCOMPLETE	INCOMPLETE	INCOMPLETE	INCOMPLETE	INCOMPLETE	INCOMPLETE	INCOMPLETE	INCOMPLETE	INCOMPLETE	INCOMPLETE	INCOMPLETE	INCOMPLETE	INCOMPLETE	INCOMPLETE	INCOMPLETE	INCOMPLETE	INCOMPLETE	INCOMPLETE	INCOMPLETE	INCOMPLETE	INCOMPLETE	INCOMPLETE	INCOMPLETE	INCOMPLETE	INCOMPLETE	INCOMPLETE	INCOMPLETE	INCOMPLETE	INCOMPLETE	INCOMPLETE	INCOMPLETE	INCOMPLETE	INCOMPLETE	INCOMPLETE	INCOMPLETE
M00015	Proline biosynthesis, glutamate => proline	2 BLOCKS MISSING	COMPLETE	INCOMPLETE	INCOMPLETE	COMPLETE	COMPLETE	2 BLOCKS MISSING	2 BLOCKS MISSING	COMPLETE	INCOMPLETE	COMPLETE	COMPLETE	COMPLETE	INCOMPLETE	COMPLETE	COMPLETE	1 BLOCK MISSING	INCOMPLETE	COMPLETE	COMPLETE	COMPLETE	COMPLETE	COMPLETE	2 BLOCKS MISSING	COMPLETE	COMPLETE	INCOMPLETE	COMPLETE	COMPLETE	COMPLETE	INCOMPLETE	COMPLETE	1 BLOCK MISSING	COMPLETE	2 BLOCKS MISSING	1 BLOCK MISSING	COMPLETE	COMPLETE	COMPLETE	2 BLOCKS MISSING	COMPLETE	INCOMPLETE	COMPLETE	COMPLETE	COMPLETE	1 BLOCK MISSING	COMPLETE	INCOMPLETE
M00016	Lysine biosynthesis, succinyl-DAP pathway, aspartate => lysine	INCOMPLETE	2 BLOCKS MISSING	INCOMPLETE	INCOMPLETE	INCOMPLETE	2 BLOCKS MISSING	INCOMPLETE	1 BLOCK MISSING	2 BLOCKS MISSING	INCOMPLETE	2 BLOCKS MISSING	INCOMPLETE	2 BLOCKS MISSING	INCOMPLETE	1 BLOCK MISSING	INCOMPLETE	2 BLOCKS MISSING	INCOMPLETE	2 BLOCKS MISSING	INCOMPLETE	COMPLETE	1 BLOCK MISSING	1 BLOCK MISSING	COMPLETE	COMPLETE	COMPLETE	INCOMPLETE	INCOMPLETE	INCOMPLETE	1 BLOCK MISSING	INCOMPLETE	2 BLOCKS MISSING	INCOMPLETE	2 BLOCKS MISSING	COMPLETE	INCOMPLETE	2 BLOCKS MISSING	2 BLOCKS MISSING	INCOMPLETE	INCOMPLETE	2 BLOCKS MISSING	INCOMPLETE	1 BLOCK MISSING	INCOMPLETE	1 BLOCK MISSING	INCOMPLETE	INCOMPLETE	2 BLOCKS MISSING
M00017	Methionine biosynthesis, apartate => homoserine => methionine	INCOMPLETE	2 BLOCKS MISSING	INCOMPLETE	INCOMPLETE	2 BLOCKS MISSING	1 BLOCK MISSING	2 BLOCKS MISSING	2 BLOCKS MISSING	2 BLOCKS MISSING	INCOMPLETE	INCOMPLETE	2 BLOCKS MISSING	COMPLETE	1 BLOCK MISSING	INCOMPLETE	2 BLOCKS MISSING	INCOMPLETE	INCOMPLETE	1 BLOCK MISSING	2 BLOCKS MISSING	1 BLOCK MISSING	1 BLOCK MISSING	INCOMPLETE	INCOMPLETE	1 BLOCK MISSING	2 BLOCKS MISSING	INCOMPLETE	2 BLOCKS MISSING	INCOMPLETE	1 BLOCK MISSING	INCOMPLETE	2 BLOCKS MISSING	INCOMPLETE	1 BLOCK MISSING	INCOMPLETE	INCOMPLETE	INCOMPLETE	1 BLOCK MISSING	COMPLETE	INCOMPLETE	1 BLOCK MISSING	INCOMPLETE	2 BLOCKS MISSING	1 BLOCK MISSING	INCOMPLETE	2 BLOCKS MISSING	COMPLETE	2 BLOCKS MISSING
M00018	Threonine biosynthesis, aspartate => homoserine => threonine	1 BLOCK MISSING	1 BLOCK MISSING	INCOMPLETE	1 BLOCK MISSING	COMPLETE	1 BLOCK MISSING	2 BLOCKS MISSING	1 BLOCK MISSING	COMPLETE	INCOMPLETE	1 BLOCK MISSING	1 BLOCK MISSING	COMPLETE	COMPLETE	COMPLETE	1 BLOCK MISSING	COMPLETE	INCOMPLETE	1 BLOCK MISSING	COMPLETE	COMPLETE	1 BLOCK MISSING	COMPLETE	COMPLETE	COMPLETE	COMPLETE	2 BLOCKS MISSING	COMPLETE	2 BLOCKS MISSING	1 BLOCK MISSING	INCOMPLETE	COMPLETE	1 BLOCK MISSING	COMPLETE	COMPLETE	1 BLOCK MISSING	COMPLETE	COMPLETE	COMPLETE	1 BLOCK MISSING	1 BLOCK MISSING	COMPLETE	COMPLETE	COMPLETE	COMPLETE	COMPLETE	1 BLOCK MISSING	1 BLOCK MISSING
M00019	Valine/isoleucine biosynthesis, pyruvate => valine / 2-oxobutanoate => isoleucine	1 BLOCK MISSING	COMPLETE	INCOMPLETE	INCOMPLETE	COMPLETE	INCOMPLETE	2 BLOCKS MISSING	COMPLETE	COMPLETE	INCOMPLETE	COMPLETE	COMPLETE	COMPLETE	COMPLETE	INCOMPLETE	INCOMPLETE	COMPLETE	INCOMPLETE	COMPLETE	INCOMPLETE	COMPLETE	COMPLETE	COMPLETE	COMPLETE	COMPLETE	1 BLOCK MISSING	COMPLETE	COMPLETE	INCOMPLETE	COMPLETE	INCOMPLETE	COMPLETE	1 BLOCK MISSING	COMPLETE	INCOMPLETE	2 BLOCKS MISSING	COMPLETE	COMPLETE	COMPLETE	COMPLETE	COMPLETE	INCOMPLETE	COMPLETE	COMPLETE	COMPLETE	1 BLOCK MISSING	COMPLETE	COMPLETE
M00020	Serine biosynthesis, glycerate-3P => serine	COMPLETE	1 BLOCK MISSING	1 BLOCK MISSING	2 BLOCKS MISSING	1 BLOCK MISSING	1 BLOCK MISSING	2 BLOCKS MISSING	2 BLOCKS MISSING	COMPLETE	1 BLOCK MISSING	1 BLOCK MISSING	COMPLETE	COMPLETE	1 BLOCK MISSING	1 BLOCK MISSING	1 BLOCK MISSING	2 BLOCKS MISSING	1 BLOCK MISSING	COMPLETE	1 BLOCK MISSING	1 BLOCK MISSING	COMPLETE	COMPLETE	1 BLOCK MISSING	COMPLETE	COMPLETE	2 BLOCKS MISSING	2 BLOCKS MISSING	1 BLOCK MISSING	2 BLOCKS MISSING	INCOMPLETE	2 BLOCKS MISSING	2 BLOCKS MISSING	1 BLOCK MISSING	1 BLOCK MISSING	COMPLETE	1 BLOCK MISSING	COMPLETE	1 BLOCK MISSING	1 BLOCK MISSING	COMPLETE	1 BLOCK MISSING	1 BLOCK MISSING	COMPLETE	1 BLOCK MISSING	2 BLOCKS MISSING	1 BLOCK MISSING	1 BLOCK MISSING
M00021	Cysteine biosynthesis, serine => cysteine	2 BLOCKS MISSING	COMPLETE	2 BLOCKS MISSING	2 BLOCKS MISSING	COMPLETE	COMPLETE	COMPLETE	COMPLETE	COMPLETE	2 BLOCKS MISSING	COMPLETE	COMPLETE	COMPLETE	COMPLETE	COMPLETE	COMPLETE	1 BLOCK MISSING	2 BLOCKS MISSING	1 BLOCK MISSING	2 BLOCKS MISSING	COMPLETE	COMPLETE	COMPLETE	1 BLOCK MISSING	1 BLOCK MISSING	COMPLETE	COMPLETE	COMPLETE	2 BLOCKS MISSING	COMPLETE	2 BLOCKS MISSING	COMPLETE	COMPLETE	COMPLETE	COMPLETE	COMPLETE	COMPLETE	COMPLETE	COMPLETE	1 BLOCK MISSING	COMPLETE	COMPLETE	COMPLETE	COMPLETE	COMPLETE	COMPLETE	COMPLETE	2 BLOCKS MISSING
M00022	Shikimate pathway, phosphoenolpyruvate + erythrose-4P => chorismate	2 BLOCKS MISSING	COMPLETE	1 BLOCK MISSING	INCOMPLETE	COMPLETE	1 BLOCK MISSING	1 BLOCK MISSING	2 BLOCKS MISSING	COMPLETE	1 BLOCK MISSING	COMPLETE	COMPLETE	COMPLETE	1 BLOCK MISSING	INCOMPLETE	COMPLETE	2 BLOCKS MISSING	2 BLOCKS MISSING	COMPLETE	COMPLETE	COMPLETE	2 BLOCKS MISSING	COMPLETE	COMPLETE	COMPLETE	COMPLETE	INCOMPLETE	1 BLOCK MISSING	2 BLOCKS MISSING	1 BLOCK MISSING	1 BLOCK MISSING	COMPLETE	1 BLOCK MISSING	COMPLETE	INCOMPLETE	INCOMPLETE	COMPLETE	COMPLETE	COMPLETE	INCOMPLETE	INCOMPLETE	INCOMPLETE	COMPLETE	COMPLETE	COMPLETE	COMPLETE	COMPLETE	2 BLOCKS MISSING
M00023	Tryptophan biosynthesis, chorismate => tryptophan	COMPLETE	COMPLETE	INCOMPLETE	INCOMPLETE	COMPLETE	COMPLETE	INCOMPLETE	INCOMPLETE	INCOMPLETE	INCOMPLETE	COMPLETE	INCOMPLETE	COMPLETE	INCOMPLETE	INCOMPLETE	COMPLETE	INCOMPLETE	INCOMPLETE	INCOMPLETE	INCOMPLETE	INCOMPLETE	INCOMPLETE	COMPLETE	INCOMPLETE	COMPLETE	COMPLETE	INCOMPLETE	INCOMPLETE	INCOMPLETE	COMPLETE	INCOMPLETE	COMPLETE	COMPLETE	COMPLETE	INCOMPLETE	INCOMPLETE	INCOMPLETE	COMPLETE	COMPLETE	INCOMPLETE	COMPLETE	INCOMPLETE	COMPLETE	INCOMPLETE	INCOMPLETE	INCOMPLETE	COMPLETE	COMPLETE
M00024	Phenylalanine biosynthesis, chorismate => phenylalanine	2 BLOCKS MISSING	1 BLOCK MISSING	2 BLOCKS MISSING	INCOMPLETE	1 BLOCK MISSING	1 BLOCK MISSING	1 BLOCK MISSING	1 BLOCK MISSING	1 BLOCK MISSING	INCOMPLETE	1 BLOCK MISSING	1 BLOCK MISSING	1 BLOCK MISSING	1 BLOCK MISSING	INCOMPLETE	1 BLOCK MISSING	1 BLOCK MISSING	2 BLOCKS MISSING	COMPLETE	2 BLOCKS MISSING	1 BLOCK MISSING	2 BLOCKS MISSING	2 BLOCKS MISSING	1 BLOCK MISSING	COMPLETE	COMPLETE	1 BLOCK MISSING	1 BLOCK MISSING	1 BLOCK MISSING	1 BLOCK MISSING	INCOMPLETE	1 BLOCK MISSING	1 BLOCK MISSING	COMPLETE	2 BLOCKS MISSING	2 BLOCKS MISSING	1 BLOCK MISSING	1 BLOCK MISSING	1 BLOCK MISSING	INCOMPLETE	1 BLOCK MISSING	INCOMPLETE	1 BLOCK MISSING	2 BLOCKS MISSING	1 BLOCK MISSING	1 BLOCK MISSING	1 BLOCK MISSING	1 BLOCK MISSING
M00025	Tyrosine biosynthesis, chorismate => tyrosine	2 BLOCKS MISSING	1 BLOCK MISSING	2 BLOCKS MISSING	INCOMPLETE	1 BLOCK MISSING	2 BLOCKS MISSING	1 BLOCK MISSING	1 BLOCK MISSING	1 BLOCK MISSING	INCOMPLETE	1 BLOCK MISSING	1 BLOCK MISSING	1 BLOCK MISSING	1 BLOCK MISSING	INCOMPLETE	1 BLOCK MISSING	1 BLOCK MISSING	2 BLOCKS MISSING	COMPLETE	1 BLOCK MISSING	2 BLOCKS MISSING	2 BLOCKS MISSING	1 BLOCK MISSING	1 BLOCK MISSING	COMPLETE	COMPLETE	2 BLOCKS MISSING	1 BLOCK MISSING	1 BLOCK MISSING	1 BLOCK MISSING	INCOMPLETE	1 BLOCK MISSING	1 BLOCK MISSING	COMPLETE	2 BLOCKS MISSING	2 BLOCKS MISSING	2 BLOCKS MISSING	1 BLOCK MISSING	1 BLOCK MISSING	INCOMPLETE	1 BLOCK MISSING	INCOMPLETE	1 BLOCK MISSING	2 BLOCKS MISSING	1 BLOCK MISSING	1 BLOCK MISSING	1 BLOCK MISSING	1 BLOCK MISSING
M00026	Histidine biosynthesis, PRPP => histidine	1 BLOCK MISSING	2 BLOCKS MISSING	INCOMPLETE	INCOMPLETE	2 BLOCKS MISSING	COMPLETE	INCOMPLETE	1 BLOCK MISSING	2 BLOCKS MISSING	INCOMPLETE	2 BLOCKS MISSING	2 BLOCKS MISSING	2 BLOCKS MISSING	INCOMPLETE	1 BLOCK MISSING	1 BLOCK MISSING	INCOMPLETE	INCOMPLETE	2 BLOCKS MISSING	2 BLOCKS MISSING	INCOMPLETE	2 BLOCKS MISSING	1 BLOCK MISSING	1 BLOCK MISSING	1 BLOCK MISSING	1 BLOCK MISSING	COMPLETE	2 BLOCKS MISSING	1 BLOCK MISSING	1 BLOCK MISSING	INCOMPLETE	2 BLOCKS MISSING	INCOMPLETE	1 BLOCK MISSING	1 BLOCK MISSING	INCOMPLETE	INCOMPLETE	1 BLOCK MISSING	2 BLOCKS MISSING	INCOMPLETE	COMPLETE	2 BLOCKS MISSING	1 BLOCK MISSING	1 BLOCK MISSING	2 BLOCKS MISSING	INCOMPLETE	2 BLOCKS MISSING	1 BLOCK MISSING
M00027	GABA (gamma-Aminobutyrate) shunt	2 BLOCKS MISSING	INCOMPLETE	INCOMPLETE	INCOMPLETE	INCOMPLETE	INCOMPLETE	INCOMPLETE	1 BLOCK MISSING	2 BLOCKS MISSING	INCOMPLETE	INCOMPLETE	INCOMPLETE	2 BLOCKS MISSING	INCOMPLETE	2 BLOCKS MISSING	INCOMPLETE	INCOMPLETE	INCOMPLETE	1 BLOCK MISSING	INCOMPLETE	INCOMPLETE	INCOMPLETE	INCOMPLETE	2 BLOCKS MISSING	COMPLETE	2 BLOCKS MISSING	INCOMPLETE	INCOMPLETE	INCOMPLETE	INCOMPLETE	INCOMPLETE	INCOMPLETE	INCOMPLETE	2 BLOCKS MISSING	INCOMPLETE	INCOMPLETE	2 BLOCKS MISSING	INCOMPLETE	2 BLOCKS MISSING	INCOMPLETE	INCOMPLETE	INCOMPLETE	INCOMPLETE	INCOMPLETE	INCOMPLETE	INCOMPLETE	INCOMPLETE	INCOMPLETE
M00028	Ornithine biosynthesis, glutamate => ornithine	COMPLETE	COMPLETE	INCOMPLETE	INCOMPLETE	COMPLETE	1 BLOCK MISSING	INCOMPLETE	COMPLETE	COMPLETE	INCOMPLETE	COMPLETE	COMPLETE	COMPLETE	INCOMPLETE	INCOMPLETE	COMPLETE	COMPLETE	2 BLOCKS MISSING	COMPLETE	INCOMPLETE	COMPLETE	COMPLETE	COMPLETE	INCOMPLETE	COMPLETE	COMPLETE	COMPLETE	COMPLETE	INCOMPLETE	COMPLETE	INCOMPLETE	COMPLETE	COMPLETE	COMPLETE	COMPLETE	INCOMPLETE	INCOMPLETE	COMPLETE	COMPLETE	COMPLETE	1 BLOCK MISSING	INCOMPLETE	COMPLETE	1 BLOCK MISSING	COMPLETE	INCOMPLETE	COMPLETE	COMPLETE
M00029	Urea cycle	INCOMPLETE	INCOMPLETE	INCOMPLETE	INCOMPLETE	INCOMPLETE	INCOMPLETE	2 BLOCKS MISSING	2 BLOCKS MISSING	INCOMPLETE	INCOMPLETE	INCOMPLETE	INCOMPLETE	1 BLOCK MISSING	2 BLOCKS MISSING	2 BLOCKS MISSING	2 BLOCKS MISSING	2 BLOCKS MISSING	INCOMPLETE	1 BLOCK MISSING	1 BLOCK MISSING	2 BLOCKS MISSING	1 BLOCK MISSING	2 BLOCKS MISSING	2 BLOCKS MISSING	1 BLOCK MISSING	2 BLOCKS MISSING	INCOMPLETE	2 BLOCKS MISSING	INCOMPLETE	2 BLOCKS MISSING	INCOMPLETE	2 BLOCKS MISSING	2 BLOCKS MISSING	1 BLOCK MISSING	2 BLOCKS MISSING	2 BLOCKS MISSING	INCOMPLETE	2 BLOCKS MISSING	2 BLOCKS MISSING	INCOMPLETE	INCOMPLETE	INCOMPLETE	2 BLOCKS MISSING	1 BLOCK MISSING	2 BLOCKS MISSING	2 BLOCKS MISSING	2 BLOCKS MISSING	2 BLOCKS MISSING
M00030	Lysine biosynthesis, AAA pathway, 2-oxoglutarate => 2-aminoadipate => lysine	INCOMPLETE	INCOMPLETE	INCOMPLETE	INCOMPLETE	INCOMPLETE	INCOMPLETE	INCOMPLETE	INCOMPLETE	INCOMPLETE	INCOMPLETE	INCOMPLETE	INCOMPLETE	INCOMPLETE	INCOMPLETE	INCOMPLETE	INCOMPLETE	INCOMPLETE	INCOMPLETE	INCOMPLETE	INCOMPLETE	INCOMPLETE	INCOMPLETE	INCOMPLETE	INCOMPLETE	INCOMPLETE	INCOMPLETE	INCOMPLETE	INCOMPLETE	INCOMPLETE	INCOMPLETE	INCOMPLETE	INCOMPLETE	INCOMPLETE	INCOMPLETE	INCOMPLETE	INCOMPLETE	INCOMPLETE	INCOMPLETE	INCOMPLETE	INCOMPLETE	INCOMPLETE	INCOMPLETE	INCOMPLETE	INCOMPLETE	INCOMPLETE	INCOMPLETE	INCOMPLETE	INCOMPLETE
M00031	Lysine biosynthesis, mediated by LysW, 2-aminoadipate => lysine	INCOMPLETE	INCOMPLETE	INCOMPLETE	INCOMPLETE	INCOMPLETE	INCOMPLETE	INCOMPLETE	INCOMPLETE	INCOMPLETE	INCOMPLETE	INCOMPLETE	INCOMPLETE	INCOMPLETE	COMPLETE	INCOMPLETE	INCOMPLETE	INCOMPLETE	INCOMPLETE	INCOMPLETE	INCOMPLETE	INCOMPLETE	INCOMPLETE	INCOMPLETE	INCOMPLETE	INCOMPLETE	INCOMPLETE	INCOMPLETE	INCOMPLETE	INCOMPLETE	INCOMPLETE	INCOMPLETE	INCOMPLETE	INCOMPLETE	INCOMPLETE	INCOMPLETE	INCOMPLETE	INCOMPLETE	INCOMPLETE	INCOMPLETE	INCOMPLETE	INCOMPLETE	INCOMPLETE	INCOMPLETE	INCOMPLETE	INCOMPLETE	INCOMPLETE	INCOMPLETE	INCOMPLETE
M00032	Lysine degradation, lysine => saccharopine => acetoacetyl-CoA	INCOMPLETE	INCOMPLETE	INCOMPLETE	INCOMPLETE	INCOMPLETE	INCOMPLETE	INCOMPLETE	INCOMPLETE	INCOMPLETE	INCOMPLETE	INCOMPLETE	INCOMPLETE	INCOMPLETE	INCOMPLETE	INCOMPLETE	INCOMPLETE	INCOMPLETE	INCOMPLETE	INCOMPLETE	INCOMPLETE	INCOMPLETE	INCOMPLETE	INCOMPLETE	INCOMPLETE	INCOMPLETE	INCOMPLETE	INCOMPLETE	INCOMPLETE	INCOMPLETE	INCOMPLETE	INCOMPLETE	INCOMPLETE	INCOMPLETE	INCOMPLETE	INCOMPLETE	INCOMPLETE	INCOMPLETE	INCOMPLETE	INCOMPLETE	INCOMPLETE	INCOMPLETE	INCOMPLETE	INCOMPLETE	INCOMPLETE	INCOMPLETE	INCOMPLETE	INCOMPLETE	INCOMPLETE
M00033	Ectoine biosynthesis, aspartate => ectoine	INCOMPLETE	INCOMPLETE	INCOMPLETE	INCOMPLETE	INCOMPLETE	INCOMPLETE	INCOMPLETE	INCOMPLETE	INCOMPLETE	INCOMPLETE	INCOMPLETE	INCOMPLETE	COMPLETE	INCOMPLETE	INCOMPLETE	INCOMPLETE	INCOMPLETE	INCOMPLETE	INCOMPLETE	INCOMPLETE	INCOMPLETE	INCOMPLETE	INCOMPLETE	INCOMPLETE	COMPLETE	INCOMPLETE	INCOMPLETE	INCOMPLETE	INCOMPLETE	INCOMPLETE	INCOMPLETE	INCOMPLETE	INCOMPLETE	INCOMPLETE	INCOMPLETE	INCOMPLETE	INCOMPLETE	INCOMPLETE	INCOMPLETE	INCOMPLETE	INCOMPLETE	INCOMPLETE	INCOMPLETE	INCOMPLETE	INCOMPLETE	INCOMPLETE	INCOMPLETE	INCOMPLETE
M00034	Methionine salvage pathway	INCOMPLETE	INCOMPLETE	INCOMPLETE	INCOMPLETE	INCOMPLETE	INCOMPLETE	INCOMPLETE	INCOMPLETE	INCOMPLETE	INCOMPLETE	INCOMPLETE	INCOMPLETE	INCOMPLETE	INCOMPLETE	INCOMPLETE	INCOMPLETE	INCOMPLETE	INCOMPLETE	INCOMPLETE	INCOMPLETE	INCOMPLETE	INCOMPLETE	INCOMPLETE	INCOMPLETE	INCOMPLETE	INCOMPLETE	INCOMPLETE	INCOMPLETE	INCOMPLETE	INCOMPLETE	INCOMPLETE	INCOMPLETE	INCOMPLETE	INCOMPLETE	INCOMPLETE	INCOMPLETE	INCOMPLETE	INCOMPLETE	INCOMPLETE	INCOMPLETE	INCOMPLETE	INCOMPLETE	INCOMPLETE	INCOMPLETE	INCOMPLETE	INCOMPLETE	INCOMPLETE	INCOMPLETE
M00035	Methionine degradation	1 BLOCK MISSING	2 BLOCKS MISSING	2 BLOCKS MISSING	INCOMPLETE	2 BLOCKS MISSING	2 BLOCKS MISSING	INCOMPLETE	2 BLOCKS MISSING	2 BLOCKS MISSING	2 BLOCKS MISSING	2 BLOCKS MISSING	2 BLOCKS MISSING	INCOMPLETE	1 BLOCK MISSING	2 BLOCKS MISSING	2 BLOCKS MISSING	INCOMPLETE	2 BLOCKS MISSING	1 BLOCK MISSING	INCOMPLETE	INCOMPLETE	2 BLOCKS MISSING	2 BLOCKS MISSING	1 BLOCK MISSING	1 BLOCK MISSING	2 BLOCKS MISSING	INCOMPLETE	2 BLOCKS MISSING	2 BLOCKS MISSING	2 BLOCKS MISSING	INCOMPLETE	2 BLOCKS MISSING	INCOMPLETE	2 BLOCKS MISSING	2 BLOCKS MISSING	INCOMPLETE	2 BLOCKS MISSING	INCOMPLETE	INCOMPLETE	1 BLOCK MISSING	INCOMPLETE	INCOMPLETE	INCOMPLETE	INCOMPLETE	INCOMPLETE	INCOMPLETE	1 BLOCK MISSING	2 BLOCKS MISSING
M00036	Leucine degradation, leucine => acetoacetate + acetyl-CoA	2 BLOCKS MISSING	INCOMPLETE	INCOMPLETE	INCOMPLETE	INCOMPLETE	INCOMPLETE	INCOMPLETE	INCOMPLETE	INCOMPLETE	INCOMPLETE	INCOMPLETE	INCOMPLETE	2 BLOCKS MISSING	INCOMPLETE	INCOMPLETE	INCOMPLETE	INCOMPLETE	INCOMPLETE	INCOMPLETE	INCOMPLETE	INCOMPLETE	INCOMPLETE	INCOMPLETE	INCOMPLETE	2 BLOCKS MISSING	2 BLOCKS MISSING	INCOMPLETE	INCOMPLETE	INCOMPLETE	INCOMPLETE	INCOMPLETE	INCOMPLETE	INCOMPLETE	1 BLOCK MISSING	INCOMPLETE	INCOMPLETE	INCOMPLETE	INCOMPLETE	2 BLOCKS MISSING	INCOMPLETE	INCOMPLETE	INCOMPLETE	INCOMPLETE	INCOMPLETE	INCOMPLETE	INCOMPLETE	INCOMPLETE	INCOMPLETE
M00037	Melatonin biosynthesis, tryptophan => serotonin => melatonin	INCOMPLETE	INCOMPLETE	INCOMPLETE	INCOMPLETE	INCOMPLETE	INCOMPLETE	INCOMPLETE	INCOMPLETE	INCOMPLETE	INCOMPLETE	INCOMPLETE	INCOMPLETE	INCOMPLETE	INCOMPLETE	INCOMPLETE	INCOMPLETE	INCOMPLETE	INCOMPLETE	INCOMPLETE	INCOMPLETE	INCOMPLETE	INCOMPLETE	INCOMPLETE	INCOMPLETE	INCOMPLETE	INCOMPLETE	INCOMPLETE	INCOMPLETE	INCOMPLETE	INCOMPLETE	INCOMPLETE	INCOMPLETE	INCOMPLETE	INCOMPLETE	INCOMPLETE	INCOMPLETE	INCOMPLETE	INCOMPLETE	INCOMPLETE	INCOMPLETE	INCOMPLETE	INCOMPLETE	INCOMPLETE	INCOMPLETE	INCOMPLETE	INCOMPLETE	INCOMPLETE	INCOMPLETE
M00038	Tryptophan metabolism, tryptophan => kynurenine => 2-aminomuconate	INCOMPLETE	INCOMPLETE	INCOMPLETE	INCOMPLETE	INCOMPLETE	INCOMPLETE	INCOMPLETE	INCOMPLETE	INCOMPLETE	INCOMPLETE	INCOMPLETE	INCOMPLETE	INCOMPLETE	INCOMPLETE	INCOMPLETE	INCOMPLETE	INCOMPLETE	INCOMPLETE	INCOMPLETE	INCOMPLETE	INCOMPLETE	INCOMPLETE	INCOMPLETE	INCOMPLETE	INCOMPLETE	INCOMPLETE	INCOMPLETE	INCOMPLETE	INCOMPLETE	INCOMPLETE	INCOMPLETE	INCOMPLETE	INCOMPLETE	INCOMPLETE	INCOMPLETE	INCOMPLETE	INCOMPLETE	INCOMPLETE	INCOMPLETE	INCOMPLETE	INCOMPLETE	INCOMPLETE	INCOMPLETE	INCOMPLETE	INCOMPLETE	INCOMPLETE	INCOMPLETE	INCOMPLETE
M00039	Monolignol biosynthesis, phenylalanine/tyrosine => monolignol	INCOMPLETE	INCOMPLETE	INCOMPLETE	INCOMPLETE	INCOMPLETE	INCOMPLETE	INCOMPLETE	INCOMPLETE	INCOMPLETE	INCOMPLETE	INCOMPLETE	INCOMPLETE	INCOMPLETE	INCOMPLETE	INCOMPLETE	INCOMPLETE	INCOMPLETE	INCOMPLETE	INCOMPLETE	INCOMPLETE	INCOMPLETE	INCOMPLETE	INCOMPLETE	INCOMPLETE	INCOMPLETE	INCOMPLETE	INCOMPLETE	INCOMPLETE	INCOMPLETE	INCOMPLETE	INCOMPLETE	INCOMPLETE	INCOMPLETE	INCOMPLETE	INCOMPLETE	INCOMPLETE	INCOMPLETE	INCOMPLETE	INCOMPLETE	INCOMPLETE	INCOMPLETE	INCOMPLETE	INCOMPLETE	INCOMPLETE	INCOMPLETE	INCOMPLETE	INCOMPLETE	INCOMPLETE
M00040	Tyrosine biosynthesis, prephanate => pretyrosine => tyrosine	2 BLOCKS MISSING	2 BLOCKS MISSING	2 BLOCKS MISSING	2 BLOCKS MISSING	2 BLOCKS MISSING	2 BLOCKS MISSING	2 BLOCKS MISSING	2 BLOCKS MISSING	2 BLOCKS MISSING	2 BLOCKS MISSING	2 BLOCKS MISSING	1 BLOCK MISSING	2 BLOCKS MISSING	2 BLOCKS MISSING	2 BLOCKS MISSING	2 BLOCKS MISSING	2 BLOCKS MISSING	2 BLOCKS MISSING	1 BLOCK MISSING	2 BLOCKS MISSING	2 BLOCKS MISSING	2 BLOCKS MISSING	1 BLOCK MISSING	1 BLOCK MISSING	1 BLOCK MISSING	1 BLOCK MISSING	2 BLOCKS MISSING	2 BLOCKS MISSING	2 BLOCKS MISSING	2 BLOCKS MISSING	2 BLOCKS MISSING	2 BLOCKS MISSING	2 BLOCKS MISSING	1 BLOCK MISSING	2 BLOCKS MISSING	2 BLOCKS MISSING	2 BLOCKS MISSING	2 BLOCKS MISSING	2 BLOCKS MISSING	2 BLOCKS MISSING	2 BLOCKS MISSING	2 BLOCKS MISSING	2 BLOCKS MISSING	2 BLOCKS MISSING	2 BLOCKS MISSING	2 BLOCKS MISSING	2 BLOCKS MISSING	2 BLOCKS MISSING
M00042	Catecholamine biosynthesis, tyrosine => dopamine => noradrenaline => adrenaline	INCOMPLETE	INCOMPLETE	INCOMPLETE	INCOMPLETE	INCOMPLETE	INCOMPLETE	INCOMPLETE	INCOMPLETE	INCOMPLETE	INCOMPLETE	INCOMPLETE	INCOMPLETE	INCOMPLETE	INCOMPLETE	INCOMPLETE	INCOMPLETE	INCOMPLETE	INCOMPLETE	INCOMPLETE	INCOMPLETE	INCOMPLETE	INCOMPLETE	INCOMPLETE	INCOMPLETE	INCOMPLETE	INCOMPLETE	INCOMPLETE	INCOMPLETE	INCOMPLETE	INCOMPLETE	INCOMPLETE	INCOMPLETE	INCOMPLETE	INCOMPLETE	INCOMPLETE	INCOMPLETE	INCOMPLETE	INCOMPLETE	INCOMPLETE	INCOMPLETE	INCOMPLETE	INCOMPLETE	INCOMPLETE	INCOMPLETE	INCOMPLETE	INCOMPLETE	INCOMPLETE	INCOMPLETE
M00043	Thyroid hormone biosynthesis, tyrosine => triiodothyronine/thyroxine	1 BLOCK MISSING	1 BLOCK MISSING	1 BLOCK MISSING	1 BLOCK MISSING	1 BLOCK MISSING	1 BLOCK MISSING	1 BLOCK MISSING	1 BLOCK MISSING	1 BLOCK MISSING	1 BLOCK MISSING	1 BLOCK MISSING	1 BLOCK MISSING	1 BLOCK MISSING	1 BLOCK MISSING	1 BLOCK MISSING	1 BLOCK MISSING	1 BLOCK MISSING	1 BLOCK MISSING	1 BLOCK MISSING	1 BLOCK MISSING	1 BLOCK MISSING	1 BLOCK MISSING	1 BLOCK MISSING	1 BLOCK MISSING	1 BLOCK MISSING	1 BLOCK MISSING	1 BLOCK MISSING	1 BLOCK MISSING	1 BLOCK MISSING	1 BLOCK MISSING	1 BLOCK MISSING	1 BLOCK MISSING	1 BLOCK MISSING	1 BLOCK MISSING	1 BLOCK MISSING	1 BLOCK MISSING	1 BLOCK MISSING	1 BLOCK MISSING	1 BLOCK MISSING	1 BLOCK MISSING	1 BLOCK MISSING	1 BLOCK MISSING	1 BLOCK MISSING	1 BLOCK MISSING	1 BLOCK MISSING	1 BLOCK MISSING	1 BLOCK MISSING	1 BLOCK MISSING
M00044	Tyrosine degradation, tyrosine => homogentisate	INCOMPLETE	INCOMPLETE	INCOMPLETE	INCOMPLETE	INCOMPLETE	INCOMPLETE	INCOMPLETE	INCOMPLETE	INCOMPLETE	INCOMPLETE	INCOMPLETE	INCOMPLETE	INCOMPLETE	INCOMPLETE	INCOMPLETE	INCOMPLETE	INCOMPLETE	INCOMPLETE	INCOMPLETE	INCOMPLETE	INCOMPLETE	INCOMPLETE	INCOMPLETE	INCOMPLETE	INCOMPLETE	INCOMPLETE	INCOMPLETE	INCOMPLETE	INCOMPLETE	INCOMPLETE	INCOMPLETE	INCOMPLETE	INCOMPLETE	INCOMPLETE	INCOMPLETE	INCOMPLETE	INCOMPLETE	INCOMPLETE	INCOMPLETE	INCOMPLETE	INCOMPLETE	INCOMPLETE	INCOMPLETE	INCOMPLETE	INCOMPLETE	INCOMPLETE	INCOMPLETE	INCOMPLETE
M00045	Histidine degradation, histidine => N-formiminoglutamate => glutamate	INCOMPLETE	INCOMPLETE	COMPLETE	COMPLETE	INCOMPLETE	COMPLETE	INCOMPLETE	INCOMPLETE	INCOMPLETE	COMPLETE	INCOMPLETE	INCOMPLETE	INCOMPLETE	COMPLETE	COMPLETE	INCOMPLETE	INCOMPLETE	INCOMPLETE	COMPLETE	INCOMPLETE	INCOMPLETE	INCOMPLETE	INCOMPLETE	COMPLETE	INCOMPLETE	INCOMPLETE	INCOMPLETE	INCOMPLETE	2 BLOCKS MISSING	INCOMPLETE	INCOMPLETE	INCOMPLETE	INCOMPLETE	INCOMPLETE	COMPLETE	INCOMPLETE	COMPLETE	INCOMPLETE	INCOMPLETE	INCOMPLETE	COMPLETE	COMPLETE	INCOMPLETE	INCOMPLETE	INCOMPLETE	INCOMPLETE	INCOMPLETE	INCOMPLETE
M00046	Pyrimidine degradation, uracil => beta-alanine, thymine => 3-aminoisobutanoate	1 BLOCK MISSING	INCOMPLETE	INCOMPLETE	INCOMPLETE	INCOMPLETE	INCOMPLETE	INCOMPLETE	INCOMPLETE	2 BLOCKS MISSING	INCOMPLETE	INCOMPLETE	INCOMPLETE	INCOMPLETE	1 BLOCK MISSING	1 BLOCK MISSING	INCOMPLETE	INCOMPLETE	INCOMPLETE	COMPLETE	2 BLOCKS MISSING	2 BLOCKS MISSING	INCOMPLETE	INCOMPLETE	1 BLOCK MISSING	INCOMPLETE	2 BLOCKS MISSING	INCOMPLETE	INCOMPLETE	INCOMPLETE	2 BLOCKS MISSING	INCOMPLETE	INCOMPLETE	2 BLOCKS MISSING	INCOMPLETE	INCOMPLETE	INCOMPLETE	2 BLOCKS MISSING	INCOMPLETE	INCOMPLETE	INCOMPLETE	INCOMPLETE	2 BLOCKS MISSING	INCOMPLETE	2 BLOCKS MISSING	INCOMPLETE	INCOMPLETE	INCOMPLETE	INCOMPLETE
M00047	Creatine pathway	INCOMPLETE	INCOMPLETE	INCOMPLETE	INCOMPLETE	INCOMPLETE	INCOMPLETE	INCOMPLETE	INCOMPLETE	INCOMPLETE	INCOMPLETE	INCOMPLETE	INCOMPLETE	INCOMPLETE	2 BLOCKS MISSING	INCOMPLETE	INCOMPLETE	INCOMPLETE	INCOMPLETE	INCOMPLETE	INCOMPLETE	INCOMPLETE	INCOMPLETE	INCOMPLETE	2 BLOCKS MISSING	INCOMPLETE	INCOMPLETE	INCOMPLETE	INCOMPLETE	INCOMPLETE	INCOMPLETE	INCOMPLETE	INCOMPLETE	INCOMPLETE	INCOMPLETE	INCOMPLETE	INCOMPLETE	INCOMPLETE	INCOMPLETE	INCOMPLETE	INCOMPLETE	INCOMPLETE	INCOMPLETE	INCOMPLETE	INCOMPLETE	INCOMPLETE	INCOMPLETE	INCOMPLETE	INCOMPLETE
M00048	Inosine monophosphate biosynthesis, PRPP + glutamine => IMP	2 BLOCKS MISSING	1 BLOCK MISSING	COMPLETE	COMPLETE	COMPLETE	1 BLOCK MISSING	INCOMPLETE	COMPLETE	1 BLOCK MISSING	COMPLETE	1 BLOCK MISSING	1 BLOCK MISSING	1 BLOCK MISSING	COMPLETE	COMPLETE	COMPLETE	COMPLETE	1 BLOCK MISSING	COMPLETE	1 BLOCK MISSING	COMPLETE	1 BLOCK MISSING	COMPLETE	COMPLETE	COMPLETE	COMPLETE	COMPLETE	COMPLETE	COMPLETE	COMPLETE	INCOMPLETE	COMPLETE	2 BLOCKS MISSING	COMPLETE	COMPLETE	INCOMPLETE	1 BLOCK MISSING	1 BLOCK MISSING	1 BLOCK MISSING	INCOMPLETE	1 BLOCK MISSING	COMPLETE	COMPLETE	INCOMPLETE	1 BLOCK MISSING	INCOMPLETE	1 BLOCK MISSING	1 BLOCK MISSING
M00049	Adenine ribonucleotide biosynthesis, IMP => ADP,ATP	COMPLETE	2 BLOCKS MISSING	COMPLETE	1 BLOCK MISSING	COMPLETE	1 BLOCK MISSING	COMPLETE	COMPLETE	2 BLOCKS MISSING	COMPLETE	2 BLOCKS MISSING	2 BLOCKS MISSING	2 BLOCKS MISSING	COMPLETE	COMPLETE	COMPLETE	COMPLETE	1 BLOCK MISSING	1 BLOCK MISSING	2 BLOCKS MISSING	1 BLOCK MISSING	2 BLOCKS MISSING	1 BLOCK MISSING	COMPLETE	1 BLOCK MISSING	COMPLETE	COMPLETE	COMPLETE	COMPLETE	1 BLOCK MISSING	2 BLOCKS MISSING	COMPLETE	COMPLETE	COMPLETE	COMPLETE	1 BLOCK MISSING	2 BLOCKS MISSING	2 BLOCKS MISSING	2 BLOCKS MISSING	2 BLOCKS MISSING	COMPLETE	COMPLETE	COMPLETE	COMPLETE	2 BLOCKS MISSING	COMPLETE	INCOMPLETE	COMPLETE
M00050	Guanine ribonucleotide biosynthesis IMP => GDP,GTP	COMPLETE	COMPLETE	COMPLETE	COMPLETE	COMPLETE	COMPLETE	1 BLOCK MISSING	1 BLOCK MISSING	COMPLETE	COMPLETE	COMPLETE	COMPLETE	COMPLETE	COMPLETE	COMPLETE	COMPLETE	1 BLOCK MISSING	1 BLOCK MISSING	1 BLOCK MISSING	COMPLETE	1 BLOCK MISSING	COMPLETE	1 BLOCK MISSING	COMPLETE	COMPLETE	COMPLETE	COMPLETE	2 BLOCKS MISSING	COMPLETE	1 BLOCK MISSING	2 BLOCKS MISSING	COMPLETE	INCOMPLETE	COMPLETE	COMPLETE	1 BLOCK MISSING	COMPLETE	COMPLETE	COMPLETE	2 BLOCKS MISSING	COMPLETE	COMPLETE	COMPLETE	1 BLOCK MISSING	COMPLETE	1 BLOCK MISSING	2 BLOCKS MISSING	1 BLOCK MISSING
M00051	Uridine monophosphate biosynthesis, glutamine (+ PRPP) => UMP	1 BLOCK MISSING	2 BLOCKS MISSING	1 BLOCK MISSING	INCOMPLETE	1 BLOCK MISSING	1 BLOCK MISSING	1 BLOCK MISSING	COMPLETE	2 BLOCKS MISSING	2 BLOCKS MISSING	2 BLOCKS MISSING	1 BLOCK MISSING	1 BLOCK MISSING	1 BLOCK MISSING	2 BLOCKS MISSING	1 BLOCK MISSING	INCOMPLETE	COMPLETE	INCOMPLETE	INCOMPLETE	INCOMPLETE	INCOMPLETE	1 BLOCK MISSING	INCOMPLETE	1 BLOCK MISSING	1 BLOCK MISSING	INCOMPLETE	2 BLOCKS MISSING	2 BLOCKS MISSING	1 BLOCK MISSING	INCOMPLETE	1 BLOCK MISSING	1 BLOCK MISSING	1 BLOCK MISSING	1 BLOCK MISSING	INCOMPLETE	1 BLOCK MISSING	1 BLOCK MISSING	1 BLOCK MISSING	INCOMPLETE	COMPLETE	INCOMPLETE	1 BLOCK MISSING	1 BLOCK MISSING	1 BLOCK MISSING	INCOMPLETE	1 BLOCK MISSING	COMPLETE
M00052	Pyrimidine ribonucleotide biosynthesis, UMP => UDP/UTP,CDP/CTP	2 BLOCKS MISSING	COMPLETE	COMPLETE	COMPLETE	COMPLETE	COMPLETE	2 BLOCKS MISSING	COMPLETE	1 BLOCK MISSING	COMPLETE	COMPLETE	COMPLETE	COMPLETE	1 BLOCK MISSING	1 BLOCK MISSING	COMPLETE	COMPLETE	1 BLOCK MISSING	2 BLOCKS MISSING	COMPLETE	2 BLOCKS MISSING	2 BLOCKS MISSING	1 BLOCK MISSING	1 BLOCK MISSING	COMPLETE	1 BLOCK MISSING	COMPLETE	1 BLOCK MISSING	2 BLOCKS MISSING	1 BLOCK MISSING	1 BLOCK MISSING	1 BLOCK MISSING	2 BLOCKS MISSING	COMPLETE	1 BLOCK MISSING	2 BLOCKS MISSING	COMPLETE	COMPLETE	COMPLETE	COMPLETE	COMPLETE	COMPLETE	COMPLETE	2 BLOCKS MISSING	COMPLETE	2 BLOCKS MISSING	2 BLOCKS MISSING	COMPLETE
M00053	Pyrimidine deoxyribonuleotide biosynthesis, CDP/CTP => dCDP/dCTP,dTDP/dTTP	INCOMPLETE	INCOMPLETE	INCOMPLETE	INCOMPLETE	INCOMPLETE	INCOMPLETE	INCOMPLETE	INCOMPLETE	INCOMPLETE	INCOMPLETE	INCOMPLETE	2 BLOCKS MISSING	2 BLOCKS MISSING	INCOMPLETE	INCOMPLETE	INCOMPLETE	INCOMPLETE	INCOMPLETE	INCOMPLETE	INCOMPLETE	INCOMPLETE	INCOMPLETE	INCOMPLETE	INCOMPLETE	COMPLETE	INCOMPLETE	INCOMPLETE	INCOMPLETE	INCOMPLETE	INCOMPLETE	INCOMPLETE	INCOMPLETE	INCOMPLETE	1 BLOCK MISSING	INCOMPLETE	INCOMPLETE	INCOMPLETE	INCOMPLETE	INCOMPLETE	INCOMPLETE	2 BLOCKS MISSING	INCOMPLETE	INCOMPLETE	INCOMPLETE	1 BLOCK MISSING	INCOMPLETE	INCOMPLETE	1 BLOCK MISSING
M00055	N-glycan precursor biosynthesis	INCOMPLETE	INCOMPLETE	INCOMPLETE	INCOMPLETE	INCOMPLETE	INCOMPLETE	INCOMPLETE	INCOMPLETE	INCOMPLETE	INCOMPLETE	INCOMPLETE	INCOMPLETE	INCOMPLETE	INCOMPLETE	INCOMPLETE	INCOMPLETE	INCOMPLETE	INCOMPLETE	INCOMPLETE	INCOMPLETE	INCOMPLETE	INCOMPLETE	INCOMPLETE	INCOMPLETE	INCOMPLETE	INCOMPLETE	INCOMPLETE	INCOMPLETE	INCOMPLETE	INCOMPLETE	INCOMPLETE	INCOMPLETE	INCOMPLETE	INCOMPLETE	INCOMPLETE	INCOMPLETE	INCOMPLETE	INCOMPLETE	INCOMPLETE	INCOMPLETE	INCOMPLETE	INCOMPLETE	INCOMPLETE	INCOMPLETE	INCOMPLETE	INCOMPLETE	INCOMPLETE	INCOMPLETE
M00056	O-glycan biosynthesis, mucin type core	INCOMPLETE	INCOMPLETE	INCOMPLETE	INCOMPLETE	INCOMPLETE	INCOMPLETE	INCOMPLETE	INCOMPLETE	INCOMPLETE	INCOMPLETE	INCOMPLETE	INCOMPLETE	INCOMPLETE	INCOMPLETE	INCOMPLETE	INCOMPLETE	INCOMPLETE	INCOMPLETE	INCOMPLETE	INCOMPLETE	INCOMPLETE	INCOMPLETE	INCOMPLETE	INCOMPLETE	INCOMPLETE	INCOMPLETE	INCOMPLETE	INCOMPLETE	INCOMPLETE	INCOMPLETE	INCOMPLETE	INCOMPLETE	INCOMPLETE	INCOMPLETE	INCOMPLETE	INCOMPLETE	INCOMPLETE	INCOMPLETE	INCOMPLETE	INCOMPLETE	INCOMPLETE	INCOMPLETE	INCOMPLETE	INCOMPLETE	INCOMPLETE	INCOMPLETE	INCOMPLETE	INCOMPLETE
M00057	Glycosaminoglycan biosynthesis, linkage tetrasaccharide	INCOMPLETE	INCOMPLETE	INCOMPLETE	INCOMPLETE	INCOMPLETE	INCOMPLETE	INCOMPLETE	INCOMPLETE	INCOMPLETE	INCOMPLETE	INCOMPLETE	INCOMPLETE	INCOMPLETE	INCOMPLETE	INCOMPLETE	INCOMPLETE	INCOMPLETE	INCOMPLETE	INCOMPLETE	INCOMPLETE	INCOMPLETE	INCOMPLETE	INCOMPLETE	INCOMPLETE	INCOMPLETE	INCOMPLETE	INCOMPLETE	INCOMPLETE	INCOMPLETE	INCOMPLETE	INCOMPLETE	INCOMPLETE	INCOMPLETE	INCOMPLETE	INCOMPLETE	INCOMPLETE	INCOMPLETE	INCOMPLETE	INCOMPLETE	INCOMPLETE	INCOMPLETE	INCOMPLETE	INCOMPLETE	INCOMPLETE	INCOMPLETE	INCOMPLETE	INCOMPLETE	INCOMPLETE
M00058	Glycosaminoglycan biosynthesis, chondroitin sulfate backbone	2 BLOCKS MISSING	2 BLOCKS MISSING	2 BLOCKS MISSING	2 BLOCKS MISSING	2 BLOCKS MISSING	2 BLOCKS MISSING	2 BLOCKS MISSING	2 BLOCKS MISSING	2 BLOCKS MISSING	2 BLOCKS MISSING	2 BLOCKS MISSING	2 BLOCKS MISSING	2 BLOCKS MISSING	2 BLOCKS MISSING	2 BLOCKS MISSING	2 BLOCKS MISSING	2 BLOCKS MISSING	2 BLOCKS MISSING	2 BLOCKS MISSING	2 BLOCKS MISSING	2 BLOCKS MISSING	2 BLOCKS MISSING	2 BLOCKS MISSING	2 BLOCKS MISSING	2 BLOCKS MISSING	2 BLOCKS MISSING	2 BLOCKS MISSING	2 BLOCKS MISSING	2 BLOCKS MISSING	2 BLOCKS MISSING	2 BLOCKS MISSING	2 BLOCKS MISSING	2 BLOCKS MISSING	2 BLOCKS MISSING	2 BLOCKS MISSING	2 BLOCKS MISSING	2 BLOCKS MISSING	2 BLOCKS MISSING	2 BLOCKS MISSING	2 BLOCKS MISSING	2 BLOCKS MISSING	2 BLOCKS MISSING	2 BLOCKS MISSING	2 BLOCKS MISSING	2 BLOCKS MISSING	2 BLOCKS MISSING	2 BLOCKS MISSING	2 BLOCKS MISSING
M00059	Glycosaminoglycan biosynthesis, heparan sulfate backbone	INCOMPLETE	INCOMPLETE	INCOMPLETE	INCOMPLETE	INCOMPLETE	INCOMPLETE	INCOMPLETE	INCOMPLETE	INCOMPLETE	INCOMPLETE	INCOMPLETE	INCOMPLETE	INCOMPLETE	INCOMPLETE	INCOMPLETE	INCOMPLETE	INCOMPLETE	INCOMPLETE	INCOMPLETE	INCOMPLETE	INCOMPLETE	INCOMPLETE	INCOMPLETE	INCOMPLETE	INCOMPLETE	INCOMPLETE	INCOMPLETE	INCOMPLETE	INCOMPLETE	INCOMPLETE	INCOMPLETE	INCOMPLETE	INCOMPLETE	INCOMPLETE	INCOMPLETE	INCOMPLETE	INCOMPLETE	INCOMPLETE	INCOMPLETE	INCOMPLETE	INCOMPLETE	INCOMPLETE	INCOMPLETE	INCOMPLETE	INCOMPLETE	INCOMPLETE	INCOMPLETE	INCOMPLETE
M00060	KDO2-lipid A biosynthesis, Raetz pathway, LpxL-LpxM type	INCOMPLETE	INCOMPLETE	INCOMPLETE	INCOMPLETE	INCOMPLETE	INCOMPLETE	INCOMPLETE	INCOMPLETE	INCOMPLETE	INCOMPLETE	2 BLOCKS MISSING	INCOMPLETE	INCOMPLETE	2 BLOCKS MISSING	2 BLOCKS MISSING	INCOMPLETE	INCOMPLETE	2 BLOCKS MISSING	INCOMPLETE	INCOMPLETE	INCOMPLETE	INCOMPLETE	INCOMPLETE	2 BLOCKS MISSING	1 BLOCK MISSING	2 BLOCKS MISSING	INCOMPLETE	INCOMPLETE	INCOMPLETE	INCOMPLETE	INCOMPLETE	INCOMPLETE	INCOMPLETE	1 BLOCK MISSING	INCOMPLETE	INCOMPLETE	INCOMPLETE	INCOMPLETE	INCOMPLETE	INCOMPLETE	INCOMPLETE	INCOMPLETE	INCOMPLETE	INCOMPLETE	INCOMPLETE	INCOMPLETE	INCOMPLETE	INCOMPLETE
M00061	D-Glucuronate degradation, D-glucuronate => pyruvate + D-glyceraldehyde 3P	INCOMPLETE	2 BLOCKS MISSING	INCOMPLETE	INCOMPLETE	INCOMPLETE	2 BLOCKS MISSING	2 BLOCKS MISSING	INCOMPLETE	COMPLETE	INCOMPLETE	INCOMPLETE	INCOMPLETE	1 BLOCK MISSING	INCOMPLETE	INCOMPLETE	INCOMPLETE	INCOMPLETE	INCOMPLETE	INCOMPLETE	INCOMPLETE	INCOMPLETE	INCOMPLETE	INCOMPLETE	COMPLETE	INCOMPLETE	INCOMPLETE	INCOMPLETE	INCOMPLETE	2 BLOCKS MISSING	INCOMPLETE	INCOMPLETE	INCOMPLETE	INCOMPLETE	INCOMPLETE	INCOMPLETE	COMPLETE	INCOMPLETE	INCOMPLETE	INCOMPLETE	INCOMPLETE	2 BLOCKS MISSING	INCOMPLETE	2 BLOCKS MISSING	INCOMPLETE	INCOMPLETE	INCOMPLETE	2 BLOCKS MISSING	INCOMPLETE
M00063	CMP-KDO biosynthesis	INCOMPLETE	INCOMPLETE	1 BLOCK MISSING	INCOMPLETE	INCOMPLETE	2 BLOCKS MISSING	INCOMPLETE	INCOMPLETE	INCOMPLETE	COMPLETE	1 BLOCK MISSING	INCOMPLETE	INCOMPLETE	COMPLETE	COMPLETE	INCOMPLETE	INCOMPLETE	COMPLETE	INCOMPLETE	INCOMPLETE	INCOMPLETE	INCOMPLETE	INCOMPLETE	COMPLETE	COMPLETE	COMPLETE	INCOMPLETE	INCOMPLETE	INCOMPLETE	INCOMPLETE	INCOMPLETE	INCOMPLETE	1 BLOCK MISSING	1 BLOCK MISSING	INCOMPLETE	INCOMPLETE	INCOMPLETE	INCOMPLETE	INCOMPLETE	INCOMPLETE	COMPLETE	INCOMPLETE	INCOMPLETE	INCOMPLETE	INCOMPLETE	INCOMPLETE	INCOMPLETE	INCOMPLETE
M00064	ADP-L-glycero-D-manno-heptose biosynthesis	INCOMPLETE	INCOMPLETE	COMPLETE	INCOMPLETE	2 BLOCKS MISSING	INCOMPLETE	2 BLOCKS MISSING	INCOMPLETE	INCOMPLETE	COMPLETE	INCOMPLETE	INCOMPLETE	INCOMPLETE	INCOMPLETE	1 BLOCK MISSING	INCOMPLETE	INCOMPLETE	INCOMPLETE	INCOMPLETE	INCOMPLETE	1 BLOCK MISSING	INCOMPLETE	INCOMPLETE	INCOMPLETE	COMPLETE	INCOMPLETE	INCOMPLETE	INCOMPLETE	INCOMPLETE	INCOMPLETE	INCOMPLETE	2 BLOCKS MISSING	1 BLOCK MISSING	COMPLETE	INCOMPLETE	INCOMPLETE	INCOMPLETE	INCOMPLETE	INCOMPLETE	INCOMPLETE	INCOMPLETE	INCOMPLETE	INCOMPLETE	INCOMPLETE	INCOMPLETE	INCOMPLETE	INCOMPLETE	INCOMPLETE
M00065	GPI-anchor biosynthesis, core oligosaccharide	INCOMPLETE	INCOMPLETE	INCOMPLETE	INCOMPLETE	INCOMPLETE	INCOMPLETE	INCOMPLETE	INCOMPLETE	INCOMPLETE	INCOMPLETE	INCOMPLETE	INCOMPLETE	INCOMPLETE	INCOMPLETE	INCOMPLETE	INCOMPLETE	INCOMPLETE	INCOMPLETE	INCOMPLETE	INCOMPLETE	INCOMPLETE	INCOMPLETE	INCOMPLETE	INCOMPLETE	INCOMPLETE	INCOMPLETE	INCOMPLETE	INCOMPLETE	INCOMPLETE	INCOMPLETE	INCOMPLETE	INCOMPLETE	INCOMPLETE	INCOMPLETE	INCOMPLETE	INCOMPLETE	INCOMPLETE	INCOMPLETE	INCOMPLETE	INCOMPLETE	INCOMPLETE	INCOMPLETE	INCOMPLETE	INCOMPLETE	INCOMPLETE	INCOMPLETE	INCOMPLETE	INCOMPLETE
M00066	Lactosylceramide biosynthesis	2 BLOCKS MISSING	2 BLOCKS MISSING	2 BLOCKS MISSING	2 BLOCKS MISSING	2 BLOCKS MISSING	2 BLOCKS MISSING	2 BLOCKS MISSING	2 BLOCKS MISSING	2 BLOCKS MISSING	2 BLOCKS MISSING	2 BLOCKS MISSING	2 BLOCKS MISSING	2 BLOCKS MISSING	2 BLOCKS MISSING	2 BLOCKS MISSING	2 BLOCKS MISSING	2 BLOCKS MISSING	2 BLOCKS MISSING	2 BLOCKS MISSING	2 BLOCKS MISSING	2 BLOCKS MISSING	2 BLOCKS MISSING	2 BLOCKS MISSING	2 BLOCKS MISSING	2 BLOCKS MISSING	2 BLOCKS MISSING	2 BLOCKS MISSING	2 BLOCKS MISSING	2 BLOCKS MISSING	2 BLOCKS MISSING	2 BLOCKS MISSING	2 BLOCKS MISSING	2 BLOCKS MISSING	2 BLOCKS MISSING	2 BLOCKS MISSING	2 BLOCKS MISSING	2 BLOCKS MISSING	2 BLOCKS MISSING	2 BLOCKS MISSING	2 BLOCKS MISSING	2 BLOCKS MISSING	2 BLOCKS MISSING	2 BLOCKS MISSING	2 BLOCKS MISSING	2 BLOCKS MISSING	2 BLOCKS MISSING	1 BLOCK MISSING	2 BLOCKS MISSING
M00067	Sulfoglycolipids biosynthesis, ceramide/1-alkyl-2-acylglycerol => sulfatide/seminolipid	2 BLOCKS MISSING	2 BLOCKS MISSING	2 BLOCKS MISSING	2 BLOCKS MISSING	2 BLOCKS MISSING	2 BLOCKS MISSING	2 BLOCKS MISSING	2 BLOCKS MISSING	2 BLOCKS MISSING	2 BLOCKS MISSING	2 BLOCKS MISSING	2 BLOCKS MISSING	2 BLOCKS MISSING	2 BLOCKS MISSING	2 BLOCKS MISSING	2 BLOCKS MISSING	2 BLOCKS MISSING	2 BLOCKS MISSING	2 BLOCKS MISSING	2 BLOCKS MISSING	2 BLOCKS MISSING	2 BLOCKS MISSING	2 BLOCKS MISSING	2 BLOCKS MISSING	2 BLOCKS MISSING	2 BLOCKS MISSING	2 BLOCKS MISSING	2 BLOCKS MISSING	2 BLOCKS MISSING	2 BLOCKS MISSING	2 BLOCKS MISSING	2 BLOCKS MISSING	2 BLOCKS MISSING	2 BLOCKS MISSING	2 BLOCKS MISSING	2 BLOCKS MISSING	2 BLOCKS MISSING	2 BLOCKS MISSING	2 BLOCKS MISSING	2 BLOCKS MISSING	2 BLOCKS MISSING	2 BLOCKS MISSING	2 BLOCKS MISSING	2 BLOCKS MISSING	2 BLOCKS MISSING	2 BLOCKS MISSING	2 BLOCKS MISSING	2 BLOCKS MISSING
M00068	Glycosphingolipid biosynthesis, globo-series, LacCer => Gb4Cer	2 BLOCKS MISSING	2 BLOCKS MISSING	2 BLOCKS MISSING	2 BLOCKS MISSING	2 BLOCKS MISSING	2 BLOCKS MISSING	2 BLOCKS MISSING	2 BLOCKS MISSING	2 BLOCKS MISSING	2 BLOCKS MISSING	2 BLOCKS MISSING	2 BLOCKS MISSING	2 BLOCKS MISSING	2 BLOCKS MISSING	2 BLOCKS MISSING	2 BLOCKS MISSING	2 BLOCKS MISSING	2 BLOCKS MISSING	2 BLOCKS MISSING	2 BLOCKS MISSING	2 BLOCKS MISSING	2 BLOCKS MISSING	2 BLOCKS MISSING	2 BLOCKS MISSING	2 BLOCKS MISSING	2 BLOCKS MISSING	2 BLOCKS MISSING	2 BLOCKS MISSING	2 BLOCKS MISSING	2 BLOCKS MISSING	2 BLOCKS MISSING	2 BLOCKS MISSING	2 BLOCKS MISSING	2 BLOCKS MISSING	2 BLOCKS MISSING	2 BLOCKS MISSING	2 BLOCKS MISSING	2 BLOCKS MISSING	2 BLOCKS MISSING	2 BLOCKS MISSING	2 BLOCKS MISSING	2 BLOCKS MISSING	2 BLOCKS MISSING	2 BLOCKS MISSING	2 BLOCKS MISSING	2 BLOCKS MISSING	2 BLOCKS MISSING	2 BLOCKS MISSING
M00069	Glycosphingolipid biosynthesis, ganglio series, LacCer => GT3	2 BLOCKS MISSING	2 BLOCKS MISSING	2 BLOCKS MISSING	2 BLOCKS MISSING	2 BLOCKS MISSING	2 BLOCKS MISSING	2 BLOCKS MISSING	2 BLOCKS MISSING	2 BLOCKS MISSING	2 BLOCKS MISSING	2 BLOCKS MISSING	2 BLOCKS MISSING	2 BLOCKS MISSING	2 BLOCKS MISSING	2 BLOCKS MISSING	2 BLOCKS MISSING	2 BLOCKS MISSING	2 BLOCKS MISSING	2 BLOCKS MISSING	2 BLOCKS MISSING	2 BLOCKS MISSING	2 BLOCKS MISSING	2 BLOCKS MISSING	2 BLOCKS MISSING	2 BLOCKS MISSING	2 BLOCKS MISSING	2 BLOCKS MISSING	2 BLOCKS MISSING	2 BLOCKS MISSING	2 BLOCKS MISSING	2 BLOCKS MISSING	2 BLOCKS MISSING	2 BLOCKS MISSING	2 BLOCKS MISSING	2 BLOCKS MISSING	2 BLOCKS MISSING	2 BLOCKS MISSING	2 BLOCKS MISSING	2 BLOCKS MISSING	2 BLOCKS MISSING	2 BLOCKS MISSING	2 BLOCKS MISSING	2 BLOCKS MISSING	2 BLOCKS MISSING	2 BLOCKS MISSING	2 BLOCKS MISSING	2 BLOCKS MISSING	2 BLOCKS MISSING
M00070	Glycosphingolipid biosynthesis, lacto-series, LacCer => Lc4Cer	2 BLOCKS MISSING	2 BLOCKS MISSING	2 BLOCKS MISSING	2 BLOCKS MISSING	2 BLOCKS MISSING	2 BLOCKS MISSING	2 BLOCKS MISSING	2 BLOCKS MISSING	2 BLOCKS MISSING	2 BLOCKS MISSING	2 BLOCKS MISSING	2 BLOCKS MISSING	2 BLOCKS MISSING	2 BLOCKS MISSING	2 BLOCKS MISSING	2 BLOCKS MISSING	2 BLOCKS MISSING	2 BLOCKS MISSING	2 BLOCKS MISSING	2 BLOCKS MISSING	2 BLOCKS MISSING	2 BLOCKS MISSING	2 BLOCKS MISSING	2 BLOCKS MISSING	2 BLOCKS MISSING	2 BLOCKS MISSING	2 BLOCKS MISSING	2 BLOCKS MISSING	2 BLOCKS MISSING	2 BLOCKS MISSING	2 BLOCKS MISSING	2 BLOCKS MISSING	2 BLOCKS MISSING	2 BLOCKS MISSING	2 BLOCKS MISSING	2 BLOCKS MISSING	2 BLOCKS MISSING	2 BLOCKS MISSING	2 BLOCKS MISSING	2 BLOCKS MISSING	2 BLOCKS MISSING	2 BLOCKS MISSING	2 BLOCKS MISSING	2 BLOCKS MISSING	2 BLOCKS MISSING	2 BLOCKS MISSING	2 BLOCKS MISSING	2 BLOCKS MISSING
M00071	Glycosphingolipid biosynthesis, neolacto-series, LacCer => nLc4Cer	2 BLOCKS MISSING	2 BLOCKS MISSING	2 BLOCKS MISSING	2 BLOCKS MISSING	2 BLOCKS MISSING	2 BLOCKS MISSING	2 BLOCKS MISSING	2 BLOCKS MISSING	2 BLOCKS MISSING	2 BLOCKS MISSING	2 BLOCKS MISSING	2 BLOCKS MISSING	2 BLOCKS MISSING	2 BLOCKS MISSING	2 BLOCKS MISSING	2 BLOCKS MISSING	2 BLOCKS MISSING	2 BLOCKS MISSING	2 BLOCKS MISSING	2 BLOCKS MISSING	2 BLOCKS MISSING	2 BLOCKS MISSING	2 BLOCKS MISSING	2 BLOCKS MISSING	2 BLOCKS MISSING	2 BLOCKS MISSING	2 BLOCKS MISSING	2 BLOCKS MISSING	2 BLOCKS MISSING	2 BLOCKS MISSING	2 BLOCKS MISSING	2 BLOCKS MISSING	2 BLOCKS MISSING	2 BLOCKS MISSING	2 BLOCKS MISSING	2 BLOCKS MISSING	2 BLOCKS MISSING	2 BLOCKS MISSING	2 BLOCKS MISSING	2 BLOCKS MISSING	2 BLOCKS MISSING	2 BLOCKS MISSING	2 BLOCKS MISSING	2 BLOCKS MISSING	2 BLOCKS MISSING	2 BLOCKS MISSING	2 BLOCKS MISSING	2 BLOCKS MISSING
M00072	N-glycosylation by oligosaccharyltransferase	1 BLOCK MISSING	1 BLOCK MISSING	1 BLOCK MISSING	1 BLOCK MISSING	1 BLOCK MISSING	1 BLOCK MISSING	1 BLOCK MISSING	1 BLOCK MISSING	1 BLOCK MISSING	1 BLOCK MISSING	1 BLOCK MISSING	1 BLOCK MISSING	1 BLOCK MISSING	1 BLOCK MISSING	1 BLOCK MISSING	1 BLOCK MISSING	1 BLOCK MISSING	1 BLOCK MISSING	1 BLOCK MISSING	1 BLOCK MISSING	1 BLOCK MISSING	1 BLOCK MISSING	1 BLOCK MISSING	1 BLOCK MISSING	1 BLOCK MISSING	1 BLOCK MISSING	1 BLOCK MISSING	1 BLOCK MISSING	1 BLOCK MISSING	1 BLOCK MISSING	1 BLOCK MISSING	1 BLOCK MISSING	1 BLOCK MISSING	1 BLOCK MISSING	1 BLOCK MISSING	1 BLOCK MISSING	1 BLOCK MISSING	1 BLOCK MISSING	1 BLOCK MISSING	1 BLOCK MISSING	1 BLOCK MISSING	1 BLOCK MISSING	1 BLOCK MISSING	1 BLOCK MISSING	1 BLOCK MISSING	1 BLOCK MISSING	1 BLOCK MISSING	1 BLOCK MISSING
M00073	N-glycan precursor trimming	INCOMPLETE	INCOMPLETE	INCOMPLETE	INCOMPLETE	INCOMPLETE	INCOMPLETE	INCOMPLETE	INCOMPLETE	INCOMPLETE	INCOMPLETE	INCOMPLETE	INCOMPLETE	INCOMPLETE	INCOMPLETE	INCOMPLETE	INCOMPLETE	INCOMPLETE	INCOMPLETE	INCOMPLETE	INCOMPLETE	INCOMPLETE	INCOMPLETE	INCOMPLETE	INCOMPLETE	INCOMPLETE	INCOMPLETE	INCOMPLETE	INCOMPLETE	INCOMPLETE	INCOMPLETE	INCOMPLETE	INCOMPLETE	INCOMPLETE	INCOMPLETE	INCOMPLETE	INCOMPLETE	INCOMPLETE	INCOMPLETE	INCOMPLETE	INCOMPLETE	INCOMPLETE	INCOMPLETE	INCOMPLETE	INCOMPLETE	INCOMPLETE	INCOMPLETE	INCOMPLETE	INCOMPLETE
M00074	N-glycan biosynthesis, high-mannose type	INCOMPLETE	INCOMPLETE	INCOMPLETE	INCOMPLETE	INCOMPLETE	INCOMPLETE	INCOMPLETE	INCOMPLETE	INCOMPLETE	INCOMPLETE	INCOMPLETE	INCOMPLETE	INCOMPLETE	INCOMPLETE	INCOMPLETE	INCOMPLETE	INCOMPLETE	INCOMPLETE	INCOMPLETE	INCOMPLETE	INCOMPLETE	INCOMPLETE	INCOMPLETE	INCOMPLETE	INCOMPLETE	INCOMPLETE	INCOMPLETE	INCOMPLETE	INCOMPLETE	INCOMPLETE	INCOMPLETE	INCOMPLETE	INCOMPLETE	INCOMPLETE	INCOMPLETE	INCOMPLETE	INCOMPLETE	INCOMPLETE	INCOMPLETE	INCOMPLETE	INCOMPLETE	INCOMPLETE	INCOMPLETE	INCOMPLETE	INCOMPLETE	INCOMPLETE	INCOMPLETE	INCOMPLETE
M00075	N-glycan biosynthesis, complex type	INCOMPLETE	INCOMPLETE	INCOMPLETE	INCOMPLETE	INCOMPLETE	INCOMPLETE	INCOMPLETE	INCOMPLETE	INCOMPLETE	INCOMPLETE	INCOMPLETE	INCOMPLETE	INCOMPLETE	INCOMPLETE	INCOMPLETE	INCOMPLETE	INCOMPLETE	INCOMPLETE	INCOMPLETE	INCOMPLETE	INCOMPLETE	INCOMPLETE	INCOMPLETE	INCOMPLETE	INCOMPLETE	INCOMPLETE	INCOMPLETE	INCOMPLETE	INCOMPLETE	INCOMPLETE	INCOMPLETE	INCOMPLETE	INCOMPLETE	INCOMPLETE	INCOMPLETE	INCOMPLETE	INCOMPLETE	INCOMPLETE	INCOMPLETE	INCOMPLETE	INCOMPLETE	INCOMPLETE	INCOMPLETE	INCOMPLETE	INCOMPLETE	INCOMPLETE	INCOMPLETE	INCOMPLETE
M00076	Dermatan sulfate degradation	INCOMPLETE	INCOMPLETE	INCOMPLETE	INCOMPLETE	INCOMPLETE	INCOMPLETE	INCOMPLETE	INCOMPLETE	INCOMPLETE	INCOMPLETE	INCOMPLETE	INCOMPLETE	INCOMPLETE	INCOMPLETE	INCOMPLETE	INCOMPLETE	INCOMPLETE	INCOMPLETE	INCOMPLETE	INCOMPLETE	INCOMPLETE	INCOMPLETE	INCOMPLETE	INCOMPLETE	INCOMPLETE	INCOMPLETE	INCOMPLETE	INCOMPLETE	INCOMPLETE	INCOMPLETE	INCOMPLETE	INCOMPLETE	INCOMPLETE	INCOMPLETE	INCOMPLETE	INCOMPLETE	INCOMPLETE	INCOMPLETE	INCOMPLETE	INCOMPLETE	INCOMPLETE	INCOMPLETE	INCOMPLETE	INCOMPLETE	INCOMPLETE	INCOMPLETE	INCOMPLETE	INCOMPLETE
M00077	Chondroitin sulfate degradation	INCOMPLETE	INCOMPLETE	INCOMPLETE	INCOMPLETE	INCOMPLETE	INCOMPLETE	INCOMPLETE	INCOMPLETE	INCOMPLETE	INCOMPLETE	INCOMPLETE	INCOMPLETE	INCOMPLETE	INCOMPLETE	INCOMPLETE	INCOMPLETE	INCOMPLETE	INCOMPLETE	INCOMPLETE	INCOMPLETE	INCOMPLETE	INCOMPLETE	INCOMPLETE	INCOMPLETE	INCOMPLETE	INCOMPLETE	INCOMPLETE	INCOMPLETE	INCOMPLETE	INCOMPLETE	INCOMPLETE	INCOMPLETE	INCOMPLETE	INCOMPLETE	INCOMPLETE	INCOMPLETE	INCOMPLETE	INCOMPLETE	INCOMPLETE	INCOMPLETE	INCOMPLETE	INCOMPLETE	INCOMPLETE	INCOMPLETE	2 BLOCKS MISSING	INCOMPLETE	INCOMPLETE	INCOMPLETE
M00078	Heparan sulfate degradation	INCOMPLETE	INCOMPLETE	INCOMPLETE	INCOMPLETE	INCOMPLETE	INCOMPLETE	INCOMPLETE	INCOMPLETE	INCOMPLETE	INCOMPLETE	INCOMPLETE	INCOMPLETE	INCOMPLETE	INCOMPLETE	INCOMPLETE	INCOMPLETE	INCOMPLETE	INCOMPLETE	INCOMPLETE	INCOMPLETE	INCOMPLETE	INCOMPLETE	INCOMPLETE	INCOMPLETE	INCOMPLETE	INCOMPLETE	INCOMPLETE	INCOMPLETE	INCOMPLETE	INCOMPLETE	INCOMPLETE	INCOMPLETE	INCOMPLETE	INCOMPLETE	INCOMPLETE	INCOMPLETE	INCOMPLETE	INCOMPLETE	INCOMPLETE	INCOMPLETE	INCOMPLETE	INCOMPLETE	INCOMPLETE	INCOMPLETE	INCOMPLETE	INCOMPLETE	INCOMPLETE	INCOMPLETE
M00079	Keratan sulfate degradation	INCOMPLETE	INCOMPLETE	INCOMPLETE	INCOMPLETE	INCOMPLETE	INCOMPLETE	INCOMPLETE	INCOMPLETE	INCOMPLETE	INCOMPLETE	INCOMPLETE	INCOMPLETE	INCOMPLETE	INCOMPLETE	INCOMPLETE	INCOMPLETE	INCOMPLETE	INCOMPLETE	INCOMPLETE	INCOMPLETE	INCOMPLETE	INCOMPLETE	INCOMPLETE	INCOMPLETE	INCOMPLETE	INCOMPLETE	INCOMPLETE	INCOMPLETE	INCOMPLETE	INCOMPLETE	INCOMPLETE	INCOMPLETE	INCOMPLETE	INCOMPLETE	INCOMPLETE	INCOMPLETE	INCOMPLETE	INCOMPLETE	INCOMPLETE	INCOMPLETE	2 BLOCKS MISSING	INCOMPLETE	INCOMPLETE	INCOMPLETE	INCOMPLETE	INCOMPLETE	INCOMPLETE	INCOMPLETE
M00081	Pectin degradation	INCOMPLETE	INCOMPLETE	2 BLOCKS MISSING	INCOMPLETE	2 BLOCKS MISSING	INCOMPLETE	INCOMPLETE	INCOMPLETE	2 BLOCKS MISSING	INCOMPLETE	INCOMPLETE	INCOMPLETE	INCOMPLETE	INCOMPLETE	INCOMPLETE	INCOMPLETE	INCOMPLETE	INCOMPLETE	INCOMPLETE	INCOMPLETE	INCOMPLETE	INCOMPLETE	INCOMPLETE	INCOMPLETE	INCOMPLETE	INCOMPLETE	INCOMPLETE	INCOMPLETE	INCOMPLETE	2 BLOCKS MISSING	INCOMPLETE	INCOMPLETE	INCOMPLETE	INCOMPLETE	INCOMPLETE	INCOMPLETE	INCOMPLETE	2 BLOCKS MISSING	INCOMPLETE	INCOMPLETE	INCOMPLETE	INCOMPLETE	INCOMPLETE	INCOMPLETE	INCOMPLETE	INCOMPLETE	INCOMPLETE	INCOMPLETE
M00082	Fatty acid biosynthesis, initiation	1 BLOCK MISSING	COMPLETE	1 BLOCK MISSING	COMPLETE	COMPLETE	1 BLOCK MISSING	INCOMPLETE	INCOMPLETE	1 BLOCK MISSING	1 BLOCK MISSING	COMPLETE	INCOMPLETE	COMPLETE	1 BLOCK MISSING	1 BLOCK MISSING	COMPLETE	INCOMPLETE	2 BLOCKS MISSING	1 BLOCK MISSING	INCOMPLETE	1 BLOCK MISSING	1 BLOCK MISSING	1 BLOCK MISSING	1 BLOCK MISSING	COMPLETE	COMPLETE	INCOMPLETE	1 BLOCK MISSING	2 BLOCKS MISSING	COMPLETE	INCOMPLETE	COMPLETE	1 BLOCK MISSING	COMPLETE	1 BLOCK MISSING	INCOMPLETE	1 BLOCK MISSING	COMPLETE	COMPLETE	INCOMPLETE	1 BLOCK MISSING	1 BLOCK MISSING	COMPLETE	INCOMPLETE	COMPLETE	2 BLOCKS MISSING	1 BLOCK MISSING	INCOMPLETE
M00083	Fatty acid biosynthesis, elongation	COMPLETE	1 BLOCK MISSING	1 BLOCK MISSING	COMPLETE	COMPLETE	COMPLETE	INCOMPLETE	INCOMPLETE	COMPLETE	1 BLOCK MISSING	1 BLOCK MISSING	INCOMPLETE	COMPLETE	COMPLETE	COMPLETE	COMPLETE	INCOMPLETE	COMPLETE	COMPLETE	INCOMPLETE	COMPLETE	1 BLOCK MISSING	COMPLETE	COMPLETE	COMPLETE	COMPLETE	INCOMPLETE	1 BLOCK MISSING	2 BLOCKS MISSING	COMPLETE	INCOMPLETE	COMPLETE	COMPLETE	COMPLETE	COMPLETE	INCOMPLETE	COMPLETE	COMPLETE	COMPLETE	2 BLOCKS MISSING	1 BLOCK MISSING	1 BLOCK MISSING	COMPLETE	1 BLOCK MISSING	COMPLETE	INCOMPLETE	COMPLETE	INCOMPLETE
M00085	Fatty acid elongation in mitochondria	INCOMPLETE	INCOMPLETE	INCOMPLETE	INCOMPLETE	INCOMPLETE	INCOMPLETE	INCOMPLETE	INCOMPLETE	INCOMPLETE	INCOMPLETE	INCOMPLETE	INCOMPLETE	INCOMPLETE	INCOMPLETE	INCOMPLETE	INCOMPLETE	INCOMPLETE	INCOMPLETE	INCOMPLETE	INCOMPLETE	INCOMPLETE	INCOMPLETE	INCOMPLETE	INCOMPLETE	INCOMPLETE	INCOMPLETE	INCOMPLETE	INCOMPLETE	INCOMPLETE	INCOMPLETE	INCOMPLETE	INCOMPLETE	INCOMPLETE	INCOMPLETE	INCOMPLETE	INCOMPLETE	INCOMPLETE	INCOMPLETE	INCOMPLETE	INCOMPLETE	INCOMPLETE	INCOMPLETE	INCOMPLETE	INCOMPLETE	INCOMPLETE	INCOMPLETE	INCOMPLETE	INCOMPLETE
M00086	beta-Oxidation, acyl-CoA synthesis	COMPLETE	1 BLOCK MISSING	COMPLETE	1 BLOCK MISSING	COMPLETE	COMPLETE	1 BLOCK MISSING	COMPLETE	COMPLETE	COMPLETE	1 BLOCK MISSING	COMPLETE	COMPLETE	COMPLETE	COMPLETE	COMPLETE	COMPLETE	COMPLETE	COMPLETE	1 BLOCK MISSING	COMPLETE	1 BLOCK MISSING	1 BLOCK MISSING	COMPLETE	COMPLETE	COMPLETE	COMPLETE	1 BLOCK MISSING	COMPLETE	COMPLETE	1 BLOCK MISSING	1 BLOCK MISSING	COMPLETE	COMPLETE	1 BLOCK MISSING	COMPLETE	1 BLOCK MISSING	1 BLOCK MISSING	COMPLETE	COMPLETE	COMPLETE	COMPLETE	1 BLOCK MISSING	COMPLETE	1 BLOCK MISSING	1 BLOCK MISSING	COMPLETE	1 BLOCK MISSING
M00087	beta-Oxidation	1 BLOCK MISSING	INCOMPLETE	INCOMPLETE	INCOMPLETE	INCOMPLETE	INCOMPLETE	INCOMPLETE	INCOMPLETE	INCOMPLETE	INCOMPLETE	INCOMPLETE	COMPLETE	COMPLETE	INCOMPLETE	INCOMPLETE	COMPLETE	COMPLETE	INCOMPLETE	INCOMPLETE	INCOMPLETE	INCOMPLETE	INCOMPLETE	INCOMPLETE	INCOMPLETE	COMPLETE	COMPLETE	1 BLOCK MISSING	INCOMPLETE	INCOMPLETE	INCOMPLETE	INCOMPLETE	INCOMPLETE	INCOMPLETE	COMPLETE	INCOMPLETE	INCOMPLETE	INCOMPLETE	INCOMPLETE	COMPLETE	COMPLETE	INCOMPLETE	INCOMPLETE	INCOMPLETE	INCOMPLETE	INCOMPLETE	INCOMPLETE	INCOMPLETE	INCOMPLETE
M00088	Ketone body biosynthesis, acetyl-CoA => acetoacetate/3-hydroxybutyrate/acetone	COMPLETE	1 BLOCK MISSING	1 BLOCK MISSING	1 BLOCK MISSING	1 BLOCK MISSING	1 BLOCK MISSING	1 BLOCK MISSING	1 BLOCK MISSING	1 BLOCK MISSING	1 BLOCK MISSING	1 BLOCK MISSING	COMPLETE	1 BLOCK MISSING	1 BLOCK MISSING	1 BLOCK MISSING	1 BLOCK MISSING	1 BLOCK MISSING	1 BLOCK MISSING	1 BLOCK MISSING	1 BLOCK MISSING	1 BLOCK MISSING	1 BLOCK MISSING	1 BLOCK MISSING	COMPLETE	1 BLOCK MISSING	1 BLOCK MISSING	1 BLOCK MISSING	1 BLOCK MISSING	1 BLOCK MISSING	1 BLOCK MISSING	1 BLOCK MISSING	1 BLOCK MISSING	1 BLOCK MISSING	1 BLOCK MISSING	1 BLOCK MISSING	1 BLOCK MISSING	1 BLOCK MISSING	1 BLOCK MISSING	1 BLOCK MISSING	1 BLOCK MISSING	1 BLOCK MISSING	1 BLOCK MISSING	1 BLOCK MISSING	1 BLOCK MISSING	1 BLOCK MISSING	1 BLOCK MISSING	1 BLOCK MISSING	1 BLOCK MISSING
M00089	Triacylglycerol biosynthesis	1 BLOCK MISSING	2 BLOCKS MISSING	INCOMPLETE	2 BLOCKS MISSING	2 BLOCKS MISSING	INCOMPLETE	2 BLOCKS MISSING	INCOMPLETE	INCOMPLETE	INCOMPLETE	2 BLOCKS MISSING	2 BLOCKS MISSING	2 BLOCKS MISSING	INCOMPLETE	2 BLOCKS MISSING	2 BLOCKS MISSING	INCOMPLETE	INCOMPLETE	2 BLOCKS MISSING	2 BLOCKS MISSING	2 BLOCKS MISSING	2 BLOCKS MISSING	2 BLOCKS MISSING	2 BLOCKS MISSING	2 BLOCKS MISSING	2 BLOCKS MISSING	INCOMPLETE	2 BLOCKS MISSING	2 BLOCKS MISSING	INCOMPLETE	INCOMPLETE	2 BLOCKS MISSING	INCOMPLETE	2 BLOCKS MISSING	2 BLOCKS MISSING	INCOMPLETE	2 BLOCKS MISSING	2 BLOCKS MISSING	2 BLOCKS MISSING	2 BLOCKS MISSING	INCOMPLETE	2 BLOCKS MISSING	2 BLOCKS MISSING	INCOMPLETE	2 BLOCKS MISSING	2 BLOCKS MISSING	2 BLOCKS MISSING	INCOMPLETE
M00090	Phosphatidylcholine (PC) biosynthesis, choline => PC	INCOMPLETE	INCOMPLETE	INCOMPLETE	INCOMPLETE	INCOMPLETE	INCOMPLETE	INCOMPLETE	INCOMPLETE	INCOMPLETE	INCOMPLETE	INCOMPLETE	INCOMPLETE	INCOMPLETE	INCOMPLETE	INCOMPLETE	INCOMPLETE	INCOMPLETE	INCOMPLETE	INCOMPLETE	INCOMPLETE	INCOMPLETE	INCOMPLETE	INCOMPLETE	INCOMPLETE	INCOMPLETE	INCOMPLETE	INCOMPLETE	INCOMPLETE	INCOMPLETE	INCOMPLETE	INCOMPLETE	INCOMPLETE	INCOMPLETE	INCOMPLETE	2 BLOCKS MISSING	INCOMPLETE	INCOMPLETE	INCOMPLETE	INCOMPLETE	INCOMPLETE	INCOMPLETE	INCOMPLETE	INCOMPLETE	INCOMPLETE	INCOMPLETE	INCOMPLETE	INCOMPLETE	INCOMPLETE
M00091	Phosphatidylcholine (PC) biosynthesis, PE => PC	2 BLOCKS MISSING	2 BLOCKS MISSING	2 BLOCKS MISSING	2 BLOCKS MISSING	2 BLOCKS MISSING	2 BLOCKS MISSING	2 BLOCKS MISSING	COMPLETE	2 BLOCKS MISSING	2 BLOCKS MISSING	2 BLOCKS MISSING	2 BLOCKS MISSING	2 BLOCKS MISSING	2 BLOCKS MISSING	2 BLOCKS MISSING	2 BLOCKS MISSING	2 BLOCKS MISSING	2 BLOCKS MISSING	2 BLOCKS MISSING	2 BLOCKS MISSING	2 BLOCKS MISSING	2 BLOCKS MISSING	2 BLOCKS MISSING	2 BLOCKS MISSING	COMPLETE	COMPLETE	2 BLOCKS MISSING	2 BLOCKS MISSING	2 BLOCKS MISSING	2 BLOCKS MISSING	2 BLOCKS MISSING	2 BLOCKS MISSING	2 BLOCKS MISSING	2 BLOCKS MISSING	2 BLOCKS MISSING	2 BLOCKS MISSING	2 BLOCKS MISSING	2 BLOCKS MISSING	2 BLOCKS MISSING	2 BLOCKS MISSING	2 BLOCKS MISSING	2 BLOCKS MISSING	2 BLOCKS MISSING	2 BLOCKS MISSING	2 BLOCKS MISSING	2 BLOCKS MISSING	2 BLOCKS MISSING	2 BLOCKS MISSING
M00092	Phosphatidylethanolamine (PE) biosynthesis, ethanolamine => PE	INCOMPLETE	INCOMPLETE	INCOMPLETE	INCOMPLETE	INCOMPLETE	INCOMPLETE	INCOMPLETE	INCOMPLETE	INCOMPLETE	INCOMPLETE	INCOMPLETE	INCOMPLETE	INCOMPLETE	INCOMPLETE	INCOMPLETE	INCOMPLETE	INCOMPLETE	INCOMPLETE	INCOMPLETE	INCOMPLETE	INCOMPLETE	INCOMPLETE	INCOMPLETE	INCOMPLETE	INCOMPLETE	INCOMPLETE	INCOMPLETE	INCOMPLETE	INCOMPLETE	INCOMPLETE	INCOMPLETE	INCOMPLETE	INCOMPLETE	INCOMPLETE	INCOMPLETE	INCOMPLETE	INCOMPLETE	INCOMPLETE	INCOMPLETE	INCOMPLETE	INCOMPLETE	INCOMPLETE	INCOMPLETE	INCOMPLETE	INCOMPLETE	INCOMPLETE	INCOMPLETE	INCOMPLETE
M00093	Phosphatidylethanolamine (PE) biosynthesis, PA => PS => PE	2 BLOCKS MISSING	1 BLOCK MISSING	COMPLETE	1 BLOCK MISSING	2 BLOCKS MISSING	1 BLOCK MISSING	2 BLOCKS MISSING	INCOMPLETE	2 BLOCKS MISSING	1 BLOCK MISSING	2 BLOCKS MISSING	2 BLOCKS MISSING	COMPLETE	COMPLETE	COMPLETE	COMPLETE	COMPLETE	COMPLETE	2 BLOCKS MISSING	2 BLOCKS MISSING	2 BLOCKS MISSING	1 BLOCK MISSING	2 BLOCKS MISSING	COMPLETE	COMPLETE	2 BLOCKS MISSING	2 BLOCKS MISSING	2 BLOCKS MISSING	2 BLOCKS MISSING	2 BLOCKS MISSING	2 BLOCKS MISSING	2 BLOCKS MISSING	2 BLOCKS MISSING	COMPLETE	2 BLOCKS MISSING	2 BLOCKS MISSING	2 BLOCKS MISSING	2 BLOCKS MISSING	COMPLETE	INCOMPLETE	1 BLOCK MISSING	2 BLOCKS MISSING	2 BLOCKS MISSING	2 BLOCKS MISSING	2 BLOCKS MISSING	INCOMPLETE	2 BLOCKS MISSING	1 BLOCK MISSING
M00094	Ceramide biosynthesis	INCOMPLETE	INCOMPLETE	INCOMPLETE	INCOMPLETE	INCOMPLETE	INCOMPLETE	INCOMPLETE	INCOMPLETE	INCOMPLETE	INCOMPLETE	INCOMPLETE	INCOMPLETE	INCOMPLETE	INCOMPLETE	INCOMPLETE	INCOMPLETE	INCOMPLETE	INCOMPLETE	INCOMPLETE	INCOMPLETE	INCOMPLETE	INCOMPLETE	INCOMPLETE	INCOMPLETE	INCOMPLETE	INCOMPLETE	INCOMPLETE	INCOMPLETE	INCOMPLETE	INCOMPLETE	INCOMPLETE	INCOMPLETE	INCOMPLETE	INCOMPLETE	INCOMPLETE	INCOMPLETE	INCOMPLETE	INCOMPLETE	INCOMPLETE	INCOMPLETE	INCOMPLETE	INCOMPLETE	INCOMPLETE	INCOMPLETE	INCOMPLETE	INCOMPLETE	INCOMPLETE	INCOMPLETE
M00095	C5 isoprenoid biosynthesis, mevalonate pathway	INCOMPLETE	INCOMPLETE	INCOMPLETE	INCOMPLETE	INCOMPLETE	INCOMPLETE	INCOMPLETE	2 BLOCKS MISSING	INCOMPLETE	INCOMPLETE	INCOMPLETE	INCOMPLETE	INCOMPLETE	INCOMPLETE	INCOMPLETE	INCOMPLETE	INCOMPLETE	INCOMPLETE	INCOMPLETE	INCOMPLETE	INCOMPLETE	INCOMPLETE	INCOMPLETE	INCOMPLETE	INCOMPLETE	INCOMPLETE	INCOMPLETE	INCOMPLETE	INCOMPLETE	INCOMPLETE	INCOMPLETE	INCOMPLETE	INCOMPLETE	INCOMPLETE	INCOMPLETE	INCOMPLETE	INCOMPLETE	INCOMPLETE	INCOMPLETE	INCOMPLETE	INCOMPLETE	INCOMPLETE	INCOMPLETE	INCOMPLETE	INCOMPLETE	INCOMPLETE	INCOMPLETE	2 BLOCKS MISSING
M00096	C5 isoprenoid biosynthesis, non-mevalonate pathway	1 BLOCK MISSING	1 BLOCK MISSING	1 BLOCK MISSING	COMPLETE	1 BLOCK MISSING	1 BLOCK MISSING	1 BLOCK MISSING	INCOMPLETE	INCOMPLETE	1 BLOCK MISSING	1 BLOCK MISSING	COMPLETE	COMPLETE	1 BLOCK MISSING	1 BLOCK MISSING	COMPLETE	INCOMPLETE	1 BLOCK MISSING	1 BLOCK MISSING	2 BLOCKS MISSING	1 BLOCK MISSING	1 BLOCK MISSING	2 BLOCKS MISSING	1 BLOCK MISSING	1 BLOCK MISSING	INCOMPLETE	2 BLOCKS MISSING	1 BLOCK MISSING	1 BLOCK MISSING	1 BLOCK MISSING	1 BLOCK MISSING	1 BLOCK MISSING	INCOMPLETE	1 BLOCK MISSING	INCOMPLETE	INCOMPLETE	1 BLOCK MISSING	1 BLOCK MISSING	COMPLETE	INCOMPLETE	1 BLOCK MISSING	1 BLOCK MISSING	1 BLOCK MISSING	2 BLOCKS MISSING	1 BLOCK MISSING	2 BLOCKS MISSING	1 BLOCK MISSING	INCOMPLETE
M00097	beta-Carotene biosynthesis, GGAP => beta-carotene	INCOMPLETE	INCOMPLETE	INCOMPLETE	INCOMPLETE	INCOMPLETE	INCOMPLETE	INCOMPLETE	INCOMPLETE	INCOMPLETE	INCOMPLETE	INCOMPLETE	INCOMPLETE	INCOMPLETE	INCOMPLETE	INCOMPLETE	INCOMPLETE	INCOMPLETE	INCOMPLETE	INCOMPLETE	INCOMPLETE	INCOMPLETE	INCOMPLETE	INCOMPLETE	INCOMPLETE	INCOMPLETE	INCOMPLETE	INCOMPLETE	INCOMPLETE	INCOMPLETE	INCOMPLETE	INCOMPLETE	INCOMPLETE	INCOMPLETE	INCOMPLETE	INCOMPLETE	INCOMPLETE	INCOMPLETE	INCOMPLETE	INCOMPLETE	INCOMPLETE	INCOMPLETE	INCOMPLETE	INCOMPLETE	INCOMPLETE	INCOMPLETE	INCOMPLETE	INCOMPLETE	INCOMPLETE
M00098	Acylglycerol degradation	1 BLOCK MISSING	2 BLOCKS MISSING	2 BLOCKS MISSING	2 BLOCKS MISSING	2 BLOCKS MISSING	2 BLOCKS MISSING	2 BLOCKS MISSING	2 BLOCKS MISSING	2 BLOCKS MISSING	2 BLOCKS MISSING	2 BLOCKS MISSING	2 BLOCKS MISSING	2 BLOCKS MISSING	2 BLOCKS MISSING	2 BLOCKS MISSING	2 BLOCKS MISSING	2 BLOCKS MISSING	2 BLOCKS MISSING	2 BLOCKS MISSING	2 BLOCKS MISSING	2 BLOCKS MISSING	2 BLOCKS MISSING	2 BLOCKS MISSING	2 BLOCKS MISSING	2 BLOCKS MISSING	2 BLOCKS MISSING	2 BLOCKS MISSING	2 BLOCKS MISSING	2 BLOCKS MISSING	2 BLOCKS MISSING	2 BLOCKS MISSING	2 BLOCKS MISSING	2 BLOCKS MISSING	2 BLOCKS MISSING	2 BLOCKS MISSING	2 BLOCKS MISSING	2 BLOCKS MISSING	2 BLOCKS MISSING	2 BLOCKS MISSING	2 BLOCKS MISSING	2 BLOCKS MISSING	2 BLOCKS MISSING	2 BLOCKS MISSING	2 BLOCKS MISSING	2 BLOCKS MISSING	2 BLOCKS MISSING	2 BLOCKS MISSING	2 BLOCKS MISSING
M00099	Sphingosine biosynthesis	INCOMPLETE	INCOMPLETE	INCOMPLETE	INCOMPLETE	INCOMPLETE	INCOMPLETE	INCOMPLETE	INCOMPLETE	INCOMPLETE	INCOMPLETE	INCOMPLETE	INCOMPLETE	INCOMPLETE	INCOMPLETE	INCOMPLETE	INCOMPLETE	INCOMPLETE	INCOMPLETE	INCOMPLETE	INCOMPLETE	INCOMPLETE	INCOMPLETE	INCOMPLETE	INCOMPLETE	INCOMPLETE	INCOMPLETE	INCOMPLETE	INCOMPLETE	INCOMPLETE	INCOMPLETE	INCOMPLETE	INCOMPLETE	INCOMPLETE	INCOMPLETE	INCOMPLETE	INCOMPLETE	INCOMPLETE	INCOMPLETE	INCOMPLETE	INCOMPLETE	INCOMPLETE	INCOMPLETE	INCOMPLETE	INCOMPLETE	INCOMPLETE	INCOMPLETE	INCOMPLETE	INCOMPLETE
M00100	Sphingosine degradation	2 BLOCKS MISSING	2 BLOCKS MISSING	2 BLOCKS MISSING	2 BLOCKS MISSING	2 BLOCKS MISSING	2 BLOCKS MISSING	2 BLOCKS MISSING	2 BLOCKS MISSING	2 BLOCKS MISSING	2 BLOCKS MISSING	2 BLOCKS MISSING	1 BLOCK MISSING	2 BLOCKS MISSING	2 BLOCKS MISSING	2 BLOCKS MISSING	2 BLOCKS MISSING	2 BLOCKS MISSING	2 BLOCKS MISSING	2 BLOCKS MISSING	2 BLOCKS MISSING	2 BLOCKS MISSING	2 BLOCKS MISSING	2 BLOCKS MISSING	2 BLOCKS MISSING	2 BLOCKS MISSING	2 BLOCKS MISSING	2 BLOCKS MISSING	2 BLOCKS MISSING	2 BLOCKS MISSING	2 BLOCKS MISSING	2 BLOCKS MISSING	2 BLOCKS MISSING	2 BLOCKS MISSING	2 BLOCKS MISSING	2 BLOCKS MISSING	2 BLOCKS MISSING	2 BLOCKS MISSING	2 BLOCKS MISSING	2 BLOCKS MISSING	2 BLOCKS MISSING	2 BLOCKS MISSING	2 BLOCKS MISSING	2 BLOCKS MISSING	2 BLOCKS MISSING	2 BLOCKS MISSING	2 BLOCKS MISSING	2 BLOCKS MISSING	2 BLOCKS MISSING
M00101	Cholesterol biosynthesis, squalene 2,3-epoxide => cholesterol	INCOMPLETE	INCOMPLETE	INCOMPLETE	INCOMPLETE	INCOMPLETE	INCOMPLETE	INCOMPLETE	INCOMPLETE	INCOMPLETE	INCOMPLETE	INCOMPLETE	INCOMPLETE	INCOMPLETE	INCOMPLETE	INCOMPLETE	INCOMPLETE	INCOMPLETE	INCOMPLETE	INCOMPLETE	INCOMPLETE	INCOMPLETE	INCOMPLETE	INCOMPLETE	INCOMPLETE	INCOMPLETE	INCOMPLETE	INCOMPLETE	INCOMPLETE	INCOMPLETE	INCOMPLETE	INCOMPLETE	INCOMPLETE	INCOMPLETE	INCOMPLETE	INCOMPLETE	INCOMPLETE	INCOMPLETE	INCOMPLETE	INCOMPLETE	INCOMPLETE	INCOMPLETE	INCOMPLETE	INCOMPLETE	INCOMPLETE	INCOMPLETE	INCOMPLETE	INCOMPLETE	INCOMPLETE
M00102	Ergocalciferol biosynthesis	INCOMPLETE	INCOMPLETE	INCOMPLETE	INCOMPLETE	INCOMPLETE	INCOMPLETE	INCOMPLETE	INCOMPLETE	INCOMPLETE	INCOMPLETE	INCOMPLETE	INCOMPLETE	INCOMPLETE	INCOMPLETE	INCOMPLETE	INCOMPLETE	INCOMPLETE	INCOMPLETE	INCOMPLETE	INCOMPLETE	INCOMPLETE	INCOMPLETE	INCOMPLETE	INCOMPLETE	INCOMPLETE	INCOMPLETE	INCOMPLETE	INCOMPLETE	INCOMPLETE	INCOMPLETE	INCOMPLETE	INCOMPLETE	INCOMPLETE	INCOMPLETE	INCOMPLETE	INCOMPLETE	INCOMPLETE	INCOMPLETE	INCOMPLETE	INCOMPLETE	INCOMPLETE	INCOMPLETE	INCOMPLETE	INCOMPLETE	INCOMPLETE	INCOMPLETE	INCOMPLETE	INCOMPLETE
M00103	Cholecalciferol biosynthesis	2 BLOCKS MISSING	2 BLOCKS MISSING	2 BLOCKS MISSING	2 BLOCKS MISSING	2 BLOCKS MISSING	2 BLOCKS MISSING	2 BLOCKS MISSING	2 BLOCKS MISSING	2 BLOCKS MISSING	2 BLOCKS MISSING	2 BLOCKS MISSING	2 BLOCKS MISSING	2 BLOCKS MISSING	2 BLOCKS MISSING	2 BLOCKS MISSING	2 BLOCKS MISSING	2 BLOCKS MISSING	2 BLOCKS MISSING	2 BLOCKS MISSING	2 BLOCKS MISSING	2 BLOCKS MISSING	2 BLOCKS MISSING	2 BLOCKS MISSING	2 BLOCKS MISSING	2 BLOCKS MISSING	2 BLOCKS MISSING	2 BLOCKS MISSING	2 BLOCKS MISSING	2 BLOCKS MISSING	2 BLOCKS MISSING	2 BLOCKS MISSING	2 BLOCKS MISSING	2 BLOCKS MISSING	2 BLOCKS MISSING	2 BLOCKS MISSING	2 BLOCKS MISSING	2 BLOCKS MISSING	2 BLOCKS MISSING	2 BLOCKS MISSING	2 BLOCKS MISSING	2 BLOCKS MISSING	2 BLOCKS MISSING	2 BLOCKS MISSING	2 BLOCKS MISSING	2 BLOCKS MISSING	2 BLOCKS MISSING	2 BLOCKS MISSING	2 BLOCKS MISSING
M00104	Bile acid biosynthesis, cholesterol => cholate/chenodeoxycholate	INCOMPLETE	INCOMPLETE	INCOMPLETE	INCOMPLETE	INCOMPLETE	INCOMPLETE	INCOMPLETE	INCOMPLETE	INCOMPLETE	INCOMPLETE	INCOMPLETE	INCOMPLETE	INCOMPLETE	INCOMPLETE	INCOMPLETE	INCOMPLETE	INCOMPLETE	INCOMPLETE	INCOMPLETE	INCOMPLETE	INCOMPLETE	INCOMPLETE	INCOMPLETE	INCOMPLETE	INCOMPLETE	INCOMPLETE	INCOMPLETE	INCOMPLETE	INCOMPLETE	INCOMPLETE	INCOMPLETE	INCOMPLETE	INCOMPLETE	INCOMPLETE	INCOMPLETE	INCOMPLETE	INCOMPLETE	INCOMPLETE	INCOMPLETE	INCOMPLETE	INCOMPLETE	INCOMPLETE	INCOMPLETE	INCOMPLETE	INCOMPLETE	INCOMPLETE	INCOMPLETE	INCOMPLETE
M00106	Conjugated bile acid biosynthesis, cholate => taurocholate/glycocholate	2 BLOCKS MISSING	2 BLOCKS MISSING	2 BLOCKS MISSING	2 BLOCKS MISSING	2 BLOCKS MISSING	2 BLOCKS MISSING	2 BLOCKS MISSING	2 BLOCKS MISSING	2 BLOCKS MISSING	2 BLOCKS MISSING	2 BLOCKS MISSING	2 BLOCKS MISSING	2 BLOCKS MISSING	2 BLOCKS MISSING	2 BLOCKS MISSING	2 BLOCKS MISSING	2 BLOCKS MISSING	2 BLOCKS MISSING	2 BLOCKS MISSING	2 BLOCKS MISSING	2 BLOCKS MISSING	2 BLOCKS MISSING	2 BLOCKS MISSING	2 BLOCKS MISSING	2 BLOCKS MISSING	2 BLOCKS MISSING	2 BLOCKS MISSING	2 BLOCKS MISSING	2 BLOCKS MISSING	2 BLOCKS MISSING	2 BLOCKS MISSING	2 BLOCKS MISSING	2 BLOCKS MISSING	2 BLOCKS MISSING	2 BLOCKS MISSING	2 BLOCKS MISSING	2 BLOCKS MISSING	2 BLOCKS MISSING	2 BLOCKS MISSING	2 BLOCKS MISSING	2 BLOCKS MISSING	2 BLOCKS MISSING	2 BLOCKS MISSING	2 BLOCKS MISSING	2 BLOCKS MISSING	2 BLOCKS MISSING	2 BLOCKS MISSING	2 BLOCKS MISSING
M00107	Steroid hormone biosynthesis, cholesterol => prognenolone => progesterone	2 BLOCKS MISSING	2 BLOCKS MISSING	2 BLOCKS MISSING	2 BLOCKS MISSING	2 BLOCKS MISSING	2 BLOCKS MISSING	2 BLOCKS MISSING	2 BLOCKS MISSING	2 BLOCKS MISSING	2 BLOCKS MISSING	2 BLOCKS MISSING	2 BLOCKS MISSING	2 BLOCKS MISSING	2 BLOCKS MISSING	2 BLOCKS MISSING	2 BLOCKS MISSING	2 BLOCKS MISSING	2 BLOCKS MISSING	2 BLOCKS MISSING	2 BLOCKS MISSING	2 BLOCKS MISSING	2 BLOCKS MISSING	2 BLOCKS MISSING	2 BLOCKS MISSING	2 BLOCKS MISSING	2 BLOCKS MISSING	2 BLOCKS MISSING	2 BLOCKS MISSING	2 BLOCKS MISSING	2 BLOCKS MISSING	2 BLOCKS MISSING	2 BLOCKS MISSING	2 BLOCKS MISSING	2 BLOCKS MISSING	2 BLOCKS MISSING	2 BLOCKS MISSING	2 BLOCKS MISSING	2 BLOCKS MISSING	2 BLOCKS MISSING	2 BLOCKS MISSING	2 BLOCKS MISSING	2 BLOCKS MISSING	2 BLOCKS MISSING	2 BLOCKS MISSING	2 BLOCKS MISSING	2 BLOCKS MISSING	2 BLOCKS MISSING	2 BLOCKS MISSING
M00108	C21-Steroid hormone biosynthesis, progesterone => corticosterone/aldosterone	INCOMPLETE	INCOMPLETE	INCOMPLETE	INCOMPLETE	INCOMPLETE	INCOMPLETE	INCOMPLETE	INCOMPLETE	INCOMPLETE	INCOMPLETE	INCOMPLETE	INCOMPLETE	INCOMPLETE	INCOMPLETE	INCOMPLETE	INCOMPLETE	INCOMPLETE	INCOMPLETE	INCOMPLETE	INCOMPLETE	INCOMPLETE	INCOMPLETE	INCOMPLETE	INCOMPLETE	INCOMPLETE	INCOMPLETE	INCOMPLETE	INCOMPLETE	INCOMPLETE	INCOMPLETE	INCOMPLETE	INCOMPLETE	INCOMPLETE	INCOMPLETE	INCOMPLETE	INCOMPLETE	INCOMPLETE	INCOMPLETE	INCOMPLETE	INCOMPLETE	INCOMPLETE	INCOMPLETE	INCOMPLETE	INCOMPLETE	INCOMPLETE	INCOMPLETE	INCOMPLETE	INCOMPLETE
M00109	C21-Steroid hormone biosynthesis, progesterone => cortisol/cortisone	INCOMPLETE	INCOMPLETE	INCOMPLETE	INCOMPLETE	INCOMPLETE	INCOMPLETE	INCOMPLETE	INCOMPLETE	INCOMPLETE	INCOMPLETE	INCOMPLETE	INCOMPLETE	INCOMPLETE	INCOMPLETE	INCOMPLETE	INCOMPLETE	INCOMPLETE	INCOMPLETE	INCOMPLETE	INCOMPLETE	INCOMPLETE	INCOMPLETE	INCOMPLETE	INCOMPLETE	INCOMPLETE	INCOMPLETE	INCOMPLETE	INCOMPLETE	INCOMPLETE	INCOMPLETE	INCOMPLETE	INCOMPLETE	INCOMPLETE	INCOMPLETE	INCOMPLETE	INCOMPLETE	INCOMPLETE	INCOMPLETE	INCOMPLETE	INCOMPLETE	INCOMPLETE	INCOMPLETE	INCOMPLETE	INCOMPLETE	INCOMPLETE	INCOMPLETE	INCOMPLETE	INCOMPLETE
M00110	C19/C18-Steroid hormone biosynthesis, pregnenolone => androstenedione => estrone	INCOMPLETE	INCOMPLETE	INCOMPLETE	INCOMPLETE	INCOMPLETE	INCOMPLETE	INCOMPLETE	INCOMPLETE	INCOMPLETE	INCOMPLETE	INCOMPLETE	INCOMPLETE	INCOMPLETE	INCOMPLETE	INCOMPLETE	INCOMPLETE	INCOMPLETE	INCOMPLETE	INCOMPLETE	INCOMPLETE	INCOMPLETE	INCOMPLETE	INCOMPLETE	INCOMPLETE	INCOMPLETE	INCOMPLETE	INCOMPLETE	INCOMPLETE	INCOMPLETE	INCOMPLETE	INCOMPLETE	INCOMPLETE	INCOMPLETE	INCOMPLETE	INCOMPLETE	INCOMPLETE	INCOMPLETE	INCOMPLETE	INCOMPLETE	INCOMPLETE	INCOMPLETE	INCOMPLETE	INCOMPLETE	INCOMPLETE	INCOMPLETE	INCOMPLETE	INCOMPLETE	INCOMPLETE
M00112	Tocopherol/tocotorienol biosynthesis	INCOMPLETE	INCOMPLETE	INCOMPLETE	INCOMPLETE	INCOMPLETE	INCOMPLETE	INCOMPLETE	INCOMPLETE	INCOMPLETE	INCOMPLETE	INCOMPLETE	INCOMPLETE	INCOMPLETE	INCOMPLETE	INCOMPLETE	INCOMPLETE	INCOMPLETE	INCOMPLETE	INCOMPLETE	INCOMPLETE	INCOMPLETE	INCOMPLETE	INCOMPLETE	INCOMPLETE	INCOMPLETE	INCOMPLETE	INCOMPLETE	INCOMPLETE	INCOMPLETE	INCOMPLETE	INCOMPLETE	INCOMPLETE	INCOMPLETE	INCOMPLETE	INCOMPLETE	INCOMPLETE	INCOMPLETE	INCOMPLETE	INCOMPLETE	INCOMPLETE	INCOMPLETE	INCOMPLETE	INCOMPLETE	INCOMPLETE	INCOMPLETE	INCOMPLETE	INCOMPLETE	INCOMPLETE
M00113	Jasmonic acid biosynthesis	INCOMPLETE	INCOMPLETE	INCOMPLETE	INCOMPLETE	INCOMPLETE	INCOMPLETE	INCOMPLETE	INCOMPLETE	INCOMPLETE	INCOMPLETE	INCOMPLETE	INCOMPLETE	INCOMPLETE	INCOMPLETE	INCOMPLETE	INCOMPLETE	INCOMPLETE	INCOMPLETE	INCOMPLETE	INCOMPLETE	INCOMPLETE	INCOMPLETE	INCOMPLETE	INCOMPLETE	INCOMPLETE	INCOMPLETE	INCOMPLETE	INCOMPLETE	INCOMPLETE	INCOMPLETE	INCOMPLETE	INCOMPLETE	INCOMPLETE	INCOMPLETE	INCOMPLETE	INCOMPLETE	INCOMPLETE	INCOMPLETE	INCOMPLETE	INCOMPLETE	INCOMPLETE	INCOMPLETE	INCOMPLETE	INCOMPLETE	INCOMPLETE	INCOMPLETE	INCOMPLETE	INCOMPLETE
M00114	Ascorbate biosynthesis, plants, glucose-6P => ascorbate	INCOMPLETE	INCOMPLETE	INCOMPLETE	INCOMPLETE	INCOMPLETE	INCOMPLETE	INCOMPLETE	INCOMPLETE	INCOMPLETE	INCOMPLETE	INCOMPLETE	INCOMPLETE	INCOMPLETE	INCOMPLETE	INCOMPLETE	INCOMPLETE	INCOMPLETE	INCOMPLETE	INCOMPLETE	INCOMPLETE	INCOMPLETE	INCOMPLETE	INCOMPLETE	INCOMPLETE	INCOMPLETE	INCOMPLETE	INCOMPLETE	INCOMPLETE	INCOMPLETE	INCOMPLETE	INCOMPLETE	INCOMPLETE	INCOMPLETE	INCOMPLETE	INCOMPLETE	INCOMPLETE	INCOMPLETE	INCOMPLETE	INCOMPLETE	INCOMPLETE	INCOMPLETE	INCOMPLETE	INCOMPLETE	INCOMPLETE	INCOMPLETE	INCOMPLETE	INCOMPLETE	INCOMPLETE
M00115	NAD biosynthesis, aspartate => NAD	INCOMPLETE	1 BLOCK MISSING	1 BLOCK MISSING	COMPLETE	COMPLETE	COMPLETE	INCOMPLETE	2 BLOCKS MISSING	INCOMPLETE	1 BLOCK MISSING	1 BLOCK MISSING	COMPLETE	COMPLETE	INCOMPLETE	INCOMPLETE	COMPLETE	2 BLOCKS MISSING	INCOMPLETE	INCOMPLETE	INCOMPLETE	INCOMPLETE	INCOMPLETE	COMPLETE	2 BLOCKS MISSING	COMPLETE	INCOMPLETE	INCOMPLETE	1 BLOCK MISSING	INCOMPLETE	2 BLOCKS MISSING	INCOMPLETE	COMPLETE	INCOMPLETE	COMPLETE	INCOMPLETE	INCOMPLETE	COMPLETE	INCOMPLETE	COMPLETE	1 BLOCK MISSING	1 BLOCK MISSING	INCOMPLETE	COMPLETE	INCOMPLETE	INCOMPLETE	1 BLOCK MISSING	INCOMPLETE	2 BLOCKS MISSING
M00116	Menaquinone biosynthesis, chorismate => menaquinol	INCOMPLETE	INCOMPLETE	INCOMPLETE	INCOMPLETE	INCOMPLETE	INCOMPLETE	INCOMPLETE	INCOMPLETE	INCOMPLETE	INCOMPLETE	INCOMPLETE	INCOMPLETE	1 BLOCK MISSING	INCOMPLETE	INCOMPLETE	INCOMPLETE	INCOMPLETE	INCOMPLETE	INCOMPLETE	INCOMPLETE	INCOMPLETE	INCOMPLETE	INCOMPLETE	INCOMPLETE	INCOMPLETE	INCOMPLETE	INCOMPLETE	INCOMPLETE	INCOMPLETE	INCOMPLETE	INCOMPLETE	INCOMPLETE	INCOMPLETE	INCOMPLETE	INCOMPLETE	INCOMPLETE	INCOMPLETE	INCOMPLETE	1 BLOCK MISSING	INCOMPLETE	INCOMPLETE	INCOMPLETE	1 BLOCK MISSING	INCOMPLETE	INCOMPLETE	INCOMPLETE	INCOMPLETE	INCOMPLETE
M00117	Ubiquinone biosynthesis, prokaryotes, chorismate => ubiquinone	INCOMPLETE	INCOMPLETE	INCOMPLETE	INCOMPLETE	INCOMPLETE	INCOMPLETE	INCOMPLETE	INCOMPLETE	INCOMPLETE	INCOMPLETE	INCOMPLETE	INCOMPLETE	INCOMPLETE	INCOMPLETE	INCOMPLETE	INCOMPLETE	INCOMPLETE	INCOMPLETE	INCOMPLETE	INCOMPLETE	INCOMPLETE	INCOMPLETE	INCOMPLETE	INCOMPLETE	2 BLOCKS MISSING	INCOMPLETE	INCOMPLETE	INCOMPLETE	INCOMPLETE	INCOMPLETE	INCOMPLETE	INCOMPLETE	INCOMPLETE	2 BLOCKS MISSING	INCOMPLETE	INCOMPLETE	INCOMPLETE	INCOMPLETE	INCOMPLETE	INCOMPLETE	INCOMPLETE	INCOMPLETE	INCOMPLETE	INCOMPLETE	INCOMPLETE	INCOMPLETE	INCOMPLETE	INCOMPLETE
M00118	Glutathione biosynthesis, glutamate => glutathione	2 BLOCKS MISSING	2 BLOCKS MISSING	2 BLOCKS MISSING	1 BLOCK MISSING	2 BLOCKS MISSING	2 BLOCKS MISSING	2 BLOCKS MISSING	2 BLOCKS MISSING	2 BLOCKS MISSING	2 BLOCKS MISSING	2 BLOCKS MISSING	2 BLOCKS MISSING	1 BLOCK MISSING	2 BLOCKS MISSING	2 BLOCKS MISSING	2 BLOCKS MISSING	2 BLOCKS MISSING	2 BLOCKS MISSING	2 BLOCKS MISSING	2 BLOCKS MISSING	2 BLOCKS MISSING	2 BLOCKS MISSING	2 BLOCKS MISSING	2 BLOCKS MISSING	COMPLETE	COMPLETE	2 BLOCKS MISSING	2 BLOCKS MISSING	2 BLOCKS MISSING	2 BLOCKS MISSING	2 BLOCKS MISSING	2 BLOCKS MISSING	2 BLOCKS MISSING	COMPLETE	2 BLOCKS MISSING	2 BLOCKS MISSING	2 BLOCKS MISSING	2 BLOCKS MISSING	1 BLOCK MISSING	2 BLOCKS MISSING	2 BLOCKS MISSING	2 BLOCKS MISSING	2 BLOCKS MISSING	2 BLOCKS MISSING	2 BLOCKS MISSING	2 BLOCKS MISSING	2 BLOCKS MISSING	2 BLOCKS MISSING
M00119	Pantothenate biosynthesis, valine/L-aspartate => pantothenate	COMPLETE	COMPLETE	COMPLETE	1 BLOCK MISSING	COMPLETE	COMPLETE	1 BLOCK MISSING	1 BLOCK MISSING	COMPLETE	COMPLETE	COMPLETE	COMPLETE	COMPLETE	COMPLETE	COMPLETE	COMPLETE	COMPLETE	1 BLOCK MISSING	1 BLOCK MISSING	1 BLOCK MISSING	COMPLETE	1 BLOCK MISSING	COMPLETE	COMPLETE	COMPLETE	1 BLOCK MISSING	1 BLOCK MISSING	COMPLETE	1 BLOCK MISSING	1 BLOCK MISSING	1 BLOCK MISSING	COMPLETE	1 BLOCK MISSING	COMPLETE	COMPLETE	1 BLOCK MISSING	COMPLETE	1 BLOCK MISSING	COMPLETE	1 BLOCK MISSING	COMPLETE	1 BLOCK MISSING	COMPLETE	1 BLOCK MISSING	1 BLOCK MISSING	COMPLETE	1 BLOCK MISSING	1 BLOCK MISSING
M00120	Coenzyme A biosynthesis, pantothenate => CoA	1 BLOCK MISSING	COMPLETE	COMPLETE	INCOMPLETE	COMPLETE	1 BLOCK MISSING	COMPLETE	2 BLOCKS MISSING	COMPLETE	COMPLETE	COMPLETE	COMPLETE	COMPLETE	COMPLETE	COMPLETE	COMPLETE	COMPLETE	2 BLOCKS MISSING	COMPLETE	COMPLETE	COMPLETE	2 BLOCKS MISSING	COMPLETE	COMPLETE	COMPLETE	COMPLETE	1 BLOCK MISSING	2 BLOCKS MISSING	1 BLOCK MISSING	2 BLOCKS MISSING	INCOMPLETE	COMPLETE	INCOMPLETE	COMPLETE	COMPLETE	INCOMPLETE	COMPLETE	INCOMPLETE	COMPLETE	INCOMPLETE	COMPLETE	COMPLETE	1 BLOCK MISSING	2 BLOCKS MISSING	COMPLETE	COMPLETE	COMPLETE	2 BLOCKS MISSING
M00121	Heme biosynthesis, plants and bacteria, glutamate => heme	1 BLOCK MISSING	INCOMPLETE	INCOMPLETE	INCOMPLETE	INCOMPLETE	INCOMPLETE	INCOMPLETE	INCOMPLETE	INCOMPLETE	INCOMPLETE	INCOMPLETE	INCOMPLETE	2 BLOCKS MISSING	INCOMPLETE	INCOMPLETE	INCOMPLETE	INCOMPLETE	INCOMPLETE	INCOMPLETE	INCOMPLETE	INCOMPLETE	INCOMPLETE	INCOMPLETE	INCOMPLETE	1 BLOCK MISSING	INCOMPLETE	INCOMPLETE	INCOMPLETE	INCOMPLETE	INCOMPLETE	INCOMPLETE	INCOMPLETE	INCOMPLETE	1 BLOCK MISSING	INCOMPLETE	INCOMPLETE	INCOMPLETE	INCOMPLETE	2 BLOCKS MISSING	INCOMPLETE	INCOMPLETE	INCOMPLETE	INCOMPLETE	INCOMPLETE	INCOMPLETE	INCOMPLETE	INCOMPLETE	INCOMPLETE
M00122	Cobalamin biosynthesis, cobinamide => cobalamin	COMPLETE	1 BLOCK MISSING	1 BLOCK MISSING	1 BLOCK MISSING	COMPLETE	COMPLETE	COMPLETE	COMPLETE	COMPLETE	1 BLOCK MISSING	1 BLOCK MISSING	1 BLOCK MISSING	COMPLETE	COMPLETE	1 BLOCK MISSING	COMPLETE	1 BLOCK MISSING	1 BLOCK MISSING	1 BLOCK MISSING	COMPLETE	1 BLOCK MISSING	1 BLOCK MISSING	COMPLETE	COMPLETE	1 BLOCK MISSING	1 BLOCK MISSING	1 BLOCK MISSING	1 BLOCK MISSING	1 BLOCK MISSING	1 BLOCK MISSING	1 BLOCK MISSING	1 BLOCK MISSING	COMPLETE	COMPLETE	COMPLETE	COMPLETE	COMPLETE	1 BLOCK MISSING	COMPLETE	1 BLOCK MISSING	1 BLOCK MISSING	1 BLOCK MISSING	1 BLOCK MISSING	COMPLETE	1 BLOCK MISSING	1 BLOCK MISSING	COMPLETE	COMPLETE
M00123	Biotin biosynthesis, pimeloyl-ACP/CoA => biotin	INCOMPLETE	2 BLOCKS MISSING	2 BLOCKS MISSING	INCOMPLETE	INCOMPLETE	2 BLOCKS MISSING	INCOMPLETE	INCOMPLETE	INCOMPLETE	2 BLOCKS MISSING	INCOMPLETE	INCOMPLETE	1 BLOCK MISSING	INCOMPLETE	INCOMPLETE	INCOMPLETE	INCOMPLETE	INCOMPLETE	INCOMPLETE	INCOMPLETE	2 BLOCKS MISSING	INCOMPLETE	INCOMPLETE	INCOMPLETE	COMPLETE	INCOMPLETE	INCOMPLETE	INCOMPLETE	INCOMPLETE	INCOMPLETE	INCOMPLETE	INCOMPLETE	INCOMPLETE	COMPLETE	INCOMPLETE	INCOMPLETE	INCOMPLETE	INCOMPLETE	2 BLOCKS MISSING	INCOMPLETE	2 BLOCKS MISSING	2 BLOCKS MISSING	INCOMPLETE	INCOMPLETE	INCOMPLETE	INCOMPLETE	2 BLOCKS MISSING	INCOMPLETE
M00124	Pyridoxal biosynthesis, erythrose-4P => pyridoxal-5P	INCOMPLETE	INCOMPLETE	INCOMPLETE	INCOMPLETE	INCOMPLETE	1 BLOCK MISSING	INCOMPLETE	INCOMPLETE	INCOMPLETE	INCOMPLETE	INCOMPLETE	INCOMPLETE	INCOMPLETE	INCOMPLETE	INCOMPLETE	INCOMPLETE	INCOMPLETE	2 BLOCKS MISSING	INCOMPLETE	INCOMPLETE	INCOMPLETE	INCOMPLETE	INCOMPLETE	INCOMPLETE	2 BLOCKS MISSING	2 BLOCKS MISSING	INCOMPLETE	INCOMPLETE	INCOMPLETE	INCOMPLETE	INCOMPLETE	INCOMPLETE	INCOMPLETE	2 BLOCKS MISSING	INCOMPLETE	INCOMPLETE	INCOMPLETE	INCOMPLETE	INCOMPLETE	INCOMPLETE	1 BLOCK MISSING	INCOMPLETE	INCOMPLETE	INCOMPLETE	INCOMPLETE	INCOMPLETE	INCOMPLETE	INCOMPLETE
M00125	Riboflavin biosynthesis, GTP => riboflavin/FMN/FAD	2 BLOCKS MISSING	COMPLETE	COMPLETE	2 BLOCKS MISSING	COMPLETE	1 BLOCK MISSING	INCOMPLETE	2 BLOCKS MISSING	2 BLOCKS MISSING	COMPLETE	2 BLOCKS MISSING	COMPLETE	COMPLETE	COMPLETE	COMPLETE	COMPLETE	INCOMPLETE	2 BLOCKS MISSING	2 BLOCKS MISSING	2 BLOCKS MISSING	2 BLOCKS MISSING	2 BLOCKS MISSING	2 BLOCKS MISSING	COMPLETE	COMPLETE	COMPLETE	2 BLOCKS MISSING	COMPLETE	2 BLOCKS MISSING	2 BLOCKS MISSING	2 BLOCKS MISSING	2 BLOCKS MISSING	1 BLOCK MISSING	COMPLETE	2 BLOCKS MISSING	2 BLOCKS MISSING	COMPLETE	2 BLOCKS MISSING	COMPLETE	2 BLOCKS MISSING	COMPLETE	2 BLOCKS MISSING	COMPLETE	2 BLOCKS MISSING	2 BLOCKS MISSING	2 BLOCKS MISSING	2 BLOCKS MISSING	2 BLOCKS MISSING
M00126	Tetrahydrofolate biosynthesis, GTP => THF	INCOMPLETE	INCOMPLETE	2 BLOCKS MISSING	INCOMPLETE	2 BLOCKS MISSING	INCOMPLETE	INCOMPLETE	INCOMPLETE	INCOMPLETE	INCOMPLETE	INCOMPLETE	INCOMPLETE	2 BLOCKS MISSING	INCOMPLETE	INCOMPLETE	INCOMPLETE	INCOMPLETE	2 BLOCKS MISSING	INCOMPLETE	INCOMPLETE	INCOMPLETE	INCOMPLETE	INCOMPLETE	INCOMPLETE	2 BLOCKS MISSING	INCOMPLETE	INCOMPLETE	INCOMPLETE	INCOMPLETE	2 BLOCKS MISSING	INCOMPLETE	INCOMPLETE	INCOMPLETE	2 BLOCKS MISSING	INCOMPLETE	INCOMPLETE	INCOMPLETE	INCOMPLETE	INCOMPLETE	INCOMPLETE	INCOMPLETE	INCOMPLETE	2 BLOCKS MISSING	INCOMPLETE	INCOMPLETE	INCOMPLETE	INCOMPLETE	INCOMPLETE
M00127	Thiamine biosynthesis, AIR => thiamine-P/thiamine-2P	2 BLOCKS MISSING	COMPLETE	COMPLETE	1 BLOCK MISSING	2 BLOCKS MISSING	1 BLOCK MISSING	2 BLOCKS MISSING	COMPLETE	1 BLOCK MISSING	1 BLOCK MISSING	COMPLETE	COMPLETE	1 BLOCK MISSING	1 BLOCK MISSING	1 BLOCK MISSING	1 BLOCK MISSING	1 BLOCK MISSING	1 BLOCK MISSING	2 BLOCKS MISSING	1 BLOCK MISSING	1 BLOCK MISSING	2 BLOCKS MISSING	COMPLETE	1 BLOCK MISSING	COMPLETE	COMPLETE	1 BLOCK MISSING	1 BLOCK MISSING	2 BLOCKS MISSING	2 BLOCKS MISSING	2 BLOCKS MISSING	2 BLOCKS MISSING	1 BLOCK MISSING	COMPLETE	1 BLOCK MISSING	2 BLOCKS MISSING	1 BLOCK MISSING	2 BLOCKS MISSING	1 BLOCK MISSING	2 BLOCKS MISSING	1 BLOCK MISSING	2 BLOCKS MISSING	2 BLOCKS MISSING	2 BLOCKS MISSING	2 BLOCKS MISSING	2 BLOCKS MISSING	2 BLOCKS MISSING	COMPLETE
M00128	Ubiquinone biosynthesis, eukaryotes, 4-hydroxybenzoate => ubiquinone	INCOMPLETE	INCOMPLETE	INCOMPLETE	INCOMPLETE	INCOMPLETE	INCOMPLETE	INCOMPLETE	INCOMPLETE	INCOMPLETE	INCOMPLETE	INCOMPLETE	INCOMPLETE	INCOMPLETE	INCOMPLETE	INCOMPLETE	INCOMPLETE	INCOMPLETE	INCOMPLETE	INCOMPLETE	INCOMPLETE	INCOMPLETE	INCOMPLETE	INCOMPLETE	INCOMPLETE	INCOMPLETE	INCOMPLETE	INCOMPLETE	INCOMPLETE	INCOMPLETE	INCOMPLETE	INCOMPLETE	INCOMPLETE	INCOMPLETE	INCOMPLETE	INCOMPLETE	INCOMPLETE	INCOMPLETE	INCOMPLETE	INCOMPLETE	INCOMPLETE	INCOMPLETE	INCOMPLETE	INCOMPLETE	INCOMPLETE	INCOMPLETE	INCOMPLETE	INCOMPLETE	INCOMPLETE
M00129	Ascorbate biosynthesis, animals, glucose-1P => ascorbate	INCOMPLETE	INCOMPLETE	INCOMPLETE	INCOMPLETE	INCOMPLETE	INCOMPLETE	INCOMPLETE	INCOMPLETE	INCOMPLETE	INCOMPLETE	INCOMPLETE	INCOMPLETE	INCOMPLETE	INCOMPLETE	INCOMPLETE	INCOMPLETE	INCOMPLETE	INCOMPLETE	INCOMPLETE	INCOMPLETE	INCOMPLETE	INCOMPLETE	INCOMPLETE	INCOMPLETE	INCOMPLETE	INCOMPLETE	INCOMPLETE	INCOMPLETE	INCOMPLETE	INCOMPLETE	INCOMPLETE	INCOMPLETE	INCOMPLETE	INCOMPLETE	INCOMPLETE	INCOMPLETE	INCOMPLETE	INCOMPLETE	INCOMPLETE	INCOMPLETE	INCOMPLETE	INCOMPLETE	INCOMPLETE	INCOMPLETE	INCOMPLETE	INCOMPLETE	INCOMPLETE	INCOMPLETE
M00130	Inositol phosphate metabolism, PI=> PIP2 => Ins(1,4,5)P3 => Ins(1,3,4,5)P4	INCOMPLETE	INCOMPLETE	INCOMPLETE	INCOMPLETE	INCOMPLETE	INCOMPLETE	INCOMPLETE	INCOMPLETE	INCOMPLETE	INCOMPLETE	INCOMPLETE	INCOMPLETE	INCOMPLETE	INCOMPLETE	INCOMPLETE	INCOMPLETE	INCOMPLETE	INCOMPLETE	INCOMPLETE	INCOMPLETE	INCOMPLETE	INCOMPLETE	INCOMPLETE	INCOMPLETE	INCOMPLETE	INCOMPLETE	INCOMPLETE	INCOMPLETE	INCOMPLETE	INCOMPLETE	INCOMPLETE	INCOMPLETE	INCOMPLETE	INCOMPLETE	INCOMPLETE	INCOMPLETE	INCOMPLETE	INCOMPLETE	INCOMPLETE	INCOMPLETE	INCOMPLETE	INCOMPLETE	INCOMPLETE	INCOMPLETE	INCOMPLETE	INCOMPLETE	INCOMPLETE	INCOMPLETE
M00131	Inositol phosphate metabolism, Ins(1,3,4,5)P4 => Ins(1,3,4)P3 => myo-inositol	INCOMPLETE	INCOMPLETE	INCOMPLETE	INCOMPLETE	INCOMPLETE	INCOMPLETE	INCOMPLETE	INCOMPLETE	INCOMPLETE	INCOMPLETE	INCOMPLETE	INCOMPLETE	INCOMPLETE	INCOMPLETE	INCOMPLETE	INCOMPLETE	INCOMPLETE	INCOMPLETE	INCOMPLETE	INCOMPLETE	INCOMPLETE	INCOMPLETE	INCOMPLETE	INCOMPLETE	INCOMPLETE	INCOMPLETE	INCOMPLETE	INCOMPLETE	INCOMPLETE	INCOMPLETE	INCOMPLETE	INCOMPLETE	INCOMPLETE	INCOMPLETE	INCOMPLETE	INCOMPLETE	INCOMPLETE	INCOMPLETE	INCOMPLETE	INCOMPLETE	INCOMPLETE	INCOMPLETE	INCOMPLETE	INCOMPLETE	INCOMPLETE	INCOMPLETE	INCOMPLETE	INCOMPLETE
M00132	Inositol phosphate metabolism, Ins(1,3,4)P3 => phytate	INCOMPLETE	INCOMPLETE	INCOMPLETE	INCOMPLETE	INCOMPLETE	INCOMPLETE	INCOMPLETE	INCOMPLETE	INCOMPLETE	INCOMPLETE	INCOMPLETE	INCOMPLETE	INCOMPLETE	INCOMPLETE	INCOMPLETE	INCOMPLETE	INCOMPLETE	INCOMPLETE	INCOMPLETE	INCOMPLETE	INCOMPLETE	INCOMPLETE	INCOMPLETE	INCOMPLETE	INCOMPLETE	INCOMPLETE	INCOMPLETE	INCOMPLETE	INCOMPLETE	INCOMPLETE	INCOMPLETE	INCOMPLETE	INCOMPLETE	INCOMPLETE	INCOMPLETE	INCOMPLETE	INCOMPLETE	INCOMPLETE	INCOMPLETE	INCOMPLETE	INCOMPLETE	INCOMPLETE	INCOMPLETE	INCOMPLETE	INCOMPLETE	INCOMPLETE	INCOMPLETE	INCOMPLETE
M00133	Polyamine biosynthesis, arginine => agmatine => putrescine => spermidine	COMPLETE	COMPLETE	1 BLOCK MISSING	COMPLETE	COMPLETE	1 BLOCK MISSING	1 BLOCK MISSING	COMPLETE	COMPLETE	1 BLOCK MISSING	COMPLETE	COMPLETE	COMPLETE	COMPLETE	COMPLETE	COMPLETE	COMPLETE	1 BLOCK MISSING	1 BLOCK MISSING	COMPLETE	1 BLOCK MISSING	1 BLOCK MISSING	COMPLETE	COMPLETE	1 BLOCK MISSING	COMPLETE	COMPLETE	COMPLETE	COMPLETE	COMPLETE	1 BLOCK MISSING	COMPLETE	1 BLOCK MISSING	COMPLETE	COMPLETE	1 BLOCK MISSING	COMPLETE	1 BLOCK MISSING	COMPLETE	COMPLETE	1 BLOCK MISSING	COMPLETE	COMPLETE	1 BLOCK MISSING	COMPLETE	COMPLETE	1 BLOCK MISSING	1 BLOCK MISSING
M00134	Polyamine biosynthesis, arginine => ornithine => putrescine	2 BLOCKS MISSING	2 BLOCKS MISSING	2 BLOCKS MISSING	2 BLOCKS MISSING	2 BLOCKS MISSING	2 BLOCKS MISSING	2 BLOCKS MISSING	2 BLOCKS MISSING	2 BLOCKS MISSING	2 BLOCKS MISSING	2 BLOCKS MISSING	2 BLOCKS MISSING	1 BLOCK MISSING	2 BLOCKS MISSING	1 BLOCK MISSING	1 BLOCK MISSING	1 BLOCK MISSING	2 BLOCKS MISSING	1 BLOCK MISSING	1 BLOCK MISSING	2 BLOCKS MISSING	1 BLOCK MISSING	1 BLOCK MISSING	1 BLOCK MISSING	1 BLOCK MISSING	2 BLOCKS MISSING	2 BLOCKS MISSING	2 BLOCKS MISSING	2 BLOCKS MISSING	2 BLOCKS MISSING	2 BLOCKS MISSING	2 BLOCKS MISSING	1 BLOCK MISSING	1 BLOCK MISSING	2 BLOCKS MISSING	2 BLOCKS MISSING	2 BLOCKS MISSING	2 BLOCKS MISSING	2 BLOCKS MISSING	2 BLOCKS MISSING	2 BLOCKS MISSING	2 BLOCKS MISSING	2 BLOCKS MISSING	1 BLOCK MISSING	2 BLOCKS MISSING	2 BLOCKS MISSING	2 BLOCKS MISSING	2 BLOCKS MISSING
M00135	GABA biosynthesis, eukaryotes, putrescine => GABA	INCOMPLETE	INCOMPLETE	INCOMPLETE	INCOMPLETE	INCOMPLETE	INCOMPLETE	INCOMPLETE	INCOMPLETE	INCOMPLETE	INCOMPLETE	INCOMPLETE	INCOMPLETE	INCOMPLETE	INCOMPLETE	INCOMPLETE	INCOMPLETE	INCOMPLETE	INCOMPLETE	INCOMPLETE	INCOMPLETE	INCOMPLETE	INCOMPLETE	INCOMPLETE	INCOMPLETE	INCOMPLETE	INCOMPLETE	INCOMPLETE	INCOMPLETE	2 BLOCKS MISSING	INCOMPLETE	INCOMPLETE	INCOMPLETE	INCOMPLETE	INCOMPLETE	INCOMPLETE	INCOMPLETE	INCOMPLETE	INCOMPLETE	INCOMPLETE	INCOMPLETE	INCOMPLETE	INCOMPLETE	INCOMPLETE	INCOMPLETE	INCOMPLETE	INCOMPLETE	INCOMPLETE	INCOMPLETE
M00136	GABA biosynthesis, prokaryotes, putrescine => GABA	INCOMPLETE	INCOMPLETE	INCOMPLETE	INCOMPLETE	INCOMPLETE	INCOMPLETE	INCOMPLETE	INCOMPLETE	INCOMPLETE	INCOMPLETE	INCOMPLETE	INCOMPLETE	INCOMPLETE	INCOMPLETE	INCOMPLETE	INCOMPLETE	INCOMPLETE	INCOMPLETE	INCOMPLETE	INCOMPLETE	INCOMPLETE	INCOMPLETE	INCOMPLETE	INCOMPLETE	INCOMPLETE	INCOMPLETE	INCOMPLETE	INCOMPLETE	INCOMPLETE	INCOMPLETE	INCOMPLETE	INCOMPLETE	INCOMPLETE	INCOMPLETE	INCOMPLETE	INCOMPLETE	INCOMPLETE	INCOMPLETE	INCOMPLETE	INCOMPLETE	INCOMPLETE	INCOMPLETE	INCOMPLETE	INCOMPLETE	INCOMPLETE	INCOMPLETE	INCOMPLETE	INCOMPLETE
M00137	Flavanone biosynthesis, phenylalanine => naringenin	INCOMPLETE	INCOMPLETE	INCOMPLETE	INCOMPLETE	INCOMPLETE	INCOMPLETE	INCOMPLETE	INCOMPLETE	INCOMPLETE	INCOMPLETE	INCOMPLETE	INCOMPLETE	INCOMPLETE	INCOMPLETE	INCOMPLETE	INCOMPLETE	INCOMPLETE	INCOMPLETE	INCOMPLETE	INCOMPLETE	INCOMPLETE	INCOMPLETE	INCOMPLETE	INCOMPLETE	INCOMPLETE	INCOMPLETE	INCOMPLETE	INCOMPLETE	INCOMPLETE	INCOMPLETE	INCOMPLETE	INCOMPLETE	INCOMPLETE	INCOMPLETE	INCOMPLETE	INCOMPLETE	INCOMPLETE	INCOMPLETE	INCOMPLETE	INCOMPLETE	INCOMPLETE	INCOMPLETE	INCOMPLETE	INCOMPLETE	INCOMPLETE	INCOMPLETE	INCOMPLETE	INCOMPLETE
M00138	Flavonoid biosynthesis, naringenin => pelargonidin	INCOMPLETE	INCOMPLETE	INCOMPLETE	INCOMPLETE	INCOMPLETE	INCOMPLETE	INCOMPLETE	INCOMPLETE	INCOMPLETE	INCOMPLETE	INCOMPLETE	INCOMPLETE	INCOMPLETE	INCOMPLETE	INCOMPLETE	INCOMPLETE	INCOMPLETE	INCOMPLETE	INCOMPLETE	INCOMPLETE	INCOMPLETE	INCOMPLETE	INCOMPLETE	INCOMPLETE	INCOMPLETE	INCOMPLETE	INCOMPLETE	INCOMPLETE	INCOMPLETE	INCOMPLETE	INCOMPLETE	INCOMPLETE	INCOMPLETE	INCOMPLETE	INCOMPLETE	INCOMPLETE	INCOMPLETE	INCOMPLETE	INCOMPLETE	INCOMPLETE	INCOMPLETE	INCOMPLETE	INCOMPLETE	INCOMPLETE	INCOMPLETE	INCOMPLETE	INCOMPLETE	INCOMPLETE
M00140	C1-unit interconversion, prokaryotes	COMPLETE	COMPLETE	COMPLETE	COMPLETE	COMPLETE	COMPLETE	COMPLETE	1 BLOCK MISSING	COMPLETE	COMPLETE	COMPLETE	COMPLETE	COMPLETE	COMPLETE	COMPLETE	COMPLETE	COMPLETE	COMPLETE	COMPLETE	COMPLETE	COMPLETE	COMPLETE	COMPLETE	COMPLETE	1 BLOCK MISSING	COMPLETE	COMPLETE	COMPLETE	COMPLETE	COMPLETE	INCOMPLETE	COMPLETE	COMPLETE	1 BLOCK MISSING	COMPLETE	1 BLOCK MISSING	COMPLETE	COMPLETE	COMPLETE	2 BLOCKS MISSING	COMPLETE	COMPLETE	COMPLETE	1 BLOCK MISSING	COMPLETE	COMPLETE	COMPLETE	INCOMPLETE
M00141	C1-unit interconversion, eukaryotes	2 BLOCKS MISSING	2 BLOCKS MISSING	2 BLOCKS MISSING	2 BLOCKS MISSING	2 BLOCKS MISSING	2 BLOCKS MISSING	2 BLOCKS MISSING	2 BLOCKS MISSING	2 BLOCKS MISSING	2 BLOCKS MISSING	2 BLOCKS MISSING	2 BLOCKS MISSING	2 BLOCKS MISSING	2 BLOCKS MISSING	2 BLOCKS MISSING	2 BLOCKS MISSING	2 BLOCKS MISSING	2 BLOCKS MISSING	2 BLOCKS MISSING	2 BLOCKS MISSING	2 BLOCKS MISSING	2 BLOCKS MISSING	COMPLETE	2 BLOCKS MISSING	2 BLOCKS MISSING	2 BLOCKS MISSING	2 BLOCKS MISSING	2 BLOCKS MISSING	2 BLOCKS MISSING	2 BLOCKS MISSING	INCOMPLETE	2 BLOCKS MISSING	2 BLOCKS MISSING	2 BLOCKS MISSING	2 BLOCKS MISSING	2 BLOCKS MISSING	2 BLOCKS MISSING	2 BLOCKS MISSING	2 BLOCKS MISSING	2 BLOCKS MISSING	2 BLOCKS MISSING	2 BLOCKS MISSING	2 BLOCKS MISSING	2 BLOCKS MISSING	2 BLOCKS MISSING	2 BLOCKS MISSING	2 BLOCKS MISSING	2 BLOCKS MISSING
M00142	NADH:ubiquinone oxidoreductase, mitochondria	1 BLOCK MISSING	1 BLOCK MISSING	1 BLOCK MISSING	1 BLOCK MISSING	1 BLOCK MISSING	1 BLOCK MISSING	1 BLOCK MISSING	1 BLOCK MISSING	1 BLOCK MISSING	1 BLOCK MISSING	1 BLOCK MISSING	1 BLOCK MISSING	1 BLOCK MISSING	1 BLOCK MISSING	1 BLOCK MISSING	1 BLOCK MISSING	1 BLOCK MISSING	1 BLOCK MISSING	1 BLOCK MISSING	1 BLOCK MISSING	1 BLOCK MISSING	1 BLOCK MISSING	1 BLOCK MISSING	1 BLOCK MISSING	1 BLOCK MISSING	1 BLOCK MISSING	1 BLOCK MISSING	1 BLOCK MISSING	1 BLOCK MISSING	1 BLOCK MISSING	1 BLOCK MISSING	1 BLOCK MISSING	1 BLOCK MISSING	1 BLOCK MISSING	1 BLOCK MISSING	1 BLOCK MISSING	1 BLOCK MISSING	1 BLOCK MISSING	1 BLOCK MISSING	1 BLOCK MISSING	1 BLOCK MISSING	1 BLOCK MISSING	1 BLOCK MISSING	1 BLOCK MISSING	1 BLOCK MISSING	1 BLOCK MISSING	1 BLOCK MISSING	1 BLOCK MISSING
M00143	NADH dehydrogenase (ubiquinone) Fe-S protein/flavoprotein complex, mitochondria	1 BLOCK MISSING	1 BLOCK MISSING	1 BLOCK MISSING	1 BLOCK MISSING	1 BLOCK MISSING	1 BLOCK MISSING	1 BLOCK MISSING	1 BLOCK MISSING	1 BLOCK MISSING	1 BLOCK MISSING	1 BLOCK MISSING	1 BLOCK MISSING	1 BLOCK MISSING	1 BLOCK MISSING	1 BLOCK MISSING	1 BLOCK MISSING	1 BLOCK MISSING	1 BLOCK MISSING	1 BLOCK MISSING	1 BLOCK MISSING	1 BLOCK MISSING	1 BLOCK MISSING	1 BLOCK MISSING	1 BLOCK MISSING	1 BLOCK MISSING	1 BLOCK MISSING	1 BLOCK MISSING	1 BLOCK MISSING	1 BLOCK MISSING	1 BLOCK MISSING	1 BLOCK MISSING	1 BLOCK MISSING	1 BLOCK MISSING	1 BLOCK MISSING	1 BLOCK MISSING	1 BLOCK MISSING	1 BLOCK MISSING	1 BLOCK MISSING	1 BLOCK MISSING	1 BLOCK MISSING	1 BLOCK MISSING	1 BLOCK MISSING	1 BLOCK MISSING	1 BLOCK MISSING	1 BLOCK MISSING	1 BLOCK MISSING	1 BLOCK MISSING	1 BLOCK MISSING
M00144	NADH:quinone oxidoreductase, prokaryotes	1 BLOCK MISSING	1 BLOCK MISSING	1 BLOCK MISSING	1 BLOCK MISSING	1 BLOCK MISSING	1 BLOCK MISSING	1 BLOCK MISSING	1 BLOCK MISSING	1 BLOCK MISSING	1 BLOCK MISSING	1 BLOCK MISSING	1 BLOCK MISSING	1 BLOCK MISSING	1 BLOCK MISSING	1 BLOCK MISSING	1 BLOCK MISSING	1 BLOCK MISSING	1 BLOCK MISSING	1 BLOCK MISSING	1 BLOCK MISSING	1 BLOCK MISSING	1 BLOCK MISSING	1 BLOCK MISSING	1 BLOCK MISSING	1 BLOCK MISSING	1 BLOCK MISSING	1 BLOCK MISSING	1 BLOCK MISSING	1 BLOCK MISSING	1 BLOCK MISSING	1 BLOCK MISSING	1 BLOCK MISSING	1 BLOCK MISSING	COMPLETE	1 BLOCK MISSING	1 BLOCK MISSING	1 BLOCK MISSING	1 BLOCK MISSING	1 BLOCK MISSING	1 BLOCK MISSING	1 BLOCK MISSING	1 BLOCK MISSING	COMPLETE	1 BLOCK MISSING	1 BLOCK MISSING	1 BLOCK MISSING	1 BLOCK MISSING	1 BLOCK MISSING
M00145	NAD(P)H:quinone oxidoreductase, chloroplasts and cyanobacteria	1 BLOCK MISSING	1 BLOCK MISSING	1 BLOCK MISSING	1 BLOCK MISSING	1 BLOCK MISSING	1 BLOCK MISSING	1 BLOCK MISSING	1 BLOCK MISSING	1 BLOCK MISSING	1 BLOCK MISSING	1 BLOCK MISSING	1 BLOCK MISSING	1 BLOCK MISSING	1 BLOCK MISSING	1 BLOCK MISSING	1 BLOCK MISSING	1 BLOCK MISSING	1 BLOCK MISSING	1 BLOCK MISSING	1 BLOCK MISSING	1 BLOCK MISSING	1 BLOCK MISSING	1 BLOCK MISSING	1 BLOCK MISSING	1 BLOCK MISSING	1 BLOCK MISSING	1 BLOCK MISSING	1 BLOCK MISSING	1 BLOCK MISSING	1 BLOCK MISSING	1 BLOCK MISSING	1 BLOCK MISSING	1 BLOCK MISSING	1 BLOCK MISSING	1 BLOCK MISSING	1 BLOCK MISSING	1 BLOCK MISSING	1 BLOCK MISSING	1 BLOCK MISSING	1 BLOCK MISSING	1 BLOCK MISSING	1 BLOCK MISSING	1 BLOCK MISSING	1 BLOCK MISSING	1 BLOCK MISSING	1 BLOCK MISSING	1 BLOCK MISSING	1 BLOCK MISSING
M00146	NADH dehydrogenase (ubiquinone) 1 alpha subcomplex	1 BLOCK MISSING	1 BLOCK MISSING	1 BLOCK MISSING	1 BLOCK MISSING	1 BLOCK MISSING	1 BLOCK MISSING	1 BLOCK MISSING	1 BLOCK MISSING	1 BLOCK MISSING	1 BLOCK MISSING	1 BLOCK MISSING	1 BLOCK MISSING	1 BLOCK MISSING	1 BLOCK MISSING	1 BLOCK MISSING	1 BLOCK MISSING	1 BLOCK MISSING	1 BLOCK MISSING	1 BLOCK MISSING	1 BLOCK MISSING	1 BLOCK MISSING	1 BLOCK MISSING	1 BLOCK MISSING	1 BLOCK MISSING	1 BLOCK MISSING	1 BLOCK MISSING	1 BLOCK MISSING	1 BLOCK MISSING	1 BLOCK MISSING	1 BLOCK MISSING	1 BLOCK MISSING	1 BLOCK MISSING	1 BLOCK MISSING	1 BLOCK MISSING	1 BLOCK MISSING	1 BLOCK MISSING	1 BLOCK MISSING	1 BLOCK MISSING	1 BLOCK MISSING	1 BLOCK MISSING	1 BLOCK MISSING	1 BLOCK MISSING	1 BLOCK MISSING	1 BLOCK MISSING	1 BLOCK MISSING	1 BLOCK MISSING	1 BLOCK MISSING	1 BLOCK MISSING
M00147	NADH dehydrogenase (ubiquinone) 1 beta subcomplex	1 BLOCK MISSING	1 BLOCK MISSING	1 BLOCK MISSING	1 BLOCK MISSING	1 BLOCK MISSING	1 BLOCK MISSING	1 BLOCK MISSING	1 BLOCK MISSING	1 BLOCK MISSING	1 BLOCK MISSING	1 BLOCK MISSING	1 BLOCK MISSING	1 BLOCK MISSING	1 BLOCK MISSING	1 BLOCK MISSING	1 BLOCK MISSING	1 BLOCK MISSING	1 BLOCK MISSING	1 BLOCK MISSING	1 BLOCK MISSING	1 BLOCK MISSING	1 BLOCK MISSING	1 BLOCK MISSING	1 BLOCK MISSING	1 BLOCK MISSING	1 BLOCK MISSING	1 BLOCK MISSING	1 BLOCK MISSING	1 BLOCK MISSING	1 BLOCK MISSING	1 BLOCK MISSING	1 BLOCK MISSING	1 BLOCK MISSING	1 BLOCK MISSING	1 BLOCK MISSING	1 BLOCK MISSING	1 BLOCK MISSING	1 BLOCK MISSING	1 BLOCK MISSING	1 BLOCK MISSING	1 BLOCK MISSING	1 BLOCK MISSING	1 BLOCK MISSING	1 BLOCK MISSING	1 BLOCK MISSING	1 BLOCK MISSING	1 BLOCK MISSING	1 BLOCK MISSING
M00148	Succinate dehydrogenase (ubiquinone)	1 BLOCK MISSING	1 BLOCK MISSING	1 BLOCK MISSING	1 BLOCK MISSING	1 BLOCK MISSING	1 BLOCK MISSING	1 BLOCK MISSING	1 BLOCK MISSING	1 BLOCK MISSING	1 BLOCK MISSING	1 BLOCK MISSING	1 BLOCK MISSING	1 BLOCK MISSING	1 BLOCK MISSING	1 BLOCK MISSING	1 BLOCK MISSING	1 BLOCK MISSING	1 BLOCK MISSING	1 BLOCK MISSING	1 BLOCK MISSING	1 BLOCK MISSING	1 BLOCK MISSING	1 BLOCK MISSING	1 BLOCK MISSING	1 BLOCK MISSING	1 BLOCK MISSING	1 BLOCK MISSING	1 BLOCK MISSING	1 BLOCK MISSING	1 BLOCK MISSING	1 BLOCK MISSING	1 BLOCK MISSING	1 BLOCK MISSING	1 BLOCK MISSING	1 BLOCK MISSING	1 BLOCK MISSING	1 BLOCK MISSING	1 BLOCK MISSING	1 BLOCK MISSING	1 BLOCK MISSING	1 BLOCK MISSING	1 BLOCK MISSING	1 BLOCK MISSING	1 BLOCK MISSING	1 BLOCK MISSING	1 BLOCK MISSING	1 BLOCK MISSING	1 BLOCK MISSING
M00149	Succinate dehydrogenase, prokaryotes	1 BLOCK MISSING	1 BLOCK MISSING	1 BLOCK MISSING	1 BLOCK MISSING	1 BLOCK MISSING	1 BLOCK MISSING	1 BLOCK MISSING	1 BLOCK MISSING	1 BLOCK MISSING	1 BLOCK MISSING	1 BLOCK MISSING	1 BLOCK MISSING	1 BLOCK MISSING	1 BLOCK MISSING	1 BLOCK MISSING	1 BLOCK MISSING	1 BLOCK MISSING	1 BLOCK MISSING	1 BLOCK MISSING	1 BLOCK MISSING	1 BLOCK MISSING	1 BLOCK MISSING	1 BLOCK MISSING	1 BLOCK MISSING	COMPLETE	COMPLETE	1 BLOCK MISSING	1 BLOCK MISSING	1 BLOCK MISSING	1 BLOCK MISSING	1 BLOCK MISSING	1 BLOCK MISSING	1 BLOCK MISSING	COMPLETE	1 BLOCK MISSING	1 BLOCK MISSING	1 BLOCK MISSING	1 BLOCK MISSING	1 BLOCK MISSING	1 BLOCK MISSING	1 BLOCK MISSING	1 BLOCK MISSING	COMPLETE	1 BLOCK MISSING	1 BLOCK MISSING	1 BLOCK MISSING	1 BLOCK MISSING	1 BLOCK MISSING
M00150	Fumarate reductase, prokaryotes	1 BLOCK MISSING	1 BLOCK MISSING	1 BLOCK MISSING	1 BLOCK MISSING	1 BLOCK MISSING	1 BLOCK MISSING	1 BLOCK MISSING	1 BLOCK MISSING	1 BLOCK MISSING	1 BLOCK MISSING	1 BLOCK MISSING	1 BLOCK MISSING	1 BLOCK MISSING	1 BLOCK MISSING	1 BLOCK MISSING	1 BLOCK MISSING	1 BLOCK MISSING	1 BLOCK MISSING	1 BLOCK MISSING	1 BLOCK MISSING	1 BLOCK MISSING	1 BLOCK MISSING	1 BLOCK MISSING	1 BLOCK MISSING	1 BLOCK MISSING	1 BLOCK MISSING	1 BLOCK MISSING	1 BLOCK MISSING	1 BLOCK MISSING	1 BLOCK MISSING	1 BLOCK MISSING	1 BLOCK MISSING	1 BLOCK MISSING	1 BLOCK MISSING	1 BLOCK MISSING	1 BLOCK MISSING	1 BLOCK MISSING	1 BLOCK MISSING	1 BLOCK MISSING	1 BLOCK MISSING	1 BLOCK MISSING	1 BLOCK MISSING	1 BLOCK MISSING	1 BLOCK MISSING	1 BLOCK MISSING	1 BLOCK MISSING	1 BLOCK MISSING	1 BLOCK MISSING
M00151	Cytochrome bc1 complex respiratory unit	1 BLOCK MISSING	1 BLOCK MISSING	1 BLOCK MISSING	1 BLOCK MISSING	1 BLOCK MISSING	1 BLOCK MISSING	1 BLOCK MISSING	1 BLOCK MISSING	1 BLOCK MISSING	1 BLOCK MISSING	1 BLOCK MISSING	1 BLOCK MISSING	COMPLETE	1 BLOCK MISSING	1 BLOCK MISSING	1 BLOCK MISSING	1 BLOCK MISSING	1 BLOCK MISSING	1 BLOCK MISSING	1 BLOCK MISSING	1 BLOCK MISSING	1 BLOCK MISSING	1 BLOCK MISSING	1 BLOCK MISSING	COMPLETE	COMPLETE	1 BLOCK MISSING	1 BLOCK MISSING	1 BLOCK MISSING	1 BLOCK MISSING	1 BLOCK MISSING	1 BLOCK MISSING	1 BLOCK MISSING	COMPLETE	1 BLOCK MISSING	1 BLOCK MISSING	1 BLOCK MISSING	1 BLOCK MISSING	COMPLETE	1 BLOCK MISSING	1 BLOCK MISSING	1 BLOCK MISSING	1 BLOCK MISSING	1 BLOCK MISSING	1 BLOCK MISSING	1 BLOCK MISSING	1 BLOCK MISSING	1 BLOCK MISSING
M00152	Cytochrome bc1 complex	1 BLOCK MISSING	1 BLOCK MISSING	1 BLOCK MISSING	1 BLOCK MISSING	1 BLOCK MISSING	1 BLOCK MISSING	1 BLOCK MISSING	1 BLOCK MISSING	1 BLOCK MISSING	1 BLOCK MISSING	1 BLOCK MISSING	1 BLOCK MISSING	1 BLOCK MISSING	1 BLOCK MISSING	1 BLOCK MISSING	1 BLOCK MISSING	1 BLOCK MISSING	1 BLOCK MISSING	1 BLOCK MISSING	1 BLOCK MISSING	1 BLOCK MISSING	1 BLOCK MISSING	1 BLOCK MISSING	1 BLOCK MISSING	1 BLOCK MISSING	1 BLOCK MISSING	1 BLOCK MISSING	1 BLOCK MISSING	1 BLOCK MISSING	1 BLOCK MISSING	1 BLOCK MISSING	1 BLOCK MISSING	1 BLOCK MISSING	1 BLOCK MISSING	1 BLOCK MISSING	1 BLOCK MISSING	1 BLOCK MISSING	1 BLOCK MISSING	1 BLOCK MISSING	1 BLOCK MISSING	1 BLOCK MISSING	1 BLOCK MISSING	1 BLOCK MISSING	1 BLOCK MISSING	1 BLOCK MISSING	1 BLOCK MISSING	1 BLOCK MISSING	1 BLOCK MISSING
M00153	Cytochrome bd ubiquinol oxidase	1 BLOCK MISSING	1 BLOCK MISSING	1 BLOCK MISSING	1 BLOCK MISSING	1 BLOCK MISSING	1 BLOCK MISSING	1 BLOCK MISSING	1 BLOCK MISSING	1 BLOCK MISSING	1 BLOCK MISSING	1 BLOCK MISSING	1 BLOCK MISSING	1 BLOCK MISSING	1 BLOCK MISSING	1 BLOCK MISSING	1 BLOCK MISSING	1 BLOCK MISSING	1 BLOCK MISSING	1 BLOCK MISSING	1 BLOCK MISSING	1 BLOCK MISSING	1 BLOCK MISSING	1 BLOCK MISSING	1 BLOCK MISSING	1 BLOCK MISSING	1 BLOCK MISSING	1 BLOCK MISSING	1 BLOCK MISSING	1 BLOCK MISSING	1 BLOCK MISSING	1 BLOCK MISSING	1 BLOCK MISSING	1 BLOCK MISSING	1 BLOCK MISSING	1 BLOCK MISSING	1 BLOCK MISSING	1 BLOCK MISSING	1 BLOCK MISSING	1 BLOCK MISSING	1 BLOCK MISSING	1 BLOCK MISSING	1 BLOCK MISSING	1 BLOCK MISSING	1 BLOCK MISSING	1 BLOCK MISSING	1 BLOCK MISSING	1 BLOCK MISSING	1 BLOCK MISSING
M00154	Cytochrome c oxidase	1 BLOCK MISSING	1 BLOCK MISSING	1 BLOCK MISSING	1 BLOCK MISSING	1 BLOCK MISSING	1 BLOCK MISSING	1 BLOCK MISSING	1 BLOCK MISSING	1 BLOCK MISSING	1 BLOCK MISSING	1 BLOCK MISSING	1 BLOCK MISSING	1 BLOCK MISSING	1 BLOCK MISSING	1 BLOCK MISSING	1 BLOCK MISSING	1 BLOCK MISSING	1 BLOCK MISSING	1 BLOCK MISSING	1 BLOCK MISSING	1 BLOCK MISSING	1 BLOCK MISSING	1 BLOCK MISSING	1 BLOCK MISSING	1 BLOCK MISSING	1 BLOCK MISSING	1 BLOCK MISSING	1 BLOCK MISSING	1 BLOCK MISSING	1 BLOCK MISSING	1 BLOCK MISSING	1 BLOCK MISSING	1 BLOCK MISSING	1 BLOCK MISSING	1 BLOCK MISSING	1 BLOCK MISSING	1 BLOCK MISSING	1 BLOCK MISSING	1 BLOCK MISSING	1 BLOCK MISSING	1 BLOCK MISSING	1 BLOCK MISSING	1 BLOCK MISSING	1 BLOCK MISSING	1 BLOCK MISSING	1 BLOCK MISSING	1 BLOCK MISSING	1 BLOCK MISSING
M00155	Cytochrome c oxidase, prokaryotes	COMPLETE	1 BLOCK MISSING	1 BLOCK MISSING	1 BLOCK MISSING	1 BLOCK MISSING	1 BLOCK MISSING	1 BLOCK MISSING	1 BLOCK MISSING	1 BLOCK MISSING	1 BLOCK MISSING	1 BLOCK MISSING	1 BLOCK MISSING	COMPLETE	1 BLOCK MISSING	1 BLOCK MISSING	1 BLOCK MISSING	1 BLOCK MISSING	1 BLOCK MISSING	1 BLOCK MISSING	1 BLOCK MISSING	1 BLOCK MISSING	1 BLOCK MISSING	1 BLOCK MISSING	1 BLOCK MISSING	COMPLETE	COMPLETE	1 BLOCK MISSING	1 BLOCK MISSING	1 BLOCK MISSING	1 BLOCK MISSING	1 BLOCK MISSING	1 BLOCK MISSING	1 BLOCK MISSING	1 BLOCK MISSING	1 BLOCK MISSING	1 BLOCK MISSING	1 BLOCK MISSING	1 BLOCK MISSING	COMPLETE	1 BLOCK MISSING	1 BLOCK MISSING	1 BLOCK MISSING	COMPLETE	1 BLOCK MISSING	1 BLOCK MISSING	1 BLOCK MISSING	1 BLOCK MISSING	1 BLOCK MISSING
M00156	Cytochrome c oxidase, cbb3-type	1 BLOCK MISSING	1 BLOCK MISSING	1 BLOCK MISSING	1 BLOCK MISSING	1 BLOCK MISSING	1 BLOCK MISSING	1 BLOCK MISSING	1 BLOCK MISSING	1 BLOCK MISSING	1 BLOCK MISSING	1 BLOCK MISSING	1 BLOCK MISSING	1 BLOCK MISSING	1 BLOCK MISSING	1 BLOCK MISSING	1 BLOCK MISSING	1 BLOCK MISSING	1 BLOCK MISSING	1 BLOCK MISSING	1 BLOCK MISSING	1 BLOCK MISSING	1 BLOCK MISSING	1 BLOCK MISSING	1 BLOCK MISSING	1 BLOCK MISSING	COMPLETE	1 BLOCK MISSING	1 BLOCK MISSING	1 BLOCK MISSING	1 BLOCK MISSING	1 BLOCK MISSING	1 BLOCK MISSING	1 BLOCK MISSING	COMPLETE	1 BLOCK MISSING	1 BLOCK MISSING	1 BLOCK MISSING	1 BLOCK MISSING	1 BLOCK MISSING	1 BLOCK MISSING	1 BLOCK MISSING	1 BLOCK MISSING	1 BLOCK MISSING	1 BLOCK MISSING	1 BLOCK MISSING	1 BLOCK MISSING	1 BLOCK MISSING	1 BLOCK MISSING
M00157	F-type ATPase, prokaryotes and chloroplasts	1 BLOCK MISSING	1 BLOCK MISSING	1 BLOCK MISSING	1 BLOCK MISSING	1 BLOCK MISSING	COMPLETE	1 BLOCK MISSING	1 BLOCK MISSING	1 BLOCK MISSING	1 BLOCK MISSING	COMPLETE	COMPLETE	COMPLETE	1 BLOCK MISSING	1 BLOCK MISSING	COMPLETE	1 BLOCK MISSING	COMPLETE	1 BLOCK MISSING	1 BLOCK MISSING	1 BLOCK MISSING	1 BLOCK MISSING	1 BLOCK MISSING	1 BLOCK MISSING	COMPLETE	1 BLOCK MISSING	1 BLOCK MISSING	1 BLOCK MISSING	1 BLOCK MISSING	1 BLOCK MISSING	1 BLOCK MISSING	1 BLOCK MISSING	1 BLOCK MISSING	COMPLETE	1 BLOCK MISSING	1 BLOCK MISSING	COMPLETE	COMPLETE	COMPLETE	COMPLETE	1 BLOCK MISSING	1 BLOCK MISSING	COMPLETE	1 BLOCK MISSING	1 BLOCK MISSING	COMPLETE	1 BLOCK MISSING	1 BLOCK MISSING
M00158	F-type ATPase, eukaryotes	1 BLOCK MISSING	1 BLOCK MISSING	1 BLOCK MISSING	1 BLOCK MISSING	1 BLOCK MISSING	1 BLOCK MISSING	1 BLOCK MISSING	1 BLOCK MISSING	1 BLOCK MISSING	1 BLOCK MISSING	1 BLOCK MISSING	1 BLOCK MISSING	1 BLOCK MISSING	1 BLOCK MISSING	1 BLOCK MISSING	1 BLOCK MISSING	1 BLOCK MISSING	1 BLOCK MISSING	1 BLOCK MISSING	1 BLOCK MISSING	1 BLOCK MISSING	1 BLOCK MISSING	1 BLOCK MISSING	1 BLOCK MISSING	1 BLOCK MISSING	1 BLOCK MISSING	1 BLOCK MISSING	1 BLOCK MISSING	1 BLOCK MISSING	1 BLOCK MISSING	1 BLOCK MISSING	1 BLOCK MISSING	1 BLOCK MISSING	1 BLOCK MISSING	1 BLOCK MISSING	1 BLOCK MISSING	1 BLOCK MISSING	1 BLOCK MISSING	1 BLOCK MISSING	1 BLOCK MISSING	1 BLOCK MISSING	1 BLOCK MISSING	1 BLOCK MISSING	1 BLOCK MISSING	1 BLOCK MISSING	1 BLOCK MISSING	1 BLOCK MISSING	1 BLOCK MISSING
M00159	V/A-type ATPase, prokaryotes	1 BLOCK MISSING	1 BLOCK MISSING	1 BLOCK MISSING	1 BLOCK MISSING	1 BLOCK MISSING	1 BLOCK MISSING	1 BLOCK MISSING	COMPLETE	1 BLOCK MISSING	1 BLOCK MISSING	1 BLOCK MISSING	1 BLOCK MISSING	1 BLOCK MISSING	1 BLOCK MISSING	COMPLETE	1 BLOCK MISSING	1 BLOCK MISSING	1 BLOCK MISSING	1 BLOCK MISSING	1 BLOCK MISSING	1 BLOCK MISSING	1 BLOCK MISSING	1 BLOCK MISSING	1 BLOCK MISSING	1 BLOCK MISSING	1 BLOCK MISSING	1 BLOCK MISSING	1 BLOCK MISSING	1 BLOCK MISSING	1 BLOCK MISSING	1 BLOCK MISSING	1 BLOCK MISSING	1 BLOCK MISSING	1 BLOCK MISSING	1 BLOCK MISSING	1 BLOCK MISSING	1 BLOCK MISSING	1 BLOCK MISSING	1 BLOCK MISSING	1 BLOCK MISSING	1 BLOCK MISSING	1 BLOCK MISSING	1 BLOCK MISSING	1 BLOCK MISSING	1 BLOCK MISSING	1 BLOCK MISSING	1 BLOCK MISSING	1 BLOCK MISSING
M00160	V-type ATPase, eukaryotes	1 BLOCK MISSING	1 BLOCK MISSING	1 BLOCK MISSING	1 BLOCK MISSING	1 BLOCK MISSING	1 BLOCK MISSING	1 BLOCK MISSING	1 BLOCK MISSING	1 BLOCK MISSING	1 BLOCK MISSING	1 BLOCK MISSING	1 BLOCK MISSING	1 BLOCK MISSING	1 BLOCK MISSING	1 BLOCK MISSING	1 BLOCK MISSING	1 BLOCK MISSING	1 BLOCK MISSING	1 BLOCK MISSING	1 BLOCK MISSING	1 BLOCK MISSING	1 BLOCK MISSING	1 BLOCK MISSING	1 BLOCK MISSING	1 BLOCK MISSING	1 BLOCK MISSING	1 BLOCK MISSING	1 BLOCK MISSING	1 BLOCK MISSING	1 BLOCK MISSING	1 BLOCK MISSING	1 BLOCK MISSING	1 BLOCK MISSING	1 BLOCK MISSING	1 BLOCK MISSING	1 BLOCK MISSING	1 BLOCK MISSING	1 BLOCK MISSING	1 BLOCK MISSING	1 BLOCK MISSING	1 BLOCK MISSING	1 BLOCK MISSING	1 BLOCK MISSING	1 BLOCK MISSING	1 BLOCK MISSING	1 BLOCK MISSING	1 BLOCK MISSING	1 BLOCK MISSING
M00161	Photosystem II	1 BLOCK MISSING	1 BLOCK MISSING	1 BLOCK MISSING	1 BLOCK MISSING	1 BLOCK MISSING	1 BLOCK MISSING	1 BLOCK MISSING	1 BLOCK MISSING	1 BLOCK MISSING	1 BLOCK MISSING	1 BLOCK MISSING	1 BLOCK MISSING	1 BLOCK MISSING	1 BLOCK MISSING	1 BLOCK MISSING	1 BLOCK MISSING	1 BLOCK MISSING	1 BLOCK MISSING	1 BLOCK MISSING	1 BLOCK MISSING	1 BLOCK MISSING	1 BLOCK MISSING	1 BLOCK MISSING	1 BLOCK MISSING	1 BLOCK MISSING	1 BLOCK MISSING	1 BLOCK MISSING	1 BLOCK MISSING	1 BLOCK MISSING	1 BLOCK MISSING	1 BLOCK MISSING	1 BLOCK MISSING	1 BLOCK MISSING	1 BLOCK MISSING	1 BLOCK MISSING	1 BLOCK MISSING	1 BLOCK MISSING	1 BLOCK MISSING	1 BLOCK MISSING	1 BLOCK MISSING	1 BLOCK MISSING	1 BLOCK MISSING	1 BLOCK MISSING	1 BLOCK MISSING	1 BLOCK MISSING	1 BLOCK MISSING	1 BLOCK MISSING	1 BLOCK MISSING
M00162	Cytochrome b6f complex	1 BLOCK MISSING	1 BLOCK MISSING	1 BLOCK MISSING	1 BLOCK MISSING	1 BLOCK MISSING	1 BLOCK MISSING	1 BLOCK MISSING	1 BLOCK MISSING	1 BLOCK MISSING	1 BLOCK MISSING	1 BLOCK MISSING	1 BLOCK MISSING	1 BLOCK MISSING	1 BLOCK MISSING	1 BLOCK MISSING	1 BLOCK MISSING	1 BLOCK MISSING	1 BLOCK MISSING	1 BLOCK MISSING	1 BLOCK MISSING	1 BLOCK MISSING	1 BLOCK MISSING	1 BLOCK MISSING	1 BLOCK MISSING	1 BLOCK MISSING	1 BLOCK MISSING	1 BLOCK MISSING	1 BLOCK MISSING	1 BLOCK MISSING	1 BLOCK MISSING	1 BLOCK MISSING	1 BLOCK MISSING	1 BLOCK MISSING	1 BLOCK MISSING	1 BLOCK MISSING	1 BLOCK MISSING	1 BLOCK MISSING	1 BLOCK MISSING	1 BLOCK MISSING	1 BLOCK MISSING	1 BLOCK MISSING	1 BLOCK MISSING	1 BLOCK MISSING	1 BLOCK MISSING	1 BLOCK MISSING	1 BLOCK MISSING	1 BLOCK MISSING	1 BLOCK MISSING
M00163	Photosystem I	1 BLOCK MISSING	1 BLOCK MISSING	1 BLOCK MISSING	1 BLOCK MISSING	1 BLOCK MISSING	1 BLOCK MISSING	1 BLOCK MISSING	1 BLOCK MISSING	1 BLOCK MISSING	1 BLOCK MISSING	1 BLOCK MISSING	1 BLOCK MISSING	1 BLOCK MISSING	1 BLOCK MISSING	1 BLOCK MISSING	1 BLOCK MISSING	1 BLOCK MISSING	1 BLOCK MISSING	1 BLOCK MISSING	1 BLOCK MISSING	1 BLOCK MISSING	1 BLOCK MISSING	1 BLOCK MISSING	1 BLOCK MISSING	1 BLOCK MISSING	1 BLOCK MISSING	1 BLOCK MISSING	1 BLOCK MISSING	1 BLOCK MISSING	1 BLOCK MISSING	1 BLOCK MISSING	1 BLOCK MISSING	1 BLOCK MISSING	1 BLOCK MISSING	1 BLOCK MISSING	1 BLOCK MISSING	1 BLOCK MISSING	1 BLOCK MISSING	1 BLOCK MISSING	1 BLOCK MISSING	1 BLOCK MISSING	1 BLOCK MISSING	1 BLOCK MISSING	1 BLOCK MISSING	1 BLOCK MISSING	1 BLOCK MISSING	1 BLOCK MISSING	1 BLOCK MISSING
M00165	Reductive pentose phosphate cycle (Calvin cycle)	INCOMPLETE	INCOMPLETE	INCOMPLETE	INCOMPLETE	INCOMPLETE	INCOMPLETE	INCOMPLETE	INCOMPLETE	INCOMPLETE	INCOMPLETE	INCOMPLETE	INCOMPLETE	INCOMPLETE	INCOMPLETE	INCOMPLETE	INCOMPLETE	INCOMPLETE	INCOMPLETE	INCOMPLETE	INCOMPLETE	INCOMPLETE	INCOMPLETE	INCOMPLETE	INCOMPLETE	INCOMPLETE	INCOMPLETE	INCOMPLETE	INCOMPLETE	INCOMPLETE	INCOMPLETE	INCOMPLETE	INCOMPLETE	INCOMPLETE	INCOMPLETE	INCOMPLETE	INCOMPLETE	INCOMPLETE	INCOMPLETE	INCOMPLETE	INCOMPLETE	INCOMPLETE	INCOMPLETE	INCOMPLETE	INCOMPLETE	INCOMPLETE	INCOMPLETE	INCOMPLETE	INCOMPLETE
M00166	Reductive pentose phosphate cycle, ribulose-5P => glyceraldehyde-3P	2 BLOCKS MISSING	2 BLOCKS MISSING	2 BLOCKS MISSING	2 BLOCKS MISSING	2 BLOCKS MISSING	2 BLOCKS MISSING	2 BLOCKS MISSING	COMPLETE	2 BLOCKS MISSING	INCOMPLETE	2 BLOCKS MISSING	2 BLOCKS MISSING	2 BLOCKS MISSING	2 BLOCKS MISSING	2 BLOCKS MISSING	2 BLOCKS MISSING	2 BLOCKS MISSING	2 BLOCKS MISSING	2 BLOCKS MISSING	2 BLOCKS MISSING	INCOMPLETE	2 BLOCKS MISSING	2 BLOCKS MISSING	2 BLOCKS MISSING	2 BLOCKS MISSING	2 BLOCKS MISSING	INCOMPLETE	2 BLOCKS MISSING	INCOMPLETE	2 BLOCKS MISSING	2 BLOCKS MISSING	2 BLOCKS MISSING	INCOMPLETE	2 BLOCKS MISSING	2 BLOCKS MISSING	2 BLOCKS MISSING	2 BLOCKS MISSING	2 BLOCKS MISSING	2 BLOCKS MISSING	2 BLOCKS MISSING	2 BLOCKS MISSING	2 BLOCKS MISSING	2 BLOCKS MISSING	2 BLOCKS MISSING	2 BLOCKS MISSING	2 BLOCKS MISSING	2 BLOCKS MISSING	2 BLOCKS MISSING
M00167	Reductive pentose phosphate cycle, glyceraldehyde-3P => ribulose-5P	1 BLOCK MISSING	2 BLOCKS MISSING	INCOMPLETE	1 BLOCK MISSING	2 BLOCKS MISSING	2 BLOCKS MISSING	INCOMPLETE	INCOMPLETE	2 BLOCKS MISSING	2 BLOCKS MISSING	1 BLOCK MISSING	2 BLOCKS MISSING	1 BLOCK MISSING	2 BLOCKS MISSING	2 BLOCKS MISSING	1 BLOCK MISSING	INCOMPLETE	2 BLOCKS MISSING	2 BLOCKS MISSING	2 BLOCKS MISSING	2 BLOCKS MISSING	2 BLOCKS MISSING	2 BLOCKS MISSING	INCOMPLETE	1 BLOCK MISSING	1 BLOCK MISSING	1 BLOCK MISSING	2 BLOCKS MISSING	INCOMPLETE	2 BLOCKS MISSING	2 BLOCKS MISSING	2 BLOCKS MISSING	INCOMPLETE	1 BLOCK MISSING	1 BLOCK MISSING	2 BLOCKS MISSING	2 BLOCKS MISSING	2 BLOCKS MISSING	1 BLOCK MISSING	2 BLOCKS MISSING	2 BLOCKS MISSING	1 BLOCK MISSING	2 BLOCKS MISSING	2 BLOCKS MISSING	2 BLOCKS MISSING	INCOMPLETE	2 BLOCKS MISSING	INCOMPLETE
M00168	CAM (Crassulacean acid metabolism), dark	2 BLOCKS MISSING	2 BLOCKS MISSING	2 BLOCKS MISSING	2 BLOCKS MISSING	2 BLOCKS MISSING	1 BLOCK MISSING	2 BLOCKS MISSING	1 BLOCK MISSING	2 BLOCKS MISSING	2 BLOCKS MISSING	2 BLOCKS MISSING	2 BLOCKS MISSING	1 BLOCK MISSING	2 BLOCKS MISSING	2 BLOCKS MISSING	2 BLOCKS MISSING	2 BLOCKS MISSING	2 BLOCKS MISSING	2 BLOCKS MISSING	2 BLOCKS MISSING	2 BLOCKS MISSING	2 BLOCKS MISSING	2 BLOCKS MISSING	2 BLOCKS MISSING	1 BLOCK MISSING	1 BLOCK MISSING	2 BLOCKS MISSING	2 BLOCKS MISSING	2 BLOCKS MISSING	2 BLOCKS MISSING	2 BLOCKS MISSING	2 BLOCKS MISSING	2 BLOCKS MISSING	1 BLOCK MISSING	2 BLOCKS MISSING	2 BLOCKS MISSING	2 BLOCKS MISSING	2 BLOCKS MISSING	1 BLOCK MISSING	2 BLOCKS MISSING	1 BLOCK MISSING	2 BLOCKS MISSING	1 BLOCK MISSING	2 BLOCKS MISSING	2 BLOCKS MISSING	1 BLOCK MISSING	2 BLOCKS MISSING	COMPLETE
M00169	CAM (Crassulacean acid metabolism), light	1 BLOCK MISSING	1 BLOCK MISSING	1 BLOCK MISSING	1 BLOCK MISSING	COMPLETE	1 BLOCK MISSING	1 BLOCK MISSING	2 BLOCKS MISSING	1 BLOCK MISSING	1 BLOCK MISSING	1 BLOCK MISSING	1 BLOCK MISSING	1 BLOCK MISSING	1 BLOCK MISSING	1 BLOCK MISSING	1 BLOCK MISSING	1 BLOCK MISSING	1 BLOCK MISSING	1 BLOCK MISSING	1 BLOCK MISSING	1 BLOCK MISSING	1 BLOCK MISSING	1 BLOCK MISSING	1 BLOCK MISSING	1 BLOCK MISSING	1 BLOCK MISSING	2 BLOCKS MISSING	1 BLOCK MISSING	1 BLOCK MISSING	1 BLOCK MISSING	1 BLOCK MISSING	1 BLOCK MISSING	2 BLOCKS MISSING	1 BLOCK MISSING	1 BLOCK MISSING	COMPLETE	1 BLOCK MISSING	1 BLOCK MISSING	1 BLOCK MISSING	2 BLOCKS MISSING	COMPLETE	1 BLOCK MISSING	COMPLETE	COMPLETE	1 BLOCK MISSING	1 BLOCK MISSING	1 BLOCK MISSING	2 BLOCKS MISSING
M00170	C4-dicarboxylic acid cycle, phosphoenolpyruvate carboxykinase type	INCOMPLETE	INCOMPLETE	INCOMPLETE	INCOMPLETE	INCOMPLETE	INCOMPLETE	INCOMPLETE	INCOMPLETE	INCOMPLETE	INCOMPLETE	INCOMPLETE	INCOMPLETE	INCOMPLETE	INCOMPLETE	INCOMPLETE	INCOMPLETE	INCOMPLETE	INCOMPLETE	INCOMPLETE	INCOMPLETE	INCOMPLETE	INCOMPLETE	INCOMPLETE	INCOMPLETE	INCOMPLETE	INCOMPLETE	INCOMPLETE	INCOMPLETE	INCOMPLETE	INCOMPLETE	INCOMPLETE	INCOMPLETE	INCOMPLETE	INCOMPLETE	INCOMPLETE	INCOMPLETE	INCOMPLETE	INCOMPLETE	INCOMPLETE	INCOMPLETE	INCOMPLETE	INCOMPLETE	INCOMPLETE	INCOMPLETE	INCOMPLETE	INCOMPLETE	INCOMPLETE	INCOMPLETE
M00171	C4-dicarboxylic acid cycle, NAD - malic enzyme type	INCOMPLETE	INCOMPLETE	INCOMPLETE	INCOMPLETE	INCOMPLETE	INCOMPLETE	INCOMPLETE	INCOMPLETE	INCOMPLETE	INCOMPLETE	INCOMPLETE	INCOMPLETE	INCOMPLETE	INCOMPLETE	INCOMPLETE	INCOMPLETE	INCOMPLETE	INCOMPLETE	INCOMPLETE	INCOMPLETE	INCOMPLETE	INCOMPLETE	INCOMPLETE	INCOMPLETE	INCOMPLETE	INCOMPLETE	INCOMPLETE	INCOMPLETE	INCOMPLETE	INCOMPLETE	INCOMPLETE	INCOMPLETE	INCOMPLETE	INCOMPLETE	INCOMPLETE	INCOMPLETE	INCOMPLETE	INCOMPLETE	INCOMPLETE	INCOMPLETE	INCOMPLETE	INCOMPLETE	INCOMPLETE	INCOMPLETE	INCOMPLETE	INCOMPLETE	INCOMPLETE	INCOMPLETE
M00172	C4-dicarboxylic acid cycle, NADP - malic enzyme type	INCOMPLETE	INCOMPLETE	INCOMPLETE	INCOMPLETE	2 BLOCKS MISSING	INCOMPLETE	INCOMPLETE	INCOMPLETE	INCOMPLETE	INCOMPLETE	INCOMPLETE	INCOMPLETE	INCOMPLETE	INCOMPLETE	INCOMPLETE	INCOMPLETE	INCOMPLETE	INCOMPLETE	INCOMPLETE	INCOMPLETE	INCOMPLETE	INCOMPLETE	INCOMPLETE	INCOMPLETE	2 BLOCKS MISSING	INCOMPLETE	INCOMPLETE	INCOMPLETE	INCOMPLETE	INCOMPLETE	INCOMPLETE	INCOMPLETE	INCOMPLETE	INCOMPLETE	INCOMPLETE	2 BLOCKS MISSING	INCOMPLETE	INCOMPLETE	INCOMPLETE	INCOMPLETE	2 BLOCKS MISSING	INCOMPLETE	2 BLOCKS MISSING	2 BLOCKS MISSING	INCOMPLETE	2 BLOCKS MISSING	INCOMPLETE	INCOMPLETE
M00173	Reductive citrate cycle (Arnon-Buchanan cycle)	INCOMPLETE	INCOMPLETE	INCOMPLETE	INCOMPLETE	INCOMPLETE	INCOMPLETE	INCOMPLETE	INCOMPLETE	INCOMPLETE	INCOMPLETE	INCOMPLETE	INCOMPLETE	INCOMPLETE	INCOMPLETE	INCOMPLETE	INCOMPLETE	INCOMPLETE	INCOMPLETE	INCOMPLETE	INCOMPLETE	INCOMPLETE	INCOMPLETE	INCOMPLETE	INCOMPLETE	INCOMPLETE	INCOMPLETE	INCOMPLETE	INCOMPLETE	INCOMPLETE	INCOMPLETE	INCOMPLETE	INCOMPLETE	INCOMPLETE	INCOMPLETE	INCOMPLETE	INCOMPLETE	INCOMPLETE	INCOMPLETE	INCOMPLETE	INCOMPLETE	INCOMPLETE	INCOMPLETE	INCOMPLETE	INCOMPLETE	INCOMPLETE	INCOMPLETE	INCOMPLETE	INCOMPLETE
M00174	Methane oxidation, methanotroph, methane => formaldehyde	2 BLOCKS MISSING	2 BLOCKS MISSING	2 BLOCKS MISSING	2 BLOCKS MISSING	2 BLOCKS MISSING	2 BLOCKS MISSING	2 BLOCKS MISSING	2 BLOCKS MISSING	2 BLOCKS MISSING	2 BLOCKS MISSING	2 BLOCKS MISSING	2 BLOCKS MISSING	2 BLOCKS MISSING	2 BLOCKS MISSING	2 BLOCKS MISSING	2 BLOCKS MISSING	2 BLOCKS MISSING	2 BLOCKS MISSING	2 BLOCKS MISSING	2 BLOCKS MISSING	2 BLOCKS MISSING	2 BLOCKS MISSING	2 BLOCKS MISSING	2 BLOCKS MISSING	2 BLOCKS MISSING	2 BLOCKS MISSING	2 BLOCKS MISSING	2 BLOCKS MISSING	2 BLOCKS MISSING	2 BLOCKS MISSING	2 BLOCKS MISSING	2 BLOCKS MISSING	2 BLOCKS MISSING	2 BLOCKS MISSING	2 BLOCKS MISSING	2 BLOCKS MISSING	2 BLOCKS MISSING	2 BLOCKS MISSING	2 BLOCKS MISSING	2 BLOCKS MISSING	2 BLOCKS MISSING	2 BLOCKS MISSING	2 BLOCKS MISSING	2 BLOCKS MISSING	2 BLOCKS MISSING	2 BLOCKS MISSING	2 BLOCKS MISSING	2 BLOCKS MISSING
M00175	Nitrogen fixation, nitrogen => ammonia	1 BLOCK MISSING	1 BLOCK MISSING	1 BLOCK MISSING	1 BLOCK MISSING	1 BLOCK MISSING	1 BLOCK MISSING	1 BLOCK MISSING	COMPLETE	1 BLOCK MISSING	1 BLOCK MISSING	1 BLOCK MISSING	1 BLOCK MISSING	1 BLOCK MISSING	1 BLOCK MISSING	1 BLOCK MISSING	1 BLOCK MISSING	1 BLOCK MISSING	1 BLOCK MISSING	1 BLOCK MISSING	1 BLOCK MISSING	1 BLOCK MISSING	1 BLOCK MISSING	1 BLOCK MISSING	1 BLOCK MISSING	1 BLOCK MISSING	1 BLOCK MISSING	1 BLOCK MISSING	1 BLOCK MISSING	1 BLOCK MISSING	1 BLOCK MISSING	1 BLOCK MISSING	1 BLOCK MISSING	1 BLOCK MISSING	1 BLOCK MISSING	1 BLOCK MISSING	1 BLOCK MISSING	1 BLOCK MISSING	1 BLOCK MISSING	1 BLOCK MISSING	1 BLOCK MISSING	1 BLOCK MISSING	1 BLOCK MISSING	1 BLOCK MISSING	1 BLOCK MISSING	1 BLOCK MISSING	1 BLOCK MISSING	1 BLOCK MISSING	COMPLETE
M00176	Assimilatory sulfate reduction, sulfate => H2S	2 BLOCKS MISSING	2 BLOCKS MISSING	INCOMPLETE	INCOMPLETE	1 BLOCK MISSING	INCOMPLETE	INCOMPLETE	2 BLOCKS MISSING	INCOMPLETE	INCOMPLETE	2 BLOCKS MISSING	INCOMPLETE	1 BLOCK MISSING	INCOMPLETE	INCOMPLETE	INCOMPLETE	INCOMPLETE	INCOMPLETE	INCOMPLETE	INCOMPLETE	INCOMPLETE	INCOMPLETE	INCOMPLETE	INCOMPLETE	2 BLOCKS MISSING	1 BLOCK MISSING	INCOMPLETE	INCOMPLETE	INCOMPLETE	INCOMPLETE	INCOMPLETE	INCOMPLETE	INCOMPLETE	1 BLOCK MISSING	INCOMPLETE	INCOMPLETE	INCOMPLETE	2 BLOCKS MISSING	COMPLETE	INCOMPLETE	INCOMPLETE	INCOMPLETE	1 BLOCK MISSING	INCOMPLETE	INCOMPLETE	INCOMPLETE	INCOMPLETE	INCOMPLETE
M00307	Pyruvate oxidation, pyruvate => acetyl-CoA	COMPLETE	COMPLETE	COMPLETE	1 BLOCK MISSING	COMPLETE	COMPLETE	COMPLETE	COMPLETE	COMPLETE	COMPLETE	COMPLETE	COMPLETE	COMPLETE	COMPLETE	COMPLETE	COMPLETE	1 BLOCK MISSING	1 BLOCK MISSING	1 BLOCK MISSING	COMPLETE	COMPLETE	COMPLETE	COMPLETE	COMPLETE	COMPLETE	COMPLETE	COMPLETE	COMPLETE	COMPLETE	COMPLETE	COMPLETE	COMPLETE	COMPLETE	COMPLETE	COMPLETE	COMPLETE	1 BLOCK MISSING	COMPLETE	COMPLETE	COMPLETE	COMPLETE	COMPLETE	COMPLETE	COMPLETE	COMPLETE	COMPLETE	COMPLETE	COMPLETE
M00308	Semi-phosphorylative Entner-Doudoroff pathway, gluconate => glycerate-3P	INCOMPLETE	1 BLOCK MISSING	INCOMPLETE	INCOMPLETE	1 BLOCK MISSING	1 BLOCK MISSING	1 BLOCK MISSING	INCOMPLETE	1 BLOCK MISSING	INCOMPLETE	2 BLOCKS MISSING	2 BLOCKS MISSING	1 BLOCK MISSING	INCOMPLETE	1 BLOCK MISSING	INCOMPLETE	INCOMPLETE	INCOMPLETE	INCOMPLETE	INCOMPLETE	INCOMPLETE	2 BLOCKS MISSING	2 BLOCKS MISSING	1 BLOCK MISSING	INCOMPLETE	INCOMPLETE	INCOMPLETE	INCOMPLETE	INCOMPLETE	1 BLOCK MISSING	INCOMPLETE	1 BLOCK MISSING	INCOMPLETE	INCOMPLETE	INCOMPLETE	2 BLOCKS MISSING	INCOMPLETE	1 BLOCK MISSING	2 BLOCKS MISSING	INCOMPLETE	1 BLOCK MISSING	1 BLOCK MISSING	COMPLETE	INCOMPLETE	INCOMPLETE	INCOMPLETE	1 BLOCK MISSING	INCOMPLETE
M00309	Non-phosphorylative Entner-Doudoroff pathway, gluconate/galactonate => glycerate	INCOMPLETE	INCOMPLETE	INCOMPLETE	INCOMPLETE	INCOMPLETE	INCOMPLETE	INCOMPLETE	INCOMPLETE	INCOMPLETE	INCOMPLETE	INCOMPLETE	INCOMPLETE	INCOMPLETE	INCOMPLETE	INCOMPLETE	INCOMPLETE	INCOMPLETE	INCOMPLETE	INCOMPLETE	INCOMPLETE	INCOMPLETE	INCOMPLETE	INCOMPLETE	INCOMPLETE	INCOMPLETE	INCOMPLETE	INCOMPLETE	INCOMPLETE	INCOMPLETE	INCOMPLETE	INCOMPLETE	INCOMPLETE	INCOMPLETE	INCOMPLETE	INCOMPLETE	INCOMPLETE	INCOMPLETE	INCOMPLETE	INCOMPLETE	INCOMPLETE	INCOMPLETE	INCOMPLETE	2 BLOCKS MISSING	INCOMPLETE	INCOMPLETE	INCOMPLETE	INCOMPLETE	INCOMPLETE
M00338	Cysteine biosynthesis, homocysteine + serine => cysteine	COMPLETE	2 BLOCKS MISSING	2 BLOCKS MISSING	2 BLOCKS MISSING	2 BLOCKS MISSING	2 BLOCKS MISSING	2 BLOCKS MISSING	2 BLOCKS MISSING	2 BLOCKS MISSING	2 BLOCKS MISSING	2 BLOCKS MISSING	2 BLOCKS MISSING	2 BLOCKS MISSING	2 BLOCKS MISSING	2 BLOCKS MISSING	2 BLOCKS MISSING	2 BLOCKS MISSING	2 BLOCKS MISSING	2 BLOCKS MISSING	2 BLOCKS MISSING	2 BLOCKS MISSING	2 BLOCKS MISSING	2 BLOCKS MISSING	2 BLOCKS MISSING	2 BLOCKS MISSING	2 BLOCKS MISSING	2 BLOCKS MISSING	2 BLOCKS MISSING	2 BLOCKS MISSING	2 BLOCKS MISSING	2 BLOCKS MISSING	2 BLOCKS MISSING	2 BLOCKS MISSING	2 BLOCKS MISSING	2 BLOCKS MISSING	2 BLOCKS MISSING	2 BLOCKS MISSING	2 BLOCKS MISSING	2 BLOCKS MISSING	1 BLOCK MISSING	2 BLOCKS MISSING	2 BLOCKS MISSING	2 BLOCKS MISSING	2 BLOCKS MISSING	2 BLOCKS MISSING	2 BLOCKS MISSING	2 BLOCKS MISSING	2 BLOCKS MISSING
M00344	Formaldehyde assimilation, xylulose monophosphate pathway	INCOMPLETE	INCOMPLETE	INCOMPLETE	INCOMPLETE	INCOMPLETE	INCOMPLETE	2 BLOCKS MISSING	INCOMPLETE	INCOMPLETE	INCOMPLETE	INCOMPLETE	INCOMPLETE	INCOMPLETE	INCOMPLETE	INCOMPLETE	INCOMPLETE	INCOMPLETE	INCOMPLETE	INCOMPLETE	2 BLOCKS MISSING	2 BLOCKS MISSING	INCOMPLETE	INCOMPLETE	INCOMPLETE	2 BLOCKS MISSING	INCOMPLETE	INCOMPLETE	INCOMPLETE	INCOMPLETE	INCOMPLETE	INCOMPLETE	INCOMPLETE	INCOMPLETE	2 BLOCKS MISSING	INCOMPLETE	INCOMPLETE	INCOMPLETE	INCOMPLETE	INCOMPLETE	INCOMPLETE	INCOMPLETE	INCOMPLETE	INCOMPLETE	2 BLOCKS MISSING	INCOMPLETE	INCOMPLETE	INCOMPLETE	INCOMPLETE
M00345	Formaldehyde assimilation, ribulose monophosphate pathway	INCOMPLETE	2 BLOCKS MISSING	2 BLOCKS MISSING	2 BLOCKS MISSING	COMPLETE	2 BLOCKS MISSING	2 BLOCKS MISSING	1 BLOCK MISSING	2 BLOCKS MISSING	2 BLOCKS MISSING	2 BLOCKS MISSING	2 BLOCKS MISSING	2 BLOCKS MISSING	2 BLOCKS MISSING	2 BLOCKS MISSING	2 BLOCKS MISSING	INCOMPLETE	2 BLOCKS MISSING	2 BLOCKS MISSING	2 BLOCKS MISSING	2 BLOCKS MISSING	2 BLOCKS MISSING	COMPLETE	INCOMPLETE	INCOMPLETE	INCOMPLETE	2 BLOCKS MISSING	2 BLOCKS MISSING	INCOMPLETE	1 BLOCK MISSING	2 BLOCKS MISSING	2 BLOCKS MISSING	INCOMPLETE	INCOMPLETE	2 BLOCKS MISSING	2 BLOCKS MISSING	2 BLOCKS MISSING	INCOMPLETE	2 BLOCKS MISSING	INCOMPLETE	2 BLOCKS MISSING	COMPLETE	2 BLOCKS MISSING	2 BLOCKS MISSING	2 BLOCKS MISSING	INCOMPLETE	2 BLOCKS MISSING	2 BLOCKS MISSING
M00346	Formaldehyde assimilation, serine pathway	INCOMPLETE	INCOMPLETE	INCOMPLETE	INCOMPLETE	INCOMPLETE	INCOMPLETE	INCOMPLETE	INCOMPLETE	INCOMPLETE	INCOMPLETE	INCOMPLETE	INCOMPLETE	INCOMPLETE	INCOMPLETE	INCOMPLETE	INCOMPLETE	INCOMPLETE	INCOMPLETE	INCOMPLETE	INCOMPLETE	INCOMPLETE	INCOMPLETE	INCOMPLETE	INCOMPLETE	INCOMPLETE	INCOMPLETE	INCOMPLETE	INCOMPLETE	INCOMPLETE	INCOMPLETE	INCOMPLETE	INCOMPLETE	INCOMPLETE	INCOMPLETE	INCOMPLETE	INCOMPLETE	INCOMPLETE	INCOMPLETE	INCOMPLETE	INCOMPLETE	INCOMPLETE	INCOMPLETE	INCOMPLETE	INCOMPLETE	INCOMPLETE	INCOMPLETE	INCOMPLETE	INCOMPLETE
M00356	Methanogenesis, methanol => methane	INCOMPLETE	INCOMPLETE	2 BLOCKS MISSING	INCOMPLETE	INCOMPLETE	INCOMPLETE	INCOMPLETE	1 BLOCK MISSING	INCOMPLETE	INCOMPLETE	INCOMPLETE	2 BLOCKS MISSING	INCOMPLETE	INCOMPLETE	INCOMPLETE	2 BLOCKS MISSING	2 BLOCKS MISSING	INCOMPLETE	INCOMPLETE	INCOMPLETE	2 BLOCKS MISSING	INCOMPLETE	2 BLOCKS MISSING	INCOMPLETE	INCOMPLETE	INCOMPLETE	INCOMPLETE	INCOMPLETE	INCOMPLETE	INCOMPLETE	INCOMPLETE	INCOMPLETE	INCOMPLETE	INCOMPLETE	INCOMPLETE	INCOMPLETE	2 BLOCKS MISSING	INCOMPLETE	INCOMPLETE	INCOMPLETE	INCOMPLETE	INCOMPLETE	INCOMPLETE	INCOMPLETE	INCOMPLETE	INCOMPLETE	INCOMPLETE	1 BLOCK MISSING
M00357	Methanogenesis, acetate => methane	INCOMPLETE	INCOMPLETE	INCOMPLETE	INCOMPLETE	INCOMPLETE	INCOMPLETE	INCOMPLETE	1 BLOCK MISSING	INCOMPLETE	INCOMPLETE	INCOMPLETE	INCOMPLETE	INCOMPLETE	INCOMPLETE	INCOMPLETE	INCOMPLETE	INCOMPLETE	INCOMPLETE	INCOMPLETE	INCOMPLETE	INCOMPLETE	INCOMPLETE	INCOMPLETE	INCOMPLETE	INCOMPLETE	INCOMPLETE	INCOMPLETE	INCOMPLETE	INCOMPLETE	INCOMPLETE	INCOMPLETE	INCOMPLETE	INCOMPLETE	INCOMPLETE	INCOMPLETE	INCOMPLETE	INCOMPLETE	INCOMPLETE	INCOMPLETE	INCOMPLETE	INCOMPLETE	INCOMPLETE	INCOMPLETE	INCOMPLETE	INCOMPLETE	INCOMPLETE	INCOMPLETE	COMPLETE
M00358	Coenzyme M biosynthesis	INCOMPLETE	2 BLOCKS MISSING	INCOMPLETE	INCOMPLETE	2 BLOCKS MISSING	INCOMPLETE	INCOMPLETE	INCOMPLETE	INCOMPLETE	2 BLOCKS MISSING	1 BLOCK MISSING	INCOMPLETE	INCOMPLETE	INCOMPLETE	INCOMPLETE	INCOMPLETE	INCOMPLETE	INCOMPLETE	INCOMPLETE	2 BLOCKS MISSING	INCOMPLETE	INCOMPLETE	INCOMPLETE	INCOMPLETE	INCOMPLETE	INCOMPLETE	2 BLOCKS MISSING	INCOMPLETE	INCOMPLETE	INCOMPLETE	INCOMPLETE	INCOMPLETE	INCOMPLETE	INCOMPLETE	INCOMPLETE	INCOMPLETE	INCOMPLETE	INCOMPLETE	INCOMPLETE	INCOMPLETE	INCOMPLETE	INCOMPLETE	2 BLOCKS MISSING	INCOMPLETE	INCOMPLETE	INCOMPLETE	INCOMPLETE	COMPLETE
M00363	EHEC pathogenicity signature, Shiga toxin	2 BLOCKS MISSING	2 BLOCKS MISSING	2 BLOCKS MISSING	2 BLOCKS MISSING	2 BLOCKS MISSING	2 BLOCKS MISSING	2 BLOCKS MISSING	2 BLOCKS MISSING	2 BLOCKS MISSING	2 BLOCKS MISSING	2 BLOCKS MISSING	2 BLOCKS MISSING	2 BLOCKS MISSING	2 BLOCKS MISSING	2 BLOCKS MISSING	2 BLOCKS MISSING	2 BLOCKS MISSING	2 BLOCKS MISSING	2 BLOCKS MISSING	2 BLOCKS MISSING	2 BLOCKS MISSING	2 BLOCKS MISSING	2 BLOCKS MISSING	2 BLOCKS MISSING	2 BLOCKS MISSING	2 BLOCKS MISSING	2 BLOCKS MISSING	2 BLOCKS MISSING	2 BLOCKS MISSING	2 BLOCKS MISSING	2 BLOCKS MISSING	2 BLOCKS MISSING	2 BLOCKS MISSING	2 BLOCKS MISSING	2 BLOCKS MISSING	2 BLOCKS MISSING	2 BLOCKS MISSING	2 BLOCKS MISSING	2 BLOCKS MISSING	2 BLOCKS MISSING	2 BLOCKS MISSING	2 BLOCKS MISSING	2 BLOCKS MISSING	2 BLOCKS MISSING	2 BLOCKS MISSING	2 BLOCKS MISSING	2 BLOCKS MISSING	2 BLOCKS MISSING
M00364	C10-C20 isoprenoid biosynthesis, bacteria	1 BLOCK MISSING	1 BLOCK MISSING	1 BLOCK MISSING	COMPLETE	1 BLOCK MISSING	1 BLOCK MISSING	1 BLOCK MISSING	COMPLETE	2 BLOCKS MISSING	1 BLOCK MISSING	1 BLOCK MISSING	COMPLETE	COMPLETE	1 BLOCK MISSING	1 BLOCK MISSING	COMPLETE	COMPLETE	1 BLOCK MISSING	1 BLOCK MISSING	COMPLETE	1 BLOCK MISSING	1 BLOCK MISSING	1 BLOCK MISSING	1 BLOCK MISSING	1 BLOCK MISSING	1 BLOCK MISSING	2 BLOCKS MISSING	1 BLOCK MISSING	1 BLOCK MISSING	1 BLOCK MISSING	1 BLOCK MISSING	1 BLOCK MISSING	2 BLOCKS MISSING	1 BLOCK MISSING	1 BLOCK MISSING	2 BLOCKS MISSING	1 BLOCK MISSING	1 BLOCK MISSING	COMPLETE	2 BLOCKS MISSING	1 BLOCK MISSING	1 BLOCK MISSING	1 BLOCK MISSING	2 BLOCKS MISSING	1 BLOCK MISSING	1 BLOCK MISSING	1 BLOCK MISSING	COMPLETE
M00365	C10-C20 isoprenoid biosynthesis, archaea	1 BLOCK MISSING	1 BLOCK MISSING	2 BLOCKS MISSING	1 BLOCK MISSING	2 BLOCKS MISSING	2 BLOCKS MISSING	2 BLOCKS MISSING	COMPLETE	2 BLOCKS MISSING	2 BLOCKS MISSING	2 BLOCKS MISSING	1 BLOCK MISSING	1 BLOCK MISSING	2 BLOCKS MISSING	2 BLOCKS MISSING	1 BLOCK MISSING	1 BLOCK MISSING	2 BLOCKS MISSING	2 BLOCKS MISSING	1 BLOCK MISSING	2 BLOCKS MISSING	2 BLOCKS MISSING	2 BLOCKS MISSING	2 BLOCKS MISSING	2 BLOCKS MISSING	2 BLOCKS MISSING	2 BLOCKS MISSING	2 BLOCKS MISSING	2 BLOCKS MISSING	2 BLOCKS MISSING	2 BLOCKS MISSING	2 BLOCKS MISSING	2 BLOCKS MISSING	2 BLOCKS MISSING	2 BLOCKS MISSING	2 BLOCKS MISSING	2 BLOCKS MISSING	2 BLOCKS MISSING	1 BLOCK MISSING	2 BLOCKS MISSING	2 BLOCKS MISSING	2 BLOCKS MISSING	2 BLOCKS MISSING	2 BLOCKS MISSING	2 BLOCKS MISSING	1 BLOCK MISSING	2 BLOCKS MISSING	COMPLETE
M00366	C10-C20 isoprenoid biosynthesis, plants	INCOMPLETE	INCOMPLETE	INCOMPLETE	2 BLOCKS MISSING	INCOMPLETE	INCOMPLETE	INCOMPLETE	2 BLOCKS MISSING	INCOMPLETE	INCOMPLETE	INCOMPLETE	2 BLOCKS MISSING	2 BLOCKS MISSING	INCOMPLETE	INCOMPLETE	2 BLOCKS MISSING	2 BLOCKS MISSING	INCOMPLETE	INCOMPLETE	2 BLOCKS MISSING	INCOMPLETE	INCOMPLETE	INCOMPLETE	INCOMPLETE	INCOMPLETE	INCOMPLETE	INCOMPLETE	INCOMPLETE	INCOMPLETE	INCOMPLETE	INCOMPLETE	INCOMPLETE	INCOMPLETE	INCOMPLETE	INCOMPLETE	INCOMPLETE	INCOMPLETE	INCOMPLETE	2 BLOCKS MISSING	INCOMPLETE	INCOMPLETE	INCOMPLETE	INCOMPLETE	INCOMPLETE	INCOMPLETE	INCOMPLETE	INCOMPLETE	INCOMPLETE
M00367	C10-C20 isoprenoid biosynthesis, non-plant eukaryotes	INCOMPLETE	INCOMPLETE	INCOMPLETE	2 BLOCKS MISSING	INCOMPLETE	INCOMPLETE	INCOMPLETE	2 BLOCKS MISSING	INCOMPLETE	INCOMPLETE	INCOMPLETE	2 BLOCKS MISSING	2 BLOCKS MISSING	INCOMPLETE	INCOMPLETE	2 BLOCKS MISSING	2 BLOCKS MISSING	INCOMPLETE	INCOMPLETE	2 BLOCKS MISSING	INCOMPLETE	INCOMPLETE	INCOMPLETE	INCOMPLETE	INCOMPLETE	INCOMPLETE	INCOMPLETE	INCOMPLETE	INCOMPLETE	INCOMPLETE	INCOMPLETE	INCOMPLETE	INCOMPLETE	INCOMPLETE	INCOMPLETE	INCOMPLETE	INCOMPLETE	INCOMPLETE	2 BLOCKS MISSING	INCOMPLETE	INCOMPLETE	INCOMPLETE	INCOMPLETE	INCOMPLETE	INCOMPLETE	INCOMPLETE	INCOMPLETE	2 BLOCKS MISSING
M00368	Ethylene biosynthesis, methionine => ethylene	2 BLOCKS MISSING	2 BLOCKS MISSING	2 BLOCKS MISSING	2 BLOCKS MISSING	2 BLOCKS MISSING	2 BLOCKS MISSING	INCOMPLETE	2 BLOCKS MISSING	2 BLOCKS MISSING	2 BLOCKS MISSING	2 BLOCKS MISSING	2 BLOCKS MISSING	2 BLOCKS MISSING	2 BLOCKS MISSING	2 BLOCKS MISSING	2 BLOCKS MISSING	2 BLOCKS MISSING	2 BLOCKS MISSING	2 BLOCKS MISSING	2 BLOCKS MISSING	2 BLOCKS MISSING	2 BLOCKS MISSING	2 BLOCKS MISSING	2 BLOCKS MISSING	2 BLOCKS MISSING	2 BLOCKS MISSING	2 BLOCKS MISSING	2 BLOCKS MISSING	2 BLOCKS MISSING	2 BLOCKS MISSING	2 BLOCKS MISSING	2 BLOCKS MISSING	INCOMPLETE	2 BLOCKS MISSING	2 BLOCKS MISSING	2 BLOCKS MISSING	2 BLOCKS MISSING	2 BLOCKS MISSING	2 BLOCKS MISSING	2 BLOCKS MISSING	2 BLOCKS MISSING	2 BLOCKS MISSING	2 BLOCKS MISSING	2 BLOCKS MISSING	2 BLOCKS MISSING	INCOMPLETE	2 BLOCKS MISSING	2 BLOCKS MISSING
M00369	Cyanogenic glycoside biosynthesis, tyrosine => dhurrin	INCOMPLETE	INCOMPLETE	INCOMPLETE	INCOMPLETE	INCOMPLETE	INCOMPLETE	INCOMPLETE	INCOMPLETE	INCOMPLETE	INCOMPLETE	INCOMPLETE	INCOMPLETE	INCOMPLETE	INCOMPLETE	INCOMPLETE	INCOMPLETE	INCOMPLETE	INCOMPLETE	INCOMPLETE	INCOMPLETE	INCOMPLETE	INCOMPLETE	INCOMPLETE	INCOMPLETE	INCOMPLETE	INCOMPLETE	INCOMPLETE	INCOMPLETE	INCOMPLETE	INCOMPLETE	INCOMPLETE	INCOMPLETE	INCOMPLETE	INCOMPLETE	INCOMPLETE	INCOMPLETE	INCOMPLETE	INCOMPLETE	INCOMPLETE	INCOMPLETE	INCOMPLETE	INCOMPLETE	INCOMPLETE	INCOMPLETE	INCOMPLETE	INCOMPLETE	INCOMPLETE	INCOMPLETE
M00370	Glucosinolate biosynthesis, tryptophan => glucobrassicin	INCOMPLETE	INCOMPLETE	INCOMPLETE	INCOMPLETE	INCOMPLETE	INCOMPLETE	INCOMPLETE	INCOMPLETE	INCOMPLETE	INCOMPLETE	INCOMPLETE	INCOMPLETE	INCOMPLETE	INCOMPLETE	INCOMPLETE	INCOMPLETE	INCOMPLETE	INCOMPLETE	INCOMPLETE	INCOMPLETE	INCOMPLETE	INCOMPLETE	INCOMPLETE	INCOMPLETE	INCOMPLETE	INCOMPLETE	INCOMPLETE	INCOMPLETE	INCOMPLETE	INCOMPLETE	INCOMPLETE	INCOMPLETE	INCOMPLETE	INCOMPLETE	INCOMPLETE	INCOMPLETE	INCOMPLETE	INCOMPLETE	INCOMPLETE	INCOMPLETE	INCOMPLETE	INCOMPLETE	INCOMPLETE	INCOMPLETE	INCOMPLETE	INCOMPLETE	INCOMPLETE	INCOMPLETE
M00371	Castasterone biosynthesis, campesterol => castasterone	INCOMPLETE	INCOMPLETE	INCOMPLETE	INCOMPLETE	INCOMPLETE	INCOMPLETE	INCOMPLETE	INCOMPLETE	INCOMPLETE	INCOMPLETE	INCOMPLETE	INCOMPLETE	INCOMPLETE	INCOMPLETE	INCOMPLETE	INCOMPLETE	INCOMPLETE	INCOMPLETE	INCOMPLETE	INCOMPLETE	INCOMPLETE	INCOMPLETE	INCOMPLETE	INCOMPLETE	INCOMPLETE	INCOMPLETE	INCOMPLETE	INCOMPLETE	INCOMPLETE	INCOMPLETE	INCOMPLETE	INCOMPLETE	INCOMPLETE	INCOMPLETE	INCOMPLETE	INCOMPLETE	INCOMPLETE	INCOMPLETE	INCOMPLETE	INCOMPLETE	INCOMPLETE	INCOMPLETE	INCOMPLETE	INCOMPLETE	INCOMPLETE	INCOMPLETE	INCOMPLETE	INCOMPLETE
M00372	Abscisic acid biosynthesis, beta-carotene => abscisic acid	INCOMPLETE	INCOMPLETE	INCOMPLETE	INCOMPLETE	INCOMPLETE	INCOMPLETE	INCOMPLETE	INCOMPLETE	INCOMPLETE	INCOMPLETE	INCOMPLETE	INCOMPLETE	INCOMPLETE	INCOMPLETE	INCOMPLETE	INCOMPLETE	INCOMPLETE	INCOMPLETE	INCOMPLETE	INCOMPLETE	INCOMPLETE	INCOMPLETE	INCOMPLETE	INCOMPLETE	INCOMPLETE	INCOMPLETE	INCOMPLETE	INCOMPLETE	INCOMPLETE	INCOMPLETE	INCOMPLETE	INCOMPLETE	INCOMPLETE	INCOMPLETE	INCOMPLETE	INCOMPLETE	INCOMPLETE	INCOMPLETE	INCOMPLETE	INCOMPLETE	INCOMPLETE	INCOMPLETE	INCOMPLETE	INCOMPLETE	INCOMPLETE	INCOMPLETE	INCOMPLETE	INCOMPLETE
M00373	Ethylmalonyl pathway	1 BLOCK MISSING	INCOMPLETE	1 BLOCK MISSING	2 BLOCKS MISSING	INCOMPLETE	COMPLETE	INCOMPLETE	INCOMPLETE	2 BLOCKS MISSING	1 BLOCK MISSING	INCOMPLETE	2 BLOCKS MISSING	1 BLOCK MISSING	2 BLOCKS MISSING	2 BLOCKS MISSING	INCOMPLETE	INCOMPLETE	1 BLOCK MISSING	INCOMPLETE	2 BLOCKS MISSING	INCOMPLETE	INCOMPLETE	2 BLOCKS MISSING	1 BLOCK MISSING	INCOMPLETE	2 BLOCKS MISSING	2 BLOCKS MISSING	INCOMPLETE	2 BLOCKS MISSING	INCOMPLETE	INCOMPLETE	INCOMPLETE	INCOMPLETE	1 BLOCK MISSING	2 BLOCKS MISSING	INCOMPLETE	INCOMPLETE	INCOMPLETE	1 BLOCK MISSING	INCOMPLETE	1 BLOCK MISSING	INCOMPLETE	INCOMPLETE	INCOMPLETE	INCOMPLETE	INCOMPLETE	INCOMPLETE	INCOMPLETE
M00374	Dicarboxylate-hydroxybutyrate cycle	INCOMPLETE	INCOMPLETE	INCOMPLETE	INCOMPLETE	INCOMPLETE	INCOMPLETE	INCOMPLETE	INCOMPLETE	INCOMPLETE	INCOMPLETE	INCOMPLETE	INCOMPLETE	INCOMPLETE	INCOMPLETE	INCOMPLETE	INCOMPLETE	INCOMPLETE	INCOMPLETE	INCOMPLETE	INCOMPLETE	INCOMPLETE	INCOMPLETE	INCOMPLETE	INCOMPLETE	INCOMPLETE	INCOMPLETE	INCOMPLETE	INCOMPLETE	INCOMPLETE	INCOMPLETE	INCOMPLETE	INCOMPLETE	INCOMPLETE	INCOMPLETE	INCOMPLETE	INCOMPLETE	INCOMPLETE	INCOMPLETE	INCOMPLETE	INCOMPLETE	INCOMPLETE	INCOMPLETE	INCOMPLETE	INCOMPLETE	INCOMPLETE	INCOMPLETE	INCOMPLETE	INCOMPLETE
M00375	Hydroxypropionate-hydroxybutylate cycle	INCOMPLETE	INCOMPLETE	INCOMPLETE	INCOMPLETE	INCOMPLETE	INCOMPLETE	INCOMPLETE	INCOMPLETE	INCOMPLETE	INCOMPLETE	INCOMPLETE	INCOMPLETE	INCOMPLETE	INCOMPLETE	INCOMPLETE	INCOMPLETE	INCOMPLETE	INCOMPLETE	INCOMPLETE	INCOMPLETE	INCOMPLETE	INCOMPLETE	INCOMPLETE	INCOMPLETE	INCOMPLETE	INCOMPLETE	INCOMPLETE	INCOMPLETE	INCOMPLETE	INCOMPLETE	INCOMPLETE	INCOMPLETE	INCOMPLETE	INCOMPLETE	INCOMPLETE	INCOMPLETE	INCOMPLETE	INCOMPLETE	INCOMPLETE	INCOMPLETE	INCOMPLETE	INCOMPLETE	INCOMPLETE	INCOMPLETE	INCOMPLETE	INCOMPLETE	INCOMPLETE	INCOMPLETE
M00376	3-Hydroxypropionate bi-cycle	INCOMPLETE	INCOMPLETE	INCOMPLETE	INCOMPLETE	INCOMPLETE	INCOMPLETE	INCOMPLETE	INCOMPLETE	INCOMPLETE	INCOMPLETE	INCOMPLETE	INCOMPLETE	INCOMPLETE	INCOMPLETE	INCOMPLETE	INCOMPLETE	INCOMPLETE	INCOMPLETE	INCOMPLETE	INCOMPLETE	INCOMPLETE	INCOMPLETE	INCOMPLETE	INCOMPLETE	INCOMPLETE	2 BLOCKS MISSING	INCOMPLETE	INCOMPLETE	INCOMPLETE	INCOMPLETE	INCOMPLETE	INCOMPLETE	INCOMPLETE	INCOMPLETE	INCOMPLETE	INCOMPLETE	INCOMPLETE	INCOMPLETE	INCOMPLETE	INCOMPLETE	INCOMPLETE	INCOMPLETE	INCOMPLETE	INCOMPLETE	INCOMPLETE	INCOMPLETE	INCOMPLETE	INCOMPLETE
M00377	Reductive acetyl-CoA pathway (Wood-Ljungdahl pathway)	INCOMPLETE	INCOMPLETE	INCOMPLETE	INCOMPLETE	INCOMPLETE	INCOMPLETE	INCOMPLETE	INCOMPLETE	1 BLOCK MISSING	INCOMPLETE	INCOMPLETE	COMPLETE	INCOMPLETE	INCOMPLETE	INCOMPLETE	INCOMPLETE	INCOMPLETE	INCOMPLETE	INCOMPLETE	2 BLOCKS MISSING	INCOMPLETE	INCOMPLETE	INCOMPLETE	INCOMPLETE	INCOMPLETE	INCOMPLETE	INCOMPLETE	INCOMPLETE	INCOMPLETE	INCOMPLETE	INCOMPLETE	INCOMPLETE	INCOMPLETE	INCOMPLETE	INCOMPLETE	INCOMPLETE	COMPLETE	INCOMPLETE	INCOMPLETE	1 BLOCK MISSING	INCOMPLETE	INCOMPLETE	INCOMPLETE	INCOMPLETE	INCOMPLETE	INCOMPLETE	INCOMPLETE	INCOMPLETE
M00378	F420 biosynthesis	1 BLOCK MISSING	2 BLOCKS MISSING	2 BLOCKS MISSING	2 BLOCKS MISSING	2 BLOCKS MISSING	2 BLOCKS MISSING	2 BLOCKS MISSING	COMPLETE	2 BLOCKS MISSING	2 BLOCKS MISSING	2 BLOCKS MISSING	2 BLOCKS MISSING	2 BLOCKS MISSING	2 BLOCKS MISSING	2 BLOCKS MISSING	2 BLOCKS MISSING	2 BLOCKS MISSING	2 BLOCKS MISSING	2 BLOCKS MISSING	2 BLOCKS MISSING	2 BLOCKS MISSING	2 BLOCKS MISSING	2 BLOCKS MISSING	2 BLOCKS MISSING	2 BLOCKS MISSING	2 BLOCKS MISSING	2 BLOCKS MISSING	2 BLOCKS MISSING	2 BLOCKS MISSING	2 BLOCKS MISSING	2 BLOCKS MISSING	2 BLOCKS MISSING	2 BLOCKS MISSING	2 BLOCKS MISSING	2 BLOCKS MISSING	2 BLOCKS MISSING	2 BLOCKS MISSING	2 BLOCKS MISSING	2 BLOCKS MISSING	2 BLOCKS MISSING	2 BLOCKS MISSING	2 BLOCKS MISSING	2 BLOCKS MISSING	2 BLOCKS MISSING	2 BLOCKS MISSING	2 BLOCKS MISSING	2 BLOCKS MISSING	COMPLETE
M00415	Fatty acid elongation in endoplasmic reticulum	INCOMPLETE	INCOMPLETE	INCOMPLETE	INCOMPLETE	INCOMPLETE	INCOMPLETE	INCOMPLETE	INCOMPLETE	INCOMPLETE	INCOMPLETE	INCOMPLETE	INCOMPLETE	INCOMPLETE	INCOMPLETE	INCOMPLETE	INCOMPLETE	INCOMPLETE	INCOMPLETE	INCOMPLETE	INCOMPLETE	INCOMPLETE	INCOMPLETE	INCOMPLETE	INCOMPLETE	INCOMPLETE	INCOMPLETE	INCOMPLETE	INCOMPLETE	INCOMPLETE	INCOMPLETE	INCOMPLETE	INCOMPLETE	INCOMPLETE	INCOMPLETE	INCOMPLETE	INCOMPLETE	INCOMPLETE	INCOMPLETE	INCOMPLETE	INCOMPLETE	INCOMPLETE	INCOMPLETE	INCOMPLETE	INCOMPLETE	INCOMPLETE	INCOMPLETE	INCOMPLETE	INCOMPLETE
M00416	Cytochrome aa3-600 menaquinol oxidase	1 BLOCK MISSING	1 BLOCK MISSING	1 BLOCK MISSING	1 BLOCK MISSING	1 BLOCK MISSING	1 BLOCK MISSING	1 BLOCK MISSING	1 BLOCK MISSING	1 BLOCK MISSING	1 BLOCK MISSING	1 BLOCK MISSING	1 BLOCK MISSING	1 BLOCK MISSING	1 BLOCK MISSING	1 BLOCK MISSING	1 BLOCK MISSING	1 BLOCK MISSING	1 BLOCK MISSING	1 BLOCK MISSING	1 BLOCK MISSING	1 BLOCK MISSING	1 BLOCK MISSING	1 BLOCK MISSING	1 BLOCK MISSING	1 BLOCK MISSING	1 BLOCK MISSING	1 BLOCK MISSING	1 BLOCK MISSING	1 BLOCK MISSING	1 BLOCK MISSING	1 BLOCK MISSING	1 BLOCK MISSING	1 BLOCK MISSING	1 BLOCK MISSING	1 BLOCK MISSING	1 BLOCK MISSING	1 BLOCK MISSING	1 BLOCK MISSING	1 BLOCK MISSING	1 BLOCK MISSING	1 BLOCK MISSING	1 BLOCK MISSING	1 BLOCK MISSING	1 BLOCK MISSING	1 BLOCK MISSING	1 BLOCK MISSING	1 BLOCK MISSING	1 BLOCK MISSING
M00417	Cytochrome o ubiquinol oxidase	1 BLOCK MISSING	1 BLOCK MISSING	1 BLOCK MISSING	1 BLOCK MISSING	1 BLOCK MISSING	1 BLOCK MISSING	1 BLOCK MISSING	1 BLOCK MISSING	1 BLOCK MISSING	1 BLOCK MISSING	1 BLOCK MISSING	1 BLOCK MISSING	1 BLOCK MISSING	1 BLOCK MISSING	1 BLOCK MISSING	1 BLOCK MISSING	1 BLOCK MISSING	1 BLOCK MISSING	1 BLOCK MISSING	1 BLOCK MISSING	1 BLOCK MISSING	1 BLOCK MISSING	1 BLOCK MISSING	1 BLOCK MISSING	1 BLOCK MISSING	1 BLOCK MISSING	1 BLOCK MISSING	1 BLOCK MISSING	1 BLOCK MISSING	1 BLOCK MISSING	1 BLOCK MISSING	1 BLOCK MISSING	1 BLOCK MISSING	1 BLOCK MISSING	1 BLOCK MISSING	1 BLOCK MISSING	1 BLOCK MISSING	1 BLOCK MISSING	1 BLOCK MISSING	1 BLOCK MISSING	1 BLOCK MISSING	1 BLOCK MISSING	1 BLOCK MISSING	1 BLOCK MISSING	1 BLOCK MISSING	1 BLOCK MISSING	1 BLOCK MISSING	1 BLOCK MISSING
M00418	Toluene degradation, anaerobic, toluene => benzoyl-CoA	INCOMPLETE	INCOMPLETE	INCOMPLETE	INCOMPLETE	INCOMPLETE	INCOMPLETE	INCOMPLETE	INCOMPLETE	INCOMPLETE	INCOMPLETE	INCOMPLETE	INCOMPLETE	INCOMPLETE	INCOMPLETE	INCOMPLETE	INCOMPLETE	INCOMPLETE	INCOMPLETE	INCOMPLETE	INCOMPLETE	INCOMPLETE	INCOMPLETE	INCOMPLETE	INCOMPLETE	INCOMPLETE	INCOMPLETE	INCOMPLETE	INCOMPLETE	INCOMPLETE	INCOMPLETE	INCOMPLETE	INCOMPLETE	INCOMPLETE	INCOMPLETE	INCOMPLETE	INCOMPLETE	INCOMPLETE	INCOMPLETE	INCOMPLETE	INCOMPLETE	INCOMPLETE	INCOMPLETE	INCOMPLETE	INCOMPLETE	INCOMPLETE	INCOMPLETE	INCOMPLETE	INCOMPLETE
M00419	Cymene degradation, p-cymene => p-cumate	INCOMPLETE	INCOMPLETE	INCOMPLETE	INCOMPLETE	INCOMPLETE	INCOMPLETE	INCOMPLETE	INCOMPLETE	INCOMPLETE	INCOMPLETE	INCOMPLETE	INCOMPLETE	INCOMPLETE	INCOMPLETE	INCOMPLETE	INCOMPLETE	INCOMPLETE	INCOMPLETE	INCOMPLETE	INCOMPLETE	INCOMPLETE	INCOMPLETE	INCOMPLETE	INCOMPLETE	INCOMPLETE	INCOMPLETE	INCOMPLETE	INCOMPLETE	INCOMPLETE	INCOMPLETE	INCOMPLETE	INCOMPLETE	INCOMPLETE	INCOMPLETE	INCOMPLETE	INCOMPLETE	INCOMPLETE	INCOMPLETE	INCOMPLETE	INCOMPLETE	INCOMPLETE	INCOMPLETE	INCOMPLETE	INCOMPLETE	INCOMPLETE	INCOMPLETE	INCOMPLETE	INCOMPLETE
M00422	Acetyl-CoA pathway, CO2 => acetyl-CoA	2 BLOCKS MISSING	2 BLOCKS MISSING	2 BLOCKS MISSING	2 BLOCKS MISSING	2 BLOCKS MISSING	2 BLOCKS MISSING	2 BLOCKS MISSING	2 BLOCKS MISSING	2 BLOCKS MISSING	2 BLOCKS MISSING	2 BLOCKS MISSING	1 BLOCK MISSING	2 BLOCKS MISSING	2 BLOCKS MISSING	2 BLOCKS MISSING	2 BLOCKS MISSING	2 BLOCKS MISSING	2 BLOCKS MISSING	2 BLOCKS MISSING	2 BLOCKS MISSING	2 BLOCKS MISSING	2 BLOCKS MISSING	2 BLOCKS MISSING	2 BLOCKS MISSING	2 BLOCKS MISSING	2 BLOCKS MISSING	2 BLOCKS MISSING	2 BLOCKS MISSING	2 BLOCKS MISSING	2 BLOCKS MISSING	2 BLOCKS MISSING	2 BLOCKS MISSING	2 BLOCKS MISSING	2 BLOCKS MISSING	2 BLOCKS MISSING	2 BLOCKS MISSING	2 BLOCKS MISSING	2 BLOCKS MISSING	2 BLOCKS MISSING	2 BLOCKS MISSING	2 BLOCKS MISSING	2 BLOCKS MISSING	2 BLOCKS MISSING	2 BLOCKS MISSING	2 BLOCKS MISSING	2 BLOCKS MISSING	2 BLOCKS MISSING	COMPLETE
M00432	Leucine biosynthesis, 2-oxoisovalerate => 2-oxoisocaproate	COMPLETE	COMPLETE	INCOMPLETE	INCOMPLETE	COMPLETE	INCOMPLETE	COMPLETE	COMPLETE	COMPLETE	INCOMPLETE	COMPLETE	COMPLETE	COMPLETE	COMPLETE	COMPLETE	2 BLOCKS MISSING	COMPLETE	INCOMPLETE	COMPLETE	2 BLOCKS MISSING	1 BLOCK MISSING	COMPLETE	COMPLETE	COMPLETE	COMPLETE	COMPLETE	COMPLETE	COMPLETE	2 BLOCKS MISSING	COMPLETE	INCOMPLETE	COMPLETE	1 BLOCK MISSING	COMPLETE	2 BLOCKS MISSING	COMPLETE	COMPLETE	COMPLETE	COMPLETE	2 BLOCKS MISSING	COMPLETE	1 BLOCK MISSING	COMPLETE	COMPLETE	COMPLETE	1 BLOCK MISSING	COMPLETE	COMPLETE
M00433	Lysine biosynthesis, 2-oxoglutarate => 2-oxoadipate	INCOMPLETE	INCOMPLETE	INCOMPLETE	INCOMPLETE	INCOMPLETE	INCOMPLETE	INCOMPLETE	2 BLOCKS MISSING	INCOMPLETE	INCOMPLETE	INCOMPLETE	INCOMPLETE	INCOMPLETE	INCOMPLETE	INCOMPLETE	INCOMPLETE	INCOMPLETE	INCOMPLETE	INCOMPLETE	INCOMPLETE	INCOMPLETE	INCOMPLETE	INCOMPLETE	INCOMPLETE	INCOMPLETE	INCOMPLETE	INCOMPLETE	INCOMPLETE	INCOMPLETE	INCOMPLETE	INCOMPLETE	INCOMPLETE	INCOMPLETE	INCOMPLETE	INCOMPLETE	INCOMPLETE	INCOMPLETE	INCOMPLETE	INCOMPLETE	INCOMPLETE	INCOMPLETE	INCOMPLETE	INCOMPLETE	INCOMPLETE	INCOMPLETE	INCOMPLETE	INCOMPLETE	2 BLOCKS MISSING
M00525	Lysine biosynthesis, acetyl-DAP pathway, aspartate => lysine	INCOMPLETE	INCOMPLETE	INCOMPLETE	INCOMPLETE	INCOMPLETE	INCOMPLETE	INCOMPLETE	INCOMPLETE	INCOMPLETE	INCOMPLETE	INCOMPLETE	INCOMPLETE	INCOMPLETE	INCOMPLETE	1 BLOCK MISSING	INCOMPLETE	INCOMPLETE	INCOMPLETE	INCOMPLETE	INCOMPLETE	2 BLOCKS MISSING	INCOMPLETE	INCOMPLETE	2 BLOCKS MISSING	INCOMPLETE	INCOMPLETE	INCOMPLETE	INCOMPLETE	INCOMPLETE	2 BLOCKS MISSING	INCOMPLETE	INCOMPLETE	INCOMPLETE	INCOMPLETE	2 BLOCKS MISSING	INCOMPLETE	INCOMPLETE	INCOMPLETE	INCOMPLETE	INCOMPLETE	INCOMPLETE	INCOMPLETE	INCOMPLETE	INCOMPLETE	INCOMPLETE	INCOMPLETE	INCOMPLETE	INCOMPLETE
M00526	Lysine biosynthesis, DAP dehydrogenase pathway, aspartate => lysine	INCOMPLETE	COMPLETE	2 BLOCKS MISSING	INCOMPLETE	COMPLETE	COMPLETE	2 BLOCKS MISSING	1 BLOCK MISSING	1 BLOCK MISSING	INCOMPLETE	COMPLETE	COMPLETE	COMPLETE	2 BLOCKS MISSING	1 BLOCK MISSING	2 BLOCKS MISSING	1 BLOCK MISSING	INCOMPLETE	2 BLOCKS MISSING	INCOMPLETE	1 BLOCK MISSING	COMPLETE	1 BLOCK MISSING	1 BLOCK MISSING	COMPLETE	1 BLOCK MISSING	INCOMPLETE	2 BLOCKS MISSING	INCOMPLETE	COMPLETE	INCOMPLETE	1 BLOCK MISSING	INCOMPLETE	COMPLETE	1 BLOCK MISSING	INCOMPLETE	1 BLOCK MISSING	COMPLETE	1 BLOCK MISSING	1 BLOCK MISSING	COMPLETE	COMPLETE	COMPLETE	1 BLOCK MISSING	COMPLETE	2 BLOCKS MISSING	COMPLETE	1 BLOCK MISSING
M00527	Lysine biosynthesis, DAP aminotransferase pathway, aspartate => lysine	INCOMPLETE	2 BLOCKS MISSING	2 BLOCKS MISSING	INCOMPLETE	2 BLOCKS MISSING	COMPLETE	1 BLOCK MISSING	COMPLETE	2 BLOCKS MISSING	INCOMPLETE	2 BLOCKS MISSING	2 BLOCKS MISSING	2 BLOCKS MISSING	2 BLOCKS MISSING	1 BLOCK MISSING	1 BLOCK MISSING	COMPLETE	INCOMPLETE	INCOMPLETE	2 BLOCKS MISSING	COMPLETE	1 BLOCK MISSING	COMPLETE	1 BLOCK MISSING	1 BLOCK MISSING	1 BLOCK MISSING	INCOMPLETE	2 BLOCKS MISSING	INCOMPLETE	COMPLETE	INCOMPLETE	COMPLETE	INCOMPLETE	COMPLETE	1 BLOCK MISSING	INCOMPLETE	COMPLETE	COMPLETE	INCOMPLETE	2 BLOCKS MISSING	COMPLETE	2 BLOCKS MISSING	COMPLETE	1 BLOCK MISSING	COMPLETE	1 BLOCK MISSING	2 BLOCKS MISSING	COMPLETE
M00528	Nitrification, ammonia => nitrite	2 BLOCKS MISSING	2 BLOCKS MISSING	2 BLOCKS MISSING	2 BLOCKS MISSING	2 BLOCKS MISSING	2 BLOCKS MISSING	2 BLOCKS MISSING	2 BLOCKS MISSING	2 BLOCKS MISSING	2 BLOCKS MISSING	2 BLOCKS MISSING	2 BLOCKS MISSING	2 BLOCKS MISSING	2 BLOCKS MISSING	2 BLOCKS MISSING	2 BLOCKS MISSING	2 BLOCKS MISSING	2 BLOCKS MISSING	2 BLOCKS MISSING	2 BLOCKS MISSING	2 BLOCKS MISSING	2 BLOCKS MISSING	2 BLOCKS MISSING	2 BLOCKS MISSING	2 BLOCKS MISSING	2 BLOCKS MISSING	2 BLOCKS MISSING	2 BLOCKS MISSING	2 BLOCKS MISSING	2 BLOCKS MISSING	2 BLOCKS MISSING	2 BLOCKS MISSING	2 BLOCKS MISSING	2 BLOCKS MISSING	2 BLOCKS MISSING	2 BLOCKS MISSING	2 BLOCKS MISSING	2 BLOCKS MISSING	2 BLOCKS MISSING	2 BLOCKS MISSING	2 BLOCKS MISSING	2 BLOCKS MISSING	2 BLOCKS MISSING	2 BLOCKS MISSING	2 BLOCKS MISSING	2 BLOCKS MISSING	2 BLOCKS MISSING	2 BLOCKS MISSING
M00529	Denitrification, nitrate => nitrogen	INCOMPLETE	INCOMPLETE	INCOMPLETE	INCOMPLETE	INCOMPLETE	INCOMPLETE	INCOMPLETE	INCOMPLETE	INCOMPLETE	INCOMPLETE	INCOMPLETE	INCOMPLETE	2 BLOCKS MISSING	INCOMPLETE	INCOMPLETE	INCOMPLETE	INCOMPLETE	INCOMPLETE	INCOMPLETE	INCOMPLETE	INCOMPLETE	INCOMPLETE	INCOMPLETE	INCOMPLETE	2 BLOCKS MISSING	2 BLOCKS MISSING	INCOMPLETE	INCOMPLETE	INCOMPLETE	INCOMPLETE	INCOMPLETE	INCOMPLETE	INCOMPLETE	1 BLOCK MISSING	INCOMPLETE	INCOMPLETE	INCOMPLETE	INCOMPLETE	2 BLOCKS MISSING	INCOMPLETE	INCOMPLETE	INCOMPLETE	INCOMPLETE	INCOMPLETE	INCOMPLETE	INCOMPLETE	INCOMPLETE	INCOMPLETE
M00530	Dissimilatory nitrate reduction, nitrate => ammonia	2 BLOCKS MISSING	2 BLOCKS MISSING	2 BLOCKS MISSING	2 BLOCKS MISSING	2 BLOCKS MISSING	1 BLOCK MISSING	2 BLOCKS MISSING	2 BLOCKS MISSING	2 BLOCKS MISSING	2 BLOCKS MISSING	2 BLOCKS MISSING	2 BLOCKS MISSING	1 BLOCK MISSING	2 BLOCKS MISSING	2 BLOCKS MISSING	2 BLOCKS MISSING	2 BLOCKS MISSING	2 BLOCKS MISSING	2 BLOCKS MISSING	2 BLOCKS MISSING	2 BLOCKS MISSING	2 BLOCKS MISSING	2 BLOCKS MISSING	2 BLOCKS MISSING	2 BLOCKS MISSING	2 BLOCKS MISSING	2 BLOCKS MISSING	2 BLOCKS MISSING	2 BLOCKS MISSING	2 BLOCKS MISSING	2 BLOCKS MISSING	2 BLOCKS MISSING	2 BLOCKS MISSING	2 BLOCKS MISSING	2 BLOCKS MISSING	2 BLOCKS MISSING	2 BLOCKS MISSING	2 BLOCKS MISSING	COMPLETE	2 BLOCKS MISSING	1 BLOCK MISSING	2 BLOCKS MISSING	2 BLOCKS MISSING	2 BLOCKS MISSING	2 BLOCKS MISSING	2 BLOCKS MISSING	2 BLOCKS MISSING	2 BLOCKS MISSING
M00531	Assimilatory nitrate reduction, nitrate => ammonia	2 BLOCKS MISSING	2 BLOCKS MISSING	2 BLOCKS MISSING	2 BLOCKS MISSING	2 BLOCKS MISSING	2 BLOCKS MISSING	2 BLOCKS MISSING	2 BLOCKS MISSING	2 BLOCKS MISSING	2 BLOCKS MISSING	2 BLOCKS MISSING	2 BLOCKS MISSING	2 BLOCKS MISSING	2 BLOCKS MISSING	2 BLOCKS MISSING	2 BLOCKS MISSING	2 BLOCKS MISSING	2 BLOCKS MISSING	2 BLOCKS MISSING	2 BLOCKS MISSING	2 BLOCKS MISSING	2 BLOCKS MISSING	2 BLOCKS MISSING	2 BLOCKS MISSING	2 BLOCKS MISSING	2 BLOCKS MISSING	2 BLOCKS MISSING	2 BLOCKS MISSING	2 BLOCKS MISSING	2 BLOCKS MISSING	2 BLOCKS MISSING	2 BLOCKS MISSING	2 BLOCKS MISSING	2 BLOCKS MISSING	2 BLOCKS MISSING	2 BLOCKS MISSING	2 BLOCKS MISSING	2 BLOCKS MISSING	2 BLOCKS MISSING	2 BLOCKS MISSING	2 BLOCKS MISSING	2 BLOCKS MISSING	2 BLOCKS MISSING	2 BLOCKS MISSING	2 BLOCKS MISSING	2 BLOCKS MISSING	2 BLOCKS MISSING	2 BLOCKS MISSING
M00532	Photorespiration	1 BLOCK MISSING	1 BLOCK MISSING	COMPLETE	1 BLOCK MISSING	1 BLOCK MISSING	COMPLETE	1 BLOCK MISSING	1 BLOCK MISSING	1 BLOCK MISSING	COMPLETE	1 BLOCK MISSING	1 BLOCK MISSING	1 BLOCK MISSING	1 BLOCK MISSING	1 BLOCK MISSING	1 BLOCK MISSING	1 BLOCK MISSING	COMPLETE	1 BLOCK MISSING	1 BLOCK MISSING	1 BLOCK MISSING	1 BLOCK MISSING	1 BLOCK MISSING	1 BLOCK MISSING	COMPLETE	1 BLOCK MISSING	1 BLOCK MISSING	1 BLOCK MISSING	1 BLOCK MISSING	1 BLOCK MISSING	1 BLOCK MISSING	1 BLOCK MISSING	1 BLOCK MISSING	1 BLOCK MISSING	1 BLOCK MISSING	1 BLOCK MISSING	1 BLOCK MISSING	1 BLOCK MISSING	1 BLOCK MISSING	1 BLOCK MISSING	COMPLETE	1 BLOCK MISSING	1 BLOCK MISSING	1 BLOCK MISSING	1 BLOCK MISSING	1 BLOCK MISSING	1 BLOCK MISSING	1 BLOCK MISSING
M00533	Homoprotocatechuate degradation, homoprotocatechuate => 2-oxohept-3-enedioate	INCOMPLETE	INCOMPLETE	INCOMPLETE	INCOMPLETE	INCOMPLETE	INCOMPLETE	INCOMPLETE	INCOMPLETE	INCOMPLETE	INCOMPLETE	INCOMPLETE	INCOMPLETE	INCOMPLETE	INCOMPLETE	INCOMPLETE	INCOMPLETE	INCOMPLETE	INCOMPLETE	INCOMPLETE	INCOMPLETE	INCOMPLETE	INCOMPLETE	INCOMPLETE	INCOMPLETE	INCOMPLETE	INCOMPLETE	INCOMPLETE	INCOMPLETE	INCOMPLETE	INCOMPLETE	INCOMPLETE	INCOMPLETE	INCOMPLETE	INCOMPLETE	INCOMPLETE	INCOMPLETE	INCOMPLETE	INCOMPLETE	INCOMPLETE	INCOMPLETE	INCOMPLETE	INCOMPLETE	INCOMPLETE	INCOMPLETE	INCOMPLETE	INCOMPLETE	INCOMPLETE	INCOMPLETE
M00534	Naphthalene degradation, naphthalene => salicylate	INCOMPLETE	INCOMPLETE	INCOMPLETE	INCOMPLETE	INCOMPLETE	INCOMPLETE	INCOMPLETE	INCOMPLETE	INCOMPLETE	INCOMPLETE	INCOMPLETE	INCOMPLETE	INCOMPLETE	INCOMPLETE	INCOMPLETE	INCOMPLETE	INCOMPLETE	INCOMPLETE	INCOMPLETE	INCOMPLETE	INCOMPLETE	INCOMPLETE	INCOMPLETE	INCOMPLETE	INCOMPLETE	INCOMPLETE	INCOMPLETE	INCOMPLETE	INCOMPLETE	INCOMPLETE	INCOMPLETE	INCOMPLETE	INCOMPLETE	INCOMPLETE	INCOMPLETE	INCOMPLETE	INCOMPLETE	INCOMPLETE	INCOMPLETE	INCOMPLETE	INCOMPLETE	INCOMPLETE	INCOMPLETE	INCOMPLETE	INCOMPLETE	INCOMPLETE	INCOMPLETE	INCOMPLETE
M00535	Isoleucine biosynthesis, pyruvate => 2-oxobutanoate	1 BLOCK MISSING	1 BLOCK MISSING	INCOMPLETE	INCOMPLETE	1 BLOCK MISSING	INCOMPLETE	1 BLOCK MISSING	COMPLETE	1 BLOCK MISSING	INCOMPLETE	1 BLOCK MISSING	1 BLOCK MISSING	1 BLOCK MISSING	1 BLOCK MISSING	1 BLOCK MISSING	2 BLOCKS MISSING	1 BLOCK MISSING	INCOMPLETE	1 BLOCK MISSING	2 BLOCKS MISSING	2 BLOCKS MISSING	1 BLOCK MISSING	1 BLOCK MISSING	1 BLOCK MISSING	1 BLOCK MISSING	1 BLOCK MISSING	1 BLOCK MISSING	1 BLOCK MISSING	INCOMPLETE	1 BLOCK MISSING	INCOMPLETE	1 BLOCK MISSING	2 BLOCKS MISSING	1 BLOCK MISSING	INCOMPLETE	1 BLOCK MISSING	1 BLOCK MISSING	1 BLOCK MISSING	1 BLOCK MISSING	INCOMPLETE	COMPLETE	1 BLOCK MISSING	1 BLOCK MISSING	1 BLOCK MISSING	1 BLOCK MISSING	2 BLOCKS MISSING	1 BLOCK MISSING	COMPLETE
M00537	Xylene degradation, xylene => methylbenzoate	INCOMPLETE	INCOMPLETE	INCOMPLETE	INCOMPLETE	INCOMPLETE	INCOMPLETE	INCOMPLETE	INCOMPLETE	INCOMPLETE	INCOMPLETE	INCOMPLETE	INCOMPLETE	INCOMPLETE	INCOMPLETE	INCOMPLETE	INCOMPLETE	INCOMPLETE	INCOMPLETE	INCOMPLETE	INCOMPLETE	INCOMPLETE	INCOMPLETE	INCOMPLETE	INCOMPLETE	2 BLOCKS MISSING	2 BLOCKS MISSING	INCOMPLETE	INCOMPLETE	INCOMPLETE	INCOMPLETE	INCOMPLETE	INCOMPLETE	INCOMPLETE	INCOMPLETE	INCOMPLETE	INCOMPLETE	INCOMPLETE	INCOMPLETE	INCOMPLETE	INCOMPLETE	INCOMPLETE	INCOMPLETE	INCOMPLETE	INCOMPLETE	INCOMPLETE	INCOMPLETE	INCOMPLETE	INCOMPLETE
M00538	Toluene degradation, toluene => benzoate	INCOMPLETE	INCOMPLETE	INCOMPLETE	INCOMPLETE	INCOMPLETE	INCOMPLETE	INCOMPLETE	INCOMPLETE	INCOMPLETE	INCOMPLETE	INCOMPLETE	INCOMPLETE	INCOMPLETE	INCOMPLETE	INCOMPLETE	INCOMPLETE	INCOMPLETE	INCOMPLETE	INCOMPLETE	INCOMPLETE	INCOMPLETE	INCOMPLETE	INCOMPLETE	INCOMPLETE	2 BLOCKS MISSING	2 BLOCKS MISSING	INCOMPLETE	INCOMPLETE	INCOMPLETE	INCOMPLETE	INCOMPLETE	INCOMPLETE	INCOMPLETE	INCOMPLETE	INCOMPLETE	INCOMPLETE	INCOMPLETE	INCOMPLETE	INCOMPLETE	INCOMPLETE	INCOMPLETE	INCOMPLETE	INCOMPLETE	INCOMPLETE	INCOMPLETE	INCOMPLETE	INCOMPLETE	INCOMPLETE
M00539	Cumate degradation, p-cumate => 2-oxopent-4-enoate + 2-methylpropanoate	INCOMPLETE	INCOMPLETE	INCOMPLETE	INCOMPLETE	INCOMPLETE	INCOMPLETE	INCOMPLETE	INCOMPLETE	INCOMPLETE	INCOMPLETE	INCOMPLETE	INCOMPLETE	INCOMPLETE	INCOMPLETE	INCOMPLETE	INCOMPLETE	INCOMPLETE	INCOMPLETE	INCOMPLETE	INCOMPLETE	INCOMPLETE	INCOMPLETE	INCOMPLETE	INCOMPLETE	INCOMPLETE	INCOMPLETE	INCOMPLETE	INCOMPLETE	INCOMPLETE	INCOMPLETE	INCOMPLETE	INCOMPLETE	INCOMPLETE	INCOMPLETE	INCOMPLETE	INCOMPLETE	INCOMPLETE	INCOMPLETE	INCOMPLETE	INCOMPLETE	INCOMPLETE	INCOMPLETE	INCOMPLETE	INCOMPLETE	INCOMPLETE	INCOMPLETE	INCOMPLETE	INCOMPLETE
M00540	Benzoate degradation, cyclohexanecarboxylic acid =>pimeloyl-CoA	INCOMPLETE	INCOMPLETE	INCOMPLETE	INCOMPLETE	INCOMPLETE	INCOMPLETE	INCOMPLETE	INCOMPLETE	INCOMPLETE	INCOMPLETE	INCOMPLETE	INCOMPLETE	1 BLOCK MISSING	INCOMPLETE	INCOMPLETE	INCOMPLETE	INCOMPLETE	INCOMPLETE	INCOMPLETE	INCOMPLETE	INCOMPLETE	INCOMPLETE	INCOMPLETE	INCOMPLETE	1 BLOCK MISSING	INCOMPLETE	INCOMPLETE	INCOMPLETE	INCOMPLETE	INCOMPLETE	INCOMPLETE	INCOMPLETE	INCOMPLETE	INCOMPLETE	INCOMPLETE	INCOMPLETE	INCOMPLETE	INCOMPLETE	INCOMPLETE	INCOMPLETE	INCOMPLETE	INCOMPLETE	INCOMPLETE	INCOMPLETE	INCOMPLETE	INCOMPLETE	INCOMPLETE	INCOMPLETE
M00541	Benzoyl-CoA degradation, benzoyl-CoA => 3-hydroxypimeloyl-CoA	INCOMPLETE	INCOMPLETE	INCOMPLETE	INCOMPLETE	INCOMPLETE	INCOMPLETE	INCOMPLETE	INCOMPLETE	INCOMPLETE	INCOMPLETE	INCOMPLETE	INCOMPLETE	INCOMPLETE	INCOMPLETE	INCOMPLETE	INCOMPLETE	INCOMPLETE	INCOMPLETE	INCOMPLETE	INCOMPLETE	INCOMPLETE	INCOMPLETE	INCOMPLETE	INCOMPLETE	INCOMPLETE	INCOMPLETE	INCOMPLETE	INCOMPLETE	INCOMPLETE	INCOMPLETE	INCOMPLETE	INCOMPLETE	INCOMPLETE	INCOMPLETE	INCOMPLETE	INCOMPLETE	INCOMPLETE	INCOMPLETE	INCOMPLETE	INCOMPLETE	INCOMPLETE	INCOMPLETE	INCOMPLETE	INCOMPLETE	INCOMPLETE	INCOMPLETE	INCOMPLETE	INCOMPLETE
M00542	EHEC/EPEC pathogenicity signature, T3SS and effectors	INCOMPLETE	INCOMPLETE	INCOMPLETE	INCOMPLETE	INCOMPLETE	INCOMPLETE	INCOMPLETE	INCOMPLETE	INCOMPLETE	INCOMPLETE	INCOMPLETE	INCOMPLETE	INCOMPLETE	INCOMPLETE	INCOMPLETE	INCOMPLETE	INCOMPLETE	INCOMPLETE	INCOMPLETE	INCOMPLETE	INCOMPLETE	INCOMPLETE	INCOMPLETE	INCOMPLETE	INCOMPLETE	INCOMPLETE	INCOMPLETE	INCOMPLETE	INCOMPLETE	INCOMPLETE	INCOMPLETE	INCOMPLETE	INCOMPLETE	INCOMPLETE	INCOMPLETE	INCOMPLETE	INCOMPLETE	INCOMPLETE	INCOMPLETE	INCOMPLETE	INCOMPLETE	INCOMPLETE	INCOMPLETE	INCOMPLETE	INCOMPLETE	INCOMPLETE	INCOMPLETE	INCOMPLETE
M00543	Biphenyl degradation, biphenyl => 2-oxopent-4-enoate + benzoate	INCOMPLETE	INCOMPLETE	INCOMPLETE	INCOMPLETE	INCOMPLETE	INCOMPLETE	INCOMPLETE	INCOMPLETE	INCOMPLETE	INCOMPLETE	INCOMPLETE	INCOMPLETE	INCOMPLETE	INCOMPLETE	INCOMPLETE	INCOMPLETE	INCOMPLETE	INCOMPLETE	INCOMPLETE	INCOMPLETE	INCOMPLETE	INCOMPLETE	INCOMPLETE	INCOMPLETE	INCOMPLETE	INCOMPLETE	INCOMPLETE	INCOMPLETE	INCOMPLETE	INCOMPLETE	INCOMPLETE	INCOMPLETE	INCOMPLETE	INCOMPLETE	INCOMPLETE	INCOMPLETE	INCOMPLETE	INCOMPLETE	INCOMPLETE	INCOMPLETE	INCOMPLETE	INCOMPLETE	INCOMPLETE	INCOMPLETE	INCOMPLETE	INCOMPLETE	INCOMPLETE	INCOMPLETE
M00544	Carbazole degradation, carbazole => 2-oxopent-4-enoate + anthranilate	INCOMPLETE	INCOMPLETE	INCOMPLETE	INCOMPLETE	INCOMPLETE	INCOMPLETE	INCOMPLETE	INCOMPLETE	INCOMPLETE	INCOMPLETE	INCOMPLETE	INCOMPLETE	INCOMPLETE	INCOMPLETE	INCOMPLETE	INCOMPLETE	INCOMPLETE	INCOMPLETE	INCOMPLETE	INCOMPLETE	INCOMPLETE	INCOMPLETE	INCOMPLETE	INCOMPLETE	INCOMPLETE	INCOMPLETE	INCOMPLETE	INCOMPLETE	INCOMPLETE	INCOMPLETE	INCOMPLETE	INCOMPLETE	INCOMPLETE	INCOMPLETE	INCOMPLETE	INCOMPLETE	INCOMPLETE	INCOMPLETE	INCOMPLETE	INCOMPLETE	INCOMPLETE	INCOMPLETE	INCOMPLETE	INCOMPLETE	INCOMPLETE	INCOMPLETE	INCOMPLETE	INCOMPLETE
M00545	Trans-cinnamate degradation, trans-cinnamate => acetyl-CoA	INCOMPLETE	INCOMPLETE	INCOMPLETE	INCOMPLETE	INCOMPLETE	INCOMPLETE	INCOMPLETE	INCOMPLETE	INCOMPLETE	INCOMPLETE	INCOMPLETE	INCOMPLETE	INCOMPLETE	INCOMPLETE	INCOMPLETE	INCOMPLETE	INCOMPLETE	INCOMPLETE	INCOMPLETE	INCOMPLETE	INCOMPLETE	INCOMPLETE	INCOMPLETE	INCOMPLETE	COMPLETE	INCOMPLETE	INCOMPLETE	INCOMPLETE	INCOMPLETE	INCOMPLETE	INCOMPLETE	INCOMPLETE	INCOMPLETE	INCOMPLETE	INCOMPLETE	INCOMPLETE	INCOMPLETE	INCOMPLETE	INCOMPLETE	INCOMPLETE	INCOMPLETE	INCOMPLETE	INCOMPLETE	INCOMPLETE	INCOMPLETE	INCOMPLETE	INCOMPLETE	INCOMPLETE
M00546	Purine degradation, xanthine => urea	INCOMPLETE	INCOMPLETE	INCOMPLETE	INCOMPLETE	INCOMPLETE	INCOMPLETE	INCOMPLETE	INCOMPLETE	INCOMPLETE	INCOMPLETE	INCOMPLETE	INCOMPLETE	INCOMPLETE	INCOMPLETE	INCOMPLETE	INCOMPLETE	INCOMPLETE	INCOMPLETE	INCOMPLETE	INCOMPLETE	INCOMPLETE	INCOMPLETE	INCOMPLETE	INCOMPLETE	INCOMPLETE	INCOMPLETE	INCOMPLETE	INCOMPLETE	INCOMPLETE	INCOMPLETE	INCOMPLETE	INCOMPLETE	INCOMPLETE	INCOMPLETE	INCOMPLETE	INCOMPLETE	INCOMPLETE	INCOMPLETE	INCOMPLETE	INCOMPLETE	INCOMPLETE	INCOMPLETE	INCOMPLETE	INCOMPLETE	INCOMPLETE	INCOMPLETE	INCOMPLETE	INCOMPLETE
M00547	Benzene/toluene degradation, benzene => catechol / toluene => 3-methylcatechol	2 BLOCKS MISSING	2 BLOCKS MISSING	2 BLOCKS MISSING	2 BLOCKS MISSING	2 BLOCKS MISSING	2 BLOCKS MISSING	2 BLOCKS MISSING	2 BLOCKS MISSING	2 BLOCKS MISSING	2 BLOCKS MISSING	2 BLOCKS MISSING	2 BLOCKS MISSING	2 BLOCKS MISSING	2 BLOCKS MISSING	2 BLOCKS MISSING	2 BLOCKS MISSING	2 BLOCKS MISSING	2 BLOCKS MISSING	2 BLOCKS MISSING	2 BLOCKS MISSING	2 BLOCKS MISSING	2 BLOCKS MISSING	2 BLOCKS MISSING	2 BLOCKS MISSING	2 BLOCKS MISSING	2 BLOCKS MISSING	2 BLOCKS MISSING	2 BLOCKS MISSING	2 BLOCKS MISSING	2 BLOCKS MISSING	2 BLOCKS MISSING	2 BLOCKS MISSING	2 BLOCKS MISSING	2 BLOCKS MISSING	2 BLOCKS MISSING	2 BLOCKS MISSING	2 BLOCKS MISSING	2 BLOCKS MISSING	2 BLOCKS MISSING	2 BLOCKS MISSING	2 BLOCKS MISSING	2 BLOCKS MISSING	2 BLOCKS MISSING	2 BLOCKS MISSING	2 BLOCKS MISSING	2 BLOCKS MISSING	2 BLOCKS MISSING	2 BLOCKS MISSING
M00548	Benzene degradation, benzene => catechol	1 BLOCK MISSING	1 BLOCK MISSING	1 BLOCK MISSING	1 BLOCK MISSING	1 BLOCK MISSING	1 BLOCK MISSING	1 BLOCK MISSING	1 BLOCK MISSING	1 BLOCK MISSING	1 BLOCK MISSING	1 BLOCK MISSING	1 BLOCK MISSING	1 BLOCK MISSING	1 BLOCK MISSING	1 BLOCK MISSING	1 BLOCK MISSING	1 BLOCK MISSING	1 BLOCK MISSING	1 BLOCK MISSING	1 BLOCK MISSING	1 BLOCK MISSING	1 BLOCK MISSING	1 BLOCK MISSING	1 BLOCK MISSING	1 BLOCK MISSING	1 BLOCK MISSING	1 BLOCK MISSING	1 BLOCK MISSING	1 BLOCK MISSING	1 BLOCK MISSING	1 BLOCK MISSING	1 BLOCK MISSING	1 BLOCK MISSING	1 BLOCK MISSING	1 BLOCK MISSING	1 BLOCK MISSING	1 BLOCK MISSING	1 BLOCK MISSING	1 BLOCK MISSING	1 BLOCK MISSING	1 BLOCK MISSING	1 BLOCK MISSING	1 BLOCK MISSING	1 BLOCK MISSING	1 BLOCK MISSING	1 BLOCK MISSING	1 BLOCK MISSING	1 BLOCK MISSING
M00549	Nucleotide sugar biosynthesis, glucose => UDP-glucose	1 BLOCK MISSING	2 BLOCKS MISSING	1 BLOCK MISSING	1 BLOCK MISSING	1 BLOCK MISSING	1 BLOCK MISSING	2 BLOCKS MISSING	2 BLOCKS MISSING	2 BLOCKS MISSING	1 BLOCK MISSING	2 BLOCKS MISSING	COMPLETE	COMPLETE	COMPLETE	1 BLOCK MISSING	2 BLOCKS MISSING	INCOMPLETE	1 BLOCK MISSING	1 BLOCK MISSING	INCOMPLETE	1 BLOCK MISSING	1 BLOCK MISSING	1 BLOCK MISSING	COMPLETE	2 BLOCKS MISSING	1 BLOCK MISSING	INCOMPLETE	2 BLOCKS MISSING	1 BLOCK MISSING	1 BLOCK MISSING	COMPLETE	1 BLOCK MISSING	INCOMPLETE	1 BLOCK MISSING	2 BLOCKS MISSING	1 BLOCK MISSING	1 BLOCK MISSING	2 BLOCKS MISSING	COMPLETE	2 BLOCKS MISSING	1 BLOCK MISSING	1 BLOCK MISSING	1 BLOCK MISSING	1 BLOCK MISSING	1 BLOCK MISSING	2 BLOCKS MISSING	COMPLETE	2 BLOCKS MISSING
M00550	Ascorbate degradation, ascorbate => D-xylulose-5P	INCOMPLETE	INCOMPLETE	INCOMPLETE	INCOMPLETE	INCOMPLETE	INCOMPLETE	INCOMPLETE	INCOMPLETE	INCOMPLETE	INCOMPLETE	INCOMPLETE	INCOMPLETE	INCOMPLETE	INCOMPLETE	INCOMPLETE	INCOMPLETE	INCOMPLETE	INCOMPLETE	INCOMPLETE	INCOMPLETE	2 BLOCKS MISSING	INCOMPLETE	INCOMPLETE	INCOMPLETE	INCOMPLETE	INCOMPLETE	INCOMPLETE	INCOMPLETE	INCOMPLETE	INCOMPLETE	INCOMPLETE	INCOMPLETE	INCOMPLETE	INCOMPLETE	INCOMPLETE	INCOMPLETE	INCOMPLETE	INCOMPLETE	INCOMPLETE	INCOMPLETE	INCOMPLETE	INCOMPLETE	INCOMPLETE	INCOMPLETE	INCOMPLETE	INCOMPLETE	INCOMPLETE	INCOMPLETE
M00551	Benzoate degradation, benzoate => catechol / methylbenzoate => methylcatechol	2 BLOCKS MISSING	2 BLOCKS MISSING	2 BLOCKS MISSING	2 BLOCKS MISSING	2 BLOCKS MISSING	2 BLOCKS MISSING	2 BLOCKS MISSING	2 BLOCKS MISSING	2 BLOCKS MISSING	2 BLOCKS MISSING	2 BLOCKS MISSING	2 BLOCKS MISSING	2 BLOCKS MISSING	2 BLOCKS MISSING	2 BLOCKS MISSING	2 BLOCKS MISSING	2 BLOCKS MISSING	2 BLOCKS MISSING	2 BLOCKS MISSING	2 BLOCKS MISSING	2 BLOCKS MISSING	2 BLOCKS MISSING	2 BLOCKS MISSING	2 BLOCKS MISSING	COMPLETE	2 BLOCKS MISSING	2 BLOCKS MISSING	2 BLOCKS MISSING	2 BLOCKS MISSING	2 BLOCKS MISSING	2 BLOCKS MISSING	2 BLOCKS MISSING	2 BLOCKS MISSING	2 BLOCKS MISSING	2 BLOCKS MISSING	2 BLOCKS MISSING	2 BLOCKS MISSING	2 BLOCKS MISSING	2 BLOCKS MISSING	2 BLOCKS MISSING	2 BLOCKS MISSING	2 BLOCKS MISSING	2 BLOCKS MISSING	2 BLOCKS MISSING	2 BLOCKS MISSING	2 BLOCKS MISSING	2 BLOCKS MISSING	2 BLOCKS MISSING
M00552	D-galactonate degradation, De Ley-Doudoroff pathway, D-galactonate => glycerate-3P	INCOMPLETE	INCOMPLETE	INCOMPLETE	INCOMPLETE	INCOMPLETE	INCOMPLETE	INCOMPLETE	INCOMPLETE	INCOMPLETE	INCOMPLETE	INCOMPLETE	INCOMPLETE	INCOMPLETE	INCOMPLETE	2 BLOCKS MISSING	INCOMPLETE	INCOMPLETE	INCOMPLETE	INCOMPLETE	INCOMPLETE	INCOMPLETE	INCOMPLETE	INCOMPLETE	2 BLOCKS MISSING	INCOMPLETE	INCOMPLETE	INCOMPLETE	INCOMPLETE	INCOMPLETE	2 BLOCKS MISSING	INCOMPLETE	INCOMPLETE	INCOMPLETE	INCOMPLETE	INCOMPLETE	INCOMPLETE	INCOMPLETE	INCOMPLETE	INCOMPLETE	INCOMPLETE	INCOMPLETE	INCOMPLETE	2 BLOCKS MISSING	INCOMPLETE	INCOMPLETE	INCOMPLETE	INCOMPLETE	INCOMPLETE
M00554	Nucleotide sugar biosynthesis, galactose => UDP-galactose	COMPLETE	1 BLOCK MISSING	2 BLOCKS MISSING	2 BLOCKS MISSING	COMPLETE	1 BLOCK MISSING	1 BLOCK MISSING	2 BLOCKS MISSING	2 BLOCKS MISSING	2 BLOCKS MISSING	COMPLETE	COMPLETE	2 BLOCKS MISSING	2 BLOCKS MISSING	2 BLOCKS MISSING	1 BLOCK MISSING	1 BLOCK MISSING	1 BLOCK MISSING	2 BLOCKS MISSING	2 BLOCKS MISSING	1 BLOCK MISSING	1 BLOCK MISSING	1 BLOCK MISSING	2 BLOCKS MISSING	2 BLOCKS MISSING	2 BLOCKS MISSING	COMPLETE	1 BLOCK MISSING	2 BLOCKS MISSING	1 BLOCK MISSING	2 BLOCKS MISSING	COMPLETE	2 BLOCKS MISSING	2 BLOCKS MISSING	2 BLOCKS MISSING	1 BLOCK MISSING	1 BLOCK MISSING	COMPLETE	2 BLOCKS MISSING	2 BLOCKS MISSING	1 BLOCK MISSING	COMPLETE	COMPLETE	1 BLOCK MISSING	COMPLETE	2 BLOCKS MISSING	COMPLETE	2 BLOCKS MISSING
M00555	Betaine biosynthesis, choline => betaine	COMPLETE	2 BLOCKS MISSING	2 BLOCKS MISSING	2 BLOCKS MISSING	2 BLOCKS MISSING	2 BLOCKS MISSING	2 BLOCKS MISSING	1 BLOCK MISSING	2 BLOCKS MISSING	2 BLOCKS MISSING	2 BLOCKS MISSING	2 BLOCKS MISSING	1 BLOCK MISSING	2 BLOCKS MISSING	2 BLOCKS MISSING	2 BLOCKS MISSING	1 BLOCK MISSING	2 BLOCKS MISSING	1 BLOCK MISSING	2 BLOCKS MISSING	2 BLOCKS MISSING	2 BLOCKS MISSING	2 BLOCKS MISSING	2 BLOCKS MISSING	1 BLOCK MISSING	1 BLOCK MISSING	2 BLOCKS MISSING	2 BLOCKS MISSING	2 BLOCKS MISSING	2 BLOCKS MISSING	2 BLOCKS MISSING	2 BLOCKS MISSING	2 BLOCKS MISSING	1 BLOCK MISSING	2 BLOCKS MISSING	2 BLOCKS MISSING	2 BLOCKS MISSING	2 BLOCKS MISSING	2 BLOCKS MISSING	2 BLOCKS MISSING	2 BLOCKS MISSING	2 BLOCKS MISSING	2 BLOCKS MISSING	2 BLOCKS MISSING	2 BLOCKS MISSING	2 BLOCKS MISSING	2 BLOCKS MISSING	2 BLOCKS MISSING
M00563	Methanogenesis, methylamine/dimethylamine/trimethylamine => methane	INCOMPLETE	INCOMPLETE	INCOMPLETE	INCOMPLETE	INCOMPLETE	INCOMPLETE	INCOMPLETE	2 BLOCKS MISSING	INCOMPLETE	INCOMPLETE	INCOMPLETE	INCOMPLETE	INCOMPLETE	INCOMPLETE	INCOMPLETE	INCOMPLETE	INCOMPLETE	INCOMPLETE	2 BLOCKS MISSING	INCOMPLETE	2 BLOCKS MISSING	INCOMPLETE	INCOMPLETE	INCOMPLETE	INCOMPLETE	INCOMPLETE	INCOMPLETE	INCOMPLETE	INCOMPLETE	INCOMPLETE	INCOMPLETE	INCOMPLETE	INCOMPLETE	INCOMPLETE	INCOMPLETE	INCOMPLETE	INCOMPLETE	INCOMPLETE	INCOMPLETE	INCOMPLETE	INCOMPLETE	INCOMPLETE	INCOMPLETE	INCOMPLETE	INCOMPLETE	INCOMPLETE	INCOMPLETE	2 BLOCKS MISSING
M00564	Helicobacter pylori pathogenicity signature, cagA pathogenicity island	INCOMPLETE	INCOMPLETE	INCOMPLETE	INCOMPLETE	INCOMPLETE	INCOMPLETE	INCOMPLETE	INCOMPLETE	INCOMPLETE	INCOMPLETE	INCOMPLETE	INCOMPLETE	INCOMPLETE	INCOMPLETE	INCOMPLETE	INCOMPLETE	INCOMPLETE	INCOMPLETE	INCOMPLETE	INCOMPLETE	INCOMPLETE	INCOMPLETE	INCOMPLETE	INCOMPLETE	INCOMPLETE	INCOMPLETE	INCOMPLETE	INCOMPLETE	INCOMPLETE	INCOMPLETE	INCOMPLETE	INCOMPLETE	INCOMPLETE	INCOMPLETE	INCOMPLETE	INCOMPLETE	INCOMPLETE	INCOMPLETE	INCOMPLETE	INCOMPLETE	INCOMPLETE	INCOMPLETE	INCOMPLETE	INCOMPLETE	INCOMPLETE	INCOMPLETE	INCOMPLETE	INCOMPLETE
M00565	Trehalose biosynthesis, D-glucose 1P => trehalose	1 BLOCK MISSING	INCOMPLETE	INCOMPLETE	INCOMPLETE	INCOMPLETE	INCOMPLETE	INCOMPLETE	INCOMPLETE	INCOMPLETE	INCOMPLETE	INCOMPLETE	INCOMPLETE	INCOMPLETE	INCOMPLETE	INCOMPLETE	INCOMPLETE	INCOMPLETE	INCOMPLETE	INCOMPLETE	INCOMPLETE	INCOMPLETE	INCOMPLETE	2 BLOCKS MISSING	1 BLOCK MISSING	INCOMPLETE	INCOMPLETE	INCOMPLETE	INCOMPLETE	INCOMPLETE	INCOMPLETE	INCOMPLETE	INCOMPLETE	INCOMPLETE	INCOMPLETE	INCOMPLETE	INCOMPLETE	INCOMPLETE	INCOMPLETE	INCOMPLETE	INCOMPLETE	INCOMPLETE	INCOMPLETE	INCOMPLETE	INCOMPLETE	INCOMPLETE	INCOMPLETE	INCOMPLETE	INCOMPLETE
M00567	Methanogenesis, CO2 => methane	INCOMPLETE	INCOMPLETE	INCOMPLETE	INCOMPLETE	INCOMPLETE	INCOMPLETE	INCOMPLETE	COMPLETE	INCOMPLETE	INCOMPLETE	INCOMPLETE	INCOMPLETE	INCOMPLETE	INCOMPLETE	INCOMPLETE	INCOMPLETE	INCOMPLETE	INCOMPLETE	INCOMPLETE	INCOMPLETE	INCOMPLETE	INCOMPLETE	INCOMPLETE	INCOMPLETE	INCOMPLETE	INCOMPLETE	INCOMPLETE	INCOMPLETE	INCOMPLETE	INCOMPLETE	INCOMPLETE	INCOMPLETE	INCOMPLETE	INCOMPLETE	INCOMPLETE	INCOMPLETE	INCOMPLETE	INCOMPLETE	INCOMPLETE	INCOMPLETE	INCOMPLETE	INCOMPLETE	INCOMPLETE	INCOMPLETE	INCOMPLETE	INCOMPLETE	INCOMPLETE	COMPLETE
M00568	Catechol ortho-cleavage, catechol => 3-oxoadipate	INCOMPLETE	INCOMPLETE	INCOMPLETE	INCOMPLETE	INCOMPLETE	INCOMPLETE	INCOMPLETE	INCOMPLETE	INCOMPLETE	INCOMPLETE	INCOMPLETE	INCOMPLETE	INCOMPLETE	INCOMPLETE	INCOMPLETE	INCOMPLETE	INCOMPLETE	INCOMPLETE	INCOMPLETE	INCOMPLETE	INCOMPLETE	INCOMPLETE	INCOMPLETE	2 BLOCKS MISSING	COMPLETE	INCOMPLETE	INCOMPLETE	INCOMPLETE	INCOMPLETE	INCOMPLETE	INCOMPLETE	INCOMPLETE	INCOMPLETE	INCOMPLETE	INCOMPLETE	INCOMPLETE	INCOMPLETE	INCOMPLETE	INCOMPLETE	INCOMPLETE	INCOMPLETE	INCOMPLETE	2 BLOCKS MISSING	INCOMPLETE	INCOMPLETE	INCOMPLETE	INCOMPLETE	INCOMPLETE
M00569	Catechol meta-cleavage, catechol => acetyl-CoA / 4-methylcatechol => propanoyl-CoA	INCOMPLETE	INCOMPLETE	INCOMPLETE	INCOMPLETE	INCOMPLETE	INCOMPLETE	INCOMPLETE	INCOMPLETE	INCOMPLETE	INCOMPLETE	INCOMPLETE	INCOMPLETE	COMPLETE	INCOMPLETE	INCOMPLETE	INCOMPLETE	INCOMPLETE	INCOMPLETE	INCOMPLETE	INCOMPLETE	INCOMPLETE	INCOMPLETE	INCOMPLETE	INCOMPLETE	COMPLETE	INCOMPLETE	INCOMPLETE	INCOMPLETE	INCOMPLETE	INCOMPLETE	INCOMPLETE	INCOMPLETE	INCOMPLETE	INCOMPLETE	INCOMPLETE	INCOMPLETE	INCOMPLETE	INCOMPLETE	COMPLETE	INCOMPLETE	INCOMPLETE	INCOMPLETE	INCOMPLETE	INCOMPLETE	INCOMPLETE	INCOMPLETE	INCOMPLETE	INCOMPLETE
M00570	Isoleucine biosynthesis, threonine => 2-oxobutanoate => isoleucine	1 BLOCK MISSING	1 BLOCK MISSING	INCOMPLETE	INCOMPLETE	1 BLOCK MISSING	INCOMPLETE	INCOMPLETE	1 BLOCK MISSING	COMPLETE	INCOMPLETE	1 BLOCK MISSING	1 BLOCK MISSING	COMPLETE	COMPLETE	INCOMPLETE	INCOMPLETE	1 BLOCK MISSING	INCOMPLETE	COMPLETE	INCOMPLETE	COMPLETE	1 BLOCK MISSING	1 BLOCK MISSING	COMPLETE	COMPLETE	1 BLOCK MISSING	1 BLOCK MISSING	1 BLOCK MISSING	INCOMPLETE	1 BLOCK MISSING	INCOMPLETE	1 BLOCK MISSING	1 BLOCK MISSING	COMPLETE	INCOMPLETE	INCOMPLETE	1 BLOCK MISSING	1 BLOCK MISSING	COMPLETE	1 BLOCK MISSING	1 BLOCK MISSING	INCOMPLETE	COMPLETE	1 BLOCK MISSING	1 BLOCK MISSING	2 BLOCKS MISSING	1 BLOCK MISSING	1 BLOCK MISSING
M00572	Pimeloyl-ACP biosynthesis, BioC-BioH pathway, malonyl-ACP => pimeloyl-ACP	2 BLOCKS MISSING	INCOMPLETE	INCOMPLETE	INCOMPLETE	1 BLOCK MISSING	INCOMPLETE	INCOMPLETE	INCOMPLETE	INCOMPLETE	INCOMPLETE	INCOMPLETE	INCOMPLETE	2 BLOCKS MISSING	INCOMPLETE	INCOMPLETE	INCOMPLETE	INCOMPLETE	INCOMPLETE	INCOMPLETE	INCOMPLETE	INCOMPLETE	2 BLOCKS MISSING	INCOMPLETE	INCOMPLETE	1 BLOCK MISSING	1 BLOCK MISSING	INCOMPLETE	INCOMPLETE	INCOMPLETE	INCOMPLETE	INCOMPLETE	INCOMPLETE	INCOMPLETE	COMPLETE	INCOMPLETE	INCOMPLETE	INCOMPLETE	INCOMPLETE	2 BLOCKS MISSING	INCOMPLETE	INCOMPLETE	INCOMPLETE	2 BLOCKS MISSING	INCOMPLETE	2 BLOCKS MISSING	INCOMPLETE	2 BLOCKS MISSING	INCOMPLETE
M00573	Biotin biosynthesis, BioI pathway, long-chain-acyl-ACP => pimeloyl-ACP => biotin	INCOMPLETE	INCOMPLETE	INCOMPLETE	INCOMPLETE	INCOMPLETE	INCOMPLETE	INCOMPLETE	INCOMPLETE	INCOMPLETE	INCOMPLETE	INCOMPLETE	INCOMPLETE	INCOMPLETE	INCOMPLETE	INCOMPLETE	INCOMPLETE	INCOMPLETE	INCOMPLETE	INCOMPLETE	INCOMPLETE	INCOMPLETE	INCOMPLETE	INCOMPLETE	INCOMPLETE	2 BLOCKS MISSING	INCOMPLETE	INCOMPLETE	INCOMPLETE	INCOMPLETE	INCOMPLETE	INCOMPLETE	INCOMPLETE	INCOMPLETE	2 BLOCKS MISSING	INCOMPLETE	INCOMPLETE	INCOMPLETE	INCOMPLETE	INCOMPLETE	INCOMPLETE	INCOMPLETE	INCOMPLETE	INCOMPLETE	INCOMPLETE	INCOMPLETE	INCOMPLETE	INCOMPLETE	INCOMPLETE
M00574	Pertussis pathogenicity signature, pertussis toxin	INCOMPLETE	INCOMPLETE	INCOMPLETE	INCOMPLETE	INCOMPLETE	INCOMPLETE	INCOMPLETE	INCOMPLETE	INCOMPLETE	INCOMPLETE	INCOMPLETE	INCOMPLETE	INCOMPLETE	INCOMPLETE	INCOMPLETE	INCOMPLETE	INCOMPLETE	INCOMPLETE	INCOMPLETE	INCOMPLETE	INCOMPLETE	INCOMPLETE	INCOMPLETE	INCOMPLETE	INCOMPLETE	INCOMPLETE	INCOMPLETE	INCOMPLETE	INCOMPLETE	INCOMPLETE	INCOMPLETE	INCOMPLETE	INCOMPLETE	INCOMPLETE	INCOMPLETE	INCOMPLETE	INCOMPLETE	INCOMPLETE	INCOMPLETE	INCOMPLETE	INCOMPLETE	INCOMPLETE	INCOMPLETE	INCOMPLETE	INCOMPLETE	INCOMPLETE	INCOMPLETE	INCOMPLETE
M00575	Pertussis pathogenicity signature, T1SS	INCOMPLETE	INCOMPLETE	INCOMPLETE	INCOMPLETE	INCOMPLETE	INCOMPLETE	INCOMPLETE	INCOMPLETE	INCOMPLETE	INCOMPLETE	INCOMPLETE	INCOMPLETE	INCOMPLETE	INCOMPLETE	INCOMPLETE	INCOMPLETE	INCOMPLETE	INCOMPLETE	INCOMPLETE	INCOMPLETE	INCOMPLETE	INCOMPLETE	INCOMPLETE	INCOMPLETE	INCOMPLETE	INCOMPLETE	INCOMPLETE	INCOMPLETE	INCOMPLETE	INCOMPLETE	INCOMPLETE	INCOMPLETE	INCOMPLETE	2 BLOCKS MISSING	INCOMPLETE	INCOMPLETE	INCOMPLETE	INCOMPLETE	INCOMPLETE	INCOMPLETE	INCOMPLETE	INCOMPLETE	INCOMPLETE	INCOMPLETE	INCOMPLETE	INCOMPLETE	INCOMPLETE	INCOMPLETE
M00576	ETEC pathogenicity signature, heat-labile and heat-stable enterotoxins	2 BLOCKS MISSING	2 BLOCKS MISSING	2 BLOCKS MISSING	2 BLOCKS MISSING	2 BLOCKS MISSING	2 BLOCKS MISSING	2 BLOCKS MISSING	2 BLOCKS MISSING	2 BLOCKS MISSING	2 BLOCKS MISSING	2 BLOCKS MISSING	2 BLOCKS MISSING	2 BLOCKS MISSING	2 BLOCKS MISSING	2 BLOCKS MISSING	2 BLOCKS MISSING	2 BLOCKS MISSING	2 BLOCKS MISSING	2 BLOCKS MISSING	2 BLOCKS MISSING	2 BLOCKS MISSING	2 BLOCKS MISSING	2 BLOCKS MISSING	2 BLOCKS MISSING	2 BLOCKS MISSING	2 BLOCKS MISSING	2 BLOCKS MISSING	2 BLOCKS MISSING	2 BLOCKS MISSING	2 BLOCKS MISSING	2 BLOCKS MISSING	2 BLOCKS MISSING	2 BLOCKS MISSING	2 BLOCKS MISSING	2 BLOCKS MISSING	2 BLOCKS MISSING	2 BLOCKS MISSING	2 BLOCKS MISSING	2 BLOCKS MISSING	2 BLOCKS MISSING	2 BLOCKS MISSING	2 BLOCKS MISSING	2 BLOCKS MISSING	2 BLOCKS MISSING	2 BLOCKS MISSING	2 BLOCKS MISSING	2 BLOCKS MISSING	2 BLOCKS MISSING
M00577	Biotin biosynthesis, BioW pathway, pimelate => pimeloyl-CoA => biotin	INCOMPLETE	INCOMPLETE	INCOMPLETE	INCOMPLETE	INCOMPLETE	INCOMPLETE	INCOMPLETE	INCOMPLETE	INCOMPLETE	INCOMPLETE	INCOMPLETE	INCOMPLETE	2 BLOCKS MISSING	INCOMPLETE	INCOMPLETE	INCOMPLETE	INCOMPLETE	INCOMPLETE	INCOMPLETE	INCOMPLETE	INCOMPLETE	INCOMPLETE	INCOMPLETE	INCOMPLETE	1 BLOCK MISSING	INCOMPLETE	INCOMPLETE	INCOMPLETE	INCOMPLETE	INCOMPLETE	INCOMPLETE	INCOMPLETE	INCOMPLETE	1 BLOCK MISSING	INCOMPLETE	INCOMPLETE	INCOMPLETE	INCOMPLETE	INCOMPLETE	INCOMPLETE	INCOMPLETE	INCOMPLETE	INCOMPLETE	INCOMPLETE	INCOMPLETE	INCOMPLETE	INCOMPLETE	INCOMPLETE
M00579	Phosphate acetyltransferase-acetate kinase pathway, acetyl-CoA => acetate	1 BLOCK MISSING	COMPLETE	1 BLOCK MISSING	COMPLETE	COMPLETE	COMPLETE	COMPLETE	2 BLOCKS MISSING	COMPLETE	COMPLETE	COMPLETE	2 BLOCKS MISSING	COMPLETE	1 BLOCK MISSING	1 BLOCK MISSING	COMPLETE	1 BLOCK MISSING	2 BLOCKS MISSING	COMPLETE	COMPLETE	COMPLETE	COMPLETE	COMPLETE	1 BLOCK MISSING	COMPLETE	1 BLOCK MISSING	1 BLOCK MISSING	COMPLETE	COMPLETE	COMPLETE	COMPLETE	COMPLETE	COMPLETE	COMPLETE	COMPLETE	COMPLETE	COMPLETE	COMPLETE	COMPLETE	2 BLOCKS MISSING	COMPLETE	COMPLETE	COMPLETE	COMPLETE	COMPLETE	2 BLOCKS MISSING	COMPLETE	2 BLOCKS MISSING
M00580	Pentose phosphate pathway, archaea, fructose 6P => ribose 5P	INCOMPLETE	2 BLOCKS MISSING	INCOMPLETE	INCOMPLETE	1 BLOCK MISSING	INCOMPLETE	INCOMPLETE	COMPLETE	INCOMPLETE	INCOMPLETE	INCOMPLETE	INCOMPLETE	INCOMPLETE	INCOMPLETE	INCOMPLETE	INCOMPLETE	INCOMPLETE	INCOMPLETE	INCOMPLETE	INCOMPLETE	2 BLOCKS MISSING	2 BLOCKS MISSING	1 BLOCK MISSING	INCOMPLETE	2 BLOCKS MISSING	2 BLOCKS MISSING	INCOMPLETE	INCOMPLETE	INCOMPLETE	2 BLOCKS MISSING	INCOMPLETE	2 BLOCKS MISSING	INCOMPLETE	2 BLOCKS MISSING	INCOMPLETE	INCOMPLETE	INCOMPLETE	2 BLOCKS MISSING	INCOMPLETE	INCOMPLETE	INCOMPLETE	1 BLOCK MISSING	INCOMPLETE	INCOMPLETE	INCOMPLETE	INCOMPLETE	2 BLOCKS MISSING	COMPLETE
M00595	Thiosulfate oxidation by SOX complex, thiosulfate => sulfate	1 BLOCK MISSING	1 BLOCK MISSING	1 BLOCK MISSING	1 BLOCK MISSING	1 BLOCK MISSING	1 BLOCK MISSING	1 BLOCK MISSING	1 BLOCK MISSING	1 BLOCK MISSING	1 BLOCK MISSING	1 BLOCK MISSING	1 BLOCK MISSING	1 BLOCK MISSING	1 BLOCK MISSING	1 BLOCK MISSING	1 BLOCK MISSING	1 BLOCK MISSING	1 BLOCK MISSING	1 BLOCK MISSING	1 BLOCK MISSING	1 BLOCK MISSING	1 BLOCK MISSING	1 BLOCK MISSING	1 BLOCK MISSING	1 BLOCK MISSING	1 BLOCK MISSING	1 BLOCK MISSING	1 BLOCK MISSING	1 BLOCK MISSING	1 BLOCK MISSING	1 BLOCK MISSING	1 BLOCK MISSING	1 BLOCK MISSING	1 BLOCK MISSING	1 BLOCK MISSING	1 BLOCK MISSING	1 BLOCK MISSING	1 BLOCK MISSING	1 BLOCK MISSING	1 BLOCK MISSING	1 BLOCK MISSING	1 BLOCK MISSING	1 BLOCK MISSING	1 BLOCK MISSING	1 BLOCK MISSING	1 BLOCK MISSING	1 BLOCK MISSING	1 BLOCK MISSING
M00596	Dissimilatory sulfate reduction, sulfate => H2S	INCOMPLETE	2 BLOCKS MISSING	INCOMPLETE	INCOMPLETE	2 BLOCKS MISSING	INCOMPLETE	INCOMPLETE	INCOMPLETE	INCOMPLETE	INCOMPLETE	2 BLOCKS MISSING	INCOMPLETE	2 BLOCKS MISSING	INCOMPLETE	INCOMPLETE	INCOMPLETE	INCOMPLETE	INCOMPLETE	INCOMPLETE	INCOMPLETE	INCOMPLETE	INCOMPLETE	INCOMPLETE	INCOMPLETE	INCOMPLETE	INCOMPLETE	INCOMPLETE	INCOMPLETE	INCOMPLETE	INCOMPLETE	INCOMPLETE	INCOMPLETE	INCOMPLETE	INCOMPLETE	INCOMPLETE	INCOMPLETE	INCOMPLETE	INCOMPLETE	2 BLOCKS MISSING	INCOMPLETE	INCOMPLETE	INCOMPLETE	2 BLOCKS MISSING	INCOMPLETE	INCOMPLETE	INCOMPLETE	INCOMPLETE	INCOMPLETE
M00597	Anoxygenic photosystem II	1 BLOCK MISSING	1 BLOCK MISSING	1 BLOCK MISSING	1 BLOCK MISSING	1 BLOCK MISSING	1 BLOCK MISSING	1 BLOCK MISSING	1 BLOCK MISSING	1 BLOCK MISSING	1 BLOCK MISSING	1 BLOCK MISSING	1 BLOCK MISSING	1 BLOCK MISSING	1 BLOCK MISSING	1 BLOCK MISSING	1 BLOCK MISSING	1 BLOCK MISSING	1 BLOCK MISSING	1 BLOCK MISSING	1 BLOCK MISSING	1 BLOCK MISSING	1 BLOCK MISSING	1 BLOCK MISSING	1 BLOCK MISSING	1 BLOCK MISSING	1 BLOCK MISSING	1 BLOCK MISSING	1 BLOCK MISSING	1 BLOCK MISSING	1 BLOCK MISSING	1 BLOCK MISSING	1 BLOCK MISSING	1 BLOCK MISSING	1 BLOCK MISSING	1 BLOCK MISSING	1 BLOCK MISSING	1 BLOCK MISSING	1 BLOCK MISSING	1 BLOCK MISSING	1 BLOCK MISSING	1 BLOCK MISSING	1 BLOCK MISSING	1 BLOCK MISSING	1 BLOCK MISSING	1 BLOCK MISSING	1 BLOCK MISSING	1 BLOCK MISSING	1 BLOCK MISSING
M00598	Anoxygenic photosystem I	1 BLOCK MISSING	1 BLOCK MISSING	1 BLOCK MISSING	1 BLOCK MISSING	1 BLOCK MISSING	1 BLOCK MISSING	1 BLOCK MISSING	1 BLOCK MISSING	1 BLOCK MISSING	1 BLOCK MISSING	1 BLOCK MISSING	1 BLOCK MISSING	1 BLOCK MISSING	1 BLOCK MISSING	1 BLOCK MISSING	1 BLOCK MISSING	1 BLOCK MISSING	1 BLOCK MISSING	1 BLOCK MISSING	1 BLOCK MISSING	1 BLOCK MISSING	1 BLOCK MISSING	1 BLOCK MISSING	1 BLOCK MISSING	1 BLOCK MISSING	1 BLOCK MISSING	1 BLOCK MISSING	1 BLOCK MISSING	1 BLOCK MISSING	1 BLOCK MISSING	1 BLOCK MISSING	1 BLOCK MISSING	1 BLOCK MISSING	1 BLOCK MISSING	1 BLOCK MISSING	1 BLOCK MISSING	1 BLOCK MISSING	1 BLOCK MISSING	1 BLOCK MISSING	1 BLOCK MISSING	1 BLOCK MISSING	1 BLOCK MISSING	1 BLOCK MISSING	1 BLOCK MISSING	1 BLOCK MISSING	1 BLOCK MISSING	1 BLOCK MISSING	1 BLOCK MISSING
M00608	2-Oxocarboxylic acid chain extension, 2-oxoglutarate => 2-oxoadipate => 2-oxopimelate => 2-oxosuberate	INCOMPLETE	INCOMPLETE	INCOMPLETE	INCOMPLETE	INCOMPLETE	INCOMPLETE	INCOMPLETE	COMPLETE	INCOMPLETE	INCOMPLETE	INCOMPLETE	INCOMPLETE	INCOMPLETE	INCOMPLETE	2 BLOCKS MISSING	INCOMPLETE	INCOMPLETE	INCOMPLETE	INCOMPLETE	INCOMPLETE	INCOMPLETE	INCOMPLETE	INCOMPLETE	INCOMPLETE	INCOMPLETE	INCOMPLETE	INCOMPLETE	INCOMPLETE	INCOMPLETE	INCOMPLETE	INCOMPLETE	INCOMPLETE	INCOMPLETE	INCOMPLETE	2 BLOCKS MISSING	INCOMPLETE	INCOMPLETE	INCOMPLETE	INCOMPLETE	INCOMPLETE	INCOMPLETE	2 BLOCKS MISSING	2 BLOCKS MISSING	INCOMPLETE	INCOMPLETE	INCOMPLETE	INCOMPLETE	COMPLETE
M00609	Cysteine biosynthesis, methionine => cysteine	INCOMPLETE	INCOMPLETE	INCOMPLETE	INCOMPLETE	INCOMPLETE	INCOMPLETE	INCOMPLETE	INCOMPLETE	INCOMPLETE	INCOMPLETE	INCOMPLETE	INCOMPLETE	INCOMPLETE	INCOMPLETE	INCOMPLETE	INCOMPLETE	INCOMPLETE	INCOMPLETE	INCOMPLETE	INCOMPLETE	INCOMPLETE	INCOMPLETE	INCOMPLETE	INCOMPLETE	INCOMPLETE	INCOMPLETE	INCOMPLETE	INCOMPLETE	INCOMPLETE	INCOMPLETE	INCOMPLETE	INCOMPLETE	INCOMPLETE	INCOMPLETE	INCOMPLETE	INCOMPLETE	INCOMPLETE	INCOMPLETE	INCOMPLETE	INCOMPLETE	INCOMPLETE	INCOMPLETE	INCOMPLETE	INCOMPLETE	INCOMPLETE	INCOMPLETE	INCOMPLETE	INCOMPLETE
M00611	Oxygenic photosynthesis in plants and cyanobacteria	INCOMPLETE	INCOMPLETE	INCOMPLETE	INCOMPLETE	INCOMPLETE	INCOMPLETE	INCOMPLETE	INCOMPLETE	INCOMPLETE	INCOMPLETE	INCOMPLETE	INCOMPLETE	INCOMPLETE	INCOMPLETE	INCOMPLETE	INCOMPLETE	INCOMPLETE	INCOMPLETE	INCOMPLETE	INCOMPLETE	INCOMPLETE	INCOMPLETE	INCOMPLETE	INCOMPLETE	INCOMPLETE	INCOMPLETE	INCOMPLETE	INCOMPLETE	INCOMPLETE	INCOMPLETE	INCOMPLETE	INCOMPLETE	INCOMPLETE	INCOMPLETE	INCOMPLETE	INCOMPLETE	INCOMPLETE	INCOMPLETE	INCOMPLETE	INCOMPLETE	INCOMPLETE	INCOMPLETE	INCOMPLETE	INCOMPLETE	INCOMPLETE	INCOMPLETE	INCOMPLETE	INCOMPLETE
M00612	Anoxygenic photosynthesis in purple bacteria	INCOMPLETE	INCOMPLETE	INCOMPLETE	INCOMPLETE	INCOMPLETE	INCOMPLETE	INCOMPLETE	INCOMPLETE	INCOMPLETE	INCOMPLETE	INCOMPLETE	INCOMPLETE	INCOMPLETE	INCOMPLETE	INCOMPLETE	INCOMPLETE	INCOMPLETE	INCOMPLETE	INCOMPLETE	INCOMPLETE	INCOMPLETE	INCOMPLETE	INCOMPLETE	INCOMPLETE	INCOMPLETE	INCOMPLETE	INCOMPLETE	INCOMPLETE	INCOMPLETE	INCOMPLETE	INCOMPLETE	INCOMPLETE	INCOMPLETE	INCOMPLETE	INCOMPLETE	INCOMPLETE	INCOMPLETE	INCOMPLETE	INCOMPLETE	INCOMPLETE	INCOMPLETE	INCOMPLETE	INCOMPLETE	INCOMPLETE	INCOMPLETE	INCOMPLETE	INCOMPLETE	INCOMPLETE
M00613	Anoxygenic photosynthesis in green nonsulfur bacteria	INCOMPLETE	INCOMPLETE	INCOMPLETE	INCOMPLETE	INCOMPLETE	INCOMPLETE	INCOMPLETE	INCOMPLETE	INCOMPLETE	INCOMPLETE	INCOMPLETE	INCOMPLETE	INCOMPLETE	INCOMPLETE	INCOMPLETE	INCOMPLETE	INCOMPLETE	INCOMPLETE	INCOMPLETE	INCOMPLETE	INCOMPLETE	INCOMPLETE	INCOMPLETE	INCOMPLETE	INCOMPLETE	INCOMPLETE	INCOMPLETE	INCOMPLETE	INCOMPLETE	INCOMPLETE	INCOMPLETE	INCOMPLETE	INCOMPLETE	INCOMPLETE	INCOMPLETE	INCOMPLETE	INCOMPLETE	INCOMPLETE	INCOMPLETE	INCOMPLETE	INCOMPLETE	INCOMPLETE	INCOMPLETE	INCOMPLETE	INCOMPLETE	INCOMPLETE	INCOMPLETE	INCOMPLETE
M00614	Anoxygenic photosynthesis in green sulfur bacteria	INCOMPLETE	INCOMPLETE	INCOMPLETE	INCOMPLETE	INCOMPLETE	INCOMPLETE	INCOMPLETE	INCOMPLETE	INCOMPLETE	INCOMPLETE	INCOMPLETE	INCOMPLETE	INCOMPLETE	INCOMPLETE	INCOMPLETE	INCOMPLETE	INCOMPLETE	INCOMPLETE	INCOMPLETE	INCOMPLETE	INCOMPLETE	INCOMPLETE	INCOMPLETE	INCOMPLETE	INCOMPLETE	INCOMPLETE	INCOMPLETE	INCOMPLETE	INCOMPLETE	INCOMPLETE	INCOMPLETE	INCOMPLETE	INCOMPLETE	INCOMPLETE	INCOMPLETE	INCOMPLETE	INCOMPLETE	INCOMPLETE	INCOMPLETE	INCOMPLETE	INCOMPLETE	INCOMPLETE	INCOMPLETE	INCOMPLETE	INCOMPLETE	INCOMPLETE	INCOMPLETE	INCOMPLETE
M00615	Nitrate assimilation	INCOMPLETE	INCOMPLETE	INCOMPLETE	INCOMPLETE	INCOMPLETE	INCOMPLETE	INCOMPLETE	INCOMPLETE	INCOMPLETE	INCOMPLETE	INCOMPLETE	INCOMPLETE	INCOMPLETE	INCOMPLETE	INCOMPLETE	INCOMPLETE	INCOMPLETE	INCOMPLETE	INCOMPLETE	INCOMPLETE	INCOMPLETE	INCOMPLETE	INCOMPLETE	INCOMPLETE	INCOMPLETE	INCOMPLETE	INCOMPLETE	INCOMPLETE	INCOMPLETE	INCOMPLETE	INCOMPLETE	INCOMPLETE	INCOMPLETE	INCOMPLETE	INCOMPLETE	INCOMPLETE	INCOMPLETE	INCOMPLETE	INCOMPLETE	INCOMPLETE	INCOMPLETE	INCOMPLETE	INCOMPLETE	INCOMPLETE	INCOMPLETE	INCOMPLETE	INCOMPLETE	INCOMPLETE
M00616	Sulfate-sulfur assimilation	INCOMPLETE	INCOMPLETE	INCOMPLETE	INCOMPLETE	1 BLOCK MISSING	INCOMPLETE	INCOMPLETE	INCOMPLETE	INCOMPLETE	INCOMPLETE	INCOMPLETE	INCOMPLETE	2 BLOCKS MISSING	INCOMPLETE	INCOMPLETE	INCOMPLETE	INCOMPLETE	INCOMPLETE	INCOMPLETE	INCOMPLETE	INCOMPLETE	INCOMPLETE	INCOMPLETE	INCOMPLETE	2 BLOCKS MISSING	1 BLOCK MISSING	INCOMPLETE	INCOMPLETE	INCOMPLETE	INCOMPLETE	INCOMPLETE	INCOMPLETE	INCOMPLETE	1 BLOCK MISSING	INCOMPLETE	INCOMPLETE	INCOMPLETE	INCOMPLETE	COMPLETE	INCOMPLETE	INCOMPLETE	INCOMPLETE	2 BLOCKS MISSING	INCOMPLETE	INCOMPLETE	INCOMPLETE	INCOMPLETE	INCOMPLETE
M00617	Methanogen	INCOMPLETE	INCOMPLETE	INCOMPLETE	INCOMPLETE	INCOMPLETE	INCOMPLETE	INCOMPLETE	1 BLOCK MISSING	INCOMPLETE	INCOMPLETE	INCOMPLETE	INCOMPLETE	INCOMPLETE	INCOMPLETE	INCOMPLETE	INCOMPLETE	INCOMPLETE	INCOMPLETE	INCOMPLETE	INCOMPLETE	INCOMPLETE	INCOMPLETE	INCOMPLETE	INCOMPLETE	INCOMPLETE	INCOMPLETE	INCOMPLETE	INCOMPLETE	INCOMPLETE	INCOMPLETE	INCOMPLETE	INCOMPLETE	INCOMPLETE	INCOMPLETE	INCOMPLETE	INCOMPLETE	INCOMPLETE	INCOMPLETE	INCOMPLETE	INCOMPLETE	INCOMPLETE	INCOMPLETE	INCOMPLETE	INCOMPLETE	INCOMPLETE	INCOMPLETE	INCOMPLETE	COMPLETE
M00618	Acetogen	INCOMPLETE	INCOMPLETE	INCOMPLETE	INCOMPLETE	INCOMPLETE	INCOMPLETE	INCOMPLETE	INCOMPLETE	1 BLOCK MISSING	INCOMPLETE	INCOMPLETE	2 BLOCKS MISSING	INCOMPLETE	INCOMPLETE	INCOMPLETE	INCOMPLETE	INCOMPLETE	INCOMPLETE	INCOMPLETE	2 BLOCKS MISSING	INCOMPLETE	INCOMPLETE	INCOMPLETE	INCOMPLETE	INCOMPLETE	INCOMPLETE	INCOMPLETE	INCOMPLETE	INCOMPLETE	INCOMPLETE	INCOMPLETE	INCOMPLETE	INCOMPLETE	INCOMPLETE	INCOMPLETE	INCOMPLETE	COMPLETE	INCOMPLETE	INCOMPLETE	INCOMPLETE	INCOMPLETE	INCOMPLETE	INCOMPLETE	INCOMPLETE	INCOMPLETE	INCOMPLETE	INCOMPLETE	INCOMPLETE
M00620	Incomplete reductive citrate cycle, acetyl-CoA => oxoglutarate	INCOMPLETE	INCOMPLETE	INCOMPLETE	INCOMPLETE	INCOMPLETE	INCOMPLETE	INCOMPLETE	COMPLETE	INCOMPLETE	INCOMPLETE	INCOMPLETE	INCOMPLETE	INCOMPLETE	INCOMPLETE	INCOMPLETE	INCOMPLETE	INCOMPLETE	INCOMPLETE	INCOMPLETE	INCOMPLETE	INCOMPLETE	INCOMPLETE	INCOMPLETE	INCOMPLETE	INCOMPLETE	INCOMPLETE	INCOMPLETE	INCOMPLETE	INCOMPLETE	INCOMPLETE	INCOMPLETE	INCOMPLETE	INCOMPLETE	INCOMPLETE	INCOMPLETE	INCOMPLETE	INCOMPLETE	INCOMPLETE	INCOMPLETE	INCOMPLETE	INCOMPLETE	INCOMPLETE	INCOMPLETE	INCOMPLETE	INCOMPLETE	INCOMPLETE	INCOMPLETE	COMPLETE
M00622	Nicotinate degradation, nicotinate => fumarate	INCOMPLETE	INCOMPLETE	INCOMPLETE	INCOMPLETE	INCOMPLETE	INCOMPLETE	INCOMPLETE	INCOMPLETE	INCOMPLETE	INCOMPLETE	INCOMPLETE	INCOMPLETE	INCOMPLETE	INCOMPLETE	INCOMPLETE	INCOMPLETE	INCOMPLETE	INCOMPLETE	INCOMPLETE	INCOMPLETE	INCOMPLETE	INCOMPLETE	INCOMPLETE	INCOMPLETE	INCOMPLETE	INCOMPLETE	INCOMPLETE	INCOMPLETE	INCOMPLETE	INCOMPLETE	INCOMPLETE	INCOMPLETE	INCOMPLETE	INCOMPLETE	INCOMPLETE	INCOMPLETE	INCOMPLETE	INCOMPLETE	INCOMPLETE	INCOMPLETE	INCOMPLETE	INCOMPLETE	INCOMPLETE	INCOMPLETE	INCOMPLETE	INCOMPLETE	INCOMPLETE	INCOMPLETE
M00623	Phthalate degradation, phthalate => protocatechuate	INCOMPLETE	INCOMPLETE	INCOMPLETE	INCOMPLETE	INCOMPLETE	INCOMPLETE	INCOMPLETE	INCOMPLETE	INCOMPLETE	INCOMPLETE	INCOMPLETE	INCOMPLETE	INCOMPLETE	INCOMPLETE	INCOMPLETE	INCOMPLETE	INCOMPLETE	INCOMPLETE	INCOMPLETE	INCOMPLETE	INCOMPLETE	INCOMPLETE	INCOMPLETE	INCOMPLETE	INCOMPLETE	INCOMPLETE	INCOMPLETE	INCOMPLETE	INCOMPLETE	INCOMPLETE	INCOMPLETE	INCOMPLETE	INCOMPLETE	INCOMPLETE	INCOMPLETE	INCOMPLETE	INCOMPLETE	INCOMPLETE	INCOMPLETE	INCOMPLETE	INCOMPLETE	INCOMPLETE	INCOMPLETE	INCOMPLETE	INCOMPLETE	INCOMPLETE	INCOMPLETE	INCOMPLETE
M00624	Terephthalate degradation, terephthalate => 3,4-dihydroxybenzoate	2 BLOCKS MISSING	2 BLOCKS MISSING	2 BLOCKS MISSING	2 BLOCKS MISSING	2 BLOCKS MISSING	2 BLOCKS MISSING	2 BLOCKS MISSING	2 BLOCKS MISSING	2 BLOCKS MISSING	2 BLOCKS MISSING	2 BLOCKS MISSING	2 BLOCKS MISSING	2 BLOCKS MISSING	2 BLOCKS MISSING	2 BLOCKS MISSING	2 BLOCKS MISSING	2 BLOCKS MISSING	2 BLOCKS MISSING	2 BLOCKS MISSING	2 BLOCKS MISSING	2 BLOCKS MISSING	2 BLOCKS MISSING	2 BLOCKS MISSING	2 BLOCKS MISSING	2 BLOCKS MISSING	2 BLOCKS MISSING	2 BLOCKS MISSING	2 BLOCKS MISSING	2 BLOCKS MISSING	2 BLOCKS MISSING	2 BLOCKS MISSING	2 BLOCKS MISSING	2 BLOCKS MISSING	2 BLOCKS MISSING	2 BLOCKS MISSING	2 BLOCKS MISSING	2 BLOCKS MISSING	2 BLOCKS MISSING	2 BLOCKS MISSING	2 BLOCKS MISSING	2 BLOCKS MISSING	2 BLOCKS MISSING	2 BLOCKS MISSING	2 BLOCKS MISSING	2 BLOCKS MISSING	2 BLOCKS MISSING	2 BLOCKS MISSING	2 BLOCKS MISSING
M00625	Methicillin resistance	INCOMPLETE	INCOMPLETE	INCOMPLETE	INCOMPLETE	INCOMPLETE	INCOMPLETE	INCOMPLETE	INCOMPLETE	INCOMPLETE	INCOMPLETE	INCOMPLETE	INCOMPLETE	INCOMPLETE	INCOMPLETE	INCOMPLETE	INCOMPLETE	INCOMPLETE	INCOMPLETE	INCOMPLETE	INCOMPLETE	INCOMPLETE	INCOMPLETE	INCOMPLETE	INCOMPLETE	INCOMPLETE	INCOMPLETE	INCOMPLETE	INCOMPLETE	INCOMPLETE	INCOMPLETE	INCOMPLETE	INCOMPLETE	INCOMPLETE	INCOMPLETE	INCOMPLETE	INCOMPLETE	INCOMPLETE	INCOMPLETE	INCOMPLETE	INCOMPLETE	INCOMPLETE	INCOMPLETE	INCOMPLETE	INCOMPLETE	INCOMPLETE	INCOMPLETE	INCOMPLETE	INCOMPLETE
M00627	beta-Lactam resistance, Bla system	INCOMPLETE	2 BLOCKS MISSING	INCOMPLETE	INCOMPLETE	2 BLOCKS MISSING	INCOMPLETE	INCOMPLETE	INCOMPLETE	2 BLOCKS MISSING	INCOMPLETE	INCOMPLETE	2 BLOCKS MISSING	INCOMPLETE	INCOMPLETE	INCOMPLETE	1 BLOCK MISSING	2 BLOCKS MISSING	INCOMPLETE	INCOMPLETE	2 BLOCKS MISSING	2 BLOCKS MISSING	2 BLOCKS MISSING	INCOMPLETE	2 BLOCKS MISSING	INCOMPLETE	INCOMPLETE	INCOMPLETE	INCOMPLETE	INCOMPLETE	2 BLOCKS MISSING	INCOMPLETE	INCOMPLETE	INCOMPLETE	INCOMPLETE	INCOMPLETE	INCOMPLETE	2 BLOCKS MISSING	INCOMPLETE	INCOMPLETE	2 BLOCKS MISSING	INCOMPLETE	INCOMPLETE	2 BLOCKS MISSING	INCOMPLETE	INCOMPLETE	INCOMPLETE	1 BLOCK MISSING	INCOMPLETE
M00630	D-Galacturonate degradation (fungi), D-galacturonate => glycerol	INCOMPLETE	INCOMPLETE	INCOMPLETE	INCOMPLETE	INCOMPLETE	INCOMPLETE	INCOMPLETE	INCOMPLETE	INCOMPLETE	INCOMPLETE	INCOMPLETE	INCOMPLETE	INCOMPLETE	INCOMPLETE	INCOMPLETE	INCOMPLETE	INCOMPLETE	INCOMPLETE	INCOMPLETE	INCOMPLETE	INCOMPLETE	INCOMPLETE	INCOMPLETE	INCOMPLETE	INCOMPLETE	INCOMPLETE	INCOMPLETE	INCOMPLETE	INCOMPLETE	INCOMPLETE	INCOMPLETE	INCOMPLETE	INCOMPLETE	INCOMPLETE	INCOMPLETE	INCOMPLETE	INCOMPLETE	INCOMPLETE	INCOMPLETE	INCOMPLETE	INCOMPLETE	INCOMPLETE	INCOMPLETE	INCOMPLETE	INCOMPLETE	INCOMPLETE	INCOMPLETE	INCOMPLETE
M00631	D-Galacturonate degradation (bacteria), D-galacturonate => pyruvate + D-glyceraldehyde 3P	INCOMPLETE	1 BLOCK MISSING	INCOMPLETE	INCOMPLETE	INCOMPLETE	2 BLOCKS MISSING	COMPLETE	INCOMPLETE	COMPLETE	INCOMPLETE	INCOMPLETE	INCOMPLETE	2 BLOCKS MISSING	INCOMPLETE	2 BLOCKS MISSING	INCOMPLETE	INCOMPLETE	INCOMPLETE	INCOMPLETE	INCOMPLETE	INCOMPLETE	INCOMPLETE	INCOMPLETE	COMPLETE	INCOMPLETE	INCOMPLETE	INCOMPLETE	INCOMPLETE	INCOMPLETE	INCOMPLETE	INCOMPLETE	INCOMPLETE	INCOMPLETE	INCOMPLETE	INCOMPLETE	1 BLOCK MISSING	INCOMPLETE	2 BLOCKS MISSING	INCOMPLETE	INCOMPLETE	2 BLOCKS MISSING	2 BLOCKS MISSING	2 BLOCKS MISSING	INCOMPLETE	INCOMPLETE	INCOMPLETE	2 BLOCKS MISSING	INCOMPLETE
M00632	Galactose degradation, Leloir pathway, galactose => alpha-D-glucose-1P	COMPLETE	1 BLOCK MISSING	INCOMPLETE	INCOMPLETE	COMPLETE	1 BLOCK MISSING	1 BLOCK MISSING	INCOMPLETE	INCOMPLETE	INCOMPLETE	COMPLETE	COMPLETE	INCOMPLETE	INCOMPLETE	INCOMPLETE	INCOMPLETE	INCOMPLETE	1 BLOCK MISSING	INCOMPLETE	INCOMPLETE	1 BLOCK MISSING	1 BLOCK MISSING	1 BLOCK MISSING	INCOMPLETE	2 BLOCKS MISSING	INCOMPLETE	COMPLETE	1 BLOCK MISSING	2 BLOCKS MISSING	1 BLOCK MISSING	INCOMPLETE	COMPLETE	INCOMPLETE	INCOMPLETE	INCOMPLETE	1 BLOCK MISSING	INCOMPLETE	COMPLETE	INCOMPLETE	INCOMPLETE	1 BLOCK MISSING	1 BLOCK MISSING	COMPLETE	1 BLOCK MISSING	COMPLETE	INCOMPLETE	COMPLETE	INCOMPLETE
M00633	Semi-phosphorylative Entner-Doudoroff pathway, gluconate/galactonate => glycerate-3P	INCOMPLETE	INCOMPLETE	INCOMPLETE	INCOMPLETE	INCOMPLETE	INCOMPLETE	INCOMPLETE	INCOMPLETE	INCOMPLETE	INCOMPLETE	INCOMPLETE	INCOMPLETE	INCOMPLETE	INCOMPLETE	INCOMPLETE	INCOMPLETE	INCOMPLETE	INCOMPLETE	INCOMPLETE	INCOMPLETE	INCOMPLETE	INCOMPLETE	INCOMPLETE	INCOMPLETE	INCOMPLETE	INCOMPLETE	INCOMPLETE	INCOMPLETE	INCOMPLETE	INCOMPLETE	INCOMPLETE	INCOMPLETE	INCOMPLETE	INCOMPLETE	INCOMPLETE	INCOMPLETE	INCOMPLETE	INCOMPLETE	INCOMPLETE	INCOMPLETE	INCOMPLETE	INCOMPLETE	INCOMPLETE	INCOMPLETE	INCOMPLETE	INCOMPLETE	INCOMPLETE	INCOMPLETE
M00636	Phthalate degradation, phthalate => protocatechuate	INCOMPLETE	INCOMPLETE	INCOMPLETE	INCOMPLETE	INCOMPLETE	INCOMPLETE	INCOMPLETE	INCOMPLETE	INCOMPLETE	INCOMPLETE	INCOMPLETE	INCOMPLETE	INCOMPLETE	INCOMPLETE	INCOMPLETE	INCOMPLETE	INCOMPLETE	INCOMPLETE	INCOMPLETE	INCOMPLETE	INCOMPLETE	INCOMPLETE	INCOMPLETE	INCOMPLETE	INCOMPLETE	INCOMPLETE	INCOMPLETE	INCOMPLETE	INCOMPLETE	INCOMPLETE	INCOMPLETE	INCOMPLETE	INCOMPLETE	INCOMPLETE	INCOMPLETE	INCOMPLETE	INCOMPLETE	INCOMPLETE	INCOMPLETE	INCOMPLETE	INCOMPLETE	INCOMPLETE	INCOMPLETE	INCOMPLETE	INCOMPLETE	INCOMPLETE	INCOMPLETE	INCOMPLETE
M00637	Anthranilate degradation, anthranilate => catechol	1 BLOCK MISSING	1 BLOCK MISSING	1 BLOCK MISSING	1 BLOCK MISSING	1 BLOCK MISSING	1 BLOCK MISSING	1 BLOCK MISSING	1 BLOCK MISSING	1 BLOCK MISSING	1 BLOCK MISSING	1 BLOCK MISSING	1 BLOCK MISSING	1 BLOCK MISSING	1 BLOCK MISSING	1 BLOCK MISSING	1 BLOCK MISSING	1 BLOCK MISSING	1 BLOCK MISSING	1 BLOCK MISSING	1 BLOCK MISSING	1 BLOCK MISSING	1 BLOCK MISSING	1 BLOCK MISSING	1 BLOCK MISSING	1 BLOCK MISSING	1 BLOCK MISSING	1 BLOCK MISSING	1 BLOCK MISSING	1 BLOCK MISSING	1 BLOCK MISSING	1 BLOCK MISSING	1 BLOCK MISSING	1 BLOCK MISSING	1 BLOCK MISSING	1 BLOCK MISSING	1 BLOCK MISSING	1 BLOCK MISSING	1 BLOCK MISSING	1 BLOCK MISSING	1 BLOCK MISSING	1 BLOCK MISSING	1 BLOCK MISSING	1 BLOCK MISSING	1 BLOCK MISSING	1 BLOCK MISSING	1 BLOCK MISSING	1 BLOCK MISSING	1 BLOCK MISSING
M00638	Salicylate degradation, salicylate => gentisate	1 BLOCK MISSING	1 BLOCK MISSING	1 BLOCK MISSING	1 BLOCK MISSING	1 BLOCK MISSING	1 BLOCK MISSING	1 BLOCK MISSING	1 BLOCK MISSING	1 BLOCK MISSING	1 BLOCK MISSING	1 BLOCK MISSING	1 BLOCK MISSING	1 BLOCK MISSING	1 BLOCK MISSING	1 BLOCK MISSING	1 BLOCK MISSING	1 BLOCK MISSING	1 BLOCK MISSING	1 BLOCK MISSING	1 BLOCK MISSING	1 BLOCK MISSING	1 BLOCK MISSING	1 BLOCK MISSING	1 BLOCK MISSING	1 BLOCK MISSING	1 BLOCK MISSING	1 BLOCK MISSING	1 BLOCK MISSING	1 BLOCK MISSING	1 BLOCK MISSING	1 BLOCK MISSING	1 BLOCK MISSING	1 BLOCK MISSING	1 BLOCK MISSING	1 BLOCK MISSING	1 BLOCK MISSING	1 BLOCK MISSING	1 BLOCK MISSING	1 BLOCK MISSING	1 BLOCK MISSING	1 BLOCK MISSING	1 BLOCK MISSING	1 BLOCK MISSING	1 BLOCK MISSING	1 BLOCK MISSING	1 BLOCK MISSING	1 BLOCK MISSING	1 BLOCK MISSING
M00639	Multidrug resistance, efflux pump MexCD-OprJ	2 BLOCKS MISSING	2 BLOCKS MISSING	2 BLOCKS MISSING	2 BLOCKS MISSING	2 BLOCKS MISSING	2 BLOCKS MISSING	2 BLOCKS MISSING	2 BLOCKS MISSING	2 BLOCKS MISSING	2 BLOCKS MISSING	2 BLOCKS MISSING	2 BLOCKS MISSING	2 BLOCKS MISSING	2 BLOCKS MISSING	2 BLOCKS MISSING	2 BLOCKS MISSING	2 BLOCKS MISSING	2 BLOCKS MISSING	2 BLOCKS MISSING	2 BLOCKS MISSING	2 BLOCKS MISSING	2 BLOCKS MISSING	2 BLOCKS MISSING	2 BLOCKS MISSING	2 BLOCKS MISSING	2 BLOCKS MISSING	2 BLOCKS MISSING	2 BLOCKS MISSING	2 BLOCKS MISSING	2 BLOCKS MISSING	2 BLOCKS MISSING	2 BLOCKS MISSING	2 BLOCKS MISSING	2 BLOCKS MISSING	2 BLOCKS MISSING	2 BLOCKS MISSING	2 BLOCKS MISSING	2 BLOCKS MISSING	2 BLOCKS MISSING	2 BLOCKS MISSING	2 BLOCKS MISSING	2 BLOCKS MISSING	2 BLOCKS MISSING	2 BLOCKS MISSING	2 BLOCKS MISSING	2 BLOCKS MISSING	2 BLOCKS MISSING	2 BLOCKS MISSING
M00641	Multidrug resistance, efflux pump MexEF-OprN	2 BLOCKS MISSING	2 BLOCKS MISSING	2 BLOCKS MISSING	2 BLOCKS MISSING	2 BLOCKS MISSING	2 BLOCKS MISSING	2 BLOCKS MISSING	2 BLOCKS MISSING	2 BLOCKS MISSING	2 BLOCKS MISSING	2 BLOCKS MISSING	2 BLOCKS MISSING	2 BLOCKS MISSING	2 BLOCKS MISSING	2 BLOCKS MISSING	2 BLOCKS MISSING	2 BLOCKS MISSING	2 BLOCKS MISSING	2 BLOCKS MISSING	2 BLOCKS MISSING	2 BLOCKS MISSING	2 BLOCKS MISSING	2 BLOCKS MISSING	2 BLOCKS MISSING	2 BLOCKS MISSING	2 BLOCKS MISSING	2 BLOCKS MISSING	2 BLOCKS MISSING	2 BLOCKS MISSING	2 BLOCKS MISSING	2 BLOCKS MISSING	2 BLOCKS MISSING	2 BLOCKS MISSING	2 BLOCKS MISSING	2 BLOCKS MISSING	2 BLOCKS MISSING	2 BLOCKS MISSING	2 BLOCKS MISSING	2 BLOCKS MISSING	2 BLOCKS MISSING	2 BLOCKS MISSING	2 BLOCKS MISSING	2 BLOCKS MISSING	2 BLOCKS MISSING	2 BLOCKS MISSING	2 BLOCKS MISSING	2 BLOCKS MISSING	2 BLOCKS MISSING
M00642	Multidrug resistance, efflux pump MexJK-OprM	2 BLOCKS MISSING	2 BLOCKS MISSING	2 BLOCKS MISSING	2 BLOCKS MISSING	2 BLOCKS MISSING	2 BLOCKS MISSING	2 BLOCKS MISSING	2 BLOCKS MISSING	2 BLOCKS MISSING	2 BLOCKS MISSING	2 BLOCKS MISSING	2 BLOCKS MISSING	2 BLOCKS MISSING	2 BLOCKS MISSING	2 BLOCKS MISSING	2 BLOCKS MISSING	2 BLOCKS MISSING	2 BLOCKS MISSING	2 BLOCKS MISSING	2 BLOCKS MISSING	2 BLOCKS MISSING	2 BLOCKS MISSING	2 BLOCKS MISSING	2 BLOCKS MISSING	2 BLOCKS MISSING	2 BLOCKS MISSING	2 BLOCKS MISSING	2 BLOCKS MISSING	2 BLOCKS MISSING	2 BLOCKS MISSING	2 BLOCKS MISSING	2 BLOCKS MISSING	1 BLOCK MISSING	1 BLOCK MISSING	2 BLOCKS MISSING	2 BLOCKS MISSING	2 BLOCKS MISSING	2 BLOCKS MISSING	2 BLOCKS MISSING	2 BLOCKS MISSING	2 BLOCKS MISSING	2 BLOCKS MISSING	2 BLOCKS MISSING	2 BLOCKS MISSING	2 BLOCKS MISSING	2 BLOCKS MISSING	2 BLOCKS MISSING	2 BLOCKS MISSING
M00643	Multidrug resistance, efflux pump MexXY-OprM	2 BLOCKS MISSING	2 BLOCKS MISSING	2 BLOCKS MISSING	2 BLOCKS MISSING	2 BLOCKS MISSING	2 BLOCKS MISSING	2 BLOCKS MISSING	2 BLOCKS MISSING	2 BLOCKS MISSING	2 BLOCKS MISSING	2 BLOCKS MISSING	2 BLOCKS MISSING	2 BLOCKS MISSING	2 BLOCKS MISSING	2 BLOCKS MISSING	2 BLOCKS MISSING	2 BLOCKS MISSING	2 BLOCKS MISSING	2 BLOCKS MISSING	2 BLOCKS MISSING	2 BLOCKS MISSING	2 BLOCKS MISSING	2 BLOCKS MISSING	2 BLOCKS MISSING	2 BLOCKS MISSING	2 BLOCKS MISSING	2 BLOCKS MISSING	2 BLOCKS MISSING	2 BLOCKS MISSING	2 BLOCKS MISSING	2 BLOCKS MISSING	2 BLOCKS MISSING	2 BLOCKS MISSING	2 BLOCKS MISSING	2 BLOCKS MISSING	2 BLOCKS MISSING	2 BLOCKS MISSING	2 BLOCKS MISSING	2 BLOCKS MISSING	2 BLOCKS MISSING	2 BLOCKS MISSING	2 BLOCKS MISSING	2 BLOCKS MISSING	2 BLOCKS MISSING	2 BLOCKS MISSING	2 BLOCKS MISSING	2 BLOCKS MISSING	2 BLOCKS MISSING
M00649	Multidrug resistance, efflux pump AdeABC	INCOMPLETE	INCOMPLETE	INCOMPLETE	INCOMPLETE	INCOMPLETE	INCOMPLETE	INCOMPLETE	INCOMPLETE	INCOMPLETE	INCOMPLETE	INCOMPLETE	INCOMPLETE	INCOMPLETE	INCOMPLETE	INCOMPLETE	INCOMPLETE	INCOMPLETE	INCOMPLETE	INCOMPLETE	INCOMPLETE	INCOMPLETE	INCOMPLETE	INCOMPLETE	INCOMPLETE	INCOMPLETE	INCOMPLETE	INCOMPLETE	INCOMPLETE	INCOMPLETE	INCOMPLETE	INCOMPLETE	INCOMPLETE	INCOMPLETE	INCOMPLETE	INCOMPLETE	2 BLOCKS MISSING	INCOMPLETE	INCOMPLETE	INCOMPLETE	INCOMPLETE	INCOMPLETE	INCOMPLETE	INCOMPLETE	INCOMPLETE	INCOMPLETE	2 BLOCKS MISSING	INCOMPLETE	INCOMPLETE
M00651	Vancomycin resistance, D-Ala-D-Lac type	INCOMPLETE	INCOMPLETE	INCOMPLETE	INCOMPLETE	INCOMPLETE	INCOMPLETE	INCOMPLETE	INCOMPLETE	INCOMPLETE	INCOMPLETE	INCOMPLETE	INCOMPLETE	INCOMPLETE	INCOMPLETE	INCOMPLETE	INCOMPLETE	INCOMPLETE	INCOMPLETE	INCOMPLETE	INCOMPLETE	INCOMPLETE	INCOMPLETE	INCOMPLETE	INCOMPLETE	INCOMPLETE	INCOMPLETE	INCOMPLETE	INCOMPLETE	INCOMPLETE	INCOMPLETE	INCOMPLETE	INCOMPLETE	INCOMPLETE	INCOMPLETE	INCOMPLETE	INCOMPLETE	INCOMPLETE	INCOMPLETE	INCOMPLETE	INCOMPLETE	INCOMPLETE	INCOMPLETE	INCOMPLETE	INCOMPLETE	INCOMPLETE	INCOMPLETE	INCOMPLETE	INCOMPLETE
M00652	Vancomycin resistance, D-Ala-D-Ser type	INCOMPLETE	INCOMPLETE	INCOMPLETE	INCOMPLETE	INCOMPLETE	INCOMPLETE	INCOMPLETE	INCOMPLETE	INCOMPLETE	INCOMPLETE	INCOMPLETE	INCOMPLETE	INCOMPLETE	INCOMPLETE	INCOMPLETE	INCOMPLETE	INCOMPLETE	INCOMPLETE	INCOMPLETE	INCOMPLETE	INCOMPLETE	INCOMPLETE	INCOMPLETE	INCOMPLETE	INCOMPLETE	INCOMPLETE	INCOMPLETE	INCOMPLETE	INCOMPLETE	INCOMPLETE	INCOMPLETE	INCOMPLETE	INCOMPLETE	INCOMPLETE	INCOMPLETE	INCOMPLETE	INCOMPLETE	INCOMPLETE	INCOMPLETE	INCOMPLETE	INCOMPLETE	INCOMPLETE	INCOMPLETE	INCOMPLETE	INCOMPLETE	INCOMPLETE	INCOMPLETE	INCOMPLETE
M00660	Xanthomonas spp. pathogenicity signature, T3SS and effectors	INCOMPLETE	INCOMPLETE	INCOMPLETE	INCOMPLETE	INCOMPLETE	INCOMPLETE	INCOMPLETE	INCOMPLETE	INCOMPLETE	INCOMPLETE	INCOMPLETE	INCOMPLETE	INCOMPLETE	INCOMPLETE	INCOMPLETE	INCOMPLETE	INCOMPLETE	INCOMPLETE	INCOMPLETE	INCOMPLETE	INCOMPLETE	INCOMPLETE	INCOMPLETE	INCOMPLETE	INCOMPLETE	INCOMPLETE	INCOMPLETE	INCOMPLETE	INCOMPLETE	INCOMPLETE	INCOMPLETE	INCOMPLETE	INCOMPLETE	INCOMPLETE	INCOMPLETE	INCOMPLETE	INCOMPLETE	INCOMPLETE	INCOMPLETE	INCOMPLETE	INCOMPLETE	INCOMPLETE	INCOMPLETE	INCOMPLETE	INCOMPLETE	INCOMPLETE	INCOMPLETE	INCOMPLETE
M00661	Paspaline biosynthesis, geranylgeranyl-PP + indoleglycerol phosphate => paspaline	INCOMPLETE	INCOMPLETE	INCOMPLETE	INCOMPLETE	INCOMPLETE	INCOMPLETE	INCOMPLETE	INCOMPLETE	INCOMPLETE	INCOMPLETE	INCOMPLETE	INCOMPLETE	INCOMPLETE	INCOMPLETE	INCOMPLETE	INCOMPLETE	INCOMPLETE	INCOMPLETE	INCOMPLETE	INCOMPLETE	INCOMPLETE	INCOMPLETE	INCOMPLETE	INCOMPLETE	INCOMPLETE	INCOMPLETE	INCOMPLETE	INCOMPLETE	INCOMPLETE	INCOMPLETE	INCOMPLETE	INCOMPLETE	INCOMPLETE	INCOMPLETE	INCOMPLETE	INCOMPLETE	INCOMPLETE	INCOMPLETE	INCOMPLETE	INCOMPLETE	INCOMPLETE	INCOMPLETE	INCOMPLETE	INCOMPLETE	INCOMPLETE	INCOMPLETE	INCOMPLETE	INCOMPLETE
M00664	Nodulation	INCOMPLETE	INCOMPLETE	INCOMPLETE	INCOMPLETE	INCOMPLETE	INCOMPLETE	INCOMPLETE	INCOMPLETE	INCOMPLETE	INCOMPLETE	INCOMPLETE	INCOMPLETE	INCOMPLETE	INCOMPLETE	INCOMPLETE	INCOMPLETE	INCOMPLETE	INCOMPLETE	INCOMPLETE	INCOMPLETE	INCOMPLETE	INCOMPLETE	INCOMPLETE	INCOMPLETE	INCOMPLETE	INCOMPLETE	INCOMPLETE	INCOMPLETE	INCOMPLETE	INCOMPLETE	INCOMPLETE	INCOMPLETE	INCOMPLETE	INCOMPLETE	INCOMPLETE	INCOMPLETE	INCOMPLETE	INCOMPLETE	INCOMPLETE	INCOMPLETE	INCOMPLETE	INCOMPLETE	INCOMPLETE	INCOMPLETE	INCOMPLETE	INCOMPLETE	INCOMPLETE	INCOMPLETE
M00672	Penicillin biosynthesis, aminoadipate + cycteine + valine => penicillin	INCOMPLETE	INCOMPLETE	INCOMPLETE	INCOMPLETE	INCOMPLETE	INCOMPLETE	INCOMPLETE	INCOMPLETE	INCOMPLETE	INCOMPLETE	INCOMPLETE	INCOMPLETE	INCOMPLETE	INCOMPLETE	INCOMPLETE	INCOMPLETE	INCOMPLETE	INCOMPLETE	INCOMPLETE	INCOMPLETE	INCOMPLETE	INCOMPLETE	INCOMPLETE	INCOMPLETE	INCOMPLETE	INCOMPLETE	INCOMPLETE	INCOMPLETE	INCOMPLETE	INCOMPLETE	INCOMPLETE	INCOMPLETE	INCOMPLETE	INCOMPLETE	INCOMPLETE	INCOMPLETE	INCOMPLETE	INCOMPLETE	INCOMPLETE	INCOMPLETE	INCOMPLETE	INCOMPLETE	INCOMPLETE	INCOMPLETE	INCOMPLETE	INCOMPLETE	INCOMPLETE	INCOMPLETE
M00673	Cephamycin C biosynthesis, aminoadipate + cycteine + valine => cephamycin C	INCOMPLETE	INCOMPLETE	INCOMPLETE	INCOMPLETE	INCOMPLETE	INCOMPLETE	INCOMPLETE	INCOMPLETE	INCOMPLETE	INCOMPLETE	INCOMPLETE	INCOMPLETE	INCOMPLETE	INCOMPLETE	INCOMPLETE	INCOMPLETE	INCOMPLETE	INCOMPLETE	INCOMPLETE	INCOMPLETE	INCOMPLETE	INCOMPLETE	INCOMPLETE	INCOMPLETE	INCOMPLETE	INCOMPLETE	INCOMPLETE	INCOMPLETE	INCOMPLETE	INCOMPLETE	INCOMPLETE	INCOMPLETE	INCOMPLETE	INCOMPLETE	INCOMPLETE	INCOMPLETE	INCOMPLETE	INCOMPLETE	INCOMPLETE	INCOMPLETE	INCOMPLETE	INCOMPLETE	INCOMPLETE	INCOMPLETE	INCOMPLETE	INCOMPLETE	INCOMPLETE	INCOMPLETE
M00674	Clavaminate biosynthesis, arginine + glyceraldehyde-3P => clavaminate	INCOMPLETE	INCOMPLETE	INCOMPLETE	INCOMPLETE	INCOMPLETE	INCOMPLETE	INCOMPLETE	INCOMPLETE	INCOMPLETE	INCOMPLETE	INCOMPLETE	INCOMPLETE	INCOMPLETE	INCOMPLETE	INCOMPLETE	INCOMPLETE	INCOMPLETE	INCOMPLETE	INCOMPLETE	INCOMPLETE	INCOMPLETE	INCOMPLETE	INCOMPLETE	INCOMPLETE	INCOMPLETE	INCOMPLETE	INCOMPLETE	INCOMPLETE	INCOMPLETE	INCOMPLETE	INCOMPLETE	INCOMPLETE	INCOMPLETE	INCOMPLETE	INCOMPLETE	INCOMPLETE	INCOMPLETE	INCOMPLETE	INCOMPLETE	INCOMPLETE	INCOMPLETE	INCOMPLETE	INCOMPLETE	INCOMPLETE	INCOMPLETE	INCOMPLETE	INCOMPLETE	INCOMPLETE
M00675	Carbapenem-3-carboxylate biosynthesis, pyrroline-5-carboxylate + malonyl-CoA => carbapenem-3-carboxylate	INCOMPLETE	INCOMPLETE	INCOMPLETE	INCOMPLETE	INCOMPLETE	INCOMPLETE	INCOMPLETE	INCOMPLETE	INCOMPLETE	INCOMPLETE	INCOMPLETE	INCOMPLETE	INCOMPLETE	INCOMPLETE	INCOMPLETE	INCOMPLETE	INCOMPLETE	INCOMPLETE	INCOMPLETE	INCOMPLETE	INCOMPLETE	INCOMPLETE	INCOMPLETE	INCOMPLETE	INCOMPLETE	INCOMPLETE	INCOMPLETE	INCOMPLETE	INCOMPLETE	INCOMPLETE	INCOMPLETE	INCOMPLETE	INCOMPLETE	INCOMPLETE	INCOMPLETE	INCOMPLETE	INCOMPLETE	INCOMPLETE	INCOMPLETE	INCOMPLETE	INCOMPLETE	INCOMPLETE	INCOMPLETE	INCOMPLETE	INCOMPLETE	INCOMPLETE	INCOMPLETE	INCOMPLETE
M00696	Multidrug resistance, efflux pump AcrEF-TolC	2 BLOCKS MISSING	2 BLOCKS MISSING	2 BLOCKS MISSING	2 BLOCKS MISSING	2 BLOCKS MISSING	2 BLOCKS MISSING	2 BLOCKS MISSING	2 BLOCKS MISSING	2 BLOCKS MISSING	2 BLOCKS MISSING	2 BLOCKS MISSING	2 BLOCKS MISSING	2 BLOCKS MISSING	2 BLOCKS MISSING	2 BLOCKS MISSING	2 BLOCKS MISSING	2 BLOCKS MISSING	2 BLOCKS MISSING	2 BLOCKS MISSING	2 BLOCKS MISSING	2 BLOCKS MISSING	2 BLOCKS MISSING	2 BLOCKS MISSING	2 BLOCKS MISSING	2 BLOCKS MISSING	2 BLOCKS MISSING	2 BLOCKS MISSING	2 BLOCKS MISSING	2 BLOCKS MISSING	2 BLOCKS MISSING	2 BLOCKS MISSING	2 BLOCKS MISSING	2 BLOCKS MISSING	2 BLOCKS MISSING	2 BLOCKS MISSING	2 BLOCKS MISSING	2 BLOCKS MISSING	2 BLOCKS MISSING	2 BLOCKS MISSING	2 BLOCKS MISSING	2 BLOCKS MISSING	2 BLOCKS MISSING	2 BLOCKS MISSING	2 BLOCKS MISSING	2 BLOCKS MISSING	2 BLOCKS MISSING	2 BLOCKS MISSING	2 BLOCKS MISSING
M00697	Multidrug resistance, efflux pump MdtEF-TolC	2 BLOCKS MISSING	2 BLOCKS MISSING	2 BLOCKS MISSING	2 BLOCKS MISSING	2 BLOCKS MISSING	2 BLOCKS MISSING	2 BLOCKS MISSING	2 BLOCKS MISSING	2 BLOCKS MISSING	2 BLOCKS MISSING	2 BLOCKS MISSING	2 BLOCKS MISSING	2 BLOCKS MISSING	2 BLOCKS MISSING	2 BLOCKS MISSING	2 BLOCKS MISSING	2 BLOCKS MISSING	2 BLOCKS MISSING	2 BLOCKS MISSING	2 BLOCKS MISSING	2 BLOCKS MISSING	2 BLOCKS MISSING	2 BLOCKS MISSING	2 BLOCKS MISSING	2 BLOCKS MISSING	2 BLOCKS MISSING	2 BLOCKS MISSING	2 BLOCKS MISSING	2 BLOCKS MISSING	2 BLOCKS MISSING	2 BLOCKS MISSING	2 BLOCKS MISSING	2 BLOCKS MISSING	2 BLOCKS MISSING	2 BLOCKS MISSING	2 BLOCKS MISSING	2 BLOCKS MISSING	2 BLOCKS MISSING	2 BLOCKS MISSING	2 BLOCKS MISSING	2 BLOCKS MISSING	2 BLOCKS MISSING	2 BLOCKS MISSING	2 BLOCKS MISSING	2 BLOCKS MISSING	2 BLOCKS MISSING	2 BLOCKS MISSING	2 BLOCKS MISSING
M00698	Multidrug resistance, efflux pump BpeEF-OprC	2 BLOCKS MISSING	2 BLOCKS MISSING	2 BLOCKS MISSING	2 BLOCKS MISSING	2 BLOCKS MISSING	2 BLOCKS MISSING	2 BLOCKS MISSING	2 BLOCKS MISSING	2 BLOCKS MISSING	2 BLOCKS MISSING	2 BLOCKS MISSING	2 BLOCKS MISSING	2 BLOCKS MISSING	2 BLOCKS MISSING	2 BLOCKS MISSING	2 BLOCKS MISSING	2 BLOCKS MISSING	2 BLOCKS MISSING	2 BLOCKS MISSING	2 BLOCKS MISSING	2 BLOCKS MISSING	2 BLOCKS MISSING	2 BLOCKS MISSING	2 BLOCKS MISSING	2 BLOCKS MISSING	2 BLOCKS MISSING	2 BLOCKS MISSING	2 BLOCKS MISSING	2 BLOCKS MISSING	2 BLOCKS MISSING	2 BLOCKS MISSING	2 BLOCKS MISSING	2 BLOCKS MISSING	2 BLOCKS MISSING	2 BLOCKS MISSING	2 BLOCKS MISSING	2 BLOCKS MISSING	2 BLOCKS MISSING	2 BLOCKS MISSING	2 BLOCKS MISSING	2 BLOCKS MISSING	2 BLOCKS MISSING	2 BLOCKS MISSING	2 BLOCKS MISSING	2 BLOCKS MISSING	2 BLOCKS MISSING	2 BLOCKS MISSING	2 BLOCKS MISSING
M00700	Multidrug resistance, efflux pump AbcA	2 BLOCKS MISSING	2 BLOCKS MISSING	2 BLOCKS MISSING	1 BLOCK MISSING	2 BLOCKS MISSING	2 BLOCKS MISSING	2 BLOCKS MISSING	2 BLOCKS MISSING	2 BLOCKS MISSING	2 BLOCKS MISSING	2 BLOCKS MISSING	2 BLOCKS MISSING	2 BLOCKS MISSING	2 BLOCKS MISSING	2 BLOCKS MISSING	2 BLOCKS MISSING	2 BLOCKS MISSING	2 BLOCKS MISSING	2 BLOCKS MISSING	2 BLOCKS MISSING	2 BLOCKS MISSING	2 BLOCKS MISSING	2 BLOCKS MISSING	2 BLOCKS MISSING	2 BLOCKS MISSING	2 BLOCKS MISSING	2 BLOCKS MISSING	2 BLOCKS MISSING	2 BLOCKS MISSING	2 BLOCKS MISSING	2 BLOCKS MISSING	1 BLOCK MISSING	2 BLOCKS MISSING	2 BLOCKS MISSING	2 BLOCKS MISSING	2 BLOCKS MISSING	2 BLOCKS MISSING	2 BLOCKS MISSING	1 BLOCK MISSING	2 BLOCKS MISSING	2 BLOCKS MISSING	2 BLOCKS MISSING	2 BLOCKS MISSING	2 BLOCKS MISSING	2 BLOCKS MISSING	1 BLOCK MISSING	2 BLOCKS MISSING	2 BLOCKS MISSING
M00702	Multidrug resistance, efflux pump NorB	2 BLOCKS MISSING	2 BLOCKS MISSING	2 BLOCKS MISSING	2 BLOCKS MISSING	2 BLOCKS MISSING	2 BLOCKS MISSING	2 BLOCKS MISSING	2 BLOCKS MISSING	2 BLOCKS MISSING	2 BLOCKS MISSING	2 BLOCKS MISSING	2 BLOCKS MISSING	1 BLOCK MISSING	2 BLOCKS MISSING	2 BLOCKS MISSING	2 BLOCKS MISSING	2 BLOCKS MISSING	2 BLOCKS MISSING	2 BLOCKS MISSING	2 BLOCKS MISSING	2 BLOCKS MISSING	2 BLOCKS MISSING	2 BLOCKS MISSING	2 BLOCKS MISSING	1 BLOCK MISSING	2 BLOCKS MISSING	2 BLOCKS MISSING	2 BLOCKS MISSING	2 BLOCKS MISSING	2 BLOCKS MISSING	2 BLOCKS MISSING	2 BLOCKS MISSING	1 BLOCK MISSING	2 BLOCKS MISSING	2 BLOCKS MISSING	2 BLOCKS MISSING	2 BLOCKS MISSING	2 BLOCKS MISSING	2 BLOCKS MISSING	2 BLOCKS MISSING	2 BLOCKS MISSING	2 BLOCKS MISSING	1 BLOCK MISSING	2 BLOCKS MISSING	2 BLOCKS MISSING	2 BLOCKS MISSING	2 BLOCKS MISSING	2 BLOCKS MISSING
M00704	Tetracycline resistance, efflux pump Tet38	2 BLOCKS MISSING	2 BLOCKS MISSING	2 BLOCKS MISSING	2 BLOCKS MISSING	2 BLOCKS MISSING	2 BLOCKS MISSING	2 BLOCKS MISSING	2 BLOCKS MISSING	2 BLOCKS MISSING	2 BLOCKS MISSING	2 BLOCKS MISSING	2 BLOCKS MISSING	2 BLOCKS MISSING	2 BLOCKS MISSING	2 BLOCKS MISSING	2 BLOCKS MISSING	2 BLOCKS MISSING	2 BLOCKS MISSING	2 BLOCKS MISSING	2 BLOCKS MISSING	2 BLOCKS MISSING	2 BLOCKS MISSING	2 BLOCKS MISSING	2 BLOCKS MISSING	2 BLOCKS MISSING	2 BLOCKS MISSING	2 BLOCKS MISSING	2 BLOCKS MISSING	2 BLOCKS MISSING	2 BLOCKS MISSING	2 BLOCKS MISSING	2 BLOCKS MISSING	2 BLOCKS MISSING	2 BLOCKS MISSING	2 BLOCKS MISSING	2 BLOCKS MISSING	2 BLOCKS MISSING	2 BLOCKS MISSING	2 BLOCKS MISSING	2 BLOCKS MISSING	2 BLOCKS MISSING	2 BLOCKS MISSING	2 BLOCKS MISSING	2 BLOCKS MISSING	2 BLOCKS MISSING	2 BLOCKS MISSING	2 BLOCKS MISSING	2 BLOCKS MISSING
M00705	Multidrug resistance, efflux pump MepA	2 BLOCKS MISSING	2 BLOCKS MISSING	2 BLOCKS MISSING	2 BLOCKS MISSING	2 BLOCKS MISSING	2 BLOCKS MISSING	2 BLOCKS MISSING	2 BLOCKS MISSING	2 BLOCKS MISSING	2 BLOCKS MISSING	2 BLOCKS MISSING	2 BLOCKS MISSING	2 BLOCKS MISSING	2 BLOCKS MISSING	2 BLOCKS MISSING	2 BLOCKS MISSING	2 BLOCKS MISSING	2 BLOCKS MISSING	2 BLOCKS MISSING	2 BLOCKS MISSING	2 BLOCKS MISSING	2 BLOCKS MISSING	2 BLOCKS MISSING	2 BLOCKS MISSING	2 BLOCKS MISSING	2 BLOCKS MISSING	2 BLOCKS MISSING	2 BLOCKS MISSING	2 BLOCKS MISSING	2 BLOCKS MISSING	2 BLOCKS MISSING	2 BLOCKS MISSING	2 BLOCKS MISSING	2 BLOCKS MISSING	2 BLOCKS MISSING	2 BLOCKS MISSING	2 BLOCKS MISSING	2 BLOCKS MISSING	2 BLOCKS MISSING	2 BLOCKS MISSING	2 BLOCKS MISSING	2 BLOCKS MISSING	2 BLOCKS MISSING	2 BLOCKS MISSING	2 BLOCKS MISSING	2 BLOCKS MISSING	2 BLOCKS MISSING	2 BLOCKS MISSING
M00714	Multidrug resistance, efflux pump QacA	2 BLOCKS MISSING	2 BLOCKS MISSING	2 BLOCKS MISSING	2 BLOCKS MISSING	2 BLOCKS MISSING	2 BLOCKS MISSING	2 BLOCKS MISSING	2 BLOCKS MISSING	2 BLOCKS MISSING	2 BLOCKS MISSING	2 BLOCKS MISSING	2 BLOCKS MISSING	2 BLOCKS MISSING	2 BLOCKS MISSING	2 BLOCKS MISSING	2 BLOCKS MISSING	2 BLOCKS MISSING	2 BLOCKS MISSING	2 BLOCKS MISSING	2 BLOCKS MISSING	2 BLOCKS MISSING	2 BLOCKS MISSING	2 BLOCKS MISSING	2 BLOCKS MISSING	2 BLOCKS MISSING	2 BLOCKS MISSING	2 BLOCKS MISSING	2 BLOCKS MISSING	2 BLOCKS MISSING	2 BLOCKS MISSING	2 BLOCKS MISSING	2 BLOCKS MISSING	2 BLOCKS MISSING	2 BLOCKS MISSING	2 BLOCKS MISSING	2 BLOCKS MISSING	2 BLOCKS MISSING	2 BLOCKS MISSING	2 BLOCKS MISSING	2 BLOCKS MISSING	2 BLOCKS MISSING	2 BLOCKS MISSING	2 BLOCKS MISSING	2 BLOCKS MISSING	2 BLOCKS MISSING	2 BLOCKS MISSING	2 BLOCKS MISSING	2 BLOCKS MISSING
M00718	Multidrug resistance, efflux pump MexAB-OprM	2 BLOCKS MISSING	2 BLOCKS MISSING	2 BLOCKS MISSING	2 BLOCKS MISSING	2 BLOCKS MISSING	2 BLOCKS MISSING	2 BLOCKS MISSING	2 BLOCKS MISSING	2 BLOCKS MISSING	2 BLOCKS MISSING	2 BLOCKS MISSING	2 BLOCKS MISSING	2 BLOCKS MISSING	1 BLOCK MISSING	2 BLOCKS MISSING	2 BLOCKS MISSING	2 BLOCKS MISSING	2 BLOCKS MISSING	2 BLOCKS MISSING	2 BLOCKS MISSING	2 BLOCKS MISSING	2 BLOCKS MISSING	2 BLOCKS MISSING	2 BLOCKS MISSING	1 BLOCK MISSING	2 BLOCKS MISSING	2 BLOCKS MISSING	2 BLOCKS MISSING	2 BLOCKS MISSING	2 BLOCKS MISSING	2 BLOCKS MISSING	2 BLOCKS MISSING	2 BLOCKS MISSING	1 BLOCK MISSING	2 BLOCKS MISSING	2 BLOCKS MISSING	2 BLOCKS MISSING	2 BLOCKS MISSING	2 BLOCKS MISSING	2 BLOCKS MISSING	2 BLOCKS MISSING	2 BLOCKS MISSING	2 BLOCKS MISSING	2 BLOCKS MISSING	2 BLOCKS MISSING	2 BLOCKS MISSING	2 BLOCKS MISSING	2 BLOCKS MISSING
M00725	Cationic antimicrobial peptide (CAMP) resistance, dltABCD operon	INCOMPLETE	INCOMPLETE	INCOMPLETE	INCOMPLETE	INCOMPLETE	INCOMPLETE	INCOMPLETE	INCOMPLETE	INCOMPLETE	INCOMPLETE	INCOMPLETE	INCOMPLETE	INCOMPLETE	INCOMPLETE	INCOMPLETE	INCOMPLETE	INCOMPLETE	INCOMPLETE	INCOMPLETE	INCOMPLETE	INCOMPLETE	INCOMPLETE	INCOMPLETE	INCOMPLETE	INCOMPLETE	INCOMPLETE	INCOMPLETE	INCOMPLETE	INCOMPLETE	INCOMPLETE	INCOMPLETE	INCOMPLETE	INCOMPLETE	INCOMPLETE	INCOMPLETE	INCOMPLETE	INCOMPLETE	INCOMPLETE	INCOMPLETE	INCOMPLETE	INCOMPLETE	INCOMPLETE	INCOMPLETE	INCOMPLETE	INCOMPLETE	INCOMPLETE	INCOMPLETE	INCOMPLETE
M00726	Cationic antimicrobial peptide (CAMP) resistance, lysyl-phosphatidylglycerol (L-PG) synthase MprF	INCOMPLETE	INCOMPLETE	INCOMPLETE	INCOMPLETE	INCOMPLETE	INCOMPLETE	INCOMPLETE	INCOMPLETE	INCOMPLETE	INCOMPLETE	INCOMPLETE	INCOMPLETE	INCOMPLETE	INCOMPLETE	2 BLOCKS MISSING	INCOMPLETE	INCOMPLETE	INCOMPLETE	INCOMPLETE	INCOMPLETE	INCOMPLETE	INCOMPLETE	INCOMPLETE	INCOMPLETE	INCOMPLETE	INCOMPLETE	INCOMPLETE	INCOMPLETE	INCOMPLETE	INCOMPLETE	INCOMPLETE	INCOMPLETE	INCOMPLETE	INCOMPLETE	INCOMPLETE	INCOMPLETE	INCOMPLETE	INCOMPLETE	INCOMPLETE	INCOMPLETE	INCOMPLETE	INCOMPLETE	INCOMPLETE	INCOMPLETE	INCOMPLETE	INCOMPLETE	INCOMPLETE	INCOMPLETE
M00730	Cationic antimicrobial peptide (CAMP) resistance, VraFG transporter	INCOMPLETE	INCOMPLETE	INCOMPLETE	INCOMPLETE	INCOMPLETE	INCOMPLETE	INCOMPLETE	INCOMPLETE	INCOMPLETE	INCOMPLETE	INCOMPLETE	INCOMPLETE	INCOMPLETE	INCOMPLETE	INCOMPLETE	INCOMPLETE	INCOMPLETE	INCOMPLETE	INCOMPLETE	INCOMPLETE	INCOMPLETE	INCOMPLETE	INCOMPLETE	INCOMPLETE	INCOMPLETE	INCOMPLETE	INCOMPLETE	INCOMPLETE	INCOMPLETE	INCOMPLETE	INCOMPLETE	INCOMPLETE	INCOMPLETE	INCOMPLETE	INCOMPLETE	INCOMPLETE	INCOMPLETE	INCOMPLETE	INCOMPLETE	INCOMPLETE	INCOMPLETE	INCOMPLETE	INCOMPLETE	INCOMPLETE	INCOMPLETE	INCOMPLETE	INCOMPLETE	INCOMPLETE
M00736	Nocardicin A biosynthesis, L-pHPG + arginine + serine => nocardicin A	INCOMPLETE	INCOMPLETE	INCOMPLETE	INCOMPLETE	INCOMPLETE	INCOMPLETE	INCOMPLETE	INCOMPLETE	INCOMPLETE	INCOMPLETE	INCOMPLETE	INCOMPLETE	INCOMPLETE	INCOMPLETE	INCOMPLETE	INCOMPLETE	INCOMPLETE	INCOMPLETE	INCOMPLETE	INCOMPLETE	INCOMPLETE	INCOMPLETE	INCOMPLETE	INCOMPLETE	INCOMPLETE	INCOMPLETE	INCOMPLETE	INCOMPLETE	INCOMPLETE	INCOMPLETE	INCOMPLETE	INCOMPLETE	INCOMPLETE	INCOMPLETE	INCOMPLETE	INCOMPLETE	INCOMPLETE	INCOMPLETE	INCOMPLETE	INCOMPLETE	INCOMPLETE	INCOMPLETE	INCOMPLETE	INCOMPLETE	INCOMPLETE	INCOMPLETE	INCOMPLETE	INCOMPLETE
M00740	Methylaspartate cycle	INCOMPLETE	INCOMPLETE	INCOMPLETE	INCOMPLETE	INCOMPLETE	INCOMPLETE	INCOMPLETE	INCOMPLETE	INCOMPLETE	INCOMPLETE	INCOMPLETE	INCOMPLETE	INCOMPLETE	INCOMPLETE	INCOMPLETE	INCOMPLETE	INCOMPLETE	INCOMPLETE	INCOMPLETE	INCOMPLETE	INCOMPLETE	INCOMPLETE	INCOMPLETE	INCOMPLETE	INCOMPLETE	INCOMPLETE	INCOMPLETE	INCOMPLETE	INCOMPLETE	INCOMPLETE	INCOMPLETE	INCOMPLETE	INCOMPLETE	INCOMPLETE	INCOMPLETE	INCOMPLETE	INCOMPLETE	INCOMPLETE	INCOMPLETE	INCOMPLETE	INCOMPLETE	INCOMPLETE	INCOMPLETE	INCOMPLETE	INCOMPLETE	INCOMPLETE	INCOMPLETE	INCOMPLETE
M00741	Propanoyl-CoA metabolism, propanoyl-CoA => succinyl-CoA	COMPLETE	INCOMPLETE	1 BLOCK MISSING	1 BLOCK MISSING	INCOMPLETE	COMPLETE	INCOMPLETE	INCOMPLETE	1 BLOCK MISSING	1 BLOCK MISSING	INCOMPLETE	1 BLOCK MISSING	1 BLOCK MISSING	1 BLOCK MISSING	1 BLOCK MISSING	INCOMPLETE	INCOMPLETE	1 BLOCK MISSING	INCOMPLETE	1 BLOCK MISSING	INCOMPLETE	INCOMPLETE	2 BLOCKS MISSING	COMPLETE	INCOMPLETE	2 BLOCKS MISSING	2 BLOCKS MISSING	INCOMPLETE	2 BLOCKS MISSING	INCOMPLETE	INCOMPLETE	INCOMPLETE	2 BLOCKS MISSING	1 BLOCK MISSING	1 BLOCK MISSING	INCOMPLETE	INCOMPLETE	INCOMPLETE	1 BLOCK MISSING	INCOMPLETE	1 BLOCK MISSING	INCOMPLETE	INCOMPLETE	INCOMPLETE	INCOMPLETE	INCOMPLETE	INCOMPLETE	INCOMPLETE
M00744	Cationic antimicrobial peptide (CAMP) resistance, protease PgtE	INCOMPLETE	INCOMPLETE	INCOMPLETE	INCOMPLETE	INCOMPLETE	INCOMPLETE	INCOMPLETE	INCOMPLETE	INCOMPLETE	INCOMPLETE	INCOMPLETE	INCOMPLETE	INCOMPLETE	INCOMPLETE	INCOMPLETE	INCOMPLETE	INCOMPLETE	INCOMPLETE	INCOMPLETE	INCOMPLETE	INCOMPLETE	INCOMPLETE	INCOMPLETE	INCOMPLETE	INCOMPLETE	2 BLOCKS MISSING	INCOMPLETE	INCOMPLETE	INCOMPLETE	INCOMPLETE	INCOMPLETE	INCOMPLETE	INCOMPLETE	INCOMPLETE	INCOMPLETE	INCOMPLETE	INCOMPLETE	INCOMPLETE	INCOMPLETE	INCOMPLETE	INCOMPLETE	INCOMPLETE	INCOMPLETE	INCOMPLETE	INCOMPLETE	INCOMPLETE	INCOMPLETE	INCOMPLETE
M00745	Imipenem resistance, repression of porin OprD	1 BLOCK MISSING	1 BLOCK MISSING	1 BLOCK MISSING	1 BLOCK MISSING	1 BLOCK MISSING	1 BLOCK MISSING	1 BLOCK MISSING	1 BLOCK MISSING	1 BLOCK MISSING	1 BLOCK MISSING	1 BLOCK MISSING	1 BLOCK MISSING	1 BLOCK MISSING	1 BLOCK MISSING	1 BLOCK MISSING	1 BLOCK MISSING	1 BLOCK MISSING	1 BLOCK MISSING	1 BLOCK MISSING	1 BLOCK MISSING	1 BLOCK MISSING	1 BLOCK MISSING	1 BLOCK MISSING	1 BLOCK MISSING	1 BLOCK MISSING	1 BLOCK MISSING	1 BLOCK MISSING	1 BLOCK MISSING	1 BLOCK MISSING	1 BLOCK MISSING	1 BLOCK MISSING	1 BLOCK MISSING	1 BLOCK MISSING	1 BLOCK MISSING	1 BLOCK MISSING	1 BLOCK MISSING	1 BLOCK MISSING	1 BLOCK MISSING	1 BLOCK MISSING	1 BLOCK MISSING	1 BLOCK MISSING	1 BLOCK MISSING	1 BLOCK MISSING	1 BLOCK MISSING	1 BLOCK MISSING	1 BLOCK MISSING	1 BLOCK MISSING	1 BLOCK MISSING
M00746	Multidrug resistance, repression of porin OmpF	INCOMPLETE	INCOMPLETE	INCOMPLETE	INCOMPLETE	INCOMPLETE	INCOMPLETE	INCOMPLETE	INCOMPLETE	INCOMPLETE	INCOMPLETE	INCOMPLETE	INCOMPLETE	INCOMPLETE	INCOMPLETE	INCOMPLETE	INCOMPLETE	INCOMPLETE	INCOMPLETE	INCOMPLETE	INCOMPLETE	INCOMPLETE	INCOMPLETE	INCOMPLETE	INCOMPLETE	INCOMPLETE	INCOMPLETE	INCOMPLETE	INCOMPLETE	INCOMPLETE	INCOMPLETE	INCOMPLETE	INCOMPLETE	INCOMPLETE	INCOMPLETE	INCOMPLETE	INCOMPLETE	INCOMPLETE	INCOMPLETE	INCOMPLETE	INCOMPLETE	INCOMPLETE	INCOMPLETE	INCOMPLETE	INCOMPLETE	INCOMPLETE	INCOMPLETE	INCOMPLETE	INCOMPLETE
M00761	Undecaprenylphosphate alpha-L-Ara4N biosynthesis, UDP-GlcA => undecaprenyl phosphate alpha-L-Ara4N	INCOMPLETE	INCOMPLETE	INCOMPLETE	INCOMPLETE	INCOMPLETE	INCOMPLETE	INCOMPLETE	INCOMPLETE	INCOMPLETE	INCOMPLETE	INCOMPLETE	INCOMPLETE	INCOMPLETE	1 BLOCK MISSING	INCOMPLETE	INCOMPLETE	INCOMPLETE	INCOMPLETE	INCOMPLETE	INCOMPLETE	INCOMPLETE	INCOMPLETE	INCOMPLETE	2 BLOCKS MISSING	INCOMPLETE	INCOMPLETE	INCOMPLETE	INCOMPLETE	INCOMPLETE	INCOMPLETE	INCOMPLETE	INCOMPLETE	INCOMPLETE	INCOMPLETE	INCOMPLETE	INCOMPLETE	INCOMPLETE	INCOMPLETE	INCOMPLETE	INCOMPLETE	INCOMPLETE	INCOMPLETE	INCOMPLETE	INCOMPLETE	INCOMPLETE	INCOMPLETE	INCOMPLETE	INCOMPLETE
M00763	Ornithine biosynthesis, mediated by LysW, glutamate => ornithine	INCOMPLETE	INCOMPLETE	INCOMPLETE	INCOMPLETE	INCOMPLETE	INCOMPLETE	INCOMPLETE	INCOMPLETE	INCOMPLETE	INCOMPLETE	INCOMPLETE	INCOMPLETE	INCOMPLETE	1 BLOCK MISSING	INCOMPLETE	INCOMPLETE	INCOMPLETE	INCOMPLETE	INCOMPLETE	INCOMPLETE	INCOMPLETE	INCOMPLETE	INCOMPLETE	INCOMPLETE	INCOMPLETE	INCOMPLETE	INCOMPLETE	INCOMPLETE	INCOMPLETE	INCOMPLETE	INCOMPLETE	INCOMPLETE	INCOMPLETE	INCOMPLETE	INCOMPLETE	INCOMPLETE	INCOMPLETE	INCOMPLETE	INCOMPLETE	INCOMPLETE	INCOMPLETE	INCOMPLETE	INCOMPLETE	INCOMPLETE	INCOMPLETE	INCOMPLETE	INCOMPLETE	INCOMPLETE
M00769	Multidrug resistance, efflux pump MexPQ-OpmE	INCOMPLETE	INCOMPLETE	INCOMPLETE	2 BLOCKS MISSING	INCOMPLETE	INCOMPLETE	INCOMPLETE	INCOMPLETE	INCOMPLETE	INCOMPLETE	INCOMPLETE	INCOMPLETE	INCOMPLETE	INCOMPLETE	INCOMPLETE	INCOMPLETE	INCOMPLETE	INCOMPLETE	INCOMPLETE	INCOMPLETE	INCOMPLETE	INCOMPLETE	INCOMPLETE	INCOMPLETE	2 BLOCKS MISSING	2 BLOCKS MISSING	INCOMPLETE	INCOMPLETE	INCOMPLETE	INCOMPLETE	INCOMPLETE	INCOMPLETE	INCOMPLETE	INCOMPLETE	INCOMPLETE	2 BLOCKS MISSING	INCOMPLETE	INCOMPLETE	INCOMPLETE	INCOMPLETE	INCOMPLETE	INCOMPLETE	INCOMPLETE	INCOMPLETE	2 BLOCKS MISSING	INCOMPLETE	INCOMPLETE	INCOMPLETE
M00773	Tylosin biosynthesis, methylmalonyl-CoA + malonyl-CoA => tylactone => tylosin	INCOMPLETE	INCOMPLETE	INCOMPLETE	INCOMPLETE	INCOMPLETE	INCOMPLETE	INCOMPLETE	INCOMPLETE	INCOMPLETE	INCOMPLETE	INCOMPLETE	INCOMPLETE	INCOMPLETE	INCOMPLETE	INCOMPLETE	INCOMPLETE	INCOMPLETE	INCOMPLETE	INCOMPLETE	INCOMPLETE	INCOMPLETE	INCOMPLETE	INCOMPLETE	INCOMPLETE	INCOMPLETE	INCOMPLETE	INCOMPLETE	INCOMPLETE	INCOMPLETE	INCOMPLETE	INCOMPLETE	INCOMPLETE	INCOMPLETE	INCOMPLETE	INCOMPLETE	INCOMPLETE	INCOMPLETE	INCOMPLETE	INCOMPLETE	INCOMPLETE	INCOMPLETE	INCOMPLETE	INCOMPLETE	INCOMPLETE	INCOMPLETE	INCOMPLETE	INCOMPLETE	INCOMPLETE
M00774	Erythromycin biosynthesis, propanoyl-CoA + methylmalonyl-CoA => deoxyerythronolide B => erythromycin A/B	INCOMPLETE	INCOMPLETE	INCOMPLETE	INCOMPLETE	INCOMPLETE	INCOMPLETE	INCOMPLETE	INCOMPLETE	INCOMPLETE	INCOMPLETE	INCOMPLETE	INCOMPLETE	INCOMPLETE	INCOMPLETE	INCOMPLETE	INCOMPLETE	INCOMPLETE	INCOMPLETE	INCOMPLETE	INCOMPLETE	INCOMPLETE	INCOMPLETE	INCOMPLETE	INCOMPLETE	INCOMPLETE	INCOMPLETE	INCOMPLETE	INCOMPLETE	INCOMPLETE	INCOMPLETE	INCOMPLETE	INCOMPLETE	INCOMPLETE	INCOMPLETE	INCOMPLETE	INCOMPLETE	INCOMPLETE	INCOMPLETE	INCOMPLETE	INCOMPLETE	INCOMPLETE	INCOMPLETE	INCOMPLETE	INCOMPLETE	INCOMPLETE	INCOMPLETE	INCOMPLETE	INCOMPLETE
M00775	Oleandomycin biosynthesis, malonyl-CoA + methylmalonyl-CoA => 8,8a-deoxyoleandolide => oleandomycin	INCOMPLETE	INCOMPLETE	INCOMPLETE	INCOMPLETE	INCOMPLETE	INCOMPLETE	INCOMPLETE	INCOMPLETE	INCOMPLETE	INCOMPLETE	INCOMPLETE	INCOMPLETE	INCOMPLETE	INCOMPLETE	INCOMPLETE	INCOMPLETE	INCOMPLETE	INCOMPLETE	INCOMPLETE	INCOMPLETE	INCOMPLETE	INCOMPLETE	INCOMPLETE	INCOMPLETE	INCOMPLETE	INCOMPLETE	INCOMPLETE	INCOMPLETE	INCOMPLETE	INCOMPLETE	INCOMPLETE	INCOMPLETE	INCOMPLETE	INCOMPLETE	INCOMPLETE	INCOMPLETE	INCOMPLETE	INCOMPLETE	INCOMPLETE	INCOMPLETE	INCOMPLETE	INCOMPLETE	INCOMPLETE	INCOMPLETE	INCOMPLETE	INCOMPLETE	INCOMPLETE	INCOMPLETE
M00776	Pikromycin/methymycin biosynthesis, methylmalonyl-CoA + malonyl-CoA => narbonolide/10-deoxymethynolide => pikromycin/methymycin	INCOMPLETE	INCOMPLETE	INCOMPLETE	INCOMPLETE	INCOMPLETE	INCOMPLETE	INCOMPLETE	INCOMPLETE	INCOMPLETE	INCOMPLETE	INCOMPLETE	INCOMPLETE	INCOMPLETE	INCOMPLETE	INCOMPLETE	INCOMPLETE	INCOMPLETE	INCOMPLETE	INCOMPLETE	INCOMPLETE	INCOMPLETE	INCOMPLETE	INCOMPLETE	INCOMPLETE	INCOMPLETE	INCOMPLETE	INCOMPLETE	INCOMPLETE	INCOMPLETE	INCOMPLETE	INCOMPLETE	INCOMPLETE	INCOMPLETE	INCOMPLETE	INCOMPLETE	INCOMPLETE	INCOMPLETE	INCOMPLETE	INCOMPLETE	INCOMPLETE	INCOMPLETE	INCOMPLETE	INCOMPLETE	INCOMPLETE	INCOMPLETE	INCOMPLETE	INCOMPLETE	INCOMPLETE
M00777	Avermectin biosynthesis, 2-methylbutanoyl-CoA/isobutyryl-CoA => 6,8a-Seco-6,8a-deoxy-5-oxoavermectin 1a/1b aglycone => avermectin A1a/B1a/A1b/B1b	INCOMPLETE	INCOMPLETE	INCOMPLETE	INCOMPLETE	INCOMPLETE	INCOMPLETE	INCOMPLETE	INCOMPLETE	INCOMPLETE	INCOMPLETE	INCOMPLETE	INCOMPLETE	INCOMPLETE	INCOMPLETE	INCOMPLETE	INCOMPLETE	INCOMPLETE	INCOMPLETE	INCOMPLETE	INCOMPLETE	INCOMPLETE	INCOMPLETE	INCOMPLETE	INCOMPLETE	INCOMPLETE	INCOMPLETE	INCOMPLETE	INCOMPLETE	INCOMPLETE	INCOMPLETE	INCOMPLETE	INCOMPLETE	INCOMPLETE	INCOMPLETE	INCOMPLETE	INCOMPLETE	INCOMPLETE	INCOMPLETE	INCOMPLETE	INCOMPLETE	INCOMPLETE	INCOMPLETE	INCOMPLETE	INCOMPLETE	INCOMPLETE	INCOMPLETE	INCOMPLETE	INCOMPLETE
M00778	Type II polyketide backbone biosynthesis, acyl-CoA + malonyl-CoA => polyketide	INCOMPLETE	INCOMPLETE	INCOMPLETE	INCOMPLETE	INCOMPLETE	INCOMPLETE	INCOMPLETE	INCOMPLETE	INCOMPLETE	INCOMPLETE	INCOMPLETE	INCOMPLETE	INCOMPLETE	INCOMPLETE	INCOMPLETE	INCOMPLETE	INCOMPLETE	INCOMPLETE	INCOMPLETE	INCOMPLETE	INCOMPLETE	INCOMPLETE	INCOMPLETE	INCOMPLETE	INCOMPLETE	INCOMPLETE	INCOMPLETE	INCOMPLETE	INCOMPLETE	INCOMPLETE	INCOMPLETE	INCOMPLETE	INCOMPLETE	INCOMPLETE	INCOMPLETE	INCOMPLETE	INCOMPLETE	INCOMPLETE	INCOMPLETE	INCOMPLETE	INCOMPLETE	INCOMPLETE	INCOMPLETE	INCOMPLETE	INCOMPLETE	INCOMPLETE	INCOMPLETE	INCOMPLETE
M00779	Dihydrokalafungin biosynthesis, octaketide => dihydrokalafungin	INCOMPLETE	INCOMPLETE	INCOMPLETE	INCOMPLETE	INCOMPLETE	INCOMPLETE	INCOMPLETE	INCOMPLETE	INCOMPLETE	INCOMPLETE	INCOMPLETE	INCOMPLETE	INCOMPLETE	INCOMPLETE	INCOMPLETE	INCOMPLETE	INCOMPLETE	INCOMPLETE	INCOMPLETE	INCOMPLETE	INCOMPLETE	INCOMPLETE	INCOMPLETE	INCOMPLETE	INCOMPLETE	INCOMPLETE	INCOMPLETE	INCOMPLETE	INCOMPLETE	INCOMPLETE	INCOMPLETE	INCOMPLETE	INCOMPLETE	INCOMPLETE	INCOMPLETE	INCOMPLETE	INCOMPLETE	INCOMPLETE	INCOMPLETE	INCOMPLETE	INCOMPLETE	INCOMPLETE	INCOMPLETE	INCOMPLETE	INCOMPLETE	INCOMPLETE	INCOMPLETE	INCOMPLETE
M00780	Tetracycline/oxytetracycline biosynthesis, pretetramide => tetracycline/oxytetracycline	INCOMPLETE	INCOMPLETE	INCOMPLETE	INCOMPLETE	INCOMPLETE	INCOMPLETE	INCOMPLETE	INCOMPLETE	INCOMPLETE	INCOMPLETE	INCOMPLETE	INCOMPLETE	INCOMPLETE	INCOMPLETE	INCOMPLETE	INCOMPLETE	INCOMPLETE	INCOMPLETE	INCOMPLETE	INCOMPLETE	INCOMPLETE	INCOMPLETE	INCOMPLETE	INCOMPLETE	INCOMPLETE	INCOMPLETE	INCOMPLETE	INCOMPLETE	INCOMPLETE	INCOMPLETE	INCOMPLETE	INCOMPLETE	INCOMPLETE	INCOMPLETE	INCOMPLETE	INCOMPLETE	INCOMPLETE	INCOMPLETE	INCOMPLETE	INCOMPLETE	INCOMPLETE	INCOMPLETE	INCOMPLETE	INCOMPLETE	INCOMPLETE	INCOMPLETE	INCOMPLETE	INCOMPLETE
M00781	Nogalavinone/aklavinone biosynthesis, deoxynogalonate/deoxyaklanonate => nogalavinone/aklavinone	INCOMPLETE	INCOMPLETE	INCOMPLETE	INCOMPLETE	INCOMPLETE	INCOMPLETE	INCOMPLETE	INCOMPLETE	INCOMPLETE	INCOMPLETE	INCOMPLETE	INCOMPLETE	INCOMPLETE	INCOMPLETE	INCOMPLETE	INCOMPLETE	INCOMPLETE	INCOMPLETE	INCOMPLETE	INCOMPLETE	INCOMPLETE	INCOMPLETE	INCOMPLETE	INCOMPLETE	INCOMPLETE	INCOMPLETE	INCOMPLETE	INCOMPLETE	INCOMPLETE	INCOMPLETE	INCOMPLETE	INCOMPLETE	INCOMPLETE	INCOMPLETE	INCOMPLETE	INCOMPLETE	INCOMPLETE	INCOMPLETE	INCOMPLETE	INCOMPLETE	INCOMPLETE	INCOMPLETE	INCOMPLETE	INCOMPLETE	INCOMPLETE	INCOMPLETE	INCOMPLETE	INCOMPLETE
M00782	Mithramycin biosynthesis, 4-demethylpremithramycinone => mithramycin	INCOMPLETE	INCOMPLETE	INCOMPLETE	INCOMPLETE	INCOMPLETE	INCOMPLETE	INCOMPLETE	INCOMPLETE	INCOMPLETE	INCOMPLETE	INCOMPLETE	INCOMPLETE	INCOMPLETE	INCOMPLETE	INCOMPLETE	INCOMPLETE	INCOMPLETE	INCOMPLETE	INCOMPLETE	INCOMPLETE	INCOMPLETE	INCOMPLETE	INCOMPLETE	INCOMPLETE	INCOMPLETE	INCOMPLETE	INCOMPLETE	INCOMPLETE	INCOMPLETE	INCOMPLETE	INCOMPLETE	INCOMPLETE	INCOMPLETE	INCOMPLETE	INCOMPLETE	INCOMPLETE	INCOMPLETE	INCOMPLETE	INCOMPLETE	INCOMPLETE	INCOMPLETE	INCOMPLETE	INCOMPLETE	INCOMPLETE	INCOMPLETE	INCOMPLETE	INCOMPLETE	INCOMPLETE
M00783	Tetracenomycin C/8-demethyltetracenomycin C biosynthesis, tetracenomycin F2 => tetracenomycin C/8-demethyltetracenomycin C	INCOMPLETE	INCOMPLETE	INCOMPLETE	INCOMPLETE	INCOMPLETE	INCOMPLETE	INCOMPLETE	INCOMPLETE	INCOMPLETE	INCOMPLETE	INCOMPLETE	INCOMPLETE	INCOMPLETE	INCOMPLETE	INCOMPLETE	INCOMPLETE	INCOMPLETE	INCOMPLETE	INCOMPLETE	INCOMPLETE	INCOMPLETE	INCOMPLETE	INCOMPLETE	INCOMPLETE	INCOMPLETE	INCOMPLETE	INCOMPLETE	INCOMPLETE	INCOMPLETE	INCOMPLETE	INCOMPLETE	INCOMPLETE	INCOMPLETE	INCOMPLETE	INCOMPLETE	INCOMPLETE	INCOMPLETE	INCOMPLETE	INCOMPLETE	INCOMPLETE	INCOMPLETE	INCOMPLETE	INCOMPLETE	INCOMPLETE	INCOMPLETE	INCOMPLETE	INCOMPLETE	INCOMPLETE
M00784	Elloramycin biosynthesis, 8-demethyltetracenomycin C => elloramycin A	INCOMPLETE	INCOMPLETE	INCOMPLETE	INCOMPLETE	INCOMPLETE	INCOMPLETE	INCOMPLETE	INCOMPLETE	INCOMPLETE	INCOMPLETE	INCOMPLETE	INCOMPLETE	INCOMPLETE	INCOMPLETE	INCOMPLETE	INCOMPLETE	INCOMPLETE	INCOMPLETE	INCOMPLETE	INCOMPLETE	INCOMPLETE	INCOMPLETE	INCOMPLETE	INCOMPLETE	INCOMPLETE	INCOMPLETE	INCOMPLETE	INCOMPLETE	INCOMPLETE	INCOMPLETE	INCOMPLETE	INCOMPLETE	INCOMPLETE	INCOMPLETE	INCOMPLETE	INCOMPLETE	INCOMPLETE	INCOMPLETE	INCOMPLETE	INCOMPLETE	INCOMPLETE	INCOMPLETE	INCOMPLETE	INCOMPLETE	INCOMPLETE	INCOMPLETE	INCOMPLETE	INCOMPLETE
M00785	Cycloserine biosynthesis, arginine/serine => cycloserine	INCOMPLETE	INCOMPLETE	INCOMPLETE	INCOMPLETE	INCOMPLETE	INCOMPLETE	INCOMPLETE	INCOMPLETE	INCOMPLETE	INCOMPLETE	INCOMPLETE	INCOMPLETE	INCOMPLETE	INCOMPLETE	INCOMPLETE	INCOMPLETE	INCOMPLETE	INCOMPLETE	INCOMPLETE	INCOMPLETE	INCOMPLETE	INCOMPLETE	INCOMPLETE	INCOMPLETE	INCOMPLETE	INCOMPLETE	INCOMPLETE	INCOMPLETE	INCOMPLETE	INCOMPLETE	INCOMPLETE	INCOMPLETE	INCOMPLETE	INCOMPLETE	INCOMPLETE	INCOMPLETE	INCOMPLETE	INCOMPLETE	INCOMPLETE	INCOMPLETE	INCOMPLETE	INCOMPLETE	INCOMPLETE	INCOMPLETE	INCOMPLETE	INCOMPLETE	INCOMPLETE	INCOMPLETE
M00786	Fumitremorgin alkaloid biosynthesis, tryptophan + proline => fumitremorgin C/A	INCOMPLETE	INCOMPLETE	INCOMPLETE	INCOMPLETE	INCOMPLETE	INCOMPLETE	INCOMPLETE	INCOMPLETE	INCOMPLETE	INCOMPLETE	INCOMPLETE	INCOMPLETE	INCOMPLETE	INCOMPLETE	INCOMPLETE	INCOMPLETE	INCOMPLETE	INCOMPLETE	INCOMPLETE	INCOMPLETE	INCOMPLETE	INCOMPLETE	INCOMPLETE	INCOMPLETE	INCOMPLETE	INCOMPLETE	INCOMPLETE	INCOMPLETE	INCOMPLETE	INCOMPLETE	INCOMPLETE	INCOMPLETE	INCOMPLETE	INCOMPLETE	INCOMPLETE	INCOMPLETE	INCOMPLETE	INCOMPLETE	INCOMPLETE	INCOMPLETE	INCOMPLETE	INCOMPLETE	INCOMPLETE	INCOMPLETE	INCOMPLETE	INCOMPLETE	INCOMPLETE	INCOMPLETE
M00787	Bacilysin biosynthesis, prephenate => bacilysin	INCOMPLETE	INCOMPLETE	INCOMPLETE	INCOMPLETE	INCOMPLETE	INCOMPLETE	INCOMPLETE	INCOMPLETE	INCOMPLETE	INCOMPLETE	INCOMPLETE	INCOMPLETE	INCOMPLETE	INCOMPLETE	INCOMPLETE	INCOMPLETE	INCOMPLETE	INCOMPLETE	INCOMPLETE	INCOMPLETE	INCOMPLETE	INCOMPLETE	INCOMPLETE	INCOMPLETE	INCOMPLETE	INCOMPLETE	INCOMPLETE	INCOMPLETE	INCOMPLETE	INCOMPLETE	INCOMPLETE	INCOMPLETE	INCOMPLETE	INCOMPLETE	INCOMPLETE	INCOMPLETE	INCOMPLETE	INCOMPLETE	INCOMPLETE	INCOMPLETE	INCOMPLETE	INCOMPLETE	INCOMPLETE	INCOMPLETE	INCOMPLETE	INCOMPLETE	INCOMPLETE	INCOMPLETE
M00788	Terpentecin biosynthesis, GGAP => terpentecin	2 BLOCKS MISSING	2 BLOCKS MISSING	2 BLOCKS MISSING	2 BLOCKS MISSING	2 BLOCKS MISSING	2 BLOCKS MISSING	2 BLOCKS MISSING	2 BLOCKS MISSING	2 BLOCKS MISSING	2 BLOCKS MISSING	2 BLOCKS MISSING	2 BLOCKS MISSING	2 BLOCKS MISSING	2 BLOCKS MISSING	2 BLOCKS MISSING	2 BLOCKS MISSING	2 BLOCKS MISSING	2 BLOCKS MISSING	2 BLOCKS MISSING	2 BLOCKS MISSING	2 BLOCKS MISSING	2 BLOCKS MISSING	2 BLOCKS MISSING	2 BLOCKS MISSING	2 BLOCKS MISSING	2 BLOCKS MISSING	2 BLOCKS MISSING	2 BLOCKS MISSING	2 BLOCKS MISSING	2 BLOCKS MISSING	2 BLOCKS MISSING	2 BLOCKS MISSING	2 BLOCKS MISSING	2 BLOCKS MISSING	2 BLOCKS MISSING	2 BLOCKS MISSING	2 BLOCKS MISSING	2 BLOCKS MISSING	2 BLOCKS MISSING	2 BLOCKS MISSING	2 BLOCKS MISSING	2 BLOCKS MISSING	2 BLOCKS MISSING	2 BLOCKS MISSING	2 BLOCKS MISSING	2 BLOCKS MISSING	2 BLOCKS MISSING	2 BLOCKS MISSING
M00789	Rebeccamycin biosynthesis, tryptophan => rebeccamycin	INCOMPLETE	INCOMPLETE	INCOMPLETE	INCOMPLETE	INCOMPLETE	INCOMPLETE	INCOMPLETE	INCOMPLETE	INCOMPLETE	INCOMPLETE	INCOMPLETE	INCOMPLETE	INCOMPLETE	INCOMPLETE	INCOMPLETE	INCOMPLETE	INCOMPLETE	INCOMPLETE	INCOMPLETE	INCOMPLETE	INCOMPLETE	INCOMPLETE	INCOMPLETE	INCOMPLETE	INCOMPLETE	INCOMPLETE	INCOMPLETE	INCOMPLETE	INCOMPLETE	INCOMPLETE	INCOMPLETE	INCOMPLETE	INCOMPLETE	INCOMPLETE	INCOMPLETE	INCOMPLETE	INCOMPLETE	INCOMPLETE	INCOMPLETE	INCOMPLETE	INCOMPLETE	INCOMPLETE	INCOMPLETE	INCOMPLETE	INCOMPLETE	INCOMPLETE	INCOMPLETE	INCOMPLETE
M00790	Pyrrolnitrin biosynthesis, tryptophan => pyrrolnitrin	INCOMPLETE	INCOMPLETE	INCOMPLETE	INCOMPLETE	INCOMPLETE	INCOMPLETE	INCOMPLETE	INCOMPLETE	INCOMPLETE	INCOMPLETE	INCOMPLETE	INCOMPLETE	INCOMPLETE	INCOMPLETE	INCOMPLETE	INCOMPLETE	INCOMPLETE	INCOMPLETE	INCOMPLETE	INCOMPLETE	INCOMPLETE	INCOMPLETE	INCOMPLETE	INCOMPLETE	INCOMPLETE	INCOMPLETE	INCOMPLETE	INCOMPLETE	INCOMPLETE	INCOMPLETE	INCOMPLETE	INCOMPLETE	INCOMPLETE	INCOMPLETE	INCOMPLETE	INCOMPLETE	INCOMPLETE	INCOMPLETE	INCOMPLETE	INCOMPLETE	INCOMPLETE	INCOMPLETE	INCOMPLETE	INCOMPLETE	INCOMPLETE	INCOMPLETE	INCOMPLETE	INCOMPLETE
M00793	dTDP-L-rhamnose biosynthesis	COMPLETE	COMPLETE	1 BLOCK MISSING	INCOMPLETE	INCOMPLETE	INCOMPLETE	INCOMPLETE	INCOMPLETE	COMPLETE	COMPLETE	COMPLETE	INCOMPLETE	INCOMPLETE	INCOMPLETE	INCOMPLETE	INCOMPLETE	INCOMPLETE	COMPLETE	INCOMPLETE	INCOMPLETE	INCOMPLETE	2 BLOCKS MISSING	COMPLETE	INCOMPLETE	COMPLETE	COMPLETE	1 BLOCK MISSING	INCOMPLETE	INCOMPLETE	2 BLOCKS MISSING	INCOMPLETE	INCOMPLETE	INCOMPLETE	COMPLETE	2 BLOCKS MISSING	INCOMPLETE	INCOMPLETE	INCOMPLETE	INCOMPLETE	INCOMPLETE	COMPLETE	INCOMPLETE	INCOMPLETE	INCOMPLETE	INCOMPLETE	INCOMPLETE	INCOMPLETE	COMPLETE
M00794	dTDP-6-deoxy-D-allose biosynthesis	2 BLOCKS MISSING	2 BLOCKS MISSING	2 BLOCKS MISSING	2 BLOCKS MISSING	2 BLOCKS MISSING	2 BLOCKS MISSING	2 BLOCKS MISSING	2 BLOCKS MISSING	2 BLOCKS MISSING	2 BLOCKS MISSING	2 BLOCKS MISSING	2 BLOCKS MISSING	2 BLOCKS MISSING	2 BLOCKS MISSING	2 BLOCKS MISSING	2 BLOCKS MISSING	2 BLOCKS MISSING	2 BLOCKS MISSING	2 BLOCKS MISSING	2 BLOCKS MISSING	2 BLOCKS MISSING	2 BLOCKS MISSING	2 BLOCKS MISSING	2 BLOCKS MISSING	2 BLOCKS MISSING	2 BLOCKS MISSING	2 BLOCKS MISSING	2 BLOCKS MISSING	2 BLOCKS MISSING	2 BLOCKS MISSING	2 BLOCKS MISSING	2 BLOCKS MISSING	2 BLOCKS MISSING	2 BLOCKS MISSING	2 BLOCKS MISSING	2 BLOCKS MISSING	2 BLOCKS MISSING	2 BLOCKS MISSING	2 BLOCKS MISSING	2 BLOCKS MISSING	2 BLOCKS MISSING	2 BLOCKS MISSING	2 BLOCKS MISSING	2 BLOCKS MISSING	2 BLOCKS MISSING	2 BLOCKS MISSING	2 BLOCKS MISSING	2 BLOCKS MISSING
M00795	dTDP-beta-L-noviose biosynthesis	INCOMPLETE	INCOMPLETE	INCOMPLETE	INCOMPLETE	INCOMPLETE	INCOMPLETE	INCOMPLETE	INCOMPLETE	INCOMPLETE	INCOMPLETE	INCOMPLETE	INCOMPLETE	INCOMPLETE	INCOMPLETE	INCOMPLETE	INCOMPLETE	INCOMPLETE	INCOMPLETE	INCOMPLETE	INCOMPLETE	INCOMPLETE	INCOMPLETE	INCOMPLETE	INCOMPLETE	INCOMPLETE	INCOMPLETE	INCOMPLETE	INCOMPLETE	INCOMPLETE	INCOMPLETE	INCOMPLETE	INCOMPLETE	INCOMPLETE	INCOMPLETE	INCOMPLETE	INCOMPLETE	INCOMPLETE	INCOMPLETE	INCOMPLETE	INCOMPLETE	INCOMPLETE	INCOMPLETE	INCOMPLETE	INCOMPLETE	INCOMPLETE	INCOMPLETE	INCOMPLETE	INCOMPLETE
M00796	dTDP-D-mycaminose biosynthesis	INCOMPLETE	INCOMPLETE	INCOMPLETE	INCOMPLETE	INCOMPLETE	INCOMPLETE	INCOMPLETE	INCOMPLETE	INCOMPLETE	INCOMPLETE	INCOMPLETE	INCOMPLETE	INCOMPLETE	INCOMPLETE	INCOMPLETE	INCOMPLETE	INCOMPLETE	INCOMPLETE	INCOMPLETE	INCOMPLETE	INCOMPLETE	INCOMPLETE	INCOMPLETE	INCOMPLETE	INCOMPLETE	INCOMPLETE	INCOMPLETE	INCOMPLETE	INCOMPLETE	INCOMPLETE	INCOMPLETE	INCOMPLETE	INCOMPLETE	INCOMPLETE	INCOMPLETE	INCOMPLETE	INCOMPLETE	INCOMPLETE	INCOMPLETE	INCOMPLETE	INCOMPLETE	INCOMPLETE	INCOMPLETE	INCOMPLETE	INCOMPLETE	INCOMPLETE	INCOMPLETE	INCOMPLETE
M00797	dTDP-D-desosamine biosynthesis	INCOMPLETE	INCOMPLETE	INCOMPLETE	INCOMPLETE	INCOMPLETE	INCOMPLETE	INCOMPLETE	INCOMPLETE	INCOMPLETE	INCOMPLETE	INCOMPLETE	INCOMPLETE	INCOMPLETE	INCOMPLETE	INCOMPLETE	INCOMPLETE	INCOMPLETE	INCOMPLETE	INCOMPLETE	INCOMPLETE	INCOMPLETE	INCOMPLETE	INCOMPLETE	INCOMPLETE	INCOMPLETE	INCOMPLETE	INCOMPLETE	INCOMPLETE	INCOMPLETE	INCOMPLETE	INCOMPLETE	INCOMPLETE	INCOMPLETE	INCOMPLETE	INCOMPLETE	INCOMPLETE	INCOMPLETE	INCOMPLETE	INCOMPLETE	INCOMPLETE	INCOMPLETE	INCOMPLETE	INCOMPLETE	INCOMPLETE	INCOMPLETE	INCOMPLETE	INCOMPLETE	INCOMPLETE
M00798	dTDP-L-mycarose biosynthesis	INCOMPLETE	INCOMPLETE	INCOMPLETE	INCOMPLETE	INCOMPLETE	INCOMPLETE	INCOMPLETE	INCOMPLETE	INCOMPLETE	INCOMPLETE	INCOMPLETE	INCOMPLETE	INCOMPLETE	INCOMPLETE	INCOMPLETE	INCOMPLETE	INCOMPLETE	INCOMPLETE	INCOMPLETE	INCOMPLETE	INCOMPLETE	INCOMPLETE	INCOMPLETE	INCOMPLETE	INCOMPLETE	INCOMPLETE	INCOMPLETE	INCOMPLETE	INCOMPLETE	INCOMPLETE	INCOMPLETE	INCOMPLETE	INCOMPLETE	INCOMPLETE	INCOMPLETE	INCOMPLETE	INCOMPLETE	INCOMPLETE	INCOMPLETE	INCOMPLETE	INCOMPLETE	INCOMPLETE	INCOMPLETE	INCOMPLETE	INCOMPLETE	INCOMPLETE	INCOMPLETE	INCOMPLETE
M00799	dTDP-L-oleandrose biosynthesis	INCOMPLETE	INCOMPLETE	INCOMPLETE	INCOMPLETE	INCOMPLETE	INCOMPLETE	INCOMPLETE	INCOMPLETE	INCOMPLETE	INCOMPLETE	INCOMPLETE	INCOMPLETE	INCOMPLETE	INCOMPLETE	INCOMPLETE	INCOMPLETE	INCOMPLETE	INCOMPLETE	INCOMPLETE	INCOMPLETE	INCOMPLETE	INCOMPLETE	INCOMPLETE	INCOMPLETE	INCOMPLETE	INCOMPLETE	INCOMPLETE	INCOMPLETE	INCOMPLETE	INCOMPLETE	INCOMPLETE	INCOMPLETE	INCOMPLETE	INCOMPLETE	INCOMPLETE	INCOMPLETE	INCOMPLETE	INCOMPLETE	INCOMPLETE	INCOMPLETE	INCOMPLETE	INCOMPLETE	INCOMPLETE	INCOMPLETE	INCOMPLETE	INCOMPLETE	INCOMPLETE	INCOMPLETE
M00800	dTDP-L-megosamine biosynthesis	INCOMPLETE	INCOMPLETE	INCOMPLETE	INCOMPLETE	INCOMPLETE	INCOMPLETE	INCOMPLETE	INCOMPLETE	INCOMPLETE	INCOMPLETE	INCOMPLETE	INCOMPLETE	INCOMPLETE	INCOMPLETE	INCOMPLETE	INCOMPLETE	INCOMPLETE	INCOMPLETE	INCOMPLETE	INCOMPLETE	INCOMPLETE	INCOMPLETE	INCOMPLETE	INCOMPLETE	INCOMPLETE	INCOMPLETE	INCOMPLETE	INCOMPLETE	INCOMPLETE	INCOMPLETE	INCOMPLETE	INCOMPLETE	INCOMPLETE	INCOMPLETE	INCOMPLETE	INCOMPLETE	INCOMPLETE	INCOMPLETE	INCOMPLETE	INCOMPLETE	INCOMPLETE	INCOMPLETE	INCOMPLETE	INCOMPLETE	INCOMPLETE	INCOMPLETE	INCOMPLETE	INCOMPLETE
M00801	dTDP-L-olivose biosynthesis	INCOMPLETE	INCOMPLETE	INCOMPLETE	INCOMPLETE	INCOMPLETE	INCOMPLETE	INCOMPLETE	INCOMPLETE	INCOMPLETE	INCOMPLETE	INCOMPLETE	INCOMPLETE	INCOMPLETE	INCOMPLETE	INCOMPLETE	INCOMPLETE	INCOMPLETE	INCOMPLETE	INCOMPLETE	INCOMPLETE	INCOMPLETE	INCOMPLETE	INCOMPLETE	INCOMPLETE	INCOMPLETE	INCOMPLETE	INCOMPLETE	INCOMPLETE	INCOMPLETE	INCOMPLETE	INCOMPLETE	INCOMPLETE	INCOMPLETE	INCOMPLETE	INCOMPLETE	INCOMPLETE	INCOMPLETE	INCOMPLETE	INCOMPLETE	INCOMPLETE	INCOMPLETE	INCOMPLETE	INCOMPLETE	INCOMPLETE	INCOMPLETE	INCOMPLETE	INCOMPLETE	INCOMPLETE
M00802	dTDP-D-forosamine biosynthesis	INCOMPLETE	INCOMPLETE	INCOMPLETE	INCOMPLETE	INCOMPLETE	INCOMPLETE	INCOMPLETE	INCOMPLETE	INCOMPLETE	INCOMPLETE	INCOMPLETE	INCOMPLETE	INCOMPLETE	INCOMPLETE	INCOMPLETE	INCOMPLETE	INCOMPLETE	INCOMPLETE	INCOMPLETE	INCOMPLETE	INCOMPLETE	INCOMPLETE	INCOMPLETE	INCOMPLETE	INCOMPLETE	INCOMPLETE	INCOMPLETE	INCOMPLETE	INCOMPLETE	INCOMPLETE	INCOMPLETE	INCOMPLETE	INCOMPLETE	INCOMPLETE	INCOMPLETE	INCOMPLETE	INCOMPLETE	INCOMPLETE	INCOMPLETE	INCOMPLETE	INCOMPLETE	INCOMPLETE	INCOMPLETE	INCOMPLETE	INCOMPLETE	INCOMPLETE	INCOMPLETE	INCOMPLETE
M00803	dTDP-D-angolosamine biosynthesis	INCOMPLETE	INCOMPLETE	INCOMPLETE	INCOMPLETE	INCOMPLETE	INCOMPLETE	INCOMPLETE	INCOMPLETE	INCOMPLETE	INCOMPLETE	INCOMPLETE	INCOMPLETE	INCOMPLETE	INCOMPLETE	INCOMPLETE	INCOMPLETE	INCOMPLETE	INCOMPLETE	INCOMPLETE	INCOMPLETE	INCOMPLETE	INCOMPLETE	INCOMPLETE	INCOMPLETE	INCOMPLETE	INCOMPLETE	INCOMPLETE	INCOMPLETE	INCOMPLETE	INCOMPLETE	INCOMPLETE	INCOMPLETE	INCOMPLETE	INCOMPLETE	INCOMPLETE	INCOMPLETE	INCOMPLETE	INCOMPLETE	INCOMPLETE	INCOMPLETE	INCOMPLETE	INCOMPLETE	INCOMPLETE	INCOMPLETE	INCOMPLETE	INCOMPLETE	INCOMPLETE	INCOMPLETE
M00804	Complete nitrification, comammox, ammonia => nitrite => nitrate	INCOMPLETE	INCOMPLETE	INCOMPLETE	INCOMPLETE	INCOMPLETE	INCOMPLETE	INCOMPLETE	INCOMPLETE	INCOMPLETE	INCOMPLETE	INCOMPLETE	INCOMPLETE	2 BLOCKS MISSING	INCOMPLETE	INCOMPLETE	INCOMPLETE	INCOMPLETE	INCOMPLETE	INCOMPLETE	INCOMPLETE	INCOMPLETE	INCOMPLETE	INCOMPLETE	INCOMPLETE	INCOMPLETE	INCOMPLETE	INCOMPLETE	INCOMPLETE	INCOMPLETE	INCOMPLETE	INCOMPLETE	INCOMPLETE	INCOMPLETE	INCOMPLETE	INCOMPLETE	INCOMPLETE	INCOMPLETE	INCOMPLETE	2 BLOCKS MISSING	INCOMPLETE	INCOMPLETE	INCOMPLETE	INCOMPLETE	INCOMPLETE	INCOMPLETE	INCOMPLETE	INCOMPLETE	INCOMPLETE
M00805	Staurosporine biosynthesis, tryptophan => staurosporine	INCOMPLETE	INCOMPLETE	INCOMPLETE	INCOMPLETE	INCOMPLETE	INCOMPLETE	INCOMPLETE	INCOMPLETE	INCOMPLETE	INCOMPLETE	INCOMPLETE	INCOMPLETE	INCOMPLETE	INCOMPLETE	INCOMPLETE	INCOMPLETE	INCOMPLETE	INCOMPLETE	INCOMPLETE	INCOMPLETE	INCOMPLETE	INCOMPLETE	INCOMPLETE	INCOMPLETE	INCOMPLETE	INCOMPLETE	INCOMPLETE	INCOMPLETE	INCOMPLETE	INCOMPLETE	INCOMPLETE	INCOMPLETE	INCOMPLETE	INCOMPLETE	INCOMPLETE	INCOMPLETE	INCOMPLETE	INCOMPLETE	INCOMPLETE	INCOMPLETE	INCOMPLETE	INCOMPLETE	INCOMPLETE	INCOMPLETE	INCOMPLETE	INCOMPLETE	INCOMPLETE	INCOMPLETE
M00808	Violacein biosynthesis, tryptophan => violacein	INCOMPLETE	INCOMPLETE	INCOMPLETE	INCOMPLETE	INCOMPLETE	INCOMPLETE	INCOMPLETE	INCOMPLETE	INCOMPLETE	INCOMPLETE	INCOMPLETE	INCOMPLETE	INCOMPLETE	INCOMPLETE	INCOMPLETE	INCOMPLETE	INCOMPLETE	INCOMPLETE	INCOMPLETE	INCOMPLETE	INCOMPLETE	INCOMPLETE	INCOMPLETE	INCOMPLETE	INCOMPLETE	INCOMPLETE	INCOMPLETE	INCOMPLETE	INCOMPLETE	INCOMPLETE	INCOMPLETE	INCOMPLETE	INCOMPLETE	INCOMPLETE	INCOMPLETE	INCOMPLETE	INCOMPLETE	INCOMPLETE	INCOMPLETE	INCOMPLETE	INCOMPLETE	INCOMPLETE	INCOMPLETE	INCOMPLETE	INCOMPLETE	INCOMPLETE	INCOMPLETE	INCOMPLETE
M00810	Nicotine degradation, pyridine pathway, nicotine => 2,6-dihydroxypyridine/succinate semialdehyde	INCOMPLETE	INCOMPLETE	INCOMPLETE	INCOMPLETE	INCOMPLETE	INCOMPLETE	INCOMPLETE	INCOMPLETE	INCOMPLETE	INCOMPLETE	INCOMPLETE	INCOMPLETE	INCOMPLETE	INCOMPLETE	INCOMPLETE	INCOMPLETE	INCOMPLETE	INCOMPLETE	INCOMPLETE	INCOMPLETE	INCOMPLETE	INCOMPLETE	INCOMPLETE	INCOMPLETE	INCOMPLETE	INCOMPLETE	INCOMPLETE	INCOMPLETE	INCOMPLETE	INCOMPLETE	INCOMPLETE	INCOMPLETE	INCOMPLETE	INCOMPLETE	INCOMPLETE	INCOMPLETE	INCOMPLETE	INCOMPLETE	INCOMPLETE	INCOMPLETE	INCOMPLETE	INCOMPLETE	INCOMPLETE	INCOMPLETE	INCOMPLETE	INCOMPLETE	INCOMPLETE	INCOMPLETE
M00811	Nicotine degradation, pyrrolidine pathway, nicotine => succinate semialdehyde	INCOMPLETE	INCOMPLETE	INCOMPLETE	INCOMPLETE	INCOMPLETE	INCOMPLETE	INCOMPLETE	INCOMPLETE	INCOMPLETE	INCOMPLETE	INCOMPLETE	INCOMPLETE	INCOMPLETE	INCOMPLETE	INCOMPLETE	INCOMPLETE	INCOMPLETE	INCOMPLETE	INCOMPLETE	INCOMPLETE	INCOMPLETE	INCOMPLETE	INCOMPLETE	INCOMPLETE	INCOMPLETE	INCOMPLETE	INCOMPLETE	INCOMPLETE	INCOMPLETE	INCOMPLETE	INCOMPLETE	INCOMPLETE	INCOMPLETE	INCOMPLETE	INCOMPLETE	INCOMPLETE	INCOMPLETE	INCOMPLETE	2 BLOCKS MISSING	INCOMPLETE	INCOMPLETE	INCOMPLETE	INCOMPLETE	INCOMPLETE	INCOMPLETE	INCOMPLETE	INCOMPLETE	INCOMPLETE
M00814	Acarbose biosynthesis, sedoheptulopyranose-7P => acarbose	INCOMPLETE	INCOMPLETE	INCOMPLETE	INCOMPLETE	INCOMPLETE	INCOMPLETE	INCOMPLETE	INCOMPLETE	INCOMPLETE	INCOMPLETE	INCOMPLETE	INCOMPLETE	INCOMPLETE	INCOMPLETE	INCOMPLETE	INCOMPLETE	INCOMPLETE	INCOMPLETE	INCOMPLETE	INCOMPLETE	INCOMPLETE	INCOMPLETE	INCOMPLETE	INCOMPLETE	INCOMPLETE	INCOMPLETE	INCOMPLETE	INCOMPLETE	INCOMPLETE	INCOMPLETE	INCOMPLETE	INCOMPLETE	INCOMPLETE	INCOMPLETE	INCOMPLETE	INCOMPLETE	INCOMPLETE	INCOMPLETE	INCOMPLETE	INCOMPLETE	INCOMPLETE	INCOMPLETE	INCOMPLETE	INCOMPLETE	INCOMPLETE	INCOMPLETE	INCOMPLETE	INCOMPLETE
M00815	Validamycin A biosynthesis, sedoheptulopyranose-7P => validamycin A	INCOMPLETE	INCOMPLETE	INCOMPLETE	INCOMPLETE	INCOMPLETE	INCOMPLETE	INCOMPLETE	INCOMPLETE	INCOMPLETE	INCOMPLETE	INCOMPLETE	INCOMPLETE	INCOMPLETE	INCOMPLETE	INCOMPLETE	INCOMPLETE	INCOMPLETE	INCOMPLETE	INCOMPLETE	INCOMPLETE	INCOMPLETE	INCOMPLETE	INCOMPLETE	INCOMPLETE	INCOMPLETE	INCOMPLETE	INCOMPLETE	INCOMPLETE	INCOMPLETE	INCOMPLETE	INCOMPLETE	INCOMPLETE	INCOMPLETE	INCOMPLETE	INCOMPLETE	INCOMPLETE	INCOMPLETE	INCOMPLETE	INCOMPLETE	INCOMPLETE	INCOMPLETE	INCOMPLETE	INCOMPLETE	INCOMPLETE	INCOMPLETE	INCOMPLETE	INCOMPLETE	INCOMPLETE
M00819	Pentalenolactone biosynthesis, farnesyl-PP => pentalenolactone	INCOMPLETE	INCOMPLETE	INCOMPLETE	INCOMPLETE	INCOMPLETE	INCOMPLETE	INCOMPLETE	INCOMPLETE	INCOMPLETE	INCOMPLETE	INCOMPLETE	INCOMPLETE	INCOMPLETE	INCOMPLETE	INCOMPLETE	INCOMPLETE	INCOMPLETE	INCOMPLETE	INCOMPLETE	INCOMPLETE	INCOMPLETE	INCOMPLETE	INCOMPLETE	INCOMPLETE	INCOMPLETE	INCOMPLETE	INCOMPLETE	INCOMPLETE	INCOMPLETE	INCOMPLETE	INCOMPLETE	INCOMPLETE	INCOMPLETE	INCOMPLETE	INCOMPLETE	INCOMPLETE	INCOMPLETE	INCOMPLETE	INCOMPLETE	INCOMPLETE	INCOMPLETE	INCOMPLETE	INCOMPLETE	INCOMPLETE	INCOMPLETE	INCOMPLETE	INCOMPLETE	INCOMPLETE
M00823	Chlortetracycline biosynthesis, pretetramide => chlortetracycline	INCOMPLETE	INCOMPLETE	INCOMPLETE	INCOMPLETE	INCOMPLETE	INCOMPLETE	INCOMPLETE	INCOMPLETE	INCOMPLETE	INCOMPLETE	INCOMPLETE	INCOMPLETE	INCOMPLETE	INCOMPLETE	INCOMPLETE	INCOMPLETE	INCOMPLETE	INCOMPLETE	INCOMPLETE	INCOMPLETE	INCOMPLETE	INCOMPLETE	INCOMPLETE	INCOMPLETE	INCOMPLETE	INCOMPLETE	INCOMPLETE	INCOMPLETE	INCOMPLETE	INCOMPLETE	INCOMPLETE	INCOMPLETE	INCOMPLETE	INCOMPLETE	INCOMPLETE	INCOMPLETE	INCOMPLETE	INCOMPLETE	INCOMPLETE	INCOMPLETE	INCOMPLETE	INCOMPLETE	INCOMPLETE	INCOMPLETE	INCOMPLETE	INCOMPLETE	INCOMPLETE	INCOMPLETE
M00824	9-membered enediyne core biosynthesis, malonyl-CoA => 3-hydroxyhexadeca-4,6,8,10,12,14-hexaenoyl-ACP => 9-membered enediyne core	2 BLOCKS MISSING	2 BLOCKS MISSING	2 BLOCKS MISSING	2 BLOCKS MISSING	2 BLOCKS MISSING	2 BLOCKS MISSING	2 BLOCKS MISSING	2 BLOCKS MISSING	2 BLOCKS MISSING	2 BLOCKS MISSING	2 BLOCKS MISSING	2 BLOCKS MISSING	2 BLOCKS MISSING	2 BLOCKS MISSING	2 BLOCKS MISSING	2 BLOCKS MISSING	2 BLOCKS MISSING	2 BLOCKS MISSING	2 BLOCKS MISSING	2 BLOCKS MISSING	2 BLOCKS MISSING	2 BLOCKS MISSING	2 BLOCKS MISSING	2 BLOCKS MISSING	2 BLOCKS MISSING	2 BLOCKS MISSING	2 BLOCKS MISSING	2 BLOCKS MISSING	2 BLOCKS MISSING	2 BLOCKS MISSING	2 BLOCKS MISSING	2 BLOCKS MISSING	2 BLOCKS MISSING	2 BLOCKS MISSING	2 BLOCKS MISSING	2 BLOCKS MISSING	2 BLOCKS MISSING	2 BLOCKS MISSING	2 BLOCKS MISSING	2 BLOCKS MISSING	2 BLOCKS MISSING	2 BLOCKS MISSING	2 BLOCKS MISSING	2 BLOCKS MISSING	2 BLOCKS MISSING	2 BLOCKS MISSING	2 BLOCKS MISSING	2 BLOCKS MISSING
M00825	10-membered enediyne core biosynthesis, malonyl-CoA => 3-hydroxyhexadeca-4,6,8,10,12,14-hexaenoyl-ACP => 10-membered enediyne core	2 BLOCKS MISSING	2 BLOCKS MISSING	2 BLOCKS MISSING	2 BLOCKS MISSING	2 BLOCKS MISSING	2 BLOCKS MISSING	2 BLOCKS MISSING	2 BLOCKS MISSING	2 BLOCKS MISSING	2 BLOCKS MISSING	2 BLOCKS MISSING	2 BLOCKS MISSING	2 BLOCKS MISSING	2 BLOCKS MISSING	2 BLOCKS MISSING	2 BLOCKS MISSING	2 BLOCKS MISSING	2 BLOCKS MISSING	2 BLOCKS MISSING	2 BLOCKS MISSING	2 BLOCKS MISSING	2 BLOCKS MISSING	2 BLOCKS MISSING	2 BLOCKS MISSING	2 BLOCKS MISSING	2 BLOCKS MISSING	2 BLOCKS MISSING	2 BLOCKS MISSING	2 BLOCKS MISSING	2 BLOCKS MISSING	2 BLOCKS MISSING	2 BLOCKS MISSING	2 BLOCKS MISSING	2 BLOCKS MISSING	2 BLOCKS MISSING	2 BLOCKS MISSING	2 BLOCKS MISSING	2 BLOCKS MISSING	2 BLOCKS MISSING	2 BLOCKS MISSING	2 BLOCKS MISSING	2 BLOCKS MISSING	2 BLOCKS MISSING	2 BLOCKS MISSING	2 BLOCKS MISSING	2 BLOCKS MISSING	2 BLOCKS MISSING	2 BLOCKS MISSING
M00826	C-1027 benzoxazolinate moiety biosynthesis, chorismate => benzoxazolinyl-CoA	INCOMPLETE	INCOMPLETE	INCOMPLETE	INCOMPLETE	INCOMPLETE	INCOMPLETE	INCOMPLETE	INCOMPLETE	INCOMPLETE	INCOMPLETE	INCOMPLETE	INCOMPLETE	INCOMPLETE	INCOMPLETE	INCOMPLETE	INCOMPLETE	INCOMPLETE	INCOMPLETE	INCOMPLETE	INCOMPLETE	INCOMPLETE	INCOMPLETE	INCOMPLETE	INCOMPLETE	INCOMPLETE	INCOMPLETE	INCOMPLETE	INCOMPLETE	INCOMPLETE	INCOMPLETE	INCOMPLETE	INCOMPLETE	INCOMPLETE	INCOMPLETE	INCOMPLETE	INCOMPLETE	INCOMPLETE	INCOMPLETE	INCOMPLETE	INCOMPLETE	INCOMPLETE	INCOMPLETE	INCOMPLETE	INCOMPLETE	INCOMPLETE	INCOMPLETE	INCOMPLETE	INCOMPLETE
M00827	C-1027 beta-amino acid moiety biosynthesis, tyrosine => 3-chloro-4,5-dihydroxy-beta-phenylalanyl-PCP	INCOMPLETE	INCOMPLETE	INCOMPLETE	INCOMPLETE	INCOMPLETE	INCOMPLETE	INCOMPLETE	INCOMPLETE	INCOMPLETE	INCOMPLETE	INCOMPLETE	INCOMPLETE	INCOMPLETE	INCOMPLETE	INCOMPLETE	INCOMPLETE	INCOMPLETE	INCOMPLETE	INCOMPLETE	INCOMPLETE	INCOMPLETE	INCOMPLETE	INCOMPLETE	INCOMPLETE	INCOMPLETE	INCOMPLETE	INCOMPLETE	INCOMPLETE	INCOMPLETE	INCOMPLETE	INCOMPLETE	INCOMPLETE	INCOMPLETE	INCOMPLETE	INCOMPLETE	INCOMPLETE	INCOMPLETE	INCOMPLETE	INCOMPLETE	INCOMPLETE	INCOMPLETE	INCOMPLETE	INCOMPLETE	INCOMPLETE	INCOMPLETE	INCOMPLETE	INCOMPLETE	INCOMPLETE
M00828	Maduropeptin beta-hydroxy acid moiety biosynthesis, tyrosine => 3-(4-hydroxyphenyl)-3-oxopropanoyl-PCP	INCOMPLETE	INCOMPLETE	INCOMPLETE	INCOMPLETE	INCOMPLETE	INCOMPLETE	INCOMPLETE	INCOMPLETE	INCOMPLETE	INCOMPLETE	INCOMPLETE	INCOMPLETE	INCOMPLETE	INCOMPLETE	INCOMPLETE	INCOMPLETE	INCOMPLETE	INCOMPLETE	INCOMPLETE	INCOMPLETE	INCOMPLETE	INCOMPLETE	INCOMPLETE	INCOMPLETE	INCOMPLETE	INCOMPLETE	INCOMPLETE	INCOMPLETE	INCOMPLETE	INCOMPLETE	INCOMPLETE	INCOMPLETE	INCOMPLETE	INCOMPLETE	INCOMPLETE	INCOMPLETE	INCOMPLETE	INCOMPLETE	INCOMPLETE	INCOMPLETE	INCOMPLETE	INCOMPLETE	INCOMPLETE	INCOMPLETE	INCOMPLETE	INCOMPLETE	INCOMPLETE	INCOMPLETE
M00829	3,6-Dimethylsalicylyl-CoA biosynthesis, malonyl-CoA => 6-methylsalicylate => 3,6-dimethylsalicylyl-CoA	INCOMPLETE	INCOMPLETE	INCOMPLETE	INCOMPLETE	INCOMPLETE	INCOMPLETE	INCOMPLETE	INCOMPLETE	INCOMPLETE	INCOMPLETE	INCOMPLETE	INCOMPLETE	INCOMPLETE	INCOMPLETE	INCOMPLETE	INCOMPLETE	INCOMPLETE	INCOMPLETE	INCOMPLETE	INCOMPLETE	INCOMPLETE	INCOMPLETE	INCOMPLETE	INCOMPLETE	INCOMPLETE	INCOMPLETE	INCOMPLETE	INCOMPLETE	INCOMPLETE	INCOMPLETE	INCOMPLETE	INCOMPLETE	INCOMPLETE	INCOMPLETE	INCOMPLETE	INCOMPLETE	INCOMPLETE	INCOMPLETE	INCOMPLETE	INCOMPLETE	INCOMPLETE	INCOMPLETE	INCOMPLETE	INCOMPLETE	INCOMPLETE	INCOMPLETE	INCOMPLETE	INCOMPLETE
M00830	Neocarzinostatin naphthoate moiety biosynthesis, malonyl-CoA => 2-hydroxy-5-methyl-1-naphthoate => 2-hydroxy-7-methoxy-5-methyl-1-naphthoyl-CoA	INCOMPLETE	INCOMPLETE	INCOMPLETE	INCOMPLETE	INCOMPLETE	INCOMPLETE	INCOMPLETE	INCOMPLETE	INCOMPLETE	INCOMPLETE	INCOMPLETE	INCOMPLETE	INCOMPLETE	INCOMPLETE	INCOMPLETE	INCOMPLETE	INCOMPLETE	INCOMPLETE	INCOMPLETE	INCOMPLETE	INCOMPLETE	INCOMPLETE	INCOMPLETE	INCOMPLETE	INCOMPLETE	INCOMPLETE	INCOMPLETE	INCOMPLETE	INCOMPLETE	INCOMPLETE	INCOMPLETE	INCOMPLETE	INCOMPLETE	INCOMPLETE	INCOMPLETE	INCOMPLETE	INCOMPLETE	INCOMPLETE	INCOMPLETE	INCOMPLETE	INCOMPLETE	INCOMPLETE	INCOMPLETE	INCOMPLETE	INCOMPLETE	INCOMPLETE	INCOMPLETE	INCOMPLETE
M00831	Kedarcidin 2-hydroxynaphthoate moiety biosynthesis, malonyl-CoA => 3,6,8-trihydroxy-2-naphthoate => 3-hydroxy-7,8-dimethoxy-6-isopropoxy-2-naphthoyl-CoA	INCOMPLETE	INCOMPLETE	INCOMPLETE	INCOMPLETE	INCOMPLETE	INCOMPLETE	INCOMPLETE	INCOMPLETE	INCOMPLETE	INCOMPLETE	INCOMPLETE	INCOMPLETE	INCOMPLETE	INCOMPLETE	INCOMPLETE	INCOMPLETE	INCOMPLETE	INCOMPLETE	INCOMPLETE	INCOMPLETE	INCOMPLETE	INCOMPLETE	INCOMPLETE	INCOMPLETE	INCOMPLETE	INCOMPLETE	INCOMPLETE	INCOMPLETE	INCOMPLETE	INCOMPLETE	INCOMPLETE	INCOMPLETE	INCOMPLETE	INCOMPLETE	INCOMPLETE	INCOMPLETE	INCOMPLETE	INCOMPLETE	INCOMPLETE	INCOMPLETE	INCOMPLETE	INCOMPLETE	INCOMPLETE	INCOMPLETE	INCOMPLETE	INCOMPLETE	INCOMPLETE	INCOMPLETE
M00832	Kedarcidin 2-aza-3-chloro-beta-tyrosine moiety biosynthesis, azatyrosine => 2-aza-3-chloro-beta-tyrosyl-PCP	INCOMPLETE	INCOMPLETE	INCOMPLETE	INCOMPLETE	INCOMPLETE	INCOMPLETE	INCOMPLETE	INCOMPLETE	INCOMPLETE	INCOMPLETE	INCOMPLETE	INCOMPLETE	INCOMPLETE	INCOMPLETE	INCOMPLETE	INCOMPLETE	INCOMPLETE	INCOMPLETE	INCOMPLETE	INCOMPLETE	INCOMPLETE	INCOMPLETE	INCOMPLETE	INCOMPLETE	INCOMPLETE	INCOMPLETE	INCOMPLETE	INCOMPLETE	INCOMPLETE	INCOMPLETE	INCOMPLETE	INCOMPLETE	INCOMPLETE	INCOMPLETE	INCOMPLETE	INCOMPLETE	INCOMPLETE	INCOMPLETE	INCOMPLETE	INCOMPLETE	INCOMPLETE	INCOMPLETE	INCOMPLETE	INCOMPLETE	INCOMPLETE	INCOMPLETE	INCOMPLETE	INCOMPLETE
M00833	Calicheamicin biosynthesis, calicheamicinone => calicheamicin	INCOMPLETE	INCOMPLETE	INCOMPLETE	INCOMPLETE	INCOMPLETE	INCOMPLETE	INCOMPLETE	INCOMPLETE	INCOMPLETE	INCOMPLETE	INCOMPLETE	INCOMPLETE	INCOMPLETE	INCOMPLETE	INCOMPLETE	INCOMPLETE	INCOMPLETE	INCOMPLETE	INCOMPLETE	INCOMPLETE	INCOMPLETE	INCOMPLETE	INCOMPLETE	INCOMPLETE	INCOMPLETE	INCOMPLETE	INCOMPLETE	INCOMPLETE	INCOMPLETE	INCOMPLETE	INCOMPLETE	INCOMPLETE	INCOMPLETE	INCOMPLETE	INCOMPLETE	INCOMPLETE	INCOMPLETE	INCOMPLETE	INCOMPLETE	INCOMPLETE	INCOMPLETE	INCOMPLETE	INCOMPLETE	INCOMPLETE	INCOMPLETE	INCOMPLETE	INCOMPLETE	INCOMPLETE
M00834	Calicheamicin orsellinate moiety biosynthesis, malonyl-CoA => orsellinate-ACP => 5-iodo-2,3-dimethoxyorsellinate-ACP	INCOMPLETE	INCOMPLETE	INCOMPLETE	INCOMPLETE	INCOMPLETE	INCOMPLETE	INCOMPLETE	INCOMPLETE	INCOMPLETE	INCOMPLETE	INCOMPLETE	INCOMPLETE	INCOMPLETE	INCOMPLETE	INCOMPLETE	INCOMPLETE	INCOMPLETE	INCOMPLETE	INCOMPLETE	INCOMPLETE	INCOMPLETE	INCOMPLETE	INCOMPLETE	INCOMPLETE	INCOMPLETE	INCOMPLETE	INCOMPLETE	INCOMPLETE	INCOMPLETE	INCOMPLETE	INCOMPLETE	INCOMPLETE	INCOMPLETE	INCOMPLETE	INCOMPLETE	INCOMPLETE	INCOMPLETE	INCOMPLETE	INCOMPLETE	INCOMPLETE	INCOMPLETE	INCOMPLETE	INCOMPLETE	INCOMPLETE	INCOMPLETE	INCOMPLETE	INCOMPLETE	INCOMPLETE
M00835	Pyocyanine biosynthesis, chorismate => pyocyanine	INCOMPLETE	INCOMPLETE	INCOMPLETE	INCOMPLETE	INCOMPLETE	INCOMPLETE	INCOMPLETE	INCOMPLETE	INCOMPLETE	INCOMPLETE	INCOMPLETE	INCOMPLETE	INCOMPLETE	INCOMPLETE	INCOMPLETE	INCOMPLETE	INCOMPLETE	INCOMPLETE	INCOMPLETE	INCOMPLETE	INCOMPLETE	INCOMPLETE	INCOMPLETE	INCOMPLETE	INCOMPLETE	INCOMPLETE	INCOMPLETE	INCOMPLETE	INCOMPLETE	INCOMPLETE	INCOMPLETE	INCOMPLETE	INCOMPLETE	INCOMPLETE	INCOMPLETE	INCOMPLETE	INCOMPLETE	INCOMPLETE	INCOMPLETE	INCOMPLETE	INCOMPLETE	INCOMPLETE	INCOMPLETE	INCOMPLETE	INCOMPLETE	INCOMPLETE	INCOMPLETE	INCOMPLETE
M00836	Coenzyme F430 biosynthesis, sirohydrochlorin => coenzyme F430	INCOMPLETE	INCOMPLETE	INCOMPLETE	INCOMPLETE	INCOMPLETE	INCOMPLETE	INCOMPLETE	1 BLOCK MISSING	INCOMPLETE	INCOMPLETE	INCOMPLETE	INCOMPLETE	INCOMPLETE	INCOMPLETE	INCOMPLETE	INCOMPLETE	INCOMPLETE	INCOMPLETE	INCOMPLETE	INCOMPLETE	INCOMPLETE	INCOMPLETE	INCOMPLETE	INCOMPLETE	INCOMPLETE	INCOMPLETE	INCOMPLETE	INCOMPLETE	INCOMPLETE	INCOMPLETE	INCOMPLETE	INCOMPLETE	INCOMPLETE	INCOMPLETE	INCOMPLETE	INCOMPLETE	INCOMPLETE	INCOMPLETE	INCOMPLETE	INCOMPLETE	INCOMPLETE	INCOMPLETE	INCOMPLETE	INCOMPLETE	INCOMPLETE	INCOMPLETE	INCOMPLETE	1 BLOCK MISSING
M00837	Prodigiosin biosynthesis, L-proline => prodigiosin	1 BLOCK MISSING	1 BLOCK MISSING	1 BLOCK MISSING	1 BLOCK MISSING	1 BLOCK MISSING	1 BLOCK MISSING	1 BLOCK MISSING	1 BLOCK MISSING	1 BLOCK MISSING	1 BLOCK MISSING	1 BLOCK MISSING	1 BLOCK MISSING	1 BLOCK MISSING	1 BLOCK MISSING	1 BLOCK MISSING	1 BLOCK MISSING	1 BLOCK MISSING	1 BLOCK MISSING	1 BLOCK MISSING	1 BLOCK MISSING	1 BLOCK MISSING	1 BLOCK MISSING	1 BLOCK MISSING	1 BLOCK MISSING	1 BLOCK MISSING	1 BLOCK MISSING	1 BLOCK MISSING	1 BLOCK MISSING	1 BLOCK MISSING	1 BLOCK MISSING	1 BLOCK MISSING	1 BLOCK MISSING	1 BLOCK MISSING	1 BLOCK MISSING	1 BLOCK MISSING	1 BLOCK MISSING	1 BLOCK MISSING	1 BLOCK MISSING	1 BLOCK MISSING	1 BLOCK MISSING	1 BLOCK MISSING	1 BLOCK MISSING	1 BLOCK MISSING	1 BLOCK MISSING	1 BLOCK MISSING	1 BLOCK MISSING	1 BLOCK MISSING	1 BLOCK MISSING
M00838	Undecylprodigiosin biosynthesis, L-proline => undecylprodigiosin	1 BLOCK MISSING	1 BLOCK MISSING	1 BLOCK MISSING	1 BLOCK MISSING	1 BLOCK MISSING	1 BLOCK MISSING	1 BLOCK MISSING	1 BLOCK MISSING	1 BLOCK MISSING	1 BLOCK MISSING	1 BLOCK MISSING	1 BLOCK MISSING	1 BLOCK MISSING	1 BLOCK MISSING	1 BLOCK MISSING	1 BLOCK MISSING	1 BLOCK MISSING	1 BLOCK MISSING	1 BLOCK MISSING	1 BLOCK MISSING	1 BLOCK MISSING	1 BLOCK MISSING	1 BLOCK MISSING	1 BLOCK MISSING	1 BLOCK MISSING	1 BLOCK MISSING	1 BLOCK MISSING	1 BLOCK MISSING	1 BLOCK MISSING	1 BLOCK MISSING	1 BLOCK MISSING	1 BLOCK MISSING	1 BLOCK MISSING	1 BLOCK MISSING	1 BLOCK MISSING	1 BLOCK MISSING	1 BLOCK MISSING	1 BLOCK MISSING	1 BLOCK MISSING	1 BLOCK MISSING	1 BLOCK MISSING	1 BLOCK MISSING	1 BLOCK MISSING	1 BLOCK MISSING	1 BLOCK MISSING	1 BLOCK MISSING	1 BLOCK MISSING	1 BLOCK MISSING
M00840	Tetrahydrofolate biosynthesis, mediated by ribA and trpF, GTP => THF	INCOMPLETE	INCOMPLETE	INCOMPLETE	INCOMPLETE	INCOMPLETE	INCOMPLETE	INCOMPLETE	INCOMPLETE	INCOMPLETE	INCOMPLETE	INCOMPLETE	INCOMPLETE	INCOMPLETE	INCOMPLETE	INCOMPLETE	INCOMPLETE	INCOMPLETE	INCOMPLETE	INCOMPLETE	INCOMPLETE	INCOMPLETE	INCOMPLETE	INCOMPLETE	INCOMPLETE	INCOMPLETE	INCOMPLETE	INCOMPLETE	INCOMPLETE	INCOMPLETE	INCOMPLETE	INCOMPLETE	INCOMPLETE	INCOMPLETE	INCOMPLETE	INCOMPLETE	INCOMPLETE	INCOMPLETE	INCOMPLETE	INCOMPLETE	INCOMPLETE	INCOMPLETE	INCOMPLETE	INCOMPLETE	INCOMPLETE	INCOMPLETE	INCOMPLETE	INCOMPLETE	INCOMPLETE
M00841	Tetrahydrofolate biosynthesis, mediated by PTPS, GTP => THF	INCOMPLETE	INCOMPLETE	2 BLOCKS MISSING	INCOMPLETE	2 BLOCKS MISSING	2 BLOCKS MISSING	INCOMPLETE	INCOMPLETE	INCOMPLETE	INCOMPLETE	INCOMPLETE	2 BLOCKS MISSING	2 BLOCKS MISSING	INCOMPLETE	INCOMPLETE	INCOMPLETE	INCOMPLETE	2 BLOCKS MISSING	INCOMPLETE	INCOMPLETE	INCOMPLETE	INCOMPLETE	INCOMPLETE	INCOMPLETE	2 BLOCKS MISSING	INCOMPLETE	INCOMPLETE	INCOMPLETE	INCOMPLETE	2 BLOCKS MISSING	INCOMPLETE	INCOMPLETE	INCOMPLETE	INCOMPLETE	INCOMPLETE	INCOMPLETE	2 BLOCKS MISSING	INCOMPLETE	2 BLOCKS MISSING	2 BLOCKS MISSING	2 BLOCKS MISSING	INCOMPLETE	2 BLOCKS MISSING	INCOMPLETE	INCOMPLETE	2 BLOCKS MISSING	INCOMPLETE	INCOMPLETE
M00842	Tetrahydrobiopterin biosynthesis, GTP => BH4	INCOMPLETE	INCOMPLETE	1 BLOCK MISSING	INCOMPLETE	2 BLOCKS MISSING	1 BLOCK MISSING	INCOMPLETE	2 BLOCKS MISSING	INCOMPLETE	2 BLOCKS MISSING	INCOMPLETE	2 BLOCKS MISSING	1 BLOCK MISSING	2 BLOCKS MISSING	2 BLOCKS MISSING	2 BLOCKS MISSING	INCOMPLETE	1 BLOCK MISSING	INCOMPLETE	INCOMPLETE	INCOMPLETE	INCOMPLETE	INCOMPLETE	2 BLOCKS MISSING	1 BLOCK MISSING	2 BLOCKS MISSING	INCOMPLETE	INCOMPLETE	INCOMPLETE	2 BLOCKS MISSING	INCOMPLETE	INCOMPLETE	2 BLOCKS MISSING	2 BLOCKS MISSING	INCOMPLETE	INCOMPLETE	2 BLOCKS MISSING	INCOMPLETE	1 BLOCK MISSING	2 BLOCKS MISSING	1 BLOCK MISSING	INCOMPLETE	2 BLOCKS MISSING	INCOMPLETE	INCOMPLETE	1 BLOCK MISSING	INCOMPLETE	2 BLOCKS MISSING
M00843	L-threo-Tetrahydrobiopterin biosynthesis, GTP => L-threo-BH4	INCOMPLETE	INCOMPLETE	1 BLOCK MISSING	INCOMPLETE	2 BLOCKS MISSING	1 BLOCK MISSING	INCOMPLETE	2 BLOCKS MISSING	INCOMPLETE	2 BLOCKS MISSING	INCOMPLETE	2 BLOCKS MISSING	1 BLOCK MISSING	2 BLOCKS MISSING	2 BLOCKS MISSING	2 BLOCKS MISSING	INCOMPLETE	1 BLOCK MISSING	INCOMPLETE	INCOMPLETE	INCOMPLETE	INCOMPLETE	INCOMPLETE	2 BLOCKS MISSING	1 BLOCK MISSING	2 BLOCKS MISSING	INCOMPLETE	INCOMPLETE	INCOMPLETE	2 BLOCKS MISSING	INCOMPLETE	INCOMPLETE	2 BLOCKS MISSING	2 BLOCKS MISSING	INCOMPLETE	INCOMPLETE	2 BLOCKS MISSING	INCOMPLETE	1 BLOCK MISSING	2 BLOCKS MISSING	1 BLOCK MISSING	INCOMPLETE	2 BLOCKS MISSING	INCOMPLETE	INCOMPLETE	1 BLOCK MISSING	INCOMPLETE	2 BLOCKS MISSING
M00844	Arginine biosynthesis, ornithine => arginine	1 BLOCK MISSING	2 BLOCKS MISSING	INCOMPLETE	INCOMPLETE	2 BLOCKS MISSING	1 BLOCK MISSING	COMPLETE	COMPLETE	2 BLOCKS MISSING	2 BLOCKS MISSING	2 BLOCKS MISSING	2 BLOCKS MISSING	COMPLETE	COMPLETE	COMPLETE	COMPLETE	1 BLOCK MISSING	1 BLOCK MISSING	COMPLETE	COMPLETE	COMPLETE	COMPLETE	COMPLETE	COMPLETE	COMPLETE	COMPLETE	2 BLOCKS MISSING	COMPLETE	2 BLOCKS MISSING	COMPLETE	INCOMPLETE	COMPLETE	COMPLETE	COMPLETE	COMPLETE	COMPLETE	INCOMPLETE	COMPLETE	COMPLETE	2 BLOCKS MISSING	1 BLOCK MISSING	2 BLOCKS MISSING	COMPLETE	COMPLETE	COMPLETE	COMPLETE	COMPLETE	COMPLETE
M00845	Arginine biosynthesis, glutamate => acetylcitrulline => arginine	INCOMPLETE	INCOMPLETE	INCOMPLETE	INCOMPLETE	INCOMPLETE	2 BLOCKS MISSING	INCOMPLETE	INCOMPLETE	INCOMPLETE	INCOMPLETE	INCOMPLETE	INCOMPLETE	2 BLOCKS MISSING	INCOMPLETE	INCOMPLETE	INCOMPLETE	INCOMPLETE	INCOMPLETE	2 BLOCKS MISSING	INCOMPLETE	INCOMPLETE	INCOMPLETE	2 BLOCKS MISSING	INCOMPLETE	2 BLOCKS MISSING	2 BLOCKS MISSING	INCOMPLETE	INCOMPLETE	INCOMPLETE	2 BLOCKS MISSING	INCOMPLETE	INCOMPLETE	INCOMPLETE	INCOMPLETE	INCOMPLETE	INCOMPLETE	INCOMPLETE	INCOMPLETE	INCOMPLETE	INCOMPLETE	2 BLOCKS MISSING	INCOMPLETE	2 BLOCKS MISSING	INCOMPLETE	INCOMPLETE	INCOMPLETE	INCOMPLETE	INCOMPLETE
M00846	Siroheme biosynthesis, glutamate => siroheme	COMPLETE	INCOMPLETE	INCOMPLETE	INCOMPLETE	INCOMPLETE	INCOMPLETE	INCOMPLETE	COMPLETE	INCOMPLETE	INCOMPLETE	INCOMPLETE	INCOMPLETE	1 BLOCK MISSING	INCOMPLETE	INCOMPLETE	1 BLOCK MISSING	1 BLOCK MISSING	INCOMPLETE	INCOMPLETE	INCOMPLETE	INCOMPLETE	INCOMPLETE	INCOMPLETE	COMPLETE	COMPLETE	INCOMPLETE	INCOMPLETE	INCOMPLETE	INCOMPLETE	INCOMPLETE	INCOMPLETE	INCOMPLETE	INCOMPLETE	COMPLETE	INCOMPLETE	INCOMPLETE	COMPLETE	INCOMPLETE	1 BLOCK MISSING	INCOMPLETE	INCOMPLETE	INCOMPLETE	INCOMPLETE	INCOMPLETE	INCOMPLETE	2 BLOCKS MISSING	INCOMPLETE	COMPLETE
M00847	Heme biosynthesis, archaea, siroheme => heme	INCOMPLETE	INCOMPLETE	INCOMPLETE	INCOMPLETE	INCOMPLETE	INCOMPLETE	INCOMPLETE	COMPLETE	INCOMPLETE	INCOMPLETE	INCOMPLETE	INCOMPLETE	INCOMPLETE	INCOMPLETE	INCOMPLETE	1 BLOCK MISSING	2 BLOCKS MISSING	INCOMPLETE	INCOMPLETE	INCOMPLETE	2 BLOCKS MISSING	INCOMPLETE	INCOMPLETE	INCOMPLETE	INCOMPLETE	INCOMPLETE	1 BLOCK MISSING	INCOMPLETE	INCOMPLETE	INCOMPLETE	INCOMPLETE	INCOMPLETE	INCOMPLETE	INCOMPLETE	INCOMPLETE	INCOMPLETE	1 BLOCK MISSING	2 BLOCKS MISSING	INCOMPLETE	INCOMPLETE	INCOMPLETE	1 BLOCK MISSING	INCOMPLETE	INCOMPLETE	2 BLOCKS MISSING	1 BLOCK MISSING	INCOMPLETE	INCOMPLETE
M00848	Aurachin biosynthesis, anthranilate => aurachin A	INCOMPLETE	INCOMPLETE	INCOMPLETE	INCOMPLETE	INCOMPLETE	INCOMPLETE	INCOMPLETE	INCOMPLETE	INCOMPLETE	INCOMPLETE	INCOMPLETE	INCOMPLETE	INCOMPLETE	INCOMPLETE	INCOMPLETE	INCOMPLETE	INCOMPLETE	INCOMPLETE	INCOMPLETE	INCOMPLETE	INCOMPLETE	INCOMPLETE	INCOMPLETE	INCOMPLETE	INCOMPLETE	INCOMPLETE	INCOMPLETE	INCOMPLETE	INCOMPLETE	INCOMPLETE	INCOMPLETE	INCOMPLETE	INCOMPLETE	INCOMPLETE	INCOMPLETE	INCOMPLETE	INCOMPLETE	INCOMPLETE	INCOMPLETE	INCOMPLETE	INCOMPLETE	INCOMPLETE	INCOMPLETE	INCOMPLETE	INCOMPLETE	INCOMPLETE	INCOMPLETE	INCOMPLETE
M00849	C5 isoprenoid biosynthesis, mevalonate pathway, archaea	INCOMPLETE	INCOMPLETE	INCOMPLETE	INCOMPLETE	INCOMPLETE	INCOMPLETE	INCOMPLETE	INCOMPLETE	INCOMPLETE	INCOMPLETE	INCOMPLETE	INCOMPLETE	INCOMPLETE	INCOMPLETE	INCOMPLETE	INCOMPLETE	INCOMPLETE	INCOMPLETE	INCOMPLETE	INCOMPLETE	INCOMPLETE	INCOMPLETE	INCOMPLETE	INCOMPLETE	INCOMPLETE	INCOMPLETE	INCOMPLETE	INCOMPLETE	INCOMPLETE	INCOMPLETE	INCOMPLETE	INCOMPLETE	INCOMPLETE	INCOMPLETE	INCOMPLETE	INCOMPLETE	INCOMPLETE	INCOMPLETE	INCOMPLETE	INCOMPLETE	INCOMPLETE	INCOMPLETE	INCOMPLETE	INCOMPLETE	INCOMPLETE	INCOMPLETE	INCOMPLETE	INCOMPLETE
M00850	Vibrio cholerae pathogenicity signature, cholera toxins	INCOMPLETE	INCOMPLETE	INCOMPLETE	INCOMPLETE	INCOMPLETE	INCOMPLETE	INCOMPLETE	INCOMPLETE	INCOMPLETE	INCOMPLETE	INCOMPLETE	INCOMPLETE	INCOMPLETE	INCOMPLETE	INCOMPLETE	INCOMPLETE	INCOMPLETE	INCOMPLETE	INCOMPLETE	INCOMPLETE	INCOMPLETE	INCOMPLETE	INCOMPLETE	INCOMPLETE	INCOMPLETE	INCOMPLETE	INCOMPLETE	INCOMPLETE	INCOMPLETE	INCOMPLETE	INCOMPLETE	INCOMPLETE	INCOMPLETE	INCOMPLETE	INCOMPLETE	INCOMPLETE	INCOMPLETE	INCOMPLETE	INCOMPLETE	INCOMPLETE	INCOMPLETE	INCOMPLETE	INCOMPLETE	INCOMPLETE	INCOMPLETE	INCOMPLETE	INCOMPLETE	INCOMPLETE
M00851	Carbapenem resistance	1 BLOCK MISSING	1 BLOCK MISSING	1 BLOCK MISSING	1 BLOCK MISSING	1 BLOCK MISSING	1 BLOCK MISSING	1 BLOCK MISSING	1 BLOCK MISSING	1 BLOCK MISSING	1 BLOCK MISSING	1 BLOCK MISSING	1 BLOCK MISSING	1 BLOCK MISSING	1 BLOCK MISSING	1 BLOCK MISSING	1 BLOCK MISSING	1 BLOCK MISSING	1 BLOCK MISSING	1 BLOCK MISSING	1 BLOCK MISSING	1 BLOCK MISSING	1 BLOCK MISSING	1 BLOCK MISSING	1 BLOCK MISSING	1 BLOCK MISSING	1 BLOCK MISSING	1 BLOCK MISSING	1 BLOCK MISSING	1 BLOCK MISSING	1 BLOCK MISSING	1 BLOCK MISSING	1 BLOCK MISSING	1 BLOCK MISSING	1 BLOCK MISSING	1 BLOCK MISSING	1 BLOCK MISSING	1 BLOCK MISSING	1 BLOCK MISSING	1 BLOCK MISSING	1 BLOCK MISSING	1 BLOCK MISSING	1 BLOCK MISSING	1 BLOCK MISSING	1 BLOCK MISSING	1 BLOCK MISSING	1 BLOCK MISSING	1 BLOCK MISSING	1 BLOCK MISSING
M00852	Vibrio cholerae pathogenicity signature, toxin coregulated pilus	INCOMPLETE	INCOMPLETE	INCOMPLETE	INCOMPLETE	INCOMPLETE	INCOMPLETE	INCOMPLETE	INCOMPLETE	INCOMPLETE	INCOMPLETE	INCOMPLETE	INCOMPLETE	INCOMPLETE	INCOMPLETE	INCOMPLETE	INCOMPLETE	INCOMPLETE	INCOMPLETE	INCOMPLETE	INCOMPLETE	INCOMPLETE	INCOMPLETE	INCOMPLETE	INCOMPLETE	INCOMPLETE	INCOMPLETE	INCOMPLETE	INCOMPLETE	INCOMPLETE	INCOMPLETE	INCOMPLETE	INCOMPLETE	INCOMPLETE	INCOMPLETE	INCOMPLETE	INCOMPLETE	INCOMPLETE	INCOMPLETE	INCOMPLETE	INCOMPLETE	INCOMPLETE	INCOMPLETE	INCOMPLETE	INCOMPLETE	INCOMPLETE	INCOMPLETE	INCOMPLETE	INCOMPLETE
M00853	ETEC pathogenicity signature, colonization factors	INCOMPLETE	INCOMPLETE	INCOMPLETE	INCOMPLETE	INCOMPLETE	INCOMPLETE	INCOMPLETE	INCOMPLETE	INCOMPLETE	INCOMPLETE	INCOMPLETE	INCOMPLETE	INCOMPLETE	INCOMPLETE	INCOMPLETE	INCOMPLETE	INCOMPLETE	INCOMPLETE	INCOMPLETE	INCOMPLETE	INCOMPLETE	INCOMPLETE	INCOMPLETE	INCOMPLETE	INCOMPLETE	INCOMPLETE	INCOMPLETE	INCOMPLETE	INCOMPLETE	INCOMPLETE	INCOMPLETE	INCOMPLETE	INCOMPLETE	INCOMPLETE	INCOMPLETE	INCOMPLETE	INCOMPLETE	INCOMPLETE	INCOMPLETE	INCOMPLETE	INCOMPLETE	INCOMPLETE	INCOMPLETE	INCOMPLETE	INCOMPLETE	INCOMPLETE	INCOMPLETE	INCOMPLETE
M00854	Glycogen biosynthesis, glucose-1P => glycogen/starch	COMPLETE	2 BLOCKS MISSING	INCOMPLETE	INCOMPLETE	2 BLOCKS MISSING	1 BLOCK MISSING	COMPLETE	INCOMPLETE	INCOMPLETE	2 BLOCKS MISSING	2 BLOCKS MISSING	2 BLOCKS MISSING	COMPLETE	COMPLETE	1 BLOCK MISSING	1 BLOCK MISSING	2 BLOCKS MISSING	1 BLOCK MISSING	INCOMPLETE	INCOMPLETE	COMPLETE	COMPLETE	COMPLETE	COMPLETE	INCOMPLETE	INCOMPLETE	2 BLOCKS MISSING	1 BLOCK MISSING	COMPLETE	COMPLETE	1 BLOCK MISSING	2 BLOCKS MISSING	INCOMPLETE	INCOMPLETE	INCOMPLETE	COMPLETE	1 BLOCK MISSING	2 BLOCKS MISSING	COMPLETE	2 BLOCKS MISSING	1 BLOCK MISSING	1 BLOCK MISSING	2 BLOCKS MISSING	COMPLETE	COMPLETE	INCOMPLETE	COMPLETE	INCOMPLETE
M00855	Glycogen degradation, glycogen => glucose-6P	1 BLOCK MISSING	COMPLETE	1 BLOCK MISSING	INCOMPLETE	1 BLOCK MISSING	COMPLETE	1 BLOCK MISSING	COMPLETE	2 BLOCKS MISSING	1 BLOCK MISSING	1 BLOCK MISSING	COMPLETE	COMPLETE	COMPLETE	COMPLETE	1 BLOCK MISSING	INCOMPLETE	COMPLETE	2 BLOCKS MISSING	INCOMPLETE	COMPLETE	COMPLETE	COMPLETE	COMPLETE	2 BLOCKS MISSING	INCOMPLETE	2 BLOCKS MISSING	2 BLOCKS MISSING	COMPLETE	COMPLETE	COMPLETE	COMPLETE	INCOMPLETE	2 BLOCKS MISSING	2 BLOCKS MISSING	COMPLETE	2 BLOCKS MISSING	COMPLETE	COMPLETE	1 BLOCK MISSING	COMPLETE	1 BLOCK MISSING	COMPLETE	COMPLETE	1 BLOCK MISSING	INCOMPLETE	1 BLOCK MISSING	2 BLOCKS MISSING
M00856	Salmonella enterica pathogenicity signature, typhoid toxin	INCOMPLETE	INCOMPLETE	INCOMPLETE	INCOMPLETE	INCOMPLETE	INCOMPLETE	INCOMPLETE	INCOMPLETE	INCOMPLETE	INCOMPLETE	INCOMPLETE	INCOMPLETE	INCOMPLETE	INCOMPLETE	INCOMPLETE	INCOMPLETE	INCOMPLETE	INCOMPLETE	INCOMPLETE	INCOMPLETE	INCOMPLETE	INCOMPLETE	INCOMPLETE	INCOMPLETE	INCOMPLETE	INCOMPLETE	INCOMPLETE	INCOMPLETE	INCOMPLETE	INCOMPLETE	INCOMPLETE	INCOMPLETE	INCOMPLETE	INCOMPLETE	INCOMPLETE	INCOMPLETE	INCOMPLETE	INCOMPLETE	INCOMPLETE	INCOMPLETE	INCOMPLETE	INCOMPLETE	INCOMPLETE	INCOMPLETE	INCOMPLETE	INCOMPLETE	INCOMPLETE	INCOMPLETE
M00857	Salmonella enterica pathogenicity signature, Vi antigen	INCOMPLETE	INCOMPLETE	INCOMPLETE	INCOMPLETE	INCOMPLETE	INCOMPLETE	INCOMPLETE	INCOMPLETE	INCOMPLETE	INCOMPLETE	INCOMPLETE	INCOMPLETE	INCOMPLETE	INCOMPLETE	INCOMPLETE	INCOMPLETE	INCOMPLETE	INCOMPLETE	INCOMPLETE	INCOMPLETE	INCOMPLETE	INCOMPLETE	INCOMPLETE	INCOMPLETE	INCOMPLETE	INCOMPLETE	INCOMPLETE	INCOMPLETE	INCOMPLETE	INCOMPLETE	INCOMPLETE	INCOMPLETE	INCOMPLETE	INCOMPLETE	INCOMPLETE	INCOMPLETE	INCOMPLETE	INCOMPLETE	INCOMPLETE	INCOMPLETE	INCOMPLETE	INCOMPLETE	INCOMPLETE	INCOMPLETE	INCOMPLETE	INCOMPLETE	INCOMPLETE	INCOMPLETE
M00859	Bacillus anthracis pathogenicity signature, anthrax toxin	INCOMPLETE	INCOMPLETE	INCOMPLETE	INCOMPLETE	INCOMPLETE	INCOMPLETE	INCOMPLETE	INCOMPLETE	INCOMPLETE	INCOMPLETE	INCOMPLETE	INCOMPLETE	INCOMPLETE	INCOMPLETE	INCOMPLETE	INCOMPLETE	INCOMPLETE	INCOMPLETE	INCOMPLETE	INCOMPLETE	INCOMPLETE	INCOMPLETE	INCOMPLETE	INCOMPLETE	INCOMPLETE	INCOMPLETE	INCOMPLETE	INCOMPLETE	INCOMPLETE	INCOMPLETE	INCOMPLETE	INCOMPLETE	INCOMPLETE	INCOMPLETE	INCOMPLETE	INCOMPLETE	INCOMPLETE	INCOMPLETE	INCOMPLETE	INCOMPLETE	INCOMPLETE	INCOMPLETE	INCOMPLETE	INCOMPLETE	INCOMPLETE	INCOMPLETE	INCOMPLETE	INCOMPLETE
M00860	Bacillus anthracis pathogenicity signature, polyglutamic acid capsule biosynthesis	INCOMPLETE	INCOMPLETE	INCOMPLETE	INCOMPLETE	INCOMPLETE	INCOMPLETE	INCOMPLETE	INCOMPLETE	INCOMPLETE	INCOMPLETE	INCOMPLETE	INCOMPLETE	INCOMPLETE	INCOMPLETE	INCOMPLETE	INCOMPLETE	INCOMPLETE	INCOMPLETE	INCOMPLETE	INCOMPLETE	INCOMPLETE	INCOMPLETE	INCOMPLETE	INCOMPLETE	INCOMPLETE	INCOMPLETE	INCOMPLETE	INCOMPLETE	INCOMPLETE	INCOMPLETE	INCOMPLETE	INCOMPLETE	INCOMPLETE	INCOMPLETE	INCOMPLETE	INCOMPLETE	INCOMPLETE	INCOMPLETE	INCOMPLETE	INCOMPLETE	INCOMPLETE	INCOMPLETE	INCOMPLETE	INCOMPLETE	INCOMPLETE	INCOMPLETE	INCOMPLETE	INCOMPLETE
M00861	beta-Oxidation, peroxisome, VLCFA	2 BLOCKS MISSING	INCOMPLETE	INCOMPLETE	INCOMPLETE	INCOMPLETE	INCOMPLETE	INCOMPLETE	INCOMPLETE	INCOMPLETE	INCOMPLETE	INCOMPLETE	2 BLOCKS MISSING	2 BLOCKS MISSING	INCOMPLETE	INCOMPLETE	INCOMPLETE	INCOMPLETE	INCOMPLETE	INCOMPLETE	INCOMPLETE	INCOMPLETE	INCOMPLETE	INCOMPLETE	INCOMPLETE	INCOMPLETE	INCOMPLETE	INCOMPLETE	INCOMPLETE	INCOMPLETE	INCOMPLETE	INCOMPLETE	INCOMPLETE	INCOMPLETE	INCOMPLETE	INCOMPLETE	INCOMPLETE	INCOMPLETE	INCOMPLETE	INCOMPLETE	2 BLOCKS MISSING	INCOMPLETE	INCOMPLETE	INCOMPLETE	INCOMPLETE	INCOMPLETE	INCOMPLETE	INCOMPLETE	INCOMPLETE
M00862	beta-Oxidation, peroxisome, tri/dihydroxycholestanoyl-CoA => choloyl/chenodeoxycholoyl-CoA	2 BLOCKS MISSING	INCOMPLETE	INCOMPLETE	INCOMPLETE	INCOMPLETE	INCOMPLETE	INCOMPLETE	INCOMPLETE	INCOMPLETE	INCOMPLETE	INCOMPLETE	2 BLOCKS MISSING	2 BLOCKS MISSING	INCOMPLETE	INCOMPLETE	INCOMPLETE	INCOMPLETE	INCOMPLETE	INCOMPLETE	INCOMPLETE	INCOMPLETE	INCOMPLETE	INCOMPLETE	INCOMPLETE	INCOMPLETE	INCOMPLETE	INCOMPLETE	INCOMPLETE	INCOMPLETE	INCOMPLETE	INCOMPLETE	INCOMPLETE	INCOMPLETE	INCOMPLETE	INCOMPLETE	INCOMPLETE	INCOMPLETE	INCOMPLETE	INCOMPLETE	2 BLOCKS MISSING	INCOMPLETE	INCOMPLETE	INCOMPLETE	INCOMPLETE	INCOMPLETE	INCOMPLETE	INCOMPLETE	INCOMPLETE
M00866	KDO2-lipid A biosynthesis, Raetz pathway, non-LpxL-LpxM type	INCOMPLETE	INCOMPLETE	INCOMPLETE	INCOMPLETE	INCOMPLETE	2 BLOCKS MISSING	INCOMPLETE	INCOMPLETE	INCOMPLETE	2 BLOCKS MISSING	1 BLOCK MISSING	INCOMPLETE	INCOMPLETE	2 BLOCKS MISSING	2 BLOCKS MISSING	INCOMPLETE	INCOMPLETE	1 BLOCK MISSING	INCOMPLETE	INCOMPLETE	INCOMPLETE	INCOMPLETE	INCOMPLETE	2 BLOCKS MISSING	1 BLOCK MISSING	2 BLOCKS MISSING	INCOMPLETE	INCOMPLETE	INCOMPLETE	INCOMPLETE	INCOMPLETE	INCOMPLETE	INCOMPLETE	1 BLOCK MISSING	INCOMPLETE	INCOMPLETE	INCOMPLETE	INCOMPLETE	INCOMPLETE	INCOMPLETE	2 BLOCKS MISSING	INCOMPLETE	INCOMPLETE	INCOMPLETE	INCOMPLETE	INCOMPLETE	INCOMPLETE	INCOMPLETE
M00867	KDO2-lipid A modification pathway	INCOMPLETE	INCOMPLETE	INCOMPLETE	INCOMPLETE	INCOMPLETE	INCOMPLETE	INCOMPLETE	INCOMPLETE	INCOMPLETE	INCOMPLETE	INCOMPLETE	INCOMPLETE	INCOMPLETE	INCOMPLETE	INCOMPLETE	INCOMPLETE	INCOMPLETE	INCOMPLETE	INCOMPLETE	INCOMPLETE	INCOMPLETE	INCOMPLETE	INCOMPLETE	INCOMPLETE	INCOMPLETE	INCOMPLETE	INCOMPLETE	INCOMPLETE	INCOMPLETE	INCOMPLETE	INCOMPLETE	INCOMPLETE	INCOMPLETE	INCOMPLETE	INCOMPLETE	INCOMPLETE	INCOMPLETE	INCOMPLETE	INCOMPLETE	INCOMPLETE	INCOMPLETE	INCOMPLETE	INCOMPLETE	INCOMPLETE	INCOMPLETE	INCOMPLETE	INCOMPLETE	INCOMPLETE
M00868	Heme biosynthesis, animals and fungi, glycine => heme	2 BLOCKS MISSING	INCOMPLETE	INCOMPLETE	INCOMPLETE	INCOMPLETE	INCOMPLETE	INCOMPLETE	INCOMPLETE	INCOMPLETE	INCOMPLETE	INCOMPLETE	INCOMPLETE	2 BLOCKS MISSING	INCOMPLETE	INCOMPLETE	INCOMPLETE	INCOMPLETE	INCOMPLETE	INCOMPLETE	INCOMPLETE	INCOMPLETE	INCOMPLETE	INCOMPLETE	INCOMPLETE	2 BLOCKS MISSING	INCOMPLETE	INCOMPLETE	INCOMPLETE	INCOMPLETE	INCOMPLETE	INCOMPLETE	INCOMPLETE	INCOMPLETE	2 BLOCKS MISSING	INCOMPLETE	INCOMPLETE	INCOMPLETE	INCOMPLETE	2 BLOCKS MISSING	INCOMPLETE	INCOMPLETE	INCOMPLETE	INCOMPLETE	INCOMPLETE	INCOMPLETE	INCOMPLETE	INCOMPLETE	INCOMPLETE
M00872	O-glycan biosynthesis, mannose type (core M3)	INCOMPLETE	INCOMPLETE	INCOMPLETE	INCOMPLETE	INCOMPLETE	INCOMPLETE	INCOMPLETE	INCOMPLETE	INCOMPLETE	INCOMPLETE	INCOMPLETE	INCOMPLETE	INCOMPLETE	INCOMPLETE	INCOMPLETE	INCOMPLETE	INCOMPLETE	INCOMPLETE	INCOMPLETE	INCOMPLETE	INCOMPLETE	INCOMPLETE	INCOMPLETE	INCOMPLETE	INCOMPLETE	INCOMPLETE	INCOMPLETE	INCOMPLETE	INCOMPLETE	INCOMPLETE	INCOMPLETE	INCOMPLETE	INCOMPLETE	INCOMPLETE	INCOMPLETE	INCOMPLETE	INCOMPLETE	INCOMPLETE	INCOMPLETE	INCOMPLETE	INCOMPLETE	INCOMPLETE	INCOMPLETE	INCOMPLETE	INCOMPLETE	INCOMPLETE	INCOMPLETE	INCOMPLETE
M00873	Fatty acid biosynthesis in mitochondria, animals	INCOMPLETE	INCOMPLETE	INCOMPLETE	INCOMPLETE	INCOMPLETE	INCOMPLETE	INCOMPLETE	INCOMPLETE	INCOMPLETE	INCOMPLETE	INCOMPLETE	INCOMPLETE	INCOMPLETE	INCOMPLETE	INCOMPLETE	INCOMPLETE	INCOMPLETE	INCOMPLETE	INCOMPLETE	INCOMPLETE	INCOMPLETE	INCOMPLETE	INCOMPLETE	INCOMPLETE	INCOMPLETE	INCOMPLETE	INCOMPLETE	INCOMPLETE	INCOMPLETE	INCOMPLETE	INCOMPLETE	INCOMPLETE	INCOMPLETE	INCOMPLETE	INCOMPLETE	INCOMPLETE	INCOMPLETE	INCOMPLETE	INCOMPLETE	INCOMPLETE	INCOMPLETE	INCOMPLETE	INCOMPLETE	INCOMPLETE	INCOMPLETE	INCOMPLETE	INCOMPLETE	INCOMPLETE
M00874	Fatty acid biosynthesis in mitochondria, fungi	INCOMPLETE	INCOMPLETE	INCOMPLETE	INCOMPLETE	INCOMPLETE	INCOMPLETE	INCOMPLETE	INCOMPLETE	INCOMPLETE	INCOMPLETE	INCOMPLETE	INCOMPLETE	INCOMPLETE	INCOMPLETE	INCOMPLETE	INCOMPLETE	INCOMPLETE	INCOMPLETE	INCOMPLETE	INCOMPLETE	INCOMPLETE	INCOMPLETE	INCOMPLETE	INCOMPLETE	INCOMPLETE	INCOMPLETE	INCOMPLETE	INCOMPLETE	INCOMPLETE	INCOMPLETE	INCOMPLETE	INCOMPLETE	INCOMPLETE	INCOMPLETE	INCOMPLETE	INCOMPLETE	INCOMPLETE	INCOMPLETE	INCOMPLETE	INCOMPLETE	INCOMPLETE	INCOMPLETE	INCOMPLETE	INCOMPLETE	INCOMPLETE	INCOMPLETE	INCOMPLETE	INCOMPLETE
M00875	Staphyloferrin B biosynthesis, L-serine => staphyloferrin B	INCOMPLETE	INCOMPLETE	INCOMPLETE	INCOMPLETE	INCOMPLETE	INCOMPLETE	INCOMPLETE	INCOMPLETE	INCOMPLETE	INCOMPLETE	INCOMPLETE	INCOMPLETE	INCOMPLETE	INCOMPLETE	INCOMPLETE	INCOMPLETE	INCOMPLETE	INCOMPLETE	INCOMPLETE	INCOMPLETE	INCOMPLETE	INCOMPLETE	INCOMPLETE	INCOMPLETE	INCOMPLETE	INCOMPLETE	INCOMPLETE	INCOMPLETE	INCOMPLETE	INCOMPLETE	INCOMPLETE	INCOMPLETE	INCOMPLETE	INCOMPLETE	INCOMPLETE	INCOMPLETE	INCOMPLETE	INCOMPLETE	INCOMPLETE	INCOMPLETE	INCOMPLETE	INCOMPLETE	INCOMPLETE	INCOMPLETE	INCOMPLETE	INCOMPLETE	INCOMPLETE	INCOMPLETE
M00876	Staphyloferrin A biosynthesis, L-ornithine => staphyloferrin A	INCOMPLETE	INCOMPLETE	INCOMPLETE	2 BLOCKS MISSING	INCOMPLETE	INCOMPLETE	INCOMPLETE	INCOMPLETE	INCOMPLETE	INCOMPLETE	INCOMPLETE	INCOMPLETE	INCOMPLETE	2 BLOCKS MISSING	2 BLOCKS MISSING	INCOMPLETE	INCOMPLETE	INCOMPLETE	2 BLOCKS MISSING	INCOMPLETE	INCOMPLETE	INCOMPLETE	2 BLOCKS MISSING	2 BLOCKS MISSING	INCOMPLETE	INCOMPLETE	INCOMPLETE	INCOMPLETE	2 BLOCKS MISSING	INCOMPLETE	INCOMPLETE	INCOMPLETE	INCOMPLETE	INCOMPLETE	2 BLOCKS MISSING	INCOMPLETE	INCOMPLETE	2 BLOCKS MISSING	INCOMPLETE	INCOMPLETE	2 BLOCKS MISSING	INCOMPLETE	INCOMPLETE	INCOMPLETE	INCOMPLETE	2 BLOCKS MISSING	INCOMPLETE	INCOMPLETE
M00877	Kanosamine biosynthesis, glucose 6-phosphate => kanosamine	INCOMPLETE	INCOMPLETE	INCOMPLETE	INCOMPLETE	INCOMPLETE	INCOMPLETE	INCOMPLETE	INCOMPLETE	INCOMPLETE	INCOMPLETE	INCOMPLETE	INCOMPLETE	2 BLOCKS MISSING	INCOMPLETE	INCOMPLETE	INCOMPLETE	INCOMPLETE	INCOMPLETE	INCOMPLETE	INCOMPLETE	INCOMPLETE	INCOMPLETE	INCOMPLETE	INCOMPLETE	INCOMPLETE	INCOMPLETE	INCOMPLETE	INCOMPLETE	INCOMPLETE	INCOMPLETE	INCOMPLETE	INCOMPLETE	INCOMPLETE	INCOMPLETE	INCOMPLETE	INCOMPLETE	INCOMPLETE	INCOMPLETE	2 BLOCKS MISSING	INCOMPLETE	INCOMPLETE	INCOMPLETE	INCOMPLETE	INCOMPLETE	INCOMPLETE	INCOMPLETE	INCOMPLETE	INCOMPLETE
M00878	Phenylacetate degradation, phenylaxetate => acetyl-CoA/succinyl-CoA	INCOMPLETE	INCOMPLETE	INCOMPLETE	INCOMPLETE	INCOMPLETE	INCOMPLETE	INCOMPLETE	INCOMPLETE	INCOMPLETE	INCOMPLETE	INCOMPLETE	INCOMPLETE	INCOMPLETE	INCOMPLETE	INCOMPLETE	2 BLOCKS MISSING	INCOMPLETE	INCOMPLETE	INCOMPLETE	INCOMPLETE	INCOMPLETE	INCOMPLETE	INCOMPLETE	INCOMPLETE	INCOMPLETE	1 BLOCK MISSING	INCOMPLETE	INCOMPLETE	INCOMPLETE	INCOMPLETE	INCOMPLETE	INCOMPLETE	INCOMPLETE	INCOMPLETE	INCOMPLETE	INCOMPLETE	INCOMPLETE	INCOMPLETE	INCOMPLETE	INCOMPLETE	INCOMPLETE	INCOMPLETE	INCOMPLETE	INCOMPLETE	INCOMPLETE	INCOMPLETE	INCOMPLETE	INCOMPLETE
M00879	Arginine succinyltransferase pathway, arginine => glutamate	INCOMPLETE	INCOMPLETE	INCOMPLETE	INCOMPLETE	INCOMPLETE	INCOMPLETE	INCOMPLETE	INCOMPLETE	INCOMPLETE	INCOMPLETE	INCOMPLETE	INCOMPLETE	INCOMPLETE	INCOMPLETE	INCOMPLETE	INCOMPLETE	INCOMPLETE	INCOMPLETE	INCOMPLETE	INCOMPLETE	INCOMPLETE	INCOMPLETE	INCOMPLETE	INCOMPLETE	INCOMPLETE	INCOMPLETE	INCOMPLETE	INCOMPLETE	INCOMPLETE	INCOMPLETE	INCOMPLETE	INCOMPLETE	INCOMPLETE	INCOMPLETE	INCOMPLETE	INCOMPLETE	INCOMPLETE	INCOMPLETE	INCOMPLETE	INCOMPLETE	INCOMPLETE	INCOMPLETE	INCOMPLETE	INCOMPLETE	INCOMPLETE	INCOMPLETE	INCOMPLETE	INCOMPLETE
M00880	Molybdenum cofactor biosynthesis, GTP => molybdenum cofactor	COMPLETE	INCOMPLETE	INCOMPLETE	INCOMPLETE	INCOMPLETE	INCOMPLETE	INCOMPLETE	COMPLETE	INCOMPLETE	INCOMPLETE	2 BLOCKS MISSING	2 BLOCKS MISSING	COMPLETE	2 BLOCKS MISSING	2 BLOCKS MISSING	2 BLOCKS MISSING	INCOMPLETE	2 BLOCKS MISSING	2 BLOCKS MISSING	2 BLOCKS MISSING	INCOMPLETE	INCOMPLETE	INCOMPLETE	1 BLOCK MISSING	INCOMPLETE	COMPLETE	INCOMPLETE	INCOMPLETE	INCOMPLETE	INCOMPLETE	INCOMPLETE	INCOMPLETE	INCOMPLETE	INCOMPLETE	1 BLOCK MISSING	INCOMPLETE	2 BLOCKS MISSING	INCOMPLETE	COMPLETE	INCOMPLETE	INCOMPLETE	2 BLOCKS MISSING	INCOMPLETE	INCOMPLETE	INCOMPLETE	INCOMPLETE	INCOMPLETE	COMPLETE
[truncated: 11 more columns]
