# Supplementary material for: Integrating metagenomic binning with flux balance analysis to unravel syntrophies in anaerobic CO2 methanation
Source: Microbiome. 2022 Aug 3;10:117. doi: 10.1186/s40168-022-01311-1 (PMC9347119; doi:10.1186/s40168-022-01311-1)
Supplement: Supplementary file 6 — Additional file 5: Dataset S4. Genome scale metabolic models reconstructed for the five most abundant species and their quality assessment. Models are available in SBML format, and the reports generated with MEMOTE in HTML format at 10.6084/m9.figshare.16692028. [file 40168_2022_1311_MOESM5_ESM.zip]

Archive with 10 entries (10 files):
- Acetomicrobium_sp_GSMM972_AS02xzSISU_38.xml
- Firmicutes_sp_GSMM966.xml
- Firmicutes_sp_GSMM974.xml
- Limnochordia_sp_GSMM975.xml
- M_wolfeii_GSMM957.xml
- Acetomicrobium_sp_GSMM972.html
- Firmicutes_sp_GSMM966.html
- Firmicutes_sp_GSMM974.html
- Limnochordia_sp_GSMM975.html
- M_wolfeii_GSMM957.html
