# Supplementary material for: Integrating metagenomic binning with flux balance analysis to unravel syntrophies in anaerobic CO2 methanation
Source: Microbiome. 2022 Aug 3;10:117. doi: 10.1186/s40168-022-01311-1 (PMC9347119; doi:10.1186/s40168-022-01311-1)
Supplement: Supplementary file 6 — Additional file 5: Dataset S4. Genome scale metabolic models reconstructed for the five most abundant species and their quality assessment. Models are available in SBML format, and the reports generated with MEMOTE in HTML format at 10.6084/m9.figshare.16692028. [file 40168_2022_1311_MOESM5_ESM.zip › Limnochordia_sp_GSMM975.xml]

<?xml version="1.0" encoding="UTF-8"?>
<sbml xmlns="http://www.sbml.org/sbml/level3/version1/core" xmlns:fbc="http://www.sbml.org/sbml/level3/version1/fbc/version2" xmlns:groups="http://www.sbml.org/sbml/level3/version1/groups/version1" xmlns:html="http://www.w3.org/1999/xhtml" level="3" version="1" fbc:required="false" groups:required="false">
  <model id="bin_8_metaspades" fbc:strict="true">
    <notes>
      <html xmlns="http://www.w3.org/1999/xhtml">
        <p>gapseq version: 1.1 6ae3a6a; Sequence DB md5sum: 1139b8e (2021-07-22, Bacteria)</p>
      </html>
    </notes>
    <listOfCompartments>
      <compartment id="c0" constant="true"/>
      <compartment id="e0" constant="true"/>
      <compartment id="p0" constant="true"/>
    </listOfCompartments>
    <listOfSpecies>
      <species metaid="M_cpd00011_c0" id="M_cpd00011_c0" name="CO2-c0" compartment="c0" hasOnlySubstanceUnits="false" boundaryCondition="false" constant="false" fbc:charge="0" fbc:chemicalFormula="CO2">
        <annotation>
          <rdf:RDF xmlns:rdf="http://www.w3.org/1999/02/22-rdf-syntax-ns#" xmlns:dcterms="http://purl.org/dc/terms/" xmlns:vCard="http://www.w3.org/2001/vcard-rdf/3.0#" xmlns:vCard4="http://www.w3.org/2006/vcard/ns#" xmlns:bqbiol="http://biomodels.net/biology-qualifiers/" xmlns:bqmodel="http://biomodels.net/model-qualifiers/">
            <rdf:Description rdf:about="#M_cpd00011_c0">
              <bqbiol:is>
                <rdf:Bag>
                  <rdf:li rdf:resource="http://identifiers.org/SBO:0000247"/>
                  <rdf:li rdf:resource="http://identifiers.org/metanetx.chemical/MNXM13"/>
                  <rdf:li rdf:resource="http://identifiers.org/inchikey:CURLTUGMZLYLDI-UHFFFAOYSA-N"/>
                  <rdf:li rdf:resource="http://identifiers.org/seed.compound/cpd00011"/>
                  <rdf:li rdf:resource="http://identifiers.org/hmdb:HMDB01967"/>
                  <rdf:li rdf:resource="http://identifiers.org/reactome:R-ALL-1132345"/>
                  <rdf:li rdf:resource="http://identifiers.org/reactome:R-ALL-113528"/>
                  <rdf:li rdf:resource="http://identifiers.org/reactome:R-ALL-1237009"/>
                  <rdf:li rdf:resource="http://identifiers.org/reactome:R-ALL-159751"/>
                  <rdf:li rdf:resource="http://identifiers.org/reactome:R-ALL-159942"/>
                  <rdf:li rdf:resource="http://identifiers.org/reactome:R-ALL-189480"/>
                  <rdf:li rdf:resource="http://identifiers.org/reactome:R-ALL-29376"/>
                  <rdf:li rdf:resource="http://identifiers.org/reactome:R-ALL-389536"/>
                  <rdf:li rdf:resource="http://identifiers.org/reactome:R-ALL-5668565"/>
                  <rdf:li rdf:resource="http://identifiers.org/kegg.compound:C00011"/>
                  <rdf:li rdf:resource="http://identifiers.org/CHEBI:16526"/>
                  <rdf:li rdf:resource="http://identifiers.org/bigg.metabolite:co2"/>
                  <rdf:li rdf:resource="http://identifiers.org/biocyc:META:CARBON-DIOXIDE"/>
                </rdf:Bag>
              </bqbiol:is>
            </rdf:Description>
          </rdf:RDF>
        </annotation>
      </species>
      <species metaid="M_cpd03049_c0" id="M_cpd03049_c0" name="2-Hydroxyethyl-ThPP-c0" compartment="c0" hasOnlySubstanceUnits="false" boundaryCondition="false" constant="false" fbc:charge="-1" fbc:chemicalFormula="C14H21N4O8P2S">
        <annotation>
          <rdf:RDF xmlns:rdf="http://www.w3.org/1999/02/22-rdf-syntax-ns#" xmlns:dcterms="http://purl.org/dc/terms/" xmlns:vCard="http://www.w3.org/2001/vcard-rdf/3.0#" xmlns:vCard4="http://www.w3.org/2006/vcard/ns#" xmlns:bqbiol="http://biomodels.net/biology-qualifiers/" xmlns:bqmodel="http://biomodels.net/model-qualifiers/">
            <rdf:Description rdf:about="#M_cpd03049_c0">
              <bqbiol:is>
                <rdf:Bag>
                  <rdf:li rdf:resource="http://identifiers.org/SBO:0000247"/>
                  <rdf:li rdf:resource="http://identifiers.org/metanetx.chemical/MNXM1705"/>
                  <rdf:li rdf:resource="http://identifiers.org/inchikey:RRUVJGASJONMDY-UHFFFAOYSA-L"/>
                  <rdf:li rdf:resource="http://identifiers.org/seed.compound/cpd03049"/>
                  <rdf:li rdf:resource="http://identifiers.org/hmdb:HMDB03904"/>
                  <rdf:li rdf:resource="http://identifiers.org/kegg.compound:C05125"/>
                  <rdf:li rdf:resource="http://identifiers.org/CHEBI:58939"/>
                  <rdf:li rdf:resource="http://identifiers.org/CHEBI:978"/>
                  <rdf:li rdf:resource="http://identifiers.org/bigg.metabolite:2ahethmpp"/>
                  <rdf:li rdf:resource="http://identifiers.org/biocyc:META:2-ALPHA-HYDROXYETHYL-THPP"/>
                </rdf:Bag>
              </bqbiol:is>
            </rdf:Description>
          </rdf:RDF>
        </annotation>
      </species>
      <species metaid="M_cpd00020_c0" id="M_cpd00020_c0" name="Pyruvate-c0" compartment="c0" hasOnlySubstanceUnits="false" boundaryCondition="false" constant="false" fbc:charge="-1" fbc:chemicalFormula="C3H3O3">
        <annotation>
          <rdf:RDF xmlns:rdf="http://www.w3.org/1999/02/22-rdf-syntax-ns#" xmlns:dcterms="http://purl.org/dc/terms/" xmlns:vCard="http://www.w3.org/2001/vcard-rdf/3.0#" xmlns:vCard4="http://www.w3.org/2006/vcard/ns#" xmlns:bqbiol="http://biomodels.net/biology-qualifiers/" xmlns:bqmodel="http://biomodels.net/model-qualifiers/">
            <rdf:Description rdf:about="#M_cpd00020_c0">
              <bqbiol:is>
                <rdf:Bag>
                  <rdf:li rdf:resource="http://identifiers.org/SBO:0000247"/>
                  <rdf:li rdf:resource="http://identifiers.org/metanetx.chemical/MNXM23"/>
                  <rdf:li rdf:resource="http://identifiers.org/inchikey:LCTONWCANYUPML-UHFFFAOYSA-M"/>
                  <rdf:li rdf:resource="http://identifiers.org/seed.compound/cpd00020"/>
                  <rdf:li rdf:resource="http://identifiers.org/hmdb:HMDB00243"/>
                  <rdf:li rdf:resource="http://identifiers.org/reactome:R-ALL-1130930"/>
                  <rdf:li rdf:resource="http://identifiers.org/reactome:R-ALL-113557"/>
                  <rdf:li rdf:resource="http://identifiers.org/reactome:R-ALL-29398"/>
                  <rdf:li rdf:resource="http://identifiers.org/reactome:R-ALL-389680"/>
                  <rdf:li rdf:resource="http://identifiers.org/reactome:R-ALL-5357717"/>
                  <rdf:li rdf:resource="http://identifiers.org/kegg.compound:C00022"/>
                  <rdf:li rdf:resource="http://identifiers.org/CHEBI:15361"/>
                  <rdf:li rdf:resource="http://identifiers.org/CHEBI:14987"/>
                  <rdf:li rdf:resource="http://identifiers.org/CHEBI:26462"/>
                  <rdf:li rdf:resource="http://identifiers.org/CHEBI:32816"/>
                  <rdf:li rdf:resource="http://identifiers.org/CHEBI:26466"/>
                  <rdf:li rdf:resource="http://identifiers.org/CHEBI:45253"/>
                  <rdf:li rdf:resource="http://identifiers.org/CHEBI:8685"/>
                  <rdf:li rdf:resource="http://identifiers.org/bigg.metabolite:pyr"/>
                  <rdf:li rdf:resource="http://identifiers.org/biocyc:META:PYRUVATE"/>
                </rdf:Bag>
              </bqbiol:is>
            </rdf:Description>
          </rdf:RDF>
        </annotation>
      </species>
      <species metaid="M_cpd00056_c0" id="M_cpd00056_c0" name="TPP-c0" compartment="c0" hasOnlySubstanceUnits="false" boundaryCondition="false" constant="false" fbc:charge="-1" fbc:chemicalFormula="C12H17N4O7P2S">
        <annotation>
          <rdf:RDF xmlns:rdf="http://www.w3.org/1999/02/22-rdf-syntax-ns#" xmlns:dcterms="http://purl.org/dc/terms/" xmlns:vCard="http://www.w3.org/2001/vcard-rdf/3.0#" xmlns:vCard4="http://www.w3.org/2006/vcard/ns#" xmlns:bqbiol="http://biomodels.net/biology-qualifiers/" xmlns:bqmodel="http://biomodels.net/model-qualifiers/">
            <rdf:Description rdf:about="#M_cpd00056_c0">
              <bqbiol:is>
                <rdf:Bag>
                  <rdf:li rdf:resource="http://identifiers.org/SBO:0000247"/>
                  <rdf:li rdf:resource="http://identifiers.org/metanetx.chemical/MNXM256"/>
                  <rdf:li rdf:resource="http://identifiers.org/inchikey:AYEKOFBPNLCAJY-UHFFFAOYSA-L"/>
                  <rdf:li rdf:resource="http://identifiers.org/seed.compound/cpd00056"/>
                  <rdf:li rdf:resource="http://identifiers.org/hmdb:HMDB01372"/>
                  <rdf:li rdf:resource="http://identifiers.org/hmdb:HMDB62636"/>
                  <rdf:li rdf:resource="http://identifiers.org/reactome:R-ALL-29480"/>
                  <rdf:li rdf:resource="http://identifiers.org/reactome:R-ALL-8878387"/>
                  <rdf:li rdf:resource="http://identifiers.org/kegg.compound:C00068"/>
                  <rdf:li rdf:resource="http://identifiers.org/CHEBI:45931"/>
                  <rdf:li rdf:resource="http://identifiers.org/CHEBI:15229"/>
                  <rdf:li rdf:resource="http://identifiers.org/CHEBI:45930"/>
                  <rdf:li rdf:resource="http://identifiers.org/CHEBI:49939"/>
                  <rdf:li rdf:resource="http://identifiers.org/CHEBI:58937"/>
                  <rdf:li rdf:resource="http://identifiers.org/CHEBI:9532"/>
                  <rdf:li rdf:resource="http://identifiers.org/bigg.metabolite:thmpp"/>
                  <rdf:li rdf:resource="http://identifiers.org/biocyc:META:THIAMINE-PYROPHOSPHATE"/>
                </rdf:Bag>
              </bqbiol:is>
            </rdf:Description>
          </rdf:RDF>
        </annotation>
      </species>
      <species metaid="M_cpd00067_c0" id="M_cpd00067_c0" name="H+-c0" compartment="c0" hasOnlySubstanceUnits="false" boundaryCondition="false" constant="false" fbc:charge="1" fbc:chemicalFormula="H">
        <annotation>
          <rdf:RDF xmlns:rdf="http://www.w3.org/1999/02/22-rdf-syntax-ns#" xmlns:dcterms="http://purl.org/dc/terms/" xmlns:vCard="http://www.w3.org/2001/vcard-rdf/3.0#" xmlns:vCard4="http://www.w3.org/2006/vcard/ns#" xmlns:bqbiol="http://biomodels.net/biology-qualifiers/" xmlns:bqmodel="http://biomodels.net/model-qualifiers/">
            <rdf:Description rdf:about="#M_cpd00067_c0">
              <bqbiol:is>
                <rdf:Bag>
                  <rdf:li rdf:resource="http://identifiers.org/SBO:0000247"/>
                  <rdf:li rdf:resource="http://identifiers.org/metanetx.chemical/MNXM1"/>
                  <rdf:li rdf:resource="http://identifiers.org/inchikey:GPRLSGONYQIRFK-UHFFFAOYSA-N"/>
                  <rdf:li rdf:resource="http://identifiers.org/seed.compound/cpd00067"/>
                  <rdf:li rdf:resource="http://identifiers.org/hmdb:HMDB59597"/>
                  <rdf:li rdf:resource="http://identifiers.org/reactome:R-ALL-1132304"/>
                  <rdf:li rdf:resource="http://identifiers.org/reactome:R-ALL-113529"/>
                  <rdf:li rdf:resource="http://identifiers.org/reactome:R-ALL-1470067"/>
                  <rdf:li rdf:resource="http://identifiers.org/reactome:R-ALL-156540"/>
                  <rdf:li rdf:resource="http://identifiers.org/reactome:R-ALL-163953"/>
                  <rdf:li rdf:resource="http://identifiers.org/reactome:R-ALL-193465"/>
                  <rdf:li rdf:resource="http://identifiers.org/reactome:R-ALL-194688"/>
                  <rdf:li rdf:resource="http://identifiers.org/reactome:R-ALL-2000349"/>
                  <rdf:li rdf:resource="http://identifiers.org/reactome:R-ALL-2872447"/>
                  <rdf:li rdf:resource="http://identifiers.org/reactome:R-ALL-351626"/>
                  <rdf:li rdf:resource="http://identifiers.org/reactome:R-ALL-372511"/>
                  <rdf:li rdf:resource="http://identifiers.org/reactome:R-ALL-374900"/>
                  <rdf:li rdf:resource="http://identifiers.org/reactome:R-ALL-425969"/>
                  <rdf:li rdf:resource="http://identifiers.org/reactome:R-ALL-425978"/>
                  <rdf:li rdf:resource="http://identifiers.org/reactome:R-ALL-425999"/>
                  <rdf:li rdf:resource="http://identifiers.org/reactome:R-ALL-427899"/>
                  <rdf:li rdf:resource="http://identifiers.org/reactome:R-ALL-428040"/>
                  <rdf:li rdf:resource="http://identifiers.org/reactome:R-ALL-428548"/>
                  <rdf:li rdf:resource="http://identifiers.org/reactome:R-ALL-5668577"/>
                  <rdf:li rdf:resource="http://identifiers.org/reactome:R-ALL-70106"/>
                  <rdf:li rdf:resource="http://identifiers.org/reactome:R-ALL-74722"/>
                  <rdf:li rdf:resource="http://identifiers.org/kegg.compound:C00080"/>
                  <rdf:li rdf:resource="http://identifiers.org/CHEBI:15378"/>
                  <rdf:li rdf:resource="http://identifiers.org/CHEBI:10744"/>
                  <rdf:li rdf:resource="http://identifiers.org/CHEBI:13357"/>
                  <rdf:li rdf:resource="http://identifiers.org/CHEBI:5584"/>
                  <rdf:li rdf:resource="http://identifiers.org/bigg.metabolite:h"/>
                  <rdf:li rdf:resource="http://identifiers.org/biocyc:META:PROTON"/>
                </rdf:Bag>
              </bqbiol:is>
            </rdf:Description>
          </rdf:RDF>
        </annotation>
      </species>
      <species metaid="M_cpd00001_c0" id="M_cpd00001_c0" name="H2O-c0" compartment="c0" hasOnlySubstanceUnits="false" boundaryCondition="false" constant="false" fbc:charge="0" fbc:chemicalFormula="H2O">
        <annotation>
          <rdf:RDF xmlns:rdf="http://www.w3.org/1999/02/22-rdf-syntax-ns#" xmlns:dcterms="http://purl.org/dc/terms/" xmlns:vCard="http://www.w3.org/2001/vcard-rdf/3.0#" xmlns:vCard4="http://www.w3.org/2006/vcard/ns#" xmlns:bqbiol="http://biomodels.net/biology-qualifiers/" xmlns:bqmodel="http://biomodels.net/model-qualifiers/">
            <rdf:Description rdf:about="#M_cpd00001_c0">
              <bqbiol:is>
                <rdf:Bag>
                  <rdf:li rdf:resource="http://identifiers.org/SBO:0000247"/>
                  <rdf:li rdf:resource="http://identifiers.org/metanetx.chemical/MNXM2"/>
                  <rdf:li rdf:resource="http://identifiers.org/inchikey:XLYOFNOQVPJJNP-UHFFFAOYSA-N"/>
                  <rdf:li rdf:resource="http://identifiers.org/seed.compound/cpd00001"/>
                  <rdf:li rdf:resource="http://identifiers.org/hmdb:HMDB01039"/>
                  <rdf:li rdf:resource="http://identifiers.org/hmdb:HMDB02111"/>
                  <rdf:li rdf:resource="http://identifiers.org/reactome:R-ALL-109276"/>
                  <rdf:li rdf:resource="http://identifiers.org/reactome:R-ALL-113518"/>
                  <rdf:li rdf:resource="http://identifiers.org/reactome:R-ALL-113519"/>
                  <rdf:li rdf:resource="http://identifiers.org/reactome:R-ALL-113521"/>
                  <rdf:li rdf:resource="http://identifiers.org/reactome:R-ALL-141343"/>
                  <rdf:li rdf:resource="http://identifiers.org/reactome:R-ALL-1605715"/>
                  <rdf:li rdf:resource="http://identifiers.org/reactome:R-ALL-189422"/>
                  <rdf:li rdf:resource="http://identifiers.org/reactome:R-ALL-2022884"/>
                  <rdf:li rdf:resource="http://identifiers.org/reactome:R-ALL-29356"/>
                  <rdf:li rdf:resource="http://identifiers.org/reactome:R-ALL-351603"/>
                  <rdf:li rdf:resource="http://identifiers.org/reactome:R-ALL-5278291"/>
                  <rdf:li rdf:resource="http://identifiers.org/reactome:R-ALL-5668574"/>
                  <rdf:li rdf:resource="http://identifiers.org/reactome:R-ALL-5693747"/>
                  <rdf:li rdf:resource="http://identifiers.org/reactome:R-ALL-8851517"/>
                  <rdf:li rdf:resource="http://identifiers.org/kegg.compound:C00001"/>
                  <rdf:li rdf:resource="http://identifiers.org/kegg.compound:C01328"/>
                  <rdf:li rdf:resource="http://identifiers.org/CHEBI:15377"/>
                  <rdf:li rdf:resource="http://identifiers.org/bigg.metabolite:h2o"/>
                  <rdf:li rdf:resource="http://identifiers.org/biocyc:META:WATER"/>
                </rdf:Bag>
              </bqbiol:is>
            </rdf:Description>
          </rdf:RDF>
        </annotation>
      </species>
      <species metaid="M_cpd01157_c0" id="M_cpd01157_c0" name="Chitobiose-c0" compartment="c0" hasOnlySubstanceUnits="false" boundaryCondition="false" constant="false" fbc:charge="0" fbc:chemicalFormula="C16H28N2O11">
        <annotation>
          <rdf:RDF xmlns:rdf="http://www.w3.org/1999/02/22-rdf-syntax-ns#" xmlns:dcterms="http://purl.org/dc/terms/" xmlns:vCard="http://www.w3.org/2001/vcard-rdf/3.0#" xmlns:vCard4="http://www.w3.org/2006/vcard/ns#" xmlns:bqbiol="http://biomodels.net/biology-qualifiers/" xmlns:bqmodel="http://biomodels.net/model-qualifiers/">
            <rdf:Description rdf:about="#M_cpd01157_c0">
              <bqbiol:is>
                <rdf:Bag>
                  <rdf:li rdf:resource="http://identifiers.org/SBO:0000247"/>
                  <rdf:li rdf:resource="http://identifiers.org/metanetx.chemical/MNXM1680"/>
                  <rdf:li rdf:resource="http://identifiers.org/inchikey:CDOJPCSDOXYJJF-CBTAGEKQSA-N"/>
                  <rdf:li rdf:resource="http://identifiers.org/seed.compound/cpd01157"/>
                  <rdf:li rdf:resource="http://identifiers.org/hmdb:HMDB62702"/>
                  <rdf:li rdf:resource="http://identifiers.org/kegg.compound:C01674"/>
                  <rdf:li rdf:resource="http://identifiers.org/CHEBI:28681"/>
                  <rdf:li rdf:resource="http://identifiers.org/CHEBI:3597"/>
                  <rdf:li rdf:resource="http://identifiers.org/CHEBI:701011"/>
                  <rdf:li rdf:resource="http://identifiers.org/bigg.metabolite:HC00822"/>
                  <rdf:li rdf:resource="http://identifiers.org/bigg.metabolite:chitob"/>
                  <rdf:li rdf:resource="http://identifiers.org/biocyc:META:CHITOBIOSE"/>
                </rdf:Bag>
              </bqbiol:is>
            </rdf:Description>
          </rdf:RDF>
        </annotation>
      </species>
      <species metaid="M_cpd00122_c0" id="M_cpd00122_c0" name="N-Acetyl-D-glucosamine-c0" compartment="c0" hasOnlySubstanceUnits="false" boundaryCondition="false" constant="false" fbc:charge="0" fbc:chemicalFormula="C8H15NO6">
        <annotation>
          <rdf:RDF xmlns:rdf="http://www.w3.org/1999/02/22-rdf-syntax-ns#" xmlns:dcterms="http://purl.org/dc/terms/" xmlns:vCard="http://www.w3.org/2001/vcard-rdf/3.0#" xmlns:vCard4="http://www.w3.org/2006/vcard/ns#" xmlns:bqbiol="http://biomodels.net/biology-qualifiers/" xmlns:bqmodel="http://biomodels.net/model-qualifiers/">
            <rdf:Description rdf:about="#M_cpd00122_c0">
              <bqbiol:is>
                <rdf:Bag>
                  <rdf:li rdf:resource="http://identifiers.org/SBO:0000247"/>
                  <rdf:li rdf:resource="http://identifiers.org/metanetx.chemical/MNXM143"/>
                  <rdf:li rdf:resource="http://identifiers.org/inchikey:OVRNDRQMDRJTHS-RTRLPJTCSA-N"/>
                  <rdf:li rdf:resource="http://identifiers.org/seed.compound/cpd00122"/>
                  <rdf:li rdf:resource="http://identifiers.org/hmdb:HMDB00215"/>
                  <rdf:li rdf:resource="http://identifiers.org/hmdb:HMDB00533"/>
                  <rdf:li rdf:resource="http://identifiers.org/hmdb:HMDB14288"/>
                  <rdf:li rdf:resource="http://identifiers.org/hmdb:HMDB62641"/>
                  <rdf:li rdf:resource="http://identifiers.org/reactome:R-ALL-1678743"/>
                  <rdf:li rdf:resource="http://identifiers.org/reactome:R-ALL-2162231"/>
                  <rdf:li rdf:resource="http://identifiers.org/kegg.compound:C00140"/>
                  <rdf:li rdf:resource="http://identifiers.org/CHEBI:17411"/>
                  <rdf:li rdf:resource="http://identifiers.org/CHEBI:12455"/>
                  <rdf:li rdf:resource="http://identifiers.org/CHEBI:12563"/>
                  <rdf:li rdf:resource="http://identifiers.org/CHEBI:21517"/>
                  <rdf:li rdf:resource="http://identifiers.org/CHEBI:58134"/>
                  <rdf:li rdf:resource="http://identifiers.org/CHEBI:7123"/>
                  <rdf:li rdf:resource="http://identifiers.org/CHEBI:506227"/>
                  <rdf:li rdf:resource="http://identifiers.org/bigg.metabolite:acgam"/>
                  <rdf:li rdf:resource="http://identifiers.org/biocyc:META:N-acetyl-D-glucosamine"/>
                </rdf:Bag>
              </bqbiol:is>
            </rdf:Description>
          </rdf:RDF>
        </annotation>
      </species>
      <species metaid="M_cpd00158_c0" id="M_cpd00158_c0" name="CELB-c0" compartment="c0" hasOnlySubstanceUnits="false" boundaryCondition="false" constant="false" fbc:charge="0" fbc:chemicalFormula="C12H22O11">
        <annotation>
          <rdf:RDF xmlns:rdf="http://www.w3.org/1999/02/22-rdf-syntax-ns#" xmlns:dcterms="http://purl.org/dc/terms/" xmlns:vCard="http://www.w3.org/2001/vcard-rdf/3.0#" xmlns:vCard4="http://www.w3.org/2006/vcard/ns#" xmlns:bqbiol="http://biomodels.net/biology-qualifiers/" xmlns:bqmodel="http://biomodels.net/model-qualifiers/">
            <rdf:Description rdf:about="#M_cpd00158_c0">
              <bqbiol:is>
                <rdf:Bag>
                  <rdf:li rdf:resource="http://identifiers.org/SBO:0000247"/>
                  <rdf:li rdf:resource="http://identifiers.org/metanetx.chemical/MNXM776"/>
                  <rdf:li rdf:resource="http://identifiers.org/inchikey:GUBGYTABKSRVRQ-CUHNMECISA-N"/>
                  <rdf:li rdf:resource="http://identifiers.org/seed.compound/cpd00158"/>
                  <rdf:li rdf:resource="http://identifiers.org/CHEBI:17057"/>
                  <rdf:li rdf:resource="http://identifiers.org/CHEBI:13952"/>
                  <rdf:li rdf:resource="http://identifiers.org/CHEBI:23061"/>
                  <rdf:li rdf:resource="http://identifiers.org/CHEBI:28108"/>
                  <rdf:li rdf:resource="http://identifiers.org/CHEBI:3522"/>
                  <rdf:li rdf:resource="http://identifiers.org/biocyc:META:CPD-15975"/>
                </rdf:Bag>
              </bqbiol:is>
            </rdf:Description>
          </rdf:RDF>
        </annotation>
      </species>
      <species metaid="M_cpd00190_c0" id="M_cpd00190_c0" name="beta-D-Glucose-c0" compartment="c0" hasOnlySubstanceUnits="false" boundaryCondition="false" constant="false" fbc:charge="0" fbc:chemicalFormula="C6H12O6">
        <annotation>
          <rdf:RDF xmlns:rdf="http://www.w3.org/1999/02/22-rdf-syntax-ns#" xmlns:dcterms="http://purl.org/dc/terms/" xmlns:vCard="http://www.w3.org/2001/vcard-rdf/3.0#" xmlns:vCard4="http://www.w3.org/2006/vcard/ns#" xmlns:bqbiol="http://biomodels.net/biology-qualifiers/" xmlns:bqmodel="http://biomodels.net/model-qualifiers/">
            <rdf:Description rdf:about="#M_cpd00190_c0">
              <bqbiol:is>
                <rdf:Bag>
                  <rdf:li rdf:resource="http://identifiers.org/SBO:0000247"/>
                  <rdf:li rdf:resource="http://identifiers.org/metanetx.chemical/MNXM105"/>
                  <rdf:li rdf:resource="http://identifiers.org/inchikey:WQZGKKKJIJFFOK-VFUOTHLCSA-N"/>
                  <rdf:li rdf:resource="http://identifiers.org/seed.compound/cpd00190"/>
                  <rdf:li rdf:resource="http://identifiers.org/hmdb:HMDB00516"/>
                  <rdf:li rdf:resource="http://identifiers.org/hmdb:HMDB03340"/>
                  <rdf:li rdf:resource="http://identifiers.org/kegg.compound:C00221"/>
                  <rdf:li rdf:resource="http://identifiers.org/CHEBI:15903"/>
                  <rdf:li rdf:resource="http://identifiers.org/CHEBI:10397"/>
                  <rdf:li rdf:resource="http://identifiers.org/CHEBI:12373"/>
                  <rdf:li rdf:resource="http://identifiers.org/CHEBI:22795"/>
                  <rdf:li rdf:resource="http://identifiers.org/CHEBI:41140"/>
                  <rdf:li rdf:resource="http://identifiers.org/biocyc:META:GLC"/>
                </rdf:Bag>
              </bqbiol:is>
            </rdf:Description>
          </rdf:RDF>
        </annotation>
      </species>
      <species metaid="M_cpd00179_c0" id="M_cpd00179_c0" name="Maltose-c0" compartment="c0" hasOnlySubstanceUnits="false" boundaryCondition="false" constant="false" fbc:charge="0" fbc:chemicalFormula="C12H22O11">
        <annotation>
          <rdf:RDF xmlns:rdf="http://www.w3.org/1999/02/22-rdf-syntax-ns#" xmlns:dcterms="http://purl.org/dc/terms/" xmlns:vCard="http://www.w3.org/2001/vcard-rdf/3.0#" xmlns:vCard4="http://www.w3.org/2006/vcard/ns#" xmlns:bqbiol="http://biomodels.net/biology-qualifiers/" xmlns:bqmodel="http://biomodels.net/model-qualifiers/">
            <rdf:Description rdf:about="#M_cpd00179_c0">
              <bqbiol:is>
                <rdf:Bag>
                  <rdf:li rdf:resource="http://identifiers.org/SBO:0000247"/>
                  <rdf:li rdf:resource="http://identifiers.org/metanetx.chemical/MNXM165"/>
                  <rdf:li rdf:resource="http://identifiers.org/inchikey:GUBGYTABKSRVRQ-PICCSMPSSA-N"/>
                  <rdf:li rdf:resource="http://identifiers.org/seed.compound/cpd00179"/>
                  <rdf:li rdf:resource="http://identifiers.org/reactome:R-ALL-188986"/>
                  <rdf:li rdf:resource="http://identifiers.org/reactome:R-ALL-868706"/>
                  <rdf:li rdf:resource="http://identifiers.org/kegg.compound:C00208"/>
                  <rdf:li rdf:resource="http://identifiers.org/kegg.compound:C00897"/>
                  <rdf:li rdf:resource="http://identifiers.org/CHEBI:17306"/>
                  <rdf:li rdf:resource="http://identifiers.org/CHEBI:14568"/>
                  <rdf:li rdf:resource="http://identifiers.org/CHEBI:25144"/>
                  <rdf:li rdf:resource="http://identifiers.org/CHEBI:6668"/>
                  <rdf:li rdf:resource="http://identifiers.org/CHEBI:18167"/>
                  <rdf:li rdf:resource="http://identifiers.org/CHEBI:10300"/>
                  <rdf:li rdf:resource="http://identifiers.org/CHEBI:12340"/>
                  <rdf:li rdf:resource="http://identifiers.org/CHEBI:22463"/>
                  <rdf:li rdf:resource="http://identifiers.org/CHEBI:43893"/>
                  <rdf:li rdf:resource="http://identifiers.org/bigg.metabolite:malt"/>
                  <rdf:li rdf:resource="http://identifiers.org/biocyc:META:ALPHA-MALTOSE"/>
                  <rdf:li rdf:resource="http://identifiers.org/biocyc:META:MALTOSE"/>
                </rdf:Bag>
              </bqbiol:is>
            </rdf:Description>
          </rdf:RDF>
        </annotation>
      </species>
      <species metaid="M_cpd00027_c0" id="M_cpd00027_c0" name="D-Glucose-c0" compartment="c0" hasOnlySubstanceUnits="false" boundaryCondition="false" constant="false" fbc:charge="0" fbc:chemicalFormula="C6H12O6">
        <annotation>
          <rdf:RDF xmlns:rdf="http://www.w3.org/1999/02/22-rdf-syntax-ns#" xmlns:dcterms="http://purl.org/dc/terms/" xmlns:vCard="http://www.w3.org/2001/vcard-rdf/3.0#" xmlns:vCard4="http://www.w3.org/2006/vcard/ns#" xmlns:bqbiol="http://biomodels.net/biology-qualifiers/" xmlns:bqmodel="http://biomodels.net/model-qualifiers/">
            <rdf:Description rdf:about="#M_cpd00027_c0">
              <bqbiol:is>
                <rdf:Bag>
                  <rdf:li rdf:resource="http://identifiers.org/SBO:0000247"/>
                  <rdf:li rdf:resource="http://identifiers.org/metanetx.chemical/MNXM41"/>
                  <rdf:li rdf:resource="http://identifiers.org/inchikey:WQZGKKKJIJFFOK-GASJEMHNSA-N"/>
                  <rdf:li rdf:resource="http://identifiers.org/seed.compound/cpd00027"/>
                  <rdf:li rdf:resource="http://identifiers.org/hmdb:HMDB00122"/>
                  <rdf:li rdf:resource="http://identifiers.org/hmdb:HMDB06564"/>
                  <rdf:li rdf:resource="http://identifiers.org/kegg.compound:C00031"/>
                  <rdf:li rdf:resource="http://identifiers.org/CHEBI:17634"/>
                  <rdf:li rdf:resource="http://identifiers.org/CHEBI:12965"/>
                  <rdf:li rdf:resource="http://identifiers.org/CHEBI:20999"/>
                  <rdf:li rdf:resource="http://identifiers.org/CHEBI:4167"/>
                  <rdf:li rdf:resource="http://identifiers.org/bigg.metabolite:glc__D"/>
                  <rdf:li rdf:resource="http://identifiers.org/biocyc:META:Glucopyranose"/>
                </rdf:Bag>
              </bqbiol:is>
            </rdf:Description>
          </rdf:RDF>
        </annotation>
      </species>
      <species metaid="M_cpd00002_c0" id="M_cpd00002_c0" name="ATP-c0" compartment="c0" hasOnlySubstanceUnits="false" boundaryCondition="false" constant="false" fbc:charge="-3" fbc:chemicalFormula="C10H13N5O13P3">
        <annotation>
          <rdf:RDF xmlns:rdf="http://www.w3.org/1999/02/22-rdf-syntax-ns#" xmlns:dcterms="http://purl.org/dc/terms/" xmlns:vCard="http://www.w3.org/2001/vcard-rdf/3.0#" xmlns:vCard4="http://www.w3.org/2006/vcard/ns#" xmlns:bqbiol="http://biomodels.net/biology-qualifiers/" xmlns:bqmodel="http://biomodels.net/model-qualifiers/">
            <rdf:Description rdf:about="#M_cpd00002_c0">
              <bqbiol:is>
                <rdf:Bag>
                  <rdf:li rdf:resource="http://identifiers.org/SBO:0000247"/>
                  <rdf:li rdf:resource="http://identifiers.org/metanetx.chemical/MNXM3"/>
                  <rdf:li rdf:resource="http://identifiers.org/inchikey:ZKHQWZAMYRWXGA-KQYNXXCUSA-J"/>
                  <rdf:li rdf:resource="http://identifiers.org/seed.compound/cpd00002"/>
                  <rdf:li rdf:resource="http://identifiers.org/hmdb:HMDB00538"/>
                  <rdf:li rdf:resource="http://identifiers.org/reactome:R-ALL-113592"/>
                  <rdf:li rdf:resource="http://identifiers.org/reactome:R-ALL-113593"/>
                  <rdf:li rdf:resource="http://identifiers.org/reactome:R-ALL-211579"/>
                  <rdf:li rdf:resource="http://identifiers.org/reactome:R-ALL-29358"/>
                  <rdf:li rdf:resource="http://identifiers.org/reactome:R-ALL-389573"/>
                  <rdf:li rdf:resource="http://identifiers.org/reactome:R-ALL-5632460"/>
                  <rdf:li rdf:resource="http://identifiers.org/reactome:R-ALL-5696069"/>
                  <rdf:li rdf:resource="http://identifiers.org/reactome:R-ALL-6798184"/>
                  <rdf:li rdf:resource="http://identifiers.org/reactome:R-ALL-8869363"/>
                  <rdf:li rdf:resource="http://identifiers.org/reactome:R-ALL-8878982"/>
                  <rdf:li rdf:resource="http://identifiers.org/reactome:R-ALL-8938081"/>
                  <rdf:li rdf:resource="http://identifiers.org/kegg.compound:C00002"/>
                  <rdf:li rdf:resource="http://identifiers.org/CHEBI:57299"/>
                  <rdf:li rdf:resource="http://identifiers.org/bigg.metabolite:atp"/>
                  <rdf:li rdf:resource="http://identifiers.org/biocyc:META:ATP"/>
                </rdf:Bag>
              </bqbiol:is>
            </rdf:Description>
          </rdf:RDF>
        </annotation>
      </species>
      <species metaid="M_cpd00008_c0" id="M_cpd00008_c0" name="ADP-c0" compartment="c0" hasOnlySubstanceUnits="false" boundaryCondition="false" constant="false" fbc:charge="-2" fbc:chemicalFormula="C10H13N5O10P2">
        <annotation>
          <rdf:RDF xmlns:rdf="http://www.w3.org/1999/02/22-rdf-syntax-ns#" xmlns:dcterms="http://purl.org/dc/terms/" xmlns:vCard="http://www.w3.org/2001/vcard-rdf/3.0#" xmlns:vCard4="http://www.w3.org/2006/vcard/ns#" xmlns:bqbiol="http://biomodels.net/biology-qualifiers/" xmlns:bqmodel="http://biomodels.net/model-qualifiers/">
            <rdf:Description rdf:about="#M_cpd00008_c0">
              <bqbiol:is>
                <rdf:Bag>
                  <rdf:li rdf:resource="http://identifiers.org/SBO:0000247"/>
                  <rdf:li rdf:resource="http://identifiers.org/metanetx.chemical/MNXM7"/>
                  <rdf:li rdf:resource="http://identifiers.org/inchikey:XTWYTFMLZFPYCI-KQYNXXCUSA-K"/>
                  <rdf:li rdf:resource="http://identifiers.org/seed.compound/cpd00008"/>
                  <rdf:li rdf:resource="http://identifiers.org/hmdb:HMDB01341"/>
                  <rdf:li rdf:resource="http://identifiers.org/reactome:R-ALL-113581"/>
                  <rdf:li rdf:resource="http://identifiers.org/reactome:R-ALL-113582"/>
                  <rdf:li rdf:resource="http://identifiers.org/reactome:R-ALL-114564"/>
                  <rdf:li rdf:resource="http://identifiers.org/reactome:R-ALL-114565"/>
                  <rdf:li rdf:resource="http://identifiers.org/reactome:R-ALL-211606"/>
                  <rdf:li rdf:resource="http://identifiers.org/reactome:R-ALL-29370"/>
                  <rdf:li rdf:resource="http://identifiers.org/reactome:R-ALL-5632457"/>
                  <rdf:li rdf:resource="http://identifiers.org/reactome:R-ALL-5696026"/>
                  <rdf:li rdf:resource="http://identifiers.org/reactome:R-ALL-6798177"/>
                  <rdf:li rdf:resource="http://identifiers.org/reactome:R-ALL-8869360"/>
                  <rdf:li rdf:resource="http://identifiers.org/kegg.compound:C00008"/>
                  <rdf:li rdf:resource="http://identifiers.org/CHEBI:87518"/>
                  <rdf:li rdf:resource="http://identifiers.org/bigg.metabolite:adp"/>
                  <rdf:li rdf:resource="http://identifiers.org/biocyc:META:ADP"/>
                </rdf:Bag>
              </bqbiol:is>
            </rdf:Description>
          </rdf:RDF>
        </annotation>
      </species>
      <species metaid="M_cpd00009_c0" id="M_cpd00009_c0" name="Phosphate-c0" compartment="c0" hasOnlySubstanceUnits="false" boundaryCondition="false" constant="false" fbc:charge="-2" fbc:chemicalFormula="HO4P">
        <annotation>
          <rdf:RDF xmlns:rdf="http://www.w3.org/1999/02/22-rdf-syntax-ns#" xmlns:dcterms="http://purl.org/dc/terms/" xmlns:vCard="http://www.w3.org/2001/vcard-rdf/3.0#" xmlns:vCard4="http://www.w3.org/2006/vcard/ns#" xmlns:bqbiol="http://biomodels.net/biology-qualifiers/" xmlns:bqmodel="http://biomodels.net/model-qualifiers/">
            <rdf:Description rdf:about="#M_cpd00009_c0">
              <bqbiol:is>
                <rdf:Bag>
                  <rdf:li rdf:resource="http://identifiers.org/SBO:0000247"/>
                  <rdf:li rdf:resource="http://identifiers.org/metanetx.chemical/MNXM9"/>
                  <rdf:li rdf:resource="http://identifiers.org/inchikey:NBIIXXVUZAFLBC-UHFFFAOYSA-L"/>
                  <rdf:li rdf:resource="http://identifiers.org/seed.compound/cpd00009"/>
                  <rdf:li rdf:resource="http://identifiers.org/hmdb:HMDB00973"/>
                  <rdf:li rdf:resource="http://identifiers.org/hmdb:HMDB01429"/>
                  <rdf:li rdf:resource="http://identifiers.org/hmdb:HMDB05947"/>
                  <rdf:li rdf:resource="http://identifiers.org/hmdb:HMDB02105"/>
                  <rdf:li rdf:resource="http://identifiers.org/hmdb:HMDB02142"/>
                  <rdf:li rdf:resource="http://identifiers.org/reactome:R-ALL-109277"/>
                  <rdf:li rdf:resource="http://identifiers.org/reactome:R-ALL-113548"/>
                  <rdf:li rdf:resource="http://identifiers.org/reactome:R-ALL-113550"/>
                  <rdf:li rdf:resource="http://identifiers.org/reactome:R-ALL-113551"/>
                  <rdf:li rdf:resource="http://identifiers.org/reactome:R-ALL-29372"/>
                  <rdf:li rdf:resource="http://identifiers.org/reactome:R-ALL-5228339"/>
                  <rdf:li rdf:resource="http://identifiers.org/reactome:R-ALL-8851226"/>
                  <rdf:li rdf:resource="http://identifiers.org/reactome:R-ALL-8851513"/>
                  <rdf:li rdf:resource="http://identifiers.org/kegg.compound:C00009"/>
                  <rdf:li rdf:resource="http://identifiers.org/CHEBI:43474"/>
                  <rdf:li rdf:resource="http://identifiers.org/bigg.metabolite:pi"/>
                  <rdf:li rdf:resource="http://identifiers.org/biocyc:META:CPD-16459"/>
                  <rdf:li rdf:resource="http://identifiers.org/biocyc:META:PHOSPHATE-GROUP"/>
                  <rdf:li rdf:resource="http://identifiers.org/biocyc:META:Pi"/>
                </rdf:Bag>
              </bqbiol:is>
            </rdf:Description>
          </rdf:RDF>
        </annotation>
      </species>
      <species metaid="M_cpd00003_c0" id="M_cpd00003_c0" name="NAD-c0" compartment="c0" hasOnlySubstanceUnits="false" boundaryCondition="false" constant="false" fbc:charge="-1" fbc:chemicalFormula="C21H26N7O14P2">
        <annotation>
          <rdf:RDF xmlns:rdf="http://www.w3.org/1999/02/22-rdf-syntax-ns#" xmlns:dcterms="http://purl.org/dc/terms/" xmlns:vCard="http://www.w3.org/2001/vcard-rdf/3.0#" xmlns:vCard4="http://www.w3.org/2006/vcard/ns#" xmlns:bqbiol="http://biomodels.net/biology-qualifiers/" xmlns:bqmodel="http://biomodels.net/model-qualifiers/">
            <rdf:Description rdf:about="#M_cpd00003_c0">
              <bqbiol:is>
                <rdf:Bag>
                  <rdf:li rdf:resource="http://identifiers.org/SBO:0000247"/>
                  <rdf:li rdf:resource="http://identifiers.org/metanetx.chemical/MNXM8"/>
                  <rdf:li rdf:resource="http://identifiers.org/inchikey:BAWFJGJZGIEFAR-NNYOXOHSSA-M"/>
                  <rdf:li rdf:resource="http://identifiers.org/seed.compound/cpd00003"/>
                  <rdf:li rdf:resource="http://identifiers.org/hmdb:HMDB00902"/>
                  <rdf:li rdf:resource="http://identifiers.org/reactome:R-ALL-113526"/>
                  <rdf:li rdf:resource="http://identifiers.org/reactome:R-ALL-192307"/>
                  <rdf:li rdf:resource="http://identifiers.org/reactome:R-ALL-194653"/>
                  <rdf:li rdf:resource="http://identifiers.org/reactome:R-ALL-29360"/>
                  <rdf:li rdf:resource="http://identifiers.org/reactome:R-ALL-352330"/>
                  <rdf:li rdf:resource="http://identifiers.org/kegg.compound:C00003"/>
                  <rdf:li rdf:resource="http://identifiers.org/CHEBI:57540"/>
                  <rdf:li rdf:resource="http://identifiers.org/bigg.metabolite:nad"/>
                  <rdf:li rdf:resource="http://identifiers.org/biocyc:META:NAD"/>
                </rdf:Bag>
              </bqbiol:is>
            </rdf:Description>
          </rdf:RDF>
        </annotation>
      </species>
      <species metaid="M_cpd00042_c0" id="M_cpd00042_c0" name="GSH-c0" compartment="c0" hasOnlySubstanceUnits="false" boundaryCondition="false" constant="false" fbc:charge="-1" fbc:chemicalFormula="C10H16N3O6S">
        <annotation>
          <rdf:RDF xmlns:rdf="http://www.w3.org/1999/02/22-rdf-syntax-ns#" xmlns:dcterms="http://purl.org/dc/terms/" xmlns:vCard="http://www.w3.org/2001/vcard-rdf/3.0#" xmlns:vCard4="http://www.w3.org/2006/vcard/ns#" xmlns:bqbiol="http://biomodels.net/biology-qualifiers/" xmlns:bqmodel="http://biomodels.net/model-qualifiers/">
            <rdf:Description rdf:about="#M_cpd00042_c0">
              <bqbiol:is>
                <rdf:Bag>
                  <rdf:li rdf:resource="http://identifiers.org/SBO:0000247"/>
                  <rdf:li rdf:resource="http://identifiers.org/metanetx.chemical/MNXM57"/>
                  <rdf:li rdf:resource="http://identifiers.org/inchikey:RWSXRVCMGQZWBV-WDSKDSINSA-M"/>
                  <rdf:li rdf:resource="http://identifiers.org/seed.compound/cpd00042"/>
                  <rdf:li rdf:resource="http://identifiers.org/hmdb:HMDB00125"/>
                  <rdf:li rdf:resource="http://identifiers.org/hmdb:HMDB01463"/>
                  <rdf:li rdf:resource="http://identifiers.org/hmdb:HMDB06960"/>
                  <rdf:li rdf:resource="http://identifiers.org/hmdb:HMDB62697"/>
                  <rdf:li rdf:resource="http://identifiers.org/reactome:R-ALL-1247892"/>
                  <rdf:li rdf:resource="http://identifiers.org/reactome:R-ALL-1500783"/>
                  <rdf:li rdf:resource="http://identifiers.org/reactome:R-ALL-158543"/>
                  <rdf:li rdf:resource="http://identifiers.org/reactome:R-ALL-1655887"/>
                  <rdf:li rdf:resource="http://identifiers.org/reactome:R-ALL-29450"/>
                  <rdf:li rdf:resource="http://identifiers.org/kegg.compound:C00051"/>
                  <rdf:li rdf:resource="http://identifiers.org/CHEBI:16856"/>
                  <rdf:li rdf:resource="http://identifiers.org/CHEBI:12402"/>
                  <rdf:li rdf:resource="http://identifiers.org/CHEBI:14327"/>
                  <rdf:li rdf:resource="http://identifiers.org/CHEBI:24334"/>
                  <rdf:li rdf:resource="http://identifiers.org/CHEBI:42873"/>
                  <rdf:li rdf:resource="http://identifiers.org/CHEBI:43049"/>
                  <rdf:li rdf:resource="http://identifiers.org/CHEBI:5437"/>
                  <rdf:li rdf:resource="http://identifiers.org/CHEBI:57925"/>
                  <rdf:li rdf:resource="http://identifiers.org/bigg.metabolite:gthrd"/>
                  <rdf:li rdf:resource="http://identifiers.org/biocyc:META:GLUTATHIONE"/>
                </rdf:Bag>
              </bqbiol:is>
            </rdf:Description>
          </rdf:RDF>
        </annotation>
      </species>
      <species metaid="M_cpd00004_c0" id="M_cpd00004_c0" name="NADH-c0" compartment="c0" hasOnlySubstanceUnits="false" boundaryCondition="false" constant="false" fbc:charge="-2" fbc:chemicalFormula="C21H27N7O14P2">
        <annotation>
          <rdf:RDF xmlns:rdf="http://www.w3.org/1999/02/22-rdf-syntax-ns#" xmlns:dcterms="http://purl.org/dc/terms/" xmlns:vCard="http://www.w3.org/2001/vcard-rdf/3.0#" xmlns:vCard4="http://www.w3.org/2006/vcard/ns#" xmlns:bqbiol="http://biomodels.net/biology-qualifiers/" xmlns:bqmodel="http://biomodels.net/model-qualifiers/">
            <rdf:Description rdf:about="#M_cpd00004_c0">
              <bqbiol:is>
                <rdf:Bag>
                  <rdf:li rdf:resource="http://identifiers.org/SBO:0000247"/>
                  <rdf:li rdf:resource="http://identifiers.org/metanetx.chemical/MNXM10"/>
                  <rdf:li rdf:resource="http://identifiers.org/inchikey:BOPGDPNILDQYTO-NNYOXOHSSA-L"/>
                  <rdf:li rdf:resource="http://identifiers.org/seed.compound/cpd00004"/>
                  <rdf:li rdf:resource="http://identifiers.org/hmdb:HMDB01487"/>
                  <rdf:li rdf:resource="http://identifiers.org/reactome:R-ALL-192305"/>
                  <rdf:li rdf:resource="http://identifiers.org/reactome:R-ALL-194697"/>
                  <rdf:li rdf:resource="http://identifiers.org/reactome:R-ALL-29362"/>
                  <rdf:li rdf:resource="http://identifiers.org/reactome:R-ALL-73473"/>
                  <rdf:li rdf:resource="http://identifiers.org/kegg.compound:C00004"/>
                  <rdf:li rdf:resource="http://identifiers.org/CHEBI:57945"/>
                  <rdf:li rdf:resource="http://identifiers.org/bigg.metabolite:nadh"/>
                  <rdf:li rdf:resource="http://identifiers.org/biocyc:META:NADH"/>
                </rdf:Bag>
              </bqbiol:is>
            </rdf:Description>
          </rdf:RDF>
        </annotation>
      </species>
      <species metaid="M_cpd00111_c0" id="M_cpd00111_c0" name="Oxidized glutathione-c0" compartment="c0" hasOnlySubstanceUnits="false" boundaryCondition="false" constant="false" fbc:charge="-2" fbc:chemicalFormula="C20H30N6O12S2">
        <annotation>
          <rdf:RDF xmlns:rdf="http://www.w3.org/1999/02/22-rdf-syntax-ns#" xmlns:dcterms="http://purl.org/dc/terms/" xmlns:vCard="http://www.w3.org/2001/vcard-rdf/3.0#" xmlns:vCard4="http://www.w3.org/2006/vcard/ns#" xmlns:bqbiol="http://biomodels.net/biology-qualifiers/" xmlns:bqmodel="http://biomodels.net/model-qualifiers/">
            <rdf:Description rdf:about="#M_cpd00111_c0">
              <bqbiol:is>
                <rdf:Bag>
                  <rdf:li rdf:resource="http://identifiers.org/SBO:0000247"/>
                  <rdf:li rdf:resource="http://identifiers.org/metanetx.chemical/MNXM151"/>
                  <rdf:li rdf:resource="http://identifiers.org/inchikey:YPZRWBKMTBYPTK-BJDJZHNGSA-L"/>
                  <rdf:li rdf:resource="http://identifiers.org/seed.compound/cpd00111"/>
                  <rdf:li rdf:resource="http://identifiers.org/hmdb:HMDB03337"/>
                  <rdf:li rdf:resource="http://identifiers.org/reactome:R-ALL-111745"/>
                  <rdf:li rdf:resource="http://identifiers.org/reactome:R-ALL-1655882"/>
                  <rdf:li rdf:resource="http://identifiers.org/reactome:R-ALL-3341331"/>
                  <rdf:li rdf:resource="http://identifiers.org/kegg.compound:C00127"/>
                  <rdf:li rdf:resource="http://identifiers.org/CHEBI:17858"/>
                  <rdf:li rdf:resource="http://identifiers.org/CHEBI:14328"/>
                  <rdf:li rdf:resource="http://identifiers.org/CHEBI:14720"/>
                  <rdf:li rdf:resource="http://identifiers.org/CHEBI:24336"/>
                  <rdf:li rdf:resource="http://identifiers.org/CHEBI:42832"/>
                  <rdf:li rdf:resource="http://identifiers.org/CHEBI:7840"/>
                  <rdf:li rdf:resource="http://identifiers.org/CHEBI:58297"/>
                  <rdf:li rdf:resource="http://identifiers.org/bigg.metabolite:gthox"/>
                  <rdf:li rdf:resource="http://identifiers.org/biocyc:META:OXIDIZED-GLUTATHIONE"/>
                </rdf:Bag>
              </bqbiol:is>
            </rdf:Description>
          </rdf:RDF>
        </annotation>
      </species>
      <species metaid="M_cpd00018_c0" id="M_cpd00018_c0" name="AMP-c0" compartment="c0" hasOnlySubstanceUnits="false" boundaryCondition="false" constant="false" fbc:charge="-2" fbc:chemicalFormula="C10H12N5O7P">
        <annotation>
          <rdf:RDF xmlns:rdf="http://www.w3.org/1999/02/22-rdf-syntax-ns#" xmlns:dcterms="http://purl.org/dc/terms/" xmlns:vCard="http://www.w3.org/2001/vcard-rdf/3.0#" xmlns:vCard4="http://www.w3.org/2006/vcard/ns#" xmlns:bqbiol="http://biomodels.net/biology-qualifiers/" xmlns:bqmodel="http://biomodels.net/model-qualifiers/">
            <rdf:Description rdf:about="#M_cpd00018_c0">
              <bqbiol:is>
                <rdf:Bag>
                  <rdf:li rdf:resource="http://identifiers.org/SBO:0000247"/>
                  <rdf:li rdf:resource="http://identifiers.org/metanetx.chemical/MNXM14"/>
                  <rdf:li rdf:resource="http://identifiers.org/inchikey:UDMBCSSLTHHNCD-KQYNXXCUSA-L"/>
                  <rdf:li rdf:resource="http://identifiers.org/seed.compound/cpd00018"/>
                  <rdf:li rdf:resource="http://identifiers.org/hmdb:HMDB00045"/>
                  <rdf:li rdf:resource="http://identifiers.org/reactome:R-ALL-109275"/>
                  <rdf:li rdf:resource="http://identifiers.org/reactome:R-ALL-159448"/>
                  <rdf:li rdf:resource="http://identifiers.org/reactome:R-ALL-164121"/>
                  <rdf:li rdf:resource="http://identifiers.org/reactome:R-ALL-389620"/>
                  <rdf:li rdf:resource="http://identifiers.org/reactome:R-ALL-76577"/>
                  <rdf:li rdf:resource="http://identifiers.org/kegg.compound:C00020"/>
                  <rdf:li rdf:resource="http://identifiers.org/CHEBI:16027"/>
                  <rdf:li rdf:resource="http://identifiers.org/CHEBI:12056"/>
                  <rdf:li rdf:resource="http://identifiers.org/CHEBI:13234"/>
                  <rdf:li rdf:resource="http://identifiers.org/CHEBI:13235"/>
                  <rdf:li rdf:resource="http://identifiers.org/CHEBI:13736"/>
                  <rdf:li rdf:resource="http://identifiers.org/CHEBI:13740"/>
                  <rdf:li rdf:resource="http://identifiers.org/CHEBI:22242"/>
                  <rdf:li rdf:resource="http://identifiers.org/CHEBI:22245"/>
                  <rdf:li rdf:resource="http://identifiers.org/CHEBI:2356"/>
                  <rdf:li rdf:resource="http://identifiers.org/CHEBI:40510"/>
                  <rdf:li rdf:resource="http://identifiers.org/CHEBI:40726"/>
                  <rdf:li rdf:resource="http://identifiers.org/CHEBI:40786"/>
                  <rdf:li rdf:resource="http://identifiers.org/CHEBI:40826"/>
                  <rdf:li rdf:resource="http://identifiers.org/CHEBI:47222"/>
                  <rdf:li rdf:resource="http://identifiers.org/CHEBI:40721"/>
                  <rdf:li rdf:resource="http://identifiers.org/CHEBI:456215"/>
                  <rdf:li rdf:resource="http://identifiers.org/bigg.metabolite:amp"/>
                  <rdf:li rdf:resource="http://identifiers.org/biocyc:META:AMP"/>
                  <rdf:li rdf:resource="http://identifiers.org/biocyc:META:AMP-GROUP"/>
                </rdf:Bag>
              </bqbiol:is>
            </rdf:Description>
          </rdf:RDF>
        </annotation>
      </species>
      <species metaid="M_cpd00355_c0" id="M_cpd00355_c0" name="Nicotinamide ribonucleotide-c0" compartment="c0" hasOnlySubstanceUnits="false" boundaryCondition="false" constant="false" fbc:charge="-1" fbc:chemicalFormula="C11H14N2O8P">
        <annotation>
          <rdf:RDF xmlns:rdf="http://www.w3.org/1999/02/22-rdf-syntax-ns#" xmlns:dcterms="http://purl.org/dc/terms/" xmlns:vCard="http://www.w3.org/2001/vcard-rdf/3.0#" xmlns:vCard4="http://www.w3.org/2006/vcard/ns#" xmlns:bqbiol="http://biomodels.net/biology-qualifiers/" xmlns:bqmodel="http://biomodels.net/model-qualifiers/">
            <rdf:Description rdf:about="#M_cpd00355_c0">
              <bqbiol:is>
                <rdf:Bag>
                  <rdf:li rdf:resource="http://identifiers.org/SBO:0000247"/>
                  <rdf:li rdf:resource="http://identifiers.org/metanetx.chemical/MNXM355"/>
                  <rdf:li rdf:resource="http://identifiers.org/inchikey:DAYLJWODMCOQEW-TURQNECASA-M"/>
                  <rdf:li rdf:resource="http://identifiers.org/seed.compound/cpd00355"/>
                  <rdf:li rdf:resource="http://identifiers.org/hmdb:HMDB00229"/>
                  <rdf:li rdf:resource="http://identifiers.org/hmdb:HMDB59645"/>
                  <rdf:li rdf:resource="http://identifiers.org/reactome:R-ALL-549282"/>
                  <rdf:li rdf:resource="http://identifiers.org/reactome:R-ALL-8869353"/>
                  <rdf:li rdf:resource="http://identifiers.org/reactome:R-ALL-8940067"/>
                  <rdf:li rdf:resource="http://identifiers.org/kegg.compound:C00455"/>
                  <rdf:li rdf:resource="http://identifiers.org/CHEBI:14648"/>
                  <rdf:li rdf:resource="http://identifiers.org/CHEBI:14649"/>
                  <rdf:li rdf:resource="http://identifiers.org/CHEBI:16171"/>
                  <rdf:li rdf:resource="http://identifiers.org/CHEBI:10433"/>
                  <rdf:li rdf:resource="http://identifiers.org/CHEBI:12397"/>
                  <rdf:li rdf:resource="http://identifiers.org/CHEBI:13409"/>
                  <rdf:li rdf:resource="http://identifiers.org/CHEBI:14646"/>
                  <rdf:li rdf:resource="http://identifiers.org/CHEBI:14647"/>
                  <rdf:li rdf:resource="http://identifiers.org/CHEBI:18201"/>
                  <rdf:li rdf:resource="http://identifiers.org/CHEBI:22850"/>
                  <rdf:li rdf:resource="http://identifiers.org/CHEBI:25522"/>
                  <rdf:li rdf:resource="http://identifiers.org/CHEBI:7557"/>
                  <rdf:li rdf:resource="http://identifiers.org/bigg.metabolite:nmn"/>
                  <rdf:li rdf:resource="http://identifiers.org/biocyc:META:NICOTINAMIDE_NUCLEOTIDE"/>
                </rdf:Bag>
              </bqbiol:is>
            </rdf:Description>
          </rdf:RDF>
        </annotation>
      </species>
      <species metaid="M_cpd00006_c0" id="M_cpd00006_c0" name="NADP-c0" compartment="c0" hasOnlySubstanceUnits="false" boundaryCondition="false" constant="false" fbc:charge="-3" fbc:chemicalFormula="C21H25N7O17P3">
        <annotation>
          <rdf:RDF xmlns:rdf="http://www.w3.org/1999/02/22-rdf-syntax-ns#" xmlns:dcterms="http://purl.org/dc/terms/" xmlns:vCard="http://www.w3.org/2001/vcard-rdf/3.0#" xmlns:vCard4="http://www.w3.org/2006/vcard/ns#" xmlns:bqbiol="http://biomodels.net/biology-qualifiers/" xmlns:bqmodel="http://biomodels.net/model-qualifiers/">
            <rdf:Description rdf:about="#M_cpd00006_c0">
              <bqbiol:is>
                <rdf:Bag>
                  <rdf:li rdf:resource="http://identifiers.org/SBO:0000247"/>
                  <rdf:li rdf:resource="http://identifiers.org/metanetx.chemical/MNXM5"/>
                  <rdf:li rdf:resource="http://identifiers.org/inchikey:XJLXINKUBYWONI-NNYOXOHSSA-K"/>
                  <rdf:li rdf:resource="http://identifiers.org/seed.compound/cpd00006"/>
                  <rdf:li rdf:resource="http://identifiers.org/hmdb:HMDB00217"/>
                  <rdf:li rdf:resource="http://identifiers.org/reactome:R-ALL-113563"/>
                  <rdf:li rdf:resource="http://identifiers.org/reactome:R-ALL-113564"/>
                  <rdf:li rdf:resource="http://identifiers.org/reactome:R-ALL-194668"/>
                  <rdf:li rdf:resource="http://identifiers.org/reactome:R-ALL-2000348"/>
                  <rdf:li rdf:resource="http://identifiers.org/reactome:R-ALL-29366"/>
                  <rdf:li rdf:resource="http://identifiers.org/reactome:R-ALL-351628"/>
                  <rdf:li rdf:resource="http://identifiers.org/reactome:R-ALL-389556"/>
                  <rdf:li rdf:resource="http://identifiers.org/reactome:R-ALL-5623650"/>
                  <rdf:li rdf:resource="http://identifiers.org/reactome:R-ALL-6790191"/>
                  <rdf:li rdf:resource="http://identifiers.org/kegg.compound:C00006"/>
                  <rdf:li rdf:resource="http://identifiers.org/CHEBI:58349"/>
                  <rdf:li rdf:resource="http://identifiers.org/bigg.metabolite:nadp"/>
                  <rdf:li rdf:resource="http://identifiers.org/biocyc:META:NADP"/>
                </rdf:Bag>
              </bqbiol:is>
            </rdf:Description>
          </rdf:RDF>
        </annotation>
      </species>
      <species metaid="M_cpd00005_c0" id="M_cpd00005_c0" name="NADPH-c0" compartment="c0" hasOnlySubstanceUnits="false" boundaryCondition="false" constant="false" fbc:charge="-4" fbc:chemicalFormula="C21H26N7O17P3">
        <annotation>
          <rdf:RDF xmlns:rdf="http://www.w3.org/1999/02/22-rdf-syntax-ns#" xmlns:dcterms="http://purl.org/dc/terms/" xmlns:vCard="http://www.w3.org/2001/vcard-rdf/3.0#" xmlns:vCard4="http://www.w3.org/2006/vcard/ns#" xmlns:bqbiol="http://biomodels.net/biology-qualifiers/" xmlns:bqmodel="http://biomodels.net/model-qualifiers/">
            <rdf:Description rdf:about="#M_cpd00005_c0">
              <bqbiol:is>
                <rdf:Bag>
                  <rdf:li rdf:resource="http://identifiers.org/SBO:0000247"/>
                  <rdf:li rdf:resource="http://identifiers.org/metanetx.chemical/MNXM6"/>
                  <rdf:li rdf:resource="http://identifiers.org/inchikey:ACFIXJIJDZMPPO-NNYOXOHSSA-J"/>
                  <rdf:li rdf:resource="http://identifiers.org/seed.compound/cpd00005"/>
                  <rdf:li rdf:resource="http://identifiers.org/hmdb:HMDB00221"/>
                  <rdf:li rdf:resource="http://identifiers.org/hmdb:HMDB00799"/>
                  <rdf:li rdf:resource="http://identifiers.org/hmdb:HMDB06341"/>
                  <rdf:li rdf:resource="http://identifiers.org/reactome:R-ALL-113600"/>
                  <rdf:li rdf:resource="http://identifiers.org/reactome:R-ALL-113601"/>
                  <rdf:li rdf:resource="http://identifiers.org/reactome:R-ALL-113602"/>
                  <rdf:li rdf:resource="http://identifiers.org/reactome:R-ALL-194725"/>
                  <rdf:li rdf:resource="http://identifiers.org/reactome:R-ALL-2000347"/>
                  <rdf:li rdf:resource="http://identifiers.org/reactome:R-ALL-29364"/>
                  <rdf:li rdf:resource="http://identifiers.org/reactome:R-ALL-351627"/>
                  <rdf:li rdf:resource="http://identifiers.org/reactome:R-ALL-5623644"/>
                  <rdf:li rdf:resource="http://identifiers.org/reactome:R-ALL-6790135"/>
                  <rdf:li rdf:resource="http://identifiers.org/kegg.compound:C00005"/>
                  <rdf:li rdf:resource="http://identifiers.org/CHEBI:57783"/>
                  <rdf:li rdf:resource="http://identifiers.org/bigg.metabolite:nadph"/>
                  <rdf:li rdf:resource="http://identifiers.org/biocyc:META:NADPH"/>
                </rdf:Bag>
              </bqbiol:is>
            </rdf:Description>
          </rdf:RDF>
        </annotation>
      </species>
      <species metaid="M_cpd00047_c0" id="M_cpd00047_c0" name="Formate-c0" compartment="c0" hasOnlySubstanceUnits="false" boundaryCondition="false" constant="false" fbc:charge="-1" fbc:chemicalFormula="CHO2">
        <annotation>
          <rdf:RDF xmlns:rdf="http://www.w3.org/1999/02/22-rdf-syntax-ns#" xmlns:dcterms="http://purl.org/dc/terms/" xmlns:vCard="http://www.w3.org/2001/vcard-rdf/3.0#" xmlns:vCard4="http://www.w3.org/2006/vcard/ns#" xmlns:bqbiol="http://biomodels.net/biology-qualifiers/" xmlns:bqmodel="http://biomodels.net/model-qualifiers/">
            <rdf:Description rdf:about="#M_cpd00047_c0">
              <bqbiol:is>
                <rdf:Bag>
                  <rdf:li rdf:resource="http://identifiers.org/SBO:0000247"/>
                  <rdf:li rdf:resource="http://identifiers.org/metanetx.chemical/MNXM39"/>
                  <rdf:li rdf:resource="http://identifiers.org/inchikey:BDAGIHXWWSANSR-UHFFFAOYSA-M"/>
                  <rdf:li rdf:resource="http://identifiers.org/seed.compound/cpd00047"/>
                  <rdf:li rdf:resource="http://identifiers.org/hmdb:HMDB00142"/>
                  <rdf:li rdf:resource="http://identifiers.org/reactome:R-ALL-194712"/>
                  <rdf:li rdf:resource="http://identifiers.org/reactome:R-ALL-29460"/>
                  <rdf:li rdf:resource="http://identifiers.org/reactome:R-ALL-389585"/>
                  <rdf:li rdf:resource="http://identifiers.org/reactome:R-ALL-6801451"/>
                  <rdf:li rdf:resource="http://identifiers.org/kegg.compound:C00058"/>
                  <rdf:li rdf:resource="http://identifiers.org/CHEBI:15740"/>
                  <rdf:li rdf:resource="http://identifiers.org/CHEBI:14276"/>
                  <rdf:li rdf:resource="http://identifiers.org/CHEBI:24081"/>
                  <rdf:li rdf:resource="http://identifiers.org/CHEBI:30751"/>
                  <rdf:li rdf:resource="http://identifiers.org/CHEBI:24082"/>
                  <rdf:li rdf:resource="http://identifiers.org/CHEBI:42460"/>
                  <rdf:li rdf:resource="http://identifiers.org/CHEBI:5145"/>
                  <rdf:li rdf:resource="http://identifiers.org/bigg.metabolite:for"/>
                  <rdf:li rdf:resource="http://identifiers.org/biocyc:META:CARBOXYL-GROUP"/>
                  <rdf:li rdf:resource="http://identifiers.org/biocyc:META:CPD-9845"/>
                  <rdf:li rdf:resource="http://identifiers.org/biocyc:META:CPD1G-1532"/>
                  <rdf:li rdf:resource="http://identifiers.org/biocyc:META:CPD1G-1533"/>
                  <rdf:li rdf:resource="http://identifiers.org/biocyc:META:CPD1G-1534"/>
                  <rdf:li rdf:resource="http://identifiers.org/biocyc:META:CPD1G-1535"/>
                  <rdf:li rdf:resource="http://identifiers.org/biocyc:META:FORMATE"/>
                </rdf:Bag>
              </bqbiol:is>
            </rdf:Description>
          </rdf:RDF>
        </annotation>
      </species>
      <species metaid="M_cpd00012_c0" id="M_cpd00012_c0" name="PPi-c0" compartment="c0" hasOnlySubstanceUnits="false" boundaryCondition="false" constant="false" fbc:charge="-3" fbc:chemicalFormula="HO7P2">
        <annotation>
          <rdf:RDF xmlns:rdf="http://www.w3.org/1999/02/22-rdf-syntax-ns#" xmlns:dcterms="http://purl.org/dc/terms/" xmlns:vCard="http://www.w3.org/2001/vcard-rdf/3.0#" xmlns:vCard4="http://www.w3.org/2006/vcard/ns#" xmlns:bqbiol="http://biomodels.net/biology-qualifiers/" xmlns:bqmodel="http://biomodels.net/model-qualifiers/">
            <rdf:Description rdf:about="#M_cpd00012_c0">
              <bqbiol:is>
                <rdf:Bag>
                  <rdf:li rdf:resource="http://identifiers.org/SBO:0000247"/>
                  <rdf:li rdf:resource="http://identifiers.org/metanetx.chemical/MNXM11"/>
                  <rdf:li rdf:resource="http://identifiers.org/inchikey:XPPKVPWEQAFLFU-UHFFFAOYSA-K"/>
                  <rdf:li rdf:resource="http://identifiers.org/seed.compound/cpd00012"/>
                  <rdf:li rdf:resource="http://identifiers.org/hmdb:HMDB00250"/>
                  <rdf:li rdf:resource="http://identifiers.org/reactome:R-ALL-111294"/>
                  <rdf:li rdf:resource="http://identifiers.org/reactome:R-ALL-1132084"/>
                  <rdf:li rdf:resource="http://identifiers.org/reactome:R-ALL-113541"/>
                  <rdf:li rdf:resource="http://identifiers.org/reactome:R-ALL-113542"/>
                  <rdf:li rdf:resource="http://identifiers.org/reactome:R-ALL-159450"/>
                  <rdf:li rdf:resource="http://identifiers.org/reactome:R-ALL-2046049"/>
                  <rdf:li rdf:resource="http://identifiers.org/reactome:R-ALL-389593"/>
                  <rdf:li rdf:resource="http://identifiers.org/reactome:R-ALL-6806656"/>
                  <rdf:li rdf:resource="http://identifiers.org/reactome:R-ALL-8878981"/>
                  <rdf:li rdf:resource="http://identifiers.org/reactome:R-ALL-8938078"/>
                  <rdf:li rdf:resource="http://identifiers.org/kegg.compound:C00013"/>
                  <rdf:li rdf:resource="http://identifiers.org/CHEBI:33019"/>
                  <rdf:li rdf:resource="http://identifiers.org/bigg.metabolite:ppi"/>
                  <rdf:li rdf:resource="http://identifiers.org/biocyc:META:PPI"/>
                  <rdf:li rdf:resource="http://identifiers.org/biocyc:META:PYROPHOSPHATE-GROUP"/>
                </rdf:Bag>
              </bqbiol:is>
            </rdf:Description>
          </rdf:RDF>
        </annotation>
      </species>
      <species metaid="M_cpd00091_c0" id="M_cpd00091_c0" name="UMP-c0" compartment="c0" hasOnlySubstanceUnits="false" boundaryCondition="false" constant="false" fbc:charge="-2" fbc:chemicalFormula="C9H11N2O9P">
        <annotation>
          <rdf:RDF xmlns:rdf="http://www.w3.org/1999/02/22-rdf-syntax-ns#" xmlns:dcterms="http://purl.org/dc/terms/" xmlns:vCard="http://www.w3.org/2001/vcard-rdf/3.0#" xmlns:vCard4="http://www.w3.org/2006/vcard/ns#" xmlns:bqbiol="http://biomodels.net/biology-qualifiers/" xmlns:bqmodel="http://biomodels.net/model-qualifiers/">
            <rdf:Description rdf:about="#M_cpd00091_c0">
              <bqbiol:is>
                <rdf:Bag>
                  <rdf:li rdf:resource="http://identifiers.org/SBO:0000247"/>
                  <rdf:li rdf:resource="http://identifiers.org/metanetx.chemical/MNXM80"/>
                  <rdf:li rdf:resource="http://identifiers.org/inchikey:DJJCXFVJDGTHFX-XVFCMESISA-L"/>
                  <rdf:li rdf:resource="http://identifiers.org/seed.compound/cpd00091"/>
                  <rdf:li rdf:resource="http://identifiers.org/hmdb:HMDB00288"/>
                  <rdf:li rdf:resource="http://identifiers.org/reactome:R-ALL-109402"/>
                  <rdf:li rdf:resource="http://identifiers.org/reactome:R-ALL-735698"/>
                  <rdf:li rdf:resource="http://identifiers.org/kegg.compound:C00105"/>
                  <rdf:li rdf:resource="http://identifiers.org/CHEBI:16695"/>
                  <rdf:li rdf:resource="http://identifiers.org/CHEBI:13508"/>
                  <rdf:li rdf:resource="http://identifiers.org/CHEBI:13509"/>
                  <rdf:li rdf:resource="http://identifiers.org/CHEBI:27231"/>
                  <rdf:li rdf:resource="http://identifiers.org/CHEBI:46362"/>
                  <rdf:li rdf:resource="http://identifiers.org/CHEBI:46382"/>
                  <rdf:li rdf:resource="http://identifiers.org/CHEBI:46385"/>
                  <rdf:li rdf:resource="http://identifiers.org/CHEBI:47721"/>
                  <rdf:li rdf:resource="http://identifiers.org/CHEBI:9849"/>
                  <rdf:li rdf:resource="http://identifiers.org/CHEBI:57865"/>
                  <rdf:li rdf:resource="http://identifiers.org/bigg.metabolite:ump"/>
                  <rdf:li rdf:resource="http://identifiers.org/biocyc:META:UMP"/>
                </rdf:Bag>
              </bqbiol:is>
            </rdf:Description>
          </rdf:RDF>
        </annotation>
      </species>
      <species metaid="M_cpd00014_c0" id="M_cpd00014_c0" name="UDP-c0" compartment="c0" hasOnlySubstanceUnits="false" boundaryCondition="false" constant="false" fbc:charge="-2" fbc:chemicalFormula="C9H12N2O12P2">
        <annotation>
          <rdf:RDF xmlns:rdf="http://www.w3.org/1999/02/22-rdf-syntax-ns#" xmlns:dcterms="http://purl.org/dc/terms/" xmlns:vCard="http://www.w3.org/2001/vcard-rdf/3.0#" xmlns:vCard4="http://www.w3.org/2006/vcard/ns#" xmlns:bqbiol="http://biomodels.net/biology-qualifiers/" xmlns:bqmodel="http://biomodels.net/model-qualifiers/">
            <rdf:Description rdf:about="#M_cpd00014_c0">
              <bqbiol:is>
                <rdf:Bag>
                  <rdf:li rdf:resource="http://identifiers.org/SBO:0000247"/>
                  <rdf:li rdf:resource="http://identifiers.org/metanetx.chemical/MNXM17"/>
                  <rdf:li rdf:resource="http://identifiers.org/inchikey:XCCTYIAWTASOJW-XVFCMESISA-K"/>
                  <rdf:li rdf:resource="http://identifiers.org/seed.compound/cpd00014"/>
                  <rdf:li rdf:resource="http://identifiers.org/hmdb:HMDB00295"/>
                  <rdf:li rdf:resource="http://identifiers.org/reactome:R-ALL-110096"/>
                  <rdf:li rdf:resource="http://identifiers.org/reactome:R-ALL-111814"/>
                  <rdf:li rdf:resource="http://identifiers.org/reactome:R-ALL-158602"/>
                  <rdf:li rdf:resource="http://identifiers.org/reactome:R-ALL-205687"/>
                  <rdf:li rdf:resource="http://identifiers.org/kegg.compound:C00015"/>
                  <rdf:li rdf:resource="http://identifiers.org/CHEBI:17659"/>
                  <rdf:li rdf:resource="http://identifiers.org/CHEBI:13445"/>
                  <rdf:li rdf:resource="http://identifiers.org/CHEBI:27230"/>
                  <rdf:li rdf:resource="http://identifiers.org/CHEBI:46402"/>
                  <rdf:li rdf:resource="http://identifiers.org/CHEBI:9802"/>
                  <rdf:li rdf:resource="http://identifiers.org/CHEBI:58223"/>
                  <rdf:li rdf:resource="http://identifiers.org/bigg.metabolite:udp"/>
                  <rdf:li rdf:resource="http://identifiers.org/biocyc:META:UDP"/>
                </rdf:Bag>
              </bqbiol:is>
            </rdf:Description>
          </rdf:RDF>
        </annotation>
      </species>
      <species metaid="M_cpd00015_c0" id="M_cpd00015_c0" name="FAD-c0" compartment="c0" hasOnlySubstanceUnits="false" boundaryCondition="false" constant="false" fbc:charge="-3" fbc:chemicalFormula="C27H30N9O15P2">
        <annotation>
          <rdf:RDF xmlns:rdf="http://www.w3.org/1999/02/22-rdf-syntax-ns#" xmlns:dcterms="http://purl.org/dc/terms/" xmlns:vCard="http://www.w3.org/2001/vcard-rdf/3.0#" xmlns:vCard4="http://www.w3.org/2006/vcard/ns#" xmlns:bqbiol="http://biomodels.net/biology-qualifiers/" xmlns:bqmodel="http://biomodels.net/model-qualifiers/">
            <rdf:Description rdf:about="#M_cpd00015_c0">
              <bqbiol:is>
                <rdf:Bag>
                  <rdf:li rdf:resource="http://identifiers.org/SBO:0000247"/>
                  <rdf:li rdf:resource="http://identifiers.org/metanetx.chemical/MNXM33"/>
                  <rdf:li rdf:resource="http://identifiers.org/inchikey:IMGVNJNCCGXBHD-UYBVJOGSSA-K"/>
                  <rdf:li rdf:resource="http://identifiers.org/seed.compound/cpd00015"/>
                  <rdf:li rdf:resource="http://identifiers.org/hmdb:HMDB01248"/>
                  <rdf:li rdf:resource="http://identifiers.org/reactome:R-ALL-113596"/>
                  <rdf:li rdf:resource="http://identifiers.org/reactome:R-ALL-113597"/>
                  <rdf:li rdf:resource="http://identifiers.org/reactome:R-ALL-29386"/>
                  <rdf:li rdf:resource="http://identifiers.org/kegg.compound:C00016"/>
                  <rdf:li rdf:resource="http://identifiers.org/CHEBI:16238"/>
                  <rdf:li rdf:resource="http://identifiers.org/CHEBI:13315"/>
                  <rdf:li rdf:resource="http://identifiers.org/CHEBI:21125"/>
                  <rdf:li rdf:resource="http://identifiers.org/CHEBI:42388"/>
                  <rdf:li rdf:resource="http://identifiers.org/CHEBI:4956"/>
                  <rdf:li rdf:resource="http://identifiers.org/CHEBI:57692"/>
                  <rdf:li rdf:resource="http://identifiers.org/bigg.metabolite:fad"/>
                  <rdf:li rdf:resource="http://identifiers.org/biocyc:META:FAD"/>
                </rdf:Bag>
              </bqbiol:is>
            </rdf:Description>
          </rdf:RDF>
        </annotation>
      </species>
      <species metaid="M_cpd00050_c0" id="M_cpd00050_c0" name="FMN-c0" compartment="c0" hasOnlySubstanceUnits="false" boundaryCondition="false" constant="false" fbc:charge="-3" fbc:chemicalFormula="C17H18N4O9P">
        <annotation>
          <rdf:RDF xmlns:rdf="http://www.w3.org/1999/02/22-rdf-syntax-ns#" xmlns:dcterms="http://purl.org/dc/terms/" xmlns:vCard="http://www.w3.org/2001/vcard-rdf/3.0#" xmlns:vCard4="http://www.w3.org/2006/vcard/ns#" xmlns:bqbiol="http://biomodels.net/biology-qualifiers/" xmlns:bqmodel="http://biomodels.net/model-qualifiers/">
            <rdf:Description rdf:about="#M_cpd00050_c0">
              <bqbiol:is>
                <rdf:Bag>
                  <rdf:li rdf:resource="http://identifiers.org/SBO:0000247"/>
                  <rdf:li rdf:resource="http://identifiers.org/metanetx.chemical/MNXM119"/>
                  <rdf:li rdf:resource="http://identifiers.org/inchikey:ANKZYBDXHMZBDK-SCRDCRAPSA-K"/>
                  <rdf:li rdf:resource="http://identifiers.org/seed.compound/cpd00050"/>
                  <rdf:li rdf:resource="http://identifiers.org/hmdb:HMDB01520"/>
                  <rdf:li rdf:resource="http://identifiers.org/reactome:R-ALL-73524"/>
                  <rdf:li rdf:resource="http://identifiers.org/kegg.compound:C00061"/>
                  <rdf:li rdf:resource="http://identifiers.org/CHEBI:17621"/>
                  <rdf:li rdf:resource="http://identifiers.org/CHEBI:13317"/>
                  <rdf:li rdf:resource="http://identifiers.org/CHEBI:21127"/>
                  <rdf:li rdf:resource="http://identifiers.org/CHEBI:42587"/>
                  <rdf:li rdf:resource="http://identifiers.org/CHEBI:4960"/>
                  <rdf:li rdf:resource="http://identifiers.org/CHEBI:58210"/>
                  <rdf:li rdf:resource="http://identifiers.org/bigg.metabolite:fmn"/>
                  <rdf:li rdf:resource="http://identifiers.org/biocyc:META:FMN"/>
                </rdf:Bag>
              </bqbiol:is>
            </rdf:Description>
          </rdf:RDF>
        </annotation>
      </species>
      <species metaid="M_cpd00060_c0" id="M_cpd00060_c0" name="L-Methionine-c0" compartment="c0" hasOnlySubstanceUnits="false" boundaryCondition="false" constant="false" fbc:charge="0" fbc:chemicalFormula="C5H11NO2S">
        <annotation>
          <rdf:RDF xmlns:rdf="http://www.w3.org/1999/02/22-rdf-syntax-ns#" xmlns:dcterms="http://purl.org/dc/terms/" xmlns:vCard="http://www.w3.org/2001/vcard-rdf/3.0#" xmlns:vCard4="http://www.w3.org/2006/vcard/ns#" xmlns:bqbiol="http://biomodels.net/biology-qualifiers/" xmlns:bqmodel="http://biomodels.net/model-qualifiers/">
            <rdf:Description rdf:about="#M_cpd00060_c0">
              <bqbiol:is>
                <rdf:Bag>
                  <rdf:li rdf:resource="http://identifiers.org/SBO:0000247"/>
                  <rdf:li rdf:resource="http://identifiers.org/metanetx.chemical/MNXM61"/>
                  <rdf:li rdf:resource="http://identifiers.org/inchikey:FFEARJCKVFRZRR-BYPYZUCNSA-N"/>
                  <rdf:li rdf:resource="http://identifiers.org/seed.compound/cpd00060"/>
                  <rdf:li rdf:resource="http://identifiers.org/hmdb:HMDB00696"/>
                  <rdf:li rdf:resource="http://identifiers.org/hmdb:HMDB33951"/>
                  <rdf:li rdf:resource="http://identifiers.org/reactome:R-ALL-1130765"/>
                  <rdf:li rdf:resource="http://identifiers.org/reactome:R-ALL-174390"/>
                  <rdf:li rdf:resource="http://identifiers.org/reactome:R-ALL-379705"/>
                  <rdf:li rdf:resource="http://identifiers.org/kegg.compound:C00073"/>
                  <rdf:li rdf:resource="http://identifiers.org/kegg.compound:C01733"/>
                  <rdf:li rdf:resource="http://identifiers.org/CHEBI:16643"/>
                  <rdf:li rdf:resource="http://identifiers.org/CHEBI:13141"/>
                  <rdf:li rdf:resource="http://identifiers.org/CHEBI:21360"/>
                  <rdf:li rdf:resource="http://identifiers.org/CHEBI:43990"/>
                  <rdf:li rdf:resource="http://identifiers.org/CHEBI:6271"/>
                  <rdf:li rdf:resource="http://identifiers.org/CHEBI:16811"/>
                  <rdf:li rdf:resource="http://identifiers.org/CHEBI:14590"/>
                  <rdf:li rdf:resource="http://identifiers.org/CHEBI:25229"/>
                  <rdf:li rdf:resource="http://identifiers.org/CHEBI:6829"/>
                  <rdf:li rdf:resource="http://identifiers.org/CHEBI:32631"/>
                  <rdf:li rdf:resource="http://identifiers.org/CHEBI:32632"/>
                  <rdf:li rdf:resource="http://identifiers.org/CHEBI:32644"/>
                  <rdf:li rdf:resource="http://identifiers.org/CHEBI:32646"/>
                  <rdf:li rdf:resource="http://identifiers.org/CHEBI:57844"/>
                  <rdf:li rdf:resource="http://identifiers.org/CHEBI:64558"/>
                  <rdf:li rdf:resource="http://identifiers.org/bigg.metabolite:met__L"/>
                  <rdf:li rdf:resource="http://identifiers.org/biocyc:META:MET"/>
                </rdf:Bag>
              </bqbiol:is>
            </rdf:Description>
          </rdf:RDF>
        </annotation>
      </species>
      <species metaid="M_cpd00017_c0" id="M_cpd00017_c0" name="S-Adenosyl-L-methionine-c0" compartment="c0" hasOnlySubstanceUnits="false" boundaryCondition="false" constant="false" fbc:charge="1" fbc:chemicalFormula="C15H23N6O5S">
        <annotation>
          <rdf:RDF xmlns:rdf="http://www.w3.org/1999/02/22-rdf-syntax-ns#" xmlns:dcterms="http://purl.org/dc/terms/" xmlns:vCard="http://www.w3.org/2001/vcard-rdf/3.0#" xmlns:vCard4="http://www.w3.org/2006/vcard/ns#" xmlns:bqbiol="http://biomodels.net/biology-qualifiers/" xmlns:bqmodel="http://biomodels.net/model-qualifiers/">
            <rdf:Description rdf:about="#M_cpd00017_c0">
              <bqbiol:is>
                <rdf:Bag>
                  <rdf:li rdf:resource="http://identifiers.org/SBO:0000247"/>
                  <rdf:li rdf:resource="http://identifiers.org/metanetx.chemical/MNXM16"/>
                  <rdf:li rdf:resource="http://identifiers.org/inchikey:MEFKEPWMEQBLKI-AIRLBKTGSA-O"/>
                  <rdf:li rdf:resource="http://identifiers.org/seed.compound/cpd00017"/>
                  <rdf:li rdf:resource="http://identifiers.org/hmdb:HMDB01185"/>
                  <rdf:li rdf:resource="http://identifiers.org/hmdb:HMDB62709"/>
                  <rdf:li rdf:resource="http://identifiers.org/reactome:R-ALL-2162265"/>
                  <rdf:li rdf:resource="http://identifiers.org/reactome:R-ALL-353113"/>
                  <rdf:li rdf:resource="http://identifiers.org/reactome:R-ALL-5279190"/>
                  <rdf:li rdf:resource="http://identifiers.org/reactome:R-ALL-71284"/>
                  <rdf:li rdf:resource="http://identifiers.org/reactome:R-ALL-77087"/>
                  <rdf:li rdf:resource="http://identifiers.org/kegg.compound:C00019"/>
                  <rdf:li rdf:resource="http://identifiers.org/CHEBI:15414"/>
                  <rdf:li rdf:resource="http://identifiers.org/CHEBI:10786"/>
                  <rdf:li rdf:resource="http://identifiers.org/CHEBI:10833"/>
                  <rdf:li rdf:resource="http://identifiers.org/CHEBI:12742"/>
                  <rdf:li rdf:resource="http://identifiers.org/CHEBI:12757"/>
                  <rdf:li rdf:resource="http://identifiers.org/CHEBI:12760"/>
                  <rdf:li rdf:resource="http://identifiers.org/CHEBI:22036"/>
                  <rdf:li rdf:resource="http://identifiers.org/CHEBI:45607"/>
                  <rdf:li rdf:resource="http://identifiers.org/CHEBI:527887"/>
                  <rdf:li rdf:resource="http://identifiers.org/CHEBI:8946"/>
                  <rdf:li rdf:resource="http://identifiers.org/CHEBI:33442"/>
                  <rdf:li rdf:resource="http://identifiers.org/CHEBI:59789"/>
                  <rdf:li rdf:resource="http://identifiers.org/CHEBI:67040"/>
                  <rdf:li rdf:resource="http://identifiers.org/bigg.metabolite:amet"/>
                  <rdf:li rdf:resource="http://identifiers.org/biocyc:META:S-ADENOSYLMETHIONINE"/>
                </rdf:Bag>
              </bqbiol:is>
            </rdf:Description>
          </rdf:RDF>
        </annotation>
      </species>
      <species metaid="M_cpd00837_c0" id="M_cpd00837_c0" name="S-Adenosylmethioninamine-c0" compartment="c0" hasOnlySubstanceUnits="false" boundaryCondition="false" constant="false" fbc:charge="2" fbc:chemicalFormula="C14H24N6O3S">
        <annotation>
          <rdf:RDF xmlns:rdf="http://www.w3.org/1999/02/22-rdf-syntax-ns#" xmlns:dcterms="http://purl.org/dc/terms/" xmlns:vCard="http://www.w3.org/2001/vcard-rdf/3.0#" xmlns:vCard4="http://www.w3.org/2006/vcard/ns#" xmlns:bqbiol="http://biomodels.net/biology-qualifiers/" xmlns:bqmodel="http://biomodels.net/model-qualifiers/">
            <rdf:Description rdf:about="#M_cpd00837_c0">
              <bqbiol:is>
                <rdf:Bag>
                  <rdf:li rdf:resource="http://identifiers.org/SBO:0000247"/>
                  <rdf:li rdf:resource="http://identifiers.org/metanetx.chemical/MNXM321"/>
                  <rdf:li rdf:resource="http://identifiers.org/inchikey:ZUNBITIXDCPNSD-LSRJEVITSA-O"/>
                  <rdf:li rdf:resource="http://identifiers.org/seed.compound/cpd00837"/>
                  <rdf:li rdf:resource="http://identifiers.org/hmdb:HMDB00988"/>
                  <rdf:li rdf:resource="http://identifiers.org/kegg.compound:C01137"/>
                  <rdf:li rdf:resource="http://identifiers.org/CHEBI:15625"/>
                  <rdf:li rdf:resource="http://identifiers.org/CHEBI:10906"/>
                  <rdf:li rdf:resource="http://identifiers.org/CHEBI:12743"/>
                  <rdf:li rdf:resource="http://identifiers.org/CHEBI:12762"/>
                  <rdf:li rdf:resource="http://identifiers.org/CHEBI:22035"/>
                  <rdf:li rdf:resource="http://identifiers.org/CHEBI:8947"/>
                  <rdf:li rdf:resource="http://identifiers.org/CHEBI:57443"/>
                  <rdf:li rdf:resource="http://identifiers.org/bigg.metabolite:ametam"/>
                  <rdf:li rdf:resource="http://identifiers.org/biocyc:META:S-ADENOSYLMETHIONINAMINE"/>
                </rdf:Bag>
              </bqbiol:is>
            </rdf:Description>
          </rdf:RDF>
        </annotation>
      </species>
      <species metaid="M_cpd00182_c0" id="M_cpd00182_c0" name="Adenosine-c0" compartment="c0" hasOnlySubstanceUnits="false" boundaryCondition="false" constant="false" fbc:charge="0" fbc:chemicalFormula="C10H13N5O4">
        <annotation>
          <rdf:RDF xmlns:rdf="http://www.w3.org/1999/02/22-rdf-syntax-ns#" xmlns:dcterms="http://purl.org/dc/terms/" xmlns:vCard="http://www.w3.org/2001/vcard-rdf/3.0#" xmlns:vCard4="http://www.w3.org/2006/vcard/ns#" xmlns:bqbiol="http://biomodels.net/biology-qualifiers/" xmlns:bqmodel="http://biomodels.net/model-qualifiers/">
            <rdf:Description rdf:about="#M_cpd00182_c0">
              <bqbiol:is>
                <rdf:Bag>
                  <rdf:li rdf:resource="http://identifiers.org/SBO:0000247"/>
                  <rdf:li rdf:resource="http://identifiers.org/metanetx.chemical/MNXM212"/>
                  <rdf:li rdf:resource="http://identifiers.org/inchikey:OIRDTQYFTABQOQ-KQYNXXCUSA-N"/>
                  <rdf:li rdf:resource="http://identifiers.org/seed.compound/cpd00182"/>
                  <rdf:li rdf:resource="http://identifiers.org/hmdb:HMDB00050"/>
                  <rdf:li rdf:resource="http://identifiers.org/hmdb:HMDB04401"/>
                  <rdf:li rdf:resource="http://identifiers.org/hmdb:HMDB04402"/>
                  <rdf:li rdf:resource="http://identifiers.org/hmdb:HMDB04421"/>
                  <rdf:li rdf:resource="http://identifiers.org/reactome:R-ALL-83908"/>
                  <rdf:li rdf:resource="http://identifiers.org/reactome:R-ALL-83909"/>
                  <rdf:li rdf:resource="http://identifiers.org/reactome:R-ALL-8857850"/>
                  <rdf:li rdf:resource="http://identifiers.org/kegg.compound:C00212"/>
                  <rdf:li rdf:resource="http://identifiers.org/CHEBI:16335"/>
                  <rdf:li rdf:resource="http://identifiers.org/CHEBI:13734"/>
                  <rdf:li rdf:resource="http://identifiers.org/CHEBI:22237"/>
                  <rdf:li rdf:resource="http://identifiers.org/CHEBI:2472"/>
                  <rdf:li rdf:resource="http://identifiers.org/CHEBI:40558"/>
                  <rdf:li rdf:resource="http://identifiers.org/CHEBI:40825"/>
                  <rdf:li rdf:resource="http://identifiers.org/CHEBI:40906"/>
                  <rdf:li rdf:resource="http://identifiers.org/CHEBI:40911"/>
                  <rdf:li rdf:resource="http://identifiers.org/bigg.metabolite:adn"/>
                  <rdf:li rdf:resource="http://identifiers.org/biocyc:META:ADENOSINE"/>
                </rdf:Bag>
              </bqbiol:is>
            </rdf:Description>
          </rdf:RDF>
        </annotation>
      </species>
      <species metaid="M_cpd00013_c0" id="M_cpd00013_c0" name="NH3-c0" compartment="c0" hasOnlySubstanceUnits="false" boundaryCondition="false" constant="false" fbc:charge="1" fbc:chemicalFormula="H4N">
        <annotation>
          <rdf:RDF xmlns:rdf="http://www.w3.org/1999/02/22-rdf-syntax-ns#" xmlns:dcterms="http://purl.org/dc/terms/" xmlns:vCard="http://www.w3.org/2001/vcard-rdf/3.0#" xmlns:vCard4="http://www.w3.org/2006/vcard/ns#" xmlns:bqbiol="http://biomodels.net/biology-qualifiers/" xmlns:bqmodel="http://biomodels.net/model-qualifiers/">
            <rdf:Description rdf:about="#M_cpd00013_c0">
              <bqbiol:is>
                <rdf:Bag>
                  <rdf:li rdf:resource="http://identifiers.org/SBO:0000247"/>
                  <rdf:li rdf:resource="http://identifiers.org/metanetx.chemical/MNXM15"/>
                  <rdf:li rdf:resource="http://identifiers.org/inchikey:QGZKDVFQNNGYKY-UHFFFAOYSA-O"/>
                  <rdf:li rdf:resource="http://identifiers.org/seed.compound/cpd00013"/>
                  <rdf:li rdf:resource="http://identifiers.org/hmdb:HMDB00051"/>
                  <rdf:li rdf:resource="http://identifiers.org/hmdb:HMDB41827"/>
                  <rdf:li rdf:resource="http://identifiers.org/reactome:R-ALL-1132163"/>
                  <rdf:li rdf:resource="http://identifiers.org/reactome:R-ALL-113561"/>
                  <rdf:li rdf:resource="http://identifiers.org/reactome:R-ALL-140912"/>
                  <rdf:li rdf:resource="http://identifiers.org/reactome:R-ALL-2022135"/>
                  <rdf:li rdf:resource="http://identifiers.org/reactome:R-ALL-29382"/>
                  <rdf:li rdf:resource="http://identifiers.org/reactome:R-ALL-31633"/>
                  <rdf:li rdf:resource="http://identifiers.org/reactome:R-ALL-389843"/>
                  <rdf:li rdf:resource="http://identifiers.org/reactome:R-ALL-5693978"/>
                  <rdf:li rdf:resource="http://identifiers.org/reactome:R-ALL-76230"/>
                  <rdf:li rdf:resource="http://identifiers.org/kegg.compound:C01342"/>
                  <rdf:li rdf:resource="http://identifiers.org/CHEBI:28938"/>
                  <rdf:li rdf:resource="http://identifiers.org/bigg.metabolite:nh3"/>
                  <rdf:li rdf:resource="http://identifiers.org/bigg.metabolite:nh4"/>
                  <rdf:li rdf:resource="http://identifiers.org/biocyc:META:AMMONIA"/>
                  <rdf:li rdf:resource="http://identifiers.org/biocyc:META:AMMONIUM"/>
                </rdf:Bag>
              </bqbiol:is>
            </rdf:Description>
          </rdf:RDF>
        </annotation>
      </species>
      <species metaid="M_cpd00638_c0" id="M_cpd00638_c0" name="Deamido-NAD-c0" compartment="c0" hasOnlySubstanceUnits="false" boundaryCondition="false" constant="false" fbc:charge="-2" fbc:chemicalFormula="C21H24N6O15P2">
        <annotation>
          <rdf:RDF xmlns:rdf="http://www.w3.org/1999/02/22-rdf-syntax-ns#" xmlns:dcterms="http://purl.org/dc/terms/" xmlns:vCard="http://www.w3.org/2001/vcard-rdf/3.0#" xmlns:vCard4="http://www.w3.org/2006/vcard/ns#" xmlns:bqbiol="http://biomodels.net/biology-qualifiers/" xmlns:bqmodel="http://biomodels.net/model-qualifiers/">
            <rdf:Description rdf:about="#M_cpd00638_c0">
              <bqbiol:is>
                <rdf:Bag>
                  <rdf:li rdf:resource="http://identifiers.org/SBO:0000247"/>
                  <rdf:li rdf:resource="http://identifiers.org/metanetx.chemical/MNXM309"/>
                  <rdf:li rdf:resource="http://identifiers.org/inchikey:SENPVEZBRZQVST-HISDBWNOSA-L"/>
                  <rdf:li rdf:resource="http://identifiers.org/seed.compound/cpd00638"/>
                  <rdf:li rdf:resource="http://identifiers.org/hmdb:HMDB01179"/>
                  <rdf:li rdf:resource="http://identifiers.org/reactome:R-ALL-197256"/>
                  <rdf:li rdf:resource="http://identifiers.org/reactome:R-ALL-200499"/>
                  <rdf:li rdf:resource="http://identifiers.org/reactome:R-ALL-8938090"/>
                  <rdf:li rdf:resource="http://identifiers.org/kegg.compound:C00857"/>
                  <rdf:li rdf:resource="http://identifiers.org/CHEBI:14105"/>
                  <rdf:li rdf:resource="http://identifiers.org/CHEBI:18304"/>
                  <rdf:li rdf:resource="http://identifiers.org/CHEBI:14103"/>
                  <rdf:li rdf:resource="http://identifiers.org/CHEBI:14104"/>
                  <rdf:li rdf:resource="http://identifiers.org/CHEBI:23567"/>
                  <rdf:li rdf:resource="http://identifiers.org/CHEBI:4340"/>
                  <rdf:li rdf:resource="http://identifiers.org/CHEBI:58437"/>
                  <rdf:li rdf:resource="http://identifiers.org/bigg.metabolite:dnad"/>
                  <rdf:li rdf:resource="http://identifiers.org/biocyc:META:DEAMIDO-NAD"/>
                </rdf:Bag>
              </bqbiol:is>
            </rdf:Description>
          </rdf:RDF>
        </annotation>
      </species>
      <species metaid="M_cpd00103_c0" id="M_cpd00103_c0" name="PRPP-c0" compartment="c0" hasOnlySubstanceUnits="false" boundaryCondition="false" constant="false" fbc:charge="-4" fbc:chemicalFormula="C5H9O14P3">
        <annotation>
          <rdf:RDF xmlns:rdf="http://www.w3.org/1999/02/22-rdf-syntax-ns#" xmlns:dcterms="http://purl.org/dc/terms/" xmlns:vCard="http://www.w3.org/2001/vcard-rdf/3.0#" xmlns:vCard4="http://www.w3.org/2006/vcard/ns#" xmlns:bqbiol="http://biomodels.net/biology-qualifiers/" xmlns:bqmodel="http://biomodels.net/model-qualifiers/">
            <rdf:Description rdf:about="#M_cpd00103_c0">
              <bqbiol:is>
                <rdf:Bag>
                  <rdf:li rdf:resource="http://identifiers.org/SBO:0000247"/>
                  <rdf:li rdf:resource="http://identifiers.org/metanetx.chemical/MNXM91"/>
                  <rdf:li rdf:resource="http://identifiers.org/inchikey:PQGCEDQWHSBAJP-TXICZTDVSA-I"/>
                  <rdf:li rdf:resource="http://identifiers.org/seed.compound/cpd00103"/>
                  <rdf:li rdf:resource="http://identifiers.org/hmdb:HMDB00280"/>
                  <rdf:li rdf:resource="http://identifiers.org/hmdb:HMDB62643"/>
                  <rdf:li rdf:resource="http://identifiers.org/reactome:R-ALL-73566"/>
                  <rdf:li rdf:resource="http://identifiers.org/kegg.compound:C00119"/>
                  <rdf:li rdf:resource="http://identifiers.org/CHEBI:17111"/>
                  <rdf:li rdf:resource="http://identifiers.org/CHEBI:12159"/>
                  <rdf:li rdf:resource="http://identifiers.org/CHEBI:12160"/>
                  <rdf:li rdf:resource="http://identifiers.org/CHEBI:20625"/>
                  <rdf:li rdf:resource="http://identifiers.org/CHEBI:2121"/>
                  <rdf:li rdf:resource="http://identifiers.org/CHEBI:45139"/>
                  <rdf:li rdf:resource="http://identifiers.org/CHEBI:58017"/>
                  <rdf:li rdf:resource="http://identifiers.org/bigg.metabolite:prpp"/>
                  <rdf:li rdf:resource="http://identifiers.org/biocyc:META:PRPP"/>
                </rdf:Bag>
              </bqbiol:is>
            </rdf:Description>
          </rdf:RDF>
        </annotation>
      </species>
      <species metaid="M_cpd00128_c0" id="M_cpd00128_c0" name="Adenine-c0" compartment="c0" hasOnlySubstanceUnits="false" boundaryCondition="false" constant="false" fbc:charge="0" fbc:chemicalFormula="C5H5N5">
        <annotation>
          <rdf:RDF xmlns:rdf="http://www.w3.org/1999/02/22-rdf-syntax-ns#" xmlns:dcterms="http://purl.org/dc/terms/" xmlns:vCard="http://www.w3.org/2001/vcard-rdf/3.0#" xmlns:vCard4="http://www.w3.org/2006/vcard/ns#" xmlns:bqbiol="http://biomodels.net/biology-qualifiers/" xmlns:bqmodel="http://biomodels.net/model-qualifiers/">
            <rdf:Description rdf:about="#M_cpd00128_c0">
              <bqbiol:is>
                <rdf:Bag>
                  <rdf:li rdf:resource="http://identifiers.org/SBO:0000247"/>
                  <rdf:li rdf:resource="http://identifiers.org/metanetx.chemical/MNXM168"/>
                  <rdf:li rdf:resource="http://identifiers.org/inchikey:GFFGJBXGBJISGV-UHFFFAOYSA-N"/>
                  <rdf:li rdf:resource="http://identifiers.org/seed.compound/cpd00128"/>
                  <rdf:li rdf:resource="http://identifiers.org/hmdb:HMDB00034"/>
                  <rdf:li rdf:resource="http://identifiers.org/reactome:R-ALL-83951"/>
                  <rdf:li rdf:resource="http://identifiers.org/kegg.compound:C00147"/>
                  <rdf:li rdf:resource="http://identifiers.org/CHEBI:16708"/>
                  <rdf:li rdf:resource="http://identifiers.org/CHEBI:13733"/>
                  <rdf:li rdf:resource="http://identifiers.org/CHEBI:22236"/>
                  <rdf:li rdf:resource="http://identifiers.org/CHEBI:2470"/>
                  <rdf:li rdf:resource="http://identifiers.org/CHEBI:40579"/>
                  <rdf:li rdf:resource="http://identifiers.org/bigg.metabolite:ade"/>
                  <rdf:li rdf:resource="http://identifiers.org/biocyc:META:ADENINE"/>
                  <rdf:li rdf:resource="http://identifiers.org/biocyc:META:ADENINE-RING"/>
                </rdf:Bag>
              </bqbiol:is>
            </rdf:Description>
          </rdf:RDF>
        </annotation>
      </species>
      <species metaid="M_cpd00061_c0" id="M_cpd00061_c0" name="Phosphoenolpyruvate-c0" compartment="c0" hasOnlySubstanceUnits="false" boundaryCondition="false" constant="false" fbc:charge="-3" fbc:chemicalFormula="C3H2O6P">
        <annotation>
          <rdf:RDF xmlns:rdf="http://www.w3.org/1999/02/22-rdf-syntax-ns#" xmlns:dcterms="http://purl.org/dc/terms/" xmlns:vCard="http://www.w3.org/2001/vcard-rdf/3.0#" xmlns:vCard4="http://www.w3.org/2006/vcard/ns#" xmlns:bqbiol="http://biomodels.net/biology-qualifiers/" xmlns:bqmodel="http://biomodels.net/model-qualifiers/">
            <rdf:Description rdf:about="#M_cpd00061_c0">
              <bqbiol:is>
                <rdf:Bag>
                  <rdf:li rdf:resource="http://identifiers.org/SBO:0000247"/>
                  <rdf:li rdf:resource="http://identifiers.org/metanetx.chemical/MNXM73"/>
                  <rdf:li rdf:resource="http://identifiers.org/inchikey:DTBNBXWJWCWCIK-UHFFFAOYSA-K"/>
                  <rdf:li rdf:resource="http://identifiers.org/seed.compound/cpd00061"/>
                  <rdf:li rdf:resource="http://identifiers.org/hmdb:HMDB00263"/>
                  <rdf:li rdf:resource="http://identifiers.org/reactome:R-ALL-29492"/>
                  <rdf:li rdf:resource="http://identifiers.org/reactome:R-ALL-372364"/>
                  <rdf:li rdf:resource="http://identifiers.org/kegg.compound:C00074"/>
                  <rdf:li rdf:resource="http://identifiers.org/CHEBI:18021"/>
                  <rdf:li rdf:resource="http://identifiers.org/CHEBI:14812"/>
                  <rdf:li rdf:resource="http://identifiers.org/CHEBI:26054"/>
                  <rdf:li rdf:resource="http://identifiers.org/CHEBI:8147"/>
                  <rdf:li rdf:resource="http://identifiers.org/CHEBI:44897"/>
                  <rdf:li rdf:resource="http://identifiers.org/CHEBI:26055"/>
                  <rdf:li rdf:resource="http://identifiers.org/CHEBI:44894"/>
                  <rdf:li rdf:resource="http://identifiers.org/CHEBI:58702"/>
                  <rdf:li rdf:resource="http://identifiers.org/bigg.metabolite:pep"/>
                  <rdf:li rdf:resource="http://identifiers.org/biocyc:META:PHOSPHO-ENOL-PYRUVATE"/>
                </rdf:Bag>
              </bqbiol:is>
            </rdf:Description>
          </rdf:RDF>
        </annotation>
      </species>
      <species metaid="M_cpd00010_c0" id="M_cpd00010_c0" name="CoA-c0" compartment="c0" hasOnlySubstanceUnits="false" boundaryCondition="false" constant="false" fbc:charge="-4" fbc:chemicalFormula="C21H32N7O16P3S">
        <annotation>
          <rdf:RDF xmlns:rdf="http://www.w3.org/1999/02/22-rdf-syntax-ns#" xmlns:dcterms="http://purl.org/dc/terms/" xmlns:vCard="http://www.w3.org/2001/vcard-rdf/3.0#" xmlns:vCard4="http://www.w3.org/2006/vcard/ns#" xmlns:bqbiol="http://biomodels.net/biology-qualifiers/" xmlns:bqmodel="http://biomodels.net/model-qualifiers/">
            <rdf:Description rdf:about="#M_cpd00010_c0">
              <bqbiol:is>
                <rdf:Bag>
                  <rdf:li rdf:resource="http://identifiers.org/SBO:0000247"/>
                  <rdf:li rdf:resource="http://identifiers.org/metanetx.chemical/MNXM12"/>
                  <rdf:li rdf:resource="http://identifiers.org/inchikey:RGJOEKWQDUBAIZ-IBOSZNHHSA-J"/>
                  <rdf:li rdf:resource="http://identifiers.org/seed.compound/cpd00010"/>
                  <rdf:li rdf:resource="http://identifiers.org/hmdb:HMDB01423"/>
                  <rdf:li rdf:resource="http://identifiers.org/hmdb:HMDB62184"/>
                  <rdf:li rdf:resource="http://identifiers.org/reactome:R-ALL-162743"/>
                  <rdf:li rdf:resource="http://identifiers.org/reactome:R-ALL-1678675"/>
                  <rdf:li rdf:resource="http://identifiers.org/reactome:R-ALL-193514"/>
                  <rdf:li rdf:resource="http://identifiers.org/reactome:R-ALL-2485002"/>
                  <rdf:li rdf:resource="http://identifiers.org/reactome:R-ALL-29374"/>
                  <rdf:li rdf:resource="http://identifiers.org/reactome:R-ALL-76194"/>
                  <rdf:li rdf:resource="http://identifiers.org/reactome:R-ALL-8939024"/>
                  <rdf:li rdf:resource="http://identifiers.org/kegg.compound:C00010"/>
                  <rdf:li rdf:resource="http://identifiers.org/CHEBI:57287"/>
                  <rdf:li rdf:resource="http://identifiers.org/bigg.metabolite:coa"/>
                  <rdf:li rdf:resource="http://identifiers.org/biocyc:META:CO-A"/>
                  <rdf:li rdf:resource="http://identifiers.org/biocyc:META:COA-GROUP"/>
                </rdf:Bag>
              </bqbiol:is>
            </rdf:Description>
          </rdf:RDF>
        </annotation>
      </species>
      <species metaid="M_cpd00022_c0" id="M_cpd00022_c0" name="Acetyl-CoA-c0" compartment="c0" hasOnlySubstanceUnits="false" boundaryCondition="false" constant="false" fbc:charge="-4" fbc:chemicalFormula="C23H34N7O17P3S">
        <annotation>
          <rdf:RDF xmlns:rdf="http://www.w3.org/1999/02/22-rdf-syntax-ns#" xmlns:dcterms="http://purl.org/dc/terms/" xmlns:vCard="http://www.w3.org/2001/vcard-rdf/3.0#" xmlns:vCard4="http://www.w3.org/2006/vcard/ns#" xmlns:bqbiol="http://biomodels.net/biology-qualifiers/" xmlns:bqmodel="http://biomodels.net/model-qualifiers/">
            <rdf:Description rdf:about="#M_cpd00022_c0">
              <bqbiol:is>
                <rdf:Bag>
                  <rdf:li rdf:resource="http://identifiers.org/SBO:0000247"/>
                  <rdf:li rdf:resource="http://identifiers.org/metanetx.chemical/MNXM21"/>
                  <rdf:li rdf:resource="http://identifiers.org/inchikey:ZSLZBFCDCINBPY-ZSJPKINUSA-J"/>
                  <rdf:li rdf:resource="http://identifiers.org/seed.compound/cpd00022"/>
                  <rdf:li rdf:resource="http://identifiers.org/hmdb:HMDB01206"/>
                  <rdf:li rdf:resource="http://identifiers.org/reactome:R-ALL-113559"/>
                  <rdf:li rdf:resource="http://identifiers.org/reactome:R-ALL-113560"/>
                  <rdf:li rdf:resource="http://identifiers.org/reactome:R-ALL-353123"/>
                  <rdf:li rdf:resource="http://identifiers.org/reactome:R-ALL-727753"/>
                  <rdf:li rdf:resource="http://identifiers.org/reactome:R-ALL-76183"/>
                  <rdf:li rdf:resource="http://identifiers.org/kegg.compound:C00024"/>
                  <rdf:li rdf:resource="http://identifiers.org/CHEBI:15351"/>
                  <rdf:li rdf:resource="http://identifiers.org/CHEBI:13712"/>
                  <rdf:li rdf:resource="http://identifiers.org/CHEBI:22192"/>
                  <rdf:li rdf:resource="http://identifiers.org/CHEBI:2408"/>
                  <rdf:li rdf:resource="http://identifiers.org/CHEBI:40470"/>
                  <rdf:li rdf:resource="http://identifiers.org/CHEBI:57288"/>
                  <rdf:li rdf:resource="http://identifiers.org/bigg.metabolite:accoa"/>
                  <rdf:li rdf:resource="http://identifiers.org/biocyc:META:ACETYL-COA"/>
                </rdf:Bag>
              </bqbiol:is>
            </rdf:Description>
          </rdf:RDF>
        </annotation>
      </species>
      <species metaid="M_cpd00130_c0" id="M_cpd00130_c0" name="L-Malate-c0" compartment="c0" hasOnlySubstanceUnits="false" boundaryCondition="false" constant="false" fbc:charge="-2" fbc:chemicalFormula="C4H4O5">
        <annotation>
          <rdf:RDF xmlns:rdf="http://www.w3.org/1999/02/22-rdf-syntax-ns#" xmlns:dcterms="http://purl.org/dc/terms/" xmlns:vCard="http://www.w3.org/2001/vcard-rdf/3.0#" xmlns:vCard4="http://www.w3.org/2006/vcard/ns#" xmlns:bqbiol="http://biomodels.net/biology-qualifiers/" xmlns:bqmodel="http://biomodels.net/model-qualifiers/">
            <rdf:Description rdf:about="#M_cpd00130_c0">
              <bqbiol:is>
                <rdf:Bag>
                  <rdf:li rdf:resource="http://identifiers.org/SBO:0000247"/>
                  <rdf:li rdf:resource="http://identifiers.org/metanetx.chemical/MNXM98"/>
                  <rdf:li rdf:resource="http://identifiers.org/inchikey:BJEPYKJPYRNKOW-REOHCLBHSA-L"/>
                  <rdf:li rdf:resource="http://identifiers.org/seed.compound/cpd00130"/>
                  <rdf:li rdf:resource="http://identifiers.org/hmdb:HMDB00156"/>
                  <rdf:li rdf:resource="http://identifiers.org/reactome:R-ALL-113544"/>
                  <rdf:li rdf:resource="http://identifiers.org/reactome:R-ALL-198498"/>
                  <rdf:li rdf:resource="http://identifiers.org/kegg.compound:C00149"/>
                  <rdf:li rdf:resource="http://identifiers.org/CHEBI:15589"/>
                  <rdf:li rdf:resource="http://identifiers.org/CHEBI:11066"/>
                  <rdf:li rdf:resource="http://identifiers.org/CHEBI:13140"/>
                  <rdf:li rdf:resource="http://identifiers.org/CHEBI:18784"/>
                  <rdf:li rdf:resource="http://identifiers.org/CHEBI:30797"/>
                  <rdf:li rdf:resource="http://identifiers.org/CHEBI:18785"/>
                  <rdf:li rdf:resource="http://identifiers.org/CHEBI:423"/>
                  <rdf:li rdf:resource="http://identifiers.org/bigg.metabolite:mal__L"/>
                  <rdf:li rdf:resource="http://identifiers.org/biocyc:META:MAL"/>
                </rdf:Bag>
              </bqbiol:is>
            </rdf:Description>
          </rdf:RDF>
        </annotation>
      </species>
      <species metaid="M_cpd00032_c0" id="M_cpd00032_c0" name="Oxaloacetate-c0" compartment="c0" hasOnlySubstanceUnits="false" boundaryCondition="false" constant="false" fbc:charge="-2" fbc:chemicalFormula="C4H2O5">
        <annotation>
          <rdf:RDF xmlns:rdf="http://www.w3.org/1999/02/22-rdf-syntax-ns#" xmlns:dcterms="http://purl.org/dc/terms/" xmlns:vCard="http://www.w3.org/2001/vcard-rdf/3.0#" xmlns:vCard4="http://www.w3.org/2006/vcard/ns#" xmlns:bqbiol="http://biomodels.net/biology-qualifiers/" xmlns:bqmodel="http://biomodels.net/model-qualifiers/">
            <rdf:Description rdf:about="#M_cpd00032_c0">
              <bqbiol:is>
                <rdf:Bag>
                  <rdf:li rdf:resource="http://identifiers.org/SBO:0000247"/>
                  <rdf:li rdf:resource="http://identifiers.org/metanetx.chemical/MNXM46"/>
                  <rdf:li rdf:resource="http://identifiers.org/inchikey:KHPXUQMNIQBQEV-UHFFFAOYSA-L"/>
                  <rdf:li rdf:resource="http://identifiers.org/seed.compound/cpd00032"/>
                  <rdf:li rdf:resource="http://identifiers.org/hmdb:HMDB00223"/>
                  <rdf:li rdf:resource="http://identifiers.org/reactome:R-ALL-113587"/>
                  <rdf:li rdf:resource="http://identifiers.org/reactome:R-ALL-6810070"/>
                  <rdf:li rdf:resource="http://identifiers.org/reactome:R-ALL-76213"/>
                  <rdf:li rdf:resource="http://identifiers.org/kegg.compound:C00036"/>
                  <rdf:li rdf:resource="http://identifiers.org/CHEBI:16452"/>
                  <rdf:li rdf:resource="http://identifiers.org/CHEBI:12820"/>
                  <rdf:li rdf:resource="http://identifiers.org/CHEBI:14703"/>
                  <rdf:li rdf:resource="http://identifiers.org/CHEBI:24958"/>
                  <rdf:li rdf:resource="http://identifiers.org/CHEBI:25731"/>
                  <rdf:li rdf:resource="http://identifiers.org/CHEBI:29049"/>
                  <rdf:li rdf:resource="http://identifiers.org/CHEBI:30744"/>
                  <rdf:li rdf:resource="http://identifiers.org/CHEBI:24959"/>
                  <rdf:li rdf:resource="http://identifiers.org/CHEBI:25734"/>
                  <rdf:li rdf:resource="http://identifiers.org/CHEBI:7812"/>
                  <rdf:li rdf:resource="http://identifiers.org/bigg.metabolite:oaa"/>
                  <rdf:li rdf:resource="http://identifiers.org/biocyc:META:OXALACETIC_ACID"/>
                </rdf:Bag>
              </bqbiol:is>
            </rdf:Description>
          </rdf:RDF>
        </annotation>
      </species>
      <species metaid="M_cpd00029_c0" id="M_cpd00029_c0" name="Acetate-c0" compartment="c0" hasOnlySubstanceUnits="false" boundaryCondition="false" constant="false" fbc:charge="-1" fbc:chemicalFormula="C2H3O2">
        <annotation>
          <rdf:RDF xmlns:rdf="http://www.w3.org/1999/02/22-rdf-syntax-ns#" xmlns:dcterms="http://purl.org/dc/terms/" xmlns:vCard="http://www.w3.org/2001/vcard-rdf/3.0#" xmlns:vCard4="http://www.w3.org/2006/vcard/ns#" xmlns:bqbiol="http://biomodels.net/biology-qualifiers/" xmlns:bqmodel="http://biomodels.net/model-qualifiers/">
            <rdf:Description rdf:about="#M_cpd00029_c0">
              <bqbiol:is>
                <rdf:Bag>
                  <rdf:li rdf:resource="http://identifiers.org/SBO:0000247"/>
                  <rdf:li rdf:resource="http://identifiers.org/metanetx.chemical/MNXM26"/>
                  <rdf:li rdf:resource="http://identifiers.org/inchikey:QTBSBXVTEAMEQO-UHFFFAOYSA-M"/>
                  <rdf:li rdf:resource="http://identifiers.org/seed.compound/cpd00029"/>
                  <rdf:li rdf:resource="http://identifiers.org/hmdb:HMDB00042"/>
                  <rdf:li rdf:resource="http://identifiers.org/reactome:R-ALL-113539"/>
                  <rdf:li rdf:resource="http://identifiers.org/reactome:R-ALL-1524044"/>
                  <rdf:li rdf:resource="http://identifiers.org/reactome:R-ALL-2022890"/>
                  <rdf:li rdf:resource="http://identifiers.org/reactome:R-ALL-29416"/>
                  <rdf:li rdf:resource="http://identifiers.org/reactome:R-ALL-390305"/>
                  <rdf:li rdf:resource="http://identifiers.org/kegg.compound:C00033"/>
                  <rdf:li rdf:resource="http://identifiers.org/CHEBI:15366"/>
                  <rdf:li rdf:resource="http://identifiers.org/CHEBI:22169"/>
                  <rdf:li rdf:resource="http://identifiers.org/CHEBI:2387"/>
                  <rdf:li rdf:resource="http://identifiers.org/CHEBI:40486"/>
                  <rdf:li rdf:resource="http://identifiers.org/CHEBI:30089"/>
                  <rdf:li rdf:resource="http://identifiers.org/CHEBI:13704"/>
                  <rdf:li rdf:resource="http://identifiers.org/CHEBI:22165"/>
                  <rdf:li rdf:resource="http://identifiers.org/CHEBI:40480"/>
                  <rdf:li rdf:resource="http://identifiers.org/bigg.metabolite:ac"/>
                  <rdf:li rdf:resource="http://identifiers.org/biocyc:META:ACET"/>
                </rdf:Bag>
              </bqbiol:is>
            </rdf:Description>
          </rdf:RDF>
        </annotation>
      </species>
      <species metaid="M_cpd03566_c0" id="M_cpd03566_c0" name="Acetyl adenylate-c0" compartment="c0" hasOnlySubstanceUnits="false" boundaryCondition="false" constant="false" fbc:charge="-1" fbc:chemicalFormula="C12H15N5O8P">
        <annotation>
          <rdf:RDF xmlns:rdf="http://www.w3.org/1999/02/22-rdf-syntax-ns#" xmlns:dcterms="http://purl.org/dc/terms/" xmlns:vCard="http://www.w3.org/2001/vcard-rdf/3.0#" xmlns:vCard4="http://www.w3.org/2006/vcard/ns#" xmlns:bqbiol="http://biomodels.net/biology-qualifiers/" xmlns:bqmodel="http://biomodels.net/model-qualifiers/">
            <rdf:Description rdf:about="#M_cpd03566_c0">
              <bqbiol:is>
                <rdf:Bag>
                  <rdf:li rdf:resource="http://identifiers.org/SBO:0000247"/>
                  <rdf:li rdf:resource="http://identifiers.org/metanetx.chemical/MNXM4377"/>
                  <rdf:li rdf:resource="http://identifiers.org/inchikey:UBPVOHPZRZIJHM-WOUKDFQISA-M"/>
                  <rdf:li rdf:resource="http://identifiers.org/seed.compound/cpd03566"/>
                  <rdf:li rdf:resource="http://identifiers.org/hmdb:HMDB06880"/>
                  <rdf:li rdf:resource="http://identifiers.org/hmdb:HMDB06947"/>
                  <rdf:li rdf:resource="http://identifiers.org/kegg.compound:C05993"/>
                  <rdf:li rdf:resource="http://identifiers.org/CHEBI:37666"/>
                  <rdf:li rdf:resource="http://identifiers.org/CHEBI:1951"/>
                  <rdf:li rdf:resource="http://identifiers.org/CHEBI:2405"/>
                  <rdf:li rdf:resource="http://identifiers.org/bigg.metabolite:HC01672"/>
                  <rdf:li rdf:resource="http://identifiers.org/biocyc:META:ACETYL_AMP"/>
                </rdf:Bag>
              </bqbiol:is>
            </rdf:Description>
          </rdf:RDF>
        </annotation>
      </species>
      <species metaid="M_cpd00279_c0" id="M_cpd00279_c0" name="Acetoacetyl-CoA-c0" compartment="c0" hasOnlySubstanceUnits="false" boundaryCondition="false" constant="false" fbc:charge="-4" fbc:chemicalFormula="C25H36N7O18P3S">
        <annotation>
          <rdf:RDF xmlns:rdf="http://www.w3.org/1999/02/22-rdf-syntax-ns#" xmlns:dcterms="http://purl.org/dc/terms/" xmlns:vCard="http://www.w3.org/2001/vcard-rdf/3.0#" xmlns:vCard4="http://www.w3.org/2006/vcard/ns#" xmlns:bqbiol="http://biomodels.net/biology-qualifiers/" xmlns:bqmodel="http://biomodels.net/model-qualifiers/">
            <rdf:Description rdf:about="#M_cpd00279_c0">
              <bqbiol:is>
                <rdf:Bag>
                  <rdf:li rdf:resource="http://identifiers.org/SBO:0000247"/>
                  <rdf:li rdf:resource="http://identifiers.org/metanetx.chemical/MNXM133"/>
                  <rdf:li rdf:resource="http://identifiers.org/inchikey:OJFDKHTZOUZBOS-CITAKDKDSA-J"/>
                  <rdf:li rdf:resource="http://identifiers.org/seed.compound/cpd00279"/>
                  <rdf:li rdf:resource="http://identifiers.org/hmdb:HMDB01484"/>
                  <rdf:li rdf:resource="http://identifiers.org/hmdb:HMDB11665"/>
                  <rdf:li rdf:resource="http://identifiers.org/reactome:R-ALL-191293"/>
                  <rdf:li rdf:resource="http://identifiers.org/reactome:R-ALL-73871"/>
                  <rdf:li rdf:resource="http://identifiers.org/kegg.compound:C00332"/>
                  <rdf:li rdf:resource="http://identifiers.org/CHEBI:15345"/>
                  <rdf:li rdf:resource="http://identifiers.org/CHEBI:11756"/>
                  <rdf:li rdf:resource="http://identifiers.org/CHEBI:13706"/>
                  <rdf:li rdf:resource="http://identifiers.org/CHEBI:22173"/>
                  <rdf:li rdf:resource="http://identifiers.org/CHEBI:2392"/>
                  <rdf:li rdf:resource="http://identifiers.org/CHEBI:41333"/>
                  <rdf:li rdf:resource="http://identifiers.org/CHEBI:57286"/>
                  <rdf:li rdf:resource="http://identifiers.org/bigg.metabolite:aacoa"/>
                  <rdf:li rdf:resource="http://identifiers.org/biocyc:META:ACETOACETYL-COA"/>
                </rdf:Bag>
              </bqbiol:is>
            </rdf:Description>
          </rdf:RDF>
        </annotation>
      </species>
      <species metaid="M_cpd00858_c0" id="M_cpd00858_c0" name="L-Glutamate5-semialdehyde-c0" compartment="c0" hasOnlySubstanceUnits="false" boundaryCondition="false" constant="false" fbc:charge="0" fbc:chemicalFormula="C5H9NO3">
        <annotation>
          <rdf:RDF xmlns:rdf="http://www.w3.org/1999/02/22-rdf-syntax-ns#" xmlns:dcterms="http://purl.org/dc/terms/" xmlns:vCard="http://www.w3.org/2001/vcard-rdf/3.0#" xmlns:vCard4="http://www.w3.org/2006/vcard/ns#" xmlns:bqbiol="http://biomodels.net/biology-qualifiers/" xmlns:bqmodel="http://biomodels.net/model-qualifiers/">
            <rdf:Description rdf:about="#M_cpd00858_c0">
              <bqbiol:is>
                <rdf:Bag>
                  <rdf:li rdf:resource="http://identifiers.org/SBO:0000247"/>
                  <rdf:li rdf:resource="http://identifiers.org/metanetx.chemical/MNXM245"/>
                  <rdf:li rdf:resource="http://identifiers.org/inchikey:KABXUUFDPUOJMW-BYPYZUCNSA-N"/>
                  <rdf:li rdf:resource="http://identifiers.org/seed.compound/cpd00858"/>
                  <rdf:li rdf:resource="http://identifiers.org/hmdb:HMDB02104"/>
                  <rdf:li rdf:resource="http://identifiers.org/reactome:R-ALL-31339"/>
                  <rdf:li rdf:resource="http://identifiers.org/kegg.compound:C01165"/>
                  <rdf:li rdf:resource="http://identifiers.org/CHEBI:17232"/>
                  <rdf:li rdf:resource="http://identifiers.org/CHEBI:13109"/>
                  <rdf:li rdf:resource="http://identifiers.org/CHEBI:21302"/>
                  <rdf:li rdf:resource="http://identifiers.org/CHEBI:6225"/>
                  <rdf:li rdf:resource="http://identifiers.org/CHEBI:58066"/>
                  <rdf:li rdf:resource="http://identifiers.org/bigg.metabolite:glu5sa"/>
                  <rdf:li rdf:resource="http://identifiers.org/biocyc:META:L-GLUTAMATE_GAMMA-SEMIALDEHYDE"/>
                </rdf:Bag>
              </bqbiol:is>
            </rdf:Description>
          </rdf:RDF>
        </annotation>
      </species>
      <species metaid="M_cpd00023_c0" id="M_cpd00023_c0" name="L-Glutamate-c0" compartment="c0" hasOnlySubstanceUnits="false" boundaryCondition="false" constant="false" fbc:charge="-1" fbc:chemicalFormula="C5H8NO4">
        <annotation>
          <rdf:RDF xmlns:rdf="http://www.w3.org/1999/02/22-rdf-syntax-ns#" xmlns:dcterms="http://purl.org/dc/terms/" xmlns:vCard="http://www.w3.org/2001/vcard-rdf/3.0#" xmlns:vCard4="http://www.w3.org/2006/vcard/ns#" xmlns:bqbiol="http://biomodels.net/biology-qualifiers/" xmlns:bqmodel="http://biomodels.net/model-qualifiers/">
            <rdf:Description rdf:about="#M_cpd00023_c0">
              <bqbiol:is>
                <rdf:Bag>
                  <rdf:li rdf:resource="http://identifiers.org/SBO:0000247"/>
                  <rdf:li rdf:resource="http://identifiers.org/metanetx.chemical/MNXM89557"/>
                  <rdf:li rdf:resource="http://identifiers.org/inchikey:WHUUTDBJXJRKMK-VKHMYHEASA-M"/>
                  <rdf:li rdf:resource="http://identifiers.org/seed.compound/cpd00023"/>
                  <rdf:li rdf:resource="http://identifiers.org/hmdb:HMDB00148"/>
                  <rdf:li rdf:resource="http://identifiers.org/hmdb:HMDB60475"/>
                  <rdf:li rdf:resource="http://identifiers.org/reactome:R-ALL-113552"/>
                  <rdf:li rdf:resource="http://identifiers.org/reactome:R-ALL-210382"/>
                  <rdf:li rdf:resource="http://identifiers.org/reactome:R-ALL-29404"/>
                  <rdf:li rdf:resource="http://identifiers.org/reactome:R-ALL-428614"/>
                  <rdf:li rdf:resource="http://identifiers.org/kegg.compound:C00025"/>
                  <rdf:li rdf:resource="http://identifiers.org/kegg.compound:C00302"/>
                  <rdf:li rdf:resource="http://identifiers.org/CHEBI:14321"/>
                  <rdf:li rdf:resource="http://identifiers.org/CHEBI:16015"/>
                  <rdf:li rdf:resource="http://identifiers.org/CHEBI:21304"/>
                  <rdf:li rdf:resource="http://identifiers.org/CHEBI:42825"/>
                  <rdf:li rdf:resource="http://identifiers.org/CHEBI:6224"/>
                  <rdf:li rdf:resource="http://identifiers.org/CHEBI:18237"/>
                  <rdf:li rdf:resource="http://identifiers.org/CHEBI:24314"/>
                  <rdf:li rdf:resource="http://identifiers.org/CHEBI:5431"/>
                  <rdf:li rdf:resource="http://identifiers.org/CHEBI:29985"/>
                  <rdf:li rdf:resource="http://identifiers.org/CHEBI:13107"/>
                  <rdf:li rdf:resource="http://identifiers.org/CHEBI:21301"/>
                  <rdf:li rdf:resource="http://identifiers.org/CHEBI:29987"/>
                  <rdf:li rdf:resource="http://identifiers.org/CHEBI:29988"/>
                  <rdf:li rdf:resource="http://identifiers.org/CHEBI:76051"/>
                  <rdf:li rdf:resource="http://identifiers.org/bigg.metabolite:glu__L"/>
                  <rdf:li rdf:resource="http://identifiers.org/biocyc:META:GLT"/>
                  <rdf:li rdf:resource="http://identifiers.org/biocyc:META:Glutamates"/>
                </rdf:Bag>
              </bqbiol:is>
            </rdf:Description>
          </rdf:RDF>
        </annotation>
      </species>
      <species metaid="M_cpd00053_c0" id="M_cpd00053_c0" name="L-Glutamine-c0" compartment="c0" hasOnlySubstanceUnits="false" boundaryCondition="false" constant="false" fbc:charge="0" fbc:chemicalFormula="C5H10N2O3">
        <annotation>
          <rdf:RDF xmlns:rdf="http://www.w3.org/1999/02/22-rdf-syntax-ns#" xmlns:dcterms="http://purl.org/dc/terms/" xmlns:vCard="http://www.w3.org/2001/vcard-rdf/3.0#" xmlns:vCard4="http://www.w3.org/2006/vcard/ns#" xmlns:bqbiol="http://biomodels.net/biology-qualifiers/" xmlns:bqmodel="http://biomodels.net/model-qualifiers/">
            <rdf:Description rdf:about="#M_cpd00053_c0">
              <bqbiol:is>
                <rdf:Bag>
                  <rdf:li rdf:resource="http://identifiers.org/SBO:0000247"/>
                  <rdf:li rdf:resource="http://identifiers.org/metanetx.chemical/MNXM37"/>
                  <rdf:li rdf:resource="http://identifiers.org/inchikey:ZDXPYRJPNDTMRX-VKHMYHEASA-N"/>
                  <rdf:li rdf:resource="http://identifiers.org/seed.compound/cpd00053"/>
                  <rdf:li rdf:resource="http://identifiers.org/hmdb:HMDB00641"/>
                  <rdf:li rdf:resource="http://identifiers.org/reactome:R-ALL-113522"/>
                  <rdf:li rdf:resource="http://identifiers.org/reactome:R-ALL-212615"/>
                  <rdf:li rdf:resource="http://identifiers.org/reactome:R-ALL-29472"/>
                  <rdf:li rdf:resource="http://identifiers.org/kegg.compound:C00064"/>
                  <rdf:li rdf:resource="http://identifiers.org/kegg.compound:C00303"/>
                  <rdf:li rdf:resource="http://identifiers.org/CHEBI:18050"/>
                  <rdf:li rdf:resource="http://identifiers.org/CHEBI:13110"/>
                  <rdf:li rdf:resource="http://identifiers.org/CHEBI:21308"/>
                  <rdf:li rdf:resource="http://identifiers.org/CHEBI:42812"/>
                  <rdf:li rdf:resource="http://identifiers.org/CHEBI:42814"/>
                  <rdf:li rdf:resource="http://identifiers.org/CHEBI:42899"/>
                  <rdf:li rdf:resource="http://identifiers.org/CHEBI:42943"/>
                  <rdf:li rdf:resource="http://identifiers.org/CHEBI:6227"/>
                  <rdf:li rdf:resource="http://identifiers.org/CHEBI:28300"/>
                  <rdf:li rdf:resource="http://identifiers.org/CHEBI:24316"/>
                  <rdf:li rdf:resource="http://identifiers.org/CHEBI:5432"/>
                  <rdf:li rdf:resource="http://identifiers.org/CHEBI:32665"/>
                  <rdf:li rdf:resource="http://identifiers.org/CHEBI:32666"/>
                  <rdf:li rdf:resource="http://identifiers.org/CHEBI:32678"/>
                  <rdf:li rdf:resource="http://identifiers.org/CHEBI:32679"/>
                  <rdf:li rdf:resource="http://identifiers.org/CHEBI:58359"/>
                  <rdf:li rdf:resource="http://identifiers.org/bigg.metabolite:gln__L"/>
                  <rdf:li rdf:resource="http://identifiers.org/biocyc:META:GLN"/>
                </rdf:Bag>
              </bqbiol:is>
            </rdf:Description>
          </rdf:RDF>
        </annotation>
      </species>
      <species metaid="M_cpd00186_c0" id="M_cpd00186_c0" name="D-Glutamate-c0" compartment="c0" hasOnlySubstanceUnits="false" boundaryCondition="false" constant="false" fbc:charge="-1" fbc:chemicalFormula="C5H8NO4">
        <annotation>
          <rdf:RDF xmlns:rdf="http://www.w3.org/1999/02/22-rdf-syntax-ns#" xmlns:dcterms="http://purl.org/dc/terms/" xmlns:vCard="http://www.w3.org/2001/vcard-rdf/3.0#" xmlns:vCard4="http://www.w3.org/2006/vcard/ns#" xmlns:bqbiol="http://biomodels.net/biology-qualifiers/" xmlns:bqmodel="http://biomodels.net/model-qualifiers/">
            <rdf:Description rdf:about="#M_cpd00186_c0">
              <bqbiol:is>
                <rdf:Bag>
                  <rdf:li rdf:resource="http://identifiers.org/SBO:0000247"/>
                  <rdf:li rdf:resource="http://identifiers.org/metanetx.chemical/MNXM331"/>
                  <rdf:li rdf:resource="http://identifiers.org/inchikey:WHUUTDBJXJRKMK-GSVOUGTGSA-M"/>
                  <rdf:li rdf:resource="http://identifiers.org/seed.compound/cpd00186"/>
                  <rdf:li rdf:resource="http://identifiers.org/hmdb:HMDB03339"/>
                  <rdf:li rdf:resource="http://identifiers.org/kegg.compound:C00217"/>
                  <rdf:li rdf:resource="http://identifiers.org/CHEBI:15966"/>
                  <rdf:li rdf:resource="http://identifiers.org/CHEBI:21023"/>
                  <rdf:li rdf:resource="http://identifiers.org/CHEBI:4183"/>
                  <rdf:li rdf:resource="http://identifiers.org/CHEBI:29986"/>
                  <rdf:li rdf:resource="http://identifiers.org/CHEBI:12979"/>
                  <rdf:li rdf:resource="http://identifiers.org/CHEBI:21022"/>
                  <rdf:li rdf:resource="http://identifiers.org/CHEBI:29989"/>
                  <rdf:li rdf:resource="http://identifiers.org/bigg.metabolite:glu__D"/>
                  <rdf:li rdf:resource="http://identifiers.org/biocyc:META:D-GLT"/>
                </rdf:Bag>
              </bqbiol:is>
            </rdf:Description>
          </rdf:RDF>
        </annotation>
      </species>
      <species metaid="M_cpd00007_c0" id="M_cpd00007_c0" name="O2-c0" compartment="c0" hasOnlySubstanceUnits="false" boundaryCondition="false" constant="false" fbc:charge="0" fbc:chemicalFormula="O2">
        <annotation>
          <rdf:RDF xmlns:rdf="http://www.w3.org/1999/02/22-rdf-syntax-ns#" xmlns:dcterms="http://purl.org/dc/terms/" xmlns:vCard="http://www.w3.org/2001/vcard-rdf/3.0#" xmlns:vCard4="http://www.w3.org/2006/vcard/ns#" xmlns:bqbiol="http://biomodels.net/biology-qualifiers/" xmlns:bqmodel="http://biomodels.net/model-qualifiers/">
            <rdf:Description rdf:about="#M_cpd00007_c0">
              <bqbiol:is>
                <rdf:Bag>
                  <rdf:li rdf:resource="http://identifiers.org/SBO:0000247"/>
                  <rdf:li rdf:resource="http://identifiers.org/metanetx.chemical/MNXM4"/>
                  <rdf:li rdf:resource="http://identifiers.org/inchikey:MYMOFIZGZYHOMD-UHFFFAOYSA-N"/>
                  <rdf:li rdf:resource="http://identifiers.org/seed.compound/cpd00007"/>
                  <rdf:li rdf:resource="http://identifiers.org/hmdb:HMDB01377"/>
                  <rdf:li rdf:resource="http://identifiers.org/reactome:R-ALL-1131511"/>
                  <rdf:li rdf:resource="http://identifiers.org/reactome:R-ALL-113533"/>
                  <rdf:li rdf:resource="http://identifiers.org/reactome:R-ALL-113534"/>
                  <rdf:li rdf:resource="http://identifiers.org/reactome:R-ALL-113535"/>
                  <rdf:li rdf:resource="http://identifiers.org/reactome:R-ALL-113685"/>
                  <rdf:li rdf:resource="http://identifiers.org/reactome:R-ALL-1236709"/>
                  <rdf:li rdf:resource="http://identifiers.org/reactome:R-ALL-189461"/>
                  <rdf:li rdf:resource="http://identifiers.org/reactome:R-ALL-29368"/>
                  <rdf:li rdf:resource="http://identifiers.org/reactome:R-ALL-351593"/>
                  <rdf:li rdf:resource="http://identifiers.org/reactome:R-ALL-352327"/>
                  <rdf:li rdf:resource="http://identifiers.org/reactome:R-ALL-5668566"/>
                  <rdf:li rdf:resource="http://identifiers.org/kegg.compound:C00007"/>
                  <rdf:li rdf:resource="http://identifiers.org/CHEBI:15379"/>
                  <rdf:li rdf:resource="http://identifiers.org/bigg.metabolite:o2"/>
                  <rdf:li rdf:resource="http://identifiers.org/biocyc:META:OXYGEN-MOLECULE"/>
                </rdf:Bag>
              </bqbiol:is>
            </rdf:Description>
          </rdf:RDF>
        </annotation>
      </species>
      <species metaid="M_cpd00180_c0" id="M_cpd00180_c0" name="Oxalate-c0" compartment="c0" hasOnlySubstanceUnits="false" boundaryCondition="false" constant="false" fbc:charge="-2" fbc:chemicalFormula="C2O4">
        <annotation>
          <rdf:RDF xmlns:rdf="http://www.w3.org/1999/02/22-rdf-syntax-ns#" xmlns:dcterms="http://purl.org/dc/terms/" xmlns:vCard="http://www.w3.org/2001/vcard-rdf/3.0#" xmlns:vCard4="http://www.w3.org/2006/vcard/ns#" xmlns:bqbiol="http://biomodels.net/biology-qualifiers/" xmlns:bqmodel="http://biomodels.net/model-qualifiers/">
            <rdf:Description rdf:about="#M_cpd00180_c0">
              <bqbiol:is>
                <rdf:Bag>
                  <rdf:li rdf:resource="http://identifiers.org/SBO:0000247"/>
                  <rdf:li rdf:resource="http://identifiers.org/metanetx.chemical/MNXM291"/>
                  <rdf:li rdf:resource="http://identifiers.org/inchikey:MUBZPKHOEPUJKR-UHFFFAOYSA-L"/>
                  <rdf:li rdf:resource="http://identifiers.org/seed.compound/cpd00180"/>
                  <rdf:li rdf:resource="http://identifiers.org/hmdb:HMDB02329"/>
                  <rdf:li rdf:resource="http://identifiers.org/reactome:R-ALL-389819"/>
                  <rdf:li rdf:resource="http://identifiers.org/kegg.compound:C00209"/>
                  <rdf:li rdf:resource="http://identifiers.org/CHEBI:132952"/>
                  <rdf:li rdf:resource="http://identifiers.org/CHEBI:16995"/>
                  <rdf:li rdf:resource="http://identifiers.org/CHEBI:25730"/>
                  <rdf:li rdf:resource="http://identifiers.org/CHEBI:44583"/>
                  <rdf:li rdf:resource="http://identifiers.org/CHEBI:7811"/>
                  <rdf:li rdf:resource="http://identifiers.org/CHEBI:30623"/>
                  <rdf:li rdf:resource="http://identifiers.org/CHEBI:14702"/>
                  <rdf:li rdf:resource="http://identifiers.org/CHEBI:25729"/>
                  <rdf:li rdf:resource="http://identifiers.org/CHEBI:44820"/>
                  <rdf:li rdf:resource="http://identifiers.org/CHEBI:46904"/>
                  <rdf:li rdf:resource="http://identifiers.org/bigg.metabolite:oxa"/>
                  <rdf:li rdf:resource="http://identifiers.org/biocyc:META:OXALATE"/>
                </rdf:Bag>
              </bqbiol:is>
            </rdf:Description>
          </rdf:RDF>
        </annotation>
      </species>
      <species metaid="M_cpd00025_c0" id="M_cpd00025_c0" name="H2O2-c0" compartment="c0" hasOnlySubstanceUnits="false" boundaryCondition="false" constant="false" fbc:charge="0" fbc:chemicalFormula="H2O2">
        <annotation>
          <rdf:RDF xmlns:rdf="http://www.w3.org/1999/02/22-rdf-syntax-ns#" xmlns:dcterms="http://purl.org/dc/terms/" xmlns:vCard="http://www.w3.org/2001/vcard-rdf/3.0#" xmlns:vCard4="http://www.w3.org/2006/vcard/ns#" xmlns:bqbiol="http://biomodels.net/biology-qualifiers/" xmlns:bqmodel="http://biomodels.net/model-qualifiers/">
            <rdf:Description rdf:about="#M_cpd00025_c0">
              <bqbiol:is>
                <rdf:Bag>
                  <rdf:li rdf:resource="http://identifiers.org/SBO:0000247"/>
                  <rdf:li rdf:resource="http://identifiers.org/metanetx.chemical/MNXM22"/>
                  <rdf:li rdf:resource="http://identifiers.org/inchikey:MHAJPDPJQMAIIY-UHFFFAOYSA-N"/>
                  <rdf:li rdf:resource="http://identifiers.org/seed.compound/cpd00025"/>
                  <rdf:li rdf:resource="http://identifiers.org/hmdb:HMDB03125"/>
                  <rdf:li rdf:resource="http://identifiers.org/hmdb:HMDB06491"/>
                  <rdf:li rdf:resource="http://identifiers.org/reactome:R-ALL-113575"/>
                  <rdf:li rdf:resource="http://identifiers.org/reactome:R-ALL-1614617"/>
                  <rdf:li rdf:resource="http://identifiers.org/reactome:R-ALL-189481"/>
                  <rdf:li rdf:resource="http://identifiers.org/reactome:R-ALL-29408"/>
                  <rdf:li rdf:resource="http://identifiers.org/reactome:R-ALL-351629"/>
                  <rdf:li rdf:resource="http://identifiers.org/kegg.compound:C00027"/>
                  <rdf:li rdf:resource="http://identifiers.org/CHEBI:16240"/>
                  <rdf:li rdf:resource="http://identifiers.org/CHEBI:13354"/>
                  <rdf:li rdf:resource="http://identifiers.org/CHEBI:13355"/>
                  <rdf:li rdf:resource="http://identifiers.org/CHEBI:24637"/>
                  <rdf:li rdf:resource="http://identifiers.org/CHEBI:44812"/>
                  <rdf:li rdf:resource="http://identifiers.org/CHEBI:5586"/>
                  <rdf:li rdf:resource="http://identifiers.org/CHEBI:25940"/>
                  <rdf:li rdf:resource="http://identifiers.org/CHEBI:29192"/>
                  <rdf:li rdf:resource="http://identifiers.org/CHEBI:44785"/>
                  <rdf:li rdf:resource="http://identifiers.org/CHEBI:29370"/>
                  <rdf:li rdf:resource="http://identifiers.org/CHEBI:44782"/>
                  <rdf:li rdf:resource="http://identifiers.org/bigg.metabolite:h2o2"/>
                  <rdf:li rdf:resource="http://identifiers.org/biocyc:META:HYDROGEN-PEROXIDE"/>
                </rdf:Bag>
              </bqbiol:is>
            </rdf:Description>
          </rdf:RDF>
        </annotation>
      </species>
      <species metaid="M_cpd00532_c0" id="M_cpd00532_c0" name="O2--c0" compartment="c0" hasOnlySubstanceUnits="false" boundaryCondition="false" constant="false" fbc:charge="-1" fbc:chemicalFormula="O2">
        <annotation>
          <rdf:RDF xmlns:rdf="http://www.w3.org/1999/02/22-rdf-syntax-ns#" xmlns:dcterms="http://purl.org/dc/terms/" xmlns:vCard="http://www.w3.org/2001/vcard-rdf/3.0#" xmlns:vCard4="http://www.w3.org/2006/vcard/ns#" xmlns:bqbiol="http://biomodels.net/biology-qualifiers/" xmlns:bqmodel="http://biomodels.net/model-qualifiers/">
            <rdf:Description rdf:about="#M_cpd00532_c0">
              <bqbiol:is>
                <rdf:Bag>
                  <rdf:li rdf:resource="http://identifiers.org/SBO:0000247"/>
                  <rdf:li rdf:resource="http://identifiers.org/metanetx.chemical/MNXM162331"/>
                  <rdf:li rdf:resource="http://identifiers.org/seed.compound/cpd00532"/>
                </rdf:Bag>
              </bqbiol:is>
            </rdf:Description>
          </rdf:RDF>
        </annotation>
      </species>
      <species metaid="M_cpd00026_c0" id="M_cpd00026_c0" name="UDP-glucose-c0" compartment="c0" hasOnlySubstanceUnits="false" boundaryCondition="false" constant="false" fbc:charge="-2" fbc:chemicalFormula="C15H22N2O17P2">
        <annotation>
          <rdf:RDF xmlns:rdf="http://www.w3.org/1999/02/22-rdf-syntax-ns#" xmlns:dcterms="http://purl.org/dc/terms/" xmlns:vCard="http://www.w3.org/2001/vcard-rdf/3.0#" xmlns:vCard4="http://www.w3.org/2006/vcard/ns#" xmlns:bqbiol="http://biomodels.net/biology-qualifiers/" xmlns:bqmodel="http://biomodels.net/model-qualifiers/">
            <rdf:Description rdf:about="#M_cpd00026_c0">
              <bqbiol:is>
                <rdf:Bag>
                  <rdf:li rdf:resource="http://identifiers.org/SBO:0000247"/>
                  <rdf:li rdf:resource="http://identifiers.org/metanetx.chemical/MNXM722710"/>
                  <rdf:li rdf:resource="http://identifiers.org/inchikey:HSCJRCZFDFQWRP-RDKQLNKOSA-L"/>
                  <rdf:li rdf:resource="http://identifiers.org/seed.compound/cpd00026"/>
                  <rdf:li rdf:resource="http://identifiers.org/hmdb:HMDB60079"/>
                  <rdf:li rdf:resource="http://identifiers.org/reactome:R-ALL-173594"/>
                  <rdf:li rdf:resource="http://identifiers.org/reactome:R-ALL-29410"/>
                  <rdf:li rdf:resource="http://identifiers.org/reactome:R-ALL-744227"/>
                  <rdf:li rdf:resource="http://identifiers.org/kegg.compound:C00029"/>
                  <rdf:li rdf:resource="http://identifiers.org/CHEBI:18066"/>
                  <rdf:li rdf:resource="http://identifiers.org/CHEBI:13498"/>
                  <rdf:li rdf:resource="http://identifiers.org/CHEBI:13505"/>
                  <rdf:li rdf:resource="http://identifiers.org/CHEBI:22103"/>
                  <rdf:li rdf:resource="http://identifiers.org/CHEBI:27234"/>
                  <rdf:li rdf:resource="http://identifiers.org/CHEBI:28532"/>
                  <rdf:li rdf:resource="http://identifiers.org/CHEBI:9845"/>
                  <rdf:li rdf:resource="http://identifiers.org/CHEBI:9895"/>
                  <rdf:li rdf:resource="http://identifiers.org/CHEBI:46229"/>
                  <rdf:li rdf:resource="http://identifiers.org/CHEBI:42885"/>
                  <rdf:li rdf:resource="http://identifiers.org/CHEBI:46228"/>
                  <rdf:li rdf:resource="http://identifiers.org/CHEBI:52249"/>
                  <rdf:li rdf:resource="http://identifiers.org/CHEBI:58367"/>
                  <rdf:li rdf:resource="http://identifiers.org/CHEBI:58885"/>
                  <rdf:li rdf:resource="http://identifiers.org/bigg.metabolite:udpg"/>
                  <rdf:li rdf:resource="http://identifiers.org/biocyc:META:CPD-12575"/>
                </rdf:Bag>
              </bqbiol:is>
            </rdf:Description>
          </rdf:RDF>
        </annotation>
      </species>
      <species metaid="M_cpd00089_c0" id="M_cpd00089_c0" name="Glucose-1-phosphate-c0" compartment="c0" hasOnlySubstanceUnits="false" boundaryCondition="false" constant="false" fbc:charge="-2" fbc:chemicalFormula="C6H11O9P">
        <annotation>
          <rdf:RDF xmlns:rdf="http://www.w3.org/1999/02/22-rdf-syntax-ns#" xmlns:dcterms="http://purl.org/dc/terms/" xmlns:vCard="http://www.w3.org/2001/vcard-rdf/3.0#" xmlns:vCard4="http://www.w3.org/2006/vcard/ns#" xmlns:bqbiol="http://biomodels.net/biology-qualifiers/" xmlns:bqmodel="http://biomodels.net/model-qualifiers/">
            <rdf:Description rdf:about="#M_cpd00089_c0">
              <bqbiol:is>
                <rdf:Bag>
                  <rdf:li rdf:resource="http://identifiers.org/SBO:0000247"/>
                  <rdf:li rdf:resource="http://identifiers.org/metanetx.chemical/MNXM89588"/>
                  <rdf:li rdf:resource="http://identifiers.org/inchikey:HXXFSFRBOHSIMQ-GASJEMHNSA-L"/>
                  <rdf:li rdf:resource="http://identifiers.org/seed.compound/cpd00089"/>
                  <rdf:li rdf:resource="http://identifiers.org/hmdb:HMDB01586"/>
                  <rdf:li rdf:resource="http://identifiers.org/hmdb:HMDB01306"/>
                  <rdf:li rdf:resource="http://identifiers.org/reactome:R-ALL-29548"/>
                  <rdf:li rdf:resource="http://identifiers.org/kegg.compound:C00103"/>
                  <rdf:li rdf:resource="http://identifiers.org/CHEBI:16077"/>
                  <rdf:li rdf:resource="http://identifiers.org/CHEBI:12967"/>
                  <rdf:li rdf:resource="http://identifiers.org/CHEBI:21001"/>
                  <rdf:li rdf:resource="http://identifiers.org/CHEBI:4169"/>
                  <rdf:li rdf:resource="http://identifiers.org/CHEBI:29042"/>
                  <rdf:li rdf:resource="http://identifiers.org/CHEBI:10246"/>
                  <rdf:li rdf:resource="http://identifiers.org/CHEBI:12320"/>
                  <rdf:li rdf:resource="http://identifiers.org/CHEBI:12970"/>
                  <rdf:li rdf:resource="http://identifiers.org/CHEBI:21004"/>
                  <rdf:li rdf:resource="http://identifiers.org/CHEBI:42623"/>
                  <rdf:li rdf:resource="http://identifiers.org/CHEBI:57629"/>
                  <rdf:li rdf:resource="http://identifiers.org/CHEBI:58601"/>
                  <rdf:li rdf:resource="http://identifiers.org/bigg.metabolite:g1p"/>
                  <rdf:li rdf:resource="http://identifiers.org/biocyc:META:D-glucose-1-phosphates"/>
                  <rdf:li rdf:resource="http://identifiers.org/biocyc:META:GLC-1-P"/>
                </rdf:Bag>
              </bqbiol:is>
            </rdf:Description>
          </rdf:RDF>
        </annotation>
      </species>
      <species metaid="M_cpd00062_c0" id="M_cpd00062_c0" name="UTP-c0" compartment="c0" hasOnlySubstanceUnits="false" boundaryCondition="false" constant="false" fbc:charge="-3" fbc:chemicalFormula="C9H12N2O15P3">
        <annotation>
          <rdf:RDF xmlns:rdf="http://www.w3.org/1999/02/22-rdf-syntax-ns#" xmlns:dcterms="http://purl.org/dc/terms/" xmlns:vCard="http://www.w3.org/2001/vcard-rdf/3.0#" xmlns:vCard4="http://www.w3.org/2006/vcard/ns#" xmlns:bqbiol="http://biomodels.net/biology-qualifiers/" xmlns:bqmodel="http://biomodels.net/model-qualifiers/">
            <rdf:Description rdf:about="#M_cpd00062_c0">
              <bqbiol:is>
                <rdf:Bag>
                  <rdf:li rdf:resource="http://identifiers.org/SBO:0000247"/>
                  <rdf:li rdf:resource="http://identifiers.org/metanetx.chemical/MNXM121"/>
                  <rdf:li rdf:resource="http://identifiers.org/inchikey:PGAVKCOVUIYSFO-XVFCMESISA-J"/>
                  <rdf:li rdf:resource="http://identifiers.org/seed.compound/cpd00062"/>
                  <rdf:li rdf:resource="http://identifiers.org/hmdb:HMDB00285"/>
                  <rdf:li rdf:resource="http://identifiers.org/reactome:R-ALL-29494"/>
                  <rdf:li rdf:resource="http://identifiers.org/kegg.compound:C00075"/>
                  <rdf:li rdf:resource="http://identifiers.org/CHEBI:15713"/>
                  <rdf:li rdf:resource="http://identifiers.org/CHEBI:13510"/>
                  <rdf:li rdf:resource="http://identifiers.org/CHEBI:27233"/>
                  <rdf:li rdf:resource="http://identifiers.org/CHEBI:9850"/>
                  <rdf:li rdf:resource="http://identifiers.org/CHEBI:46398"/>
                  <rdf:li rdf:resource="http://identifiers.org/CHEBI:37567"/>
                  <rdf:li rdf:resource="http://identifiers.org/CHEBI:46397"/>
                  <rdf:li rdf:resource="http://identifiers.org/CHEBI:57481"/>
                  <rdf:li rdf:resource="http://identifiers.org/bigg.metabolite:utp"/>
                  <rdf:li rdf:resource="http://identifiers.org/biocyc:META:UTP"/>
                </rdf:Bag>
              </bqbiol:is>
            </rdf:Description>
          </rdf:RDF>
        </annotation>
      </species>
      <species metaid="M_cpd00043_c0" id="M_cpd00043_c0" name="UDP-galactose-c0" compartment="c0" hasOnlySubstanceUnits="false" boundaryCondition="false" constant="false" fbc:charge="-2" fbc:chemicalFormula="C15H22N2O17P2">
        <annotation>
          <rdf:RDF xmlns:rdf="http://www.w3.org/1999/02/22-rdf-syntax-ns#" xmlns:dcterms="http://purl.org/dc/terms/" xmlns:vCard="http://www.w3.org/2001/vcard-rdf/3.0#" xmlns:vCard4="http://www.w3.org/2006/vcard/ns#" xmlns:bqbiol="http://biomodels.net/biology-qualifiers/" xmlns:bqmodel="http://biomodels.net/model-qualifiers/">
            <rdf:Description rdf:about="#M_cpd00043_c0">
              <bqbiol:is>
                <rdf:Bag>
                  <rdf:li rdf:resource="http://identifiers.org/SBO:0000247"/>
                  <rdf:li rdf:resource="http://identifiers.org/metanetx.chemical/MNXM89795"/>
                  <rdf:li rdf:resource="http://identifiers.org/inchikey:HSCJRCZFDFQWRP-ABVWGUQPSA-L"/>
                  <rdf:li rdf:resource="http://identifiers.org/seed.compound/cpd00043"/>
                  <rdf:li rdf:resource="http://identifiers.org/hmdb:HMDB00302"/>
                  <rdf:li rdf:resource="http://identifiers.org/hmdb:HMDB62573"/>
                  <rdf:li rdf:resource="http://identifiers.org/reactome:R-ALL-29452"/>
                  <rdf:li rdf:resource="http://identifiers.org/reactome:R-ALL-735682"/>
                  <rdf:li rdf:resource="http://identifiers.org/kegg.compound:C00052"/>
                  <rdf:li rdf:resource="http://identifiers.org/CHEBI:18307"/>
                  <rdf:li rdf:resource="http://identifiers.org/CHEBI:13487"/>
                  <rdf:li rdf:resource="http://identifiers.org/CHEBI:13495"/>
                  <rdf:li rdf:resource="http://identifiers.org/CHEBI:22100"/>
                  <rdf:li rdf:resource="http://identifiers.org/CHEBI:42751"/>
                  <rdf:li rdf:resource="http://identifiers.org/CHEBI:9811"/>
                  <rdf:li rdf:resource="http://identifiers.org/CHEBI:58439"/>
                  <rdf:li rdf:resource="http://identifiers.org/CHEBI:66914"/>
                  <rdf:li rdf:resource="http://identifiers.org/CHEBI:67119"/>
                  <rdf:li rdf:resource="http://identifiers.org/bigg.metabolite:udpgal"/>
                  <rdf:li rdf:resource="http://identifiers.org/biocyc:META:CPD-14553"/>
                </rdf:Bag>
              </bqbiol:is>
            </rdf:Description>
          </rdf:RDF>
        </annotation>
      </species>
      <species metaid="M_cpd00079_c0" id="M_cpd00079_c0" name="D-glucose-6-phosphate-c0" compartment="c0" hasOnlySubstanceUnits="false" boundaryCondition="false" constant="false" fbc:charge="-2" fbc:chemicalFormula="C6H11O9P">
        <annotation>
          <rdf:RDF xmlns:rdf="http://www.w3.org/1999/02/22-rdf-syntax-ns#" xmlns:dcterms="http://purl.org/dc/terms/" xmlns:vCard="http://www.w3.org/2001/vcard-rdf/3.0#" xmlns:vCard4="http://www.w3.org/2006/vcard/ns#" xmlns:bqbiol="http://biomodels.net/biology-qualifiers/" xmlns:bqmodel="http://biomodels.net/model-qualifiers/">
            <rdf:Description rdf:about="#M_cpd00079_c0">
              <bqbiol:is>
                <rdf:Bag>
                  <rdf:li rdf:resource="http://identifiers.org/SBO:0000247"/>
                  <rdf:li rdf:resource="http://identifiers.org/metanetx.chemical/MNXM160"/>
                  <rdf:li rdf:resource="http://identifiers.org/inchikey:NBSCHQHZLSJFNQ-GASJEMHNSA-L"/>
                  <rdf:li rdf:resource="http://identifiers.org/seed.compound/cpd00079"/>
                  <rdf:li rdf:resource="http://identifiers.org/hmdb:HMDB01401"/>
                  <rdf:li rdf:resource="http://identifiers.org/hmdb:HMDB01549"/>
                  <rdf:li rdf:resource="http://identifiers.org/hmdb:HMDB06793"/>
                  <rdf:li rdf:resource="http://identifiers.org/reactome:R-ALL-1629756"/>
                  <rdf:li rdf:resource="http://identifiers.org/kegg.compound:C00092"/>
                  <rdf:li rdf:resource="http://identifiers.org/CHEBI:14314"/>
                  <rdf:li rdf:resource="http://identifiers.org/CHEBI:4170"/>
                  <rdf:li rdf:resource="http://identifiers.org/CHEBI:61548"/>
                  <rdf:li rdf:resource="http://identifiers.org/bigg.metabolite:g6p"/>
                  <rdf:li rdf:resource="http://identifiers.org/biocyc:META:D-glucopyranose-6-phosphate"/>
                </rdf:Bag>
              </bqbiol:is>
            </rdf:Description>
          </rdf:RDF>
        </annotation>
      </species>
      <species metaid="M_cpd00082_c0" id="M_cpd00082_c0" name="D-Fructose-c0" compartment="c0" hasOnlySubstanceUnits="false" boundaryCondition="false" constant="false" fbc:charge="0" fbc:chemicalFormula="C6H12O6">
        <annotation>
          <rdf:RDF xmlns:rdf="http://www.w3.org/1999/02/22-rdf-syntax-ns#" xmlns:dcterms="http://purl.org/dc/terms/" xmlns:vCard="http://www.w3.org/2001/vcard-rdf/3.0#" xmlns:vCard4="http://www.w3.org/2006/vcard/ns#" xmlns:bqbiol="http://biomodels.net/biology-qualifiers/" xmlns:bqmodel="http://biomodels.net/model-qualifiers/">
            <rdf:Description rdf:about="#M_cpd00082_c0">
              <bqbiol:is>
                <rdf:Bag>
                  <rdf:li rdf:resource="http://identifiers.org/SBO:0000247"/>
                  <rdf:li rdf:resource="http://identifiers.org/metanetx.chemical/MNXM175"/>
                  <rdf:li rdf:resource="http://identifiers.org/inchikey:RFSUNEUAIZKAJO-VRPWFDPXSA-N"/>
                  <rdf:li rdf:resource="http://identifiers.org/seed.compound/cpd00082"/>
                  <rdf:li rdf:resource="http://identifiers.org/hmdb:HMDB62538"/>
                  <rdf:li rdf:resource="http://identifiers.org/reactome:R-ALL-189049"/>
                  <rdf:li rdf:resource="http://identifiers.org/reactome:R-ALL-29532"/>
                  <rdf:li rdf:resource="http://identifiers.org/kegg.compound:C00095"/>
                  <rdf:li rdf:resource="http://identifiers.org/kegg.compound:C01496"/>
                  <rdf:li rdf:resource="http://identifiers.org/kegg.compound:C05003"/>
                  <rdf:li rdf:resource="http://identifiers.org/kegg.compound:C10906"/>
                  <rdf:li rdf:resource="http://identifiers.org/CHEBI:15824"/>
                  <rdf:li rdf:resource="http://identifiers.org/CHEBI:12923"/>
                  <rdf:li rdf:resource="http://identifiers.org/CHEBI:20929"/>
                  <rdf:li rdf:resource="http://identifiers.org/CHEBI:4118"/>
                  <rdf:li rdf:resource="http://identifiers.org/CHEBI:28757"/>
                  <rdf:li rdf:resource="http://identifiers.org/CHEBI:24104"/>
                  <rdf:li rdf:resource="http://identifiers.org/CHEBI:24110"/>
                  <rdf:li rdf:resource="http://identifiers.org/CHEBI:5172"/>
                  <rdf:li rdf:resource="http://identifiers.org/CHEBI:37714"/>
                  <rdf:li rdf:resource="http://identifiers.org/CHEBI:37721"/>
                  <rdf:li rdf:resource="http://identifiers.org/CHEBI:48095"/>
                  <rdf:li rdf:resource="http://identifiers.org/CHEBI:4119"/>
                  <rdf:li rdf:resource="http://identifiers.org/CHEBI:47424"/>
                  <rdf:li rdf:resource="http://identifiers.org/bigg.metabolite:fru"/>
                  <rdf:li rdf:resource="http://identifiers.org/biocyc:META:CPD-15382"/>
                  <rdf:li rdf:resource="http://identifiers.org/biocyc:META:D-Fructopyranose"/>
                  <rdf:li rdf:resource="http://identifiers.org/biocyc:META:FRU"/>
                  <rdf:li rdf:resource="http://identifiers.org/biocyc:META:Fructofuranose"/>
                </rdf:Bag>
              </bqbiol:is>
            </rdf:Description>
          </rdf:RDF>
        </annotation>
      </species>
      <species metaid="M_cpd00196_c0" id="M_cpd00196_c0" name="Acetylphosphate-c0" compartment="c0" hasOnlySubstanceUnits="false" boundaryCondition="false" constant="false" fbc:charge="-2" fbc:chemicalFormula="C2H3O5P">
        <annotation>
          <rdf:RDF xmlns:rdf="http://www.w3.org/1999/02/22-rdf-syntax-ns#" xmlns:dcterms="http://purl.org/dc/terms/" xmlns:vCard="http://www.w3.org/2001/vcard-rdf/3.0#" xmlns:vCard4="http://www.w3.org/2006/vcard/ns#" xmlns:bqbiol="http://biomodels.net/biology-qualifiers/" xmlns:bqmodel="http://biomodels.net/model-qualifiers/">
            <rdf:Description rdf:about="#M_cpd00196_c0">
              <bqbiol:is>
                <rdf:Bag>
                  <rdf:li rdf:resource="http://identifiers.org/SBO:0000247"/>
                  <rdf:li rdf:resource="http://identifiers.org/metanetx.chemical/MNXM280"/>
                  <rdf:li rdf:resource="http://identifiers.org/inchikey:LIPOUNRJVLNBCD-UHFFFAOYSA-L"/>
                  <rdf:li rdf:resource="http://identifiers.org/seed.compound/cpd00196"/>
                  <rdf:li rdf:resource="http://identifiers.org/hmdb:HMDB01494"/>
                  <rdf:li rdf:resource="http://identifiers.org/kegg.compound:C00227"/>
                  <rdf:li rdf:resource="http://identifiers.org/CHEBI:13711"/>
                  <rdf:li rdf:resource="http://identifiers.org/CHEBI:15350"/>
                  <rdf:li rdf:resource="http://identifiers.org/CHEBI:2407"/>
                  <rdf:li rdf:resource="http://identifiers.org/CHEBI:46262"/>
                  <rdf:li rdf:resource="http://identifiers.org/CHEBI:22191"/>
                  <rdf:li rdf:resource="http://identifiers.org/bigg.metabolite:actp"/>
                  <rdf:li rdf:resource="http://identifiers.org/biocyc:META:ACETYL-P"/>
                </rdf:Bag>
              </bqbiol:is>
            </rdf:Description>
          </rdf:RDF>
        </annotation>
      </species>
      <species metaid="M_cpd00126_c0" id="M_cpd00126_c0" name="GMP-c0" compartment="c0" hasOnlySubstanceUnits="false" boundaryCondition="false" constant="false" fbc:charge="-2" fbc:chemicalFormula="C10H12N5O8P">
        <annotation>
          <rdf:RDF xmlns:rdf="http://www.w3.org/1999/02/22-rdf-syntax-ns#" xmlns:dcterms="http://purl.org/dc/terms/" xmlns:vCard="http://www.w3.org/2001/vcard-rdf/3.0#" xmlns:vCard4="http://www.w3.org/2006/vcard/ns#" xmlns:bqbiol="http://biomodels.net/biology-qualifiers/" xmlns:bqmodel="http://biomodels.net/model-qualifiers/">
            <rdf:Description rdf:about="#M_cpd00126_c0">
              <bqbiol:is>
                <rdf:Bag>
                  <rdf:li rdf:resource="http://identifiers.org/SBO:0000247"/>
                  <rdf:li rdf:resource="http://identifiers.org/metanetx.chemical/MNXM113"/>
                  <rdf:li rdf:resource="http://identifiers.org/inchikey:RQFCJASXJCIDSX-UUOKFMHZSA-L"/>
                  <rdf:li rdf:resource="http://identifiers.org/seed.compound/cpd00126"/>
                  <rdf:li rdf:resource="http://identifiers.org/hmdb:HMDB01397"/>
                  <rdf:li rdf:resource="http://identifiers.org/kegg.compound:C00144"/>
                  <rdf:li rdf:resource="http://identifiers.org/CHEBI:17345"/>
                  <rdf:li rdf:resource="http://identifiers.org/CHEBI:13341"/>
                  <rdf:li rdf:resource="http://identifiers.org/CHEBI:14381"/>
                  <rdf:li rdf:resource="http://identifiers.org/CHEBI:24449"/>
                  <rdf:li rdf:resource="http://identifiers.org/CHEBI:24450"/>
                  <rdf:li rdf:resource="http://identifiers.org/CHEBI:29058"/>
                  <rdf:li rdf:resource="http://identifiers.org/CHEBI:40119"/>
                  <rdf:li rdf:resource="http://identifiers.org/CHEBI:42615"/>
                  <rdf:li rdf:resource="http://identifiers.org/CHEBI:42647"/>
                  <rdf:li rdf:resource="http://identifiers.org/CHEBI:42831"/>
                  <rdf:li rdf:resource="http://identifiers.org/CHEBI:42887"/>
                  <rdf:li rdf:resource="http://identifiers.org/CHEBI:42892"/>
                  <rdf:li rdf:resource="http://identifiers.org/CHEBI:42979"/>
                  <rdf:li rdf:resource="http://identifiers.org/CHEBI:47450"/>
                  <rdf:li rdf:resource="http://identifiers.org/CHEBI:5228"/>
                  <rdf:li rdf:resource="http://identifiers.org/CHEBI:58115"/>
                  <rdf:li rdf:resource="http://identifiers.org/bigg.metabolite:gmp"/>
                  <rdf:li rdf:resource="http://identifiers.org/biocyc:META:GMP"/>
                </rdf:Bag>
              </bqbiol:is>
            </rdf:Description>
          </rdf:RDF>
        </annotation>
      </species>
      <species metaid="M_cpd00031_c0" id="M_cpd00031_c0" name="GDP-c0" compartment="c0" hasOnlySubstanceUnits="false" boundaryCondition="false" constant="false" fbc:charge="-2" fbc:chemicalFormula="C10H13N5O11P2">
        <annotation>
          <rdf:RDF xmlns:rdf="http://www.w3.org/1999/02/22-rdf-syntax-ns#" xmlns:dcterms="http://purl.org/dc/terms/" xmlns:vCard="http://www.w3.org/2001/vcard-rdf/3.0#" xmlns:vCard4="http://www.w3.org/2006/vcard/ns#" xmlns:bqbiol="http://biomodels.net/biology-qualifiers/" xmlns:bqmodel="http://biomodels.net/model-qualifiers/">
            <rdf:Description rdf:about="#M_cpd00031_c0">
              <bqbiol:is>
                <rdf:Bag>
                  <rdf:li rdf:resource="http://identifiers.org/SBO:0000247"/>
                  <rdf:li rdf:resource="http://identifiers.org/metanetx.chemical/MNXM30"/>
                  <rdf:li rdf:resource="http://identifiers.org/inchikey:QGWNDRXFNXRZMB-UUOKFMHZSA-K"/>
                  <rdf:li rdf:resource="http://identifiers.org/seed.compound/cpd00031"/>
                  <rdf:li rdf:resource="http://identifiers.org/hmdb:HMDB01201"/>
                  <rdf:li rdf:resource="http://identifiers.org/reactome:R-ALL-111349"/>
                  <rdf:li rdf:resource="http://identifiers.org/reactome:R-ALL-113525"/>
                  <rdf:li rdf:resource="http://identifiers.org/reactome:R-ALL-205689"/>
                  <rdf:li rdf:resource="http://identifiers.org/reactome:R-ALL-29420"/>
                  <rdf:li rdf:resource="http://identifiers.org/kegg.compound:C00035"/>
                  <rdf:li rdf:resource="http://identifiers.org/CHEBI:17552"/>
                  <rdf:li rdf:resource="http://identifiers.org/CHEBI:13327"/>
                  <rdf:li rdf:resource="http://identifiers.org/CHEBI:14379"/>
                  <rdf:li rdf:resource="http://identifiers.org/CHEBI:24448"/>
                  <rdf:li rdf:resource="http://identifiers.org/CHEBI:42738"/>
                  <rdf:li rdf:resource="http://identifiers.org/CHEBI:5212"/>
                  <rdf:li rdf:resource="http://identifiers.org/CHEBI:58189"/>
                  <rdf:li rdf:resource="http://identifiers.org/CHEBI:65180"/>
                  <rdf:li rdf:resource="http://identifiers.org/bigg.metabolite:gdp"/>
                  <rdf:li rdf:resource="http://identifiers.org/biocyc:META:GDP"/>
                </rdf:Bag>
              </bqbiol:is>
            </rdf:Description>
          </rdf:RDF>
        </annotation>
      </species>
      <species metaid="M_cpd00905_c0" id="M_cpd00905_c0" name="Guanosine 3&apos;,5&apos;-bis(diphosphate)-c0" compartment="c0" hasOnlySubstanceUnits="false" boundaryCondition="false" constant="false" fbc:charge="-5" fbc:chemicalFormula="C10H12N5O17P4">
        <annotation>
          <rdf:RDF xmlns:rdf="http://www.w3.org/1999/02/22-rdf-syntax-ns#" xmlns:dcterms="http://purl.org/dc/terms/" xmlns:vCard="http://www.w3.org/2001/vcard-rdf/3.0#" xmlns:vCard4="http://www.w3.org/2006/vcard/ns#" xmlns:bqbiol="http://biomodels.net/biology-qualifiers/" xmlns:bqmodel="http://biomodels.net/model-qualifiers/">
            <rdf:Description rdf:about="#M_cpd00905_c0">
              <bqbiol:is>
                <rdf:Bag>
                  <rdf:li rdf:resource="http://identifiers.org/SBO:0000247"/>
                  <rdf:li rdf:resource="http://identifiers.org/metanetx.chemical/MNXM1189"/>
                  <rdf:li rdf:resource="http://identifiers.org/inchikey:BUFLLCUFNHESEH-UUOKFMHZSA-I"/>
                  <rdf:li rdf:resource="http://identifiers.org/seed.compound/cpd00905"/>
                  <rdf:li rdf:resource="http://identifiers.org/hmdb:HMDB59638"/>
                  <rdf:li rdf:resource="http://identifiers.org/kegg.compound:C01228"/>
                  <rdf:li rdf:resource="http://identifiers.org/CHEBI:17633"/>
                  <rdf:li rdf:resource="http://identifiers.org/CHEBI:14376"/>
                  <rdf:li rdf:resource="http://identifiers.org/CHEBI:14380"/>
                  <rdf:li rdf:resource="http://identifiers.org/CHEBI:24445"/>
                  <rdf:li rdf:resource="http://identifiers.org/CHEBI:42747"/>
                  <rdf:li rdf:resource="http://identifiers.org/CHEBI:5565"/>
                  <rdf:li rdf:resource="http://identifiers.org/CHEBI:58215"/>
                  <rdf:li rdf:resource="http://identifiers.org/CHEBI:77828"/>
                  <rdf:li rdf:resource="http://identifiers.org/bigg.metabolite:ppgpp"/>
                  <rdf:li rdf:resource="http://identifiers.org/biocyc:META:GUANOSINE-5DP-3DP"/>
                </rdf:Bag>
              </bqbiol:is>
            </rdf:Description>
          </rdf:RDF>
        </annotation>
      </species>
      <species metaid="M_cpd00024_c0" id="M_cpd00024_c0" name="2-Oxoglutarate-c0" compartment="c0" hasOnlySubstanceUnits="false" boundaryCondition="false" constant="false" fbc:charge="-2" fbc:chemicalFormula="C5H4O5">
        <annotation>
          <rdf:RDF xmlns:rdf="http://www.w3.org/1999/02/22-rdf-syntax-ns#" xmlns:dcterms="http://purl.org/dc/terms/" xmlns:vCard="http://www.w3.org/2001/vcard-rdf/3.0#" xmlns:vCard4="http://www.w3.org/2006/vcard/ns#" xmlns:bqbiol="http://biomodels.net/biology-qualifiers/" xmlns:bqmodel="http://biomodels.net/model-qualifiers/">
            <rdf:Description rdf:about="#M_cpd00024_c0">
              <bqbiol:is>
                <rdf:Bag>
                  <rdf:li rdf:resource="http://identifiers.org/SBO:0000247"/>
                  <rdf:li rdf:resource="http://identifiers.org/metanetx.chemical/MNXM20"/>
                  <rdf:li rdf:resource="http://identifiers.org/inchikey:KPGXRSRHYNQIFN-UHFFFAOYSA-L"/>
                  <rdf:li rdf:resource="http://identifiers.org/seed.compound/cpd00024"/>
                  <rdf:li rdf:resource="http://identifiers.org/hmdb:HMDB00208"/>
                  <rdf:li rdf:resource="http://identifiers.org/hmdb:HMDB02812"/>
                  <rdf:li rdf:resource="http://identifiers.org/hmdb:HMDB62781"/>
                  <rdf:li rdf:resource="http://identifiers.org/reactome:R-ALL-113594"/>
                  <rdf:li rdf:resource="http://identifiers.org/reactome:R-ALL-113671"/>
                  <rdf:li rdf:resource="http://identifiers.org/reactome:R-ALL-29406"/>
                  <rdf:li rdf:resource="http://identifiers.org/reactome:R-ALL-389537"/>
                  <rdf:li rdf:resource="http://identifiers.org/reactome:R-ALL-5278317"/>
                  <rdf:li rdf:resource="http://identifiers.org/reactome:R-ALL-561075"/>
                  <rdf:li rdf:resource="http://identifiers.org/kegg.compound:C00026"/>
                  <rdf:li rdf:resource="http://identifiers.org/CHEBI:16810"/>
                  <rdf:li rdf:resource="http://identifiers.org/CHEBI:11638"/>
                  <rdf:li rdf:resource="http://identifiers.org/CHEBI:19748"/>
                  <rdf:li rdf:resource="http://identifiers.org/CHEBI:30915"/>
                  <rdf:li rdf:resource="http://identifiers.org/CHEBI:1253"/>
                  <rdf:li rdf:resource="http://identifiers.org/CHEBI:19749"/>
                  <rdf:li rdf:resource="http://identifiers.org/CHEBI:40661"/>
                  <rdf:li rdf:resource="http://identifiers.org/CHEBI:30916"/>
                  <rdf:li rdf:resource="http://identifiers.org/bigg.metabolite:akg"/>
                  <rdf:li rdf:resource="http://identifiers.org/biocyc:META:2-KETOGLUTARATE"/>
                </rdf:Bag>
              </bqbiol:is>
            </rdf:Description>
          </rdf:RDF>
        </annotation>
      </species>
      <species metaid="M_cpd00041_c0" id="M_cpd00041_c0" name="L-Aspartate-c0" compartment="c0" hasOnlySubstanceUnits="false" boundaryCondition="false" constant="false" fbc:charge="-1" fbc:chemicalFormula="C4H6NO4">
        <annotation>
          <rdf:RDF xmlns:rdf="http://www.w3.org/1999/02/22-rdf-syntax-ns#" xmlns:dcterms="http://purl.org/dc/terms/" xmlns:vCard="http://www.w3.org/2001/vcard-rdf/3.0#" xmlns:vCard4="http://www.w3.org/2006/vcard/ns#" xmlns:bqbiol="http://biomodels.net/biology-qualifiers/" xmlns:bqmodel="http://biomodels.net/model-qualifiers/">
            <rdf:Description rdf:about="#M_cpd00041_c0">
              <bqbiol:is>
                <rdf:Bag>
                  <rdf:li rdf:resource="http://identifiers.org/SBO:0000247"/>
                  <rdf:li rdf:resource="http://identifiers.org/metanetx.chemical/MNXM42"/>
                  <rdf:li rdf:resource="http://identifiers.org/inchikey:CKLJMWTZIZZHCS-REOHCLBHSA-M"/>
                  <rdf:li rdf:resource="http://identifiers.org/seed.compound/cpd00041"/>
                  <rdf:li rdf:resource="http://identifiers.org/hmdb:HMDB00191"/>
                  <rdf:li rdf:resource="http://identifiers.org/hmdb:HMDB62186"/>
                  <rdf:li rdf:resource="http://identifiers.org/hmdb:HMDB62501"/>
                  <rdf:li rdf:resource="http://identifiers.org/reactome:R-ALL-113553"/>
                  <rdf:li rdf:resource="http://identifiers.org/reactome:R-ALL-29448"/>
                  <rdf:li rdf:resource="http://identifiers.org/kegg.compound:C00049"/>
                  <rdf:li rdf:resource="http://identifiers.org/kegg.compound:C16433"/>
                  <rdf:li rdf:resource="http://identifiers.org/CHEBI:132943"/>
                  <rdf:li rdf:resource="http://identifiers.org/CHEBI:17053"/>
                  <rdf:li rdf:resource="http://identifiers.org/CHEBI:21247"/>
                  <rdf:li rdf:resource="http://identifiers.org/CHEBI:40853"/>
                  <rdf:li rdf:resource="http://identifiers.org/CHEBI:40900"/>
                  <rdf:li rdf:resource="http://identifiers.org/CHEBI:40913"/>
                  <rdf:li rdf:resource="http://identifiers.org/CHEBI:40942"/>
                  <rdf:li rdf:resource="http://identifiers.org/CHEBI:6193"/>
                  <rdf:li rdf:resource="http://identifiers.org/CHEBI:22660"/>
                  <rdf:li rdf:resource="http://identifiers.org/CHEBI:29991"/>
                  <rdf:li rdf:resource="http://identifiers.org/CHEBI:13085"/>
                  <rdf:li rdf:resource="http://identifiers.org/CHEBI:21244"/>
                  <rdf:li rdf:resource="http://identifiers.org/CHEBI:29993"/>
                  <rdf:li rdf:resource="http://identifiers.org/CHEBI:29995"/>
                  <rdf:li rdf:resource="http://identifiers.org/CHEBI:35391"/>
                  <rdf:li rdf:resource="http://identifiers.org/CHEBI:22659"/>
                  <rdf:li rdf:resource="http://identifiers.org/CHEBI:29992"/>
                  <rdf:li rdf:resource="http://identifiers.org/bigg.metabolite:asp__L"/>
                  <rdf:li rdf:resource="http://identifiers.org/biocyc:META:L-ASPARTATE"/>
                </rdf:Bag>
              </bqbiol:is>
            </rdf:Description>
          </rdf:RDF>
        </annotation>
      </species>
      <species metaid="M_cpd00035_c0" id="M_cpd00035_c0" name="L-Alanine-c0" compartment="c0" hasOnlySubstanceUnits="false" boundaryCondition="false" constant="false" fbc:charge="0" fbc:chemicalFormula="C3H7NO2">
        <annotation>
          <rdf:RDF xmlns:rdf="http://www.w3.org/1999/02/22-rdf-syntax-ns#" xmlns:dcterms="http://purl.org/dc/terms/" xmlns:vCard="http://www.w3.org/2001/vcard-rdf/3.0#" xmlns:vCard4="http://www.w3.org/2006/vcard/ns#" xmlns:bqbiol="http://biomodels.net/biology-qualifiers/" xmlns:bqmodel="http://biomodels.net/model-qualifiers/">
            <rdf:Description rdf:about="#M_cpd00035_c0">
              <bqbiol:is>
                <rdf:Bag>
                  <rdf:li rdf:resource="http://identifiers.org/SBO:0000247"/>
                  <rdf:li rdf:resource="http://identifiers.org/metanetx.chemical/MNXM32"/>
                  <rdf:li rdf:resource="http://identifiers.org/inchikey:QNAYBMKLOCPYGJ-REOHCLBHSA-N"/>
                  <rdf:li rdf:resource="http://identifiers.org/seed.compound/cpd00035"/>
                  <rdf:li rdf:resource="http://identifiers.org/hmdb:HMDB00161"/>
                  <rdf:li rdf:resource="http://identifiers.org/hmdb:HMDB62251"/>
                  <rdf:li rdf:resource="http://identifiers.org/reactome:R-ALL-29432"/>
                  <rdf:li rdf:resource="http://identifiers.org/reactome:R-ALL-352036"/>
                  <rdf:li rdf:resource="http://identifiers.org/reactome:R-ALL-379697"/>
                  <rdf:li rdf:resource="http://identifiers.org/reactome:R-ALL-389664"/>
                  <rdf:li rdf:resource="http://identifiers.org/kegg.compound:C00041"/>
                  <rdf:li rdf:resource="http://identifiers.org/kegg.compound:C01401"/>
                  <rdf:li rdf:resource="http://identifiers.org/CHEBI:16449"/>
                  <rdf:li rdf:resource="http://identifiers.org/CHEBI:13748"/>
                  <rdf:li rdf:resource="http://identifiers.org/CHEBI:22277"/>
                  <rdf:li rdf:resource="http://identifiers.org/CHEBI:2539"/>
                  <rdf:li rdf:resource="http://identifiers.org/CHEBI:16977"/>
                  <rdf:li rdf:resource="http://identifiers.org/CHEBI:13069"/>
                  <rdf:li rdf:resource="http://identifiers.org/CHEBI:21216"/>
                  <rdf:li rdf:resource="http://identifiers.org/CHEBI:40734"/>
                  <rdf:li rdf:resource="http://identifiers.org/CHEBI:40735"/>
                  <rdf:li rdf:resource="http://identifiers.org/CHEBI:46308"/>
                  <rdf:li rdf:resource="http://identifiers.org/CHEBI:6171"/>
                  <rdf:li rdf:resource="http://identifiers.org/CHEBI:32431"/>
                  <rdf:li rdf:resource="http://identifiers.org/CHEBI:32432"/>
                  <rdf:li rdf:resource="http://identifiers.org/CHEBI:32439"/>
                  <rdf:li rdf:resource="http://identifiers.org/CHEBI:32440"/>
                  <rdf:li rdf:resource="http://identifiers.org/CHEBI:57972"/>
                  <rdf:li rdf:resource="http://identifiers.org/CHEBI:66916"/>
                  <rdf:li rdf:resource="http://identifiers.org/CHEBI:76050"/>
                  <rdf:li rdf:resource="http://identifiers.org/bigg.metabolite:ala__L"/>
                  <rdf:li rdf:resource="http://identifiers.org/biocyc:META:L-ALPHA-ALANINE"/>
                </rdf:Bag>
              </bqbiol:is>
            </rdf:Description>
          </rdf:RDF>
        </annotation>
      </species>
      <species metaid="M_cpd00040_c0" id="M_cpd00040_c0" name="Glyoxalate-c0" compartment="c0" hasOnlySubstanceUnits="false" boundaryCondition="false" constant="false" fbc:charge="-1" fbc:chemicalFormula="C2HO3">
        <annotation>
          <rdf:RDF xmlns:rdf="http://www.w3.org/1999/02/22-rdf-syntax-ns#" xmlns:dcterms="http://purl.org/dc/terms/" xmlns:vCard="http://www.w3.org/2001/vcard-rdf/3.0#" xmlns:vCard4="http://www.w3.org/2006/vcard/ns#" xmlns:bqbiol="http://biomodels.net/biology-qualifiers/" xmlns:bqmodel="http://biomodels.net/model-qualifiers/">
            <rdf:Description rdf:about="#M_cpd00040_c0">
              <bqbiol:is>
                <rdf:Bag>
                  <rdf:li rdf:resource="http://identifiers.org/SBO:0000247"/>
                  <rdf:li rdf:resource="http://identifiers.org/metanetx.chemical/MNXM69"/>
                  <rdf:li rdf:resource="http://identifiers.org/inchikey:HHLFWLYXYJOTON-UHFFFAOYSA-M"/>
                  <rdf:li rdf:resource="http://identifiers.org/seed.compound/cpd00040"/>
                  <rdf:li rdf:resource="http://identifiers.org/hmdb:HMDB00119"/>
                  <rdf:li rdf:resource="http://identifiers.org/reactome:R-ALL-389678"/>
                  <rdf:li rdf:resource="http://identifiers.org/reactome:R-ALL-904849"/>
                  <rdf:li rdf:resource="http://identifiers.org/kegg.compound:C00048"/>
                  <rdf:li rdf:resource="http://identifiers.org/CHEBI:16891"/>
                  <rdf:li rdf:resource="http://identifiers.org/CHEBI:24421"/>
                  <rdf:li rdf:resource="http://identifiers.org/CHEBI:42767"/>
                  <rdf:li rdf:resource="http://identifiers.org/CHEBI:5509"/>
                  <rdf:li rdf:resource="http://identifiers.org/CHEBI:36655"/>
                  <rdf:li rdf:resource="http://identifiers.org/CHEBI:14368"/>
                  <rdf:li rdf:resource="http://identifiers.org/CHEBI:24420"/>
                  <rdf:li rdf:resource="http://identifiers.org/CHEBI:35977"/>
                  <rdf:li rdf:resource="http://identifiers.org/bigg.metabolite:glx"/>
                  <rdf:li rdf:resource="http://identifiers.org/biocyc:META:GLYOX"/>
                </rdf:Bag>
              </bqbiol:is>
            </rdf:Description>
          </rdf:RDF>
        </annotation>
      </species>
      <species metaid="M_cpd00033_c0" id="M_cpd00033_c0" name="Glycine-c0" compartment="c0" hasOnlySubstanceUnits="false" boundaryCondition="false" constant="false" fbc:charge="0" fbc:chemicalFormula="C2H5NO2">
        <annotation>
          <rdf:RDF xmlns:rdf="http://www.w3.org/1999/02/22-rdf-syntax-ns#" xmlns:dcterms="http://purl.org/dc/terms/" xmlns:vCard="http://www.w3.org/2001/vcard-rdf/3.0#" xmlns:vCard4="http://www.w3.org/2006/vcard/ns#" xmlns:bqbiol="http://biomodels.net/biology-qualifiers/" xmlns:bqmodel="http://biomodels.net/model-qualifiers/">
            <rdf:Description rdf:about="#M_cpd00033_c0">
              <bqbiol:is>
                <rdf:Bag>
                  <rdf:li rdf:resource="http://identifiers.org/SBO:0000247"/>
                  <rdf:li rdf:resource="http://identifiers.org/metanetx.chemical/MNXM29"/>
                  <rdf:li rdf:resource="http://identifiers.org/inchikey:DHMQDGOQFOQNFH-UHFFFAOYSA-N"/>
                  <rdf:li rdf:resource="http://identifiers.org/seed.compound/cpd00033"/>
                  <rdf:li rdf:resource="http://identifiers.org/hmdb:HMDB00123"/>
                  <rdf:li rdf:resource="http://identifiers.org/reactome:R-ALL-113545"/>
                  <rdf:li rdf:resource="http://identifiers.org/reactome:R-ALL-159549"/>
                  <rdf:li rdf:resource="http://identifiers.org/reactome:R-ALL-193446"/>
                  <rdf:li rdf:resource="http://identifiers.org/reactome:R-ALL-266029"/>
                  <rdf:li rdf:resource="http://identifiers.org/reactome:R-ALL-29424"/>
                  <rdf:li rdf:resource="http://identifiers.org/kegg.compound:C00037"/>
                  <rdf:li rdf:resource="http://identifiers.org/CHEBI:15428"/>
                  <rdf:li rdf:resource="http://identifiers.org/CHEBI:10792"/>
                  <rdf:li rdf:resource="http://identifiers.org/CHEBI:14344"/>
                  <rdf:li rdf:resource="http://identifiers.org/CHEBI:24368"/>
                  <rdf:li rdf:resource="http://identifiers.org/CHEBI:42964"/>
                  <rdf:li rdf:resource="http://identifiers.org/CHEBI:5460"/>
                  <rdf:li rdf:resource="http://identifiers.org/CHEBI:32507"/>
                  <rdf:li rdf:resource="http://identifiers.org/CHEBI:32508"/>
                  <rdf:li rdf:resource="http://identifiers.org/CHEBI:57305"/>
                  <rdf:li rdf:resource="http://identifiers.org/bigg.metabolite:gly"/>
                  <rdf:li rdf:resource="http://identifiers.org/biocyc:META:GLY"/>
                </rdf:Bag>
              </bqbiol:is>
            </rdf:Description>
          </rdf:RDF>
        </annotation>
      </species>
      <species metaid="M_cpd02053_c0" id="M_cpd02053_c0" name="2-Amino-acetoacetate-c0" compartment="c0" hasOnlySubstanceUnits="false" boundaryCondition="false" constant="false" fbc:charge="0" fbc:chemicalFormula="C4H7NO3">
        <annotation>
          <rdf:RDF xmlns:rdf="http://www.w3.org/1999/02/22-rdf-syntax-ns#" xmlns:dcterms="http://purl.org/dc/terms/" xmlns:vCard="http://www.w3.org/2001/vcard-rdf/3.0#" xmlns:vCard4="http://www.w3.org/2006/vcard/ns#" xmlns:bqbiol="http://biomodels.net/biology-qualifiers/" xmlns:bqmodel="http://biomodels.net/model-qualifiers/">
            <rdf:Description rdf:about="#M_cpd02053_c0">
              <bqbiol:is>
                <rdf:Bag>
                  <rdf:li rdf:resource="http://identifiers.org/SBO:0000247"/>
                  <rdf:li rdf:resource="http://identifiers.org/metanetx.chemical/MNXM163144"/>
                  <rdf:li rdf:resource="http://identifiers.org/inchikey:SAUCHDKDCUROAO-UHFFFAOYSA-N"/>
                  <rdf:li rdf:resource="http://identifiers.org/seed.compound/cpd02053"/>
                  <rdf:li rdf:resource="http://identifiers.org/kegg.compound:C03214"/>
                  <rdf:li rdf:resource="http://identifiers.org/CHEBI:17844"/>
                  <rdf:li rdf:resource="http://identifiers.org/CHEBI:11507"/>
                  <rdf:li rdf:resource="http://identifiers.org/CHEBI:998"/>
                </rdf:Bag>
              </bqbiol:is>
            </rdf:Description>
          </rdf:RDF>
        </annotation>
      </species>
      <species metaid="M_cpd02211_c0" id="M_cpd02211_c0" name="L-2-Amino-acetoacetate-c0" compartment="c0" hasOnlySubstanceUnits="false" boundaryCondition="false" constant="false" fbc:charge="0" fbc:chemicalFormula="C4H7NO3">
        <annotation>
          <rdf:RDF xmlns:rdf="http://www.w3.org/1999/02/22-rdf-syntax-ns#" xmlns:dcterms="http://purl.org/dc/terms/" xmlns:vCard="http://www.w3.org/2001/vcard-rdf/3.0#" xmlns:vCard4="http://www.w3.org/2006/vcard/ns#" xmlns:bqbiol="http://biomodels.net/biology-qualifiers/" xmlns:bqmodel="http://biomodels.net/model-qualifiers/">
            <rdf:Description rdf:about="#M_cpd02211_c0">
              <bqbiol:is>
                <rdf:Bag>
                  <rdf:li rdf:resource="http://identifiers.org/SBO:0000247"/>
                  <rdf:li rdf:resource="http://identifiers.org/metanetx.chemical/MNXM114087"/>
                  <rdf:li rdf:resource="http://identifiers.org/inchikey:SAUCHDKDCUROAO-VKHMYHEASA-N"/>
                  <rdf:li rdf:resource="http://identifiers.org/seed.compound/cpd02211"/>
                  <rdf:li rdf:resource="http://identifiers.org/hmdb:HMDB06454"/>
                  <rdf:li rdf:resource="http://identifiers.org/reactome:R-ALL-6798652"/>
                  <rdf:li rdf:resource="http://identifiers.org/kegg.compound:C03508"/>
                  <rdf:li rdf:resource="http://identifiers.org/CHEBI:16944"/>
                  <rdf:li rdf:resource="http://identifiers.org/CHEBI:13048"/>
                  <rdf:li rdf:resource="http://identifiers.org/CHEBI:21195"/>
                  <rdf:li rdf:resource="http://identifiers.org/CHEBI:6156"/>
                  <rdf:li rdf:resource="http://identifiers.org/CHEBI:40673"/>
                  <rdf:li rdf:resource="http://identifiers.org/CHEBI:35229"/>
                  <rdf:li rdf:resource="http://identifiers.org/CHEBI:40668"/>
                  <rdf:li rdf:resource="http://identifiers.org/CHEBI:78948"/>
                  <rdf:li rdf:resource="http://identifiers.org/bigg.metabolite:2aobut"/>
                  <rdf:li rdf:resource="http://identifiers.org/biocyc:META:AMINO-OXOBUT"/>
                </rdf:Bag>
              </bqbiol:is>
            </rdf:Description>
          </rdf:RDF>
        </annotation>
      </species>
      <species metaid="M_cpd00117_c0" id="M_cpd00117_c0" name="D-Alanine-c0" compartment="c0" hasOnlySubstanceUnits="false" boundaryCondition="false" constant="false" fbc:charge="0" fbc:chemicalFormula="C3H7NO2">
        <annotation>
          <rdf:RDF xmlns:rdf="http://www.w3.org/1999/02/22-rdf-syntax-ns#" xmlns:dcterms="http://purl.org/dc/terms/" xmlns:vCard="http://www.w3.org/2001/vcard-rdf/3.0#" xmlns:vCard4="http://www.w3.org/2006/vcard/ns#" xmlns:bqbiol="http://biomodels.net/biology-qualifiers/" xmlns:bqmodel="http://biomodels.net/model-qualifiers/">
            <rdf:Description rdf:about="#M_cpd00117_c0">
              <bqbiol:is>
                <rdf:Bag>
                  <rdf:li rdf:resource="http://identifiers.org/SBO:0000247"/>
                  <rdf:li rdf:resource="http://identifiers.org/metanetx.chemical/MNXM156"/>
                  <rdf:li rdf:resource="http://identifiers.org/inchikey:QNAYBMKLOCPYGJ-UWTATZPHSA-N"/>
                  <rdf:li rdf:resource="http://identifiers.org/seed.compound/cpd00117"/>
                  <rdf:li rdf:resource="http://identifiers.org/hmdb:HMDB01310"/>
                  <rdf:li rdf:resource="http://identifiers.org/kegg.compound:C00133"/>
                  <rdf:li rdf:resource="http://identifiers.org/CHEBI:15570"/>
                  <rdf:li rdf:resource="http://identifiers.org/CHEBI:10840"/>
                  <rdf:li rdf:resource="http://identifiers.org/CHEBI:12899"/>
                  <rdf:li rdf:resource="http://identifiers.org/CHEBI:20893"/>
                  <rdf:li rdf:resource="http://identifiers.org/CHEBI:4087"/>
                  <rdf:li rdf:resource="http://identifiers.org/CHEBI:41756"/>
                  <rdf:li rdf:resource="http://identifiers.org/CHEBI:41798"/>
                  <rdf:li rdf:resource="http://identifiers.org/CHEBI:41848"/>
                  <rdf:li rdf:resource="http://identifiers.org/CHEBI:41877"/>
                  <rdf:li rdf:resource="http://identifiers.org/CHEBI:32435"/>
                  <rdf:li rdf:resource="http://identifiers.org/CHEBI:32436"/>
                  <rdf:li rdf:resource="http://identifiers.org/CHEBI:57416"/>
                  <rdf:li rdf:resource="http://identifiers.org/bigg.metabolite:ala__D"/>
                  <rdf:li rdf:resource="http://identifiers.org/biocyc:META:D-ALANINE"/>
                </rdf:Bag>
              </bqbiol:is>
            </rdf:Description>
          </rdf:RDF>
        </annotation>
      </species>
      <species metaid="M_cpd00037_c0" id="M_cpd00037_c0" name="UDP-N-acetylglucosamine-c0" compartment="c0" hasOnlySubstanceUnits="false" boundaryCondition="false" constant="false" fbc:charge="-2" fbc:chemicalFormula="C17H25N3O17P2">
        <annotation>
          <rdf:RDF xmlns:rdf="http://www.w3.org/1999/02/22-rdf-syntax-ns#" xmlns:dcterms="http://purl.org/dc/terms/" xmlns:vCard="http://www.w3.org/2001/vcard-rdf/3.0#" xmlns:vCard4="http://www.w3.org/2006/vcard/ns#" xmlns:bqbiol="http://biomodels.net/biology-qualifiers/" xmlns:bqmodel="http://biomodels.net/model-qualifiers/">
            <rdf:Description rdf:about="#M_cpd00037_c0">
              <bqbiol:is>
                <rdf:Bag>
                  <rdf:li rdf:resource="http://identifiers.org/SBO:0000247"/>
                  <rdf:li rdf:resource="http://identifiers.org/metanetx.chemical/MNXM47"/>
                  <rdf:li rdf:resource="http://identifiers.org/inchikey:LFTYTUAZOPRMMI-CFRASDGPSA-L"/>
                  <rdf:li rdf:resource="http://identifiers.org/seed.compound/cpd00037"/>
                  <rdf:li rdf:resource="http://identifiers.org/hmdb:HMDB00290"/>
                  <rdf:li rdf:resource="http://identifiers.org/hmdb:HMDB62760"/>
                  <rdf:li rdf:resource="http://identifiers.org/reactome:R-ALL-162756"/>
                  <rdf:li rdf:resource="http://identifiers.org/reactome:R-ALL-3499326"/>
                  <rdf:li rdf:resource="http://identifiers.org/reactome:R-ALL-914003"/>
                  <rdf:li rdf:resource="http://identifiers.org/kegg.compound:C00043"/>
                  <rdf:li rdf:resource="http://identifiers.org/CHEBI:16264"/>
                  <rdf:li rdf:resource="http://identifiers.org/CHEBI:13456"/>
                  <rdf:li rdf:resource="http://identifiers.org/CHEBI:13473"/>
                  <rdf:li rdf:resource="http://identifiers.org/CHEBI:13475"/>
                  <rdf:li rdf:resource="http://identifiers.org/CHEBI:13476"/>
                  <rdf:li rdf:resource="http://identifiers.org/CHEBI:22115"/>
                  <rdf:li rdf:resource="http://identifiers.org/CHEBI:46243"/>
                  <rdf:li rdf:resource="http://identifiers.org/CHEBI:46287"/>
                  <rdf:li rdf:resource="http://identifiers.org/CHEBI:9823"/>
                  <rdf:li rdf:resource="http://identifiers.org/CHEBI:57705"/>
                  <rdf:li rdf:resource="http://identifiers.org/bigg.metabolite:uacgam"/>
                  <rdf:li rdf:resource="http://identifiers.org/biocyc:META:UDP-N-ACETYL-D-GLUCOSAMINE"/>
                </rdf:Bag>
              </bqbiol:is>
            </rdf:Description>
          </rdf:RDF>
        </annotation>
      </species>
      <species metaid="M_cpd00492_c0" id="M_cpd00492_c0" name="N-Acetyl-D-mannosamine-c0" compartment="c0" hasOnlySubstanceUnits="false" boundaryCondition="false" constant="false" fbc:charge="0" fbc:chemicalFormula="C8H15NO6">
        <annotation>
          <rdf:RDF xmlns:rdf="http://www.w3.org/1999/02/22-rdf-syntax-ns#" xmlns:dcterms="http://purl.org/dc/terms/" xmlns:vCard="http://www.w3.org/2001/vcard-rdf/3.0#" xmlns:vCard4="http://www.w3.org/2006/vcard/ns#" xmlns:bqbiol="http://biomodels.net/biology-qualifiers/" xmlns:bqmodel="http://biomodels.net/model-qualifiers/">
            <rdf:Description rdf:about="#M_cpd00492_c0">
              <bqbiol:is>
                <rdf:Bag>
                  <rdf:li rdf:resource="http://identifiers.org/SBO:0000247"/>
                  <rdf:li rdf:resource="http://identifiers.org/metanetx.chemical/MNXM2403"/>
                  <rdf:li rdf:resource="http://identifiers.org/inchikey:MBLBDJOUHNCFQT-XAMCCFCMSA-N"/>
                  <rdf:li rdf:resource="http://identifiers.org/seed.compound/cpd00492"/>
                  <rdf:li rdf:resource="http://identifiers.org/hmdb:HMDB62724"/>
                  <rdf:li rdf:resource="http://identifiers.org/reactome:R-ALL-4085214"/>
                  <rdf:li rdf:resource="http://identifiers.org/kegg.compound:C00645"/>
                  <rdf:li rdf:resource="http://identifiers.org/CHEBI:17122"/>
                  <rdf:li rdf:resource="http://identifiers.org/CHEBI:12459"/>
                  <rdf:li rdf:resource="http://identifiers.org/CHEBI:12573"/>
                  <rdf:li rdf:resource="http://identifiers.org/CHEBI:21538"/>
                  <rdf:li rdf:resource="http://identifiers.org/CHEBI:58019"/>
                  <rdf:li rdf:resource="http://identifiers.org/CHEBI:7141"/>
                  <rdf:li rdf:resource="http://identifiers.org/CHEBI:63153"/>
                  <rdf:li rdf:resource="http://identifiers.org/bigg.metabolite:acmana"/>
                  <rdf:li rdf:resource="http://identifiers.org/biocyc:META:N-acetyl-D-mannosamine"/>
                </rdf:Bag>
              </bqbiol:is>
            </rdf:Description>
          </rdf:RDF>
        </annotation>
      </species>
      <species metaid="M_cpd02611_c0" id="M_cpd02611_c0" name="N-Acetyl-D-glucosamine1-phosphate-c0" compartment="c0" hasOnlySubstanceUnits="false" boundaryCondition="false" constant="false" fbc:charge="-2" fbc:chemicalFormula="C8H14NO9P">
        <annotation>
          <rdf:RDF xmlns:rdf="http://www.w3.org/1999/02/22-rdf-syntax-ns#" xmlns:dcterms="http://purl.org/dc/terms/" xmlns:vCard="http://www.w3.org/2001/vcard-rdf/3.0#" xmlns:vCard4="http://www.w3.org/2006/vcard/ns#" xmlns:bqbiol="http://biomodels.net/biology-qualifiers/" xmlns:bqmodel="http://biomodels.net/model-qualifiers/">
            <rdf:Description rdf:about="#M_cpd02611_c0">
              <bqbiol:is>
                <rdf:Bag>
                  <rdf:li rdf:resource="http://identifiers.org/SBO:0000247"/>
                  <rdf:li rdf:resource="http://identifiers.org/metanetx.chemical/MNXM91871"/>
                  <rdf:li rdf:resource="http://identifiers.org/inchikey:FZLJPEPAYPUMMR-RTRLPJTCSA-L"/>
                  <rdf:li rdf:resource="http://identifiers.org/seed.compound/cpd02611"/>
                  <rdf:li rdf:resource="http://identifiers.org/hmdb:HMDB01367"/>
                  <rdf:li rdf:resource="http://identifiers.org/reactome:R-ALL-532204"/>
                  <rdf:li rdf:resource="http://identifiers.org/kegg.compound:C04256"/>
                  <rdf:li rdf:resource="http://identifiers.org/CHEBI:7125"/>
                  <rdf:li rdf:resource="http://identifiers.org/bigg.metabolite:acgam1p"/>
                </rdf:Bag>
              </bqbiol:is>
            </rdf:Description>
          </rdf:RDF>
        </annotation>
      </species>
      <species metaid="M_cpd00175_c0" id="M_cpd00175_c0" name="UDP-N-acetyl-D-galactosamine-c0" compartment="c0" hasOnlySubstanceUnits="false" boundaryCondition="false" constant="false" fbc:charge="-2" fbc:chemicalFormula="C17H25N3O17P2">
        <annotation>
          <rdf:RDF xmlns:rdf="http://www.w3.org/1999/02/22-rdf-syntax-ns#" xmlns:dcterms="http://purl.org/dc/terms/" xmlns:vCard="http://www.w3.org/2001/vcard-rdf/3.0#" xmlns:vCard4="http://www.w3.org/2006/vcard/ns#" xmlns:bqbiol="http://biomodels.net/biology-qualifiers/" xmlns:bqmodel="http://biomodels.net/model-qualifiers/">
            <rdf:Description rdf:about="#M_cpd00175_c0">
              <bqbiol:is>
                <rdf:Bag>
                  <rdf:li rdf:resource="http://identifiers.org/SBO:0000247"/>
                  <rdf:li rdf:resource="http://identifiers.org/metanetx.chemical/MNXM162233"/>
                  <rdf:li rdf:resource="http://identifiers.org/inchikey:LFTYTUAZOPRMMI-LDDHHVEYSA-L"/>
                  <rdf:li rdf:resource="http://identifiers.org/seed.compound/cpd00175"/>
                  <rdf:li rdf:resource="http://identifiers.org/reactome:R-ALL-735700"/>
                  <rdf:li rdf:resource="http://identifiers.org/kegg.compound:C00203"/>
                  <rdf:li rdf:resource="http://identifiers.org/CHEBI:16650"/>
                  <rdf:li rdf:resource="http://identifiers.org/CHEBI:13455"/>
                  <rdf:li rdf:resource="http://identifiers.org/CHEBI:13470"/>
                  <rdf:li rdf:resource="http://identifiers.org/CHEBI:22112"/>
                  <rdf:li rdf:resource="http://identifiers.org/CHEBI:9820"/>
                  <rdf:li rdf:resource="http://identifiers.org/CHEBI:57847"/>
                  <rdf:li rdf:resource="http://identifiers.org/bigg.metabolite:uacgala"/>
                  <rdf:li rdf:resource="http://identifiers.org/bigg.metabolite:udpacgal"/>
                  <rdf:li rdf:resource="http://identifiers.org/biocyc:META:UDP-N-ACETYL-GALACTOSAMINE"/>
                </rdf:Bag>
              </bqbiol:is>
            </rdf:Description>
          </rdf:RDF>
        </annotation>
      </species>
      <species metaid="M_cpd00861_c0" id="M_cpd00861_c0" name="UDP-N-acetyl-D-mannosamine-c0" compartment="c0" hasOnlySubstanceUnits="false" boundaryCondition="false" constant="false" fbc:charge="-2" fbc:chemicalFormula="C17H25N3O17P2">
        <annotation>
          <rdf:RDF xmlns:rdf="http://www.w3.org/1999/02/22-rdf-syntax-ns#" xmlns:dcterms="http://purl.org/dc/terms/" xmlns:vCard="http://www.w3.org/2001/vcard-rdf/3.0#" xmlns:vCard4="http://www.w3.org/2006/vcard/ns#" xmlns:bqbiol="http://biomodels.net/biology-qualifiers/" xmlns:bqmodel="http://biomodels.net/model-qualifiers/">
            <rdf:Description rdf:about="#M_cpd00861_c0">
              <bqbiol:is>
                <rdf:Bag>
                  <rdf:li rdf:resource="http://identifiers.org/SBO:0000247"/>
                  <rdf:li rdf:resource="http://identifiers.org/metanetx.chemical/MNXM722740"/>
                  <rdf:li rdf:resource="http://identifiers.org/inchikey:LFTYTUAZOPRMMI-ZYQOOJPVSA-L"/>
                  <rdf:li rdf:resource="http://identifiers.org/seed.compound/cpd00861"/>
                  <rdf:li rdf:resource="http://identifiers.org/hmdb:HMDB13112"/>
                  <rdf:li rdf:resource="http://identifiers.org/kegg.compound:C01170"/>
                  <rdf:li rdf:resource="http://identifiers.org/CHEBI:16287"/>
                  <rdf:li rdf:resource="http://identifiers.org/CHEBI:13457"/>
                  <rdf:li rdf:resource="http://identifiers.org/CHEBI:13474"/>
                  <rdf:li rdf:resource="http://identifiers.org/CHEBI:22116"/>
                  <rdf:li rdf:resource="http://identifiers.org/CHEBI:9824"/>
                  <rdf:li rdf:resource="http://identifiers.org/CHEBI:57715"/>
                  <rdf:li rdf:resource="http://identifiers.org/CHEBI:68623"/>
                  <rdf:li rdf:resource="http://identifiers.org/CHEBI:68678"/>
                  <rdf:li rdf:resource="http://identifiers.org/bigg.metabolite:uacmam"/>
                  <rdf:li rdf:resource="http://identifiers.org/biocyc:META:UDP-MANNAC"/>
                </rdf:Bag>
              </bqbiol:is>
            </rdf:Description>
          </rdf:RDF>
        </annotation>
      </species>
      <species metaid="M_cpd00038_c0" id="M_cpd00038_c0" name="GTP-c0" compartment="c0" hasOnlySubstanceUnits="false" boundaryCondition="false" constant="false" fbc:charge="-3" fbc:chemicalFormula="C10H13N5O14P3">
        <annotation>
          <rdf:RDF xmlns:rdf="http://www.w3.org/1999/02/22-rdf-syntax-ns#" xmlns:dcterms="http://purl.org/dc/terms/" xmlns:vCard="http://www.w3.org/2001/vcard-rdf/3.0#" xmlns:vCard4="http://www.w3.org/2006/vcard/ns#" xmlns:bqbiol="http://biomodels.net/biology-qualifiers/" xmlns:bqmodel="http://biomodels.net/model-qualifiers/">
            <rdf:Description rdf:about="#M_cpd00038_c0">
              <bqbiol:is>
                <rdf:Bag>
                  <rdf:li rdf:resource="http://identifiers.org/SBO:0000247"/>
                  <rdf:li rdf:resource="http://identifiers.org/metanetx.chemical/MNXM51"/>
                  <rdf:li rdf:resource="http://identifiers.org/inchikey:XKMLYUALXHKNFT-UUOKFMHZSA-J"/>
                  <rdf:li rdf:resource="http://identifiers.org/seed.compound/cpd00038"/>
                  <rdf:li rdf:resource="http://identifiers.org/hmdb:HMDB01273"/>
                  <rdf:li rdf:resource="http://identifiers.org/reactome:R-ALL-113573"/>
                  <rdf:li rdf:resource="http://identifiers.org/reactome:R-ALL-29438"/>
                  <rdf:li rdf:resource="http://identifiers.org/kegg.compound:C00044"/>
                  <rdf:li rdf:resource="http://identifiers.org/CHEBI:15996"/>
                  <rdf:li rdf:resource="http://identifiers.org/CHEBI:13342"/>
                  <rdf:li rdf:resource="http://identifiers.org/CHEBI:24451"/>
                  <rdf:li rdf:resource="http://identifiers.org/CHEBI:42934"/>
                  <rdf:li rdf:resource="http://identifiers.org/CHEBI:5234"/>
                  <rdf:li rdf:resource="http://identifiers.org/CHEBI:37565"/>
                  <rdf:li rdf:resource="http://identifiers.org/CHEBI:57600"/>
                  <rdf:li rdf:resource="http://identifiers.org/bigg.metabolite:gtp"/>
                  <rdf:li rdf:resource="http://identifiers.org/biocyc:META:GTP"/>
                </rdf:Bag>
              </bqbiol:is>
            </rdf:Description>
          </rdf:RDF>
        </annotation>
      </species>
      <species metaid="M_cpd02740_c0" id="M_cpd02740_c0" name="Guanosine 5&apos;-triphosphate,3&apos;-diphosphate-c0" compartment="c0" hasOnlySubstanceUnits="false" boundaryCondition="false" constant="false" fbc:charge="-6" fbc:chemicalFormula="C10H12N5O20P5">
        <annotation>
          <rdf:RDF xmlns:rdf="http://www.w3.org/1999/02/22-rdf-syntax-ns#" xmlns:dcterms="http://purl.org/dc/terms/" xmlns:vCard="http://www.w3.org/2001/vcard-rdf/3.0#" xmlns:vCard4="http://www.w3.org/2006/vcard/ns#" xmlns:bqbiol="http://biomodels.net/biology-qualifiers/" xmlns:bqmodel="http://biomodels.net/model-qualifiers/">
            <rdf:Description rdf:about="#M_cpd02740_c0">
              <bqbiol:is>
                <rdf:Bag>
                  <rdf:li rdf:resource="http://identifiers.org/SBO:0000247"/>
                  <rdf:li rdf:resource="http://identifiers.org/metanetx.chemical/MNXM1561"/>
                  <rdf:li rdf:resource="http://identifiers.org/inchikey:KCPMACXZAITQAX-UUOKFMHZSA-H"/>
                  <rdf:li rdf:resource="http://identifiers.org/seed.compound/cpd02740"/>
                  <rdf:li rdf:resource="http://identifiers.org/hmdb:HMDB60480"/>
                  <rdf:li rdf:resource="http://identifiers.org/kegg.compound:C04494"/>
                  <rdf:li rdf:resource="http://identifiers.org/CHEBI:16690"/>
                  <rdf:li rdf:resource="http://identifiers.org/CHEBI:14378"/>
                  <rdf:li rdf:resource="http://identifiers.org/CHEBI:14382"/>
                  <rdf:li rdf:resource="http://identifiers.org/CHEBI:24446"/>
                  <rdf:li rdf:resource="http://identifiers.org/CHEBI:5566"/>
                  <rdf:li rdf:resource="http://identifiers.org/CHEBI:60028"/>
                  <rdf:li rdf:resource="http://identifiers.org/CHEBI:71477"/>
                  <rdf:li rdf:resource="http://identifiers.org/bigg.metabolite:gdptp"/>
                  <rdf:li rdf:resource="http://identifiers.org/biocyc:META:GDP-TP"/>
                </rdf:Bag>
              </bqbiol:is>
            </rdf:Description>
          </rdf:RDF>
        </annotation>
      </species>
      <species metaid="M_cpd00516_c0" id="M_cpd00516_c0" name="meso-2,6-Diaminopimelate-c0" compartment="c0" hasOnlySubstanceUnits="false" boundaryCondition="false" constant="false" fbc:charge="0" fbc:chemicalFormula="C7H14N2O4">
        <annotation>
          <rdf:RDF xmlns:rdf="http://www.w3.org/1999/02/22-rdf-syntax-ns#" xmlns:dcterms="http://purl.org/dc/terms/" xmlns:vCard="http://www.w3.org/2001/vcard-rdf/3.0#" xmlns:vCard4="http://www.w3.org/2006/vcard/ns#" xmlns:bqbiol="http://biomodels.net/biology-qualifiers/" xmlns:bqmodel="http://biomodels.net/model-qualifiers/">
            <rdf:Description rdf:about="#M_cpd00516_c0">
              <bqbiol:is>
                <rdf:Bag>
                  <rdf:li rdf:resource="http://identifiers.org/SBO:0000247"/>
                  <rdf:li rdf:resource="http://identifiers.org/metanetx.chemical/MNXM529"/>
                  <rdf:li rdf:resource="http://identifiers.org/inchikey:GMKMEZVLHJARHF-SYDPRGILSA-N"/>
                  <rdf:li rdf:resource="http://identifiers.org/seed.compound/cpd00516"/>
                  <rdf:li rdf:resource="http://identifiers.org/kegg.compound:C00680"/>
                  <rdf:li rdf:resource="http://identifiers.org/CHEBI:16488"/>
                  <rdf:li rdf:resource="http://identifiers.org/CHEBI:10598"/>
                  <rdf:li rdf:resource="http://identifiers.org/CHEBI:25204"/>
                  <rdf:li rdf:resource="http://identifiers.org/CHEBI:40838"/>
                  <rdf:li rdf:resource="http://identifiers.org/CHEBI:30308"/>
                  <rdf:li rdf:resource="http://identifiers.org/CHEBI:12822"/>
                  <rdf:li rdf:resource="http://identifiers.org/CHEBI:12823"/>
                  <rdf:li rdf:resource="http://identifiers.org/CHEBI:12825"/>
                  <rdf:li rdf:resource="http://identifiers.org/CHEBI:25203"/>
                  <rdf:li rdf:resource="http://identifiers.org/CHEBI:57791"/>
                  <rdf:li rdf:resource="http://identifiers.org/bigg.metabolite:26dap__M"/>
                  <rdf:li rdf:resource="http://identifiers.org/biocyc:META:MESO-DIAMINOPIMELATE"/>
                </rdf:Bag>
              </bqbiol:is>
            </rdf:Description>
          </rdf:RDF>
        </annotation>
      </species>
      <species metaid="M_cpd00039_c0" id="M_cpd00039_c0" name="L-Lysine-c0" compartment="c0" hasOnlySubstanceUnits="false" boundaryCondition="false" constant="false" fbc:charge="1" fbc:chemicalFormula="C6H15N2O2">
        <annotation>
          <rdf:RDF xmlns:rdf="http://www.w3.org/1999/02/22-rdf-syntax-ns#" xmlns:dcterms="http://purl.org/dc/terms/" xmlns:vCard="http://www.w3.org/2001/vcard-rdf/3.0#" xmlns:vCard4="http://www.w3.org/2006/vcard/ns#" xmlns:bqbiol="http://biomodels.net/biology-qualifiers/" xmlns:bqmodel="http://biomodels.net/model-qualifiers/">
            <rdf:Description rdf:about="#M_cpd00039_c0">
              <bqbiol:is>
                <rdf:Bag>
                  <rdf:li rdf:resource="http://identifiers.org/SBO:0000247"/>
                  <rdf:li rdf:resource="http://identifiers.org/metanetx.chemical/MNXM78"/>
                  <rdf:li rdf:resource="http://identifiers.org/inchikey:KDXKERNSBIXSRK-YFKPBYRVSA-O"/>
                  <rdf:li rdf:resource="http://identifiers.org/seed.compound/cpd00039"/>
                  <rdf:li rdf:resource="http://identifiers.org/hmdb:HMDB00182"/>
                  <rdf:li rdf:resource="http://identifiers.org/hmdb:HMDB03405"/>
                  <rdf:li rdf:resource="http://identifiers.org/hmdb:HMDB62809"/>
                  <rdf:li rdf:resource="http://identifiers.org/reactome:R-ALL-29444"/>
                  <rdf:li rdf:resource="http://identifiers.org/reactome:R-ALL-351979"/>
                  <rdf:li rdf:resource="http://identifiers.org/reactome:R-ALL-351991"/>
                  <rdf:li rdf:resource="http://identifiers.org/kegg.compound:C00047"/>
                  <rdf:li rdf:resource="http://identifiers.org/kegg.compound:C16440"/>
                  <rdf:li rdf:resource="http://identifiers.org/CHEBI:133538"/>
                  <rdf:li rdf:resource="http://identifiers.org/CHEBI:18019"/>
                  <rdf:li rdf:resource="http://identifiers.org/CHEBI:13135"/>
                  <rdf:li rdf:resource="http://identifiers.org/CHEBI:21351"/>
                  <rdf:li rdf:resource="http://identifiers.org/CHEBI:43950"/>
                  <rdf:li rdf:resource="http://identifiers.org/CHEBI:6264"/>
                  <rdf:li rdf:resource="http://identifiers.org/CHEBI:25094"/>
                  <rdf:li rdf:resource="http://identifiers.org/CHEBI:32550"/>
                  <rdf:li rdf:resource="http://identifiers.org/CHEBI:32551"/>
                  <rdf:li rdf:resource="http://identifiers.org/CHEBI:32552"/>
                  <rdf:li rdf:resource="http://identifiers.org/CHEBI:32563"/>
                  <rdf:li rdf:resource="http://identifiers.org/CHEBI:32564"/>
                  <rdf:li rdf:resource="http://identifiers.org/CHEBI:32565"/>
                  <rdf:li rdf:resource="http://identifiers.org/bigg.metabolite:lys__L"/>
                  <rdf:li rdf:resource="http://identifiers.org/biocyc:META:LYS"/>
                </rdf:Bag>
              </bqbiol:is>
            </rdf:Description>
          </rdf:RDF>
        </annotation>
      </species>
      <species metaid="M_cpd00840_c0" id="M_cpd00840_c0" name="L-beta-Lysine-c0" compartment="c0" hasOnlySubstanceUnits="false" boundaryCondition="false" constant="false" fbc:charge="1" fbc:chemicalFormula="C6H15N2O2">
        <annotation>
          <rdf:RDF xmlns:rdf="http://www.w3.org/1999/02/22-rdf-syntax-ns#" xmlns:dcterms="http://purl.org/dc/terms/" xmlns:vCard="http://www.w3.org/2001/vcard-rdf/3.0#" xmlns:vCard4="http://www.w3.org/2006/vcard/ns#" xmlns:bqbiol="http://biomodels.net/biology-qualifiers/" xmlns:bqmodel="http://biomodels.net/model-qualifiers/">
            <rdf:Description rdf:about="#M_cpd00840_c0">
              <bqbiol:is>
                <rdf:Bag>
                  <rdf:li rdf:resource="http://identifiers.org/SBO:0000247"/>
                  <rdf:li rdf:resource="http://identifiers.org/metanetx.chemical/MNXM1865"/>
                  <rdf:li rdf:resource="http://identifiers.org/inchikey:QKEWQOJCHPFEAF-YFKPBYRVSA-O"/>
                  <rdf:li rdf:resource="http://identifiers.org/seed.compound/cpd00840"/>
                  <rdf:li rdf:resource="http://identifiers.org/hmdb:HMDB12114"/>
                  <rdf:li rdf:resource="http://identifiers.org/kegg.compound:C01142"/>
                  <rdf:li rdf:resource="http://identifiers.org/CHEBI:15613"/>
                  <rdf:li rdf:resource="http://identifiers.org/CHEBI:10885"/>
                  <rdf:li rdf:resource="http://identifiers.org/CHEBI:18564"/>
                  <rdf:li rdf:resource="http://identifiers.org/CHEBI:206"/>
                  <rdf:li rdf:resource="http://identifiers.org/CHEBI:57434"/>
                  <rdf:li rdf:resource="http://identifiers.org/bigg.metabolite:36dahx"/>
                  <rdf:li rdf:resource="http://identifiers.org/biocyc:META:CPD-233"/>
                </rdf:Bag>
              </bqbiol:is>
            </rdf:Description>
          </rdf:RDF>
        </annotation>
      </species>
      <species metaid="M_cpd01977_c0" id="M_cpd01977_c0" name="4-Phospho-L-aspartate-c0" compartment="c0" hasOnlySubstanceUnits="false" boundaryCondition="false" constant="false" fbc:charge="-2" fbc:chemicalFormula="C4H6NO7P">
        <annotation>
          <rdf:RDF xmlns:rdf="http://www.w3.org/1999/02/22-rdf-syntax-ns#" xmlns:dcterms="http://purl.org/dc/terms/" xmlns:vCard="http://www.w3.org/2001/vcard-rdf/3.0#" xmlns:vCard4="http://www.w3.org/2006/vcard/ns#" xmlns:bqbiol="http://biomodels.net/biology-qualifiers/" xmlns:bqmodel="http://biomodels.net/model-qualifiers/">
            <rdf:Description rdf:about="#M_cpd01977_c0">
              <bqbiol:is>
                <rdf:Bag>
                  <rdf:li rdf:resource="http://identifiers.org/SBO:0000247"/>
                  <rdf:li rdf:resource="http://identifiers.org/metanetx.chemical/MNXM1177"/>
                  <rdf:li rdf:resource="http://identifiers.org/inchikey:IXZNKTPIYKDIGG-REOHCLBHSA-L"/>
                  <rdf:li rdf:resource="http://identifiers.org/seed.compound/cpd01977"/>
                  <rdf:li rdf:resource="http://identifiers.org/hmdb:HMDB12250"/>
                  <rdf:li rdf:resource="http://identifiers.org/kegg.compound:C03082"/>
                  <rdf:li rdf:resource="http://identifiers.org/CHEBI:15836"/>
                  <rdf:li rdf:resource="http://identifiers.org/CHEBI:13062"/>
                  <rdf:li rdf:resource="http://identifiers.org/CHEBI:1925"/>
                  <rdf:li rdf:resource="http://identifiers.org/CHEBI:20472"/>
                  <rdf:li rdf:resource="http://identifiers.org/CHEBI:21246"/>
                  <rdf:li rdf:resource="http://identifiers.org/CHEBI:30407"/>
                  <rdf:li rdf:resource="http://identifiers.org/CHEBI:12042"/>
                  <rdf:li rdf:resource="http://identifiers.org/CHEBI:20471"/>
                  <rdf:li rdf:resource="http://identifiers.org/CHEBI:57535"/>
                  <rdf:li rdf:resource="http://identifiers.org/bigg.metabolite:4pasp"/>
                  <rdf:li rdf:resource="http://identifiers.org/biocyc:META:L-BETA-ASPARTYL-P"/>
                </rdf:Bag>
              </bqbiol:is>
            </rdf:Description>
          </rdf:RDF>
        </annotation>
      </species>
      <species metaid="M_cpd00348_c0" id="M_cpd00348_c0" name="D-Galactose 1-phosphate-c0" compartment="c0" hasOnlySubstanceUnits="false" boundaryCondition="false" constant="false" fbc:charge="-2" fbc:chemicalFormula="C6H11O9P">
        <annotation>
          <rdf:RDF xmlns:rdf="http://www.w3.org/1999/02/22-rdf-syntax-ns#" xmlns:dcterms="http://purl.org/dc/terms/" xmlns:vCard="http://www.w3.org/2001/vcard-rdf/3.0#" xmlns:vCard4="http://www.w3.org/2006/vcard/ns#" xmlns:bqbiol="http://biomodels.net/biology-qualifiers/" xmlns:bqmodel="http://biomodels.net/model-qualifiers/">
            <rdf:Description rdf:about="#M_cpd00348_c0">
              <bqbiol:is>
                <rdf:Bag>
                  <rdf:li rdf:resource="http://identifiers.org/SBO:0000247"/>
                  <rdf:li rdf:resource="http://identifiers.org/metanetx.chemical/MNXM336"/>
                  <rdf:li rdf:resource="http://identifiers.org/inchikey:HXXFSFRBOHSIMQ-FPRJBGLDSA-L"/>
                  <rdf:li rdf:resource="http://identifiers.org/seed.compound/cpd00348"/>
                  <rdf:li rdf:resource="http://identifiers.org/hmdb:HMDB00645"/>
                  <rdf:li rdf:resource="http://identifiers.org/hmdb:HMDB03359"/>
                  <rdf:li rdf:resource="http://identifiers.org/hmdb:HMDB62705"/>
                  <rdf:li rdf:resource="http://identifiers.org/reactome:R-ALL-30170"/>
                  <rdf:li rdf:resource="http://identifiers.org/kegg.compound:C00446"/>
                  <rdf:li rdf:resource="http://identifiers.org/kegg.compound:C03384"/>
                  <rdf:li rdf:resource="http://identifiers.org/CHEBI:17973"/>
                  <rdf:li rdf:resource="http://identifiers.org/CHEBI:10232"/>
                  <rdf:li rdf:resource="http://identifiers.org/CHEBI:12305"/>
                  <rdf:li rdf:resource="http://identifiers.org/CHEBI:12306"/>
                  <rdf:li rdf:resource="http://identifiers.org/CHEBI:22374"/>
                  <rdf:li rdf:resource="http://identifiers.org/CHEBI:42878"/>
                  <rdf:li rdf:resource="http://identifiers.org/CHEBI:37480"/>
                  <rdf:li rdf:resource="http://identifiers.org/CHEBI:20957"/>
                  <rdf:li rdf:resource="http://identifiers.org/CHEBI:4140"/>
                  <rdf:li rdf:resource="http://identifiers.org/CHEBI:59011"/>
                  <rdf:li rdf:resource="http://identifiers.org/CHEBI:58336"/>
                  <rdf:li rdf:resource="http://identifiers.org/bigg.metabolite:gal1p"/>
                  <rdf:li rdf:resource="http://identifiers.org/biocyc:META:GALACTOSE-1P"/>
                </rdf:Bag>
              </bqbiol:is>
            </rdf:Description>
          </rdf:RDF>
        </annotation>
      </species>
      <species metaid="M_cpd00044_c0" id="M_cpd00044_c0" name="3-phosphoadenylylsulfate-c0" compartment="c0" hasOnlySubstanceUnits="false" boundaryCondition="false" constant="false" fbc:charge="-4" fbc:chemicalFormula="C10H11N5O13P2S">
        <annotation>
          <rdf:RDF xmlns:rdf="http://www.w3.org/1999/02/22-rdf-syntax-ns#" xmlns:dcterms="http://purl.org/dc/terms/" xmlns:vCard="http://www.w3.org/2001/vcard-rdf/3.0#" xmlns:vCard4="http://www.w3.org/2006/vcard/ns#" xmlns:bqbiol="http://biomodels.net/biology-qualifiers/" xmlns:bqmodel="http://biomodels.net/model-qualifiers/">
            <rdf:Description rdf:about="#M_cpd00044_c0">
              <bqbiol:is>
                <rdf:Bag>
                  <rdf:li rdf:resource="http://identifiers.org/SBO:0000247"/>
                  <rdf:li rdf:resource="http://identifiers.org/metanetx.chemical/MNXM49"/>
                  <rdf:li rdf:resource="http://identifiers.org/inchikey:GACDQMDRPRGCTN-KQYNXXCUSA-J"/>
                  <rdf:li rdf:resource="http://identifiers.org/seed.compound/cpd00044"/>
                  <rdf:li rdf:resource="http://identifiers.org/hmdb:HMDB01134"/>
                  <rdf:li rdf:resource="http://identifiers.org/hmdb:HMDB62646"/>
                  <rdf:li rdf:resource="http://identifiers.org/reactome:R-ALL-158471"/>
                  <rdf:li rdf:resource="http://identifiers.org/reactome:R-ALL-741440"/>
                  <rdf:li rdf:resource="http://identifiers.org/kegg.compound:C00053"/>
                  <rdf:li rdf:resource="http://identifiers.org/CHEBI:17980"/>
                  <rdf:li rdf:resource="http://identifiers.org/CHEBI:11679"/>
                  <rdf:li rdf:resource="http://identifiers.org/CHEBI:11680"/>
                  <rdf:li rdf:resource="http://identifiers.org/CHEBI:1353"/>
                  <rdf:li rdf:resource="http://identifiers.org/CHEBI:19857"/>
                  <rdf:li rdf:resource="http://identifiers.org/CHEBI:58339"/>
                  <rdf:li rdf:resource="http://identifiers.org/bigg.metabolite:paps"/>
                  <rdf:li rdf:resource="http://identifiers.org/biocyc:META:PAPS"/>
                </rdf:Bag>
              </bqbiol:is>
            </rdf:Description>
          </rdf:RDF>
        </annotation>
      </species>
      <species metaid="M_cpd00045_c0" id="M_cpd00045_c0" name="Adenosine 3-5-bisphosphate-c0" compartment="c0" hasOnlySubstanceUnits="false" boundaryCondition="false" constant="false" fbc:charge="-4" fbc:chemicalFormula="C10H11N5O10P2">
        <annotation>
          <rdf:RDF xmlns:rdf="http://www.w3.org/1999/02/22-rdf-syntax-ns#" xmlns:dcterms="http://purl.org/dc/terms/" xmlns:vCard="http://www.w3.org/2001/vcard-rdf/3.0#" xmlns:vCard4="http://www.w3.org/2006/vcard/ns#" xmlns:bqbiol="http://biomodels.net/biology-qualifiers/" xmlns:bqmodel="http://biomodels.net/model-qualifiers/">
            <rdf:Description rdf:about="#M_cpd00045_c0">
              <bqbiol:is>
                <rdf:Bag>
                  <rdf:li rdf:resource="http://identifiers.org/SBO:0000247"/>
                  <rdf:li rdf:resource="http://identifiers.org/metanetx.chemical/MNXM45"/>
                  <rdf:li rdf:resource="http://identifiers.org/inchikey:WHTCPDAXWFLDIH-KQYNXXCUSA-J"/>
                  <rdf:li rdf:resource="http://identifiers.org/seed.compound/cpd00045"/>
                  <rdf:li rdf:resource="http://identifiers.org/hmdb:HMDB00061"/>
                  <rdf:li rdf:resource="http://identifiers.org/hmdb:HMDB01468"/>
                  <rdf:li rdf:resource="http://identifiers.org/reactome:R-ALL-158466"/>
                  <rdf:li rdf:resource="http://identifiers.org/reactome:R-ALL-6809360"/>
                  <rdf:li rdf:resource="http://identifiers.org/reactome:R-ALL-742343"/>
                  <rdf:li rdf:resource="http://identifiers.org/reactome:R-ALL-8942170"/>
                  <rdf:li rdf:resource="http://identifiers.org/kegg.compound:C00054"/>
                  <rdf:li rdf:resource="http://identifiers.org/CHEBI:17985"/>
                  <rdf:li rdf:resource="http://identifiers.org/CHEBI:13735"/>
                  <rdf:li rdf:resource="http://identifiers.org/CHEBI:22240"/>
                  <rdf:li rdf:resource="http://identifiers.org/CHEBI:2475"/>
                  <rdf:li rdf:resource="http://identifiers.org/CHEBI:58343"/>
                  <rdf:li rdf:resource="http://identifiers.org/bigg.metabolite:pap"/>
                  <rdf:li rdf:resource="http://identifiers.org/biocyc:META:3-5-ADP"/>
                </rdf:Bag>
              </bqbiol:is>
            </rdf:Description>
          </rdf:RDF>
        </annotation>
      </species>
      <species metaid="M_cpd00048_c0" id="M_cpd00048_c0" name="Sulfate-c0" compartment="c0" hasOnlySubstanceUnits="false" boundaryCondition="false" constant="false" fbc:charge="-2" fbc:chemicalFormula="O4S">
        <annotation>
          <rdf:RDF xmlns:rdf="http://www.w3.org/1999/02/22-rdf-syntax-ns#" xmlns:dcterms="http://purl.org/dc/terms/" xmlns:vCard="http://www.w3.org/2001/vcard-rdf/3.0#" xmlns:vCard4="http://www.w3.org/2006/vcard/ns#" xmlns:bqbiol="http://biomodels.net/biology-qualifiers/" xmlns:bqmodel="http://biomodels.net/model-qualifiers/">
            <rdf:Description rdf:about="#M_cpd00048_c0">
              <bqbiol:is>
                <rdf:Bag>
                  <rdf:li rdf:resource="http://identifiers.org/SBO:0000247"/>
                  <rdf:li rdf:resource="http://identifiers.org/metanetx.chemical/MNXM58"/>
                  <rdf:li rdf:resource="http://identifiers.org/inchikey:QAOWNCQODCNURD-UHFFFAOYSA-L"/>
                  <rdf:li rdf:resource="http://identifiers.org/seed.compound/cpd00048"/>
                  <rdf:li rdf:resource="http://identifiers.org/hmdb:HMDB01448"/>
                  <rdf:li rdf:resource="http://identifiers.org/reactome:R-ALL-1606845"/>
                  <rdf:li rdf:resource="http://identifiers.org/reactome:R-ALL-1609649"/>
                  <rdf:li rdf:resource="http://identifiers.org/reactome:R-ALL-1614584"/>
                  <rdf:li rdf:resource="http://identifiers.org/reactome:R-ALL-174375"/>
                  <rdf:li rdf:resource="http://identifiers.org/reactome:R-ALL-427648"/>
                  <rdf:li rdf:resource="http://identifiers.org/kegg.compound:C00059"/>
                  <rdf:li rdf:resource="http://identifiers.org/CHEBI:16189"/>
                  <rdf:li rdf:resource="http://identifiers.org/CHEBI:15135"/>
                  <rdf:li rdf:resource="http://identifiers.org/CHEBI:45687"/>
                  <rdf:li rdf:resource="http://identifiers.org/CHEBI:9335"/>
                  <rdf:li rdf:resource="http://identifiers.org/CHEBI:26836"/>
                  <rdf:li rdf:resource="http://identifiers.org/CHEBI:45696"/>
                  <rdf:li rdf:resource="http://identifiers.org/CHEBI:29199"/>
                  <rdf:li rdf:resource="http://identifiers.org/CHEBI:45693"/>
                  <rdf:li rdf:resource="http://identifiers.org/bigg.metabolite:so4"/>
                  <rdf:li rdf:resource="http://identifiers.org/biocyc:META:HSO4"/>
                  <rdf:li rdf:resource="http://identifiers.org/biocyc:META:SULFATE"/>
                </rdf:Bag>
              </bqbiol:is>
            </rdf:Description>
          </rdf:RDF>
        </annotation>
      </species>
      <species metaid="M_cpd00046_c0" id="M_cpd00046_c0" name="CMP-c0" compartment="c0" hasOnlySubstanceUnits="false" boundaryCondition="false" constant="false" fbc:charge="-2" fbc:chemicalFormula="C9H12N3O8P">
        <annotation>
          <rdf:RDF xmlns:rdf="http://www.w3.org/1999/02/22-rdf-syntax-ns#" xmlns:dcterms="http://purl.org/dc/terms/" xmlns:vCard="http://www.w3.org/2001/vcard-rdf/3.0#" xmlns:vCard4="http://www.w3.org/2006/vcard/ns#" xmlns:bqbiol="http://biomodels.net/biology-qualifiers/" xmlns:bqmodel="http://biomodels.net/model-qualifiers/">
            <rdf:Description rdf:about="#M_cpd00046_c0">
              <bqbiol:is>
                <rdf:Bag>
                  <rdf:li rdf:resource="http://identifiers.org/SBO:0000247"/>
                  <rdf:li rdf:resource="http://identifiers.org/metanetx.chemical/MNXM31"/>
                  <rdf:li rdf:resource="http://identifiers.org/inchikey:IERHLVCPSMICTF-XVFCMESISA-L"/>
                  <rdf:li rdf:resource="http://identifiers.org/seed.compound/cpd00046"/>
                  <rdf:li rdf:resource="http://identifiers.org/hmdb:HMDB00095"/>
                  <rdf:li rdf:resource="http://identifiers.org/reactome:R-ALL-109395"/>
                  <rdf:li rdf:resource="http://identifiers.org/reactome:R-ALL-1524067"/>
                  <rdf:li rdf:resource="http://identifiers.org/reactome:R-ALL-727810"/>
                  <rdf:li rdf:resource="http://identifiers.org/kegg.compound:C00055"/>
                  <rdf:li rdf:resource="http://identifiers.org/CHEBI:17361"/>
                  <rdf:li rdf:resource="http://identifiers.org/CHEBI:13274"/>
                  <rdf:li rdf:resource="http://identifiers.org/CHEBI:23520"/>
                  <rdf:li rdf:resource="http://identifiers.org/CHEBI:3275"/>
                  <rdf:li rdf:resource="http://identifiers.org/CHEBI:41312"/>
                  <rdf:li rdf:resource="http://identifiers.org/CHEBI:41319"/>
                  <rdf:li rdf:resource="http://identifiers.org/CHEBI:41666"/>
                  <rdf:li rdf:resource="http://identifiers.org/CHEBI:41691"/>
                  <rdf:li rdf:resource="http://identifiers.org/CHEBI:47362"/>
                  <rdf:li rdf:resource="http://identifiers.org/CHEBI:48799"/>
                  <rdf:li rdf:resource="http://identifiers.org/CHEBI:60377"/>
                  <rdf:li rdf:resource="http://identifiers.org/CHEBI:58120"/>
                  <rdf:li rdf:resource="http://identifiers.org/bigg.metabolite:cmp"/>
                  <rdf:li rdf:resource="http://identifiers.org/biocyc:META:CMP"/>
                </rdf:Bag>
              </bqbiol:is>
            </rdf:Description>
          </rdf:RDF>
        </annotation>
      </species>
      <species metaid="M_cpd00367_c0" id="M_cpd00367_c0" name="Cytidine-c0" compartment="c0" hasOnlySubstanceUnits="false" boundaryCondition="false" constant="false" fbc:charge="0" fbc:chemicalFormula="C9H13N3O5">
        <annotation>
          <rdf:RDF xmlns:rdf="http://www.w3.org/1999/02/22-rdf-syntax-ns#" xmlns:dcterms="http://purl.org/dc/terms/" xmlns:vCard="http://www.w3.org/2001/vcard-rdf/3.0#" xmlns:vCard4="http://www.w3.org/2006/vcard/ns#" xmlns:bqbiol="http://biomodels.net/biology-qualifiers/" xmlns:bqmodel="http://biomodels.net/model-qualifiers/">
            <rdf:Description rdf:about="#M_cpd00367_c0">
              <bqbiol:is>
                <rdf:Bag>
                  <rdf:li rdf:resource="http://identifiers.org/SBO:0000247"/>
                  <rdf:li rdf:resource="http://identifiers.org/metanetx.chemical/MNXM338"/>
                  <rdf:li rdf:resource="http://identifiers.org/inchikey:UHDGCWIWMRVCDJ-XVFCMESISA-N"/>
                  <rdf:li rdf:resource="http://identifiers.org/seed.compound/cpd00367"/>
                  <rdf:li rdf:resource="http://identifiers.org/hmdb:HMDB00089"/>
                  <rdf:li rdf:resource="http://identifiers.org/kegg.compound:C00475"/>
                  <rdf:li rdf:resource="http://identifiers.org/CHEBI:17562"/>
                  <rdf:li rdf:resource="http://identifiers.org/CHEBI:14063"/>
                  <rdf:li rdf:resource="http://identifiers.org/CHEBI:23515"/>
                  <rdf:li rdf:resource="http://identifiers.org/CHEBI:4053"/>
                  <rdf:li rdf:resource="http://identifiers.org/CHEBI:41649"/>
                  <rdf:li rdf:resource="http://identifiers.org/CHEBI:41686"/>
                  <rdf:li rdf:resource="http://identifiers.org/CHEBI:41704"/>
                  <rdf:li rdf:resource="http://identifiers.org/CHEBI:41709"/>
                  <rdf:li rdf:resource="http://identifiers.org/bigg.metabolite:cytd"/>
                  <rdf:li rdf:resource="http://identifiers.org/biocyc:META:CYTIDINE"/>
                </rdf:Bag>
              </bqbiol:is>
            </rdf:Description>
          </rdf:RDF>
        </annotation>
      </species>
      <species metaid="M_cpd00096_c0" id="M_cpd00096_c0" name="CDP-c0" compartment="c0" hasOnlySubstanceUnits="false" boundaryCondition="false" constant="false" fbc:charge="-2" fbc:chemicalFormula="C9H13N3O11P2">
        <annotation>
          <rdf:RDF xmlns:rdf="http://www.w3.org/1999/02/22-rdf-syntax-ns#" xmlns:dcterms="http://purl.org/dc/terms/" xmlns:vCard="http://www.w3.org/2001/vcard-rdf/3.0#" xmlns:vCard4="http://www.w3.org/2006/vcard/ns#" xmlns:bqbiol="http://biomodels.net/biology-qualifiers/" xmlns:bqmodel="http://biomodels.net/model-qualifiers/">
            <rdf:Description rdf:about="#M_cpd00096_c0">
              <bqbiol:is>
                <rdf:Bag>
                  <rdf:li rdf:resource="http://identifiers.org/SBO:0000247"/>
                  <rdf:li rdf:resource="http://identifiers.org/metanetx.chemical/MNXM220"/>
                  <rdf:li rdf:resource="http://identifiers.org/inchikey:ZWIADYZPOWUWEW-XVFCMESISA-K"/>
                  <rdf:li rdf:resource="http://identifiers.org/seed.compound/cpd00096"/>
                  <rdf:li rdf:resource="http://identifiers.org/hmdb:HMDB01546"/>
                  <rdf:li rdf:resource="http://identifiers.org/kegg.compound:C00112"/>
                  <rdf:li rdf:resource="http://identifiers.org/CHEBI:17239"/>
                  <rdf:li rdf:resource="http://identifiers.org/CHEBI:13254"/>
                  <rdf:li rdf:resource="http://identifiers.org/CHEBI:23519"/>
                  <rdf:li rdf:resource="http://identifiers.org/CHEBI:3260"/>
                  <rdf:li rdf:resource="http://identifiers.org/CHEBI:41451"/>
                  <rdf:li rdf:resource="http://identifiers.org/CHEBI:58069"/>
                  <rdf:li rdf:resource="http://identifiers.org/bigg.metabolite:cdp"/>
                  <rdf:li rdf:resource="http://identifiers.org/biocyc:META:CDP"/>
                </rdf:Bag>
              </bqbiol:is>
            </rdf:Description>
          </rdf:RDF>
        </annotation>
      </species>
      <species metaid="M_cpd00770_c0" id="M_cpd00770_c0" name="N-Formyl-L-glutamate-c0" compartment="c0" hasOnlySubstanceUnits="false" boundaryCondition="false" constant="false" fbc:charge="-2" fbc:chemicalFormula="C6H7NO5">
        <annotation>
          <rdf:RDF xmlns:rdf="http://www.w3.org/1999/02/22-rdf-syntax-ns#" xmlns:dcterms="http://purl.org/dc/terms/" xmlns:vCard="http://www.w3.org/2001/vcard-rdf/3.0#" xmlns:vCard4="http://www.w3.org/2006/vcard/ns#" xmlns:bqbiol="http://biomodels.net/biology-qualifiers/" xmlns:bqmodel="http://biomodels.net/model-qualifiers/">
            <rdf:Description rdf:about="#M_cpd00770_c0">
              <bqbiol:is>
                <rdf:Bag>
                  <rdf:li rdf:resource="http://identifiers.org/SBO:0000247"/>
                  <rdf:li rdf:resource="http://identifiers.org/metanetx.chemical/MNXM1287"/>
                  <rdf:li rdf:resource="http://identifiers.org/inchikey:ADZLWSMFHHHOBV-BYPYZUCNSA-L"/>
                  <rdf:li rdf:resource="http://identifiers.org/seed.compound/cpd00770"/>
                  <rdf:li rdf:resource="http://identifiers.org/hmdb:HMDB03470"/>
                  <rdf:li rdf:resource="http://identifiers.org/kegg.compound:C01045"/>
                  <rdf:li rdf:resource="http://identifiers.org/CHEBI:17684"/>
                  <rdf:li rdf:resource="http://identifiers.org/CHEBI:12504"/>
                  <rdf:li rdf:resource="http://identifiers.org/CHEBI:21710"/>
                  <rdf:li rdf:resource="http://identifiers.org/CHEBI:48309"/>
                  <rdf:li rdf:resource="http://identifiers.org/CHEBI:21711"/>
                  <rdf:li rdf:resource="http://identifiers.org/CHEBI:7278"/>
                  <rdf:li rdf:resource="http://identifiers.org/bigg.metabolite:Nforglu"/>
                  <rdf:li rdf:resource="http://identifiers.org/biocyc:META:CPD-600"/>
                </rdf:Bag>
              </bqbiol:is>
            </rdf:Description>
          </rdf:RDF>
        </annotation>
      </species>
      <species metaid="M_cpd00193_c0" id="M_cpd00193_c0" name="APS-c0" compartment="c0" hasOnlySubstanceUnits="false" boundaryCondition="false" constant="false" fbc:charge="-2" fbc:chemicalFormula="C10H12N5O10PS">
        <annotation>
          <rdf:RDF xmlns:rdf="http://www.w3.org/1999/02/22-rdf-syntax-ns#" xmlns:dcterms="http://purl.org/dc/terms/" xmlns:vCard="http://www.w3.org/2001/vcard-rdf/3.0#" xmlns:vCard4="http://www.w3.org/2006/vcard/ns#" xmlns:bqbiol="http://biomodels.net/biology-qualifiers/" xmlns:bqmodel="http://biomodels.net/model-qualifiers/">
            <rdf:Description rdf:about="#M_cpd00193_c0">
              <bqbiol:is>
                <rdf:Bag>
                  <rdf:li rdf:resource="http://identifiers.org/SBO:0000247"/>
                  <rdf:li rdf:resource="http://identifiers.org/metanetx.chemical/MNXM287"/>
                  <rdf:li rdf:resource="http://identifiers.org/inchikey:IRLPACMLTUPBCL-KQYNXXCUSA-L"/>
                  <rdf:li rdf:resource="http://identifiers.org/seed.compound/cpd00193"/>
                  <rdf:li rdf:resource="http://identifiers.org/hmdb:HMDB01003"/>
                  <rdf:li rdf:resource="http://identifiers.org/reactome:R-ALL-174370"/>
                  <rdf:li rdf:resource="http://identifiers.org/kegg.compound:C00224"/>
                  <rdf:li rdf:resource="http://identifiers.org/CHEBI:17709"/>
                  <rdf:li rdf:resource="http://identifiers.org/CHEBI:12059"/>
                  <rdf:li rdf:resource="http://identifiers.org/CHEBI:13741"/>
                  <rdf:li rdf:resource="http://identifiers.org/CHEBI:13743"/>
                  <rdf:li rdf:resource="http://identifiers.org/CHEBI:22247"/>
                  <rdf:li rdf:resource="http://identifiers.org/CHEBI:2486"/>
                  <rdf:li rdf:resource="http://identifiers.org/CHEBI:40562"/>
                  <rdf:li rdf:resource="http://identifiers.org/CHEBI:58243"/>
                  <rdf:li rdf:resource="http://identifiers.org/bigg.metabolite:aps"/>
                  <rdf:li rdf:resource="http://identifiers.org/biocyc:META:APS"/>
                </rdf:Bag>
              </bqbiol:is>
            </rdf:Description>
          </rdf:RDF>
        </annotation>
      </species>
      <species metaid="M_cpd00220_c0" id="M_cpd00220_c0" name="Riboflavin-c0" compartment="c0" hasOnlySubstanceUnits="false" boundaryCondition="false" constant="false" fbc:charge="-1" fbc:chemicalFormula="C17H19N4O6">
        <annotation>
          <rdf:RDF xmlns:rdf="http://www.w3.org/1999/02/22-rdf-syntax-ns#" xmlns:dcterms="http://purl.org/dc/terms/" xmlns:vCard="http://www.w3.org/2001/vcard-rdf/3.0#" xmlns:vCard4="http://www.w3.org/2006/vcard/ns#" xmlns:bqbiol="http://biomodels.net/biology-qualifiers/" xmlns:bqmodel="http://biomodels.net/model-qualifiers/">
            <rdf:Description rdf:about="#M_cpd00220_c0">
              <bqbiol:is>
                <rdf:Bag>
                  <rdf:li rdf:resource="http://identifiers.org/SBO:0000247"/>
                  <rdf:li rdf:resource="http://identifiers.org/metanetx.chemical/MNXM270"/>
                  <rdf:li rdf:resource="http://identifiers.org/inchikey:AUNGANRZJHBGPY-SCRDCRAPSA-M"/>
                  <rdf:li rdf:resource="http://identifiers.org/seed.compound/cpd00220"/>
                  <rdf:li rdf:resource="http://identifiers.org/hmdb:HMDB00244"/>
                  <rdf:li rdf:resource="http://identifiers.org/reactome:R-ALL-196931"/>
                  <rdf:li rdf:resource="http://identifiers.org/reactome:R-ALL-3165253"/>
                  <rdf:li rdf:resource="http://identifiers.org/kegg.compound:C00255"/>
                  <rdf:li rdf:resource="http://identifiers.org/CHEBI:17015"/>
                  <rdf:li rdf:resource="http://identifiers.org/CHEBI:15044"/>
                  <rdf:li rdf:resource="http://identifiers.org/CHEBI:27299"/>
                  <rdf:li rdf:resource="http://identifiers.org/CHEBI:45214"/>
                  <rdf:li rdf:resource="http://identifiers.org/CHEBI:529204"/>
                  <rdf:li rdf:resource="http://identifiers.org/CHEBI:8843"/>
                  <rdf:li rdf:resource="http://identifiers.org/CHEBI:57986"/>
                  <rdf:li rdf:resource="http://identifiers.org/bigg.metabolite:ribflv"/>
                  <rdf:li rdf:resource="http://identifiers.org/biocyc:META:RIBOFLAVIN"/>
                </rdf:Bag>
              </bqbiol:is>
            </rdf:Description>
          </rdf:RDF>
        </annotation>
      </species>
      <species metaid="M_cpd00051_c0" id="M_cpd00051_c0" name="L-Arginine-c0" compartment="c0" hasOnlySubstanceUnits="false" boundaryCondition="false" constant="false" fbc:charge="1" fbc:chemicalFormula="C6H15N4O2">
        <annotation>
          <rdf:RDF xmlns:rdf="http://www.w3.org/1999/02/22-rdf-syntax-ns#" xmlns:dcterms="http://purl.org/dc/terms/" xmlns:vCard="http://www.w3.org/2001/vcard-rdf/3.0#" xmlns:vCard4="http://www.w3.org/2006/vcard/ns#" xmlns:bqbiol="http://biomodels.net/biology-qualifiers/" xmlns:bqmodel="http://biomodels.net/model-qualifiers/">
            <rdf:Description rdf:about="#M_cpd00051_c0">
              <bqbiol:is>
                <rdf:Bag>
                  <rdf:li rdf:resource="http://identifiers.org/SBO:0000247"/>
                  <rdf:li rdf:resource="http://identifiers.org/metanetx.chemical/MNXM70"/>
                  <rdf:li rdf:resource="http://identifiers.org/inchikey:ODKSFYDXXFIFQN-BYPYZUCNSA-O"/>
                  <rdf:li rdf:resource="http://identifiers.org/seed.compound/cpd00051"/>
                  <rdf:li rdf:resource="http://identifiers.org/hmdb:HMDB00517"/>
                  <rdf:li rdf:resource="http://identifiers.org/hmdb:HMDB62762"/>
                  <rdf:li rdf:resource="http://identifiers.org/reactome:R-ALL-113530"/>
                  <rdf:li rdf:resource="http://identifiers.org/reactome:R-ALL-29468"/>
                  <rdf:li rdf:resource="http://identifiers.org/reactome:R-ALL-351977"/>
                  <rdf:li rdf:resource="http://identifiers.org/reactome:R-ALL-374064"/>
                  <rdf:li rdf:resource="http://identifiers.org/kegg.compound:C00062"/>
                  <rdf:li rdf:resource="http://identifiers.org/kegg.compound:C02385"/>
                  <rdf:li rdf:resource="http://identifiers.org/CHEBI:16467"/>
                  <rdf:li rdf:resource="http://identifiers.org/CHEBI:13077"/>
                  <rdf:li rdf:resource="http://identifiers.org/CHEBI:21235"/>
                  <rdf:li rdf:resource="http://identifiers.org/CHEBI:42927"/>
                  <rdf:li rdf:resource="http://identifiers.org/CHEBI:6185"/>
                  <rdf:li rdf:resource="http://identifiers.org/CHEBI:29016"/>
                  <rdf:li rdf:resource="http://identifiers.org/CHEBI:22616"/>
                  <rdf:li rdf:resource="http://identifiers.org/CHEBI:2643"/>
                  <rdf:li rdf:resource="http://identifiers.org/CHEBI:32681"/>
                  <rdf:li rdf:resource="http://identifiers.org/CHEBI:32682"/>
                  <rdf:li rdf:resource="http://identifiers.org/CHEBI:133495"/>
                  <rdf:li rdf:resource="http://identifiers.org/CHEBI:32683"/>
                  <rdf:li rdf:resource="http://identifiers.org/CHEBI:32695"/>
                  <rdf:li rdf:resource="http://identifiers.org/CHEBI:32696"/>
                  <rdf:li rdf:resource="http://identifiers.org/CHEBI:32697"/>
                  <rdf:li rdf:resource="http://identifiers.org/bigg.metabolite:arg__L"/>
                  <rdf:li rdf:resource="http://identifiers.org/biocyc:META:ARG"/>
                </rdf:Bag>
              </bqbiol:is>
            </rdf:Description>
          </rdf:RDF>
        </annotation>
      </species>
      <species metaid="M_cpd01973_c0" id="M_cpd01973_c0" name="4-Guanidinobutanamide-c0" compartment="c0" hasOnlySubstanceUnits="false" boundaryCondition="false" constant="false" fbc:charge="1" fbc:chemicalFormula="C5H13N4O">
        <annotation>
          <rdf:RDF xmlns:rdf="http://www.w3.org/1999/02/22-rdf-syntax-ns#" xmlns:dcterms="http://purl.org/dc/terms/" xmlns:vCard="http://www.w3.org/2001/vcard-rdf/3.0#" xmlns:vCard4="http://www.w3.org/2006/vcard/ns#" xmlns:bqbiol="http://biomodels.net/biology-qualifiers/" xmlns:bqmodel="http://biomodels.net/model-qualifiers/">
            <rdf:Description rdf:about="#M_cpd01973_c0">
              <bqbiol:is>
                <rdf:Bag>
                  <rdf:li rdf:resource="http://identifiers.org/SBO:0000247"/>
                  <rdf:li rdf:resource="http://identifiers.org/metanetx.chemical/MNXM2617"/>
                  <rdf:li rdf:resource="http://identifiers.org/inchikey:YHVFECVVGNXFKO-UHFFFAOYSA-O"/>
                  <rdf:li rdf:resource="http://identifiers.org/seed.compound/cpd01973"/>
                  <rdf:li rdf:resource="http://identifiers.org/kegg.compound:C03078"/>
                  <rdf:li rdf:resource="http://identifiers.org/CHEBI:18062"/>
                  <rdf:li rdf:resource="http://identifiers.org/CHEBI:11990"/>
                  <rdf:li rdf:resource="http://identifiers.org/CHEBI:1833"/>
                  <rdf:li rdf:resource="http://identifiers.org/CHEBI:20371"/>
                  <rdf:li rdf:resource="http://identifiers.org/CHEBI:58365"/>
                  <rdf:li rdf:resource="http://identifiers.org/bigg.metabolite:4gudbd"/>
                  <rdf:li rdf:resource="http://identifiers.org/biocyc:META:4-GUANIDO-BUTYRAMIDE"/>
                </rdf:Bag>
              </bqbiol:is>
            </rdf:Description>
          </rdf:RDF>
        </annotation>
      </species>
      <species metaid="M_cpd00152_c0" id="M_cpd00152_c0" name="Agmatine-c0" compartment="c0" hasOnlySubstanceUnits="false" boundaryCondition="false" constant="false" fbc:charge="2" fbc:chemicalFormula="C5H16N4">
        <annotation>
          <rdf:RDF xmlns:rdf="http://www.w3.org/1999/02/22-rdf-syntax-ns#" xmlns:dcterms="http://purl.org/dc/terms/" xmlns:vCard="http://www.w3.org/2001/vcard-rdf/3.0#" xmlns:vCard4="http://www.w3.org/2006/vcard/ns#" xmlns:bqbiol="http://biomodels.net/biology-qualifiers/" xmlns:bqmodel="http://biomodels.net/model-qualifiers/">
            <rdf:Description rdf:about="#M_cpd00152_c0">
              <bqbiol:is>
                <rdf:Bag>
                  <rdf:li rdf:resource="http://identifiers.org/SBO:0000247"/>
                  <rdf:li rdf:resource="http://identifiers.org/metanetx.chemical/MNXM328"/>
                  <rdf:li rdf:resource="http://identifiers.org/inchikey:QYPPJABKJHAVHS-UHFFFAOYSA-P"/>
                  <rdf:li rdf:resource="http://identifiers.org/seed.compound/cpd00152"/>
                  <rdf:li rdf:resource="http://identifiers.org/hmdb:HMDB01432"/>
                  <rdf:li rdf:resource="http://identifiers.org/hmdb:HMDB60259"/>
                  <rdf:li rdf:resource="http://identifiers.org/reactome:R-ALL-351164"/>
                  <rdf:li rdf:resource="http://identifiers.org/kegg.compound:C00179"/>
                  <rdf:li rdf:resource="http://identifiers.org/CHEBI:17431"/>
                  <rdf:li rdf:resource="http://identifiers.org/CHEBI:13747"/>
                  <rdf:li rdf:resource="http://identifiers.org/CHEBI:18576"/>
                  <rdf:li rdf:resource="http://identifiers.org/CHEBI:2514"/>
                  <rdf:li rdf:resource="http://identifiers.org/CHEBI:40556"/>
                  <rdf:li rdf:resource="http://identifiers.org/CHEBI:58145"/>
                  <rdf:li rdf:resource="http://identifiers.org/bigg.metabolite:agm"/>
                  <rdf:li rdf:resource="http://identifiers.org/biocyc:META:AGMATHINE"/>
                </rdf:Bag>
              </bqbiol:is>
            </rdf:Description>
          </rdf:RDF>
        </annotation>
      </species>
      <species metaid="M_cpd00052_c0" id="M_cpd00052_c0" name="CTP-c0" compartment="c0" hasOnlySubstanceUnits="false" boundaryCondition="false" constant="false" fbc:charge="-3" fbc:chemicalFormula="C9H13N3O14P3">
        <annotation>
          <rdf:RDF xmlns:rdf="http://www.w3.org/1999/02/22-rdf-syntax-ns#" xmlns:dcterms="http://purl.org/dc/terms/" xmlns:vCard="http://www.w3.org/2001/vcard-rdf/3.0#" xmlns:vCard4="http://www.w3.org/2006/vcard/ns#" xmlns:bqbiol="http://biomodels.net/biology-qualifiers/" xmlns:bqmodel="http://biomodels.net/model-qualifiers/">
            <rdf:Description rdf:about="#M_cpd00052_c0">
              <bqbiol:is>
                <rdf:Bag>
                  <rdf:li rdf:resource="http://identifiers.org/SBO:0000247"/>
                  <rdf:li rdf:resource="http://identifiers.org/metanetx.chemical/MNXM63"/>
                  <rdf:li rdf:resource="http://identifiers.org/inchikey:PCDQPRRSZKQHHS-XVFCMESISA-J"/>
                  <rdf:li rdf:resource="http://identifiers.org/seed.compound/cpd00052"/>
                  <rdf:li rdf:resource="http://identifiers.org/hmdb:HMDB00082"/>
                  <rdf:li rdf:resource="http://identifiers.org/reactome:R-ALL-110577"/>
                  <rdf:li rdf:resource="http://identifiers.org/reactome:R-ALL-110614"/>
                  <rdf:li rdf:resource="http://identifiers.org/reactome:R-ALL-29470"/>
                  <rdf:li rdf:resource="http://identifiers.org/kegg.compound:C00063"/>
                  <rdf:li rdf:resource="http://identifiers.org/CHEBI:17677"/>
                  <rdf:li rdf:resource="http://identifiers.org/CHEBI:13286"/>
                  <rdf:li rdf:resource="http://identifiers.org/CHEBI:23522"/>
                  <rdf:li rdf:resource="http://identifiers.org/CHEBI:3285"/>
                  <rdf:li rdf:resource="http://identifiers.org/CHEBI:41675"/>
                  <rdf:li rdf:resource="http://identifiers.org/CHEBI:37563"/>
                  <rdf:li rdf:resource="http://identifiers.org/CHEBI:58231"/>
                  <rdf:li rdf:resource="http://identifiers.org/bigg.metabolite:ctp"/>
                  <rdf:li rdf:resource="http://identifiers.org/biocyc:META:CTP"/>
                </rdf:Bag>
              </bqbiol:is>
            </rdf:Description>
          </rdf:RDF>
        </annotation>
      </species>
      <species metaid="M_cpd00054_c0" id="M_cpd00054_c0" name="L-Serine-c0" compartment="c0" hasOnlySubstanceUnits="false" boundaryCondition="false" constant="false" fbc:charge="0" fbc:chemicalFormula="C3H7NO3">
        <annotation>
          <rdf:RDF xmlns:rdf="http://www.w3.org/1999/02/22-rdf-syntax-ns#" xmlns:dcterms="http://purl.org/dc/terms/" xmlns:vCard="http://www.w3.org/2001/vcard-rdf/3.0#" xmlns:vCard4="http://www.w3.org/2006/vcard/ns#" xmlns:bqbiol="http://biomodels.net/biology-qualifiers/" xmlns:bqmodel="http://biomodels.net/model-qualifiers/">
            <rdf:Description rdf:about="#M_cpd00054_c0">
              <bqbiol:is>
                <rdf:Bag>
                  <rdf:li rdf:resource="http://identifiers.org/SBO:0000247"/>
                  <rdf:li rdf:resource="http://identifiers.org/metanetx.chemical/MNXM53"/>
                  <rdf:li rdf:resource="http://identifiers.org/inchikey:MTCFGRXMJLQNBG-REOHCLBHSA-N"/>
                  <rdf:li rdf:resource="http://identifiers.org/seed.compound/cpd00054"/>
                  <rdf:li rdf:resource="http://identifiers.org/hmdb:HMDB00187"/>
                  <rdf:li rdf:resource="http://identifiers.org/hmdb:HMDB00589"/>
                  <rdf:li rdf:resource="http://identifiers.org/hmdb:HMDB62263"/>
                  <rdf:li rdf:resource="http://identifiers.org/reactome:R-ALL-200736"/>
                  <rdf:li rdf:resource="http://identifiers.org/reactome:R-ALL-352002"/>
                  <rdf:li rdf:resource="http://identifiers.org/reactome:R-ALL-379732"/>
                  <rdf:li rdf:resource="http://identifiers.org/reactome:R-ALL-8932979"/>
                  <rdf:li rdf:resource="http://identifiers.org/kegg.compound:C00065"/>
                  <rdf:li rdf:resource="http://identifiers.org/kegg.compound:C00716"/>
                  <rdf:li rdf:resource="http://identifiers.org/CHEBI:17115"/>
                  <rdf:li rdf:resource="http://identifiers.org/CHEBI:13167"/>
                  <rdf:li rdf:resource="http://identifiers.org/CHEBI:21387"/>
                  <rdf:li rdf:resource="http://identifiers.org/CHEBI:45440"/>
                  <rdf:li rdf:resource="http://identifiers.org/CHEBI:45451"/>
                  <rdf:li rdf:resource="http://identifiers.org/CHEBI:45590"/>
                  <rdf:li rdf:resource="http://identifiers.org/CHEBI:45597"/>
                  <rdf:li rdf:resource="http://identifiers.org/CHEBI:45677"/>
                  <rdf:li rdf:resource="http://identifiers.org/CHEBI:6301"/>
                  <rdf:li rdf:resource="http://identifiers.org/CHEBI:17822"/>
                  <rdf:li rdf:resource="http://identifiers.org/CHEBI:15081"/>
                  <rdf:li rdf:resource="http://identifiers.org/CHEBI:26648"/>
                  <rdf:li rdf:resource="http://identifiers.org/CHEBI:9116"/>
                  <rdf:li rdf:resource="http://identifiers.org/CHEBI:32836"/>
                  <rdf:li rdf:resource="http://identifiers.org/CHEBI:32837"/>
                  <rdf:li rdf:resource="http://identifiers.org/CHEBI:32845"/>
                  <rdf:li rdf:resource="http://identifiers.org/CHEBI:32846"/>
                  <rdf:li rdf:resource="http://identifiers.org/CHEBI:33384"/>
                  <rdf:li rdf:resource="http://identifiers.org/CHEBI:35243"/>
                  <rdf:li rdf:resource="http://identifiers.org/bigg.metabolite:ser__L"/>
                  <rdf:li rdf:resource="http://identifiers.org/biocyc:META:SER"/>
                  <rdf:li rdf:resource="http://identifiers.org/biocyc:META:Serines"/>
                </rdf:Bag>
              </bqbiol:is>
            </rdf:Description>
          </rdf:RDF>
        </annotation>
      </species>
      <species metaid="M_cpd00145_c0" id="M_cpd00145_c0" name="Hydroxypyruvate-c0" compartment="c0" hasOnlySubstanceUnits="false" boundaryCondition="false" constant="false" fbc:charge="-1" fbc:chemicalFormula="C3H3O4">
        <annotation>
          <rdf:RDF xmlns:rdf="http://www.w3.org/1999/02/22-rdf-syntax-ns#" xmlns:dcterms="http://purl.org/dc/terms/" xmlns:vCard="http://www.w3.org/2001/vcard-rdf/3.0#" xmlns:vCard4="http://www.w3.org/2006/vcard/ns#" xmlns:bqbiol="http://biomodels.net/biology-qualifiers/" xmlns:bqmodel="http://biomodels.net/model-qualifiers/">
            <rdf:Description rdf:about="#M_cpd00145_c0">
              <bqbiol:is>
                <rdf:Bag>
                  <rdf:li rdf:resource="http://identifiers.org/SBO:0000247"/>
                  <rdf:li rdf:resource="http://identifiers.org/metanetx.chemical/MNXM392"/>
                  <rdf:li rdf:resource="http://identifiers.org/inchikey:HHDDCCUIIUWNGJ-UHFFFAOYSA-M"/>
                  <rdf:li rdf:resource="http://identifiers.org/seed.compound/cpd00145"/>
                  <rdf:li rdf:resource="http://identifiers.org/hmdb:HMDB01352"/>
                  <rdf:li rdf:resource="http://identifiers.org/kegg.compound:C00168"/>
                  <rdf:li rdf:resource="http://identifiers.org/CHEBI:17180"/>
                  <rdf:li rdf:resource="http://identifiers.org/CHEBI:11837"/>
                  <rdf:li rdf:resource="http://identifiers.org/CHEBI:14425"/>
                  <rdf:li rdf:resource="http://identifiers.org/CHEBI:20082"/>
                  <rdf:li rdf:resource="http://identifiers.org/CHEBI:30841"/>
                  <rdf:li rdf:resource="http://identifiers.org/CHEBI:20083"/>
                  <rdf:li rdf:resource="http://identifiers.org/CHEBI:39999"/>
                  <rdf:li rdf:resource="http://identifiers.org/CHEBI:5813"/>
                  <rdf:li rdf:resource="http://identifiers.org/bigg.metabolite:hpyr"/>
                  <rdf:li rdf:resource="http://identifiers.org/biocyc:META:OH-PYR"/>
                </rdf:Bag>
              </bqbiol:is>
            </rdf:Description>
          </rdf:RDF>
        </annotation>
      </species>
      <species metaid="M_cpd00324_c0" id="M_cpd00324_c0" name="MTTL-c0" compartment="c0" hasOnlySubstanceUnits="false" boundaryCondition="false" constant="false" fbc:charge="0" fbc:chemicalFormula="CH4S">
        <annotation>
          <rdf:RDF xmlns:rdf="http://www.w3.org/1999/02/22-rdf-syntax-ns#" xmlns:dcterms="http://purl.org/dc/terms/" xmlns:vCard="http://www.w3.org/2001/vcard-rdf/3.0#" xmlns:vCard4="http://www.w3.org/2006/vcard/ns#" xmlns:bqbiol="http://biomodels.net/biology-qualifiers/" xmlns:bqmodel="http://biomodels.net/model-qualifiers/">
            <rdf:Description rdf:about="#M_cpd00324_c0">
              <bqbiol:is>
                <rdf:Bag>
                  <rdf:li rdf:resource="http://identifiers.org/SBO:0000247"/>
                  <rdf:li rdf:resource="http://identifiers.org/metanetx.chemical/MNXM652"/>
                  <rdf:li rdf:resource="http://identifiers.org/inchikey:LSDPWZHWYPCBBB-UHFFFAOYSA-N"/>
                  <rdf:li rdf:resource="http://identifiers.org/seed.compound/cpd00324"/>
                  <rdf:li rdf:resource="http://identifiers.org/hmdb:HMDB03227"/>
                  <rdf:li rdf:resource="http://identifiers.org/kegg.compound:C00409"/>
                  <rdf:li rdf:resource="http://identifiers.org/CHEBI:16007"/>
                  <rdf:li rdf:resource="http://identifiers.org/CHEBI:14586"/>
                  <rdf:li rdf:resource="http://identifiers.org/CHEBI:25225"/>
                  <rdf:li rdf:resource="http://identifiers.org/CHEBI:6814"/>
                  <rdf:li rdf:resource="http://identifiers.org/bigg.metabolite:ch4s"/>
                  <rdf:li rdf:resource="http://identifiers.org/biocyc:META:CPD-7671"/>
                </rdf:Bag>
              </bqbiol:is>
            </rdf:Description>
          </rdf:RDF>
        </annotation>
      </species>
      <species metaid="M_cpd00790_c0" id="M_cpd00790_c0" name="O-Acetyl-L-homoserine-c0" compartment="c0" hasOnlySubstanceUnits="false" boundaryCondition="false" constant="false" fbc:charge="0" fbc:chemicalFormula="C6H11NO4">
        <annotation>
          <rdf:RDF xmlns:rdf="http://www.w3.org/1999/02/22-rdf-syntax-ns#" xmlns:dcterms="http://purl.org/dc/terms/" xmlns:vCard="http://www.w3.org/2001/vcard-rdf/3.0#" xmlns:vCard4="http://www.w3.org/2006/vcard/ns#" xmlns:bqbiol="http://biomodels.net/biology-qualifiers/" xmlns:bqmodel="http://biomodels.net/model-qualifiers/">
            <rdf:Description rdf:about="#M_cpd00790_c0">
              <bqbiol:is>
                <rdf:Bag>
                  <rdf:li rdf:resource="http://identifiers.org/SBO:0000247"/>
                  <rdf:li rdf:resource="http://identifiers.org/metanetx.chemical/MNXM699"/>
                  <rdf:li rdf:resource="http://identifiers.org/inchikey:FCXZBWSIAGGPCB-YFKPBYRVSA-N"/>
                  <rdf:li rdf:resource="http://identifiers.org/seed.compound/cpd00790"/>
                  <rdf:li rdf:resource="http://identifiers.org/kegg.compound:C01077"/>
                  <rdf:li rdf:resource="http://identifiers.org/CHEBI:16288"/>
                  <rdf:li rdf:resource="http://identifiers.org/CHEBI:12684"/>
                  <rdf:li rdf:resource="http://identifiers.org/CHEBI:12709"/>
                  <rdf:li rdf:resource="http://identifiers.org/CHEBI:21937"/>
                  <rdf:li rdf:resource="http://identifiers.org/CHEBI:7667"/>
                  <rdf:li rdf:resource="http://identifiers.org/CHEBI:57716"/>
                  <rdf:li rdf:resource="http://identifiers.org/bigg.metabolite:achms"/>
                  <rdf:li rdf:resource="http://identifiers.org/biocyc:META:CPD-667"/>
                </rdf:Bag>
              </bqbiol:is>
            </rdf:Description>
          </rdf:RDF>
        </annotation>
      </species>
      <species metaid="M_cpd00094_c0" id="M_cpd00094_c0" name="2-Oxobutyrate-c0" compartment="c0" hasOnlySubstanceUnits="false" boundaryCondition="false" constant="false" fbc:charge="-1" fbc:chemicalFormula="C4H5O3">
        <annotation>
          <rdf:RDF xmlns:rdf="http://www.w3.org/1999/02/22-rdf-syntax-ns#" xmlns:dcterms="http://purl.org/dc/terms/" xmlns:vCard="http://www.w3.org/2001/vcard-rdf/3.0#" xmlns:vCard4="http://www.w3.org/2006/vcard/ns#" xmlns:bqbiol="http://biomodels.net/biology-qualifiers/" xmlns:bqmodel="http://biomodels.net/model-qualifiers/">
            <rdf:Description rdf:about="#M_cpd00094_c0">
              <bqbiol:is>
                <rdf:Bag>
                  <rdf:li rdf:resource="http://identifiers.org/SBO:0000247"/>
                  <rdf:li rdf:resource="http://identifiers.org/metanetx.chemical/MNXM159"/>
                  <rdf:li rdf:resource="http://identifiers.org/inchikey:TYEYBOSBBBHJIV-UHFFFAOYSA-M"/>
                  <rdf:li rdf:resource="http://identifiers.org/seed.compound/cpd00094"/>
                  <rdf:li rdf:resource="http://identifiers.org/hmdb:HMDB00005"/>
                  <rdf:li rdf:resource="http://identifiers.org/hmdb:HMDB06544"/>
                  <rdf:li rdf:resource="http://identifiers.org/reactome:R-ALL-936714"/>
                  <rdf:li rdf:resource="http://identifiers.org/kegg.compound:C00109"/>
                  <rdf:li rdf:resource="http://identifiers.org/CHEBI:16763"/>
                  <rdf:li rdf:resource="http://identifiers.org/CHEBI:11636"/>
                  <rdf:li rdf:resource="http://identifiers.org/CHEBI:19741"/>
                  <rdf:li rdf:resource="http://identifiers.org/CHEBI:30831"/>
                  <rdf:li rdf:resource="http://identifiers.org/CHEBI:1250"/>
                  <rdf:li rdf:resource="http://identifiers.org/CHEBI:19743"/>
                  <rdf:li rdf:resource="http://identifiers.org/CHEBI:39748"/>
                  <rdf:li rdf:resource="http://identifiers.org/bigg.metabolite:2obut"/>
                  <rdf:li rdf:resource="http://identifiers.org/biocyc:META:2-OXOBUTANOATE"/>
                </rdf:Bag>
              </bqbiol:is>
            </rdf:Description>
          </rdf:RDF>
        </annotation>
      </species>
      <species metaid="M_cpd00482_c0" id="M_cpd00482_c0" name="2-Phospho-D-glycerate-c0" compartment="c0" hasOnlySubstanceUnits="false" boundaryCondition="false" constant="false" fbc:charge="-3" fbc:chemicalFormula="C3H4O7P">
        <annotation>
          <rdf:RDF xmlns:rdf="http://www.w3.org/1999/02/22-rdf-syntax-ns#" xmlns:dcterms="http://purl.org/dc/terms/" xmlns:vCard="http://www.w3.org/2001/vcard-rdf/3.0#" xmlns:vCard4="http://www.w3.org/2006/vcard/ns#" xmlns:bqbiol="http://biomodels.net/biology-qualifiers/" xmlns:bqmodel="http://biomodels.net/model-qualifiers/">
            <rdf:Description rdf:about="#M_cpd00482_c0">
              <bqbiol:is>
                <rdf:Bag>
                  <rdf:li rdf:resource="http://identifiers.org/SBO:0000247"/>
                  <rdf:li rdf:resource="http://identifiers.org/metanetx.chemical/MNXM275"/>
                  <rdf:li rdf:resource="http://identifiers.org/inchikey:GXIURPTVHJPJLF-UWTATZPHSA-K"/>
                  <rdf:li rdf:resource="http://identifiers.org/seed.compound/cpd00482"/>
                  <rdf:li rdf:resource="http://identifiers.org/hmdb:HMDB00362"/>
                  <rdf:li rdf:resource="http://identifiers.org/hmdb:HMDB03391"/>
                  <rdf:li rdf:resource="http://identifiers.org/hmdb:HMDB62707"/>
                  <rdf:li rdf:resource="http://identifiers.org/reactome:R-ALL-30485"/>
                  <rdf:li rdf:resource="http://identifiers.org/kegg.compound:C00631"/>
                  <rdf:li rdf:resource="http://identifiers.org/CHEBI:17835"/>
                  <rdf:li rdf:resource="http://identifiers.org/CHEBI:11651"/>
                  <rdf:li rdf:resource="http://identifiers.org/CHEBI:1267"/>
                  <rdf:li rdf:resource="http://identifiers.org/CHEBI:12986"/>
                  <rdf:li rdf:resource="http://identifiers.org/CHEBI:21028"/>
                  <rdf:li rdf:resource="http://identifiers.org/CHEBI:39868"/>
                  <rdf:li rdf:resource="http://identifiers.org/CHEBI:24344"/>
                  <rdf:li rdf:resource="http://identifiers.org/CHEBI:58289"/>
                  <rdf:li rdf:resource="http://identifiers.org/CHEBI:88350"/>
                  <rdf:li rdf:resource="http://identifiers.org/bigg.metabolite:2pg"/>
                  <rdf:li rdf:resource="http://identifiers.org/biocyc:META:2-PG"/>
                </rdf:Bag>
              </bqbiol:is>
            </rdf:Description>
          </rdf:RDF>
        </annotation>
      </species>
      <species metaid="M_cpd02820_c0" id="M_cpd02820_c0" name="UDP-N-acetylglucosamine enolpyruvate-c0" compartment="c0" hasOnlySubstanceUnits="false" boundaryCondition="false" constant="false" fbc:charge="-3" fbc:chemicalFormula="C20H26N3O19P2">
        <annotation>
          <rdf:RDF xmlns:rdf="http://www.w3.org/1999/02/22-rdf-syntax-ns#" xmlns:dcterms="http://purl.org/dc/terms/" xmlns:vCard="http://www.w3.org/2001/vcard-rdf/3.0#" xmlns:vCard4="http://www.w3.org/2006/vcard/ns#" xmlns:bqbiol="http://biomodels.net/biology-qualifiers/" xmlns:bqmodel="http://biomodels.net/model-qualifiers/">
            <rdf:Description rdf:about="#M_cpd02820_c0">
              <bqbiol:is>
                <rdf:Bag>
                  <rdf:li rdf:resource="http://identifiers.org/SBO:0000247"/>
                  <rdf:li rdf:resource="http://identifiers.org/metanetx.chemical/MNXM1688"/>
                  <rdf:li rdf:resource="http://identifiers.org/inchikey:BEGZZYPUNCJHKP-DBYWSUQTSA-K"/>
                  <rdf:li rdf:resource="http://identifiers.org/seed.compound/cpd02820"/>
                  <rdf:li rdf:resource="http://identifiers.org/kegg.compound:C04631"/>
                  <rdf:li rdf:resource="http://identifiers.org/CHEBI:16435"/>
                  <rdf:li rdf:resource="http://identifiers.org/CHEBI:13466"/>
                  <rdf:li rdf:resource="http://identifiers.org/CHEBI:13467"/>
                  <rdf:li rdf:resource="http://identifiers.org/CHEBI:22110"/>
                  <rdf:li rdf:resource="http://identifiers.org/CHEBI:9818"/>
                  <rdf:li rdf:resource="http://identifiers.org/CHEBI:57771"/>
                  <rdf:li rdf:resource="http://identifiers.org/CHEBI:68483"/>
                  <rdf:li rdf:resource="http://identifiers.org/CHEBI:68507"/>
                  <rdf:li rdf:resource="http://identifiers.org/bigg.metabolite:uaccg"/>
                  <rdf:li rdf:resource="http://identifiers.org/biocyc:META:UDP-ACETYL-CARBOXYVINYL-GLUCOSAMINE"/>
                </rdf:Bag>
              </bqbiol:is>
            </rdf:Description>
          </rdf:RDF>
        </annotation>
      </species>
      <species metaid="M_cpd00064_c0" id="M_cpd00064_c0" name="Ornithine-c0" compartment="c0" hasOnlySubstanceUnits="false" boundaryCondition="false" constant="false" fbc:charge="1" fbc:chemicalFormula="C5H13N2O2">
        <annotation>
          <rdf:RDF xmlns:rdf="http://www.w3.org/1999/02/22-rdf-syntax-ns#" xmlns:dcterms="http://purl.org/dc/terms/" xmlns:vCard="http://www.w3.org/2001/vcard-rdf/3.0#" xmlns:vCard4="http://www.w3.org/2006/vcard/ns#" xmlns:bqbiol="http://biomodels.net/biology-qualifiers/" xmlns:bqmodel="http://biomodels.net/model-qualifiers/">
            <rdf:Description rdf:about="#M_cpd00064_c0">
              <bqbiol:is>
                <rdf:Bag>
                  <rdf:li rdf:resource="http://identifiers.org/SBO:0000247"/>
                  <rdf:li rdf:resource="http://identifiers.org/metanetx.chemical/MNXM89689"/>
                  <rdf:li rdf:resource="http://identifiers.org/inchikey:AHLPHDHHMVZTML-BYPYZUCNSA-O"/>
                  <rdf:li rdf:resource="http://identifiers.org/seed.compound/cpd00064"/>
                  <rdf:li rdf:resource="http://identifiers.org/hmdb:HMDB00214"/>
                  <rdf:li rdf:resource="http://identifiers.org/hmdb:HMDB00818"/>
                  <rdf:li rdf:resource="http://identifiers.org/hmdb:HMDB04984"/>
                  <rdf:li rdf:resource="http://identifiers.org/hmdb:HMDB32455"/>
                  <rdf:li rdf:resource="http://identifiers.org/hmdb:HMDB62654"/>
                  <rdf:li rdf:resource="http://identifiers.org/hmdb:HMDB62718"/>
                  <rdf:li rdf:resource="http://identifiers.org/reactome:R-ALL-113585"/>
                  <rdf:li rdf:resource="http://identifiers.org/reactome:R-ALL-113586"/>
                  <rdf:li rdf:resource="http://identifiers.org/reactome:R-ALL-29498"/>
                  <rdf:li rdf:resource="http://identifiers.org/kegg.compound:C00077"/>
                  <rdf:li rdf:resource="http://identifiers.org/kegg.compound:C01602"/>
                  <rdf:li rdf:resource="http://identifiers.org/CHEBI:15729"/>
                  <rdf:li rdf:resource="http://identifiers.org/CHEBI:13148"/>
                  <rdf:li rdf:resource="http://identifiers.org/CHEBI:21367"/>
                  <rdf:li rdf:resource="http://identifiers.org/CHEBI:6280"/>
                  <rdf:li rdf:resource="http://identifiers.org/CHEBI:18257"/>
                  <rdf:li rdf:resource="http://identifiers.org/CHEBI:7784"/>
                  <rdf:li rdf:resource="http://identifiers.org/CHEBI:32964"/>
                  <rdf:li rdf:resource="http://identifiers.org/CHEBI:11448"/>
                  <rdf:li rdf:resource="http://identifiers.org/CHEBI:19370"/>
                  <rdf:li rdf:resource="http://identifiers.org/CHEBI:44667"/>
                  <rdf:li rdf:resource="http://identifiers.org/CHEBI:46911"/>
                  <rdf:li rdf:resource="http://identifiers.org/CHEBI:46912"/>
                  <rdf:li rdf:resource="http://identifiers.org/CHEBI:46913"/>
                  <rdf:li rdf:resource="http://identifiers.org/CHEBI:46914"/>
                  <rdf:li rdf:resource="http://identifiers.org/bigg.metabolite:orn"/>
                  <rdf:li rdf:resource="http://identifiers.org/bigg.metabolite:orn__L"/>
                  <rdf:li rdf:resource="http://identifiers.org/biocyc:META:L-ORNITHINE"/>
                </rdf:Bag>
              </bqbiol:is>
            </rdf:Description>
          </rdf:RDF>
        </annotation>
      </species>
      <species metaid="M_cpd02651_c0" id="M_cpd02651_c0" name="3,4-Dihydro-2H-Pyrrole-2-carboxylate-c0" compartment="c0" hasOnlySubstanceUnits="false" boundaryCondition="false" constant="false" fbc:charge="-1" fbc:chemicalFormula="C5H6NO2">
        <annotation>
          <rdf:RDF xmlns:rdf="http://www.w3.org/1999/02/22-rdf-syntax-ns#" xmlns:dcterms="http://purl.org/dc/terms/" xmlns:vCard="http://www.w3.org/2001/vcard-rdf/3.0#" xmlns:vCard4="http://www.w3.org/2006/vcard/ns#" xmlns:bqbiol="http://biomodels.net/biology-qualifiers/" xmlns:bqmodel="http://biomodels.net/model-qualifiers/">
            <rdf:Description rdf:about="#M_cpd02651_c0">
              <bqbiol:is>
                <rdf:Bag>
                  <rdf:li rdf:resource="http://identifiers.org/SBO:0000247"/>
                  <rdf:li rdf:resource="http://identifiers.org/metanetx.chemical/MNXM1617"/>
                  <rdf:li rdf:resource="http://identifiers.org/inchikey:DWAKNKKXGALPNW-UHFFFAOYSA-M"/>
                  <rdf:li rdf:resource="http://identifiers.org/seed.compound/cpd02651"/>
                  <rdf:li rdf:resource="http://identifiers.org/hmdb:HMDB01301"/>
                  <rdf:li rdf:resource="http://identifiers.org/hmdb:HMDB02240"/>
                  <rdf:li rdf:resource="http://identifiers.org/reactome:R-ALL-113590"/>
                  <rdf:li rdf:resource="http://identifiers.org/reactome:R-ALL-35305"/>
                  <rdf:li rdf:resource="http://identifiers.org/kegg.compound:C03912"/>
                  <rdf:li rdf:resource="http://identifiers.org/kegg.compound:C04322"/>
                  <rdf:li rdf:resource="http://identifiers.org/CHEBI:1372"/>
                  <rdf:li rdf:resource="http://identifiers.org/CHEBI:15893"/>
                  <rdf:li rdf:resource="http://identifiers.org/CHEBI:11297"/>
                  <rdf:li rdf:resource="http://identifiers.org/CHEBI:11689"/>
                  <rdf:li rdf:resource="http://identifiers.org/CHEBI:19095"/>
                  <rdf:li rdf:resource="http://identifiers.org/CHEBI:19873"/>
                  <rdf:li rdf:resource="http://identifiers.org/CHEBI:26458"/>
                  <rdf:li rdf:resource="http://identifiers.org/CHEBI:29066"/>
                  <rdf:li rdf:resource="http://identifiers.org/CHEBI:17388"/>
                  <rdf:li rdf:resource="http://identifiers.org/CHEBI:12409"/>
                  <rdf:li rdf:resource="http://identifiers.org/CHEBI:18727"/>
                  <rdf:li rdf:resource="http://identifiers.org/CHEBI:371"/>
                  <rdf:li rdf:resource="http://identifiers.org/bigg.metabolite:1pyr5c"/>
                  <rdf:li rdf:resource="http://identifiers.org/biocyc:META:L-DELTA1-PYRROLINE_5-CARBOXYLATE"/>
                </rdf:Bag>
              </bqbiol:is>
            </rdf:Description>
          </rdf:RDF>
        </annotation>
      </species>
      <species metaid="M_cpd00065_c0" id="M_cpd00065_c0" name="L-Tryptophan-c0" compartment="c0" hasOnlySubstanceUnits="false" boundaryCondition="false" constant="false" fbc:charge="0" fbc:chemicalFormula="C11H12N2O2">
        <annotation>
          <rdf:RDF xmlns:rdf="http://www.w3.org/1999/02/22-rdf-syntax-ns#" xmlns:dcterms="http://purl.org/dc/terms/" xmlns:vCard="http://www.w3.org/2001/vcard-rdf/3.0#" xmlns:vCard4="http://www.w3.org/2006/vcard/ns#" xmlns:bqbiol="http://biomodels.net/biology-qualifiers/" xmlns:bqmodel="http://biomodels.net/model-qualifiers/">
            <rdf:Description rdf:about="#M_cpd00065_c0">
              <bqbiol:is>
                <rdf:Bag>
                  <rdf:li rdf:resource="http://identifiers.org/SBO:0000247"/>
                  <rdf:li rdf:resource="http://identifiers.org/metanetx.chemical/MNXM94"/>
                  <rdf:li rdf:resource="http://identifiers.org/inchikey:QIVBCDIJIAJPQS-VIFPVBQESA-N"/>
                  <rdf:li rdf:resource="http://identifiers.org/seed.compound/cpd00065"/>
                  <rdf:li rdf:resource="http://identifiers.org/hmdb:HMDB00929"/>
                  <rdf:li rdf:resource="http://identifiers.org/hmdb:HMDB30396"/>
                  <rdf:li rdf:resource="http://identifiers.org/reactome:R-ALL-29500"/>
                  <rdf:li rdf:resource="http://identifiers.org/reactome:R-ALL-352006"/>
                  <rdf:li rdf:resource="http://identifiers.org/reactome:R-ALL-379709"/>
                  <rdf:li rdf:resource="http://identifiers.org/kegg.compound:C00078"/>
                  <rdf:li rdf:resource="http://identifiers.org/kegg.compound:C00806"/>
                  <rdf:li rdf:resource="http://identifiers.org/CHEBI:16828"/>
                  <rdf:li rdf:resource="http://identifiers.org/CHEBI:13178"/>
                  <rdf:li rdf:resource="http://identifiers.org/CHEBI:184633"/>
                  <rdf:li rdf:resource="http://identifiers.org/CHEBI:21407"/>
                  <rdf:li rdf:resource="http://identifiers.org/CHEBI:45988"/>
                  <rdf:li rdf:resource="http://identifiers.org/CHEBI:46086"/>
                  <rdf:li rdf:resource="http://identifiers.org/CHEBI:46125"/>
                  <rdf:li rdf:resource="http://identifiers.org/CHEBI:46225"/>
                  <rdf:li rdf:resource="http://identifiers.org/CHEBI:6310"/>
                  <rdf:li rdf:resource="http://identifiers.org/CHEBI:27897"/>
                  <rdf:li rdf:resource="http://identifiers.org/CHEBI:27163"/>
                  <rdf:li rdf:resource="http://identifiers.org/CHEBI:9769"/>
                  <rdf:li rdf:resource="http://identifiers.org/CHEBI:32702"/>
                  <rdf:li rdf:resource="http://identifiers.org/CHEBI:32704"/>
                  <rdf:li rdf:resource="http://identifiers.org/CHEBI:32727"/>
                  <rdf:li rdf:resource="http://identifiers.org/CHEBI:32728"/>
                  <rdf:li rdf:resource="http://identifiers.org/CHEBI:57912"/>
                  <rdf:li rdf:resource="http://identifiers.org/CHEBI:64554"/>
                  <rdf:li rdf:resource="http://identifiers.org/bigg.metabolite:trp__L"/>
                  <rdf:li rdf:resource="http://identifiers.org/biocyc:META:TRP"/>
                </rdf:Bag>
              </bqbiol:is>
            </rdf:Description>
          </rdf:RDF>
        </annotation>
      </species>
      <species metaid="M_cpd00359_c0" id="M_cpd00359_c0" name="indol-c0" compartment="c0" hasOnlySubstanceUnits="false" boundaryCondition="false" constant="false" fbc:charge="0" fbc:chemicalFormula="C8H7N">
        <annotation>
          <rdf:RDF xmlns:rdf="http://www.w3.org/1999/02/22-rdf-syntax-ns#" xmlns:dcterms="http://purl.org/dc/terms/" xmlns:vCard="http://www.w3.org/2001/vcard-rdf/3.0#" xmlns:vCard4="http://www.w3.org/2006/vcard/ns#" xmlns:bqbiol="http://biomodels.net/biology-qualifiers/" xmlns:bqmodel="http://biomodels.net/model-qualifiers/">
            <rdf:Description rdf:about="#M_cpd00359_c0">
              <bqbiol:is>
                <rdf:Bag>
                  <rdf:li rdf:resource="http://identifiers.org/SBO:0000247"/>
                  <rdf:li rdf:resource="http://identifiers.org/metanetx.chemical/MNXM377"/>
                  <rdf:li rdf:resource="http://identifiers.org/inchikey:SIKJAQJRHWYJAI-UHFFFAOYSA-N"/>
                  <rdf:li rdf:resource="http://identifiers.org/seed.compound/cpd00359"/>
                  <rdf:li rdf:resource="http://identifiers.org/hmdb:HMDB00738"/>
                  <rdf:li rdf:resource="http://identifiers.org/reactome:R-ALL-216547"/>
                  <rdf:li rdf:resource="http://identifiers.org/kegg.compound:C00463"/>
                  <rdf:li rdf:resource="http://identifiers.org/CHEBI:16881"/>
                  <rdf:li rdf:resource="http://identifiers.org/CHEBI:14444"/>
                  <rdf:li rdf:resource="http://identifiers.org/CHEBI:24794"/>
                  <rdf:li rdf:resource="http://identifiers.org/CHEBI:43537"/>
                  <rdf:li rdf:resource="http://identifiers.org/CHEBI:5900"/>
                  <rdf:li rdf:resource="http://identifiers.org/CHEBI:35579"/>
                  <rdf:li rdf:resource="http://identifiers.org/CHEBI:35581"/>
                  <rdf:li rdf:resource="http://identifiers.org/bigg.metabolite:indole"/>
                  <rdf:li rdf:resource="http://identifiers.org/biocyc:META:INDOLE"/>
                </rdf:Bag>
              </bqbiol:is>
            </rdf:Description>
          </rdf:RDF>
        </annotation>
      </species>
      <species metaid="M_cpd00278_c0" id="M_cpd00278_c0" name="Indolepyruvate-c0" compartment="c0" hasOnlySubstanceUnits="false" boundaryCondition="false" constant="false" fbc:charge="-1" fbc:chemicalFormula="C11H8NO3">
        <annotation>
          <rdf:RDF xmlns:rdf="http://www.w3.org/1999/02/22-rdf-syntax-ns#" xmlns:dcterms="http://purl.org/dc/terms/" xmlns:vCard="http://www.w3.org/2001/vcard-rdf/3.0#" xmlns:vCard4="http://www.w3.org/2006/vcard/ns#" xmlns:bqbiol="http://biomodels.net/biology-qualifiers/" xmlns:bqmodel="http://biomodels.net/model-qualifiers/">
            <rdf:Description rdf:about="#M_cpd00278_c0">
              <bqbiol:is>
                <rdf:Bag>
                  <rdf:li rdf:resource="http://identifiers.org/SBO:0000247"/>
                  <rdf:li rdf:resource="http://identifiers.org/metanetx.chemical/MNXM315"/>
                  <rdf:li rdf:resource="http://identifiers.org/inchikey:RSTKLPZEZYGQPY-UHFFFAOYSA-M"/>
                  <rdf:li rdf:resource="http://identifiers.org/seed.compound/cpd00278"/>
                  <rdf:li rdf:resource="http://identifiers.org/hmdb:HMDB60484"/>
                  <rdf:li rdf:resource="http://identifiers.org/reactome:R-ALL-893599"/>
                  <rdf:li rdf:resource="http://identifiers.org/kegg.compound:C00331"/>
                  <rdf:li rdf:resource="http://identifiers.org/CHEBI:17640"/>
                  <rdf:li rdf:resource="http://identifiers.org/CHEBI:11113"/>
                  <rdf:li rdf:resource="http://identifiers.org/CHEBI:11738"/>
                  <rdf:li rdf:resource="http://identifiers.org/CHEBI:14454"/>
                  <rdf:li rdf:resource="http://identifiers.org/CHEBI:24816"/>
                  <rdf:li rdf:resource="http://identifiers.org/CHEBI:29095"/>
                  <rdf:li rdf:resource="http://identifiers.org/CHEBI:29750"/>
                  <rdf:li rdf:resource="http://identifiers.org/CHEBI:24817"/>
                  <rdf:li rdf:resource="http://identifiers.org/CHEBI:39967"/>
                  <rdf:li rdf:resource="http://identifiers.org/CHEBI:5917"/>
                  <rdf:li rdf:resource="http://identifiers.org/bigg.metabolite:indpyr"/>
                  <rdf:li rdf:resource="http://identifiers.org/biocyc:META:INDOLE_PYRUVATE"/>
                </rdf:Bag>
              </bqbiol:is>
            </rdf:Description>
          </rdf:RDF>
        </annotation>
      </species>
      <species metaid="M_cpd00066_c0" id="M_cpd00066_c0" name="L-Phenylalanine-c0" compartment="c0" hasOnlySubstanceUnits="false" boundaryCondition="false" constant="false" fbc:charge="0" fbc:chemicalFormula="C9H11NO2">
        <annotation>
          <rdf:RDF xmlns:rdf="http://www.w3.org/1999/02/22-rdf-syntax-ns#" xmlns:dcterms="http://purl.org/dc/terms/" xmlns:vCard="http://www.w3.org/2001/vcard-rdf/3.0#" xmlns:vCard4="http://www.w3.org/2006/vcard/ns#" xmlns:bqbiol="http://biomodels.net/biology-qualifiers/" xmlns:bqmodel="http://biomodels.net/model-qualifiers/">
            <rdf:Description rdf:about="#M_cpd00066_c0">
              <bqbiol:is>
                <rdf:Bag>
                  <rdf:li rdf:resource="http://identifiers.org/SBO:0000247"/>
                  <rdf:li rdf:resource="http://identifiers.org/metanetx.chemical/MNXM97"/>
                  <rdf:li rdf:resource="http://identifiers.org/inchikey:COLNVLDHVKWLRT-QMMMGPOBSA-N"/>
                  <rdf:li rdf:resource="http://identifiers.org/seed.compound/cpd00066"/>
                  <rdf:li rdf:resource="http://identifiers.org/hmdb:HMDB00159"/>
                  <rdf:li rdf:resource="http://identifiers.org/hmdb:HMDB00612"/>
                  <rdf:li rdf:resource="http://identifiers.org/reactome:R-ALL-29502"/>
                  <rdf:li rdf:resource="http://identifiers.org/reactome:R-ALL-351993"/>
                  <rdf:li rdf:resource="http://identifiers.org/reactome:R-ALL-379701"/>
                  <rdf:li rdf:resource="http://identifiers.org/kegg.compound:C00079"/>
                  <rdf:li rdf:resource="http://identifiers.org/kegg.compound:C02057"/>
                  <rdf:li rdf:resource="http://identifiers.org/CHEBI:17295"/>
                  <rdf:li rdf:resource="http://identifiers.org/CHEBI:13151"/>
                  <rdf:li rdf:resource="http://identifiers.org/CHEBI:21370"/>
                  <rdf:li rdf:resource="http://identifiers.org/CHEBI:44851"/>
                  <rdf:li rdf:resource="http://identifiers.org/CHEBI:44885"/>
                  <rdf:li rdf:resource="http://identifiers.org/CHEBI:45079"/>
                  <rdf:li rdf:resource="http://identifiers.org/CHEBI:6282"/>
                  <rdf:li rdf:resource="http://identifiers.org/CHEBI:28044"/>
                  <rdf:li rdf:resource="http://identifiers.org/CHEBI:25984"/>
                  <rdf:li rdf:resource="http://identifiers.org/CHEBI:8089"/>
                  <rdf:li rdf:resource="http://identifiers.org/CHEBI:32486"/>
                  <rdf:li rdf:resource="http://identifiers.org/CHEBI:32487"/>
                  <rdf:li rdf:resource="http://identifiers.org/CHEBI:32504"/>
                  <rdf:li rdf:resource="http://identifiers.org/CHEBI:32505"/>
                  <rdf:li rdf:resource="http://identifiers.org/CHEBI:58095"/>
                  <rdf:li rdf:resource="http://identifiers.org/CHEBI:76052"/>
                  <rdf:li rdf:resource="http://identifiers.org/bigg.metabolite:phe__L"/>
                  <rdf:li rdf:resource="http://identifiers.org/biocyc:META:PHE"/>
                </rdf:Bag>
              </bqbiol:is>
            </rdf:Description>
          </rdf:RDF>
        </annotation>
      </species>
      <species metaid="M_cpd00143_c0" id="M_cpd00143_c0" name="Phenylpyruvate-c0" compartment="c0" hasOnlySubstanceUnits="false" boundaryCondition="false" constant="false" fbc:charge="-1" fbc:chemicalFormula="C9H7O3">
        <annotation>
          <rdf:RDF xmlns:rdf="http://www.w3.org/1999/02/22-rdf-syntax-ns#" xmlns:dcterms="http://purl.org/dc/terms/" xmlns:vCard="http://www.w3.org/2001/vcard-rdf/3.0#" xmlns:vCard4="http://www.w3.org/2006/vcard/ns#" xmlns:bqbiol="http://biomodels.net/biology-qualifiers/" xmlns:bqmodel="http://biomodels.net/model-qualifiers/">
            <rdf:Description rdf:about="#M_cpd00143_c0">
              <bqbiol:is>
                <rdf:Bag>
                  <rdf:li rdf:resource="http://identifiers.org/SBO:0000247"/>
                  <rdf:li rdf:resource="http://identifiers.org/metanetx.chemical/MNXM162242"/>
                  <rdf:li rdf:resource="http://identifiers.org/inchikey:BTNMPGBKDVTSJY-UHFFFAOYSA-M"/>
                  <rdf:li rdf:resource="http://identifiers.org/seed.compound/cpd00143"/>
                  <rdf:li rdf:resource="http://identifiers.org/hmdb:HMDB00205"/>
                  <rdf:li rdf:resource="http://identifiers.org/hmdb:HMDB01237"/>
                  <rdf:li rdf:resource="http://identifiers.org/hmdb:HMDB31629"/>
                  <rdf:li rdf:resource="http://identifiers.org/kegg.compound:C00166"/>
                  <rdf:li rdf:resource="http://identifiers.org/CHEBI:18005"/>
                  <rdf:li rdf:resource="http://identifiers.org/CHEBI:12821"/>
                  <rdf:li rdf:resource="http://identifiers.org/CHEBI:14784"/>
                  <rdf:li rdf:resource="http://identifiers.org/CHEBI:26007"/>
                  <rdf:li rdf:resource="http://identifiers.org/bigg.metabolite:phpyr"/>
                  <rdf:li rdf:resource="http://identifiers.org/biocyc:META:PHENYL-PYRUVATE"/>
                </rdf:Bag>
              </bqbiol:is>
            </rdf:Description>
          </rdf:RDF>
        </annotation>
      </species>
      <species metaid="M_cpd00333_c0" id="M_cpd00333_c0" name="(E)-Cinnamate-c0" compartment="c0" hasOnlySubstanceUnits="false" boundaryCondition="false" constant="false" fbc:charge="-1" fbc:chemicalFormula="C9H7O2">
        <annotation>
          <rdf:RDF xmlns:rdf="http://www.w3.org/1999/02/22-rdf-syntax-ns#" xmlns:dcterms="http://purl.org/dc/terms/" xmlns:vCard="http://www.w3.org/2001/vcard-rdf/3.0#" xmlns:vCard4="http://www.w3.org/2006/vcard/ns#" xmlns:bqbiol="http://biomodels.net/biology-qualifiers/" xmlns:bqmodel="http://biomodels.net/model-qualifiers/">
            <rdf:Description rdf:about="#M_cpd00333_c0">
              <bqbiol:is>
                <rdf:Bag>
                  <rdf:li rdf:resource="http://identifiers.org/SBO:0000247"/>
                  <rdf:li rdf:resource="http://identifiers.org/metanetx.chemical/MNXM438"/>
                  <rdf:li rdf:resource="http://identifiers.org/inchikey:WBYWAXJHAXSJNI-VOTSOKGWSA-M"/>
                  <rdf:li rdf:resource="http://identifiers.org/seed.compound/cpd00333"/>
                  <rdf:li rdf:resource="http://identifiers.org/hmdb:HMDB00567"/>
                  <rdf:li rdf:resource="http://identifiers.org/hmdb:HMDB00930"/>
                  <rdf:li rdf:resource="http://identifiers.org/kegg.compound:C00423"/>
                  <rdf:li rdf:resource="http://identifiers.org/kegg.compound:C10438"/>
                  <rdf:li rdf:resource="http://identifiers.org/CHEBI:15669"/>
                  <rdf:li rdf:resource="http://identifiers.org/CHEBI:10955"/>
                  <rdf:li rdf:resource="http://identifiers.org/CHEBI:12871"/>
                  <rdf:li rdf:resource="http://identifiers.org/CHEBI:12879"/>
                  <rdf:li rdf:resource="http://identifiers.org/CHEBI:27072"/>
                  <rdf:li rdf:resource="http://identifiers.org/CHEBI:23248"/>
                  <rdf:li rdf:resource="http://identifiers.org/CHEBI:27386"/>
                  <rdf:li rdf:resource="http://identifiers.org/CHEBI:23250"/>
                  <rdf:li rdf:resource="http://identifiers.org/CHEBI:3710"/>
                  <rdf:li rdf:resource="http://identifiers.org/CHEBI:35697"/>
                  <rdf:li rdf:resource="http://identifiers.org/CHEBI:10720"/>
                  <rdf:li rdf:resource="http://identifiers.org/CHEBI:27073"/>
                  <rdf:li rdf:resource="http://identifiers.org/CHEBI:45845"/>
                  <rdf:li rdf:resource="http://identifiers.org/CHEBI:35699"/>
                  <rdf:li rdf:resource="http://identifiers.org/CHEBI:35700"/>
                  <rdf:li rdf:resource="http://identifiers.org/bigg.metabolite:cinnm"/>
                  <rdf:li rdf:resource="http://identifiers.org/biocyc:META:CPD-674"/>
                </rdf:Bag>
              </bqbiol:is>
            </rdf:Description>
          </rdf:RDF>
        </annotation>
      </species>
      <species metaid="M_cpd02431_c0" id="M_cpd02431_c0" name="1-Pyrroline-5-carboxylate-c0" compartment="c0" hasOnlySubstanceUnits="false" boundaryCondition="false" constant="false" fbc:charge="-1" fbc:chemicalFormula="C5H6NO2">
        <annotation>
          <rdf:RDF xmlns:rdf="http://www.w3.org/1999/02/22-rdf-syntax-ns#" xmlns:dcterms="http://purl.org/dc/terms/" xmlns:vCard="http://www.w3.org/2001/vcard-rdf/3.0#" xmlns:vCard4="http://www.w3.org/2006/vcard/ns#" xmlns:bqbiol="http://biomodels.net/biology-qualifiers/" xmlns:bqmodel="http://biomodels.net/model-qualifiers/">
            <rdf:Description rdf:about="#M_cpd02431_c0">
              <bqbiol:is>
                <rdf:Bag>
                  <rdf:li rdf:resource="http://identifiers.org/SBO:0000247"/>
                  <rdf:li rdf:resource="http://identifiers.org/metanetx.chemical/MNXM1617"/>
                  <rdf:li rdf:resource="http://identifiers.org/inchikey:DWAKNKKXGALPNW-UHFFFAOYSA-M"/>
                  <rdf:li rdf:resource="http://identifiers.org/seed.compound/cpd02431"/>
                  <rdf:li rdf:resource="http://identifiers.org/hmdb:HMDB01301"/>
                  <rdf:li rdf:resource="http://identifiers.org/hmdb:HMDB02240"/>
                  <rdf:li rdf:resource="http://identifiers.org/reactome:R-ALL-113590"/>
                  <rdf:li rdf:resource="http://identifiers.org/reactome:R-ALL-35305"/>
                  <rdf:li rdf:resource="http://identifiers.org/kegg.compound:C03912"/>
                  <rdf:li rdf:resource="http://identifiers.org/kegg.compound:C04322"/>
                  <rdf:li rdf:resource="http://identifiers.org/CHEBI:1372"/>
                  <rdf:li rdf:resource="http://identifiers.org/CHEBI:15893"/>
                  <rdf:li rdf:resource="http://identifiers.org/CHEBI:11297"/>
                  <rdf:li rdf:resource="http://identifiers.org/CHEBI:11689"/>
                  <rdf:li rdf:resource="http://identifiers.org/CHEBI:19095"/>
                  <rdf:li rdf:resource="http://identifiers.org/CHEBI:19873"/>
                  <rdf:li rdf:resource="http://identifiers.org/CHEBI:26458"/>
                  <rdf:li rdf:resource="http://identifiers.org/CHEBI:29066"/>
                  <rdf:li rdf:resource="http://identifiers.org/CHEBI:17388"/>
                  <rdf:li rdf:resource="http://identifiers.org/CHEBI:12409"/>
                  <rdf:li rdf:resource="http://identifiers.org/CHEBI:18727"/>
                  <rdf:li rdf:resource="http://identifiers.org/CHEBI:371"/>
                  <rdf:li rdf:resource="http://identifiers.org/bigg.metabolite:1pyr5c"/>
                  <rdf:li rdf:resource="http://identifiers.org/biocyc:META:L-DELTA1-PYRROLINE_5-CARBOXYLATE"/>
                </rdf:Bag>
              </bqbiol:is>
            </rdf:Description>
          </rdf:RDF>
        </annotation>
      </species>
      <species metaid="M_cpd00139_c0" id="M_cpd00139_c0" name="Glycolate-c0" compartment="c0" hasOnlySubstanceUnits="false" boundaryCondition="false" constant="false" fbc:charge="-1" fbc:chemicalFormula="C2H3O3">
        <annotation>
          <rdf:RDF xmlns:rdf="http://www.w3.org/1999/02/22-rdf-syntax-ns#" xmlns:dcterms="http://purl.org/dc/terms/" xmlns:vCard="http://www.w3.org/2001/vcard-rdf/3.0#" xmlns:vCard4="http://www.w3.org/2006/vcard/ns#" xmlns:bqbiol="http://biomodels.net/biology-qualifiers/" xmlns:bqmodel="http://biomodels.net/model-qualifiers/">
            <rdf:Description rdf:about="#M_cpd00139_c0">
              <bqbiol:is>
                <rdf:Bag>
                  <rdf:li rdf:resource="http://identifiers.org/SBO:0000247"/>
                  <rdf:li rdf:resource="http://identifiers.org/metanetx.chemical/MNXM222"/>
                  <rdf:li rdf:resource="http://identifiers.org/inchikey:AEMRFAOFKBGASW-UHFFFAOYSA-M"/>
                  <rdf:li rdf:resource="http://identifiers.org/seed.compound/cpd00139"/>
                  <rdf:li rdf:resource="http://identifiers.org/hmdb:HMDB00115"/>
                  <rdf:li rdf:resource="http://identifiers.org/hmdb:HMDB03035"/>
                  <rdf:li rdf:resource="http://identifiers.org/reactome:R-ALL-389822"/>
                  <rdf:li rdf:resource="http://identifiers.org/kegg.compound:C00160"/>
                  <rdf:li rdf:resource="http://identifiers.org/CHEBI:17497"/>
                  <rdf:li rdf:resource="http://identifiers.org/CHEBI:24390"/>
                  <rdf:li rdf:resource="http://identifiers.org/CHEBI:42865"/>
                  <rdf:li rdf:resource="http://identifiers.org/CHEBI:5475"/>
                  <rdf:li rdf:resource="http://identifiers.org/CHEBI:29805"/>
                  <rdf:li rdf:resource="http://identifiers.org/CHEBI:14348"/>
                  <rdf:li rdf:resource="http://identifiers.org/CHEBI:24388"/>
                  <rdf:li rdf:resource="http://identifiers.org/bigg.metabolite:glyclt"/>
                  <rdf:li rdf:resource="http://identifiers.org/biocyc:META:GLYCOLLATE"/>
                </rdf:Bag>
              </bqbiol:is>
            </rdf:Description>
          </rdf:RDF>
        </annotation>
      </species>
      <species metaid="M_cpd00068_c0" id="M_cpd00068_c0" name="ITP-c0" compartment="c0" hasOnlySubstanceUnits="false" boundaryCondition="false" constant="false" fbc:charge="-3" fbc:chemicalFormula="C10H12N4O14P3">
        <annotation>
          <rdf:RDF xmlns:rdf="http://www.w3.org/1999/02/22-rdf-syntax-ns#" xmlns:dcterms="http://purl.org/dc/terms/" xmlns:vCard="http://www.w3.org/2001/vcard-rdf/3.0#" xmlns:vCard4="http://www.w3.org/2006/vcard/ns#" xmlns:bqbiol="http://biomodels.net/biology-qualifiers/" xmlns:bqmodel="http://biomodels.net/model-qualifiers/">
            <rdf:Description rdf:about="#M_cpd00068_c0">
              <bqbiol:is>
                <rdf:Bag>
                  <rdf:li rdf:resource="http://identifiers.org/SBO:0000247"/>
                  <rdf:li rdf:resource="http://identifiers.org/metanetx.chemical/MNXM423"/>
                  <rdf:li rdf:resource="http://identifiers.org/inchikey:HAEJPQIATWHALX-KQYNXXCUSA-J"/>
                  <rdf:li rdf:resource="http://identifiers.org/seed.compound/cpd00068"/>
                  <rdf:li rdf:resource="http://identifiers.org/hmdb:HMDB00189"/>
                  <rdf:li rdf:resource="http://identifiers.org/reactome:R-ALL-2509836"/>
                  <rdf:li rdf:resource="http://identifiers.org/kegg.compound:C00081"/>
                  <rdf:li rdf:resource="http://identifiers.org/CHEBI:16039"/>
                  <rdf:li rdf:resource="http://identifiers.org/CHEBI:13374"/>
                  <rdf:li rdf:resource="http://identifiers.org/CHEBI:19272"/>
                  <rdf:li rdf:resource="http://identifiers.org/CHEBI:43508"/>
                  <rdf:li rdf:resource="http://identifiers.org/CHEBI:5851"/>
                  <rdf:li rdf:resource="http://identifiers.org/CHEBI:57614"/>
                  <rdf:li rdf:resource="http://identifiers.org/CHEBI:61402"/>
                  <rdf:li rdf:resource="http://identifiers.org/bigg.metabolite:itp"/>
                  <rdf:li rdf:resource="http://identifiers.org/biocyc:META:ITP"/>
                </rdf:Bag>
              </bqbiol:is>
            </rdf:Description>
          </rdf:RDF>
        </annotation>
      </species>
      <species metaid="M_cpd00114_c0" id="M_cpd00114_c0" name="IMP-c0" compartment="c0" hasOnlySubstanceUnits="false" boundaryCondition="false" constant="false" fbc:charge="-2" fbc:chemicalFormula="C10H11N4O8P">
        <annotation>
          <rdf:RDF xmlns:rdf="http://www.w3.org/1999/02/22-rdf-syntax-ns#" xmlns:dcterms="http://purl.org/dc/terms/" xmlns:vCard="http://www.w3.org/2001/vcard-rdf/3.0#" xmlns:vCard4="http://www.w3.org/2006/vcard/ns#" xmlns:bqbiol="http://biomodels.net/biology-qualifiers/" xmlns:bqmodel="http://biomodels.net/model-qualifiers/">
            <rdf:Description rdf:about="#M_cpd00114_c0">
              <bqbiol:is>
                <rdf:Bag>
                  <rdf:li rdf:resource="http://identifiers.org/SBO:0000247"/>
                  <rdf:li rdf:resource="http://identifiers.org/metanetx.chemical/MNXM125"/>
                  <rdf:li rdf:resource="http://identifiers.org/inchikey:GRSZFWQUAKGDAV-KQYNXXCUSA-L"/>
                  <rdf:li rdf:resource="http://identifiers.org/seed.compound/cpd00114"/>
                  <rdf:li rdf:resource="http://identifiers.org/hmdb:HMDB00175"/>
                  <rdf:li rdf:resource="http://identifiers.org/reactome:R-ALL-2509792"/>
                  <rdf:li rdf:resource="http://identifiers.org/reactome:R-ALL-29602"/>
                  <rdf:li rdf:resource="http://identifiers.org/kegg.compound:C00130"/>
                  <rdf:li rdf:resource="http://identifiers.org/CHEBI:17202"/>
                  <rdf:li rdf:resource="http://identifiers.org/CHEBI:12057"/>
                  <rdf:li rdf:resource="http://identifiers.org/CHEBI:12063"/>
                  <rdf:li rdf:resource="http://identifiers.org/CHEBI:13372"/>
                  <rdf:li rdf:resource="http://identifiers.org/CHEBI:13373"/>
                  <rdf:li rdf:resource="http://identifiers.org/CHEBI:14457"/>
                  <rdf:li rdf:resource="http://identifiers.org/CHEBI:19271"/>
                  <rdf:li rdf:resource="http://identifiers.org/CHEBI:43418"/>
                  <rdf:li rdf:resource="http://identifiers.org/CHEBI:43475"/>
                  <rdf:li rdf:resource="http://identifiers.org/CHEBI:43524"/>
                  <rdf:li rdf:resource="http://identifiers.org/CHEBI:43528"/>
                  <rdf:li rdf:resource="http://identifiers.org/CHEBI:43563"/>
                  <rdf:li rdf:resource="http://identifiers.org/CHEBI:43611"/>
                  <rdf:li rdf:resource="http://identifiers.org/CHEBI:47501"/>
                  <rdf:li rdf:resource="http://identifiers.org/CHEBI:5849"/>
                  <rdf:li rdf:resource="http://identifiers.org/CHEBI:58053"/>
                  <rdf:li rdf:resource="http://identifiers.org/bigg.metabolite:imp"/>
                  <rdf:li rdf:resource="http://identifiers.org/biocyc:META:IMP"/>
                </rdf:Bag>
              </bqbiol:is>
            </rdf:Description>
          </rdf:RDF>
        </annotation>
      </species>
      <species metaid="M_cpd00090_c0" id="M_cpd00090_c0" name="IDP-c0" compartment="c0" hasOnlySubstanceUnits="false" boundaryCondition="false" constant="false" fbc:charge="-2" fbc:chemicalFormula="C10H12N4O11P2">
        <annotation>
          <rdf:RDF xmlns:rdf="http://www.w3.org/1999/02/22-rdf-syntax-ns#" xmlns:dcterms="http://purl.org/dc/terms/" xmlns:vCard="http://www.w3.org/2001/vcard-rdf/3.0#" xmlns:vCard4="http://www.w3.org/2006/vcard/ns#" xmlns:bqbiol="http://biomodels.net/biology-qualifiers/" xmlns:bqmodel="http://biomodels.net/model-qualifiers/">
            <rdf:Description rdf:about="#M_cpd00090_c0">
              <bqbiol:is>
                <rdf:Bag>
                  <rdf:li rdf:resource="http://identifiers.org/SBO:0000247"/>
                  <rdf:li rdf:resource="http://identifiers.org/metanetx.chemical/MNXM495"/>
                  <rdf:li rdf:resource="http://identifiers.org/inchikey:JPXZQMKKFWMMGK-KQYNXXCUSA-K"/>
                  <rdf:li rdf:resource="http://identifiers.org/seed.compound/cpd00090"/>
                  <rdf:li rdf:resource="http://identifiers.org/hmdb:HMDB03335"/>
                  <rdf:li rdf:resource="http://identifiers.org/reactome:R-ALL-2509811"/>
                  <rdf:li rdf:resource="http://identifiers.org/kegg.compound:C00104"/>
                  <rdf:li rdf:resource="http://identifiers.org/CHEBI:17808"/>
                  <rdf:li rdf:resource="http://identifiers.org/CHEBI:13371"/>
                  <rdf:li rdf:resource="http://identifiers.org/CHEBI:19270"/>
                  <rdf:li rdf:resource="http://identifiers.org/CHEBI:43252"/>
                  <rdf:li rdf:resource="http://identifiers.org/CHEBI:5848"/>
                  <rdf:li rdf:resource="http://identifiers.org/CHEBI:58280"/>
                  <rdf:li rdf:resource="http://identifiers.org/bigg.metabolite:idp"/>
                  <rdf:li rdf:resource="http://identifiers.org/biocyc:META:IDP"/>
                </rdf:Bag>
              </bqbiol:is>
            </rdf:Description>
          </rdf:RDF>
        </annotation>
      </species>
      <species metaid="M_cpd00069_c0" id="M_cpd00069_c0" name="L-Tyrosine-c0" compartment="c0" hasOnlySubstanceUnits="false" boundaryCondition="false" constant="false" fbc:charge="0" fbc:chemicalFormula="C9H11NO3">
        <annotation>
          <rdf:RDF xmlns:rdf="http://www.w3.org/1999/02/22-rdf-syntax-ns#" xmlns:dcterms="http://purl.org/dc/terms/" xmlns:vCard="http://www.w3.org/2001/vcard-rdf/3.0#" xmlns:vCard4="http://www.w3.org/2006/vcard/ns#" xmlns:bqbiol="http://biomodels.net/biology-qualifiers/" xmlns:bqmodel="http://biomodels.net/model-qualifiers/">
            <rdf:Description rdf:about="#M_cpd00069_c0">
              <bqbiol:is>
                <rdf:Bag>
                  <rdf:li rdf:resource="http://identifiers.org/SBO:0000247"/>
                  <rdf:li rdf:resource="http://identifiers.org/metanetx.chemical/MNXM76"/>
                  <rdf:li rdf:resource="http://identifiers.org/inchikey:OUYCCCASQSFEME-QMMMGPOBSA-N"/>
                  <rdf:li rdf:resource="http://identifiers.org/seed.compound/cpd00069"/>
                  <rdf:li rdf:resource="http://identifiers.org/hmdb:HMDB00158"/>
                  <rdf:li rdf:resource="http://identifiers.org/hmdb:HMDB00647"/>
                  <rdf:li rdf:resource="http://identifiers.org/reactome:R-ALL-29506"/>
                  <rdf:li rdf:resource="http://identifiers.org/reactome:R-ALL-352030"/>
                  <rdf:li rdf:resource="http://identifiers.org/reactome:R-ALL-379710"/>
                  <rdf:li rdf:resource="http://identifiers.org/reactome:R-ALL-5668567"/>
                  <rdf:li rdf:resource="http://identifiers.org/kegg.compound:C00082"/>
                  <rdf:li rdf:resource="http://identifiers.org/kegg.compound:C01536"/>
                  <rdf:li rdf:resource="http://identifiers.org/CHEBI:17895"/>
                  <rdf:li rdf:resource="http://identifiers.org/CHEBI:13181"/>
                  <rdf:li rdf:resource="http://identifiers.org/CHEBI:21411"/>
                  <rdf:li rdf:resource="http://identifiers.org/CHEBI:46070"/>
                  <rdf:li rdf:resource="http://identifiers.org/CHEBI:46161"/>
                  <rdf:li rdf:resource="http://identifiers.org/CHEBI:6313"/>
                  <rdf:li rdf:resource="http://identifiers.org/CHEBI:18186"/>
                  <rdf:li rdf:resource="http://identifiers.org/CHEBI:15277"/>
                  <rdf:li rdf:resource="http://identifiers.org/CHEBI:27176"/>
                  <rdf:li rdf:resource="http://identifiers.org/CHEBI:9800"/>
                  <rdf:li rdf:resource="http://identifiers.org/CHEBI:32760"/>
                  <rdf:li rdf:resource="http://identifiers.org/CHEBI:32761"/>
                  <rdf:li rdf:resource="http://identifiers.org/CHEBI:32762"/>
                  <rdf:li rdf:resource="http://identifiers.org/CHEBI:32784"/>
                  <rdf:li rdf:resource="http://identifiers.org/CHEBI:32785"/>
                  <rdf:li rdf:resource="http://identifiers.org/CHEBI:32786"/>
                  <rdf:li rdf:resource="http://identifiers.org/CHEBI:58315"/>
                  <rdf:li rdf:resource="http://identifiers.org/bigg.metabolite:tyr__L"/>
                  <rdf:li rdf:resource="http://identifiers.org/biocyc:META:TYR"/>
                </rdf:Bag>
              </bqbiol:is>
            </rdf:Description>
          </rdf:RDF>
        </annotation>
      </species>
      <species metaid="M_cpd00868_c0" id="M_cpd00868_c0" name="p-hydroxyphenylpyruvate-c0" compartment="c0" hasOnlySubstanceUnits="false" boundaryCondition="false" constant="false" fbc:charge="-1" fbc:chemicalFormula="C9H7O4">
        <annotation>
          <rdf:RDF xmlns:rdf="http://www.w3.org/1999/02/22-rdf-syntax-ns#" xmlns:dcterms="http://purl.org/dc/terms/" xmlns:vCard="http://www.w3.org/2001/vcard-rdf/3.0#" xmlns:vCard4="http://www.w3.org/2006/vcard/ns#" xmlns:bqbiol="http://biomodels.net/biology-qualifiers/" xmlns:bqmodel="http://biomodels.net/model-qualifiers/">
            <rdf:Description rdf:about="#M_cpd00868_c0">
              <bqbiol:is>
                <rdf:Bag>
                  <rdf:li rdf:resource="http://identifiers.org/SBO:0000247"/>
                  <rdf:li rdf:resource="http://identifiers.org/metanetx.chemical/MNXM153"/>
                  <rdf:li rdf:resource="http://identifiers.org/inchikey:KKADPXVIOXHVKN-UHFFFAOYSA-M"/>
                  <rdf:li rdf:resource="http://identifiers.org/seed.compound/cpd00868"/>
                  <rdf:li rdf:resource="http://identifiers.org/hmdb:HMDB00707"/>
                  <rdf:li rdf:resource="http://identifiers.org/reactome:R-ALL-31365"/>
                  <rdf:li rdf:resource="http://identifiers.org/kegg.compound:C01179"/>
                  <rdf:li rdf:resource="http://identifiers.org/CHEBI:15999"/>
                  <rdf:li rdf:resource="http://identifiers.org/CHEBI:1431"/>
                  <rdf:li rdf:resource="http://identifiers.org/CHEBI:20426"/>
                  <rdf:li rdf:resource="http://identifiers.org/CHEBI:42422"/>
                  <rdf:li rdf:resource="http://identifiers.org/CHEBI:36242"/>
                  <rdf:li rdf:resource="http://identifiers.org/CHEBI:11725"/>
                  <rdf:li rdf:resource="http://identifiers.org/CHEBI:11727"/>
                  <rdf:li rdf:resource="http://identifiers.org/CHEBI:12016"/>
                  <rdf:li rdf:resource="http://identifiers.org/CHEBI:20425"/>
                  <rdf:li rdf:resource="http://identifiers.org/CHEBI:594665"/>
                  <rdf:li rdf:resource="http://identifiers.org/bigg.metabolite:34hpp"/>
                  <rdf:li rdf:resource="http://identifiers.org/biocyc:META:P-HYDROXY-PHENYLPYRUVATE"/>
                </rdf:Bag>
              </bqbiol:is>
            </rdf:Description>
          </rdf:RDF>
        </annotation>
      </species>
      <species metaid="M_cpd00604_c0" id="M_cpd00604_c0" name="4-Coumarate-c0" compartment="c0" hasOnlySubstanceUnits="false" boundaryCondition="false" constant="false" fbc:charge="-1" fbc:chemicalFormula="C9H7O3">
        <annotation>
          <rdf:RDF xmlns:rdf="http://www.w3.org/1999/02/22-rdf-syntax-ns#" xmlns:dcterms="http://purl.org/dc/terms/" xmlns:vCard="http://www.w3.org/2001/vcard-rdf/3.0#" xmlns:vCard4="http://www.w3.org/2006/vcard/ns#" xmlns:bqbiol="http://biomodels.net/biology-qualifiers/" xmlns:bqmodel="http://biomodels.net/model-qualifiers/">
            <rdf:Description rdf:about="#M_cpd00604_c0">
              <bqbiol:is>
                <rdf:Bag>
                  <rdf:li rdf:resource="http://identifiers.org/SBO:0000247"/>
                  <rdf:li rdf:resource="http://identifiers.org/metanetx.chemical/MNXM505"/>
                  <rdf:li rdf:resource="http://identifiers.org/inchikey:NGSWKAQJJWESNS-ZZXKWVIFSA-M"/>
                  <rdf:li rdf:resource="http://identifiers.org/seed.compound/cpd00604"/>
                  <rdf:li rdf:resource="http://identifiers.org/hmdb:HMDB02035"/>
                  <rdf:li rdf:resource="http://identifiers.org/kegg.compound:C00811"/>
                  <rdf:li rdf:resource="http://identifiers.org/CHEBI:12876"/>
                  <rdf:li rdf:resource="http://identifiers.org/CHEBI:32373"/>
                  <rdf:li rdf:resource="http://identifiers.org/CHEBI:11978"/>
                  <rdf:li rdf:resource="http://identifiers.org/CHEBI:12007"/>
                  <rdf:li rdf:resource="http://identifiers.org/CHEBI:20347"/>
                  <rdf:li rdf:resource="http://identifiers.org/CHEBI:32374"/>
                  <rdf:li rdf:resource="http://identifiers.org/CHEBI:15796"/>
                  <rdf:li rdf:resource="http://identifiers.org/CHEBI:1812"/>
                  <rdf:li rdf:resource="http://identifiers.org/CHEBI:27061"/>
                  <rdf:li rdf:resource="http://identifiers.org/CHEBI:43108"/>
                  <rdf:li rdf:resource="http://identifiers.org/CHEBI:36090"/>
                  <rdf:li rdf:resource="http://identifiers.org/CHEBI:20348"/>
                  <rdf:li rdf:resource="http://identifiers.org/CHEBI:20405"/>
                  <rdf:li rdf:resource="http://identifiers.org/bigg.metabolite:T4hcinnm"/>
                  <rdf:li rdf:resource="http://identifiers.org/biocyc:META:COUMARATE"/>
                </rdf:Bag>
              </bqbiol:is>
            </rdf:Description>
          </rdf:RDF>
        </annotation>
      </species>
      <species metaid="M_cpd00363_c0" id="M_cpd00363_c0" name="Ethanol-c0" compartment="c0" hasOnlySubstanceUnits="false" boundaryCondition="false" constant="false" fbc:charge="0" fbc:chemicalFormula="C2H6O">
        <annotation>
          <rdf:RDF xmlns:rdf="http://www.w3.org/1999/02/22-rdf-syntax-ns#" xmlns:dcterms="http://purl.org/dc/terms/" xmlns:vCard="http://www.w3.org/2001/vcard-rdf/3.0#" xmlns:vCard4="http://www.w3.org/2006/vcard/ns#" xmlns:bqbiol="http://biomodels.net/biology-qualifiers/" xmlns:bqmodel="http://biomodels.net/model-qualifiers/">
            <rdf:Description rdf:about="#M_cpd00363_c0">
              <bqbiol:is>
                <rdf:Bag>
                  <rdf:li rdf:resource="http://identifiers.org/SBO:0000247"/>
                  <rdf:li rdf:resource="http://identifiers.org/metanetx.chemical/MNXM303"/>
                  <rdf:li rdf:resource="http://identifiers.org/inchikey:LFQSCWFLJHTTHZ-UHFFFAOYSA-N"/>
                  <rdf:li rdf:resource="http://identifiers.org/seed.compound/cpd00363"/>
                  <rdf:li rdf:resource="http://identifiers.org/hmdb:HMDB00108"/>
                  <rdf:li rdf:resource="http://identifiers.org/reactome:R-ALL-113748"/>
                  <rdf:li rdf:resource="http://identifiers.org/reactome:R-ALL-30203"/>
                  <rdf:li rdf:resource="http://identifiers.org/kegg.compound:C00469"/>
                  <rdf:li rdf:resource="http://identifiers.org/CHEBI:16236"/>
                  <rdf:li rdf:resource="http://identifiers.org/CHEBI:14222"/>
                  <rdf:li rdf:resource="http://identifiers.org/CHEBI:23978"/>
                  <rdf:li rdf:resource="http://identifiers.org/CHEBI:30878"/>
                  <rdf:li rdf:resource="http://identifiers.org/CHEBI:30880"/>
                  <rdf:li rdf:resource="http://identifiers.org/CHEBI:42377"/>
                  <rdf:li rdf:resource="http://identifiers.org/CHEBI:44594"/>
                  <rdf:li rdf:resource="http://identifiers.org/CHEBI:4879"/>
                  <rdf:li rdf:resource="http://identifiers.org/CHEBI:52092"/>
                  <rdf:li rdf:resource="http://identifiers.org/bigg.metabolite:etoh"/>
                  <rdf:li rdf:resource="http://identifiers.org/biocyc:META:ETOH"/>
                </rdf:Bag>
              </bqbiol:is>
            </rdf:Description>
          </rdf:RDF>
        </annotation>
      </species>
      <species metaid="M_cpd00071_c0" id="M_cpd00071_c0" name="Acetaldehyde-c0" compartment="c0" hasOnlySubstanceUnits="false" boundaryCondition="false" constant="false" fbc:charge="0" fbc:chemicalFormula="C2H4O">
        <annotation>
          <rdf:RDF xmlns:rdf="http://www.w3.org/1999/02/22-rdf-syntax-ns#" xmlns:dcterms="http://purl.org/dc/terms/" xmlns:vCard="http://www.w3.org/2001/vcard-rdf/3.0#" xmlns:vCard4="http://www.w3.org/2006/vcard/ns#" xmlns:bqbiol="http://biomodels.net/biology-qualifiers/" xmlns:bqmodel="http://biomodels.net/model-qualifiers/">
            <rdf:Description rdf:about="#M_cpd00071_c0">
              <bqbiol:is>
                <rdf:Bag>
                  <rdf:li rdf:resource="http://identifiers.org/SBO:0000247"/>
                  <rdf:li rdf:resource="http://identifiers.org/metanetx.chemical/MNXM75"/>
                  <rdf:li rdf:resource="http://identifiers.org/inchikey:IKHGUXGNUITLKF-UHFFFAOYSA-N"/>
                  <rdf:li rdf:resource="http://identifiers.org/seed.compound/cpd00071"/>
                  <rdf:li rdf:resource="http://identifiers.org/hmdb:HMDB00990"/>
                  <rdf:li rdf:resource="http://identifiers.org/reactome:R-ALL-113532"/>
                  <rdf:li rdf:resource="http://identifiers.org/reactome:R-ALL-113681"/>
                  <rdf:li rdf:resource="http://identifiers.org/reactome:R-ALL-113745"/>
                  <rdf:li rdf:resource="http://identifiers.org/reactome:R-ALL-29510"/>
                  <rdf:li rdf:resource="http://identifiers.org/kegg.compound:C00084"/>
                  <rdf:li rdf:resource="http://identifiers.org/CHEBI:15343"/>
                  <rdf:li rdf:resource="http://identifiers.org/CHEBI:13703"/>
                  <rdf:li rdf:resource="http://identifiers.org/CHEBI:22158"/>
                  <rdf:li rdf:resource="http://identifiers.org/CHEBI:2383"/>
                  <rdf:li rdf:resource="http://identifiers.org/CHEBI:40533"/>
                  <rdf:li rdf:resource="http://identifiers.org/bigg.metabolite:acald"/>
                  <rdf:li rdf:resource="http://identifiers.org/biocyc:META:ACETALD"/>
                </rdf:Bag>
              </bqbiol:is>
            </rdf:Description>
          </rdf:RDF>
        </annotation>
      </species>
      <species metaid="M_cpd00161_c0" id="M_cpd00161_c0" name="L-Threonine-c0" compartment="c0" hasOnlySubstanceUnits="false" boundaryCondition="false" constant="false" fbc:charge="0" fbc:chemicalFormula="C4H9NO3">
        <annotation>
          <rdf:RDF xmlns:rdf="http://www.w3.org/1999/02/22-rdf-syntax-ns#" xmlns:dcterms="http://purl.org/dc/terms/" xmlns:vCard="http://www.w3.org/2001/vcard-rdf/3.0#" xmlns:vCard4="http://www.w3.org/2006/vcard/ns#" xmlns:bqbiol="http://biomodels.net/biology-qualifiers/" xmlns:bqmodel="http://biomodels.net/model-qualifiers/">
            <rdf:Description rdf:about="#M_cpd00161_c0">
              <bqbiol:is>
                <rdf:Bag>
                  <rdf:li rdf:resource="http://identifiers.org/SBO:0000247"/>
                  <rdf:li rdf:resource="http://identifiers.org/metanetx.chemical/MNXM142"/>
                  <rdf:li rdf:resource="http://identifiers.org/inchikey:AYFVYJQAPQTCCC-GBXIJSLDSA-N"/>
                  <rdf:li rdf:resource="http://identifiers.org/seed.compound/cpd00161"/>
                  <rdf:li rdf:resource="http://identifiers.org/hmdb:HMDB00167"/>
                  <rdf:li rdf:resource="http://identifiers.org/reactome:R-ALL-351990"/>
                  <rdf:li rdf:resource="http://identifiers.org/reactome:R-ALL-352000"/>
                  <rdf:li rdf:resource="http://identifiers.org/reactome:R-ALL-379706"/>
                  <rdf:li rdf:resource="http://identifiers.org/kegg.compound:C00188"/>
                  <rdf:li rdf:resource="http://identifiers.org/CHEBI:16857"/>
                  <rdf:li rdf:resource="http://identifiers.org/CHEBI:13175"/>
                  <rdf:li rdf:resource="http://identifiers.org/CHEBI:21403"/>
                  <rdf:li rdf:resource="http://identifiers.org/CHEBI:42083"/>
                  <rdf:li rdf:resource="http://identifiers.org/CHEBI:45843"/>
                  <rdf:li rdf:resource="http://identifiers.org/CHEBI:45983"/>
                  <rdf:li rdf:resource="http://identifiers.org/CHEBI:6308"/>
                  <rdf:li rdf:resource="http://identifiers.org/CHEBI:26986"/>
                  <rdf:li rdf:resource="http://identifiers.org/CHEBI:32820"/>
                  <rdf:li rdf:resource="http://identifiers.org/CHEBI:32822"/>
                  <rdf:li rdf:resource="http://identifiers.org/CHEBI:32832"/>
                  <rdf:li rdf:resource="http://identifiers.org/CHEBI:32833"/>
                  <rdf:li rdf:resource="http://identifiers.org/CHEBI:57926"/>
                  <rdf:li rdf:resource="http://identifiers.org/bigg.metabolite:thr__L"/>
                  <rdf:li rdf:resource="http://identifiers.org/biocyc:META:THR"/>
                </rdf:Bag>
              </bqbiol:is>
            </rdf:Description>
          </rdf:RDF>
        </annotation>
      </species>
      <species metaid="M_cpd00072_c0" id="M_cpd00072_c0" name="D-fructose-6-phosphate-c0" compartment="c0" hasOnlySubstanceUnits="false" boundaryCondition="false" constant="false" fbc:charge="-2" fbc:chemicalFormula="C6H11O9P">
        <annotation>
          <rdf:RDF xmlns:rdf="http://www.w3.org/1999/02/22-rdf-syntax-ns#" xmlns:dcterms="http://purl.org/dc/terms/" xmlns:vCard="http://www.w3.org/2001/vcard-rdf/3.0#" xmlns:vCard4="http://www.w3.org/2006/vcard/ns#" xmlns:bqbiol="http://biomodels.net/biology-qualifiers/" xmlns:bqmodel="http://biomodels.net/model-qualifiers/">
            <rdf:Description rdf:about="#M_cpd00072_c0">
              <bqbiol:is>
                <rdf:Bag>
                  <rdf:li rdf:resource="http://identifiers.org/SBO:0000247"/>
                  <rdf:li rdf:resource="http://identifiers.org/metanetx.chemical/MNXM162235"/>
                  <rdf:li rdf:resource="http://identifiers.org/inchikey:BGWGXPAPYGQALX-VRPWFDPXSA-L"/>
                  <rdf:li rdf:resource="http://identifiers.org/seed.compound/cpd00072"/>
                  <rdf:li rdf:resource="http://identifiers.org/kegg.compound:C00085"/>
                  <rdf:li rdf:resource="http://identifiers.org/CHEBI:61527"/>
                  <rdf:li rdf:resource="http://identifiers.org/CHEBI:61553"/>
                  <rdf:li rdf:resource="http://identifiers.org/biocyc:META:CPD-18719"/>
                </rdf:Bag>
              </bqbiol:is>
            </rdf:Description>
          </rdf:RDF>
        </annotation>
      </species>
      <species metaid="M_cpd00290_c0" id="M_cpd00290_c0" name="D-fructose-1,6-bisphosphate-c0" compartment="c0" hasOnlySubstanceUnits="false" boundaryCondition="false" constant="false" fbc:charge="-4" fbc:chemicalFormula="C6H10O12P2">
        <annotation>
          <rdf:RDF xmlns:rdf="http://www.w3.org/1999/02/22-rdf-syntax-ns#" xmlns:dcterms="http://purl.org/dc/terms/" xmlns:vCard="http://www.w3.org/2001/vcard-rdf/3.0#" xmlns:vCard4="http://www.w3.org/2006/vcard/ns#" xmlns:bqbiol="http://biomodels.net/biology-qualifiers/" xmlns:bqmodel="http://biomodels.net/model-qualifiers/">
            <rdf:Description rdf:about="#M_cpd00290_c0">
              <bqbiol:is>
                <rdf:Bag>
                  <rdf:li rdf:resource="http://identifiers.org/SBO:0000247"/>
                  <rdf:li rdf:resource="http://identifiers.org/metanetx.chemical/MNXM417"/>
                  <rdf:li rdf:resource="http://identifiers.org/inchikey:RNBGYGVWRKECFJ-VRPWFDPXSA-J"/>
                  <rdf:li rdf:resource="http://identifiers.org/seed.compound/cpd00290"/>
                  <rdf:li rdf:resource="http://identifiers.org/kegg.compound:C00354"/>
                  <rdf:li rdf:resource="http://identifiers.org/CHEBI:37736"/>
                  <rdf:li rdf:resource="http://identifiers.org/CHEBI:49299"/>
                  <rdf:li rdf:resource="http://identifiers.org/bigg.metabolite:fdp"/>
                </rdf:Bag>
              </bqbiol:is>
            </rdf:Description>
          </rdf:RDF>
        </annotation>
      </species>
      <species metaid="M_cpd00288_c0" id="M_cpd00288_c0" name="D-Glucosamine phosphate-c0" compartment="c0" hasOnlySubstanceUnits="false" boundaryCondition="false" constant="false" fbc:charge="-1" fbc:chemicalFormula="C6H13NO8P">
        <annotation>
          <rdf:RDF xmlns:rdf="http://www.w3.org/1999/02/22-rdf-syntax-ns#" xmlns:dcterms="http://purl.org/dc/terms/" xmlns:vCard="http://www.w3.org/2001/vcard-rdf/3.0#" xmlns:vCard4="http://www.w3.org/2006/vcard/ns#" xmlns:bqbiol="http://biomodels.net/biology-qualifiers/" xmlns:bqmodel="http://biomodels.net/model-qualifiers/">
            <rdf:Description rdf:about="#M_cpd00288_c0">
              <bqbiol:is>
                <rdf:Bag>
                  <rdf:li rdf:resource="http://identifiers.org/SBO:0000247"/>
                  <rdf:li rdf:resource="http://identifiers.org/metanetx.chemical/MNXM370"/>
                  <rdf:li rdf:resource="http://identifiers.org/inchikey:XHMJOUIAFHJHBW-IVMDWMLBSA-M"/>
                  <rdf:li rdf:resource="http://identifiers.org/seed.compound/cpd00288"/>
                  <rdf:li rdf:resource="http://identifiers.org/kegg.compound:C00352"/>
                  <rdf:li rdf:resource="http://identifiers.org/CHEBI:12962"/>
                  <rdf:li rdf:resource="http://identifiers.org/CHEBI:47987"/>
                  <rdf:li rdf:resource="http://identifiers.org/CHEBI:58725"/>
                  <rdf:li rdf:resource="http://identifiers.org/bigg.metabolite:gam6p"/>
                  <rdf:li rdf:resource="http://identifiers.org/biocyc:META:D-GLUCOSAMINE-6-P"/>
                </rdf:Bag>
              </bqbiol:is>
            </rdf:Description>
          </rdf:RDF>
        </annotation>
      </species>
      <species metaid="M_cpd00084_c0" id="M_cpd00084_c0" name="L-Cysteine-c0" compartment="c0" hasOnlySubstanceUnits="false" boundaryCondition="false" constant="false" fbc:charge="0" fbc:chemicalFormula="C3H7NO2S">
        <annotation>
          <rdf:RDF xmlns:rdf="http://www.w3.org/1999/02/22-rdf-syntax-ns#" xmlns:dcterms="http://purl.org/dc/terms/" xmlns:vCard="http://www.w3.org/2001/vcard-rdf/3.0#" xmlns:vCard4="http://www.w3.org/2006/vcard/ns#" xmlns:bqbiol="http://biomodels.net/biology-qualifiers/" xmlns:bqmodel="http://biomodels.net/model-qualifiers/">
            <rdf:Description rdf:about="#M_cpd00084_c0">
              <bqbiol:is>
                <rdf:Bag>
                  <rdf:li rdf:resource="http://identifiers.org/SBO:0000247"/>
                  <rdf:li rdf:resource="http://identifiers.org/metanetx.chemical/MNXM738068"/>
                  <rdf:li rdf:resource="http://identifiers.org/inchikey:XUJNEKJLAYXESH-REOHCLBHSA-N"/>
                  <rdf:li rdf:resource="http://identifiers.org/seed.compound/cpd00084"/>
                  <rdf:li rdf:resource="http://identifiers.org/hmdb:HMDB00574"/>
                  <rdf:li rdf:resource="http://identifiers.org/reactome:R-ALL-111707"/>
                  <rdf:li rdf:resource="http://identifiers.org/reactome:R-ALL-352016"/>
                  <rdf:li rdf:resource="http://identifiers.org/reactome:R-ALL-379721"/>
                  <rdf:li rdf:resource="http://identifiers.org/reactome:R-ALL-5668576"/>
                  <rdf:li rdf:resource="http://identifiers.org/kegg.compound:C00097"/>
                  <rdf:li rdf:resource="http://identifiers.org/kegg.compound:C00736"/>
                  <rdf:li rdf:resource="http://identifiers.org/CHEBI:15356"/>
                  <rdf:li rdf:resource="http://identifiers.org/CHEBI:14061"/>
                  <rdf:li rdf:resource="http://identifiers.org/CHEBI:23508"/>
                  <rdf:li rdf:resource="http://identifiers.org/CHEBI:4050"/>
                  <rdf:li rdf:resource="http://identifiers.org/CHEBI:17561"/>
                  <rdf:li rdf:resource="http://identifiers.org/CHEBI:13095"/>
                  <rdf:li rdf:resource="http://identifiers.org/CHEBI:21261"/>
                  <rdf:li rdf:resource="http://identifiers.org/CHEBI:41227"/>
                  <rdf:li rdf:resource="http://identifiers.org/CHEBI:41700"/>
                  <rdf:li rdf:resource="http://identifiers.org/CHEBI:41768"/>
                  <rdf:li rdf:resource="http://identifiers.org/CHEBI:41781"/>
                  <rdf:li rdf:resource="http://identifiers.org/CHEBI:41811"/>
                  <rdf:li rdf:resource="http://identifiers.org/CHEBI:6207"/>
                  <rdf:li rdf:resource="http://identifiers.org/CHEBI:32442"/>
                  <rdf:li rdf:resource="http://identifiers.org/CHEBI:32443"/>
                  <rdf:li rdf:resource="http://identifiers.org/CHEBI:32445"/>
                  <rdf:li rdf:resource="http://identifiers.org/CHEBI:32456"/>
                  <rdf:li rdf:resource="http://identifiers.org/CHEBI:32457"/>
                  <rdf:li rdf:resource="http://identifiers.org/CHEBI:32458"/>
                  <rdf:li rdf:resource="http://identifiers.org/CHEBI:35235"/>
                  <rdf:li rdf:resource="http://identifiers.org/CHEBI:35237"/>
                  <rdf:li rdf:resource="http://identifiers.org/bigg.metabolite:cys__L"/>
                  <rdf:li rdf:resource="http://identifiers.org/biocyc:META:CYS"/>
                </rdf:Bag>
              </bqbiol:is>
            </rdf:Description>
          </rdf:RDF>
        </annotation>
      </species>
      <species metaid="M_cpd00239_c0" id="M_cpd00239_c0" name="H2S-c0" compartment="c0" hasOnlySubstanceUnits="false" boundaryCondition="false" constant="false" fbc:charge="-1" fbc:chemicalFormula="HS">
        <annotation>
          <rdf:RDF xmlns:rdf="http://www.w3.org/1999/02/22-rdf-syntax-ns#" xmlns:dcterms="http://purl.org/dc/terms/" xmlns:vCard="http://www.w3.org/2001/vcard-rdf/3.0#" xmlns:vCard4="http://www.w3.org/2006/vcard/ns#" xmlns:bqbiol="http://biomodels.net/biology-qualifiers/" xmlns:bqmodel="http://biomodels.net/model-qualifiers/">
            <rdf:Description rdf:about="#M_cpd00239_c0">
              <bqbiol:is>
                <rdf:Bag>
                  <rdf:li rdf:resource="http://identifiers.org/SBO:0000247"/>
                  <rdf:li rdf:resource="http://identifiers.org/metanetx.chemical/MNXM89582"/>
                  <rdf:li rdf:resource="http://identifiers.org/inchikey:RWSOTUBLDIXVET-UHFFFAOYSA-M"/>
                  <rdf:li rdf:resource="http://identifiers.org/seed.compound/cpd00239"/>
                  <rdf:li rdf:resource="http://identifiers.org/hmdb:HMDB00598"/>
                  <rdf:li rdf:resource="http://identifiers.org/hmdb:HMDB03276"/>
                  <rdf:li rdf:resource="http://identifiers.org/reactome:R-ALL-1614532"/>
                  <rdf:li rdf:resource="http://identifiers.org/reactome:R-ALL-1655881"/>
                  <rdf:li rdf:resource="http://identifiers.org/reactome:R-ALL-1663154"/>
                  <rdf:li rdf:resource="http://identifiers.org/kegg.compound:C00283"/>
                  <rdf:li rdf:resource="http://identifiers.org/CHEBI:15138"/>
                  <rdf:li rdf:resource="http://identifiers.org/CHEBI:16136"/>
                  <rdf:li rdf:resource="http://identifiers.org/CHEBI:13356"/>
                  <rdf:li rdf:resource="http://identifiers.org/CHEBI:14414"/>
                  <rdf:li rdf:resource="http://identifiers.org/CHEBI:24639"/>
                  <rdf:li rdf:resource="http://identifiers.org/CHEBI:43058"/>
                  <rdf:li rdf:resource="http://identifiers.org/CHEBI:45489"/>
                  <rdf:li rdf:resource="http://identifiers.org/CHEBI:5787"/>
                  <rdf:li rdf:resource="http://identifiers.org/CHEBI:29919"/>
                  <rdf:li rdf:resource="http://identifiers.org/CHEBI:30488"/>
                  <rdf:li rdf:resource="http://identifiers.org/bigg.metabolite:h2s"/>
                  <rdf:li rdf:resource="http://identifiers.org/biocyc:META:CPD-7046"/>
                  <rdf:li rdf:resource="http://identifiers.org/biocyc:META:CPD-846"/>
                  <rdf:li rdf:resource="http://identifiers.org/biocyc:META:HS"/>
                </rdf:Bag>
              </bqbiol:is>
            </rdf:Description>
          </rdf:RDF>
        </annotation>
      </species>
      <species metaid="M_cpd00076_c0" id="M_cpd00076_c0" name="Sucrose-c0" compartment="c0" hasOnlySubstanceUnits="false" boundaryCondition="false" constant="false" fbc:charge="0" fbc:chemicalFormula="C12H22O11">
        <annotation>
          <rdf:RDF xmlns:rdf="http://www.w3.org/1999/02/22-rdf-syntax-ns#" xmlns:dcterms="http://purl.org/dc/terms/" xmlns:vCard="http://www.w3.org/2001/vcard-rdf/3.0#" xmlns:vCard4="http://www.w3.org/2006/vcard/ns#" xmlns:bqbiol="http://biomodels.net/biology-qualifiers/" xmlns:bqmodel="http://biomodels.net/model-qualifiers/">
            <rdf:Description rdf:about="#M_cpd00076_c0">
              <bqbiol:is>
                <rdf:Bag>
                  <rdf:li rdf:resource="http://identifiers.org/SBO:0000247"/>
                  <rdf:li rdf:resource="http://identifiers.org/metanetx.chemical/MNXM167"/>
                  <rdf:li rdf:resource="http://identifiers.org/inchikey:CZMRCDWAGMRECN-UGDNZRGBSA-N"/>
                  <rdf:li rdf:resource="http://identifiers.org/seed.compound/cpd00076"/>
                  <rdf:li rdf:resource="http://identifiers.org/hmdb:HMDB00258"/>
                  <rdf:li rdf:resource="http://identifiers.org/reactome:R-ALL-188980"/>
                  <rdf:li rdf:resource="http://identifiers.org/kegg.compound:C00089"/>
                  <rdf:li rdf:resource="http://identifiers.org/CHEBI:17992"/>
                  <rdf:li rdf:resource="http://identifiers.org/CHEBI:15128"/>
                  <rdf:li rdf:resource="http://identifiers.org/CHEBI:26812"/>
                  <rdf:li rdf:resource="http://identifiers.org/CHEBI:45795"/>
                  <rdf:li rdf:resource="http://identifiers.org/CHEBI:9314"/>
                  <rdf:li rdf:resource="http://identifiers.org/bigg.metabolite:sucr"/>
                  <rdf:li rdf:resource="http://identifiers.org/biocyc:META:SUCROSE"/>
                </rdf:Bag>
              </bqbiol:is>
            </rdf:Description>
          </rdf:RDF>
        </annotation>
      </species>
      <species metaid="M_cpd00077_c0" id="M_cpd00077_c0" name="Catechol-c0" compartment="c0" hasOnlySubstanceUnits="false" boundaryCondition="false" constant="false" fbc:charge="0" fbc:chemicalFormula="C6H6O2">
        <annotation>
          <rdf:RDF xmlns:rdf="http://www.w3.org/1999/02/22-rdf-syntax-ns#" xmlns:dcterms="http://purl.org/dc/terms/" xmlns:vCard="http://www.w3.org/2001/vcard-rdf/3.0#" xmlns:vCard4="http://www.w3.org/2006/vcard/ns#" xmlns:bqbiol="http://biomodels.net/biology-qualifiers/" xmlns:bqmodel="http://biomodels.net/model-qualifiers/">
            <rdf:Description rdf:about="#M_cpd00077_c0">
              <bqbiol:is>
                <rdf:Bag>
                  <rdf:li rdf:resource="http://identifiers.org/SBO:0000247"/>
                  <rdf:li rdf:resource="http://identifiers.org/metanetx.chemical/MNXM181"/>
                  <rdf:li rdf:resource="http://identifiers.org/inchikey:YCIMNLLNPGFGHC-UHFFFAOYSA-N"/>
                  <rdf:li rdf:resource="http://identifiers.org/seed.compound/cpd00077"/>
                  <rdf:li rdf:resource="http://identifiers.org/hmdb:HMDB00957"/>
                  <rdf:li rdf:resource="http://identifiers.org/kegg.compound:C00090"/>
                  <rdf:li rdf:resource="http://identifiers.org/kegg.compound:C01785"/>
                  <rdf:li rdf:resource="http://identifiers.org/kegg.compound:C15571"/>
                  <rdf:li rdf:resource="http://identifiers.org/CHEBI:18135"/>
                  <rdf:li rdf:resource="http://identifiers.org/CHEBI:135158"/>
                  <rdf:li rdf:resource="http://identifiers.org/CHEBI:13950"/>
                  <rdf:li rdf:resource="http://identifiers.org/CHEBI:23054"/>
                  <rdf:li rdf:resource="http://identifiers.org/CHEBI:3467"/>
                  <rdf:li rdf:resource="http://identifiers.org/CHEBI:41441"/>
                  <rdf:li rdf:resource="http://identifiers.org/CHEBI:32402"/>
                  <rdf:li rdf:resource="http://identifiers.org/CHEBI:50524"/>
                  <rdf:li rdf:resource="http://identifiers.org/bigg.metabolite:catechol"/>
                  <rdf:li rdf:resource="http://identifiers.org/biocyc:META:CATECHOL"/>
                  <rdf:li rdf:resource="http://identifiers.org/biocyc:META:Catechols"/>
                </rdf:Bag>
              </bqbiol:is>
            </rdf:Description>
          </rdf:RDF>
        </annotation>
      </species>
      <species metaid="M_cpd00518_c0" id="M_cpd00518_c0" name="2-Hydroxymuconic semialdehyde-c0" compartment="c0" hasOnlySubstanceUnits="false" boundaryCondition="false" constant="false" fbc:charge="-1" fbc:chemicalFormula="C6H5O4">
        <annotation>
          <rdf:RDF xmlns:rdf="http://www.w3.org/1999/02/22-rdf-syntax-ns#" xmlns:dcterms="http://purl.org/dc/terms/" xmlns:vCard="http://www.w3.org/2001/vcard-rdf/3.0#" xmlns:vCard4="http://www.w3.org/2006/vcard/ns#" xmlns:bqbiol="http://biomodels.net/biology-qualifiers/" xmlns:bqmodel="http://biomodels.net/model-qualifiers/">
            <rdf:Description rdf:about="#M_cpd00518_c0">
              <bqbiol:is>
                <rdf:Bag>
                  <rdf:li rdf:resource="http://identifiers.org/SBO:0000247"/>
                  <rdf:li rdf:resource="http://identifiers.org/metanetx.chemical/MNXM1102"/>
                  <rdf:li rdf:resource="http://identifiers.org/inchikey:KGLCZTRXNNGESL-WFTYEQLWSA-M"/>
                  <rdf:li rdf:resource="http://identifiers.org/seed.compound/cpd00518"/>
                  <rdf:li rdf:resource="http://identifiers.org/kegg.compound:C00682"/>
                  <rdf:li rdf:resource="http://identifiers.org/CHEBI:17236"/>
                  <rdf:li rdf:resource="http://identifiers.org/CHEBI:11599"/>
                  <rdf:li rdf:resource="http://identifiers.org/CHEBI:1168"/>
                  <rdf:li rdf:resource="http://identifiers.org/CHEBI:19653"/>
                  <rdf:li rdf:resource="http://identifiers.org/CHEBI:58068"/>
                  <rdf:li rdf:resource="http://identifiers.org/CHEBI:66943"/>
                  <rdf:li rdf:resource="http://identifiers.org/CHEBI:67110"/>
                  <rdf:li rdf:resource="http://identifiers.org/CHEBI:71198"/>
                  <rdf:li rdf:resource="http://identifiers.org/CHEBI:71207"/>
                  <rdf:li rdf:resource="http://identifiers.org/bigg.metabolite:2hmcnsad"/>
                  <rdf:li rdf:resource="http://identifiers.org/biocyc:META:HYDROXYMUCONATE-SALD"/>
                </rdf:Bag>
              </bqbiol:is>
            </rdf:Description>
          </rdf:RDF>
        </annotation>
      </species>
      <species metaid="M_cpd00523_c0" id="M_cpd00523_c0" name="Trehalose 6-phosphate-c0" compartment="c0" hasOnlySubstanceUnits="false" boundaryCondition="false" constant="false" fbc:charge="-2" fbc:chemicalFormula="C12H21O14P">
        <annotation>
          <rdf:RDF xmlns:rdf="http://www.w3.org/1999/02/22-rdf-syntax-ns#" xmlns:dcterms="http://purl.org/dc/terms/" xmlns:vCard="http://www.w3.org/2001/vcard-rdf/3.0#" xmlns:vCard4="http://www.w3.org/2006/vcard/ns#" xmlns:bqbiol="http://biomodels.net/biology-qualifiers/" xmlns:bqmodel="http://biomodels.net/model-qualifiers/">
            <rdf:Description rdf:about="#M_cpd00523_c0">
              <bqbiol:is>
                <rdf:Bag>
                  <rdf:li rdf:resource="http://identifiers.org/SBO:0000247"/>
                  <rdf:li rdf:resource="http://identifiers.org/metanetx.chemical/MNXM448"/>
                  <rdf:li rdf:resource="http://identifiers.org/inchikey:LABSPYBHMPDTEL-LIZSDCNHSA-L"/>
                  <rdf:li rdf:resource="http://identifiers.org/seed.compound/cpd00523"/>
                  <rdf:li rdf:resource="http://identifiers.org/hmdb:HMDB01124"/>
                  <rdf:li rdf:resource="http://identifiers.org/reactome:R-ALL-868701"/>
                  <rdf:li rdf:resource="http://identifiers.org/kegg.compound:C00689"/>
                  <rdf:li rdf:resource="http://identifiers.org/CHEBI:18283"/>
                  <rdf:li rdf:resource="http://identifiers.org/CHEBI:10201"/>
                  <rdf:li rdf:resource="http://identifiers.org/CHEBI:12285"/>
                  <rdf:li rdf:resource="http://identifiers.org/CHEBI:15252"/>
                  <rdf:li rdf:resource="http://identifiers.org/CHEBI:22364"/>
                  <rdf:li rdf:resource="http://identifiers.org/CHEBI:58429"/>
                  <rdf:li rdf:resource="http://identifiers.org/bigg.metabolite:tre6p"/>
                  <rdf:li rdf:resource="http://identifiers.org/biocyc:META:TREHALOSE-6P"/>
                </rdf:Bag>
              </bqbiol:is>
            </rdf:Description>
          </rdf:RDF>
        </annotation>
      </species>
      <species metaid="M_cpd02760_c0" id="M_cpd02760_c0" name="cellobiose 6-phoshate-c0" compartment="c0" hasOnlySubstanceUnits="false" boundaryCondition="false" constant="false" fbc:charge="-2" fbc:chemicalFormula="C12H21O14P">
        <annotation>
          <rdf:RDF xmlns:rdf="http://www.w3.org/1999/02/22-rdf-syntax-ns#" xmlns:dcterms="http://purl.org/dc/terms/" xmlns:vCard="http://www.w3.org/2001/vcard-rdf/3.0#" xmlns:vCard4="http://www.w3.org/2006/vcard/ns#" xmlns:bqbiol="http://biomodels.net/biology-qualifiers/" xmlns:bqmodel="http://biomodels.net/model-qualifiers/">
            <rdf:Description rdf:about="#M_cpd02760_c0">
              <bqbiol:is>
                <rdf:Bag>
                  <rdf:li rdf:resource="http://identifiers.org/SBO:0000247"/>
                  <rdf:li rdf:resource="http://identifiers.org/metanetx.chemical/MNXM4419"/>
                  <rdf:li rdf:resource="http://identifiers.org/inchikey:ITPHOIFCAFNCLL-QRZGKKJRSA-L"/>
                  <rdf:li rdf:resource="http://identifiers.org/seed.compound/cpd02760"/>
                  <rdf:li rdf:resource="http://identifiers.org/kegg.compound:C04534"/>
                  <rdf:li rdf:resource="http://identifiers.org/CHEBI:2233"/>
                  <rdf:li rdf:resource="http://identifiers.org/bigg.metabolite:cellb6p"/>
                  <rdf:li rdf:resource="http://identifiers.org/biocyc:META:CPD-507"/>
                </rdf:Bag>
              </bqbiol:is>
            </rdf:Description>
          </rdf:RDF>
        </annotation>
      </species>
      <species metaid="M_cpd00100_c0" id="M_cpd00100_c0" name="Glycerol-c0" compartment="c0" hasOnlySubstanceUnits="false" boundaryCondition="false" constant="false" fbc:charge="0" fbc:chemicalFormula="C3H8O3">
        <annotation>
          <rdf:RDF xmlns:rdf="http://www.w3.org/1999/02/22-rdf-syntax-ns#" xmlns:dcterms="http://purl.org/dc/terms/" xmlns:vCard="http://www.w3.org/2001/vcard-rdf/3.0#" xmlns:vCard4="http://www.w3.org/2006/vcard/ns#" xmlns:bqbiol="http://biomodels.net/biology-qualifiers/" xmlns:bqmodel="http://biomodels.net/model-qualifiers/">
            <rdf:Description rdf:about="#M_cpd00100_c0">
              <bqbiol:is>
                <rdf:Bag>
                  <rdf:li rdf:resource="http://identifiers.org/SBO:0000247"/>
                  <rdf:li rdf:resource="http://identifiers.org/metanetx.chemical/MNXM89612"/>
                  <rdf:li rdf:resource="http://identifiers.org/inchikey:PEDCQBHIVMGVHV-UHFFFAOYSA-N"/>
                  <rdf:li rdf:resource="http://identifiers.org/seed.compound/cpd00100"/>
                  <rdf:li rdf:resource="http://identifiers.org/hmdb:HMDB00131"/>
                  <rdf:li rdf:resource="http://identifiers.org/reactome:R-ALL-192438"/>
                  <rdf:li rdf:resource="http://identifiers.org/reactome:R-ALL-76116"/>
                  <rdf:li rdf:resource="http://identifiers.org/kegg.compound:C00116"/>
                  <rdf:li rdf:resource="http://identifiers.org/CHEBI:17754"/>
                  <rdf:li rdf:resource="http://identifiers.org/CHEBI:131422"/>
                  <rdf:li rdf:resource="http://identifiers.org/CHEBI:14334"/>
                  <rdf:li rdf:resource="http://identifiers.org/CHEBI:24351"/>
                  <rdf:li rdf:resource="http://identifiers.org/CHEBI:42998"/>
                  <rdf:li rdf:resource="http://identifiers.org/CHEBI:5448"/>
                  <rdf:li rdf:resource="http://identifiers.org/bigg.metabolite:glyc"/>
                  <rdf:li rdf:resource="http://identifiers.org/biocyc:META:GLYCEROL"/>
                </rdf:Bag>
              </bqbiol:is>
            </rdf:Description>
          </rdf:RDF>
        </annotation>
      </species>
      <species metaid="M_cpd00080_c0" id="M_cpd00080_c0" name="Glycerol-3-phosphate-c0" compartment="c0" hasOnlySubstanceUnits="false" boundaryCondition="false" constant="false" fbc:charge="-2" fbc:chemicalFormula="C3H7O6P">
        <annotation>
          <rdf:RDF xmlns:rdf="http://www.w3.org/1999/02/22-rdf-syntax-ns#" xmlns:dcterms="http://purl.org/dc/terms/" xmlns:vCard="http://www.w3.org/2001/vcard-rdf/3.0#" xmlns:vCard4="http://www.w3.org/2006/vcard/ns#" xmlns:bqbiol="http://biomodels.net/biology-qualifiers/" xmlns:bqmodel="http://biomodels.net/model-qualifiers/">
            <rdf:Description rdf:about="#M_cpd00080_c0">
              <bqbiol:is>
                <rdf:Bag>
                  <rdf:li rdf:resource="http://identifiers.org/SBO:0000247"/>
                  <rdf:li rdf:resource="http://identifiers.org/metanetx.chemical/MNXM66"/>
                  <rdf:li rdf:resource="http://identifiers.org/inchikey:AWUCVROLDVIAJX-GSVOUGTGSA-L"/>
                  <rdf:li rdf:resource="http://identifiers.org/seed.compound/cpd00080"/>
                  <rdf:li rdf:resource="http://identifiers.org/hmdb:HMDB00126"/>
                  <rdf:li rdf:resource="http://identifiers.org/hmdb:HMDB02722"/>
                  <rdf:li rdf:resource="http://identifiers.org/reactome:R-ALL-188458"/>
                  <rdf:li rdf:resource="http://identifiers.org/reactome:R-ALL-76114"/>
                  <rdf:li rdf:resource="http://identifiers.org/kegg.compound:C00093"/>
                  <rdf:li rdf:resource="http://identifiers.org/CHEBI:15978"/>
                  <rdf:li rdf:resource="http://identifiers.org/CHEBI:10648"/>
                  <rdf:li rdf:resource="http://identifiers.org/CHEBI:12843"/>
                  <rdf:li rdf:resource="http://identifiers.org/CHEBI:12848"/>
                  <rdf:li rdf:resource="http://identifiers.org/CHEBI:26705"/>
                  <rdf:li rdf:resource="http://identifiers.org/CHEBI:42793"/>
                  <rdf:li rdf:resource="http://identifiers.org/CHEBI:57597"/>
                  <rdf:li rdf:resource="http://identifiers.org/bigg.metabolite:glyc3p"/>
                  <rdf:li rdf:resource="http://identifiers.org/biocyc:META:GLYCEROL-3P"/>
                </rdf:Bag>
              </bqbiol:is>
            </rdf:Description>
          </rdf:RDF>
        </annotation>
      </species>
      <species metaid="M_cpd00706_c0" id="M_cpd00706_c0" name="Mercaptopyruvate-c0" compartment="c0" hasOnlySubstanceUnits="false" boundaryCondition="false" constant="false" fbc:charge="-1" fbc:chemicalFormula="C3H3O3S">
        <annotation>
          <rdf:RDF xmlns:rdf="http://www.w3.org/1999/02/22-rdf-syntax-ns#" xmlns:dcterms="http://purl.org/dc/terms/" xmlns:vCard="http://www.w3.org/2001/vcard-rdf/3.0#" xmlns:vCard4="http://www.w3.org/2006/vcard/ns#" xmlns:bqbiol="http://biomodels.net/biology-qualifiers/" xmlns:bqmodel="http://biomodels.net/model-qualifiers/">
            <rdf:Description rdf:about="#M_cpd00706_c0">
              <bqbiol:is>
                <rdf:Bag>
                  <rdf:li rdf:resource="http://identifiers.org/SBO:0000247"/>
                  <rdf:li rdf:resource="http://identifiers.org/metanetx.chemical/MNXM1214"/>
                  <rdf:li rdf:resource="http://identifiers.org/inchikey:OJOLFAIGOXZBCI-UHFFFAOYSA-M"/>
                  <rdf:li rdf:resource="http://identifiers.org/seed.compound/cpd00706"/>
                  <rdf:li rdf:resource="http://identifiers.org/hmdb:HMDB01368"/>
                  <rdf:li rdf:resource="http://identifiers.org/kegg.compound:C00957"/>
                  <rdf:li rdf:resource="http://identifiers.org/CHEBI:16208"/>
                  <rdf:li rdf:resource="http://identifiers.org/CHEBI:11847"/>
                  <rdf:li rdf:resource="http://identifiers.org/CHEBI:14583"/>
                  <rdf:li rdf:resource="http://identifiers.org/CHEBI:20103"/>
                  <rdf:li rdf:resource="http://identifiers.org/CHEBI:20104"/>
                  <rdf:li rdf:resource="http://identifiers.org/CHEBI:6767"/>
                  <rdf:li rdf:resource="http://identifiers.org/CHEBI:57678"/>
                  <rdf:li rdf:resource="http://identifiers.org/bigg.metabolite:mercppyr"/>
                  <rdf:li rdf:resource="http://identifiers.org/biocyc:META:3-MERCAPTO-PYRUVATE"/>
                </rdf:Bag>
              </bqbiol:is>
            </rdf:Description>
          </rdf:RDF>
        </annotation>
      </species>
      <species metaid="M_cpd01017_c0" id="M_cpd01017_c0" name="Cys-Gly-c0" compartment="c0" hasOnlySubstanceUnits="false" boundaryCondition="false" constant="false" fbc:charge="0" fbc:chemicalFormula="C5H10N2O3S">
        <annotation>
          <rdf:RDF xmlns:rdf="http://www.w3.org/1999/02/22-rdf-syntax-ns#" xmlns:dcterms="http://purl.org/dc/terms/" xmlns:vCard="http://www.w3.org/2001/vcard-rdf/3.0#" xmlns:vCard4="http://www.w3.org/2006/vcard/ns#" xmlns:bqbiol="http://biomodels.net/biology-qualifiers/" xmlns:bqmodel="http://biomodels.net/model-qualifiers/">
            <rdf:Description rdf:about="#M_cpd01017_c0">
              <bqbiol:is>
                <rdf:Bag>
                  <rdf:li rdf:resource="http://identifiers.org/SBO:0000247"/>
                  <rdf:li rdf:resource="http://identifiers.org/metanetx.chemical/MNXM683"/>
                  <rdf:li rdf:resource="http://identifiers.org/inchikey:ZUKPVRWZDMRIEO-VKHMYHEASA-N"/>
                  <rdf:li rdf:resource="http://identifiers.org/seed.compound/cpd01017"/>
                  <rdf:li rdf:resource="http://identifiers.org/hmdb:HMDB00078"/>
                  <rdf:li rdf:resource="http://identifiers.org/hmdb:HMDB28775"/>
                  <rdf:li rdf:resource="http://identifiers.org/reactome:R-ALL-1247904"/>
                  <rdf:li rdf:resource="http://identifiers.org/reactome:R-ALL-1247934"/>
                  <rdf:li rdf:resource="http://identifiers.org/kegg.compound:C01419"/>
                  <rdf:li rdf:resource="http://identifiers.org/CHEBI:4047"/>
                  <rdf:li rdf:resource="http://identifiers.org/CHEBI:61694"/>
                  <rdf:li rdf:resource="http://identifiers.org/bigg.metabolite:cgly"/>
                  <rdf:li rdf:resource="http://identifiers.org/biocyc:META:CYS-GLY"/>
                </rdf:Bag>
              </bqbiol:is>
            </rdf:Description>
          </rdf:RDF>
        </annotation>
      </species>
      <species metaid="M_cpd00086_c0" id="M_cpd00086_c0" name="Propionyl-CoA-c0" compartment="c0" hasOnlySubstanceUnits="false" boundaryCondition="false" constant="false" fbc:charge="-4" fbc:chemicalFormula="C24H36N7O17P3S">
        <annotation>
          <rdf:RDF xmlns:rdf="http://www.w3.org/1999/02/22-rdf-syntax-ns#" xmlns:dcterms="http://purl.org/dc/terms/" xmlns:vCard="http://www.w3.org/2001/vcard-rdf/3.0#" xmlns:vCard4="http://www.w3.org/2006/vcard/ns#" xmlns:bqbiol="http://biomodels.net/biology-qualifiers/" xmlns:bqmodel="http://biomodels.net/model-qualifiers/">
            <rdf:Description rdf:about="#M_cpd00086_c0">
              <bqbiol:is>
                <rdf:Bag>
                  <rdf:li rdf:resource="http://identifiers.org/SBO:0000247"/>
                  <rdf:li rdf:resource="http://identifiers.org/metanetx.chemical/MNXM86"/>
                  <rdf:li rdf:resource="http://identifiers.org/inchikey:QAQREVBBADEHPA-IEXPHMLFSA-J"/>
                  <rdf:li rdf:resource="http://identifiers.org/seed.compound/cpd00086"/>
                  <rdf:li rdf:resource="http://identifiers.org/hmdb:HMDB01275"/>
                  <rdf:li rdf:resource="http://identifiers.org/reactome:R-ALL-192314"/>
                  <rdf:li rdf:resource="http://identifiers.org/reactome:R-ALL-70843"/>
                  <rdf:li rdf:resource="http://identifiers.org/kegg.compound:C00100"/>
                  <rdf:li rdf:resource="http://identifiers.org/CHEBI:15539"/>
                  <rdf:li rdf:resource="http://identifiers.org/CHEBI:14904"/>
                  <rdf:li rdf:resource="http://identifiers.org/CHEBI:14907"/>
                  <rdf:li rdf:resource="http://identifiers.org/CHEBI:26295"/>
                  <rdf:li rdf:resource="http://identifiers.org/CHEBI:8479"/>
                  <rdf:li rdf:resource="http://identifiers.org/CHEBI:57392"/>
                  <rdf:li rdf:resource="http://identifiers.org/bigg.metabolite:ppcoa"/>
                  <rdf:li rdf:resource="http://identifiers.org/biocyc:META:PROPIONYL-COA"/>
                </rdf:Bag>
              </bqbiol:is>
            </rdf:Description>
          </rdf:RDF>
        </annotation>
      </species>
      <species metaid="M_cpd01844_c0" id="M_cpd01844_c0" name="Propionyl phosphate-c0" compartment="c0" hasOnlySubstanceUnits="false" boundaryCondition="false" constant="false" fbc:charge="-2" fbc:chemicalFormula="C3H5O5P">
        <annotation>
          <rdf:RDF xmlns:rdf="http://www.w3.org/1999/02/22-rdf-syntax-ns#" xmlns:dcterms="http://purl.org/dc/terms/" xmlns:vCard="http://www.w3.org/2001/vcard-rdf/3.0#" xmlns:vCard4="http://www.w3.org/2006/vcard/ns#" xmlns:bqbiol="http://biomodels.net/biology-qualifiers/" xmlns:bqmodel="http://biomodels.net/model-qualifiers/">
            <rdf:Description rdf:about="#M_cpd01844_c0">
              <bqbiol:is>
                <rdf:Bag>
                  <rdf:li rdf:resource="http://identifiers.org/SBO:0000247"/>
                  <rdf:li rdf:resource="http://identifiers.org/metanetx.chemical/MNXM1499"/>
                  <rdf:li rdf:resource="http://identifiers.org/inchikey:FMNMEQSRDWIBFO-UHFFFAOYSA-L"/>
                  <rdf:li rdf:resource="http://identifiers.org/seed.compound/cpd01844"/>
                  <rdf:li rdf:resource="http://identifiers.org/kegg.compound:C02876"/>
                  <rdf:li rdf:resource="http://identifiers.org/CHEBI:58933"/>
                  <rdf:li rdf:resource="http://identifiers.org/CHEBI:8478"/>
                  <rdf:li rdf:resource="http://identifiers.org/bigg.metabolite:ppap"/>
                  <rdf:li rdf:resource="http://identifiers.org/biocyc:META:PROPIONYL-P"/>
                </rdf:Bag>
              </bqbiol:is>
            </rdf:Description>
          </rdf:RDF>
        </annotation>
      </species>
      <species metaid="M_cpd02124_c0" id="M_cpd02124_c0" name="2-Methylacetoacetyl-CoA-c0" compartment="c0" hasOnlySubstanceUnits="false" boundaryCondition="false" constant="false" fbc:charge="-4" fbc:chemicalFormula="C26H38N7O18P3S">
        <annotation>
          <rdf:RDF xmlns:rdf="http://www.w3.org/1999/02/22-rdf-syntax-ns#" xmlns:dcterms="http://purl.org/dc/terms/" xmlns:vCard="http://www.w3.org/2001/vcard-rdf/3.0#" xmlns:vCard4="http://www.w3.org/2006/vcard/ns#" xmlns:bqbiol="http://biomodels.net/biology-qualifiers/" xmlns:bqmodel="http://biomodels.net/model-qualifiers/">
            <rdf:Description rdf:about="#M_cpd02124_c0">
              <bqbiol:is>
                <rdf:Bag>
                  <rdf:li rdf:resource="http://identifiers.org/SBO:0000247"/>
                  <rdf:li rdf:resource="http://identifiers.org/metanetx.chemical/MNXM524"/>
                  <rdf:li rdf:resource="http://identifiers.org/inchikey:NHNODHRSCRALBF-NQNBQJKNSA-J"/>
                  <rdf:li rdf:resource="http://identifiers.org/seed.compound/cpd02124"/>
                  <rdf:li rdf:resource="http://identifiers.org/hmdb:HMDB01157"/>
                  <rdf:li rdf:resource="http://identifiers.org/reactome:R-ALL-70836"/>
                  <rdf:li rdf:resource="http://identifiers.org/kegg.compound:C03344"/>
                  <rdf:li rdf:resource="http://identifiers.org/CHEBI:15476"/>
                  <rdf:li rdf:resource="http://identifiers.org/CHEBI:11613"/>
                  <rdf:li rdf:resource="http://identifiers.org/CHEBI:1195"/>
                  <rdf:li rdf:resource="http://identifiers.org/CHEBI:19687"/>
                  <rdf:li rdf:resource="http://identifiers.org/CHEBI:57335"/>
                  <rdf:li rdf:resource="http://identifiers.org/bigg.metabolite:2maacoa"/>
                  <rdf:li rdf:resource="http://identifiers.org/biocyc:META:2-METHYL-ACETO-ACETYL-COA"/>
                </rdf:Bag>
              </bqbiol:is>
            </rdf:Description>
          </rdf:RDF>
        </annotation>
      </species>
      <species metaid="M_cpd00087_c0" id="M_cpd00087_c0" name="Tetrahydrofolate-c0" compartment="c0" hasOnlySubstanceUnits="false" boundaryCondition="false" constant="false" fbc:charge="-2" fbc:chemicalFormula="C19H21N7O6">
        <annotation>
          <rdf:RDF xmlns:rdf="http://www.w3.org/1999/02/22-rdf-syntax-ns#" xmlns:dcterms="http://purl.org/dc/terms/" xmlns:vCard="http://www.w3.org/2001/vcard-rdf/3.0#" xmlns:vCard4="http://www.w3.org/2006/vcard/ns#" xmlns:bqbiol="http://biomodels.net/biology-qualifiers/" xmlns:bqmodel="http://biomodels.net/model-qualifiers/">
            <rdf:Description rdf:about="#M_cpd00087_c0">
              <bqbiol:is>
                <rdf:Bag>
                  <rdf:li rdf:resource="http://identifiers.org/SBO:0000247"/>
                  <rdf:li rdf:resource="http://identifiers.org/metanetx.chemical/MNXM725867"/>
                  <rdf:li rdf:resource="http://identifiers.org/inchikey:MSTNYGQPCMXVAQ-RYUDHWBXSA-M"/>
                  <rdf:li rdf:resource="http://identifiers.org/seed.compound/cpd00087"/>
                  <rdf:li rdf:resource="http://identifiers.org/hmdb:HMDB62806"/>
                </rdf:Bag>
              </bqbiol:is>
            </rdf:Description>
          </rdf:RDF>
        </annotation>
      </species>
      <species metaid="M_cpd06227_c0" id="M_cpd06227_c0" name="THF-L-glutamate-c0" compartment="c0" hasOnlySubstanceUnits="false" boundaryCondition="false" constant="false" fbc:charge="-3" fbc:chemicalFormula="C24H27N8O9">
        <annotation>
          <rdf:RDF xmlns:rdf="http://www.w3.org/1999/02/22-rdf-syntax-ns#" xmlns:dcterms="http://purl.org/dc/terms/" xmlns:vCard="http://www.w3.org/2001/vcard-rdf/3.0#" xmlns:vCard4="http://www.w3.org/2006/vcard/ns#" xmlns:bqbiol="http://biomodels.net/biology-qualifiers/" xmlns:bqmodel="http://biomodels.net/model-qualifiers/">
            <rdf:Description rdf:about="#M_cpd06227_c0">
              <bqbiol:is>
                <rdf:Bag>
                  <rdf:li rdf:resource="http://identifiers.org/SBO:0000247"/>
                  <rdf:li rdf:resource="http://identifiers.org/metanetx.chemical/MNXM723480"/>
                  <rdf:li rdf:resource="http://identifiers.org/inchikey:ZAOGJXDWOQXFBW-FGRDXJNISA-K"/>
                  <rdf:li rdf:resource="http://identifiers.org/seed.compound/cpd06227"/>
                  <rdf:li rdf:resource="http://identifiers.org/hmdb:HMDB06825"/>
                  <rdf:li rdf:resource="http://identifiers.org/kegg.compound:C09332"/>
                  <rdf:li rdf:resource="http://identifiers.org/CHEBI:27650"/>
                  <rdf:li rdf:resource="http://identifiers.org/CHEBI:26909"/>
                  <rdf:li rdf:resource="http://identifiers.org/CHEBI:9483"/>
                  <rdf:li rdf:resource="http://identifiers.org/bigg.metabolite:thfglu"/>
                  <rdf:li rdf:resource="http://identifiers.org/biocyc:META:CPD-17108"/>
                </rdf:Bag>
              </bqbiol:is>
            </rdf:Description>
          </rdf:RDF>
        </annotation>
      </species>
      <species metaid="M_cpd00201_c0" id="M_cpd00201_c0" name="10-Formyltetrahydrofolate-c0" compartment="c0" hasOnlySubstanceUnits="false" boundaryCondition="false" constant="false" fbc:charge="-2" fbc:chemicalFormula="C20H21N7O7">
        <annotation>
          <rdf:RDF xmlns:rdf="http://www.w3.org/1999/02/22-rdf-syntax-ns#" xmlns:dcterms="http://purl.org/dc/terms/" xmlns:vCard="http://www.w3.org/2001/vcard-rdf/3.0#" xmlns:vCard4="http://www.w3.org/2006/vcard/ns#" xmlns:bqbiol="http://biomodels.net/biology-qualifiers/" xmlns:bqmodel="http://biomodels.net/model-qualifiers/">
            <rdf:Description rdf:about="#M_cpd00201_c0">
              <bqbiol:is>
                <rdf:Bag>
                  <rdf:li rdf:resource="http://identifiers.org/SBO:0000247"/>
                  <rdf:li rdf:resource="http://identifiers.org/metanetx.chemical/MNXM237"/>
                  <rdf:li rdf:resource="http://identifiers.org/inchikey:AUFGTPPARQZWDO-YPMHNXCESA-L"/>
                  <rdf:li rdf:resource="http://identifiers.org/seed.compound/cpd00201"/>
                  <rdf:li rdf:resource="http://identifiers.org/hmdb:HMDB00972"/>
                  <rdf:li rdf:resource="http://identifiers.org/reactome:R-ALL-419151"/>
                  <rdf:li rdf:resource="http://identifiers.org/reactome:R-ALL-5389850"/>
                  <rdf:li rdf:resource="http://identifiers.org/kegg.compound:C00234"/>
                  <rdf:li rdf:resource="http://identifiers.org/CHEBI:15637"/>
                  <rdf:li rdf:resource="http://identifiers.org/CHEBI:11304"/>
                  <rdf:li rdf:resource="http://identifiers.org/CHEBI:19108"/>
                  <rdf:li rdf:resource="http://identifiers.org/CHEBI:19109"/>
                  <rdf:li rdf:resource="http://identifiers.org/CHEBI:698"/>
                  <rdf:li rdf:resource="http://identifiers.org/CHEBI:57454"/>
                  <rdf:li rdf:resource="http://identifiers.org/bigg.metabolite:10fthf"/>
                  <rdf:li rdf:resource="http://identifiers.org/biocyc:META:10-FORMYL-THF"/>
                </rdf:Bag>
              </bqbiol:is>
            </rdf:Description>
          </rdf:RDF>
        </annotation>
      </species>
      <species metaid="M_cpd00125_c0" id="M_cpd00125_c0" name="5-10-Methylenetetrahydrofolate-c0" compartment="c0" hasOnlySubstanceUnits="false" boundaryCondition="false" constant="false" fbc:charge="-2" fbc:chemicalFormula="C20H21N7O6">
        <annotation>
          <rdf:RDF xmlns:rdf="http://www.w3.org/1999/02/22-rdf-syntax-ns#" xmlns:dcterms="http://purl.org/dc/terms/" xmlns:vCard="http://www.w3.org/2001/vcard-rdf/3.0#" xmlns:vCard4="http://www.w3.org/2006/vcard/ns#" xmlns:bqbiol="http://biomodels.net/biology-qualifiers/" xmlns:bqmodel="http://biomodels.net/model-qualifiers/">
            <rdf:Description rdf:about="#M_cpd00125_c0">
              <bqbiol:is>
                <rdf:Bag>
                  <rdf:li rdf:resource="http://identifiers.org/SBO:0000247"/>
                  <rdf:li rdf:resource="http://identifiers.org/metanetx.chemical/MNXM722725"/>
                  <rdf:li rdf:resource="http://identifiers.org/inchikey:QYNUQALWYRSVHF-PZORYLMUSA-M"/>
                  <rdf:li rdf:resource="http://identifiers.org/seed.compound/cpd00125"/>
                </rdf:Bag>
              </bqbiol:is>
            </rdf:Description>
          </rdf:RDF>
        </annotation>
      </species>
      <species metaid="M_cpd00249_c0" id="M_cpd00249_c0" name="Uridine-c0" compartment="c0" hasOnlySubstanceUnits="false" boundaryCondition="false" constant="false" fbc:charge="0" fbc:chemicalFormula="C9H12N2O6">
        <annotation>
          <rdf:RDF xmlns:rdf="http://www.w3.org/1999/02/22-rdf-syntax-ns#" xmlns:dcterms="http://purl.org/dc/terms/" xmlns:vCard="http://www.w3.org/2001/vcard-rdf/3.0#" xmlns:vCard4="http://www.w3.org/2006/vcard/ns#" xmlns:bqbiol="http://biomodels.net/biology-qualifiers/" xmlns:bqmodel="http://biomodels.net/model-qualifiers/">
            <rdf:Description rdf:about="#M_cpd00249_c0">
              <bqbiol:is>
                <rdf:Bag>
                  <rdf:li rdf:resource="http://identifiers.org/SBO:0000247"/>
                  <rdf:li rdf:resource="http://identifiers.org/metanetx.chemical/MNXM288"/>
                  <rdf:li rdf:resource="http://identifiers.org/inchikey:DRTQHJPVMGBUCF-XVFCMESISA-N"/>
                  <rdf:li rdf:resource="http://identifiers.org/seed.compound/cpd00249"/>
                  <rdf:li rdf:resource="http://identifiers.org/hmdb:HMDB00296"/>
                  <rdf:li rdf:resource="http://identifiers.org/kegg.compound:C00299"/>
                  <rdf:li rdf:resource="http://identifiers.org/CHEBI:16704"/>
                  <rdf:li rdf:resource="http://identifiers.org/CHEBI:15296"/>
                  <rdf:li rdf:resource="http://identifiers.org/CHEBI:27227"/>
                  <rdf:li rdf:resource="http://identifiers.org/CHEBI:46386"/>
                  <rdf:li rdf:resource="http://identifiers.org/CHEBI:46391"/>
                  <rdf:li rdf:resource="http://identifiers.org/CHEBI:46460"/>
                  <rdf:li rdf:resource="http://identifiers.org/CHEBI:46463"/>
                  <rdf:li rdf:resource="http://identifiers.org/CHEBI:9893"/>
                  <rdf:li rdf:resource="http://identifiers.org/bigg.metabolite:uri"/>
                  <rdf:li rdf:resource="http://identifiers.org/biocyc:META:URIDINE"/>
                </rdf:Bag>
              </bqbiol:is>
            </rdf:Description>
          </rdf:RDF>
        </annotation>
      </species>
      <species metaid="M_cpd00092_c0" id="M_cpd00092_c0" name="Uracil-c0" compartment="c0" hasOnlySubstanceUnits="false" boundaryCondition="false" constant="false" fbc:charge="0" fbc:chemicalFormula="C4H4N2O2">
        <annotation>
          <rdf:RDF xmlns:rdf="http://www.w3.org/1999/02/22-rdf-syntax-ns#" xmlns:dcterms="http://purl.org/dc/terms/" xmlns:vCard="http://www.w3.org/2001/vcard-rdf/3.0#" xmlns:vCard4="http://www.w3.org/2006/vcard/ns#" xmlns:bqbiol="http://biomodels.net/biology-qualifiers/" xmlns:bqmodel="http://biomodels.net/model-qualifiers/">
            <rdf:Description rdf:about="#M_cpd00092_c0">
              <bqbiol:is>
                <rdf:Bag>
                  <rdf:li rdf:resource="http://identifiers.org/SBO:0000247"/>
                  <rdf:li rdf:resource="http://identifiers.org/metanetx.chemical/MNXM158"/>
                  <rdf:li rdf:resource="http://identifiers.org/inchikey:ISAKRJDGNUQOIC-UHFFFAOYSA-N"/>
                  <rdf:li rdf:resource="http://identifiers.org/seed.compound/cpd00092"/>
                  <rdf:li rdf:resource="http://identifiers.org/hmdb:HMDB00300"/>
                  <rdf:li rdf:resource="http://identifiers.org/reactome:R-ALL-83962"/>
                  <rdf:li rdf:resource="http://identifiers.org/kegg.compound:C00106"/>
                  <rdf:li rdf:resource="http://identifiers.org/CHEBI:17568"/>
                  <rdf:li rdf:resource="http://identifiers.org/CHEBI:15288"/>
                  <rdf:li rdf:resource="http://identifiers.org/CHEBI:27210"/>
                  <rdf:li rdf:resource="http://identifiers.org/CHEBI:46375"/>
                  <rdf:li rdf:resource="http://identifiers.org/CHEBI:9882"/>
                  <rdf:li rdf:resource="http://identifiers.org/CHEBI:43254"/>
                  <rdf:li rdf:resource="http://identifiers.org/bigg.metabolite:ura"/>
                  <rdf:li rdf:resource="http://identifiers.org/biocyc:META:URACIL"/>
                </rdf:Bag>
              </bqbiol:is>
            </rdf:Description>
          </rdf:RDF>
        </annotation>
      </species>
      <species metaid="M_cpd00822_c0" id="M_cpd00822_c0" name="O-Succinyl-L-homoserine-c0" compartment="c0" hasOnlySubstanceUnits="false" boundaryCondition="false" constant="false" fbc:charge="-1" fbc:chemicalFormula="C8H12NO6">
        <annotation>
          <rdf:RDF xmlns:rdf="http://www.w3.org/1999/02/22-rdf-syntax-ns#" xmlns:dcterms="http://purl.org/dc/terms/" xmlns:vCard="http://www.w3.org/2001/vcard-rdf/3.0#" xmlns:vCard4="http://www.w3.org/2006/vcard/ns#" xmlns:bqbiol="http://biomodels.net/biology-qualifiers/" xmlns:bqmodel="http://biomodels.net/model-qualifiers/">
            <rdf:Description rdf:about="#M_cpd00822_c0">
              <bqbiol:is>
                <rdf:Bag>
                  <rdf:li rdf:resource="http://identifiers.org/SBO:0000247"/>
                  <rdf:li rdf:resource="http://identifiers.org/metanetx.chemical/MNXM820"/>
                  <rdf:li rdf:resource="http://identifiers.org/inchikey:GNISQJGXJIDKDJ-YFKPBYRVSA-M"/>
                  <rdf:li rdf:resource="http://identifiers.org/seed.compound/cpd00822"/>
                  <rdf:li rdf:resource="http://identifiers.org/kegg.compound:C01118"/>
                  <rdf:li rdf:resource="http://identifiers.org/CHEBI:16160"/>
                  <rdf:li rdf:resource="http://identifiers.org/CHEBI:12699"/>
                  <rdf:li rdf:resource="http://identifiers.org/CHEBI:12723"/>
                  <rdf:li rdf:resource="http://identifiers.org/CHEBI:21975"/>
                  <rdf:li rdf:resource="http://identifiers.org/CHEBI:7704"/>
                  <rdf:li rdf:resource="http://identifiers.org/CHEBI:57661"/>
                  <rdf:li rdf:resource="http://identifiers.org/bigg.metabolite:suchms"/>
                  <rdf:li rdf:resource="http://identifiers.org/biocyc:META:O-SUCCINYL-L-HOMOSERINE"/>
                </rdf:Bag>
              </bqbiol:is>
            </rdf:Description>
          </rdf:RDF>
        </annotation>
      </species>
      <species metaid="M_cpd00036_c0" id="M_cpd00036_c0" name="Succinate-c0" compartment="c0" hasOnlySubstanceUnits="false" boundaryCondition="false" constant="false" fbc:charge="-2" fbc:chemicalFormula="C4H4O4">
        <annotation>
          <rdf:RDF xmlns:rdf="http://www.w3.org/1999/02/22-rdf-syntax-ns#" xmlns:dcterms="http://purl.org/dc/terms/" xmlns:vCard="http://www.w3.org/2001/vcard-rdf/3.0#" xmlns:vCard4="http://www.w3.org/2006/vcard/ns#" xmlns:bqbiol="http://biomodels.net/biology-qualifiers/" xmlns:bqmodel="http://biomodels.net/model-qualifiers/">
            <rdf:Description rdf:about="#M_cpd00036_c0">
              <bqbiol:is>
                <rdf:Bag>
                  <rdf:li rdf:resource="http://identifiers.org/SBO:0000247"/>
                  <rdf:li rdf:resource="http://identifiers.org/metanetx.chemical/MNXM25"/>
                  <rdf:li rdf:resource="http://identifiers.org/inchikey:KDYFGRWQOYBRFD-UHFFFAOYSA-L"/>
                  <rdf:li rdf:resource="http://identifiers.org/seed.compound/cpd00036"/>
                  <rdf:li rdf:resource="http://identifiers.org/hmdb:HMDB00254"/>
                  <rdf:li rdf:resource="http://identifiers.org/reactome:R-ALL-113536"/>
                  <rdf:li rdf:resource="http://identifiers.org/reactome:R-ALL-159939"/>
                  <rdf:li rdf:resource="http://identifiers.org/reactome:R-ALL-29434"/>
                  <rdf:li rdf:resource="http://identifiers.org/reactome:R-ALL-389583"/>
                  <rdf:li rdf:resource="http://identifiers.org/reactome:R-ALL-433123"/>
                  <rdf:li rdf:resource="http://identifiers.org/reactome:R-ALL-5278787"/>
                  <rdf:li rdf:resource="http://identifiers.org/kegg.compound:C00042"/>
                  <rdf:li rdf:resource="http://identifiers.org/CHEBI:15741"/>
                  <rdf:li rdf:resource="http://identifiers.org/CHEBI:22943"/>
                  <rdf:li rdf:resource="http://identifiers.org/CHEBI:26807"/>
                  <rdf:li rdf:resource="http://identifiers.org/CHEBI:45639"/>
                  <rdf:li rdf:resource="http://identifiers.org/CHEBI:9304"/>
                  <rdf:li rdf:resource="http://identifiers.org/CHEBI:30031"/>
                  <rdf:li rdf:resource="http://identifiers.org/CHEBI:15125"/>
                  <rdf:li rdf:resource="http://identifiers.org/CHEBI:22941"/>
                  <rdf:li rdf:resource="http://identifiers.org/CHEBI:26803"/>
                  <rdf:li rdf:resource="http://identifiers.org/CHEBI:30779"/>
                  <rdf:li rdf:resource="http://identifiers.org/CHEBI:90372"/>
                  <rdf:li rdf:resource="http://identifiers.org/CHEBI:132287"/>
                  <rdf:li rdf:resource="http://identifiers.org/bigg.metabolite:succ"/>
                  <rdf:li rdf:resource="http://identifiers.org/biocyc:META:SUC"/>
                </rdf:Bag>
              </bqbiol:is>
            </rdf:Description>
          </rdf:RDF>
        </annotation>
      </species>
      <species metaid="M_cpd00424_c0" id="M_cpd00424_c0" name="Cystathionine-c0" compartment="c0" hasOnlySubstanceUnits="false" boundaryCondition="false" constant="false" fbc:charge="0" fbc:chemicalFormula="C7H14N2O4S">
        <annotation>
          <rdf:RDF xmlns:rdf="http://www.w3.org/1999/02/22-rdf-syntax-ns#" xmlns:dcterms="http://purl.org/dc/terms/" xmlns:vCard="http://www.w3.org/2001/vcard-rdf/3.0#" xmlns:vCard4="http://www.w3.org/2006/vcard/ns#" xmlns:bqbiol="http://biomodels.net/biology-qualifiers/" xmlns:bqmodel="http://biomodels.net/model-qualifiers/">
            <rdf:Description rdf:about="#M_cpd00424_c0">
              <bqbiol:is>
                <rdf:Bag>
                  <rdf:li rdf:resource="http://identifiers.org/SBO:0000247"/>
                  <rdf:li rdf:resource="http://identifiers.org/metanetx.chemical/MNXM7231"/>
                  <rdf:li rdf:resource="http://identifiers.org/inchikey:ILRYLPWNYFXEMH-UHFFFAOYSA-N"/>
                  <rdf:li rdf:resource="http://identifiers.org/seed.compound/cpd00424"/>
                  <rdf:li rdf:resource="http://identifiers.org/kegg.compound:C00542"/>
                  <rdf:li rdf:resource="http://identifiers.org/CHEBI:17755"/>
                  <rdf:li rdf:resource="http://identifiers.org/CHEBI:14059"/>
                  <rdf:li rdf:resource="http://identifiers.org/CHEBI:4048"/>
                </rdf:Bag>
              </bqbiol:is>
            </rdf:Description>
          </rdf:RDF>
        </annotation>
      </species>
      <species metaid="M_cpd00095_c0" id="M_cpd00095_c0" name="Glycerone-phosphate-c0" compartment="c0" hasOnlySubstanceUnits="false" boundaryCondition="false" constant="false" fbc:charge="-2" fbc:chemicalFormula="C3H5O6P">
        <annotation>
          <rdf:RDF xmlns:rdf="http://www.w3.org/1999/02/22-rdf-syntax-ns#" xmlns:dcterms="http://purl.org/dc/terms/" xmlns:vCard="http://www.w3.org/2001/vcard-rdf/3.0#" xmlns:vCard4="http://www.w3.org/2006/vcard/ns#" xmlns:bqbiol="http://biomodels.net/biology-qualifiers/" xmlns:bqmodel="http://biomodels.net/model-qualifiers/">
            <rdf:Description rdf:about="#M_cpd00095_c0">
              <bqbiol:is>
                <rdf:Bag>
                  <rdf:li rdf:resource="http://identifiers.org/SBO:0000247"/>
                  <rdf:li rdf:resource="http://identifiers.org/metanetx.chemical/MNXM77"/>
                  <rdf:li rdf:resource="http://identifiers.org/inchikey:GNGACRATGGDKBX-UHFFFAOYSA-L"/>
                  <rdf:li rdf:resource="http://identifiers.org/seed.compound/cpd00095"/>
                  <rdf:li rdf:resource="http://identifiers.org/hmdb:HMDB01473"/>
                  <rdf:li rdf:resource="http://identifiers.org/hmdb:HMDB11735"/>
                  <rdf:li rdf:resource="http://identifiers.org/reactome:R-ALL-188451"/>
                  <rdf:li rdf:resource="http://identifiers.org/reactome:R-ALL-390404"/>
                  <rdf:li rdf:resource="http://identifiers.org/reactome:R-ALL-75970"/>
                  <rdf:li rdf:resource="http://identifiers.org/kegg.compound:C00111"/>
                  <rdf:li rdf:resource="http://identifiers.org/CHEBI:16108"/>
                  <rdf:li rdf:resource="http://identifiers.org/CHEBI:14341"/>
                  <rdf:li rdf:resource="http://identifiers.org/CHEBI:14342"/>
                  <rdf:li rdf:resource="http://identifiers.org/CHEBI:24355"/>
                  <rdf:li rdf:resource="http://identifiers.org/CHEBI:39571"/>
                  <rdf:li rdf:resource="http://identifiers.org/CHEBI:5454"/>
                  <rdf:li rdf:resource="http://identifiers.org/CHEBI:57642"/>
                  <rdf:li rdf:resource="http://identifiers.org/bigg.metabolite:dhap"/>
                  <rdf:li rdf:resource="http://identifiers.org/biocyc:META:DIHYDROXY-ACETONE-PHOSPHATE"/>
                </rdf:Bag>
              </bqbiol:is>
            </rdf:Description>
          </rdf:RDF>
        </annotation>
      </species>
      <species metaid="M_cpd00157_c0" id="M_cpd00157_c0" name="Glycerone-c0" compartment="c0" hasOnlySubstanceUnits="false" boundaryCondition="false" constant="false" fbc:charge="0" fbc:chemicalFormula="C3H6O3">
        <annotation>
          <rdf:RDF xmlns:rdf="http://www.w3.org/1999/02/22-rdf-syntax-ns#" xmlns:dcterms="http://purl.org/dc/terms/" xmlns:vCard="http://www.w3.org/2001/vcard-rdf/3.0#" xmlns:vCard4="http://www.w3.org/2006/vcard/ns#" xmlns:bqbiol="http://biomodels.net/biology-qualifiers/" xmlns:bqmodel="http://biomodels.net/model-qualifiers/">
            <rdf:Description rdf:about="#M_cpd00157_c0">
              <bqbiol:is>
                <rdf:Bag>
                  <rdf:li rdf:resource="http://identifiers.org/SBO:0000247"/>
                  <rdf:li rdf:resource="http://identifiers.org/metanetx.chemical/MNXM460"/>
                  <rdf:li rdf:resource="http://identifiers.org/inchikey:RXKJFZQQPQGTFL-UHFFFAOYSA-N"/>
                  <rdf:li rdf:resource="http://identifiers.org/seed.compound/cpd00157"/>
                  <rdf:li rdf:resource="http://identifiers.org/hmdb:HMDB01882"/>
                  <rdf:li rdf:resource="http://identifiers.org/kegg.compound:C00184"/>
                  <rdf:li rdf:resource="http://identifiers.org/CHEBI:16016"/>
                  <rdf:li rdf:resource="http://identifiers.org/CHEBI:14340"/>
                  <rdf:li rdf:resource="http://identifiers.org/CHEBI:24354"/>
                  <rdf:li rdf:resource="http://identifiers.org/CHEBI:39809"/>
                  <rdf:li rdf:resource="http://identifiers.org/CHEBI:5453"/>
                  <rdf:li rdf:resource="http://identifiers.org/bigg.metabolite:dha"/>
                  <rdf:li rdf:resource="http://identifiers.org/biocyc:META:DIHYDROXYACETONE"/>
                </rdf:Bag>
              </bqbiol:is>
            </rdf:Description>
          </rdf:RDF>
        </annotation>
      </species>
      <species metaid="M_cpd00102_c0" id="M_cpd00102_c0" name="Glyceraldehyde3-phosphate-c0" compartment="c0" hasOnlySubstanceUnits="false" boundaryCondition="false" constant="false" fbc:charge="-2" fbc:chemicalFormula="C3H5O6P">
        <annotation>
          <rdf:RDF xmlns:rdf="http://www.w3.org/1999/02/22-rdf-syntax-ns#" xmlns:dcterms="http://purl.org/dc/terms/" xmlns:vCard="http://www.w3.org/2001/vcard-rdf/3.0#" xmlns:vCard4="http://www.w3.org/2006/vcard/ns#" xmlns:bqbiol="http://biomodels.net/biology-qualifiers/" xmlns:bqmodel="http://biomodels.net/model-qualifiers/">
            <rdf:Description rdf:about="#M_cpd00102_c0">
              <bqbiol:is>
                <rdf:Bag>
                  <rdf:li rdf:resource="http://identifiers.org/SBO:0000247"/>
                  <rdf:li rdf:resource="http://identifiers.org/metanetx.chemical/MNXM74"/>
                  <rdf:li rdf:resource="http://identifiers.org/inchikey:LXJXRIRHZLFYRP-VKHMYHEASA-L"/>
                  <rdf:li rdf:resource="http://identifiers.org/seed.compound/cpd00102"/>
                  <rdf:li rdf:resource="http://identifiers.org/hmdb:HMDB01112"/>
                  <rdf:li rdf:resource="http://identifiers.org/reactome:R-ALL-29578"/>
                  <rdf:li rdf:resource="http://identifiers.org/kegg.compound:C00118"/>
                  <rdf:li rdf:resource="http://identifiers.org/kegg.compound:C00661"/>
                  <rdf:li rdf:resource="http://identifiers.org/CHEBI:17138"/>
                  <rdf:li rdf:resource="http://identifiers.org/CHEBI:14333"/>
                  <rdf:li rdf:resource="http://identifiers.org/CHEBI:5446"/>
                  <rdf:li rdf:resource="http://identifiers.org/CHEBI:29052"/>
                  <rdf:li rdf:resource="http://identifiers.org/CHEBI:12983"/>
                  <rdf:li rdf:resource="http://identifiers.org/CHEBI:12984"/>
                  <rdf:li rdf:resource="http://identifiers.org/CHEBI:181"/>
                  <rdf:li rdf:resource="http://identifiers.org/CHEBI:18324"/>
                  <rdf:li rdf:resource="http://identifiers.org/CHEBI:21026"/>
                  <rdf:li rdf:resource="http://identifiers.org/CHEBI:58027"/>
                  <rdf:li rdf:resource="http://identifiers.org/CHEBI:59776"/>
                  <rdf:li rdf:resource="http://identifiers.org/bigg.metabolite:g3p"/>
                  <rdf:li rdf:resource="http://identifiers.org/biocyc:META:GAP"/>
                </rdf:Bag>
              </bqbiol:is>
            </rdf:Description>
          </rdf:RDF>
        </annotation>
      </species>
      <species metaid="M_cpd00448_c0" id="M_cpd00448_c0" name="D-Glyceraldehyde-c0" compartment="c0" hasOnlySubstanceUnits="false" boundaryCondition="false" constant="false" fbc:charge="0" fbc:chemicalFormula="C3H6O3">
        <annotation>
          <rdf:RDF xmlns:rdf="http://www.w3.org/1999/02/22-rdf-syntax-ns#" xmlns:dcterms="http://purl.org/dc/terms/" xmlns:vCard="http://www.w3.org/2001/vcard-rdf/3.0#" xmlns:vCard4="http://www.w3.org/2006/vcard/ns#" xmlns:bqbiol="http://biomodels.net/biology-qualifiers/" xmlns:bqmodel="http://biomodels.net/model-qualifiers/">
            <rdf:Description rdf:about="#M_cpd00448_c0">
              <bqbiol:is>
                <rdf:Bag>
                  <rdf:li rdf:resource="http://identifiers.org/SBO:0000247"/>
                  <rdf:li rdf:resource="http://identifiers.org/metanetx.chemical/MNXM435"/>
                  <rdf:li rdf:resource="http://identifiers.org/inchikey:MNQZXJOMYWMBOU-VKHMYHEASA-N"/>
                  <rdf:li rdf:resource="http://identifiers.org/seed.compound/cpd00448"/>
                  <rdf:li rdf:resource="http://identifiers.org/reactome:R-ALL-30393"/>
                  <rdf:li rdf:resource="http://identifiers.org/kegg.compound:C00577"/>
                  <rdf:li rdf:resource="http://identifiers.org/CHEBI:17378"/>
                  <rdf:li rdf:resource="http://identifiers.org/CHEBI:12982"/>
                  <rdf:li rdf:resource="http://identifiers.org/CHEBI:21025"/>
                  <rdf:li rdf:resource="http://identifiers.org/CHEBI:39973"/>
                  <rdf:li rdf:resource="http://identifiers.org/CHEBI:4186"/>
                  <rdf:li rdf:resource="http://identifiers.org/bigg.metabolite:glyald"/>
                  <rdf:li rdf:resource="http://identifiers.org/biocyc:META:GLYCERALD"/>
                </rdf:Bag>
              </bqbiol:is>
            </rdf:Description>
          </rdf:RDF>
        </annotation>
      </species>
      <species metaid="M_cpd00101_c0" id="M_cpd00101_c0" name="ribose-5-phosphate-c0" compartment="c0" hasOnlySubstanceUnits="false" boundaryCondition="false" constant="false" fbc:charge="-2" fbc:chemicalFormula="C5H9O8P">
        <annotation>
          <rdf:RDF xmlns:rdf="http://www.w3.org/1999/02/22-rdf-syntax-ns#" xmlns:dcterms="http://purl.org/dc/terms/" xmlns:vCard="http://www.w3.org/2001/vcard-rdf/3.0#" xmlns:vCard4="http://www.w3.org/2006/vcard/ns#" xmlns:bqbiol="http://biomodels.net/biology-qualifiers/" xmlns:bqmodel="http://biomodels.net/model-qualifiers/">
            <rdf:Description rdf:about="#M_cpd00101_c0">
              <bqbiol:is>
                <rdf:Bag>
                  <rdf:li rdf:resource="http://identifiers.org/SBO:0000247"/>
                  <rdf:li rdf:resource="http://identifiers.org/metanetx.chemical/MNXM722712"/>
                  <rdf:li rdf:resource="http://identifiers.org/inchikey:PPQRONHOSHZGFQ-LMVFSUKVSA-L"/>
                  <rdf:li rdf:resource="http://identifiers.org/seed.compound/cpd00101"/>
                  <rdf:li rdf:resource="http://identifiers.org/hmdb:HMDB01548"/>
                  <rdf:li rdf:resource="http://identifiers.org/reactome:R-ALL-2393950"/>
                  <rdf:li rdf:resource="http://identifiers.org/reactome:R-ALL-73578"/>
                  <rdf:li rdf:resource="http://identifiers.org/kegg.compound:C00117"/>
                  <rdf:li rdf:resource="http://identifiers.org/CHEBI:17797"/>
                  <rdf:li rdf:resource="http://identifiers.org/CHEBI:13013"/>
                  <rdf:li rdf:resource="http://identifiers.org/CHEBI:15048"/>
                  <rdf:li rdf:resource="http://identifiers.org/CHEBI:21083"/>
                  <rdf:li rdf:resource="http://identifiers.org/CHEBI:4238"/>
                  <rdf:li rdf:resource="http://identifiers.org/CHEBI:52742"/>
                  <rdf:li rdf:resource="http://identifiers.org/CHEBI:58273"/>
                  <rdf:li rdf:resource="http://identifiers.org/CHEBI:78346"/>
                  <rdf:li rdf:resource="http://identifiers.org/CHEBI:78679"/>
                  <rdf:li rdf:resource="http://identifiers.org/biocyc:META:CPD-15317"/>
                  <rdf:li rdf:resource="http://identifiers.org/biocyc:META:CPD-15895"/>
                  <rdf:li rdf:resource="http://identifiers.org/biocyc:META:RIBOSE-5P"/>
                </rdf:Bag>
              </bqbiol:is>
            </rdf:Description>
          </rdf:RDF>
        </annotation>
      </species>
      <species metaid="M_cpd00105_c0" id="M_cpd00105_c0" name="D-Ribose-c0" compartment="c0" hasOnlySubstanceUnits="false" boundaryCondition="false" constant="false" fbc:charge="0" fbc:chemicalFormula="C5H10O5">
        <annotation>
          <rdf:RDF xmlns:rdf="http://www.w3.org/1999/02/22-rdf-syntax-ns#" xmlns:dcterms="http://purl.org/dc/terms/" xmlns:vCard="http://www.w3.org/2001/vcard-rdf/3.0#" xmlns:vCard4="http://www.w3.org/2006/vcard/ns#" xmlns:bqbiol="http://biomodels.net/biology-qualifiers/" xmlns:bqmodel="http://biomodels.net/model-qualifiers/">
            <rdf:Description rdf:about="#M_cpd00105_c0">
              <bqbiol:is>
                <rdf:Bag>
                  <rdf:li rdf:resource="http://identifiers.org/SBO:0000247"/>
                  <rdf:li rdf:resource="http://identifiers.org/metanetx.chemical/MNXM242"/>
                  <rdf:li rdf:resource="http://identifiers.org/inchikey:HMFHBZSHGGEWLO-SOOFDHNKSA-N"/>
                  <rdf:li rdf:resource="http://identifiers.org/seed.compound/cpd00105"/>
                  <rdf:li rdf:resource="http://identifiers.org/hmdb:HMDB00283"/>
                  <rdf:li rdf:resource="http://identifiers.org/kegg.compound:C00121"/>
                  <rdf:li rdf:resource="http://identifiers.org/kegg.compound:C21057"/>
                  <rdf:li rdf:resource="http://identifiers.org/CHEBI:16988"/>
                  <rdf:li rdf:resource="http://identifiers.org/CHEBI:13011"/>
                  <rdf:li rdf:resource="http://identifiers.org/CHEBI:21078"/>
                  <rdf:li rdf:resource="http://identifiers.org/CHEBI:47006"/>
                  <rdf:li rdf:resource="http://identifiers.org/CHEBI:47013"/>
                  <rdf:li rdf:resource="http://identifiers.org/CHEBI:4233"/>
                  <rdf:li rdf:resource="http://identifiers.org/CHEBI:46999"/>
                  <rdf:li rdf:resource="http://identifiers.org/bigg.metabolite:rib__D"/>
                  <rdf:li rdf:resource="http://identifiers.org/biocyc:META:D-Ribofuranose"/>
                  <rdf:li rdf:resource="http://identifiers.org/biocyc:META:D-Ribopyranose"/>
                </rdf:Bag>
              </bqbiol:is>
            </rdf:Description>
          </rdf:RDF>
        </annotation>
      </species>
      <species metaid="M_cpd00859_c0" id="M_cpd00859_c0" name="Pseudouridine 5&apos;-phosphate-c0" compartment="c0" hasOnlySubstanceUnits="false" boundaryCondition="false" constant="false" fbc:charge="-2" fbc:chemicalFormula="C9H11N2O9P">
        <annotation>
          <rdf:RDF xmlns:rdf="http://www.w3.org/1999/02/22-rdf-syntax-ns#" xmlns:dcterms="http://purl.org/dc/terms/" xmlns:vCard="http://www.w3.org/2001/vcard-rdf/3.0#" xmlns:vCard4="http://www.w3.org/2006/vcard/ns#" xmlns:bqbiol="http://biomodels.net/biology-qualifiers/" xmlns:bqmodel="http://biomodels.net/model-qualifiers/">
            <rdf:Description rdf:about="#M_cpd00859_c0">
              <bqbiol:is>
                <rdf:Bag>
                  <rdf:li rdf:resource="http://identifiers.org/SBO:0000247"/>
                  <rdf:li rdf:resource="http://identifiers.org/metanetx.chemical/MNXM2276"/>
                  <rdf:li rdf:resource="http://identifiers.org/inchikey:MOBMOJGXNHLLIR-GBNDHIKLSA-L"/>
                  <rdf:li rdf:resource="http://identifiers.org/seed.compound/cpd00859"/>
                  <rdf:li rdf:resource="http://identifiers.org/hmdb:HMDB01271"/>
                  <rdf:li rdf:resource="http://identifiers.org/reactome:R-ALL-6788291"/>
                  <rdf:li rdf:resource="http://identifiers.org/kegg.compound:C01168"/>
                  <rdf:li rdf:resource="http://identifiers.org/CHEBI:18116"/>
                  <rdf:li rdf:resource="http://identifiers.org/CHEBI:14965"/>
                  <rdf:li rdf:resource="http://identifiers.org/CHEBI:26365"/>
                  <rdf:li rdf:resource="http://identifiers.org/CHEBI:8611"/>
                  <rdf:li rdf:resource="http://identifiers.org/CHEBI:58380"/>
                  <rdf:li rdf:resource="http://identifiers.org/biocyc:META:PSEUDOURIDINE-5-P"/>
                </rdf:Bag>
              </bqbiol:is>
            </rdf:Description>
          </rdf:RDF>
        </annotation>
      </species>
      <species metaid="M_cpd00171_c0" id="M_cpd00171_c0" name="D-Ribulose5-phosphate-c0" compartment="c0" hasOnlySubstanceUnits="false" boundaryCondition="false" constant="false" fbc:charge="-2" fbc:chemicalFormula="C5H9O8P">
        <annotation>
          <rdf:RDF xmlns:rdf="http://www.w3.org/1999/02/22-rdf-syntax-ns#" xmlns:dcterms="http://purl.org/dc/terms/" xmlns:vCard="http://www.w3.org/2001/vcard-rdf/3.0#" xmlns:vCard4="http://www.w3.org/2006/vcard/ns#" xmlns:bqbiol="http://biomodels.net/biology-qualifiers/" xmlns:bqmodel="http://biomodels.net/model-qualifiers/">
            <rdf:Description rdf:about="#M_cpd00171_c0">
              <bqbiol:is>
                <rdf:Bag>
                  <rdf:li rdf:resource="http://identifiers.org/SBO:0000247"/>
                  <rdf:li rdf:resource="http://identifiers.org/metanetx.chemical/MNXM145"/>
                  <rdf:li rdf:resource="http://identifiers.org/inchikey:FNZLKVNUWIIPSJ-UHNVWZDZSA-L"/>
                  <rdf:li rdf:resource="http://identifiers.org/seed.compound/cpd00171"/>
                  <rdf:li rdf:resource="http://identifiers.org/hmdb:HMDB00618"/>
                  <rdf:li rdf:resource="http://identifiers.org/hmdb:HMDB02033"/>
                  <rdf:li rdf:resource="http://identifiers.org/hmdb:HMDB02694"/>
                  <rdf:li rdf:resource="http://identifiers.org/reactome:R-ALL-29732"/>
                  <rdf:li rdf:resource="http://identifiers.org/kegg.compound:C00199"/>
                  <rdf:li rdf:resource="http://identifiers.org/CHEBI:17363"/>
                  <rdf:li rdf:resource="http://identifiers.org/CHEBI:13018"/>
                  <rdf:li rdf:resource="http://identifiers.org/CHEBI:21088"/>
                  <rdf:li rdf:resource="http://identifiers.org/CHEBI:40192"/>
                  <rdf:li rdf:resource="http://identifiers.org/CHEBI:4243"/>
                  <rdf:li rdf:resource="http://identifiers.org/CHEBI:37455"/>
                  <rdf:li rdf:resource="http://identifiers.org/CHEBI:13040"/>
                  <rdf:li rdf:resource="http://identifiers.org/CHEBI:26572"/>
                  <rdf:li rdf:resource="http://identifiers.org/CHEBI:58121"/>
                  <rdf:li rdf:resource="http://identifiers.org/bigg.metabolite:ru5p__D"/>
                  <rdf:li rdf:resource="http://identifiers.org/biocyc:META:RIBULOSE-5P"/>
                </rdf:Bag>
              </bqbiol:is>
            </rdf:Description>
          </rdf:RDF>
        </annotation>
      </species>
      <species metaid="M_cpd00475_c0" id="M_cpd00475_c0" name="Ribose 1-phosphate-c0" compartment="c0" hasOnlySubstanceUnits="false" boundaryCondition="false" constant="false" fbc:charge="-2" fbc:chemicalFormula="C5H9O8P">
        <annotation>
          <rdf:RDF xmlns:rdf="http://www.w3.org/1999/02/22-rdf-syntax-ns#" xmlns:dcterms="http://purl.org/dc/terms/" xmlns:vCard="http://www.w3.org/2001/vcard-rdf/3.0#" xmlns:vCard4="http://www.w3.org/2006/vcard/ns#" xmlns:bqbiol="http://biomodels.net/biology-qualifiers/" xmlns:bqmodel="http://biomodels.net/model-qualifiers/">
            <rdf:Description rdf:about="#M_cpd00475_c0">
              <bqbiol:is>
                <rdf:Bag>
                  <rdf:li rdf:resource="http://identifiers.org/SBO:0000247"/>
                  <rdf:li rdf:resource="http://identifiers.org/metanetx.chemical/MNXM295"/>
                  <rdf:li rdf:resource="http://identifiers.org/inchikey:YXJDFQJKERBOBM-TXICZTDVSA-L"/>
                  <rdf:li rdf:resource="http://identifiers.org/seed.compound/cpd00475"/>
                  <rdf:li rdf:resource="http://identifiers.org/hmdb:HMDB01489"/>
                  <rdf:li rdf:resource="http://identifiers.org/reactome:R-ALL-112016"/>
                  <rdf:li rdf:resource="http://identifiers.org/kegg.compound:C00620"/>
                  <rdf:li rdf:resource="http://identifiers.org/CHEBI:16300"/>
                  <rdf:li rdf:resource="http://identifiers.org/CHEBI:10269"/>
                  <rdf:li rdf:resource="http://identifiers.org/CHEBI:12329"/>
                  <rdf:li rdf:resource="http://identifiers.org/CHEBI:12330"/>
                  <rdf:li rdf:resource="http://identifiers.org/CHEBI:22412"/>
                  <rdf:li rdf:resource="http://identifiers.org/CHEBI:45429"/>
                  <rdf:li rdf:resource="http://identifiers.org/CHEBI:45482"/>
                  <rdf:li rdf:resource="http://identifiers.org/CHEBI:57720"/>
                  <rdf:li rdf:resource="http://identifiers.org/bigg.metabolite:r1p"/>
                  <rdf:li rdf:resource="http://identifiers.org/biocyc:META:RIBOSE-1P"/>
                </rdf:Bag>
              </bqbiol:is>
            </rdf:Description>
          </rdf:RDF>
        </annotation>
      </species>
      <species metaid="M_cpd00203_c0" id="M_cpd00203_c0" name="1,3-Bisphospho-D-glycerate-c0" compartment="c0" hasOnlySubstanceUnits="false" boundaryCondition="false" constant="false" fbc:charge="-4" fbc:chemicalFormula="C3H4O10P2">
        <annotation>
          <rdf:RDF xmlns:rdf="http://www.w3.org/1999/02/22-rdf-syntax-ns#" xmlns:dcterms="http://purl.org/dc/terms/" xmlns:vCard="http://www.w3.org/2001/vcard-rdf/3.0#" xmlns:vCard4="http://www.w3.org/2006/vcard/ns#" xmlns:bqbiol="http://biomodels.net/biology-qualifiers/" xmlns:bqmodel="http://biomodels.net/model-qualifiers/">
            <rdf:Description rdf:about="#M_cpd00203_c0">
              <bqbiol:is>
                <rdf:Bag>
                  <rdf:li rdf:resource="http://identifiers.org/SBO:0000247"/>
                  <rdf:li rdf:resource="http://identifiers.org/metanetx.chemical/MNXM261"/>
                  <rdf:li rdf:resource="http://identifiers.org/inchikey:LJQLQCAXBUHEAZ-UWTATZPHSA-J"/>
                  <rdf:li rdf:resource="http://identifiers.org/seed.compound/cpd00203"/>
                  <rdf:li rdf:resource="http://identifiers.org/hmdb:HMDB62758"/>
                  <rdf:li rdf:resource="http://identifiers.org/reactome:R-ALL-29800"/>
                  <rdf:li rdf:resource="http://identifiers.org/kegg.compound:C00236"/>
                  <rdf:li rdf:resource="http://identifiers.org/CHEBI:16001"/>
                  <rdf:li rdf:resource="http://identifiers.org/CHEBI:11881"/>
                  <rdf:li rdf:resource="http://identifiers.org/CHEBI:1658"/>
                  <rdf:li rdf:resource="http://identifiers.org/CHEBI:20189"/>
                  <rdf:li rdf:resource="http://identifiers.org/CHEBI:57604"/>
                  <rdf:li rdf:resource="http://identifiers.org/bigg.metabolite:13dpg"/>
                  <rdf:li rdf:resource="http://identifiers.org/biocyc:META:DPG"/>
                </rdf:Bag>
              </bqbiol:is>
            </rdf:Description>
          </rdf:RDF>
        </annotation>
      </species>
      <species metaid="M_cpd00510_c0" id="M_cpd00510_c0" name="deoxyribose-5-phosphate-c0" compartment="c0" hasOnlySubstanceUnits="false" boundaryCondition="false" constant="false" fbc:charge="-2" fbc:chemicalFormula="C5H9O7P">
        <annotation>
          <rdf:RDF xmlns:rdf="http://www.w3.org/1999/02/22-rdf-syntax-ns#" xmlns:dcterms="http://purl.org/dc/terms/" xmlns:vCard="http://www.w3.org/2001/vcard-rdf/3.0#" xmlns:vCard4="http://www.w3.org/2006/vcard/ns#" xmlns:bqbiol="http://biomodels.net/biology-qualifiers/" xmlns:bqmodel="http://biomodels.net/model-qualifiers/">
            <rdf:Description rdf:about="#M_cpd00510_c0">
              <bqbiol:is>
                <rdf:Bag>
                  <rdf:li rdf:resource="http://identifiers.org/SBO:0000247"/>
                  <rdf:li rdf:resource="http://identifiers.org/metanetx.chemical/MNXM2179"/>
                  <rdf:li rdf:resource="http://identifiers.org/inchikey:ALQNUOMIEBHXQG-CRCLSJGQSA-L"/>
                  <rdf:li rdf:resource="http://identifiers.org/seed.compound/cpd00510"/>
                  <rdf:li rdf:resource="http://identifiers.org/hmdb:HMDB01031"/>
                  <rdf:li rdf:resource="http://identifiers.org/reactome:R-ALL-6787328"/>
                  <rdf:li rdf:resource="http://identifiers.org/kegg.compound:C00673"/>
                  <rdf:li rdf:resource="http://identifiers.org/CHEBI:16132"/>
                  <rdf:li rdf:resource="http://identifiers.org/CHEBI:1082"/>
                  <rdf:li rdf:resource="http://identifiers.org/CHEBI:11566"/>
                  <rdf:li rdf:resource="http://identifiers.org/CHEBI:19559"/>
                  <rdf:li rdf:resource="http://identifiers.org/CHEBI:42055"/>
                  <rdf:li rdf:resource="http://identifiers.org/CHEBI:40923"/>
                  <rdf:li rdf:resource="http://identifiers.org/CHEBI:40516"/>
                  <rdf:li rdf:resource="http://identifiers.org/CHEBI:40921"/>
                  <rdf:li rdf:resource="http://identifiers.org/CHEBI:55513"/>
                  <rdf:li rdf:resource="http://identifiers.org/CHEBI:57651"/>
                  <rdf:li rdf:resource="http://identifiers.org/CHEBI:62877"/>
                  <rdf:li rdf:resource="http://identifiers.org/bigg.metabolite:2dr5p"/>
                  <rdf:li rdf:resource="http://identifiers.org/biocyc:META:DEOXY-RIBOSE-5P"/>
                </rdf:Bag>
              </bqbiol:is>
            </rdf:Description>
          </rdf:RDF>
        </annotation>
      </species>
      <species metaid="M_cpd00198_c0" id="M_cpd00198_c0" name="D-Xylulose5-phosphate-c0" compartment="c0" hasOnlySubstanceUnits="false" boundaryCondition="false" constant="false" fbc:charge="-2" fbc:chemicalFormula="C5H9O8P">
        <annotation>
          <rdf:RDF xmlns:rdf="http://www.w3.org/1999/02/22-rdf-syntax-ns#" xmlns:dcterms="http://purl.org/dc/terms/" xmlns:vCard="http://www.w3.org/2001/vcard-rdf/3.0#" xmlns:vCard4="http://www.w3.org/2006/vcard/ns#" xmlns:bqbiol="http://biomodels.net/biology-qualifiers/" xmlns:bqmodel="http://biomodels.net/model-qualifiers/">
            <rdf:Description rdf:about="#M_cpd00198_c0">
              <bqbiol:is>
                <rdf:Bag>
                  <rdf:li rdf:resource="http://identifiers.org/SBO:0000247"/>
                  <rdf:li rdf:resource="http://identifiers.org/metanetx.chemical/MNXM186"/>
                  <rdf:li rdf:resource="http://identifiers.org/inchikey:FNZLKVNUWIIPSJ-RFZPGFLSSA-L"/>
                  <rdf:li rdf:resource="http://identifiers.org/seed.compound/cpd00198"/>
                  <rdf:li rdf:resource="http://identifiers.org/hmdb:HMDB00868"/>
                  <rdf:li rdf:resource="http://identifiers.org/hmdb:HMDB06212"/>
                  <rdf:li rdf:resource="http://identifiers.org/reactome:R-ALL-29790"/>
                  <rdf:li rdf:resource="http://identifiers.org/kegg.compound:C00231"/>
                  <rdf:li rdf:resource="http://identifiers.org/CHEBI:16332"/>
                  <rdf:li rdf:resource="http://identifiers.org/CHEBI:13036"/>
                  <rdf:li rdf:resource="http://identifiers.org/CHEBI:21121"/>
                  <rdf:li rdf:resource="http://identifiers.org/CHEBI:4269"/>
                  <rdf:li rdf:resource="http://identifiers.org/CHEBI:27354"/>
                  <rdf:li rdf:resource="http://identifiers.org/CHEBI:57737"/>
                  <rdf:li rdf:resource="http://identifiers.org/bigg.metabolite:xu5p__D"/>
                  <rdf:li rdf:resource="http://identifiers.org/biocyc:META:XYLULOSE-5-PHOSPHATE"/>
                </rdf:Bag>
              </bqbiol:is>
            </rdf:Description>
          </rdf:RDF>
        </annotation>
      </species>
      <species metaid="M_cpd00236_c0" id="M_cpd00236_c0" name="D-Erythrose4-phosphate-c0" compartment="c0" hasOnlySubstanceUnits="false" boundaryCondition="false" constant="false" fbc:charge="-2" fbc:chemicalFormula="C4H7O7P">
        <annotation>
          <rdf:RDF xmlns:rdf="http://www.w3.org/1999/02/22-rdf-syntax-ns#" xmlns:dcterms="http://purl.org/dc/terms/" xmlns:vCard="http://www.w3.org/2001/vcard-rdf/3.0#" xmlns:vCard4="http://www.w3.org/2006/vcard/ns#" xmlns:bqbiol="http://biomodels.net/biology-qualifiers/" xmlns:bqmodel="http://biomodels.net/model-qualifiers/">
            <rdf:Description rdf:about="#M_cpd00236_c0">
              <bqbiol:is>
                <rdf:Bag>
                  <rdf:li rdf:resource="http://identifiers.org/SBO:0000247"/>
                  <rdf:li rdf:resource="http://identifiers.org/metanetx.chemical/MNXM258"/>
                  <rdf:li rdf:resource="http://identifiers.org/inchikey:NGHMDNPXVRFFGS-IUYQGCFVSA-L"/>
                  <rdf:li rdf:resource="http://identifiers.org/seed.compound/cpd00236"/>
                  <rdf:li rdf:resource="http://identifiers.org/hmdb:HMDB01321"/>
                  <rdf:li rdf:resource="http://identifiers.org/reactome:R-ALL-29878"/>
                  <rdf:li rdf:resource="http://identifiers.org/kegg.compound:C00279"/>
                  <rdf:li rdf:resource="http://identifiers.org/CHEBI:16897"/>
                  <rdf:li rdf:resource="http://identifiers.org/CHEBI:20927"/>
                  <rdf:li rdf:resource="http://identifiers.org/CHEBI:48153"/>
                  <rdf:li rdf:resource="http://identifiers.org/CHEBI:12921"/>
                  <rdf:li rdf:resource="http://identifiers.org/CHEBI:4114"/>
                  <rdf:li rdf:resource="http://identifiers.org/CHEBI:42349"/>
                  <rdf:li rdf:resource="http://identifiers.org/bigg.metabolite:e4p"/>
                  <rdf:li rdf:resource="http://identifiers.org/biocyc:META:ERYTHROSE-4P"/>
                </rdf:Bag>
              </bqbiol:is>
            </rdf:Description>
          </rdf:RDF>
        </annotation>
      </species>
      <species metaid="M_cpd02371_c0" id="M_cpd02371_c0" name="D-Tagatose 1,6-biphosphate-c0" compartment="c0" hasOnlySubstanceUnits="false" boundaryCondition="false" constant="false" fbc:charge="-4" fbc:chemicalFormula="C6H10O12P2">
        <annotation>
          <rdf:RDF xmlns:rdf="http://www.w3.org/1999/02/22-rdf-syntax-ns#" xmlns:dcterms="http://purl.org/dc/terms/" xmlns:vCard="http://www.w3.org/2001/vcard-rdf/3.0#" xmlns:vCard4="http://www.w3.org/2006/vcard/ns#" xmlns:bqbiol="http://biomodels.net/biology-qualifiers/" xmlns:bqmodel="http://biomodels.net/model-qualifiers/">
            <rdf:Description rdf:about="#M_cpd02371_c0">
              <bqbiol:is>
                <rdf:Bag>
                  <rdf:li rdf:resource="http://identifiers.org/SBO:0000247"/>
                  <rdf:li rdf:resource="http://identifiers.org/metanetx.chemical/MNXM1324"/>
                  <rdf:li rdf:resource="http://identifiers.org/inchikey:RNBGYGVWRKECFJ-OEXCPVAWSA-J"/>
                  <rdf:li rdf:resource="http://identifiers.org/seed.compound/cpd02371"/>
                  <rdf:li rdf:resource="http://identifiers.org/hmdb:HMDB06872"/>
                  <rdf:li rdf:resource="http://identifiers.org/kegg.compound:C03785"/>
                  <rdf:li rdf:resource="http://identifiers.org/CHEBI:16743"/>
                  <rdf:li rdf:resource="http://identifiers.org/CHEBI:13024"/>
                  <rdf:li rdf:resource="http://identifiers.org/CHEBI:21096"/>
                  <rdf:li rdf:resource="http://identifiers.org/CHEBI:4250"/>
                  <rdf:li rdf:resource="http://identifiers.org/CHEBI:58694"/>
                  <rdf:li rdf:resource="http://identifiers.org/bigg.metabolite:tagdp__D"/>
                  <rdf:li rdf:resource="http://identifiers.org/biocyc:META:TAGATOSE-1-6-DIPHOSPHATE"/>
                </rdf:Bag>
              </bqbiol:is>
            </rdf:Description>
          </rdf:RDF>
        </annotation>
      </species>
      <species metaid="M_cpd00107_c0" id="M_cpd00107_c0" name="L-Leucine-c0" compartment="c0" hasOnlySubstanceUnits="false" boundaryCondition="false" constant="false" fbc:charge="0" fbc:chemicalFormula="C6H13NO2">
        <annotation>
          <rdf:RDF xmlns:rdf="http://www.w3.org/1999/02/22-rdf-syntax-ns#" xmlns:dcterms="http://purl.org/dc/terms/" xmlns:vCard="http://www.w3.org/2001/vcard-rdf/3.0#" xmlns:vCard4="http://www.w3.org/2006/vcard/ns#" xmlns:bqbiol="http://biomodels.net/biology-qualifiers/" xmlns:bqmodel="http://biomodels.net/model-qualifiers/">
            <rdf:Description rdf:about="#M_cpd00107_c0">
              <bqbiol:is>
                <rdf:Bag>
                  <rdf:li rdf:resource="http://identifiers.org/SBO:0000247"/>
                  <rdf:li rdf:resource="http://identifiers.org/metanetx.chemical/MNXM140"/>
                  <rdf:li rdf:resource="http://identifiers.org/inchikey:ROHFNLRQFUQHCH-YFKPBYRVSA-N"/>
                  <rdf:li rdf:resource="http://identifiers.org/seed.compound/cpd00107"/>
                  <rdf:li rdf:resource="http://identifiers.org/hmdb:HMDB00687"/>
                  <rdf:li rdf:resource="http://identifiers.org/hmdb:HMDB62203"/>
                  <rdf:li rdf:resource="http://identifiers.org/reactome:R-ALL-113580"/>
                  <rdf:li rdf:resource="http://identifiers.org/reactome:R-ALL-29588"/>
                  <rdf:li rdf:resource="http://identifiers.org/reactome:R-ALL-351964"/>
                  <rdf:li rdf:resource="http://identifiers.org/kegg.compound:C00123"/>
                  <rdf:li rdf:resource="http://identifiers.org/kegg.compound:C16439"/>
                  <rdf:li rdf:resource="http://identifiers.org/CHEBI:15603"/>
                  <rdf:li rdf:resource="http://identifiers.org/CHEBI:10866"/>
                  <rdf:li rdf:resource="http://identifiers.org/CHEBI:13131"/>
                  <rdf:li rdf:resource="http://identifiers.org/CHEBI:21348"/>
                  <rdf:li rdf:resource="http://identifiers.org/CHEBI:43646"/>
                  <rdf:li rdf:resource="http://identifiers.org/CHEBI:43695"/>
                  <rdf:li rdf:resource="http://identifiers.org/CHEBI:43733"/>
                  <rdf:li rdf:resource="http://identifiers.org/CHEBI:43814"/>
                  <rdf:li rdf:resource="http://identifiers.org/CHEBI:6260"/>
                  <rdf:li rdf:resource="http://identifiers.org/CHEBI:25017"/>
                  <rdf:li rdf:resource="http://identifiers.org/CHEBI:32619"/>
                  <rdf:li rdf:resource="http://identifiers.org/CHEBI:32620"/>
                  <rdf:li rdf:resource="http://identifiers.org/CHEBI:32627"/>
                  <rdf:li rdf:resource="http://identifiers.org/CHEBI:32628"/>
                  <rdf:li rdf:resource="http://identifiers.org/CHEBI:57427"/>
                  <rdf:li rdf:resource="http://identifiers.org/bigg.metabolite:leu__L"/>
                  <rdf:li rdf:resource="http://identifiers.org/biocyc:META:LEU"/>
                </rdf:Bag>
              </bqbiol:is>
            </rdf:Description>
          </rdf:RDF>
        </annotation>
      </species>
      <species metaid="M_cpd00200_c0" id="M_cpd00200_c0" name="4MOP-c0" compartment="c0" hasOnlySubstanceUnits="false" boundaryCondition="false" constant="false" fbc:charge="-1" fbc:chemicalFormula="C6H9O3">
        <annotation>
          <rdf:RDF xmlns:rdf="http://www.w3.org/1999/02/22-rdf-syntax-ns#" xmlns:dcterms="http://purl.org/dc/terms/" xmlns:vCard="http://www.w3.org/2001/vcard-rdf/3.0#" xmlns:vCard4="http://www.w3.org/2006/vcard/ns#" xmlns:bqbiol="http://biomodels.net/biology-qualifiers/" xmlns:bqmodel="http://biomodels.net/model-qualifiers/">
            <rdf:Description rdf:about="#M_cpd00200_c0">
              <bqbiol:is>
                <rdf:Bag>
                  <rdf:li rdf:resource="http://identifiers.org/SBO:0000247"/>
                  <rdf:li rdf:resource="http://identifiers.org/metanetx.chemical/MNXM404"/>
                  <rdf:li rdf:resource="http://identifiers.org/inchikey:BKAJNAXTPSGJCU-UHFFFAOYSA-M"/>
                  <rdf:li rdf:resource="http://identifiers.org/seed.compound/cpd00200"/>
                  <rdf:li rdf:resource="http://identifiers.org/hmdb:HMDB00695"/>
                  <rdf:li rdf:resource="http://identifiers.org/hmdb:HMDB00762"/>
                  <rdf:li rdf:resource="http://identifiers.org/kegg.compound:C00233"/>
                  <rdf:li rdf:resource="http://identifiers.org/CHEBI:17865"/>
                  <rdf:li rdf:resource="http://identifiers.org/CHEBI:12020"/>
                  <rdf:li rdf:resource="http://identifiers.org/CHEBI:20438"/>
                  <rdf:li rdf:resource="http://identifiers.org/CHEBI:48430"/>
                  <rdf:li rdf:resource="http://identifiers.org/CHEBI:1891"/>
                  <rdf:li rdf:resource="http://identifiers.org/CHEBI:41619"/>
                  <rdf:li rdf:resource="http://identifiers.org/bigg.metabolite:4mop"/>
                  <rdf:li rdf:resource="http://identifiers.org/biocyc:META:2K-4CH3-PENTANOATE"/>
                </rdf:Bag>
              </bqbiol:is>
            </rdf:Description>
          </rdf:RDF>
        </annotation>
      </species>
      <species metaid="M_cpd00108_c0" id="M_cpd00108_c0" name="Galactose-c0" compartment="c0" hasOnlySubstanceUnits="false" boundaryCondition="false" constant="false" fbc:charge="0" fbc:chemicalFormula="C6H12O6">
        <annotation>
          <rdf:RDF xmlns:rdf="http://www.w3.org/1999/02/22-rdf-syntax-ns#" xmlns:dcterms="http://purl.org/dc/terms/" xmlns:vCard="http://www.w3.org/2001/vcard-rdf/3.0#" xmlns:vCard4="http://www.w3.org/2006/vcard/ns#" xmlns:bqbiol="http://biomodels.net/biology-qualifiers/" xmlns:bqmodel="http://biomodels.net/model-qualifiers/">
            <rdf:Description rdf:about="#M_cpd00108_c0">
              <bqbiol:is>
                <rdf:Bag>
                  <rdf:li rdf:resource="http://identifiers.org/SBO:0000247"/>
                  <rdf:li rdf:resource="http://identifiers.org/metanetx.chemical/MNXM390"/>
                  <rdf:li rdf:resource="http://identifiers.org/inchikey:WQZGKKKJIJFFOK-PHYPRBDBSA-N"/>
                  <rdf:li rdf:resource="http://identifiers.org/seed.compound/cpd00108"/>
                  <rdf:li rdf:resource="http://identifiers.org/hmdb:HMDB00143"/>
                  <rdf:li rdf:resource="http://identifiers.org/hmdb:HMDB05762"/>
                  <rdf:li rdf:resource="http://identifiers.org/kegg.compound:C00124"/>
                  <rdf:li rdf:resource="http://identifiers.org/kegg.compound:C00984"/>
                  <rdf:li rdf:resource="http://identifiers.org/CHEBI:12936"/>
                  <rdf:li rdf:resource="http://identifiers.org/CHEBI:28061"/>
                  <rdf:li rdf:resource="http://identifiers.org/CHEBI:10231"/>
                  <rdf:li rdf:resource="http://identifiers.org/CHEBI:22373"/>
                  <rdf:li rdf:resource="http://identifiers.org/CHEBI:42741"/>
                  <rdf:li rdf:resource="http://identifiers.org/CHEBI:4139"/>
                  <rdf:li rdf:resource="http://identifiers.org/bigg.metabolite:gal"/>
                  <rdf:li rdf:resource="http://identifiers.org/biocyc:META:ALPHA-D-GALACTOSE"/>
                  <rdf:li rdf:resource="http://identifiers.org/biocyc:META:D-galactopyranose"/>
                </rdf:Bag>
              </bqbiol:is>
            </rdf:Description>
          </rdf:RDF>
        </annotation>
      </species>
      <species metaid="M_cpd00208_c0" id="M_cpd00208_c0" name="LACT-c0" compartment="c0" hasOnlySubstanceUnits="false" boundaryCondition="false" constant="false" fbc:charge="0" fbc:chemicalFormula="C12H22O11">
        <annotation>
          <rdf:RDF xmlns:rdf="http://www.w3.org/1999/02/22-rdf-syntax-ns#" xmlns:dcterms="http://purl.org/dc/terms/" xmlns:vCard="http://www.w3.org/2001/vcard-rdf/3.0#" xmlns:vCard4="http://www.w3.org/2006/vcard/ns#" xmlns:bqbiol="http://biomodels.net/biology-qualifiers/" xmlns:bqmodel="http://biomodels.net/model-qualifiers/">
            <rdf:Description rdf:about="#M_cpd00208_c0">
              <bqbiol:is>
                <rdf:Bag>
                  <rdf:li rdf:resource="http://identifiers.org/SBO:0000247"/>
                  <rdf:li rdf:resource="http://identifiers.org/metanetx.chemical/MNXM362"/>
                  <rdf:li rdf:resource="http://identifiers.org/inchikey:GUBGYTABKSRVRQ-QKKXKWKRSA-N"/>
                  <rdf:li rdf:resource="http://identifiers.org/seed.compound/cpd00208"/>
                  <rdf:li rdf:resource="http://identifiers.org/hmdb:HMDB41627"/>
                  <rdf:li rdf:resource="http://identifiers.org/kegg.compound:C00243"/>
                  <rdf:li rdf:resource="http://identifiers.org/kegg.compound:C01970"/>
                  <rdf:li rdf:resource="http://identifiers.org/CHEBI:17716"/>
                  <rdf:li rdf:resource="http://identifiers.org/CHEBI:10296"/>
                  <rdf:li rdf:resource="http://identifiers.org/CHEBI:10380"/>
                  <rdf:li rdf:resource="http://identifiers.org/CHEBI:14497"/>
                  <rdf:li rdf:resource="http://identifiers.org/CHEBI:22460"/>
                  <rdf:li rdf:resource="http://identifiers.org/CHEBI:22760"/>
                  <rdf:li rdf:resource="http://identifiers.org/CHEBI:25005"/>
                  <rdf:li rdf:resource="http://identifiers.org/CHEBI:27755"/>
                  <rdf:li rdf:resource="http://identifiers.org/CHEBI:27968"/>
                  <rdf:li rdf:resource="http://identifiers.org/CHEBI:28577"/>
                  <rdf:li rdf:resource="http://identifiers.org/CHEBI:613009"/>
                  <rdf:li rdf:resource="http://identifiers.org/CHEBI:36218"/>
                  <rdf:li rdf:resource="http://identifiers.org/CHEBI:10428"/>
                  <rdf:li rdf:resource="http://identifiers.org/CHEBI:22846"/>
                  <rdf:li rdf:resource="http://identifiers.org/CHEBI:35463"/>
                  <rdf:li rdf:resource="http://identifiers.org/CHEBI:43665"/>
                  <rdf:li rdf:resource="http://identifiers.org/bigg.metabolite:lcts"/>
                  <rdf:li rdf:resource="http://identifiers.org/biocyc:META:CPD-15971"/>
                  <rdf:li rdf:resource="http://identifiers.org/biocyc:META:CPD-15972"/>
                </rdf:Bag>
              </bqbiol:is>
            </rdf:Description>
          </rdf:RDF>
        </annotation>
      </species>
      <species metaid="M_cpd03198_c0" id="M_cpd03198_c0" name="Melibiose-c0" compartment="c0" hasOnlySubstanceUnits="false" boundaryCondition="false" constant="false" fbc:charge="0" fbc:chemicalFormula="C12H22O11">
        <annotation>
          <rdf:RDF xmlns:rdf="http://www.w3.org/1999/02/22-rdf-syntax-ns#" xmlns:dcterms="http://purl.org/dc/terms/" xmlns:vCard="http://www.w3.org/2001/vcard-rdf/3.0#" xmlns:vCard4="http://www.w3.org/2006/vcard/ns#" xmlns:bqbiol="http://biomodels.net/biology-qualifiers/" xmlns:bqmodel="http://biomodels.net/model-qualifiers/">
            <rdf:Description rdf:about="#M_cpd03198_c0">
              <bqbiol:is>
                <rdf:Bag>
                  <rdf:li rdf:resource="http://identifiers.org/SBO:0000247"/>
                  <rdf:li rdf:resource="http://identifiers.org/metanetx.chemical/MNXM1434"/>
                  <rdf:li rdf:resource="http://identifiers.org/inchikey:DLRVVLDZNNYCBX-ABXHMFFYSA-N"/>
                  <rdf:li rdf:resource="http://identifiers.org/seed.compound/cpd03198"/>
                  <rdf:li rdf:resource="http://identifiers.org/hmdb:HMDB00048"/>
                  <rdf:li rdf:resource="http://identifiers.org/kegg.compound:C05402"/>
                  <rdf:li rdf:resource="http://identifiers.org/CHEBI:28053"/>
                  <rdf:li rdf:resource="http://identifiers.org/CHEBI:20943"/>
                  <rdf:li rdf:resource="http://identifiers.org/CHEBI:25182"/>
                  <rdf:li rdf:resource="http://identifiers.org/CHEBI:60170"/>
                  <rdf:li rdf:resource="http://identifiers.org/CHEBI:6733"/>
                  <rdf:li rdf:resource="http://identifiers.org/bigg.metabolite:6dg"/>
                </rdf:Bag>
              </bqbiol:is>
            </rdf:Description>
          </rdf:RDF>
        </annotation>
      </species>
      <species metaid="M_cpd00382_c0" id="M_cpd00382_c0" name="Melitose-c0" compartment="c0" hasOnlySubstanceUnits="false" boundaryCondition="false" constant="false" fbc:charge="0" fbc:chemicalFormula="C18H32O16">
        <annotation>
          <rdf:RDF xmlns:rdf="http://www.w3.org/1999/02/22-rdf-syntax-ns#" xmlns:dcterms="http://purl.org/dc/terms/" xmlns:vCard="http://www.w3.org/2001/vcard-rdf/3.0#" xmlns:vCard4="http://www.w3.org/2006/vcard/ns#" xmlns:bqbiol="http://biomodels.net/biology-qualifiers/" xmlns:bqmodel="http://biomodels.net/model-qualifiers/">
            <rdf:Description rdf:about="#M_cpd00382_c0">
              <bqbiol:is>
                <rdf:Bag>
                  <rdf:li rdf:resource="http://identifiers.org/SBO:0000247"/>
                  <rdf:li rdf:resource="http://identifiers.org/metanetx.chemical/MNXM621"/>
                  <rdf:li rdf:resource="http://identifiers.org/inchikey:MUPFEKGTMRGPLJ-ZQSKZDJDSA-N"/>
                  <rdf:li rdf:resource="http://identifiers.org/seed.compound/cpd00382"/>
                  <rdf:li rdf:resource="http://identifiers.org/hmdb:HMDB03213"/>
                  <rdf:li rdf:resource="http://identifiers.org/kegg.compound:C00492"/>
                  <rdf:li rdf:resource="http://identifiers.org/CHEBI:16634"/>
                  <rdf:li rdf:resource="http://identifiers.org/CHEBI:15015"/>
                  <rdf:li rdf:resource="http://identifiers.org/CHEBI:26521"/>
                  <rdf:li rdf:resource="http://identifiers.org/CHEBI:49843"/>
                  <rdf:li rdf:resource="http://identifiers.org/CHEBI:8771"/>
                  <rdf:li rdf:resource="http://identifiers.org/bigg.metabolite:raffin"/>
                  <rdf:li rdf:resource="http://identifiers.org/biocyc:META:CPD-1099"/>
                </rdf:Bag>
              </bqbiol:is>
            </rdf:Description>
          </rdf:RDF>
        </annotation>
      </species>
      <species metaid="M_cpd03197_c0" id="M_cpd03197_c0" name="Galactosylglycerol-c0" compartment="c0" hasOnlySubstanceUnits="false" boundaryCondition="false" constant="false" fbc:charge="0" fbc:chemicalFormula="C9H18O8">
        <annotation>
          <rdf:RDF xmlns:rdf="http://www.w3.org/1999/02/22-rdf-syntax-ns#" xmlns:dcterms="http://purl.org/dc/terms/" xmlns:vCard="http://www.w3.org/2001/vcard-rdf/3.0#" xmlns:vCard4="http://www.w3.org/2006/vcard/ns#" xmlns:bqbiol="http://biomodels.net/biology-qualifiers/" xmlns:bqmodel="http://biomodels.net/model-qualifiers/">
            <rdf:Description rdf:about="#M_cpd03197_c0">
              <bqbiol:is>
                <rdf:Bag>
                  <rdf:li rdf:resource="http://identifiers.org/SBO:0000247"/>
                  <rdf:li rdf:resource="http://identifiers.org/metanetx.chemical/MNXM2608"/>
                  <rdf:li rdf:resource="http://identifiers.org/inchikey:NHJUPBDCSOGIKX-NTXXKDEISA-N"/>
                  <rdf:li rdf:resource="http://identifiers.org/seed.compound/cpd03197"/>
                  <rdf:li rdf:resource="http://identifiers.org/kegg.compound:C05401"/>
                  <rdf:li rdf:resource="http://identifiers.org/CHEBI:15754"/>
                  <rdf:li rdf:resource="http://identifiers.org/CHEBI:11746"/>
                  <rdf:li rdf:resource="http://identifiers.org/CHEBI:1677"/>
                  <rdf:li rdf:resource="http://identifiers.org/CHEBI:20243"/>
                  <rdf:li rdf:resource="http://identifiers.org/CHEBI:5259"/>
                  <rdf:li rdf:resource="http://identifiers.org/CHEBI:57500"/>
                  <rdf:li rdf:resource="http://identifiers.org/bigg.metabolite:HC01444"/>
                  <rdf:li rdf:resource="http://identifiers.org/bigg.metabolite:ggl"/>
                  <rdf:li rdf:resource="http://identifiers.org/biocyc:META:3-B-D-GALACTOSYL-SN-GLYCEROL"/>
                </rdf:Bag>
              </bqbiol:is>
            </rdf:Description>
          </rdf:RDF>
        </annotation>
      </species>
      <species metaid="M_cpd00113_c0" id="M_cpd00113_c0" name="Isopentenyldiphosphate-c0" compartment="c0" hasOnlySubstanceUnits="false" boundaryCondition="false" constant="false" fbc:charge="-2" fbc:chemicalFormula="C5H10O7P2">
        <annotation>
[truncated: 5,193,328 more chars]
