# Supplementary material for: Integrating metagenomic binning with flux balance analysis to unravel syntrophies in anaerobic CO2 methanation
Source: Microbiome. 2022 Aug 3;10:117. doi: 10.1186/s40168-022-01311-1 (PMC9347119; doi:10.1186/s40168-022-01311-1)
Supplement: Supplementary file 7 — Additional file 6: Dataset S5. Basic Anaerobic Medium composition used for the community model simulation. “Compounds” are the unique ModelSEED identifier, “Name” the corresponding human readable metabolites and “MaxFlux” the uptake upper bound allowed form the feedstock. [file 40168_2022_1311_MOESM6_ESM.xlsx]

## Sheet: Foglio1
Compounds	Name	MaxFlux [mmol/gDW/hr]
cpd00001	H2O	1000
cpd00009	Phosphate	100
cpd00011	CO2	100
cpd00013	NH3	100
cpd00029	Acetate	0
cpd00030	Mn2+	100
cpd00034	Zn2+	100
cpd00048	Sulfate	100
cpd00058	Cu2+	100
cpd00063	Ca2+	100
cpd00067	H+	0.1
cpd00067	H+	0.1
cpd00099	Cl-	100
cpd00104	BIOT	1
cpd00149	Co2+	100
cpd00205	K+	100
cpd00215	Pyridoxal	1
cpd00218	Niacin	0.1
cpd00220	Riboflavin	0.1
cpd00240	EDTA	1
cpd00242	H2CO3	1
cpd00244	Ni2+	100
cpd00254	Mg	100
cpd00263	Pyridoxol	1
cpd00305	Thiamin	0.1
cpd00393	Folate	1
cpd00443	ABEE	1
cpd00531	Hg2+	100
cpd00541	Lipoate	0.1
cpd00644	PAN	0.1
cpd00739	Reduced riboflavin	0.1
cpd00971	Na+	100
cpd00971	Na+	4
cpd01012	Cd2+	100
cpd01048	Arsenate	100
cpd03387	Selenite	1
cpd09225	Boric acid	10
cpd10515	Fe2+	100
cpd10516	Fe+3	0.1
cpd11574	Molybdate	100
cpd11595	chromate	100
cpd11640	H2	100
cpd19013	NH4+	5
cpd24344	Al+++	0.1
