# Supplementary material for: Integrating metagenomic binning with flux balance analysis to unravel syntrophies in anaerobic CO2 methanation
Source: Microbiome. 2022 Aug 3;10:117. doi: 10.1186/s40168-022-01311-1 (PMC9347119; doi:10.1186/s40168-022-01311-1)
Supplement: Supplementary file 8 — Additional file 7: Dataset S6. MAG statistics and phylogenetic classification. General information regarding the recovered 59 MAGs. [file 40168_2022_1311_MOESM7_ESM.xlsx]

## Sheet: Paper_table
Final_MAG_name	NCBI_classification	Avg_Re1	Avg_Re2	Avg_Re3	Avg_Re4	Average abundance	Completeness	Contamination	Genome_size	Scaffolds	GC	Coding_density	Predicted_genes
Bacillus_sp_GSMM918	Firmicutes	3.82948	0.485952	0.890657	0.682764	1.47221	93.48	3.46	3944316	145	41.4	78.01	3645
Synergistetes_sp_GSMM919	Synergistetes	2.09018	0.207524	0.216929	0.542752	0.764346	100	0	1885309	77	47.4	89.5	1778
Ilumatobacter_sp_GSMM920	Actinobacteria	0.0691357	0.504652	0.0900123	0.0178925	0.170423	68.16	0.43	2421256	497	70.2	95.16	2686
Firmicutes_sp_GSMM921	Firmicutes	1.91822	2.74391	1.28016	1.48249	1.85619	93.14	0	2402249	44	54.6	88.76	2198
Bacteroidales_sp_GSMM922	Bacteroidetes	2.74184	1.6905	0.398453	0.708028	1.3847	90.24	1.43	1982208	351	29.1	88.81	1754
Firmicutes_sp_GSMM923	Firmicutes	1.02705	2.80709	0.898043	1.93735	1.66738	92.58	0	1843436	12	57.8	90.95	1851
Clostridia_sp_GSMM924	Firmicutes	0.052489	0.153127	0.528384	0.336711	0.267678	90.36	2.12	3370239	440	56	86.68	3236
Petrimonas_sp_GSMM925	Bacteroidetes	0.739116	0.0808606	0.073018	0.194815	0.271952	95.81	1.09	2676383	438	45.1	92.62	2503
Clostridiales_sp_GSMM926	Firmicutes	0.823367	0.113583	0.232073	0.235993	0.351254	77.59	2.19	1401577	121	54.3	90.78	1409
Methanoculleus_thermophilus_GSMM927	Euryarchaeota	1.6749	0.0483126	0.077355	0.0664227	0.466749	98.37	0	2127129	116	59.6	88.37	2271
Tepidanaerobacter_sp_GSMM928	Firmicutes	0.986066	0.280218	0.275669	0.454236	0.499047	89.42	5.77	2617970	223	42.6	88.41	2622
Rikenellaceae_sp_GSMM929	Bacteroidetes	0.741622	0.37477	0.132356	0.821238	0.517496	80.4	0.16	1952131	272	29.5	86.94	1803
Firmicutes_sp_GSMM930	Firmicutes	0.48562	1.19966	0.402611	0.46071	0.637149	90.68	1.48	2295740	77	52.2	88.62	2184
Ca. Dethiobacteraceae_sp_GSMM931	Firmicutes	0.38054	0.663113	0.749168	0.288594	0.520354	91.1	0.85	2241482	158	58	86.27	2111
Catabacter_sp_GSMM932	Firmicutes	0.446836	0.0946248	0.0910517	0.133098	0.191403	58.72	2.02	1427073	500	60.9	91.27	1734
Aminobacterium_colombiense_GSMM933	Synergistetes	0.77136	0.175525	0.12417	0.261427	0.33312	97.63	0	1897185	290	45.6	91.28	2106
Syntrophothermus_sp_GSMM934	Firmicutes	0.193031	0.531081	0.302331	0.18703	0.303368	96.7	2.28	2279632	187	52.4	87.26	2277
Syntrophomonas_sp_GSMM935	Firmicutes	0.46332	0.119803	0.15401	0.121655	0.214697	56.38	0.26	1333171	458	49.3	89.69	1660
Bacteroidales_sp_GSMM936	Bacteroidetes	0.475172	0.0580904	0.141449	0.425714	0.275107	90.7	1.43	1563760	180	46.1	95.58	1493
Ca_Anaerovoracaceae_sp_GSMM937	Firmicutes	0.504143	0.260285	0.225899	0.177364	0.291923	90.07	1.3	2002768	307	47.2	88.22	1988
Firmicutes_sp_GSMM938	Firmicutes	1.88059	1.48662	1.39842	1.35115	1.52919	91.95	0.81	2023816	78	55.5	86.57	1963
Clostridiales_sp_GSMM939	Firmicutes	0.290924	0.0712282	0.122244	0.160117	0.161128	72.51	2.73	1630396	741	63.4	91.6	2102
Firmicutes_sp_GSMM940	Firmicutes	0.406016	0.443853	0.304743	0.415428	0.39251	93.82	4.03	2284959	357	43	90.03	2397
Ca_Caldatribacterium_sp_GSMM941	Candidatus Atribacteria	1.11345	0.388361	0.410202	0.42914	0.585287	100	0	1980904	111	42.4	86.92	1925
Cloacibacillus_sp_GSMM942	Synergistetes	1.73611	0.234669	0.284211	0.395726	0.66268	100	0	2682426	110	55	91.24	2512
Alcaligenaceae_sp_GSMM943	Proteobacteria	0.899364	0.161035	0.0749398	0.0751493	0.302622	97.43	1.53	2733199	459	49.6	90.89	2821
Burkholderiales_sp_GSMM944	Proteobacteria	0.321121	0.0748144	0.041038	0.286188	0.18079	69.06	2.34	2204494	1103	68.3	89.81	2992
Firmicutes_sp_GSMM945	Firmicutes	0.476688	0.235679	0.271281	0.226607	0.302564	55.17	9.4	1864001	227	51.6	86.11	1835
Clostridia_sp_GSMM946	Firmicutes	0.155084	0.169271	0.264809	0.148241	0.184351	73.7	1.96	1357016	347	52.2	92.76	1586
Ca_Thermacetogeniaceae_sp_GSMM947	Firmicutes	1.96974	0.765484	2.02473	1.56437	1.58108	95.13	0	2060459	173	46	87.85	2141
Clostridia_sp_GSMM948	Firmicutes	0.707622	1.26874	0.858903	0.604411	0.859919	94.23	1.92	2365415	73	53.4	92.48	2208
Ruminococcaceae_sp_GSMM949	Firmicutes	1.71924	0.466694	0.497236	0.774117	0.864321	97.87	0.02	2153162	53	48.8	91.22	1966
Acholeplasmatales_sp_GSMM950	Tenericutes	0.121224	0.0693666	0.115657	0.847971	0.288555	85.21	2	1008167	276	31.4	88.66	1147
Clostridia_sp_GSMM951	Firmicutes	0.888104	1.91956	1.76486	1.23704	1.45239	95.1	0.98	2503564	29	53.5	89.42	2237
Acidaminococcales_sp_GSMM952	Firmicutes	0.577793	0.0633887	0.0487839	0.0893155	0.19482	51.1	1.05	990400	355	50.7	90.95	1211
Azonexus_sp_GSMM953	Proteobacteria	1.34861	0.197714	0.226359	0.183447	0.489033	97.01	0.88	2761703	329	61	92.47	2923
Firmicutes_sp_GSMM954	Firmicutes	0.401661	0.174131	0.358065	0.268199	0.300514	90.59	0.27	1916315	185	50.3	89.8	1968
Sphaerochaeta_sp_GSMM955	Spirochaetes	0.487291	0.0603628	0.067021	0.114455	0.182282	66.88	1.2	1291039	447	59.5	92.11	1548
Clostridiales_sp_GSMM956	Firmicutes	0.829026	1.15397	0.72279	0.707271	0.853264	97.9	0.35	2545864	103	52.4	85.46	2263
Methanothermobacter_wolfeii_GSMM957	Euryarchaeota	10.9651	13.2136	13.8919	27.2957	16.3416	98.4	0	1619978	9	48.7	88.71	1755
Bacillus_sp_GSMM958	Firmicutes	0.15248	1.13922	0.0474208	0.0797817	0.354725	89.72	0.25	3204001	584	46.1	81.9	3222
Firmicutes_sp_GSMM959	Firmicutes	0.505444	0.296007	0.194201	0.232805	0.307114	50.74	6.33	1178905	341	52.7	87.21	1377
Fermentimonas_massiliensis_GSMM960	Bacteroidetes	0.820751	0.102968	0.118485	0.530978	0.393295	94.95	0.91	2376865	430	37.1	92.19	2135
Clostridia_sp_GSMM961	Firmicutes	0.308797	1.0113	0.747064	0.357247	0.606101	95.1	2.45	2136302	94	63.4	89.71	1977
Limnochordia_sp_GSMM962	Firmicutes	0.318547	0.2106	1.11215	0.421852	0.515787	99.02	1.99	3149113	168	62.7	88.68	2951
Sphaerochaeta_sp_GSMM963	Spirochaetes	0.90494	0.124611	0.134538	0.141996	0.326521	94.25	1.14	1638663	272	47.5	93.59	1716
Clostridia_sp_GSMM964	Firmicutes	0.35473	0.343775	0.483397	0.241753	0.355914	92.65	2.03	2214999	224	48.8	88.06	2225
Actinobacteria_sp_GSMM965	Actinobacteria	0.142062	0.40951	0.0431778	0.0601502	0.163725	52.59	0.95	1158589	628	63.6	92.43	1646
Firmicutes_sp_GSMM966	Firmicutes	12.8975	12.6641	15.6696	13.0212	13.5631	91.18	0.49	2153468	40	49.6	86.88	1955
Pseudorhodobacter_sp_GSMM967	Proteobacteria	0.349747	0.269227	0.148746	0.116587	0.221077	55.79	3.38	2132433	1198	60.5	90.9	3042
Ruminococcaceae_sp_GSMM968	Firmicutes	0.303599	0.116666	0.140322	0.269702	0.207572	53.8	3.73	1835751	1031	45.7	91.48	2440
Bacillales_sp_GSMM969	Firmicutes	0.244988	0.0885	0.313867	0.147829	0.198796	64.7	2.1	1315044	651	46	89.88	1747
Clostridia_sp_GSMM970	Firmicutes	0.333991	0.343098	0.522875	0.419316	0.40482	62.94	4.13	1667003	753	46.9	88.14	2241
Clostridiales_sp_GSMM971	Firmicutes	0.325336	0.218572	0.210596	0.194584	0.237272	53.41	2.75	1315574	715	53	90.17	1824
Acetomicrobium_sp_GSMM972	Synergistetes	18.5012	5.43793	3.95862	8.63736	9.13379	77.97	0	1495666	123	44.3	92.32	1556
Aeromicrobium_sp_GSMM973	Actinobacteria	0.644385	0.146297	0.0534568	0.0672884	0.227857	89.81	4.22	2190730	469	58.5	92.82	2522
Firmicutes_sp_GSMM974	Firmicutes	2.9759	8.43417	10.295	7.68492	7.34749	90.59	0.99	1883651	6	53.1	85.93	1716
Limnochordia_sp_GSMM975	Firmicutes	11.3693	32.8346	34.1483	20.3766	24.6822	95.73	0.85	2095372	47	59.2	91.94	2067
Ca_Dethiobacteraceae_sp_GSMM976	Firmicutes	0.838115	0.597596	0.626217	0.287694	0.587405	83.47	0.23	2030483	144	60	89.44	1913
