# Supplementary material for: Integrating metagenomic binning with flux balance analysis to unravel syntrophies in anaerobic CO2 methanation
Source: Microbiome. 2022 Aug 3;10:117. doi: 10.1186/s40168-022-01311-1 (PMC9347119; doi:10.1186/s40168-022-01311-1)
Supplement: Supplementary file 9 — Additional file 8: Dataset S7. Operons predicted by Operon Mapper in MAGs. Results are available at 10.6084/m9.figshare.16691878. [file 40168_2022_1311_MOESM8_ESM.zip]

Archive with 35 entries (35 files):
- functional_descriptions_bin_4_unicycler
- list_of_operons_bin_4_unicycler
- operonic_gene_pairs_bin_4_unicycler
- ORFs_coordinates_bin_4_unicycler
- predicted_COGs_bin_4_unicycler
- predicted_orfs_bin_4_unicycler
- predicted_protein_sequences_bin_4_unicycler
- list_of_operons_bin_5_metaspades
- operonic_gene_pairs_bin_5_metaspades
- ORFs_coordinates_bin_5_metaspades
- predicted_COGs_bin_5_metaspades
- predicted_orfs_bin_5_metaspades
- predicted_protein_sequences_bin_5_metaspades
- functional_descriptions_bin_5_metaspades
- list_of_operons_bin_6_metaspades
- operonic_gene_pairs_bin_6_metaspades
- ORFs_coordinates_bin_6_metaspades
- predicted_COGs_bin_6_metaspades
- predicted_orfs_bin_6_metaspades
- predicted_protein_sequences_bin_6_metaspades
- functional_descriptions_bin_6_metaspades
- functional_descriptions_bin_7_unicycler
- list_of_operons_bin_7_unicycler
- operonic_gene_pairs_bin_7_unicycler
- ORFs_coordinates_bin_7_unicycler
- predicted_COGs_bin_7_unicycler
- predicted_orfs_bin_7_unicycler
- predicted_protein_sequences_bin_7_unicycler
- functional_descriptions_bin_8_metaspades
- list_of_operons_bin_8_metaspades
- operonic_gene_pairs_bin_8_metaspades
- ORFs_coordinates_bin_8_metaspades
- predicted_COGs_bin_8_metaspades
- predicted_orfs_bin_8_metaspades
- predicted_protein_sequences_bin_8_metaspades
