# Supplementary material for: Integrating metagenomic binning with flux balance analysis to unravel syntrophies in anaerobic CO2 methanation
Source: Microbiome. 2022 Aug 3;10:117. doi: 10.1186/s40168-022-01311-1 (PMC9347119; doi:10.1186/s40168-022-01311-1)
Supplement: Supplementary file 9 — Additional file 8: Dataset S7. Operons predicted by Operon Mapper in MAGs. Results are available at 10.6084/m9.figshare.16691878. [file 40168_2022_1311_MOESM8_ESM.zip › functional_descriptions_bin_4_unicycler]

#gene_id	sprot_Top_BLASTP_hit	product
MKIIPDPF_00001	Q58902^E:6.5e-26	Uncharacterized_ABC_transporter_permease_MJ1507
MKIIPDPF_00002	Q6MPX9^E:2.2e-53	Macrolide_export_ATP-binding/permease_protein_MacB
MKIIPDPF_00003	Q58140^E:6.7e-43	Uncharacterized_protein_MJ0730
MKIIPDPF_00007	Q3UNX5^E:4.5e-132	Acyl-coenzyme_A_synthetase_ACSM3_mitochondrial
MKIIPDPF_00008	P80909^E:4.9e-40	Ketoisovalerate_oxidoreductase_subunit_VorC
MKIIPDPF_00009	O26800^E:1.1e-181	Ketoisovalerate_oxidoreductase_subunit_VorB
MKIIPDPF_00010	P80907^E:1.3e-249	Ketoisovalerate_oxidoreductase_subunit_VorA
MKIIPDPF_00011	O26802^E:5.3e-213	Glutamyl-tRNA(Gln)_amidotransferase_subunit_D
MKIIPDPF_00012	O26803^E:1.3e-276	Glutamyl-tRNA(Gln)_amidotransferase_subunit_E
MKIIPDPF_00013	O32823^E:2.5e-60	Thioredoxin_reductase
MKIIPDPF_00015	O26805^E:3.3e-95	GMP_synthase_[glutamine-hydrolyzing]_subunit_A
MKIIPDPF_00016	O26806^E:1.4e-164	GMP_synthase_[glutamine-hydrolyzing]_subunit_B
MKIIPDPF_00017	O26807^E:3.9e-78	Peptide_methionine_sulfoxide_reductase_MsrB
MKIIPDPF_00021	O26607^E:1.6e-38	UPF0145_protein_MTH_507
MKIIPDPF_00022	Q5LIM4^E:4.8e-10	UPF0145_protein_BF0226
MKIIPDPF_00025	O26819^E:6.4e-18	Putative_(R)-citramalate_synthase_CimA
MKIIPDPF_00028	O26820^E:8.4e-45	tRNA_(guanine(10)-N2)-dimethyltransferase
MKIIPDPF_00029	Q12YW2^E:3.7e-37	Digeranylgeranylglycerophospholipid_reductase_1
MKIIPDPF_00031	O26823^E:5.1e-104	UPF0280_protein_MTH_727
MKIIPDPF_00032	O26824^E:2.5e-204	Proteasome-activating_nucleotidase
MKIIPDPF_00033	O94700^E:5.8e-05	Multiprotein-bridging_factor_1
MKIIPDPF_00034	Q58359^E:6.3e-20	Uncharacterized_protein_MJ0949
MKIIPDPF_00037	Q52953^E:4.9e-15	UDP-N-acetylmuramoylalanine--D-glutamate_ligase
MKIIPDPF_00038	O26830^E:4.4e-133	Putative_phospho-N-acetylmuramoyl-pentapeptide-transferase
MKIIPDPF_00039	Q1I5C0^E:3.7e-10	D-alanine--D-alanine_ligase
MKIIPDPF_00040	Q58048^E:2.0e-24	Putative_hydrogenase_maturation_protease_MJ0631
MKIIPDPF_00041	O26833^E:1.1e-90	Uncharacterized_protein_MTH_738
MKIIPDPF_00042	O26834^E:1.2e-73	Putative_nickel-responsive_regulator_2
MKIIPDPF_00043	Q58332^E:1.5e-09	Uncharacterized_protein_MJ0922
MKIIPDPF_00045	O26837^E:6.8e-252	Phenylalanine--tRNA_ligase_alpha_subunit
MKIIPDPF_00046	Q57680^E:2.1e-51	Uncharacterized_protein_MJ0227
MKIIPDPF_00047	O26839^E:8.6e-152	Delta-aminolevulinic_acid_dehydratase
MKIIPDPF_00049	Q58829^E:1.7e-40	Putative_endonuclease_MJ1434
MKIIPDPF_00051	O26843^E:2.6e-168	Chorismate_synthase
MKIIPDPF_00054	Q58769^E:3.3e-53	Uncharacterized_protein_MJ1374
MKIIPDPF_00055	Q57968^E:8.0e-30	Uncharacterized_protein_MJ0548
MKIIPDPF_00056	P37512^E:1.2e-82	Uncharacterized_protein_YyaL
MKIIPDPF_00057	P37512^E:2.8e-78	Uncharacterized_protein_YyaL
MKIIPDPF_00058	O30085^E:5.9e-184	Copper-exporting_P-type_ATPase_B
MKIIPDPF_00059	Q58144^E:9.7e-74	Putative_rubrerythrin
MKIIPDPF_00060	O26851^E:9.0e-57	Desulfoferrodoxin_homolog
MKIIPDPF_00063	Q5BKR2^E:2.2e-35	Mitochondrial_sodium/hydrogen_exchanger_9B2
MKIIPDPF_00064	P9WLG2^E:6.8e-63	Uncharacterized_protein_MT2327
MKIIPDPF_00065	O28852^E:1.2e-63	Uncharacterized_protein_AF_1420
MKIIPDPF_00068	Q58598^E:3.7e-211	Uncharacterized_protein_MJ1198
MKIIPDPF_00069	Q9WYK0^E:1.2e-56	Endonuclease_III
MKIIPDPF_00070	O26859^E:6.4e-73	Miro_domain-containing_protein_MTH_765
MKIIPDPF_00071	O26860^E:1.3e-184	3-phosphoshikimate_1-carboxyvinyltransferase
MKIIPDPF_00072	O26861^E:0.0e+00	Valine--tRNA_ligase
MKIIPDPF_00075	O26864^E:3.5e-262	Phenylalanine--tRNA_ligase_beta_subunit
MKIIPDPF_00076	O26865^E:5.7e-60	UPF0047_protein_MTH_771
MKIIPDPF_00077	P73695^E:5.6e-46	Thylakoid-associated_protein_sll1697
MKIIPDPF_00078	P51616^E:5.7e-172	Methenyltetrahydromethanopterin_cyclohydrolase
MKIIPDPF_00079	O26868^E:1.7e-106	Putative_thymidylate_synthase
MKIIPDPF_00080	P55299^E:4.5e-129	Methionine_synthase
MKIIPDPF_00081	Q57895^E:3.1e-10	Uncharacterized_protein_MJ0453
MKIIPDPF_00086	Q58079^E:1.6e-63	Uncharacterized_protein_MJ0665
MKIIPDPF_00087	Q57884^E:4.9e-74	Probable_hydrogenase_nickel_incorporation_protein_HypB
MKIIPDPF_00088	O26876^E:8.0e-58	Probable_hydrogenase_nickel_incorporation_protein_HypA
MKIIPDPF_00089	O26877^E:6.7e-132	Ribose-phosphate_pyrophosphokinase
MKIIPDPF_00090	O26878^E:0.0e+00	Archaeal_Lon_protease
MKIIPDPF_00094	O26880^E:3.5e-237	Probable_cobyric_acid_synthase
MKIIPDPF_00095	Q49YW0^E:2.7e-45	Sodium-dependent_dicarboxylate_transporter_SdcS
MKIIPDPF_00099	O26883^E:5.4e-176	UPF0219_protein_MTH_792
MKIIPDPF_00100	O26884^E:1.4e-209	Uncharacterized_protein_MTH_793
MKIIPDPF_00101	O26885^E:3.2e-260	Thermosome_subunit_beta
MKIIPDPF_00106	Q2K2U9^E:6.7e-08	Lipid_A_1-phosphatase
MKIIPDPF_00107	O26890^E:3.3e-181	Aspartate-semialdehyde_dehydrogenase
MKIIPDPF_00108	O26891^E:2.9e-124	4-hydroxy-tetrahydrodipicolinate_reductase
MKIIPDPF_00109	O26892^E:3.1e-132	4-hydroxy-tetrahydrodipicolinate_synthase
MKIIPDPF_00110	P53553^E:1.3e-40	Aspartokinase
MKIIPDPF_00111	O26894^E:1.6e-25	30S_ribosomal_protein_S17e
MKIIPDPF_00112	Q57696^E:1.7e-10	Chorismate_mutase
MKIIPDPF_00113	O26896^E:5.3e-121	Shikimate_kinase
MKIIPDPF_00114	Q58067^E:1.7e-34	Putative_protease_MJ0651
MKIIPDPF_00115	O26898^E:1.4e-37	Probable_Thioredoxin
MKIIPDPF_00116	O26899^E:2.2e-132	Cobalt-precorrin-5B_C(1)-methyltransferase
MKIIPDPF_00117	O26900^E:3.5e-58	Probable_cyclic_pyranopterin_monophosphate_synthase_accessory_protein
MKIIPDPF_00118	O26901^E:0.0e+00	ATP-dependent_DNA_helicase_Hel308
MKIIPDPF_00119	O26902^E:4.9e-43	UPF0305_protein_MTH_811
MKIIPDPF_00120	O26903^E:6.2e-72	UPF0305_protein_MTH_812
MKIIPDPF_00123	Q57837^E:4.0e-62	Zinc_metalloprotease_MJ0392
MKIIPDPF_00124	Q58536^E:1.0e-160	Uncharacterized_protein_MJ1136
MKIIPDPF_00125	O26909^E:9.6e-97	Deoxyribose-phosphate_aldolase
MKIIPDPF_00127	O26911^E:9.5e-187	FO_synthase_subunit_2
MKIIPDPF_00128	P50483^E:3.8e-25	DNA-binding_protein_HMt-1.1
MKIIPDPF_00129	P30820^E:2.9e-23	Nigerythrin
MKIIPDPF_00130	P9WGL4^E:2.1e-21	Probable_sensor_histidine_kinase_pdtaS
MKIIPDPF_00134	O26914^E:1.0e-205	Probable_threonylcarbamoyladenosine_tRNA_methylthiotransferase
MKIIPDPF_00135	O26915^E:3.1e-105	Protein-L-isoaspartate_O-methyltransferase
MKIIPDPF_00137	O26917^E:2.0e-75	Methanogen_homoaconitase_small_subunit
MKIIPDPF_00138	O26918^E:9.4e-138	Beta-ribofuranosylaminobenzene_5'-phosphate_synthase
MKIIPDPF_00139	Q58036^E:7.4e-163	78-dihydro-6-hydroxymethylpterin_dimethyltransferase
MKIIPDPF_00140	O26920^E:1.5e-49	CDP-archaeol_synthase
MKIIPDPF_00142	Q58250^E:3.1e-59	4-[[4-(2-aminoethyl)phenoxy]-methyl]-2-furanmethanamine-glutamate_synthase
MKIIPDPF_00143	C7P8V7^E:1.6e-36	Tyramine--L-glutamate_ligase
MKIIPDPF_00144	Q6LZC3^E:8.7e-83	UDP-N-acetyl-D-mannosamine_dehydrogenase
MKIIPDPF_00145	Q58899^E:8.0e-100	UDP-N-acetylglucosamine_2-epimerase
MKIIPDPF_00147	O26928^E:2.5e-115	tRNA_pseudouridine_synthase_A
MKIIPDPF_00148	O26929^E:9.9e-110	Uncharacterized_transporter_MTH_841
MKIIPDPF_00150	O26931^E:2.3e-104	1-(5-phosphoribosyl)-5-[(5-phosphoribosylamino)methylideneamino]_imidazole-4-carboxamide_isomerase
MKIIPDPF_00151	O26932^E:4.1e-72	FAD_synthase
MKIIPDPF_00153	O26934^E:1.8e-173	N-acetyl-gamma-glutamyl-phosphate_reductase
MKIIPDPF_00155	O26936^E:2.3e-116	Protein-export_membrane_protein_SecF
MKIIPDPF_00156	O26937^E:1.6e-184	Protein-export_membrane_protein_SecD
MKIIPDPF_00157	O26938^E:7.4e-77	Aspartate_carbamoyltransferase_regulatory_chain
MKIIPDPF_00160	Q58845^E:6.3e-32	Uncharacterized_protein_MJ1450
MKIIPDPF_00161	Q57563^E:1.4e-12	Uncharacterized_ferredoxin_MJ0099
MKIIPDPF_00162	Q57564^E:2.8e-168	Uncharacterized_protein_MJ0100
MKIIPDPF_00163	O26944^E:5.0e-206	Metalloprotease_MTH_856
MKIIPDPF_00164	O26945^E:2.8e-86	Protein_MTH_857
MKIIPDPF_00165	Q58803^E:7.1e-69	Uncharacterized_protein_MJ1408
MKIIPDPF_00166	Q943E7^E:6.5e-12	16.9_kDa_class_I_heat_shock_protein_3
MKIIPDPF_00167	Q8TZ14^E:1.4e-35	Glutamine--fructose-6-phosphate_aminotransferase_[isomerizing]
MKIIPDPF_00168	O26949^E:9.0e-77	Thiamine-phosphate_synthase_ThiN
MKIIPDPF_00169	O26950^E:2.6e-69	Uncharacterized_protein_MTH_862
MKIIPDPF_00170	O26951^E:9.5e-78	Uncharacterized_protein_MTH_863
MKIIPDPF_00171	O26952^E:3.4e-209	Adenine_deaminase
MKIIPDPF_00172	O26953^E:7.8e-214	Uncharacterized_protein_MTH_867
MKIIPDPF_00173	P19268^E:5.7e-78	Uncharacterized_32.2_kDa_protein_in_hmfB_3'region
MKIIPDPF_00174	O26955^E:1.5e-62	Translation_initiation_factor_5A
MKIIPDPF_00175	O26956^E:2.0e-66	Pyruvoyl-dependent_arginine_decarboxylase
MKIIPDPF_00176	O26957^E:1.9e-131	Fructose-16-bisphosphatase/inositol-1-monophosphatase
MKIIPDPF_00177	O26958^E:7.3e-139	NAD_kinase
MKIIPDPF_00178	Q57706^E:8.8e-19	Uncharacterized_protein_MJ0258
MKIIPDPF_00179	O26960^E:4.1e-129	Probable_porphobilinogen_deaminase
MKIIPDPF_00180	Q6M0B9^E:1.1e-66	UDP-N-acetylglucosamine_3-dehydrogenase
MKIIPDPF_00181	O26962^E:5.5e-96	PyrE-like_protein
MKIIPDPF_00183	O26964^E:8.1e-224	Peptide_chain_release_factor_subunit_1
MKIIPDPF_00184	O26965^E:2.5e-110	Uridylate_kinase
MKIIPDPF_00187	Q57883^E:2.3e-22	UPF0721_transmembrane_protein_MJ0441
MKIIPDPF_00189	Q58652^E:4.4e-13	Uncharacterized_glycosyltransferase_MJ1255
MKIIPDPF_00190	O26971^E:3.8e-173	Transcription_initiation_factor_IIB
MKIIPDPF_00191	O26972^E:9.7e-40	Uncharacterized_protein_MTH_886
MKIIPDPF_00192	O26973^E:1.1e-147	UPF0104_membrane_protein_MTH_887
MKIIPDPF_00193	Q46DA4^E:2.2e-34	3-hexulose-6-phosphate_synthase
MKIIPDPF_00194	Q57767^E:4.3e-30	Uncharacterized_protein_MJ0319
MKIIPDPF_00195	O26976^E:2.0e-49	UPF0292_protein_MTH_890
MKIIPDPF_00196	O26977^E:1.3e-202	DNA_primase_DnaG
MKIIPDPF_00197	O26978^E:1.4e-273	Putative_lon_protease_homolog
MKIIPDPF_00198	O26979^E:3.8e-149	Tyrosine_recombinase_XerA
MKIIPDPF_00199	Q58004^E:4.7e-17	UPF0718_protein_MJ0584
MKIIPDPF_00200	O26981^E:2.5e-33	Thioredoxin
MKIIPDPF_00202	Q57951^E:1.4e-24	Universal_stress_protein_MJ0531
MKIIPDPF_00203	Q58721^E:4.4e-18	Uncharacterized_HTH-type_transcriptional_regulator_MJ1325
MKIIPDPF_00204	P9WGL4^E:4.4e-16	Probable_sensor_histidine_kinase_pdtaS
MKIIPDPF_00205	P9WGL4^E:1.3e-23	Probable_sensor_histidine_kinase_pdtaS
MKIIPDPF_00207	P12769^E:1.5e-189	Deoxyribodipyrimidine_photo-lyase
MKIIPDPF_00208	O26990^E:3.4e-67	Probable_biotin_transporter_BioY
MKIIPDPF_00210	P77735^E:1.5e-06	Uncharacterized_oxidoreductase_YajO
MKIIPDPF_00222	P29579^E:4.9e-263	Uncharacterized_protein_ORF5'
MKIIPDPF_00225	P9WGL4^E:5.4e-17	Probable_sensor_histidine_kinase_pdtaS
MKIIPDPF_00229	P29574^E:2.8e-41	Uncharacterized_protein_ORF3'
MKIIPDPF_00230	P29576^E:1.7e-27	Uncharacterized_protein_ORF4'
MKIIPDPF_00233	P29580^E:1.4e-15	Uncharacterized_protein_ORF6
MKIIPDPF_00243	P56811^E:2.7e-61	DNA-binding_protein_Tfx
MKIIPDPF_00245	P61937^E:1.1e-148	Molybdenum-containing_formylmethanofuran_dehydrogenase_1_subunit_C
MKIIPDPF_00246	P61154^E:7.4e-114	Tungsten-containing_formylmethanofuran_dehydrogenase_2_subunit_B
MKIIPDPF_00247	O57896^E:4.5e-69	Molybdate/tungstate_import_ATP-binding_protein_WtpC
MKIIPDPF_00248	Q5JEB3^E:1.6e-18	Molybdate/tungstate_transport_system_permease_protein_WtpB
MKIIPDPF_00250	P71391^E:1.1e-27	Putative_binding_protein_HI_1525
MKIIPDPF_00266	O27026^E:3.6e-202	Phosphoenolpyruvate_carboxylase
MKIIPDPF_00270	Q58186^E:4.5e-40	Uncharacterized_protein_MJ0776
MKIIPDPF_00272	O27030^E:7.7e-62	UPF0216_protein_MTH_949
MKIIPDPF_00276	O27034^E:2.1e-101	V-type_ATP_synthase_subunit_D
MKIIPDPF_00277	O27035^E:1.8e-264	V-type_ATP_synthase_beta_chain
MKIIPDPF_00278	O27036^E:0.0e+00	V-type_ATP_synthase_alpha_chain
MKIIPDPF_00279	O27037^E:4.5e-49	V-type_ATP_synthase_subunit_F
MKIIPDPF_00280	O27038^E:1.7e-186	V-type_ATP_synthase_subunit_C
MKIIPDPF_00281	O27039^E:3.6e-34	V-type_ATP_synthase_subunit_E
MKIIPDPF_00282	Q57674^E:1.7e-18	Probable_ATPase_proteolipid_chain
MKIIPDPF_00283	O27041^E:2.7e-301	V-type_ATP_synthase_subunit_I
MKIIPDPF_00285	P42457^E:7.0e-09	Citrate_synthase
MKIIPDPF_00288	A6NK06^E:3.1e-19	Cis-aconitate_decarboxylase
MKIIPDPF_00289	O28025^E:2.6e-103	tRNA(Ile2)_2-agmatinylcytidine_synthetase_TiaS
MKIIPDPF_00290	O27048^E:3.7e-152	Putative_HTH-type_transcriptional_regulatory_protein_MTH_967
MKIIPDPF_00292	O27051^E:2.1e-272	D-3-phosphoglycerate_dehydrogenase
MKIIPDPF_00293	D4GVJ3^E:2.4e-08	Probable_metalloprotease_HVO_1016
MKIIPDPF_00294	Q9Y7T3^E:9.3e-13	tRNA(His)_guanylyltransferase
MKIIPDPF_00295	O27054^E:1.2e-124	Probable_L-aspartate_dehydrogenase
MKIIPDPF_00297	Q2SDJ7^E:5.3e-05	Phenylalanine--tRNA_ligase_beta_subunit
MKIIPDPF_00300	A6UVT6^E:2.7e-106	Lactaldehyde_dehydrogenase
MKIIPDPF_00303	P81535^E:3.3e-58	Xaa-Pro_dipeptidase
MKIIPDPF_00305	Q09669^E:8.5e-72	Alcohol_dehydrogenase_4
MKIIPDPF_00306	P9WGL4^E:4.7e-19	Probable_sensor_histidine_kinase_pdtaS
MKIIPDPF_00307	Q58028^E:1.5e-34	Putative_zinc_metalloprotease_MJ0611
MKIIPDPF_00308	O27068^E:4.1e-164	Uncharacterized_protein_MTH_987
MKIIPDPF_00310	Q58240^E:4.9e-23	Uncharacterized_protein_MJ0830
MKIIPDPF_00312	O34682^E:2.9e-10	Uncharacterized_protein_YlbB
MKIIPDPF_00313	Q57951^E:9.1e-29	Universal_stress_protein_MJ0531
MKIIPDPF_00314	O27075^E:6.0e-160	Uncharacterized_protein_MTH_994
MKIIPDPF_00315	P43154^E:1.8e-06	Microbial_collagenase
MKIIPDPF_00316	O27077^E:0.0e+00	Carbamoyl-phosphate_synthase_large_chain
MKIIPDPF_00317	O27079^E:3.3e-176	Carbamoyl-phosphate_synthase_small_chain
MKIIPDPF_00318	Q58925^E:2.5e-22	Uncharacterized_N-acetyltransferase_MJ1530
MKIIPDPF_00319	O27081^E:2.6e-55	UPF0146_protein_MTH_1000
MKIIPDPF_00320	O34431^E:7.8e-173	Calcium-transporting_ATPase
MKIIPDPF_00321	O27083^E:2.6e-82	Cobalt-precorrin-6A_reductase
MKIIPDPF_00322	Q58296^E:1.4e-87	Putative_molybdopterin_biosynthesis_protein_MJ0886
MKIIPDPF_00323	O27085^E:1.1e-52	Translation_initiation_factor_1A
MKIIPDPF_00324	O28471^E:1.0e-52	RIO-type_serine/threonine-protein_kinase_Rio1
MKIIPDPF_00325	Q57885^E:7.5e-47	KH_domain-containing_protein_MJ0443
MKIIPDPF_00326	O27088^E:1.2e-283	Type_2_DNA_topoisomerase_6_subunit_B
MKIIPDPF_00327	O27089^E:1.3e-193	Type_2_DNA_topoisomerase_6_subunit_A
MKIIPDPF_00328	O27090^E:3.7e-182	Glyceraldehyde-3-phosphate_dehydrogenase
MKIIPDPF_00329	Q57597^E:7.6e-31	Uncharacterized_protein_MJ0133
MKIIPDPF_00330	O27092^E:9.8e-192	Putative_26S_protease_regulatory_subunit_homolog_MTH_1011
MKIIPDPF_00331	P42809^E:1.9e-164	Glutamyl-tRNA_reductase
MKIIPDPF_00332	Q7WMM4^E:7.0e-11	Siroheme_synthase
MKIIPDPF_00333	Q57579^E:2.3e-25	Uncharacterized_protein_MJ0115
MKIIPDPF_00334	Q58639^E:3.7e-184	Uncharacterized_ABC_transporter_ATP-binding_protein_MJ1242
MKIIPDPF_00335	Q57608^E:3.5e-28	Uncharacterized_protein_MJ0144
MKIIPDPF_00336	O27096^E:8.7e-136	GTP_cyclohydrolase_III
MKIIPDPF_00337	O27097^E:1.2e-136	2-phospho-L-lactate_transferase
MKIIPDPF_00338	O27098^E:5.6e-106	Coenzyme_F420:L-glutamate_ligase
MKIIPDPF_00339	O27099^E:1.0e-86	IMP_cyclohydrolase
MKIIPDPF_00341	O27101^E:1.2e-133	Putative_biopolymer_transport_protein_ExbB_homolog
MKIIPDPF_00342	O27102^E:3.6e-98	Ribonuclease_HII
MKIIPDPF_00343	P0A9X5^E:4.7e-50	Rod_shape-determining_protein_MreB
MKIIPDPF_00345	O27105^E:6.4e-98	Putative_archaetidylserine_decarboxylase_proenzyme
MKIIPDPF_00346	O27106^E:1.2e-65	Archaetidylserine_synthase
MKIIPDPF_00350	Q57851^E:2.8e-26	Dihydroneopterin_aldolase
MKIIPDPF_00351	Q57610^E:2.1e-07	Uncharacterized_ferredoxin_MJ0146
MKIIPDPF_00352	O27112^E:1.2e-197	2-oxoglutarate_synthase_subunit_KorA
MKIIPDPF_00353	P80905^E:8.4e-151	2-oxoglutarate_synthase_subunit_KorB
MKIIPDPF_00354	O27114^E:2.2e-86	2-oxoglutarate_synthase_subunit_KorC
MKIIPDPF_00355	O27115^E:4.5e-173	Succinate--CoA_ligase_[ADP-forming]_subunit_beta
MKIIPDPF_00358	Q9V1F9^E:1.8e-79	S-adenosyl-L-methionine-dependent_tRNA_4-demethylwyosine_synthase
MKIIPDPF_00360	O27120^E:8.5e-98	Triosephosphate_isomerase
MKIIPDPF_00361	O27121^E:4.1e-199	Phosphoglycerate_kinase
MKIIPDPF_00367	O27122^E:8.4e-31	DNA-directed_RNA_polymerase_subunit_H
MKIIPDPF_00368	P09844^E:2.0e-280	DNA-directed_RNA_polymerase_subunit_B''
MKIIPDPF_00369	P09845^E:0.0e+00	DNA-directed_RNA_polymerase_subunit_B'
MKIIPDPF_00370	O27125^E:0.0e+00	DNA-directed_RNA_polymerase_subunit_A'
MKIIPDPF_00371	P09847^E:2.1e-244	DNA-directed_RNA_polymerase_subunit_A''
MKIIPDPF_00372	O27127^E:1.9e-46	50S_ribosomal_protein_L30e
MKIIPDPF_00373	P29157^E:9.4e-34	Probable_transcription_termination_protein_NusA
MKIIPDPF_00374	O27129^E:5.0e-72	30S_ribosomal_protein_S12
MKIIPDPF_00375	O27130^E:1.3e-96	30S_ribosomal_protein_S7
MKIIPDPF_00376	O27131^E:0.0e+00	Elongation_factor_2
MKIIPDPF_00377	O27132^E:2.2e-237	Elongation_factor_1-alpha
MKIIPDPF_00378	O27133^E:2.9e-53	30S_ribosomal_protein_S10
MKIIPDPF_00381	O27134^E:1.6e-75	Tetrahydromethanopterin_S-methyltransferase_subunit_A_2
MKIIPDPF_00383	Q57905^E:9.4e-43	Uncharacterized_protein_MJ0482
MKIIPDPF_00384	Q57951^E:1.6e-17	Universal_stress_protein_MJ0531
MKIIPDPF_00386	O27139^E:1.8e-193	O-phospho-L-seryl-tRNA:Cys-tRNA_synthase
MKIIPDPF_00387	O27140^E:1.8e-55	Nucleoside-triphosphatase_THEP1
MKIIPDPF_00388	Q58087^E:3.2e-83	Uncharacterized_protein_MJ0674
MKIIPDPF_00389	Q57684^E:6.9e-56	Uncharacterized_protein_MJ0231
MKIIPDPF_00390	O27143^E:5.9e-83	Phosphoglycolate_phosphatase
MKIIPDPF_00391	Q58400^E:9.7e-101	Putative_hydrogenase_expression/formation_protein_MJ0993
MKIIPDPF_00392	P45394^E:8.4e-19	Inner_membrane_protein_YrbG
MKIIPDPF_00396	Q60353^E:1.9e-10	Uncharacterized_protein_MJ0045
MKIIPDPF_00397	O28415^E:6.2e-24	Uncharacterized_protein_AF_1864
MKIIPDPF_00398	Q59060^E:1.5e-43	CRISPR-associated_protein_Csx1_1
MKIIPDPF_00401	Q59061^E:1.2e-08	CRISPR_type_III-associated_RAMP_protein_Csm5
MKIIPDPF_00403	O27152^E:4.9e-104	CRISPR_type_III-associated_RAMP_protein_Csm3
MKIIPDPF_00405	P71629^E:2.4e-46	CRISPR-associated_protein_Cas10/Csm1
MKIIPDPF_00406	O27155^E:3.2e-32	CRISPR-associated_endoribonuclease_Cas2
MKIIPDPF_00407	O27156^E:5.4e-130	CRISPR-associated_endonuclease_Cas1
MKIIPDPF_00408	Q57822^E:1.6e-35	CRISPR-associated_exonuclease_Cas4
MKIIPDPF_00409	O27158^E:8.1e-313	CRISPR-associated_nuclease/helicase_Cas3
MKIIPDPF_00411	Q07765^E:5.0e-05	CRISPR-associated_protein_Cas7/Cst2/DevR
MKIIPDPF_00414	Q57820^E:6.7e-37	CRISPR-associated_endoribonuclease_Cas6_1
MKIIPDPF_00415	D4GQN8^E:5.9e-08	CRISPR-associated_nuclease/helicase_Cas3
MKIIPDPF_00416	D4GQN7^E:2.4e-18	CRISPR-associated_protein_Cas5
MKIIPDPF_00420	P94440^E:6.3e-51	Uncharacterized_ABC_transporter_ATP-binding_protein_YfiL
MKIIPDPF_00422	P54435^E:3.4e-05	Uncharacterized_protein_YrkH
MKIIPDPF_00423	Q3T094^E:2.6e-11	Persulfide_dioxygenase_ETHE1_mitochondrial
MKIIPDPF_00425	O27170^E:2.7e-109	Digeranylgeranylglyceryl_phosphate_synthase
MKIIPDPF_00427	A6UTV9^E:6.6e-07	Probable_thymidylate_kinase
MKIIPDPF_00428	Q57890^E:2.9e-17	Uncharacterized_protein_MJ0448
MKIIPDPF_00430	A0R7G6^E:4.6e-117	Inositol-3-phosphate_synthase
MKIIPDPF_00432	O27179^E:3.7e-291	Pyruvate_carboxylase_subunit_B
MKIIPDPF_00433	O27180^E:3.6e-96	7-cyano-7-deazaguanine_synthase
MKIIPDPF_00434	O27181^E:1.0e-181	UPF0272_protein_MTH_1109
MKIIPDPF_00435	O27182^E:1.6e-49	Uncharacterized_protein_MTH_1110
MKIIPDPF_00436	Q58726^E:4.5e-24	Uncharacterized_protein_MJ1330
MKIIPDPF_00437	O27184^E:7.9e-97	Adenosylcobinamide-GDP_ribazoletransferase
MKIIPDPF_00438	O27185^E:3.1e-82	tRNA_(cytidine(56)-2'-O)-methyltransferase
MKIIPDPF_00439	O27186^E:6.2e-90	Uracil_phosphoribosyltransferase
MKIIPDPF_00441	O27188^E:1.8e-164	Probable_L-tyrosine/L-aspartate_decarboxylase
MKIIPDPF_00442	O27190^E:0.0e+00	Probable_phosphoenolpyruvate_synthase
MKIIPDPF_00443	O27191^E:8.0e-82	50S_ribosomal_protein_L10e
MKIIPDPF_00444	Q58233^E:1.6e-66	Uncharacterized_ATP-binding_protein_MJ0823
MKIIPDPF_00446	O27194^E:2.5e-257	Type-2_serine--tRNA_ligase
MKIIPDPF_00449	P9WGL4^E:2.1e-08	Probable_sensor_histidine_kinase_pdtaS
MKIIPDPF_00450	Q58235^E:4.5e-44	Putative_FKBP-type_peptidyl-prolyl_cis-trans_isomerase_MJ0825
MKIIPDPF_00451	O27198^E:1.6e-165	UPF0348_protein_MTH_1126
MKIIPDPF_00452	O27199^E:1.7e-192	Dihydroorotase
MKIIPDPF_00453	O27200^E:1.0e-18	Uncharacterized_protein_MTH_1128
MKIIPDPF_00454	P58815^E:0.0e+00	Methyl-coenzyme_M_reductase_II_subunit_alpha
MKIIPDPF_00455	P21112^E:2.4e-147	Methyl-coenzyme_M_reductase_II_subunit_gamma
MKIIPDPF_00456	Q50485^E:1.1e-78	Methyl-coenzyme_M_reductase_II_operon_protein_D
MKIIPDPF_00457	P21111^E:7.7e-244	Methyl-coenzyme_M_reductase_II_subunit_beta
MKIIPDPF_00458	P60232^E:7.2e-111	Polyferredoxin_protein_MvhB
MKIIPDPF_00459	Q50783^E:1.8e-278	F420-non-reducing_hydrogenase_subunit_A
MKIIPDPF_00460	P60239^E:4.8e-176	F420-non-reducing_hydrogenase_subunit_G
MKIIPDPF_00461	P60238^E:1.0e-80	F420-non-reducing_hydrogenase_iron-sulfur_subunit_D
MKIIPDPF_00462	O27209^E:2.3e-263	Uncharacterized_protein_MTH_1137
MKIIPDPF_00463	Q00405^E:3.9e-56	F420-non-reducing_hydrogenase_vhc_iron-sulfur_subunit_D
MKIIPDPF_00464	Q60316^E:1.8e-135	Formate_dehydrogenase_subunit_beta
MKIIPDPF_00465	Q60314^E:5.8e-45	Uncharacterized_oxidoreductase_MJ0006
MKIIPDPF_00467	Q50758^E:4.2e-197	510-methenyltetrahydromethanopterin_hydrogenase
MKIIPDPF_00468	Q58195^E:1.6e-108	Uncharacterized_protein_MJ0785
MKIIPDPF_00469	Q57912^E:1.2e-34	Uncharacterized_protein_MJ0488
MKIIPDPF_00470	Q57913^E:2.7e-23	Uncharacterized_protein_MJ0489
MKIIPDPF_00471	O27214^E:1.4e-90	GTP_cyclohydrolase_1_type_2_homolog
MKIIPDPF_00472	Q58104^E:1.1e-41	Uncharacterized_protein_MJ0693
MKIIPDPF_00473	Q50521^E:1.3e-87	UPF0254_protein_MTH1148_homolog
MKIIPDPF_00474	P48255^E:7.4e-32	Probable_ATP-dependent_transporter_ycf16
MKIIPDPF_00475	Q50519^E:2.4e-231	UPF0051_protein_MTH1150_homolog
MKIIPDPF_00477	Q58517^E:4.2e-24	Adenosylcobinamide-phosphate_guanylyltransferase
MKIIPDPF_00478	O27221^E:8.0e-266	Uncharacterized_protein_MTH_1153
MKIIPDPF_00479	Q50777^E:1.9e-71	Universal_stress_protein_MTBMA_c15380
MKIIPDPF_00480	Q8TPA6^E:7.2e-18	Sodium/calcium_exchanger_MaX1
MKIIPDPF_00481	P80187^E:7.0e-175	Tetrahydromethanopterin_S-methyltransferase_subunit_H
MKIIPDPF_00482	Q50774^E:9.5e-13	Tetrahydromethanopterin_S-methyltransferase_subunit_G
MKIIPDPF_00483	Q50773^E:1.8e-27	Tetrahydromethanopterin_S-methyltransferase_subunit_F
MKIIPDPF_00484	O27227^E:3.4e-121	Tetrahydromethanopterin_S-methyltransferase_subunit_A_1
MKIIPDPF_00485	Q59584^E:1.1e-44	Tetrahydromethanopterin_S-methyltransferase_subunit_B
MKIIPDPF_00486	O27229^E:1.3e-124	Tetrahydromethanopterin_S-methyltransferase_subunit_C
MKIIPDPF_00487	P80183^E:2.3e-82	Tetrahydromethanopterin_S-methyltransferase_subunit_D
MKIIPDPF_00488	O27231^E:6.9e-156	Tetrahydromethanopterin_S-methyltransferase_subunit_E
MKIIPDPF_00489	P11558^E:0.0e+00	Methyl-coenzyme_M_reductase_I_subunit_alpha
MKIIPDPF_00490	O27233^E:2.0e-140	Methyl-coenzyme_M_reductase_I_subunit_gamma
MKIIPDPF_00491	P11566^E:2.8e-108	Methyl-coenzyme_M_reductase_I_operon_protein_C
MKIIPDPF_00492	P11564^E:1.1e-74	Methyl-coenzyme_M_reductase_I_operon_protein_D
MKIIPDPF_00493	O27236^E:8.3e-244	Methyl-coenzyme_M_reductase_I_subunit_beta
MKIIPDPF_00494	Q58251^E:1.9e-122	Uncharacterized_protein_MJ0841
MKIIPDPF_00495	Q58275^E:2.0e-103	Putative_methylthiotransferase_MJ0865
MKIIPDPF_00496	Q8ZGY6^E:3.7e-06	Zinc_transporter_ZitB
MKIIPDPF_00497	Q57998^E:1.9e-28	Uncharacterized_protein_MJ0578
MKIIPDPF_00498	Q57999^E:1.1e-28	Uncharacterized_protein_MJ0579
MKIIPDPF_00500	Q57731^E:3.4e-69	Iron-sulfur_cluster_carrier_protein
MKIIPDPF_00502	O27246^E:8.3e-77	UPF0251_protein_MTH_1178
MKIIPDPF_00503	Q9ZM43^E:1.2e-26	Uncharacterized_metallophosphoesterase_jhp_0380
MKIIPDPF_00504	Q57559^E:3.0e-98	Uncharacterized_protein_MJ0094
MKIIPDPF_00506	O27250^E:3.6e-85	2-phosphosulfolactate_phosphatase
MKIIPDPF_00507	Q58760^E:7.1e-37	Uncharacterized_protein_MJ1365
MKIIPDPF_00508	O27252^E:5.3e-28	Protein_MTH_1184
MKIIPDPF_00509	D2XV59^E:1.1e-79	GTP-binding_protein_1
MKIIPDPF_00510	Q5FW05^E:3.2e-38	Cytoplasmic_tRNA_2-thiolation_protein_1
MKIIPDPF_00511	O27255^E:5.7e-38	UPF0045_protein_MTH_1187
MKIIPDPF_00512	Q58466^E:7.3e-83	Uncharacterized_protein_MJ1066
MKIIPDPF_00515	O27258^E:1.3e-167	tRNA_(guanine(26)-N(2))-dimethyltransferase
MKIIPDPF_00518	Q8U067^E:1.8e-33	Uncharacterized_HTH-type_transcriptional_regulator_PF1734
MKIIPDPF_00519	O27262^E:5.4e-133	Uncharacterized_protein_MTH_1194
MKIIPDPF_00520	O27263^E:5.3e-84	Uncharacterized_protein_MTH_1195
MKIIPDPF_00521	O27264^E:3.0e-165	GTP_cyclohydrolase_MptA
MKIIPDPF_00523	O27266^E:4.4e-149	FO_synthase_subunit_1
MKIIPDPF_00525	Q58952^E:1.3e-59	tRNA(Phe)_(4-demethylwyosine(37)-C(7))_aminocarboxypropyltransferase
MKIIPDPF_00526	O27269^E:1.2e-194	5-formaminoimidazole-4-carboxamide-1-(beta)-D-ribofuranosyl_5'-monophosphate_synthetase
MKIIPDPF_00527	O27270^E:6.7e-105	Proteasome_subunit_beta
MKIIPDPF_00528	Q58633^E:6.5e-220	Uncharacterized_protein_MJ1236
MKIIPDPF_00529	O27272^E:3.5e-156	Phosphoribosylformylglycinamidine_cyclo-ligase
MKIIPDPF_00530	O27273^E:3.0e-163	L-sulfolactate_dehydrogenase
MKIIPDPF_00531	O27274^E:7.2e-70	Sulfopyruvate_decarboxylase_subunit_alpha
MKIIPDPF_00532	O27275^E:4.7e-78	Sulfopyruvate_decarboxylase_subunit_beta
MKIIPDPF_00533	O27276^E:9.5e-290	DNA_polymerase_PolB_subunit_1
MKIIPDPF_00535	O27279^E:1.8e-131	UPF0118_membrane_protein_MTH_1211
MKIIPDPF_00536	O27280^E:5.6e-117	Probable_dihydroorotate_dehydrogenase_B_(NAD(+))_electron_transfer_subunit
MKIIPDPF_00537	O27281^E:3.4e-142	Dihydroorotate_dehydrogenase_B_(NAD(+))_catalytic_subunit
MKIIPDPF_00538	Q58105^E:5.5e-49	Uncharacterized_NOP5_family_protein_MJ0694
MKIIPDPF_00539	Q9HH35^E:8.6e-127	Fibrillarin-like_rRNA/tRNA_2'-O-methyltransferase
MKIIPDPF_00554	P45921^E:9.1e-21	Uncharacterized_protein_YqbE
MKIIPDPF_00555	P54326^E:1.1e-13	Phage-like_element_PBSX_protein_XkdF
MKIIPDPF_00574	Q58323^E:1.4e-60	Coenzyme_A_biosynthesis_bifunctional_protein_CoaBC
MKIIPDPF_00578	O67085^E:5.2e-57	P-protein
MKIIPDPF_00579	Q57857^E:4.9e-82	Uncharacterized_protein_MJ0414
MKIIPDPF_00580	P54606^E:5.6e-11	CBS_domain-containing_protein_YhcV
MKIIPDPF_00581	P42851^E:4.2e-06	Inosine-5'-monophosphate_dehydrogenase
MKIIPDPF_00582	Q58622^E:5.6e-55	Uncharacterized_protein_MJ1225
MKIIPDPF_00583	Q58622^E:2.3e-17	Uncharacterized_protein_MJ1225
MKIIPDPF_00584	Q58069^E:1.1e-18	Uncharacterized_protein_MJ0653
MKIIPDPF_00585	O27295^E:3.5e-105	7-carboxy-7-deazaguanine_synthase
MKIIPDPF_00586	O27296^E:3.8e-76	Putative_6-carboxy-5678-tetrahydropterin_synthase
MKIIPDPF_00587	Q58215^E:5.0e-27	Uncharacterized_protein_MJ0805
MKIIPDPF_00589	Q58486^E:3.2e-64	Uncharacterized_protein_MJ1086
MKIIPDPF_00590	P52986^E:5.7e-95	Homoserine_dehydrogenase
MKIIPDPF_00593	O27303^E:6.4e-98	Uncharacterized_protein_MTH_1235
MKIIPDPF_00594	O27304^E:2.9e-38	Uncharacterized_protein_MTH_1236
MKIIPDPF_00595	Q58757^E:1.2e-63	Uncharacterized_protein_MJ1362
MKIIPDPF_00596	Q58433^E:9.7e-107	Uncharacterized_protein_MJ1027
MKIIPDPF_00597	Q58758^E:3.8e-54	Uncharacterized_protein_MJ1363
MKIIPDPF_00598	Q58698^E:2.9e-37	Uncharacterized_polyferredoxin-like_protein_MJ1302
MKIIPDPF_00601	Q58703^E:1.5e-29	Uncharacterized_protein_MJ1307
MKIIPDPF_00602	Q58703^E:3.6e-09	Uncharacterized_protein_MJ1307
MKIIPDPF_00604	Q58705^E:6.3e-85	Uncharacterized_protein_MJ1309
MKIIPDPF_00605	Q58706^E:2.4e-22	Uncharacterized_protein_MJ1310
MKIIPDPF_00606	Q57879^E:1.9e-12	Uncharacterized_protein_MJ0437
MKIIPDPF_00607	Q57740^E:2.9e-09	Uncharacterized_protein_MJ0292
MKIIPDPF_00608	O27318^E:1.0e-30	Uncharacterized_protein_MTH_1250
MKIIPDPF_00609	Q58363^E:1.5e-17	Uncharacterized_protein_MJ0953
MKIIPDPF_00612	O27322^E:1.4e-207	Argininosuccinate_synthase
MKIIPDPF_00614	O27324^E:2.1e-197	Bifunctional_NAD(P)H-hydrate_repair_enzyme_Nnr
MKIIPDPF_00615	P56509^E:7.1e-92	Uncharacterized_protein_Mfer_0534
MKIIPDPF_00616	P56509^E:2.1e-98	Uncharacterized_protein_Mfer_0534
MKIIPDPF_00617	P21348^E:2.5e-158	Formylmethanofuran--tetrahydromethanopterin_formyltransferase
MKIIPDPF_00619	O27329^E:3.6e-140	UPF0104_membrane_protein_MTH_1261
MKIIPDPF_00620	Q58346^E:3.3e-35	Phosphodiesterase_MJ0936
MKIIPDPF_00621	Q58074^E:2.8e-13	Uncharacterized_protein_MJ0660
MKIIPDPF_00622	Q58880^E:6.0e-77	Uncharacterized_cation_transporter_MJ1485
MKIIPDPF_00623	O27333^E:1.3e-106	Trk_system_potassium_uptake_protein_TrkA_homolog
MKIIPDPF_00624	Q58298^E:6.5e-20	Probable_metallo-hydrolase_MJ0888
MKIIPDPF_00626	O27336^E:2.4e-58	Holliday_junction_resolvase_Hjc
MKIIPDPF_00634	Q58014^E:2.4e-80	Uncharacterized_protein_MJ0597
MKIIPDPF_00635	O27341^E:4.6e-228	Aspartyl/glutamyl-tRNA(Asn/Gln)_amidotransferase_subunit_B
MKIIPDPF_00636	O27342^E:2.1e-35	UPF0248_protein_MTH_1281
MKIIPDPF_00637	Q57647^E:1.1e-62	Uncharacterized_protein_MJ0188
MKIIPDPF_00638	O27344^E:1.5e-38	Phosphoribosyl-ATP_pyrophosphatase
MKIIPDPF_00641	O27346^E:4.0e-48	Uncharacterized_HTH-type_transcriptional_regulator_MTH_1285
MKIIPDPF_00642	Q57629^E:1.3e-49	Uncharacterized_protein_MJ0165
MKIIPDPF_00643	Q58123^E:2.4e-176	Probable_carbamoyltransferase_HypF
MKIIPDPF_00645	O27350^E:9.3e-44	Protein_GrpE
MKIIPDPF_00646	O27351^E:7.1e-288	Chaperone_protein_DnaK
MKIIPDPF_00647	O27352^E:4.6e-197	Chaperone_protein_DnaJ
MKIIPDPF_00651	O27355^E:2.7e-144	Methionine_aminopeptidase
MKIIPDPF_00652	P19499^E:2.8e-154	Coenzyme_F420_hydrogenase_subunit_beta
MKIIPDPF_00653	P19498^E:2.2e-124	Coenzyme_F420_hydrogenase_subunit_gamma
MKIIPDPF_00654	P19497^E:3.6e-87	Coenzyme_F420_hydrogenase_subunit_delta
MKIIPDPF_00655	P19496^E:1.9e-233	Coenzyme_F420_hydrogenase_subunit_alpha
MKIIPDPF_00657	Q57570^E:5.2e-29	Uncharacterized_protein_MJ0106
MKIIPDPF_00660	Q60348^E:1.5e-25	Uncharacterized_protein_MJ0043
MKIIPDPF_00661	Q58607^E:2.3e-59	Uncharacterized_protein_MJ1210
MKIIPDPF_00662	O27362^E:2.3e-23	Ribosome_biogenesis_protein_Nop10
MKIIPDPF_00663	O27363^E:9.7e-138	Translation_initiation_factor_2_subunit_alpha
MKIIPDPF_00664	O27364^E:5.1e-26	30S_ribosomal_protein_S27e
MKIIPDPF_00665	O27365^E:1.5e-48	50S_ribosomal_protein_L44e
MKIIPDPF_00667	O27367^E:1.6e-126	DNA_polymerase_sliding_clamp
MKIIPDPF_00669	O27369^E:7.8e-54	Transcription_factor_S
MKIIPDPF_00670	Q58549^E:2.0e-28	ADP-ribose_pyrophosphatase
MKIIPDPF_00671	O27371^E:4.9e-89	UPF0215_protein_MTH_1316
MKIIPDPF_00672	O27372^E:3.3e-34	DNA-directed_RNA_polymerase_subunit_L
MKIIPDPF_00674	Q3T7C9^E:3.2e-37	Diphthamide_biosynthesis_protein_1
MKIIPDPF_00675	O27375^E:5.0e-89	Hypoxanthine/guanine_phosphoribosyltransferase
MKIIPDPF_00676	O27376^E:4.2e-226	Signal_recognition_particle_54_kDa_protein
MKIIPDPF_00677	D9PYH9^E:5.7e-148	tRNA_pseudouridine_synthase_Pus10
MKIIPDPF_00678	O27378^E:5.2e-44	50S_ribosomal_protein_L21e
MKIIPDPF_00679	Q60351^E:1.1e-16	Uncharacterized_protein_MJ0039
MKIIPDPF_00680	Q60345^E:4.6e-44	Uncharacterized_protein_MJ0038
MKIIPDPF_00681	O27381^E:1.1e-120	Probable_ribosomal_RNA_small_subunit_methyltransferase_A
MKIIPDPF_00683	O27383^E:4.5e-18	Uncharacterized_HTH-type_transcriptional_regulator_MTH_1328
MKIIPDPF_00684	Q58338^E:9.9e-42	Putative_protein_methyltransferase_MJ0928
MKIIPDPF_00685	O27389^E:1.8e-148	Diaminopimelate_epimerase
MKIIPDPF_00686	O27390^E:5.7e-220	Diaminopimelate_decarboxylase
MKIIPDPF_00687	P9WIY0^E:1.5e-06	Putative_8-oxo-dGTP_diphosphatase_2
MKIIPDPF_00688	O27392^E:4.0e-196	Acetylornithine_aminotransferase
MKIIPDPF_00689	P29820^E:3.5e-49	Peptidyl-prolyl_cis-trans_isomerase
MKIIPDPF_00692	O27397^E:5.7e-132	Probable_N-glycosylase/DNA_lyase
MKIIPDPF_00693	O27398^E:3.9e-153	Imidazole_glycerol_phosphate_synthase_subunit_HisF
MKIIPDPF_00695	Q59013^E:1.7e-12	Uncharacterized_protein_MJ1618
MKIIPDPF_00698	Q58181^E:3.3e-28	Probable_cobalt-precorrin-2_C(20)-methyltransferase
MKIIPDPF_00700	O27404^E:1.7e-197	Type_A_flavoprotein_FprA
MKIIPDPF_00701	Q58156^E:2.0e-49	Uncharacterized_protein_MJ0746
MKIIPDPF_00702	Q50533^E:4.6e-43	Putative_rubredoxin
MKIIPDPF_00704	Q58065^E:3.5e-143	Putative_NADH_oxidase
MKIIPDPF_00705	Q4LAA8^E:3.1e-20	Protein_ArsC_2
MKIIPDPF_00706	Q58248^E:1.9e-38	Uncharacterized_protein_MJ0838
MKIIPDPF_00709	Q9C4Z0^E:6.6e-09	Acetyl-CoA_decarbonylase/synthase_complex_subunit_gamma_2
MKIIPDPF_00711	Q7MV19^E:2.1e-133	Ferrous_iron_transport_protein_B
MKIIPDPF_00713	Q58318^E:5.3e-179	Uncharacterized_protein_MJ0908
MKIIPDPF_00715	Q58381^E:1.9e-20	Uncharacterized_protein_MJ0971
MKIIPDPF_00716	Q58080^E:1.8e-74	Putative_molybdopterin_biosynthesis_protein_MJ0666
MKIIPDPF_00717	P94440^E:2.0e-54	Uncharacterized_ABC_transporter_ATP-binding_protein_YfiL
MKIIPDPF_00720	Q2N2K2^E:2.0e-07	Probable_phytol_kinase_2_chloroplastic
MKIIPDPF_00721	O27427^E:0.0e+00	Phosphoribosylformylglycinamidine_synthase_subunit_PurL
MKIIPDPF_00722	P26499^E:0.0e+00	Isoleucine--tRNA_ligase
MKIIPDPF_00723	P26498^E:1.5e-214	S-adenosylmethionine_synthase
MKIIPDPF_00724	O27430^E:8.7e-49	UPF0127_protein_MTH_1377
MKIIPDPF_00726	Q8PVV3^E:2.6e-49	Dihydromethanopterin_reductase_(acceptor)
MKIIPDPF_00727	O27433^E:9.3e-231	Serine_hydroxymethyltransferase
MKIIPDPF_00728	O27434^E:0.0e+00	CoB--CoM_heterodisulfide_reductase_iron-sulfur_subunit_A
MKIIPDPF_00729	O27435^E:1.4e-108	Uncharacterized_transporter_MTH_1382
MKIIPDPF_00730	O27436^E:6.8e-170	DNA_repair_and_recombination_protein_RadA
MKIIPDPF_00731	O27438^E:0.0e+00	Replication_factor_A
MKIIPDPF_00732	O27439^E:7.3e-220	Probable_3-isopropylmalate_dehydratase_large_subunit
MKIIPDPF_00733	O27440^E:1.5e-80	3-isopropylmalate_dehydratase_small_subunit
MKIIPDPF_00734	O27441^E:1.9e-138	3-isopropylmalate_dehydrogenase
MKIIPDPF_00735	O27442^E:1.9e-193	Probable_cysteine_desulfurase
MKIIPDPF_00736	O27443^E:1.1e-63	67-dimethyl-8-ribityllumazine_synthase
MKIIPDPF_00737	Q58331^E:6.3e-75	Uncharacterized_protein_MJ0921
MKIIPDPF_00738	Q7U0E1^E:5.4e-24	Glucosyl-3-phosphoglycerate_synthase
MKIIPDPF_00739	P41654^E:1.6e-169	Probable_N5-carboxyaminoimidazole_ribonucleotide_mutase
MKIIPDPF_00740	P41655^E:2.3e-205	Uncharacterized_protein_MTH_1394
MKIIPDPF_00741	Q58218^E:1.5e-95	Uncharacterized_protein_MJ0808
MKIIPDPF_00742	O27447^E:2.4e-117	Thiamine-monophosphate_kinase
MKIIPDPF_00743	O27448^E:6.7e-56	Sirohydrochlorin_cobaltochelatase
MKIIPDPF_00744	O27449^E:3.7e-69	Uncharacterized_protein_MTH_1398
MKIIPDPF_00747	Q921R8^E:1.8e-11	Solute_carrier_family_41_member_3
MKIIPDPF_00749	O27454^E:1.7e-161	Probable_cobalt-factor_III_C(17)-methyltransferase
MKIIPDPF_00751	O27456^E:1.7e-236	DNA_polymerase_II_small_subunit
MKIIPDPF_00752	Q6LY06^E:6.6e-27	L-fuculose_phosphate_aldolase
MKIIPDPF_00753	O27458^E:4.1e-37	UPF0147_protein_MTH_1407
MKIIPDPF_00754	Q05631^E:1.5e-26	Cobalt-precorrin-5A_hydrolase
MKIIPDPF_00755	O27460^E:4.9e-101	Probable_cobalamin_biosynthesis_protein_CobD
MKIIPDPF_00757	O27463^E:7.9e-213	ORC1-type_DNA_replication_protein_1
MKIIPDPF_00758	O27464^E:8.4e-141	Aspartate_carbamoyltransferase
MKIIPDPF_00759	Q57598^E:5.5e-50	tRNA_(adenine(57)-N(1)/adenine(58)-N(1))-methyltransferase_TrmI
MKIIPDPF_00760	Q58900^E:6.1e-137	Putative_ATP-dependent_RNA_helicase_MJ1505
MKIIPDPF_00763	Q58170^E:1.3e-41	Uncharacterized_protein_MJ0760
MKIIPDPF_00764	Q57756^E:1.6e-59	Uncharacterized_protein_MJ0308
MKIIPDPF_00766	O27472^E:1.1e-193	Uncharacterized_protein_MTH_1421
MKIIPDPF_00767	Q58241^E:7.4e-64	Uncharacterized_protein_MJ0831
MKIIPDPF_00768	O27474^E:2.2e-69	30S_ribosomal_protein_S15
MKIIPDPF_00769	D9PYS9^E:2.3e-99	Non-canonical_purine_NTP_pyrophosphatase
MKIIPDPF_00770	O27476^E:1.1e-255	Probable_bifunctional_tRNA_threonylcarbamoyladenosine_biosynthesis_protein
MKIIPDPF_00771	O27477^E:1.3e-153	UPF0284_protein_MTH_1426
MKIIPDPF_00773	O27479^E:3.0e-76	Undecaprenyl-diphosphatase
MKIIPDPF_00774	O27481^E:1.0e-162	Putative_branched-chain-amino-acid_aminotransferase
MKIIPDPF_00779	O27484^E:5.3e-112	5'-nucleotidase_SurE
MKIIPDPF_00786	O27490^E:3.0e-152	UPF0285_protein_MTH_1441
MKIIPDPF_00787	O27491^E:2.1e-174	Ketol-acid_reductoisomerase_(NADP(+))
MKIIPDPF_00788	O27492^E:1.5e-80	Probable_acetolactate_synthase_small_subunit
MKIIPDPF_00789	Q57725^E:7.0e-213	Probable_acetolactate_synthase_large_subunit
MKIIPDPF_00790	O27494^E:2.1e-209	Phosphoribosylamine--glycine_ligase
MKIIPDPF_00791	O27495^E:7.4e-145	Ornithine_carbamoyltransferase
MKIIPDPF_00792	O27496^E:1.5e-276	Arginine--tRNA_ligase
MKIIPDPF_00793	Q57708^E:1.1e-17	Uncharacterized_protein_MJ0260
MKIIPDPF_00794	O27498^E:9.2e-271	Dihydroxy-acid_dehydratase
MKIIPDPF_00795	O67688^E:4.2e-10	Uncharacterized_protein_aq_1828
MKIIPDPF_00797	O27502^E:1.1e-230	Hydroxylamine_reductase
MKIIPDPF_00798	Q8U4G4^E:1.5e-15	HTH-type_sugar_sensing_transcriptional_regulator_TrmBL1
MKIIPDPF_00799	O27504^E:0.0e+00	Threonine--tRNA_ligase
MKIIPDPF_00800	Q9K5N0^E:2.0e-71	Sporulation_initiation_inhibitor_protein_Soj
MKIIPDPF_00804	O27509^E:7.1e-213	Cobyrinate_ac-diamide_synthase
MKIIPDPF_00805	Q57863^E:4.3e-09	Uncharacterized_protein_MJ0420
MKIIPDPF_00807	Q50500^E:1.1e-52	Uncharacterized_protein_MTH_1463
MKIIPDPF_00808	Q50501^E:1.2e-149	F420-dependent_methylenetetrahydromethanopterin_dehydrogenase
MKIIPDPF_00809	Q50504^E:2.4e-77	Imidazoleglycerol-phosphate_dehydratase
MKIIPDPF_00812	Q58770^E:6.0e-22	Uncharacterized_membrane_protein_MJ1375
MKIIPDPF_00813	O28753^E:4.0e-80	Iron-sulfur_flavoprotein_AF_1519
MKIIPDPF_00814	O27518^E:3.2e-220	Bifunctional_enzyme_Fae/Hps
MKIIPDPF_00816	O27520^E:7.2e-239	Tryptophan_synthase_beta_chain_2
MKIIPDPF_00818	Q58982^E:4.1e-20	Uncharacterized_protein_MJ1587
MKIIPDPF_00819	Q57882^E:6.0e-18	Uncharacterized_protein_MJ0440
MKIIPDPF_00820	O27525^E:3.1e-265	Probable_2-isopropylmalate_synthase
MKIIPDPF_00821	Q50788^E:3.6e-35	Nitrogenase_molybdenum-iron_protein_alpha_chain
MKIIPDPF_00822	O27527^E:1.6e-42	DNA/RNA-binding_protein_Alba
MKIIPDPF_00827	Q8T674^E:1.2e-14	ABC_transporter_G_family_member_20
MKIIPDPF_00828	P0A9U1^E:4.0e-46	Uncharacterized_ABC_transporter_ATP-binding_protein_YbhF
MKIIPDPF_00830	Q58707^E:1.1e-29	Uncharacterized_protein_MJ1311
MKIIPDPF_00837	Q58378^E:4.9e-36	Soluble_P-type_ATPase-like_phosphatase
MKIIPDPF_00838	Q8Z3B3^E:7.8e-05	Threonine_efflux_protein
MKIIPDPF_00840	O28608^E:3.9e-83	Alanine_dehydrogenase
MKIIPDPF_00841	O27540^E:7.4e-202	Glutamyl-tRNA(Gln)_amidotransferase_subunit_A
MKIIPDPF_00842	Q57602^E:1.0e-79	Putative_glutamine_amidotransferase-like_protein_MJ0138
MKIIPDPF_00844	P73860^E:1.0e-07	KaiC-like_protein_1
MKIIPDPF_00845	O27543^E:1.3e-111	34-dihydroxy-2-butanone_4-phosphate_synthase
MKIIPDPF_00846	O27544^E:6.2e-42	Riboflavin_kinase
MKIIPDPF_00847	O27545^E:4.4e-278	O-phosphoserine--tRNA(Cys)_ligase
MKIIPDPF_00848	D9PU00^E:4.4e-248	Fumarate_reductase_(CoM/CoB)_subunit_A
MKIIPDPF_00849	P38774^E:4.4e-09	2-deoxyglucose-6-phosphate_phosphatase_1
MKIIPDPF_00850	O27549^E:5.6e-191	5'-deoxyadenosine_deaminase
MKIIPDPF_00851	O27550^E:4.4e-139	ATP_phosphoribosyltransferase
MKIIPDPF_00852	Q59050^E:2.9e-70	Uncharacterized_protein_MJ1656
MKIIPDPF_00853	O27552^E:0.0e+00	Leucine--tRNA_ligase
MKIIPDPF_00854	P93009^E:7.2e-23	Protein_CutA_chloroplastic
MKIIPDPF_00855	O27554^E:3.9e-94	Probable_NH(3)-dependent_NAD(+)_synthetase
MKIIPDPF_00856	O27555^E:2.0e-169	Putative_arsenical_pump-driving_ATPase
MKIIPDPF_00857	Q58734^E:8.0e-132	H(2)-forming_methylenetetrahydromethanopterin_dehydrogenase-related_protein_MJ1338
MKIIPDPF_00860	Q58917^E:2.2e-31	Probable_cobalt-precorrin-7_C(5)-methyltransferase
MKIIPDPF_00861	Q58728^E:1.9e-124	Uncharacterized_GTP-binding_protein_MJ1332
MKIIPDPF_00862	O34431^E:1.7e-160	Calcium-transporting_ATPase
MKIIPDPF_00863	O27564^E:9.3e-157	Calcium-gated_potassium_channel_MthK
MKIIPDPF_00864	O27565^E:1.7e-80	Sugar_fermentation_stimulation_protein_homolog
MKIIPDPF_00865	O27566^E:2.6e-173	Uncharacterized_protein_MTH_1522
MKIIPDPF_00866	Q68EQ1^E:9.2e-24	Mannose-1-phosphate_guanyltransferase_beta
MKIIPDPF_00867	O27568^E:2.9e-89	Imidazole_glycerol_phosphate_synthase_subunit_HisH
MKIIPDPF_00868	Q58811^E:7.4e-117	Uncharacterized_protein_MJ1416
MKIIPDPF_00872	O27572^E:5.6e-196	Probable_tRNA_pseudouridine_synthase_D
MKIIPDPF_00873	O27573^E:2.5e-55	UPF0107_protein_MTH_1530
MKIIPDPF_00877	A5D1A4^E:4.0e-05	Dihydroorotase
MKIIPDPF_00878	O29777^E:2.6e-197	Probable_copper-exporting_P-type_ATPase_A
MKIIPDPF_00879	O27579^E:0.0e+00	DNA_polymerase_II_large_subunit
MKIIPDPF_00880	P60461^E:1.8e-22	Preprotein_translocase_subunit_SecG
MKIIPDPF_00881	O27580^E:1.6e-220	Adenylosuccinate_lyase
MKIIPDPF_00883	Q58242^E:1.2e-34	Uncharacterized_protein_MJ0832
MKIIPDPF_00886	O27585^E:4.5e-275	Lysine--tRNA_ligase
MKIIPDPF_00887	O27586^E:1.1e-237	Phosphomethylpyrimidine_synthase_1
MKIIPDPF_00888	O27587^E:4.4e-137	Uncharacterized_sugar_kinase_MTH_1544
MKIIPDPF_00890	Q9YAK0^E:3.7e-41	Uncharacterized_protein_APE_1940.1
MKIIPDPF_00891	O27590^E:1.1e-106	Sulfurtransferase_FdhD
MKIIPDPF_00892	Q9I0J8^E:2.2e-17	NADH-quinone_oxidoreductase_subunit_E
MKIIPDPF_00893	Q46507^E:5.0e-140	NADP-reducing_hydrogenase_subunit_HndC
MKIIPDPF_00894	Q50746^E:1.1e-143	Probable_cyclic_pyranopterin_monophosphate_synthase
MKIIPDPF_00895	Q58720^E:4.7e-19	Putative_molybdopterin-guanine_dinucleotide_biosynthesis_adapter_protein
MKIIPDPF_00896	O34720^E:6.1e-106	Probable_oxidoreductase_YjgC
MKIIPDPF_00897	P61159^E:5.8e-75	Formate_dehydrogenase_subunit_alpha
MKIIPDPF_00900	Q58567^E:1.1e-10	Polyferredoxin_protein_FwdG
MKIIPDPF_00901	Q58568^E:1.2e-35	Protein_FwdD
MKIIPDPF_00902	Q58569^E:1.3e-227	Protein_FwdA
MKIIPDPF_00903	O74031^E:7.4e-64	Tungsten-containing_formylmethanofuran_dehydrogenase_2_subunit_C
MKIIPDPF_00904	P61154^E:3.8e-171	Tungsten-containing_formylmethanofuran_dehydrogenase_2_subunit_B
MKIIPDPF_00905	O27602^E:2.9e-151	Nitrogenase_iron_protein_1
MKIIPDPF_00906	Q50786^E:1.0e-40	Nitrogen_fixation_nifHD_region_GlnB-like_protein_1
MKIIPDPF_00907	Q50787^E:1.7e-39	Nitrogen_fixation_nifHD_region_GlnB-like_protein_2
MKIIPDPF_00908	Q50788^E:1.3e-254	Nitrogenase_molybdenum-iron_protein_alpha_chain
MKIIPDPF_00909	P95296^E:1.1e-213	Nitrogenase_molybdenum-iron_protein_beta_chain
MKIIPDPF_00910	P95297^E:1.1e-189	Nitrogenase_iron-molybdenum_cofactor_biosynthesis_protein_NifE
MKIIPDPF_00911	P0CW53^E:5.5e-77	Nitrogenase_molybdenum-iron_protein_beta_chain
MKIIPDPF_00914	P37519^E:1.1e-80	Probable_oxidoreductase_YyaE
MKIIPDPF_00916	Q6LZL7^E:3.0e-91	Global_nitrogen_regulator_NrpR
MKIIPDPF_00917	O27612^E:4.6e-257	Glutamine_synthetase
MKIIPDPF_00918	Q58E95^E:2.1e-20	Adenylyltransferase_and_sulfurtransferase_MOCS3
MKIIPDPF_00920	Q60361^E:1.2e-58	Uncharacterized_protein_MJ0054
MKIIPDPF_00921	P42851^E:2.1e-13	Inosine-5'-monophosphate_dehydrogenase
MKIIPDPF_00922	O27617^E:6.9e-210	Phosphomethylpyrimidine_synthase_2
MKIIPDPF_00925	G7WMP6^E:1.1e-21	Methanogenesis_regulatory_protein_FilR1
MKIIPDPF_00926	Q50566^E:8.4e-256	DNA_ligase
MKIIPDPF_00929	Q68BJ6^E:4.1e-131	Phosphoglucomutase/phosphomannomutase
MKIIPDPF_00931	Q58624^E:1.4e-42	Putative_glycyl-radical_enzyme_activating_enzyme_MJ1227
MKIIPDPF_00932	O27624^E:9.7e-168	Histidinol-phosphate_aminotransferase
MKIIPDPF_00933	Q57752^E:1.4e-35	Uncharacterized_protein_MJ0304
MKIIPDPF_00934	Q58501^E:1.5e-63	Bifunctional_protein_GlmU
MKIIPDPF_00935	O27627^E:4.2e-213	Probable_phosphoglucosamine_mutase
MKIIPDPF_00936	O27628^E:5.4e-199	23-bisphosphoglycerate-independent_phosphoglycerate_mutase_1
MKIIPDPF_00937	Q58343^E:1.7e-32	Uncharacterized_membrane_protein_MJ0933
MKIIPDPF_00938	O27630^E:3.9e-91	30S_ribosomal_protein_S3Ae
MKIIPDPF_00940	Q58483^E:9.2e-29	Iron-sulfur_flavoprotein_MJ1083
MKIIPDPF_00941	O27633^E:9.3e-117	Probable_S-methyl-5'-thioinosine_phosphorylase
MKIIPDPF_00942	O27634^E:2.1e-255	tRNA-splicing_ligase_RtcB
MKIIPDPF_00943	O27635^E:2.7e-57	Protein_archease
MKIIPDPF_00945	O27636^E:1.2e-184	ORC1-type_DNA_replication_protein_2
MKIIPDPF_00946	O27637^E:1.5e-92	6-hydroxymethyl-78-dihydropterin_pyrophosphokinase
MKIIPDPF_00947	Q58369^E:1.5e-115	Uncharacterized_aminotransferase_MJ0959
MKIIPDPF_00948	Q57725^E:1.6e-91	Probable_acetolactate_synthase_large_subunit
MKIIPDPF_00950	A0B8F1^E:3.3e-160	Acetyl-coenzyme_A_synthetase
MKIIPDPF_00951	P27095^E:3.3e-35	Acetyl-coenzyme_A_synthetase
MKIIPDPF_00952	O27642^E:1.2e-68	Probable_deoxyuridine_5'-triphosphate_nucleotidohydrolase
MKIIPDPF_00954	P9WGM2^E:1.5e-18	Probable_transcriptional_regulatory_protein_pdtaR
MKIIPDPF_00955	Q8TIN7^E:3.3e-83	Signal_recognition_particle_receptor_FtsY
MKIIPDPF_00956	O27646^E:1.0e-40	Prefoldin_subunit_alpha
MKIIPDPF_00957	O27647^E:8.1e-32	50S_ribosomal_protein_L18Ae
MKIIPDPF_00958	O27648^E:4.5e-59	Translation_initiation_factor_6
MKIIPDPF_00959	O27649^E:7.5e-36	50S_ribosomal_protein_L31e
MKIIPDPF_00960	O27650^E:1.1e-21	50S_ribosomal_protein_L39e
MKIIPDPF_00961	Q58102^E:4.2e-48	Uncharacterized_protein_MJ0690
MKIIPDPF_00962	O27652^E:4.6e-28	DNA-binding_protein_MTH_1615
MKIIPDPF_00963	O27653^E:1.8e-72	30S_ribosomal_protein_S19e
MKIIPDPF_00964	O27655^E:1.7e-59	Ribonuclease_P_protein_component_4
MKIIPDPF_00965	O27656^E:2.2e-61	Putative_adenylate_kinase
MKIIPDPF_00966	O27657^E:4.1e-139	Putative_ribose_15-bisphosphate_isomerase
MKIIPDPF_00967	Q58722^E:2.9e-124	Uncharacterized_GTP-binding_protein_MJ1326
MKIIPDPF_00969	Q2EMT4^E:1.9e-78	Dolichyl-phosphooligosaccharide-protein_glycotransferase
MKIIPDPF_00970	O27661^E:0.0e+00	DNA_topoisomerase_1
MKIIPDPF_00972	Q58989^E:7.0e-52	Phosphoserine_phosphatase
MKIIPDPF_00973	O27664^E:7.9e-94	TATA-box-binding_protein
MKIIPDPF_00975	Q57692^E:1.8e-34	Putative_adenylate_cyclase_MJ0240
MKIIPDPF_00976	O27667^E:1.9e-206	Putative_homocitrate_synthase_AksA
MKIIPDPF_00977	O27668^E:2.5e-212	Probable_methanogen_homoaconitase_large_subunit
MKIIPDPF_00978	Q58217^E:1.1e-18	Putative_lyase_MJ0807
MKIIPDPF_00979	O27670^E:2.2e-150	Flap_endonuclease_1
MKIIPDPF_00980	Q57568^E:1.0e-130	Uncharacterized_ATP-dependent_helicase_MJ0104
MKIIPDPF_00981	Q57924^E:7.0e-30	Uncharacterized_protein_MJ0501
MKIIPDPF_00982	O27673^E:2.1e-219	Adenosylhomocysteinase
MKIIPDPF_00983	O28972^E:3.7e-243	Cell_division_cycle_protein_48_homolog_AF_1297
MKIIPDPF_00984	Q58029^E:2.8e-97	Probable_arogenate/prephenate_dehydrogenase
MKIIPDPF_00986	O27679^E:2.0e-173	Protein_pelota_homolog
MKIIPDPF_00987	A8MLW5^E:1.0e-05	Cyclic_pyranopterin_monophosphate_synthase
MKIIPDPF_00989	P73627^E:1.6e-68	Uncharacterized_protein_sll1770
MKIIPDPF_00990	Q67Q48^E:1.2e-05	UDP-N-acetylglucosamine--N-acetylmuramyl-(pentapeptide)_pyrophosphoryl-undecaprenol_N-acetylglucosamine_transferase
MKIIPDPF_00991	Q58053^E:3.0e-43	Uncharacterized_protein_MJ0636
MKIIPDPF_00994	P26940^E:5.7e-202	Anthranilate_synthase_component_1
MKIIPDPF_00995	O27693^E:3.8e-78	Anthranilate_synthase_component_2
MKIIPDPF_00996	P26939^E:2.9e-100	Indole-3-glycerol_phosphate_synthase
MKIIPDPF_00997	P26941^E:1.7e-53	N-(5'-phosphoribosyl)anthranilate_isomerase
MKIIPDPF_00998	O27696^E:4.8e-205	Tryptophan_synthase_beta_chain_1
MKIIPDPF_00999	P26920^E:7.1e-120	Tryptophan_synthase_alpha_chain
MKIIPDPF_01000	O27698^E:2.7e-138	Anthranilate_phosphoribosyltransferase
MKIIPDPF_01002	O27699^E:3.6e-54	Adenylate_kinase_homolog_MTH_1663
MKIIPDPF_01003	Q58529^E:3.8e-18	Uncharacterized_protein_MJ1129
MKIIPDPF_01004	O58843^E:6.6e-07	tRNA-guanine(15)_transglycosylase
MKIIPDPF_01005	B9KBQ2^E:6.5e-63	Archaeal-type_glutamate_synthase_[NADPH]
MKIIPDPF_01006	Q58188^E:9.7e-40	Uncharacterized_protein_MJ0778
MKIIPDPF_01007	O27705^E:9.5e-84	Transcription_factor_E
MKIIPDPF_01008	Q58756^E:7.8e-53	Uncharacterized_protein_MJ1361
MKIIPDPF_01009	Q57583^E:2.4e-76	Uncharacterized_protein_MJ0119
MKIIPDPF_01010	Q57584^E:8.0e-99	Uncharacterized_protein_MJ0120
MKIIPDPF_01011	Q57585^E:8.6e-94	Uncharacterized_ABC_transporter_ATP-binding_protein_MJ0121
MKIIPDPF_01012	O27710^E:1.3e-118	Phosphosulfolactate_synthase
MKIIPDPF_01013	Q57927^E:6.3e-46	Uncharacterized_protein_MJ0504
MKIIPDPF_01014	O27712^E:1.0e-199	Cell_division_protein_FtsZ
MKIIPDPF_01015	O27713^E:6.5e-21	Protein_translocase_subunit_SecE
MKIIPDPF_01016	Q57818^E:2.0e-32	Transcription_elongation_factor_Spt5
MKIIPDPF_01017	O27715^E:8.0e-82	50S_ribosomal_protein_L11
MKIIPDPF_01018	O27716^E:1.7e-108	50S_ribosomal_protein_L1
MKIIPDPF_01019	O27717^E:1.9e-109	50S_ribosomal_protein_L10
MKIIPDPF_01020	P05394^E:3.8e-21	50S_ribosomal_protein_L12
MKIIPDPF_01021	O27718^E:0.0e+00	Alanine--tRNA_ligase
MKIIPDPF_01022	O27719^E:1.4e-178	Uncharacterized_protein_MTH_1684
MKIIPDPF_01023	O27720^E:8.8e-161	Probable_tRNA_sulfurtransferase
MKIIPDPF_01024	D9PUH5^E:1.6e-210	Fructose-16-bisphosphate_aldolase/phosphatase
MKIIPDPF_01025	Q58345^E:2.2e-31	Uncharacterized_protein_MJ0935
MKIIPDPF_01026	O27724^E:1.2e-88	UPF0111_protein_MTH_1689
MKIIPDPF_01028	O27726^E:1.2e-76	Archaetidylinositol_phosphate_synthase
MKIIPDPF_01029	Q9UYB2^E:2.4e-30	Threonylcarbamoyl-AMP_synthase
MKIIPDPF_01030	O27728^E:7.3e-103	DNA_repair_and_recombination_protein_RadB
MKIIPDPF_01031	Q9V0L2^E:6.6e-20	Aspartate_aminotransferase
MKIIPDPF_01032	Q58129^E:4.8e-193	Uncharacterized_ABC_transporter_ATP-binding_protein_MJ0719
MKIIPDPF_01033	O27731^E:1.4e-22	DNA-binding_protein_HMt-1.2
MKIIPDPF_01035	O27732^E:2.2e-46	Peptidyl-tRNA_hydrolase
MKIIPDPF_01036	Q57900^E:2.6e-35	5-(aminomethyl)-3-furanmethanol_phosphate_kinase
MKIIPDPF_01038	O27734^E:2.6e-37	Elongation_factor_1-beta
MKIIPDPF_01039	Q58479^E:4.4e-19	Uncharacterized_protein_MJ1079
MKIIPDPF_01041	Q58191^E:2.4e-74	Uncharacterized_protein_MJ0781
MKIIPDPF_01043	O27739^E:5.4e-102	Energy-coupling_factor_transporter_ATP-binding_protein_EcfA
MKIIPDPF_01044	Q58966^E:2.8e-15	Uncharacterized_protein_MJ1571
MKIIPDPF_01045	O27741^E:3.8e-40	Uncharacterized_protein_MTH_1706
MKIIPDPF_01046	O28435^E:1.7e-34	Putative_fused_nickel_transport_protein_NikMN
MKIIPDPF_01047	O27743^E:0.0e+00	Acetyl-CoA_decarbonylase/synthase_complex_subunit_alpha
MKIIPDPF_01048	O27744^E:2.6e-83	Acetyl-CoA_decarbonylase/synthase_complex_subunit_epsilon
MKIIPDPF_01049	O27745^E:1.9e-224	Acetyl-CoA_decarbonylase/synthase_complex_subunit_beta
MKIIPDPF_01050	Q58098^E:1.6e-73	Uncharacterized_ATP-binding_protein_MJ0685
MKIIPDPF_01051	O27747^E:1.9e-198	Acetyl-CoA_decarbonylase/synthase_complex_subunit_delta
MKIIPDPF_01052	O27748^E:3.0e-222	Acetyl-CoA_decarbonylase/synthase_complex_subunit_gamma
MKIIPDPF_01053	Q57619^E:1.1e-32	Uncharacterized_ferredoxin_MJ0155
MKIIPDPF_01056	O27753^E:8.1e-157	Digeranylgeranylglycerophospholipid_reductase_2
MKIIPDPF_01062	Q59035^E:9.6e-36	Uncharacterized_protein_MJ1641
MKIIPDPF_01064	P42457^E:9.6e-09	Citrate_synthase
MKIIPDPF_01065	Q8E5K2^E:7.7e-37	Phosphate-binding_protein_PstS_1
MKIIPDPF_01066	Q97Q31^E:8.7e-36	Phosphate-binding_protein_PstS_1
MKIIPDPF_01067	P46339^E:4.2e-49	Probable_ABC_transporter_permease_protein_YqgH
MKIIPDPF_01068	P46339^E:1.5e-30	Probable_ABC_transporter_permease_protein_YqgH
MKIIPDPF_01069	O27764^E:5.5e-138	Phosphate_import_ATP-binding_protein_PstB
MKIIPDPF_01070	O27765^E:2.9e-63	Phosphate-specific_transport_system_accessory_protein_PhoU_homolog_2
MKIIPDPF_01072	O27767^E:8.6e-111	Phosphate-specific_transport_system_accessory_protein_PhoU_homolog_1
MKIIPDPF_01073	Q58690^E:3.5e-77	Putative_L(+)-tartrate_dehydratase_subunit_alpha
MKIIPDPF_01075	Q57713^E:2.5e-30	Uncharacterized_ferredoxin_MJ0265
MKIIPDPF_01076	O27771^E:2.0e-160	Pyruvate_synthase_subunit_PorB
MKIIPDPF_01077	P56810^E:1.1e-190	Pyruvate_synthase_subunit_PorA
MKIIPDPF_01078	P80903^E:3.3e-31	Pyruvate_synthase_subunit_PorD
MKIIPDPF_01079	P80902^E:8.0e-83	Pyruvate_synthase_subunit_PorC
MKIIPDPF_01080	Q57571^E:6.3e-120	Uncharacterized_protein_MJ0107
MKIIPDPF_01081	Q58558^E:1.3e-51	CTU1/ATPBD3_family_protein_MJ1157
MKIIPDPF_01083	Q57655^E:5.4e-57	Uncharacterized_protein_MJ0202
MKIIPDPF_01084	Q9R6P9^E:6.4e-06	Thioredoxin
MKIIPDPF_01086	P21336^E:1.3e-49	Uncharacterized_28.5_kDa_protein_in_7S_RNA_5'region
MKIIPDPF_01089	A7HNV7^E:1.1e-06	UPF0348_protein_Fnod_1757
MKIIPDPF_01090	Q57970^E:3.6e-58	Uncharacterized_protein_MJ0550
MKIIPDPF_01091	O27784^E:7.0e-162	510-methylenetetrahydromethanopterin_reductase
MKIIPDPF_01096	G4RK44^E:4.3e-46	Bifunctional_trehalose-6-phosphate_synthase/phosphatase
MKIIPDPF_01097	Q8TLL2^E:8.0e-44	Probable_phosphoglucosamine_mutase
MKIIPDPF_01098	Q61S97^E:2.0e-38	Mannose-1-phosphate_guanyltransferase_beta
MKIIPDPF_01099	Q49734^E:2.3e-25	Trehalose-phosphate_phosphatase
MKIIPDPF_01101	Q8U3J2^E:2.8e-48	DNA-binding_protein_MutS2
MKIIPDPF_01102	O32034^E:1.1e-49	Uncharacterized_protease_YrrO
MKIIPDPF_01103	Q06065^E:1.4e-11	Acetoacetate_metabolism_regulatory_protein_AtoC
MKIIPDPF_01104	O27793^E:8.1e-81	Probable_thymidylate_kinase
MKIIPDPF_01106	O27795^E:1.8e-157	Tyrosine--tRNA_ligase
MKIIPDPF_01107	Q59044^E:1.4e-38	Uncharacterized_protein_MJ1650
MKIIPDPF_01108	O27797^E:5.7e-73	Translation_initiation_factor_2_subunit_beta
MKIIPDPF_01109	Q9UXG1^E:1.7e-133	Minichromosome_maintenance_protein_MCM
MKIIPDPF_01111	O27801^E:6.1e-106	Ribosomal_RNA_large_subunit_methyltransferase_E
MKIIPDPF_01112	O27802^E:1.1e-73	Putative_metallophosphoesterase_MTH_1774
MKIIPDPF_01114	A9CH39^E:1.7e-63	(6-4)_photolyase
MKIIPDPF_01119	O58549^E:1.8e-94	Uncharacterized_methyltransferase_PH0819
MKIIPDPF_01121	B0RVL0^E:1.8e-104	dTDP-glucose_46-dehydratase
MKIIPDPF_01122	O27818^E:6.8e-93	dTDP-4-dehydrorhamnose_35-epimerase
MKIIPDPF_01123	P55257^E:3.0e-111	Glucose-1-phosphate_thymidylyltransferase
MKIIPDPF_01124	P39631^E:2.5e-54	Spore_coat_polysaccharide_biosynthesis_protein_SpsK
MKIIPDPF_01127	Q56405^E:1.1e-14	Cadmium_resistance_transcriptional_regulatory_protein_CadC
MKIIPDPF_01128	A4IT60^E:1.9e-09	Kynurenine_formamidase
MKIIPDPF_01129	O27825^E:1.4e-55	Probable_S-adenosyl-L-methionine-binding_protein_MTH_1797
MKIIPDPF_01132	O27830^E:0.0e+00	Uncharacterized_ATP-dependent_helicase_MTH_1802
MKIIPDPF_01134	P39582^E:2.1e-06	14-dihydroxy-2-naphthoate_octaprenyltransferase
MKIIPDPF_01136	A0A0A1GKA2^E:3.6e-117	Carotenoid_34-desaturase
MKIIPDPF_01138	P54975^E:7.4e-11	15-cis-phytoene_synthase
MKIIPDPF_01140	D4GTV9^E:2.2e-37	Lycopene_elongase
MKIIPDPF_01142	Q497B0^E:5.8e-63	Omega-amidase_NIT2
MKIIPDPF_01143	O27840^E:1.5e-71	Putative_manganese_efflux_pump_MntP
MKIIPDPF_01144	A7I8B8^E:8.9e-07	Proteasome-activating_nucleotidase
MKIIPDPF_01146	O27844^E:1.3e-25	Endonuclease_NucS
MKIIPDPF_01147	O27844^E:6.3e-86	Endonuclease_NucS
MKIIPDPF_01148	O58997^E:3.9e-12	Protease_HtpX_homolog
MKIIPDPF_01152	O27848^E:2.7e-134	Homoserine_O-acetyltransferase
MKIIPDPF_01156	Q93PP9^E:3.9e-05	Bacterioferritin
MKIIPDPF_01158	O27855^E:2.2e-149	Quinolinate_synthase_A
MKIIPDPF_01161	Q57634^E:8.4e-22	Small-conductance_mechanosensitive_channel_MscMJ
MKIIPDPF_01162	O27859^E:4.5e-142	Ribonuclease_Z
MKIIPDPF_01163	O27860^E:3.3e-115	Probable_nicotinate-nucleotide_pyrophosphorylase_[carboxylating]
MKIIPDPF_01165	O58960^E:9.1e-40	Uncharacterized_ZPR1-like_protein_PH1223
MKIIPDPF_01166	Q8TGY9^E:2.5e-34	2-phosphoglycerate_kinase
MKIIPDPF_01167	Q58124^E:8.4e-33	Uncharacterized_protein_MJ0714
MKIIPDPF_01171	Q57967^E:2.4e-72	Uncharacterized_ATP-binding_protein_MJ0547
MKIIPDPF_01172	O29891^E:6.1e-18	Uncharacterized_sugar_kinase_AF_0356
MKIIPDPF_01173	Q58778^E:2.0e-50	Uncharacterized_protein_MJ1383
MKIIPDPF_01176	O27874^E:1.3e-288	Glycine--tRNA_ligase
MKIIPDPF_01177	O27875^E:5.2e-107	Probable_deoxycytidine_triphosphate_deaminase
MKIIPDPF_01179	Q58871^E:8.8e-45	Uncharacterized_tRNA/rRNA_methyltransferase_MJ1476
MKIIPDPF_01180	D9PUX5^E:1.3e-244	Fumarate_reductase_(CoM/CoB)_subunit_B
MKIIPDPF_01181	P80910^E:6.6e-302	Indolepyruvate_oxidoreductase_subunit_IorA
MKIIPDPF_01182	O27881^E:2.7e-76	Indolepyruvate_oxidoreductase_subunit_IorB
MKIIPDPF_01184	Q72K16^E:7.8e-124	Phenylacetate-coenzyme_A_ligase
MKIIPDPF_01185	A7X430^E:2.3e-16	Sodium/proline_symporter
MKIIPDPF_01187	P49022^E:1.5e-15	Phage_infection_protein
MKIIPDPF_01188	P32399^E:2.1e-11	Uncharacterized_protein_YhgE
MKIIPDPF_01190	O27888^E:1.8e-66	Orotate_phosphoribosyltransferase
MKIIPDPF_01191	Q8U3T3^E:2.2e-32	Molybdopterin_adenylyltransferase
MKIIPDPF_01192	O27890^E:2.4e-62	Endoribonuclease_Nob1
MKIIPDPF_01193	Q60370^E:3.4e-75	Uncharacterized_protein_MJ0065
MKIIPDPF_01194	Q58057^E:8.5e-78	Uncharacterized_protein_MJ0640
MKIIPDPF_01195	O27893^E:4.4e-251	UPF0288_protein_MTH_1865
MKIIPDPF_01197	Q57848^E:3.7e-26	Uncharacterized_protein_MJ0405
MKIIPDPF_01198	Q57847^E:1.1e-48	Uncharacterized_protein_MJ0404
MKIIPDPF_01199	Q58210^E:4.8e-155	Uncharacterized_protein_MJ0800
MKIIPDPF_01200	Q58212^E:1.0e-16	Uncharacterized_protein_MJ0802
MKIIPDPF_01201	Q58493^E:4.2e-81	Uncharacterized_protein_MJ1093
MKIIPDPF_01202	O27900^E:1.1e-151	Putative_methylthioribose-1-phosphate_isomerase
MKIIPDPF_01203	Q9V0Q0^E:2.0e-58	tRNA_(guanine(37)-N1)-methyltransferase_Trm5b
MKIIPDPF_01204	O27902^E:1.0e-113	Diphthine_synthase
MKIIPDPF_01207	Q58428^E:1.7e-11	Archaeosine_synthase
MKIIPDPF_01208	Q50754^E:6.1e-105	CoB--CoM_heterodisulfide_reductase_iron-sulfur_subunit_C
MKIIPDPF_01209	Q50755^E:1.0e-175	CoB--CoM_heterodisulfide_reductase_subunit_B
MKIIPDPF_01212	Q58562^E:3.5e-35	Uncharacterized_protein_MJ1162
MKIIPDPF_01213	O27911^E:4.0e-159	2-phosphoglycerate_kinase
MKIIPDPF_01214	Q58332^E:2.1e-27	Uncharacterized_protein_MJ0922
MKIIPDPF_01215	O28476^E:9.7e-47	Putative_phosphate_permease_AF_1798
MKIIPDPF_01223	C0SP78^E:4.5e-33	Uncharacterized_transporter_YdfM
MKIIPDPF_01224	Q60317^E:3.7e-98	Probable_aspartate_aminotransferase
MKIIPDPF_01225	Q58376^E:7.5e-57	Uncharacterized_protein_MJ0966
MKIIPDPF_01226	O27918^E:1.5e-72	Phosphopantetheine_adenylyltransferase
MKIIPDPF_01227	O27919^E:2.3e-82	Probable_non-canonical_purine_NTP_phosphatase
MKIIPDPF_01228	Q2EMT4^E:1.1e-37	Dolichyl-phosphooligosaccharide-protein_glycotransferase
MKIIPDPF_01229	Q2EMT4^E:2.5e-23	Dolichyl-phosphooligosaccharide-protein_glycotransferase
MKIIPDPF_01236	O27924^E:9.9e-118	UPF0173_metal-dependent_hydrolase_MTH_1902
MKIIPDPF_01240	Q59020^E:6.9e-108	Uncharacterized_protein_MJ1625
MKIIPDPF_01243	Q58034^E:1.3e-38	Putative_L(+)-tartrate_dehydratase_subunit_beta
MKIIPDPF_01246	Q57905^E:1.2e-48	Uncharacterized_protein_MJ0482
MKIIPDPF_01247	O27936^E:4.5e-144	UPF0425_pyridoxal_phosphate-dependent_protein_MTH_1914
MKIIPDPF_01248	O27937^E:1.8e-133	RNA_3'-terminal_phosphate_cyclase
MKIIPDPF_01249	P0CI75^E:1.0e-41	Bifunctional_ligase/repressor_BirA
MKIIPDPF_01250	O27939^E:3.9e-265	Pyruvate_carboxylase_subunit_A
MKIIPDPF_01251	Q57732^E:9.3e-38	Uncharacterized_protein_MJ0284
MKIIPDPF_01252	P20571^E:6.2e-26	Uncharacterized_protein_rrnAC1612
MKIIPDPF_01253	O26110^E:2.3e-184	50S_ribosomal_protein_L3
MKIIPDPF_01254	O26111^E:6.6e-131	50S_ribosomal_protein_L4
MKIIPDPF_01255	O26112^E:1.2e-39	50S_ribosomal_protein_L23P
MKIIPDPF_01256	O26113^E:3.2e-127	50S_ribosomal_protein_L2
MKIIPDPF_01257	O26114^E:1.3e-72	30S_ribosomal_protein_S19
MKIIPDPF_01258	O26115^E:1.9e-77	50S_ribosomal_protein_L22
MKIIPDPF_01259	O26116^E:4.4e-98	30S_ribosomal_protein_S3
MKIIPDPF_01260	O26117^E:2.8e-25	50S_ribosomal_protein_L29P
MKIIPDPF_01261	O26118^E:3.5e-51	Protein_translation_factor_SUI1_homolog
MKIIPDPF_01262	O26119^E:3.6e-42	Ribonuclease_P_protein_component_1
MKIIPDPF_01263	O26120^E:5.6e-55	30S_ribosomal_protein_S17P
MKIIPDPF_01264	O26121^E:2.5e-65	50S_ribosomal_protein_L14
MKIIPDPF_01265	O26122^E:9.1e-59	50S_ribosomal_protein_L24P
MKIIPDPF_01266	O26123^E:7.4e-124	30S_ribosomal_protein_S4e
MKIIPDPF_01267	O26124^E:4.3e-86	50S_ribosomal_protein_L5
MKIIPDPF_01268	O26125^E:7.3e-24	30S_ribosomal_protein_S14_type_Z
MKIIPDPF_01269	O26126^E:3.6e-69	30S_ribosomal_protein_S8
MKIIPDPF_01270	O26127^E:9.4e-84	50S_ribosomal_protein_L6
MKIIPDPF_01271	O26128^E:1.1e-47	50S_ribosomal_protein_L32e
MKIIPDPF_01272	O26129^E:1.1e-72	50S_ribosomal_protein_L19e
MKIIPDPF_01273	O26130^E:6.8e-96	50S_ribosomal_protein_L18
MKIIPDPF_01274	O26131^E:1.7e-119	30S_ribosomal_protein_S5
MKIIPDPF_01275	O26132^E:2.9e-73	50S_ribosomal_protein_L30P
MKIIPDPF_01276	O26133^E:2.1e-68	50S_ribosomal_protein_L15
MKIIPDPF_01277	O26134^E:7.6e-231	Protein_translocase_subunit_SecY
MKIIPDPF_01278	O26135^E:5.4e-90	Adenylate_kinase
MKIIPDPF_01279	Q57904^E:1.9e-05	Uncharacterized_protein_MJ0480
MKIIPDPF_01280	O26137^E:3.9e-46	50S_ribosomal_protein_L34e
MKIIPDPF_01281	O26138^E:1.6e-72	Cytidylate_kinase
MKIIPDPF_01282	O26139^E:3.3e-30	50S_ribosomal_protein_L14e
MKIIPDPF_01283	O26140^E:1.1e-88	Probable_tRNA_pseudouridine_synthase_B
MKIIPDPF_01284	O26140^E:1.1e-63	Probable_tRNA_pseudouridine_synthase_B
MKIIPDPF_01286	O26141^E:8.5e-78	30S_ribosomal_protein_S13
MKIIPDPF_01287	O26142^E:4.4e-86	30S_ribosomal_protein_S4
MKIIPDPF_01288	O26143^E:5.3e-68	30S_ribosomal_protein_S11
MKIIPDPF_01289	O26144^E:6.5e-113	DNA-directed_RNA_polymerase_subunit_D
MKIIPDPF_01290	O26145^E:2.4e-54	50S_ribosomal_protein_L18e
MKIIPDPF_01291	O26146^E:2.2e-67	Fused_L13/S9_ribosomal_protein
MKIIPDPF_01292	O26146^E:6.2e-64	Fused_L13/S9_ribosomal_protein
MKIIPDPF_01293	O26147^E:9.7e-27	DNA-directed_RNA_polymerase_subunit_N
MKIIPDPF_01294	O26148^E:3.1e-23	DNA-directed_RNA_polymerase_subunit_K
MKIIPDPF_01295	O26149^E:2.2e-216	Enolase
MKIIPDPF_01296	O26150^E:2.3e-107	30S_ribosomal_protein_S2
MKIIPDPF_01297	O26151^E:7.5e-128	MEMO1_family_protein_MTH_45
MKIIPDPF_01298	Q50559^E:2.8e-107	Mevalonate_kinase
MKIIPDPF_01299	O26153^E:1.7e-113	Isopentenyl_phosphate_kinase
MKIIPDPF_01300	O26154^E:4.4e-170	Isopentenyl-diphosphate_delta-isomerase
MKIIPDPF_01301	Q58271^E:4.3e-141	Ribonuclease_J
MKIIPDPF_01302	O26156^E:8.7e-152	Short_chain_isoprenyl_diphosphate_synthase
MKIIPDPF_01303	O26157^E:9.8e-273	Glutamate--tRNA_ligase
MKIIPDPF_01304	O26158^E:2.1e-227	LL-diaminopimelate_aminotransferase
MKIIPDPF_01311	Q59026^E:3.1e-58	Putative_glycyl-radical_enzyme_activating_enzyme_MJ1632
MKIIPDPF_01315	Q9C4Z5^E:1.5e-127	Aquaporin_AqpM
MKIIPDPF_01317	O87392^E:6.2e-98	Glutamate_synthase_large_subunit-like_protein
MKIIPDPF_01324	O26217^E:6.5e-118	Uncharacterized_protein_MTH_114
MKIIPDPF_01326	Q9SR77^E:2.0e-15	Heme-binding-like_protein_At3g10130_chloroplastic
MKIIPDPF_01331	A5D3N6^E:2.8e-25	ATP_phosphoribosyltransferase
MKIIPDPF_01332	O26223^E:3.3e-86	Putative_NADH_dehydrogenase/NAD(P)H_nitroreductase
MKIIPDPF_01334	Q8XE00^E:5.4e-11	Nucleoside_triphosphatase_NudI
MKIIPDPF_01335	P9WGL4^E:3.1e-17	Probable_sensor_histidine_kinase_pdtaS
MKIIPDPF_01338	Q58629^E:7.0e-68	Uncharacterized_protein_MJ1232
MKIIPDPF_01339	O26230^E:6.3e-144	Probable_deoxyhypusine_synthase
MKIIPDPF_01341	O26232^E:5.0e-95	Orotidine_5'-phosphate_decarboxylase
MKIIPDPF_01342	Q58491^E:4.7e-72	Putative_cobalt_transport_protein_CbiM
MKIIPDPF_01343	O26234^E:4.8e-10	Cobalt_transport_protein_CbiN
MKIIPDPF_01345	Q50801^E:2.6e-136	Putative_ABC_transporter_ATP-binding_protein_MTBMA_c05830
MKIIPDPF_01346	O26237^E:1.8e-78	Riboflavin_synthase
MKIIPDPF_01347	Q58483^E:1.0e-62	Iron-sulfur_flavoprotein_MJ1083
MKIIPDPF_01348	Q58619^E:8.1e-43	Uncharacterized_protein_MJ1222
MKIIPDPF_01349	O26240^E:1.0e-40	Uncharacterized_protein_MTH_137
MKIIPDPF_01350	O05083^E:3.1e-15	Uncharacterized_glycosyltransferase_HI_1698
MKIIPDPF_01351	P96797^E:1.7e-40	CoB--CoM_heterodisulfide_reductase_iron-sulfur_subunit_D
MKIIPDPF_01352	B9E9G9^E:9.6e-44	Lactate_utilization_protein_B
MKIIPDPF_01353	O26244^E:2.4e-119	(5-formylfuran-3-yl)methyl_phosphate_synthase
MKIIPDPF_01354	Q59011^E:2.0e-176	Inosine-5'-monophosphate_dehydrogenase
MKIIPDPF_01355	O26246^E:4.0e-67	Probable_molybdenum_cofactor_guanylyltransferase
MKIIPDPF_01357	Q58828^E:3.9e-43	Uncharacterized_protein_MJ1433
MKIIPDPF_01358	O26249^E:8.9e-69	Probable_cobalt-precorrin-6B_C(15)-methyltransferase_(decarboxylating)
MKIIPDPF_01359	O26250^E:3.2e-85	Flavin_prenyltransferase_UbiX
MKIIPDPF_01360	Q58554^E:1.1e-60	Uncharacterized_protein_MJ1154
MKIIPDPF_01362	O26253^E:4.6e-91	Nicotinamide-nucleotide_adenylyltransferase
MKIIPDPF_01363	Q59056^E:7.5e-143	Uncharacterized_ABC_transporter_ATP-binding_protein_MJ1662
MKIIPDPF_01364	O26255^E:5.7e-84	Protein_MTH_152
MKIIPDPF_01365	Q57951^E:2.1e-19	Universal_stress_protein_MJ0531
MKIIPDPF_01367	O26258^E:2.5e-27	Probable_rubredoxin
MKIIPDPF_01368	Q9AL94^E:2.2e-20	Rubredoxin
MKIIPDPF_01369	D5ARY8^E:2.8e-48	Type_A_flavoprotein_fprA
MKIIPDPF_01370	E1WS50^E:8.2e-37	Bacterial_non-heme_ferritin
MKIIPDPF_01371	Q57109^E:1.4e-113	Peroxiredoxin
MKIIPDPF_01372	Q60036^E:6.7e-110	Superoxide_dismutase_[Fe]
MKIIPDPF_01373	Q9L9C1^E:1.4e-32	Phenylacetate-coenzyme_A_ligase
MKIIPDPF_01374	Q72K16^E:1.4e-62	Phenylacetate-coenzyme_A_ligase
MKIIPDPF_01376	Q57978^E:1.3e-52	Uncharacterized_protein_MJ0558
MKIIPDPF_01377	Q58241^E:1.2e-40	Uncharacterized_protein_MJ0831
MKIIPDPF_01378	O26267^E:2.1e-31	Signal_recognition_particle_19_kDa_protein
MKIIPDPF_01379	O26268^E:5.1e-86	Putative_uroporphyrinogen-III_synthase
MKIIPDPF_01380	P29564^E:1.4e-87	Uroporphyrinogen-III_C-methyltransferase
MKIIPDPF_01381	O26270^E:5.8e-120	Phosphoribosylformylglycinamidine_synthase_subunit_PurQ
MKIIPDPF_01382	O26271^E:1.1e-34	Phosphoribosylformylglycinamidine_synthase_subunit_PurS
MKIIPDPF_01383	O26272^E:2.8e-126	Phosphoribosylaminoimidazole-succinocarboxamide_synthase
MKIIPDPF_01384	O26273^E:5.3e-309	Glutamine--fructose-6-phosphate_aminotransferase_[isomerizing]
MKIIPDPF_01387	A7TZT2^E:3.7e-13	Mannosylfructose-phosphate_synthase
MKIIPDPF_01388	P9WGL4^E:1.5e-19	Probable_sensor_histidine_kinase_pdtaS
MKIIPDPF_01389	Q58084^E:9.7e-44	Uncharacterized_protein_MJ0670
MKIIPDPF_01390	O26278^E:0.0e+00	tRNA-guanine(15)_transglycosylase
MKIIPDPF_01391	P0C0K9^E:3.0e-54	Nascent_polypeptide-associated_complex_protein
MKIIPDPF_01392	D5V0N9^E:7.0e-13	3'5'-cyclic_adenosine_monophosphate_phosphodiesterase_CpdA
MKIIPDPF_01396	O26284^E:5.6e-169	Arginine_biosynthesis_bifunctional_protein_ArgJ
MKIIPDPF_01397	O26285^E:3.0e-151	Probable_acetylglutamate_kinase
MKIIPDPF_01398	O27441^E:1.5e-127	3-isopropylmalate_dehydrogenase
MKIIPDPF_01401	D9PVI7^E:1.1e-167	Malate_dehydrogenase
MKIIPDPF_01402	O26292^E:7.3e-90	Pyridoxal_5'-phosphate_synthase_subunit_PdxT
MKIIPDPF_01403	O26293^E:3.4e-166	Putative_glutamine_amidotransferase_MTH_191
MKIIPDPF_01405	Q60341^E:2.3e-33	Coenzyme_F420_hydrogenase_subunit_beta
MKIIPDPF_01406	O87392^E:3.1e-100	Glutamate_synthase_large_subunit-like_protein
MKIIPDPF_01407	Q180E3^E:2.9e-52	Riboflavin_transporter_RibZ
MKIIPDPF_01412	Q8Y8N0^E:1.3e-99	ATP-dependent_RNA_helicase_CshA
MKIIPDPF_01415	Q58089^E:1.2e-100	Putative_hydrogenase_expression/formation_protein_MJ0676
MKIIPDPF_01416	O26309^E:3.3e-62	30S_ribosomal_protein_S8e
MKIIPDPF_01417	O26310^E:2.2e-103	DNA_polymerase_PolB_subunit_2
MKIIPDPF_01418	O26311^E:5.0e-106	Glyceraldehyde_3-phosphate_phosphatase
MKIIPDPF_01424	P37454^E:3.6e-60	Exodeoxyribonuclease
MKIIPDPF_01425	Q57986^E:8.6e-63	Ferrous_iron_transport_protein_B_homolog
MKIIPDPF_01426	Q57988^E:4.2e-18	Uncharacterized_HTH-type_transcriptional_regulator_MJ0568
MKIIPDPF_01427	O26317^E:2.9e-94	Uncharacterized_protein_MTH_215
MKIIPDPF_01428	A0B8F1^E:4.1e-206	Acetyl-coenzyme_A_synthetase
MKIIPDPF_01429	O26320^E:2.6e-265	Thermosome_subunit_alpha
MKIIPDPF_01431	Q58158^E:6.8e-170	Type_A_flavoprotein_FprA
MKIIPDPF_01432	Q8Y8H0^E:9.4e-06	Epoxyqueuosine_reductase
MKIIPDPF_01433	O93733^E:1.2e-54	Uncharacterized_protein_Mfer_0076
MKIIPDPF_01434	O26325^E:1.7e-238	Cyclic_23-diphosphoglycerate_synthetase
MKIIPDPF_01435	O26326^E:2.4e-47	UPF0058_protein_MTH_224
MKIIPDPF_01436	O26327^E:6.3e-195	Histidinol_dehydrogenase
MKIIPDPF_01437	O26328^E:4.3e-239	Aspartate--tRNA(Asp/Asn)_ligase
MKIIPDPF_01438	O26329^E:3.4e-77	Cobalt-precorrin-8_methylmutase
MKIIPDPF_01439	O26330^E:7.7e-193	Glutamate-1-semialdehyde_21-aminomutase
MKIIPDPF_01442	O26333^E:3.6e-91	Uncharacterized_methyltransferase_MTH_231
MKIIPDPF_01443	O26334^E:1.1e-133	Tritranspolycis-undecaprenyl-diphosphate_synthase_(geranylgeranyl-diphosphate_specific)
MKIIPDPF_01444	Q58977^E:9.2e-38	Uncharacterized_metal-dependent_hydrolase_MJ1582
MKIIPDPF_01445	P29911^E:7.4e-16	Uncharacterized_13.8_kDa_protein_in_nqo9-nqo10_intergenic_region
MKIIPDPF_01446	O26337^E:2.6e-88	25-diamino-6-ribosylamino-4(3H)-pyrimidinone_5'-phosphate_reductase
MKIIPDPF_01447	O26338^E:4.7e-83	Uncharacterized_protein_MTH_236
MKIIPDPF_01448	Q58318^E:7.3e-101	Uncharacterized_protein_MJ0908
MKIIPDPF_01449	O26340^E:8.6e-85	Uncharacterized_protein_MTH_238
MKIIPDPF_01452	O26342^E:9.6e-200	Replication_factor_C_large_subunit
MKIIPDPF_01453	O26343^E:3.0e-165	Replication_factor_C_small_subunit
MKIIPDPF_01454	O26344^E:4.6e-117	Shikimate_dehydrogenase_(NADP(+))
MKIIPDPF_01455	O26345^E:4.4e-115	UPF0278_protein_MTH_243
MKIIPDPF_01456	O26346^E:3.1e-194	Histidine--tRNA_ligase
MKIIPDPF_01457	O26347^E:2.6e-68	Phosphoribosyl-AMP_cyclohydrolase
MKIIPDPF_01458	Q58928^E:1.4e-163	Uncharacterized_KH_and_PIN-domain_containing_protein_MJ1533
MKIIPDPF_01459	Q58587^E:4.8e-17	Uncharacterized_protein_MJ1188
MKIIPDPF_01460	O26350^E:3.6e-88	F420-dependent_NADP_reductase
MKIIPDPF_01461	O26351^E:1.6e-81	Uncharacterized_protein_MTH_249
MKIIPDPF_01462	O07165^E:2.9e-82	tRNA-splicing_endonuclease
MKIIPDPF_01463	O26352^E:7.4e-192	Tryptophan--tRNA_ligase
MKIIPDPF_01464	Q58203^E:1.0e-07	Uncharacterized_protein_MJ0793
MKIIPDPF_01468	Q58860^E:3.1e-143	Threonine_synthase
MKIIPDPF_01469	P48784^E:4.8e-23	Archaeal_histone_B
MKIIPDPF_01470	O26355^E:2.9e-55	50S_ribosomal_protein_L7Ae
MKIIPDPF_01471	O26356^E:1.0e-30	30S_ribosomal_protein_S28e
MKIIPDPF_01472	O26357^E:2.3e-25	50S_ribosomal_protein_L24e
MKIIPDPF_01473	O26358^E:2.0e-74	Nucleoside_diphosphate_kinase
MKIIPDPF_01474	O26359^E:1.1e-301	Probable_translation_initiation_factor_IF-2
MKIIPDPF_01475	O26360^E:6.8e-60	30S_ribosomal_protein_S6e
MKIIPDPF_01476	O26361^E:1.1e-225	Translation_initiation_factor_2_subunit_gamma
MKIIPDPF_01477	O29664^E:1.4e-06	Ribonuclease_VapC9
MKIIPDPF_01478	O26363^E:2.7e-91	Inorganic_pyrophosphatase
MKIIPDPF_01479	Q57840^E:1.7e-56	DNA-directed_RNA_polymerase_subunit_E'
MKIIPDPF_01480	Q57839^E:1.5e-12	Transcription_elongation_factor_Spt4
MKIIPDPF_01481	O26366^E:2.7e-61	UPF0218_protein_MTH_266
MKIIPDPF_01482	O26367^E:4.6e-43	30S_ribosomal_protein_S24e
MKIIPDPF_01483	O26368^E:3.8e-25	30S_ribosomal_protein_S27ae
MKIIPDPF_01484	O26369^E:1.7e-225	Argininosuccinate_lyase
MKIIPDPF_01486	Q59032^E:7.2e-29	Uncharacterized_protein_MJ1638
MKIIPDPF_01487	Q6T1W7^E:7.4e-08	dTDP-3-amino-36-dideoxy-alpha-D-galactopyranose_3-N-acetyltransferase
MKIIPDPF_01488	O26373^E:1.1e-77	UPF0098_protein_MTH_273
MKIIPDPF_01491	O26377^E:4.2e-201	Digeranylgeranylglycerophospholipid_reductase_1
MKIIPDPF_01495	Q50568^E:3.6e-143	Probable_formate_transporter
MKIIPDPF_01496	P06131^E:2.0e-275	Formate_dehydrogenase_subunit_alpha
MKIIPDPF_01497	Q50570^E:5.8e-219	Formate_dehydrogenase_subunit_beta
MKIIPDPF_01498	O06983^E:1.2e-14	Putative_carbonic_anhydrase_YvdA
MKIIPDPF_01499	P9WGL4^E:2.7e-12	Probable_sensor_histidine_kinase_pdtaS
MKIIPDPF_01503	Q57862^E:3.1e-16	Uncharacterized_protein_MJ0419
MKIIPDPF_01508	O27830^E:9.1e-53	Uncharacterized_ATP-dependent_helicase_MTH_1802
MKIIPDPF_01512	P96625^E:8.6e-07	Uncharacterized_HTH-type_transcriptional_regulator_YdcH
MKIIPDPF_01513	Q58119^E:2.1e-63	Uncharacterized_transporter_MJ0709
MKIIPDPF_01514	A6TP80^E:2.9e-129	Arsenical-resistance_protein_Acr3
MKIIPDPF_01516	D4GU74^E:3.6e-41	Low-salt_glycan_biosynthesis_hexosyltransferase_Agl6
MKIIPDPF_01517	P96587^E:1.2e-06	Uncharacterized_glycosyltransferase_YdaM
MKIIPDPF_01518	Q59002^E:1.3e-26	Uncharacterized_glycosyltransferase_MJ1607
MKIIPDPF_01519	Q51366^E:3.7e-100	GDP-mannose_46-dehydratase
MKIIPDPF_01520	Q7DBF3^E:8.9e-97	GDP-perosamine_synthase
MKIIPDPF_01521	D4GU62^E:7.9e-24	Low-salt_glycan_biosynthesis_hexosyltransferase_Agl9
MKIIPDPF_01522	Q58604^E:5.6e-07	Uncharacterized_N-acetyltransferase_MJ1207
MKIIPDPF_01524	Q48454^E:1.2e-29	Uncharacterized_42.6_kDa_protein_in_cps_region
MKIIPDPF_01529	Q58280^E:4.3e-16	Uncharacterized_protein_MJ0870
MKIIPDPF_01533	A0R5Z2^E:2.9e-14	Galactofuranosyl_transferase_GlfT1
MKIIPDPF_01535	P37747^E:1.7e-14	UDP-galactopyranose_mutase
MKIIPDPF_01536	Q6E7F1^E:2.1e-37	dTDP-fucopyranose_mutase
MKIIPDPF_01537	P37746^E:2.2e-54	Putative_O-antigen_transporter
MKIIPDPF_01543	P9WGL4^E:1.9e-16	Probable_sensor_histidine_kinase_pdtaS
MKIIPDPF_01545	Q0ZAH7^E:9.5e-18	Putative_K(+)_efflux_antiporter_KefB
MKIIPDPF_01546	Q8RKI5^E:8.9e-28	Putative_CDP-glycerol:glycerophosphate_glycerophosphotransferase_TarF
MKIIPDPF_01547	Q58459^E:3.8e-35	Uncharacterized_glycosyltransferase_MJ1059
MKIIPDPF_01549	Q8RKI5^E:4.2e-25	Putative_CDP-glycerol:glycerophosphate_glycerophosphotransferase_TarF
MKIIPDPF_01550	Q03583^E:4.1e-29	Putative_O-antigen_transporter
MKIIPDPF_01551	O26468^E:1.5e-175	Glycerol-3-phosphate_dehydrogenase_[NAD(P)+]
MKIIPDPF_01552	A6UP85^E:5.4e-07	Bifunctional_protein_GlmU
MKIIPDPF_01553	A8LDJ8^E:1.5e-17	D-inositol_3-phosphate_glycosyltransferase
MKIIPDPF_01557	P55462^E:8.7e-24	Probable_dTDP-glucose_46-dehydratase
MKIIPDPF_01558	Q58619^E:4.6e-27	Uncharacterized_protein_MJ1222
MKIIPDPF_01559	A0R5C5^E:6.5e-46	UDP-glucose_4-epimerase
MKIIPDPF_01561	Q58619^E:6.3e-32	Uncharacterized_protein_MJ1222
MKIIPDPF_01562	O26478^E:8.6e-131	UPF0104_membrane_protein_MTH_378
MKIIPDPF_01564	Q04973^E:5.0e-56	Vi_polysaccharide_biosynthesis_protein_VipB/TviC
MKIIPDPF_01567	O26484^E:9.1e-36	Probable_[NiFe]-hydrogenase-type-3_Eha_complex_membrane_subunit_A
MKIIPDPF_01568	Q57947^E:5.1e-47	Uncharacterized_protein_MJ0527
MKIIPDPF_01569	O26486^E:1.4e-29	Uncharacterized_protein_MTH_386
MKIIPDPF_01570	Q57946^E:5.8e-05	Uncharacterized_protein_MJ0526
MKIIPDPF_01571	Q57945^E:4.3e-05	Uncharacterized_protein_MJ0525
MKIIPDPF_01572	Q57944^E:1.1e-46	Uncharacterized_protein_MJ0524
MKIIPDPF_01573	Q57943^E:1.1e-38	Uncharacterized_protein_MJ0523
MKIIPDPF_01574	Q57942^E:1.4e-52	Uncharacterized_protein_MJ0522
MKIIPDPF_01576	Q57940^E:1.5e-78	Putative_NADH-ubiquinone_oxidoreductase_MJ0520
MKIIPDPF_01578	Q57938^E:1.6e-11	Uncharacterized_protein_MJ0518
MKIIPDPF_01579	Q57937^E:3.4e-11	Uncharacterized_protein_MJ0517
MKIIPDPF_01580	Q57936^E:2.3e-51	Uncharacterized_protein_MJ0516
MKIIPDPF_01581	Q57935^E:1.9e-102	Uncharacterized_protein_MJ0515
MKIIPDPF_01582	P81293^E:1.3e-09	Uncharacterized_polyferredoxin-like_protein_MJ0514.2
MKIIPDPF_01583	P0AAL7^E:2.3e-06	Uncharacterized_ferredoxin-like_protein_YdhY
MKIIPDPF_01585	O26503^E:4.0e-156	Formylmethanofuran--tetrahydromethanopterin_formyltransferase-like_protein
MKIIPDPF_01586	O29891^E:8.6e-45	Uncharacterized_sugar_kinase_AF_0356
MKIIPDPF_01587	Q57934^E:5.0e-14	Uncharacterized_polyferredoxin-like_protein_MJ0514
MKIIPDPF_01588	Q58410^E:4.9e-55	Uncharacterized_protein_MJ1004
MKIIPDPF_01591	Q6LZY8^E:2.1e-10	CAAX_prenyl_protease_2
MKIIPDPF_01592	O26719^E:3.8e-151	Putative_thiosulfate_sulfurtransferase
MKIIPDPF_01594	P9WGL4^E:1.8e-14	Probable_sensor_histidine_kinase_pdtaS
MKIIPDPF_01595	O26715^E:1.6e-31	Methylated-DNA--protein-cysteine_methyltransferase
MKIIPDPF_01598	O27744^E:2.3e-16	Acetyl-CoA_decarbonylase/synthase_complex_subunit_epsilon
MKIIPDPF_01599	Q12XL6^E:2.3e-07	Acetyl-CoA_decarbonylase/synthase_complex_subunit_epsilon
MKIIPDPF_01600	Q57617^E:2.3e-24	Acetyl-CoA_decarbonylase/synthase_complex_subunit_alpha
MKIIPDPF_01601	O27743^E:5.7e-184	Acetyl-CoA_decarbonylase/synthase_complex_subunit_alpha
MKIIPDPF_01602	P56256^E:2.6e-17	Putative_electron_transport_protein_YsaA
MKIIPDPF_01603	P57015^E:1.4e-06	Uncharacterized_protein_YifB
MKIIPDPF_01604	O26712^E:4.9e-190	Adenylosuccinate_synthetase
MKIIPDPF_01605	P56904^E:3.2e-40	Hydroxymethylpyrimidine/phosphomethylpyrimidine_kinase
MKIIPDPF_01606	O26710^E:9.5e-97	2-phospho-L-lactate_guanylyltransferase
MKIIPDPF_01608	O26708^E:3.8e-241	Proline--tRNA_ligase
MKIIPDPF_01609	P72010^E:1.9e-168	Glycerol-1-phosphate_dehydrogenase_[NAD(P)+]
MKIIPDPF_01610	P72011^E:8.7e-59	UPF0179_protein_MTH_609
MKIIPDPF_01611	P72012^E:1.8e-100	Ribose-5-phosphate_isomerase_A
MKIIPDPF_01613	P73087^E:1.7e-55	Uncharacterized_membrane_protein_slr2045
MKIIPDPF_01614	P96117^E:6.4e-44	Zinc_transport_system_ATP-binding_protein_TroB
MKIIPDPF_01615	P0DF58^E:3.2e-31	Zinc-binding_protein_AdcA
MKIIPDPF_01616	O26703^E:2.0e-48	Putative_nickel-responsive_regulator_1
MKIIPDPF_01617	Q58973^E:6.8e-86	Cobalt-precorrin-4_C(11)-methyltransferase
MKIIPDPF_01618	Q58167^E:7.8e-27	Thymidylate_synthase
MKIIPDPF_01627	Q75A26^E:3.0e-05	ADP-ribosylation_factor
MKIIPDPF_01628	Q9WYK4^E:7.8e-14	UPF0273_protein_TM_0370
MKIIPDPF_01630	Q58513^E:7.0e-45	Putative_glycosyltransferase_MJ1113
MKIIPDPF_01633	O26687^E:0.0e+00	Methionine--tRNA_ligase
MKIIPDPF_01635	O26686^E:9.3e-181	DNA_primase_large_subunit_PriL
MKIIPDPF_01637	O26685^E:1.0e-135	DNA_primase_small_subunit_PriS
MKIIPDPF_01638	Q58318^E:2.9e-55	Uncharacterized_protein_MJ0908
MKIIPDPF_01639	Q58318^E:5.7e-34	Uncharacterized_protein_MJ0908
MKIIPDPF_01641	O26684^E:3.0e-195	CCA-adding_enzyme
MKIIPDPF_01642	O26683^E:1.4e-74	RNA_2'3'-cyclic_phosphodiesterase
MKIIPDPF_01644	O26680^E:2.8e-178	3-dehydroquinate_synthase
MKIIPDPF_01645	O26679^E:1.8e-139	2-amino-37-dideoxy-D-threo-hept-6-ulosonate_synthase
MKIIPDPF_01648	Q58379^E:5.9e-35	Putative_pantoate_kinase
MKIIPDPF_01649	Q58691^E:4.5e-41	Uncharacterized_protein_MJ1295
MKIIPDPF_01652	O26669^E:3.9e-112	Protease_HtpX_homolog
MKIIPDPF_01654	O26666^E:3.7e-77	3-dehydroquinate_dehydratase
MKIIPDPF_01655	O26664^E:1.0e-101	Uncharacterized_protein_MTH_564
MKIIPDPF_01656	O26663^E:6.3e-146	Succinate--CoA_ligase_[ADP-forming]_subunit_alpha
MKIIPDPF_01657	O26662^E:2.6e-190	3-hydroxy-3-methylglutaryl-coenzyme_A_reductase
MKIIPDPF_01659	Q9S3Q0^E:1.4e-16	ATP-dependent_DNA_helicase_PcrA
MKIIPDPF_01660	P29586^E:3.7e-25	Uncharacterized_protein_ORF9
MKIIPDPF_01662	C1CR23^E:1.4e-05	Protease_HtpX_homolog
MKIIPDPF_01665	P9WGL4^E:9.6e-26	Probable_sensor_histidine_kinase_pdtaS
MKIIPDPF_01668	O29548^E:6.4e-83	Probable_phosphoenolpyruvate_synthase
MKIIPDPF_01669	P9WGL4^E:1.9e-19	Probable_sensor_histidine_kinase_pdtaS
MKIIPDPF_01670	Q0PEV3^E:3.4e-05	Phyllosphere-induced_regulator_PhyR
MKIIPDPF_01671	B8ANF1^E:4.4e-155	Magnesium-chelatase_subunit_ChlH_chloroplastic
MKIIPDPF_01673	Q8TQ05^E:2.1e-79	Putative_ABC_transporter_ATP-binding_protein_MA_1747
MKIIPDPF_01676	Q58321^E:9.7e-109	Magnesium-chelatase_subunit_ChlI_homolog
MKIIPDPF_01677	A0LQY9^E:5.5e-30	D-inositol_3-phosphate_glycosyltransferase
MKIIPDPF_01679	Q0PEV3^E:1.2e-13	Phyllosphere-induced_regulator_PhyR
MKIIPDPF_01680	P9WGL4^E:4.0e-22	Probable_sensor_histidine_kinase_pdtaS
MKIIPDPF_01681	G7WMP8^E:5.6e-26	Probable_methanogenesis_regulatory_protein_FilR2
MKIIPDPF_01682	Q9R6X3^E:3.6e-39	Cyanobacterial_phytochrome_B
MKIIPDPF_01683	O26543^E:0.0e+00	UvrABC_system_protein_A
MKIIPDPF_01684	O26542^E:0.0e+00	UvrABC_system_protein_B
MKIIPDPF_01685	O26541^E:4.3e-255	UvrABC_system_protein_C
MKIIPDPF_01686	P9WGM2^E:1.4e-18	Probable_transcriptional_regulatory_protein_pdtaR
MKIIPDPF_01687	P73860^E:4.9e-11	KaiC-like_protein_1
MKIIPDPF_01689	Q57975^E:5.8e-106	Putative_aminopeptidase_MJ0555
MKIIPDPF_01691	Q5JIZ8^E:6.8e-64	4-phosphopantoate--beta-alanine_ligase
MKIIPDPF_01692	O26534^E:1.2e-73	UPF0200_protein_MTH_434
MKIIPDPF_01693	O26533^E:3.2e-33	UPF0201_protein_MTH_433
MKIIPDPF_01694	Q57990^E:2.1e-56	Uncharacterized_protein_MJ0570
MKIIPDPF_01705	O26773^E:3.2e-27	Uncharacterized_protein_MTH_677
MKIIPDPF_01708	O26776^E:7.5e-53	Probable_Brix_domain-containing_ribosomal_biogenesis_protein
MKIIPDPF_01710	O26777^E:1.2e-36	50S_ribosomal_protein_L37Ae
MKIIPDPF_01711	O26778^E:1.1e-136	Exosome_complex_component_Rrp42
MKIIPDPF_01712	O26779^E:1.2e-118	Exosome_complex_component_Rrp41
MKIIPDPF_01713	O26780^E:4.8e-114	Exosome_complex_component_Rrp4
MKIIPDPF_01714	O26781^E:3.2e-116	Ribosome_maturation_protein_SDO1_homolog
MKIIPDPF_01715	O26782^E:2.5e-127	Proteasome_subunit_alpha
MKIIPDPF_01716	O26783^E:2.9e-55	Ribonuclease_P_protein_component_2
MKIIPDPF_01717	O26784^E:1.7e-86	Ribonuclease_P_protein_component_3
MKIIPDPF_01718	Q9UXX8^E:2.1e-19	RNA-binding_protein_PAB1135
MKIIPDPF_01719	O26786^E:7.9e-86	50S_ribosomal_protein_L15e
MKIIPDPF_01720	Q58152^E:2.1e-30	Uncharacterized_protein_MJ0742
MKIIPDPF_01721	O26788^E:3.9e-120	Uncharacterized_protein_MTH_692
MKIIPDPF_01726	Q9HI70^E:6.7e-137	Vitamin_B12-dependent_ribonucleoside-diphosphate_reductase
MKIIPDPF_01727	O26747^E:2.5e-105	2-amino-5-formylamino-6-ribosylaminopyrimidin-4(3H)-one_5'-monophosphate_deformylase
MKIIPDPF_01728	Q58827^E:2.0e-40	Uncharacterized_protein_MJ1432
MKIIPDPF_01729	O26745^E:5.9e-38	Putative_snRNP_Sm-like_protein
MKIIPDPF_01730	O26744^E:5.1e-29	50S_ribosomal_protein_L37e
MKIIPDPF_01732	O26742^E:9.6e-253	Amidophosphoribosyltransferase
MKIIPDPF_01733	Q57555^E:2.9e-96	Uncharacterized_protease_MJ0090
MKIIPDPF_01734	Q58821^E:6.5e-36	Uncharacterized_protein_MJ1426
MKIIPDPF_01735	O26739^E:1.0e-129	Nitrogenase_iron_protein_2
MKIIPDPF_01736	Q58030^E:5.1e-21	Endonuclease_III
MKIIPDPF_01737	Q57659^E:1.5e-28	Uncharacterized_protein_MJ0206
MKIIPDPF_01739	O26734^E:2.0e-30	UPF0235_protein_MTH_637
MKIIPDPF_01742	Q05852^E:1.6e-85	UTP--glucose-1-phosphate_uridylyltransferase
MKIIPDPF_01747	O26521^E:3.2e-153	Uncharacterized_protein_MTH_421
MKIIPDPF_01748	Q2EMT4^E:2.6e-12	Dolichyl-phosphooligosaccharide-protein_glycotransferase
MKIIPDPF_01749	O26519^E:1.6e-283	CTP_synthase
MKIIPDPF_01750	O26518^E:6.8e-183	23-bisphosphoglycerate-independent_phosphoglycerate_mutase_2
MKIIPDPF_01751	Q58997^E:3.1e-84	Homoserine_dehydrogenase
MKIIPDPF_01754	Q58516^E:1.2e-74	Putative_asparagine_synthetase_[glutamine-hydrolyzing]_1
MKIIPDPF_01755	Q57730^E:4.8e-26	Uncharacterized_protein_MJ0282
MKIIPDPF_01757	Q6P6S2^E:6.8e-46	Zinc_transporter_ZIP11
MKIIPDPF_01758	Q8U1L3^E:5.6e-55	DNA_protection_during_starvation_protein
MKIIPDPF_01760	P96591^E:3.2e-104	Putative_thiamine_pyrophosphate-containing_protein_YdaP
MKIIPDPF_01761	Q9V2C0^E:1.2e-50	Molybdate/tungstate_import_ATP-binding_protein_WtpC
MKIIPDPF_01762	D4GSY8^E:2.0e-38	Probable_anion_ABC_transporter_permease_protein_HVO_1887
MKIIPDPF_01763	Q93KD6^E:3.8e-50	Tungstate-binding_protein_TupA
MKIIPDPF_01764	P37367^E:5.0e-170	Cation-transporting_ATPase_pma1
MKIIPDPF_01769	O26758^E:4.9e-46	Nitrogen_regulatory_protein_P-II_1
MKIIPDPF_01770	O26759^E:5.9e-206	Putative_ammonium_transporter_MTH_663
MKIIPDPF_01771	O26760^E:3.5e-52	Nitrogen_regulatory_protein_P-II_2
MKIIPDPF_01773	O26762^E:3.6e-157	Pyridoxal_5'-phosphate_synthase_subunit_PdxS
MKIIPDPF_01775	Q57849^E:2.1e-05	Uncharacterized_sugar_kinase_MJ0406
MKIIPDPF_01776	Q58114^E:5.0e-29	Uncharacterized_protein_MJ0703
MKIIPDPF_01781	Q9HZQ3^E:5.8e-85	Aerobic_cobaltochelatase_subunit_CobN
MKIIPDPF_01786	P29939^E:2.9e-11	Uncharacterized_transporter_in_cobO_3'region
MKIIPDPF_01787	P26503^E:5.3e-101	UDP-glucose_4-epimerase
