# Supplementary material for: Integrating metagenomic binning with flux balance analysis to unravel syntrophies in anaerobic CO2 methanation
Source: Microbiome. 2022 Aug 3;10:117. doi: 10.1186/s40168-022-01311-1 (PMC9347119; doi:10.1186/s40168-022-01311-1)
Supplement: Supplementary file 9 — Additional file 8: Dataset S7. Operons predicted by Operon Mapper in MAGs. Results are available at 10.6084/m9.figshare.16691878. [file 40168_2022_1311_MOESM8_ESM.zip › list_of_operons_bin_4_unicycler]

Operon	IdGene	Type	COGgene	PosLeft	postRight	Strand	Function
1
	MKIIPDPF_00001	CDS	COG0577	181	1302	+	[V] ABC-type antimicrobial peptide transport system, permease
	MKIIPDPF_00002	CDS	COG1136	1311	1976	+	[V] ABC-type antimicrobial peptide transport system, ATPase
2
	MKIIPDPF_00003	CDS	COG1036	2173	2748	+	[C] Archaeal flavoproteins    
3
	MKIIPDPF_00004	CDS	ROG5430	2754	3071	-	NA
4
	MKIIPDPF_00005	CDS	COG1839	3210	3692	-	[S] Uncharacterized conserved protein   
5
	MKIIPDPF_00006	CDS	COG1396	4195	4743	+	[K] Predicted transcriptional regulators   
	MKIIPDPF_00007	CDS	COG0318	4754	6439	+	[IQ] Acyl-CoA synthetases (AMP-forming)/AMP-acid ligases II 
	MKIIPDPF_00008	CDS	COG1146	6436	6675	+	[C] Ferredoxin     
	MKIIPDPF_00009	CDS	COG0674	6709	7764	+	[C] Pyruvate:ferredoxin oxidoreductase and related 2-oxoacid:ferredoxin oxidoreductases,
	MKIIPDPF_00010	CDS	COG1014	7761	9203	+	[C] Pyruvate:ferredoxin oxidoreductase and related 2-oxoacid:ferredoxin oxidoreductases,
	MKIIPDPF_00011	CDS	COG0252	9203	10510	+	[EJ] L-asparaginase/archaeal Glu-tRNAGln amidotransferase subunit D 
	MKIIPDPF_00012	CDS	COG2511	10515	12365	+	[J] Archaeal Glu-tRNAGln amidotransferase subunit E (contains
6
	MKIIPDPF_00013	CDS	COG0492	12488	13396	+	[O] Thioredoxin reductase    
7
	MKIIPDPF_00014	CDS	NA	13434	13577	-	NA
8
	MKIIPDPF_00015	CDS	COG0518	13653	14219	+	[F] GMP synthase - Glutamine amidotransferase domain
	MKIIPDPF_00016	CDS	COG0519	14336	15262	+	[F] GMP synthase, PP-ATPase domain/subunit  
9
	MKIIPDPF_00017	CDS	COG0229	15414	15869	+	[O] Conserved domain frequently associated with peptide
	MKIIPDPF_00018	CDS	ROG3360	15910	16143	+	NA
10
	MKIIPDPF_00019	CDS	NA	16140	16478	-	NA
11
	MKIIPDPF_00020	CDS	NA	16670	17149	-	NA
12
	MKIIPDPF_00021	CDS	COG0393	17366	17692	+	[S] Uncharacterized conserved protein   
	MKIIPDPF_00022	CDS	COG0393	17708	18535	+	[S] Uncharacterized conserved protein   
13
	MKIIPDPF_00023	CDS	COG1715	18753	19274	+	[V] Restriction endonuclease    
14
	MKIIPDPF_00024	CDS	NA	23063	23275	-	NA
15
	MKIIPDPF_00025	CDS	COG0119	25776	25997	-	[E] Isopropylmalate/homocitrate/citramalate synthases    
	MKIIPDPF_00026	CDS	COG0119	26376	26645	-	[E] Isopropylmalate/homocitrate/citramalate synthases    
16
	MKIIPDPF_00027	CDS	COG1041	27402	27575	-	[L] Predicted DNA modification methylase  
	MKIIPDPF_00028	CDS	COG1041	27572	28090	-	[L] Predicted DNA modification methylase  
	MKIIPDPF_00029	CDS	COG0644	28078	29211	-	[C] Dehydrogenases (flavoproteins)    
	MKIIPDPF_00030	CDS	ROG0124	29208	29993	-	NA
17
	MKIIPDPF_00031	CDS	COG2122	30086	30826	+	[S] Uncharacterized conserved protein   
18
	MKIIPDPF_00032	CDS	COG1222	31047	32279	-	[O] ATP-dependent 26S proteasome regulatory subunit 
19
	MKIIPDPF_00033	CDS	COG1813	32386	32850	+	[K] Predicted transcription factor, homolog of eukaryotic
20
	MKIIPDPF_00034	CDS	COG1844	32924	33274	-	[S] Uncharacterized protein conserved in archaea 
	MKIIPDPF_00035	CDS	ROG4467	33277	34533	-	NA
	MKIIPDPF_00036	CDS	ROG6416	34533	34976	-	NA
21
	MKIIPDPF_00037	CDS	COG0771	35180	36574	-	[M] UDP-N-acetylmuramoylalanine-D-glutamate ligase    
	MKIIPDPF_00038	CDS	COG0472	36719	37786	-	[M] UDP-N-acetylmuramyl pentapeptide phosphotransferase/UDP-N-acetylglucosamine-1-phosphate transferase  
	MKIIPDPF_00039	CDS	ROG5589	37783	38886	-	NA
22
	MKIIPDPF_00040	CDS	COG0680	38977	39456	-	[C] Ni,Fe-hydrogenase maturation factor   
23
	MKIIPDPF_00041	CDS	COG4076	39647	40399	-	[R] Predicted RNA methylase   
	MKIIPDPF_00042	CDS	COG0864	40405	40827	-	[K] Predicted transcriptional regulators containing the CopG/Arc/MetJ
24
	MKIIPDPF_00043	CDS	COG0517	41143	41547	+	[R] FOG: CBS domain   
	MKIIPDPF_00044	CDS	COG1339	41584	42063	+	[KH] Transcriptional regulator of a riboflavin/FAD biosynthetic
25
	MKIIPDPF_00045	CDS	COG0016	42116	43645	-	[J] Phenylalanyl-tRNA synthetase alpha subunit  
26
	MKIIPDPF_00046	CDS	COG1767	43715	44629	-	[H] Triphosphoribosyl-dephospho-CoA synthetase    
	MKIIPDPF_00047	CDS	COG0113	44630	45598	-	[H] Delta-aminolevulinic acid dehydratase   
27
	MKIIPDPF_00048	CDS	COG1145	45683	46510	-	[C] Ferredoxin     
	MKIIPDPF_00049	CDS	COG2231	46503	47210	-	[L] Uncharacterized protein related to Endonuclease III
28
	MKIIPDPF_00050	CDS	COG2013	47336	47998	+	[S] Uncharacterized conserved protein   
	MKIIPDPF_00051	CDS	COG0082	48011	49108	+	[E] Chorismate synthase    
	MKIIPDPF_00052	CDS	COG2966	49139	50185	+	[S] Uncharacterized conserved protein   
29
	MKIIPDPF_00053	tRNA	NA	50391	50464	-	NA
30
	MKIIPDPF_00054	CDS	COG1235	50552	51334	-	[R] Metal-dependent hydrolases of the beta-lactamase superfamily
31
	MKIIPDPF_00055	CDS	COG4079	51465	52394	-	[S] Uncharacterized protein conserved in archaea 
32
	MKIIPDPF_00056	CDS	COG1331	52555	53376	+	[O] Highly conserved protein containing a thioredoxin
	MKIIPDPF_00057	CDS	COG1331	53331	54593	+	[O] Highly conserved protein containing a thioredoxin
	MKIIPDPF_00058	CDS	COG2217	54596	56539	+	[P] Cation transport ATPase   
33
	MKIIPDPF_00059	CDS	COG1592	56676	57260	+	[C] Rubrerythrin     
	MKIIPDPF_00060	CDS	COG2033	57271	57645	+	[C] Desulfoferrodoxin     
34
	MKIIPDPF_00061	CDS	COG3324	57668	57952	-	[R] Predicted enzyme related to lactoylglutathione lyase
35
	MKIIPDPF_00062	CDS	ROG8085	58156	58644	+	NA
36
	MKIIPDPF_00063	CDS	COG0475	58661	59869	-	[P] Kef-type K+ transport systems, membrane components
37
	MKIIPDPF_00064	CDS	ROG0941	60088	61233	-	NA
38
	MKIIPDPF_00065	CDS	COG0330	61660	62427	+	[O] Membrane protease subunits, stomatin/prohibitin homologs 
39
	MKIIPDPF_00066	CDS	COG1689	62432	62863	-	[S] Uncharacterized protein conserved in archaea 
	MKIIPDPF_00067	CDS	COG1689	62905	63198	-	[S] Uncharacterized protein conserved in archaea 
40
	MKIIPDPF_00068	CDS	COG1107	63355	65535	+	[L] Archaea-specific RecJ-like exonuclease, contains DnaJ-type Zn
41
	MKIIPDPF_00069	CDS	COG0177	65673	66350	-	[L] Predicted EndoIII-related endonuclease   
	MKIIPDPF_00070	CDS	COG2229	66322	66777	-	[R] Predicted GTPase    
42
	MKIIPDPF_00071	CDS	COG0128	66891	68159	-	[E] 5-enolpyruvylshikimate-3-phosphate synthase    
	MKIIPDPF_00072	CDS	COG0525	68171	70810	-	[J] Valyl-tRNA synthetase    
43
	MKIIPDPF_00073	CDS	ROG7270	71009	71368	+	NA
44
	MKIIPDPF_00074	CDS	ROG6395	71414	72316	-	NA
45
	MKIIPDPF_00075	CDS	COG0072	72557	74212	+	[J] Phenylalanyl-tRNA synthetase beta subunit  
46
	MKIIPDPF_00076	CDS	COG0432	74410	74829	-	[S] Uncharacterized conserved protein   
47
	MKIIPDPF_00077	CDS	COG2006	75024	76148	-	[S] Uncharacterized conserved protein   
	MKIIPDPF_00078	CDS	COG3252	76191	77153	-	[H] Methenyltetrahydromethanopterin cyclohydrolase    
	MKIIPDPF_00079	CDS	COG0207	77153	77815	-	[F] Thymidylate synthase    
	MKIIPDPF_00080	CDS	COG0620	77828	78772	-	[E] Methionine synthase II (cobalamin-independent)  
	MKIIPDPF_00081	CDS	COG4033	78813	79121	-	[S] Uncharacterized protein conserved in archaea 
	MKIIPDPF_00082	CDS	COG4081	79121	79576	-	[S] Uncharacterized protein conserved in archaea 
	MKIIPDPF_00083	CDS	ROG7743	79597	80673	-	NA
48
	MKIIPDPF_00084	CDS	COG0454	80747	81229	-	[KR] Histone acetyltransferase HPA2 and related acetyltransferases
49
	MKIIPDPF_00085	tRNA	NA	81368	81441	+	NA
50
	MKIIPDPF_00086	CDS	COG1817	81525	82553	-	[S] Uncharacterized protein conserved in archaea 
	MKIIPDPF_00087	CDS	COG0378	82581	83234	-	[OK] Ni2+-binding GTPase involved in regulation of
	MKIIPDPF_00088	CDS	COG0375	83245	83613	-	[R] Zn finger protein HypA/HybF (possibly regulating
51
	MKIIPDPF_00089	CDS	COG0462	83714	84571	+	[FE] Phosphoribosylpyrophosphate synthetase    
52
	MKIIPDPF_00090	CDS	COG1067	84659	86596	-	[O] Predicted ATP-dependent protease   
53
	MKIIPDPF_00091	CDS	COG2202	86819	87154	-	[T] FOG: PAS/PAC domain   
	MKIIPDPF_00092	CDS	COG2202	87114	87833	-	[T] FOG: PAS/PAC domain   
	MKIIPDPF_00093	CDS	COG2202	87869	88054	-	[T] FOG: PAS/PAC domain   
54
	MKIIPDPF_00094	CDS	COG1492	88270	89766	+	[H] Cobyric acid synthase   
55
	MKIIPDPF_00095	CDS	COG0471	89807	91204	-	[P] Di- and tricarboxylate transporters  
56
	MKIIPDPF_00096	CDS	COG3503	91363	92103	-	[S] Predicted membrane protein   
57
	MKIIPDPF_00097	tRNA	NA	92294	92369	+	NA
	MKIIPDPF_00098	tRNA	NA	92371	92444	+	NA
58
	MKIIPDPF_00099	CDS	COG3425	92607	93647	+	[I] 3-hydroxy-3-methylglutaryl CoA synthase   
	MKIIPDPF_00100	CDS	COG0183	93660	94811	+	[I] Acetyl-CoA acetyltransferase    
59
	MKIIPDPF_00101	CDS	COG0459	95134	96750	-	[O] Chaperonin GroEL (HSP60 family)  
60
	MKIIPDPF_00102	CDS	NA	96818	96994	-	NA
61
	MKIIPDPF_00103	CDS	COG1305	97255	98460	+	[E] Transglutaminase-like enzymes, putative cysteine proteases 
62
	MKIIPDPF_00104	CDS	COG1878	98541	99110	+	[R] Predicted metal-dependent hydrolase   
63
	MKIIPDPF_00105	CDS	ROG1210	99112	99633	-	NA
64
	MKIIPDPF_00106	CDS	COG0671	99734	100291	-	[I] Membrane-associated phospholipid phosphatase   
	MKIIPDPF_00107	CDS	COG0136	100299	101345	-	[E] Aspartate-semialdehyde dehydrogenase    
	MKIIPDPF_00108	CDS	COG0289	101359	102177	-	[E] Dihydrodipicolinate reductase    
	MKIIPDPF_00109	CDS	COG0329	102193	103083	-	[EM] Dihydrodipicolinate synthase/N-acetylneuraminate lyase   
	MKIIPDPF_00110	CDS	COG0527	103080	104300	-	[E] Aspartokinases     
	MKIIPDPF_00111	CDS	COG1383	104348	104536	-	[J] Ribosomal protein S17E   
	MKIIPDPF_00112	CDS	COG1605	104538	104834	-	[E] Chorismate mutase    
	MKIIPDPF_00113	CDS	COG1685	104918	105778	-	[EH] Archaeal shikimate kinase   
65
	MKIIPDPF_00114	CDS	COG0616	105989	106837	+	[OU] Periplasmic serine proteases (ClpP class) 
66
	MKIIPDPF_00115	CDS	ROG4471	106959	107216	+	NA
	MKIIPDPF_00116	CDS	COG1903	107254	108348	+	[H] Cobalamin biosynthesis protein CbiD  
	MKIIPDPF_00117	CDS	COG0315	108400	108873	+	[H] Molybdenum cofactor biosynthesis enzyme  
	MKIIPDPF_00118	CDS	COG1204	108886	110958	+	[R] Superfamily II helicase   
	MKIIPDPF_00119	CDS	COG4066	110964	111518	+	[S] Uncharacterized protein conserved in archaea 
	MKIIPDPF_00120	CDS	COG4066	111567	112088	+	[S] Uncharacterized protein conserved in archaea 
67
	MKIIPDPF_00121	CDS	COG4014	112187	112489	-	[S] Uncharacterized protein conserved in archaea 
	MKIIPDPF_00122	CDS	COG1873	112510	112809	-	[S] Uncharacterized conserved protein   
68
	MKIIPDPF_00123	CDS	COG1994	112853	113893	+	[R] Zn-dependent proteases    
	MKIIPDPF_00124	CDS	COG1243	113893	115524	+	[KB] Histone acetyltransferase    
	MKIIPDPF_00125	CDS	COG0274	115568	116254	+	[F] Deoxyribose-phosphate aldolase    
	MKIIPDPF_00126	CDS	COG2164	116232	116582	+	[S] Uncharacterized conserved protein   
69
	MKIIPDPF_00127	CDS	COG1060	116687	117802	-	[HR] Thiamine biosynthesis enzyme ThiH and related
70
	MKIIPDPF_00128	CDS	COG2036	117955	118161	+	[B] Histones H3 and H4  
71
	MKIIPDPF_00129	CDS	COG1592	118432	118923	+	[C] Rubrerythrin     
72
	MKIIPDPF_00130	CDS	COG3920	118969	120429	-	[T] Signal transduction histidine kinase  
73
	MKIIPDPF_00131	CDS	NA	120543	120737	-	NA
74
	MKIIPDPF_00132	tRNA	NA	121084	121155	+	NA
	MKIIPDPF_00133	tRNA	NA	121160	121233	+	NA
75
	MKIIPDPF_00134	CDS	COG0621	121611	122879	-	[J] 2-methylthioadenine synthetase    
	MKIIPDPF_00135	CDS	COG2518	122919	123572	-	[O] Protein-L-isoaspartate carboxylmethyltransferase    
76
	MKIIPDPF_00136	CDS	COG1326	123741	124349	-	[R] Uncharacterized archaeal Zn-finger protein  
	MKIIPDPF_00137	CDS	COG0066	124354	124863	-	[E] 3-isopropylmalate dehydratase small subunit  
	MKIIPDPF_00138	CDS	COG1907	124860	125849	-	[R] Predicted archaeal sugar kinases  
	MKIIPDPF_00139	CDS	COG1964	125864	127348	-	[R] Predicted Fe-S oxidoreductases   
77
	MKIIPDPF_00140	CDS	COG0575	127505	128020	+	[I] CDP-diglyceride synthetase    
78
	MKIIPDPF_00141	CDS	NA	128135	128800	-	NA
	MKIIPDPF_00142	CDS	COG1548	128820	129842	-	[KG] Predicted transcriptional regulator/sugar kinase  
	MKIIPDPF_00143	CDS	COG1821	129900	130859	-	[R] Predicted ATP-utilizing enzyme (ATP-grasp superfamily) 
	MKIIPDPF_00144	CDS	COG0677	130856	132151	-	[M] UDP-N-acetyl-D-mannosaminuronate dehydrogenase    
	MKIIPDPF_00145	CDS	COG0381	132168	133493	-	[M] UDP-N-acetylglucosamine 2-epimerase    
	MKIIPDPF_00146	CDS	COG2433	133497	134684	-	[S] Uncharacterized conserved protein   
79
	MKIIPDPF_00147	CDS	COG0101	134990	135820	-	[J] Pseudouridylate synthase    
80
	MKIIPDPF_00148	CDS	COG0697	135995	136900	+	[GER] Permeases of the drug/metabolite transporter (DMT)
81
	MKIIPDPF_00149	CDS	COG1719	136909	137496	-	[R] Predicted hydrocarbon binding protein (contains V4R
82
	MKIIPDPF_00150	CDS	COG0106	137678	138430	+	[E] Phosphoribosylformimino-5-aminoimidazole carboxamide ribonucleotide (ProFAR) isomerase 
	MKIIPDPF_00151	CDS	COG0615	138440	138895	+	[MI] Cytidylyltransferase     
83
	MKIIPDPF_00152	CDS	COG1305	139044	139799	-	[E] Transglutaminase-like enzymes, putative cysteine proteases 
84
	MKIIPDPF_00153	CDS	COG0002	140026	141030	+	[E] Acetylglutamate semialdehyde dehydrogenase   
	MKIIPDPF_00154	CDS	COG0716	141098	141595	+	[C] Flavodoxins     
	MKIIPDPF_00155	CDS	COG0341	141585	142442	+	[U] Preprotein translocase subunit SecF  
	MKIIPDPF_00156	CDS	COG0342	142439	143647	+	[U] Preprotein translocase subunit SecD  
	MKIIPDPF_00157	CDS	COG1781	143653	144117	+	[F] Aspartate carbamoyltransferase, regulatory subunit  
	MKIIPDPF_00158	CDS	COG5516	144154	145803	+	[R] Conserved protein containing a Zn-ribbon-like motif,
85
	MKIIPDPF_00159	CDS	COG3608	145911	146705	-	[R] Predicted deacylase    
86
	MKIIPDPF_00160	CDS	COG0644	146830	148005	-	[C] Dehydrogenases (flavoproteins)    
	MKIIPDPF_00161	CDS	COG1145	148046	148432	-	[C] Ferredoxin     
	MKIIPDPF_00162	CDS	COG1900	148429	149976	-	[S] Uncharacterized conserved protein   
87
	MKIIPDPF_00163	CDS	COG0312	150241	151608	+	[R] Predicted Zn-dependent proteases and their inactivated
88
	MKIIPDPF_00164	CDS	COG2078	151718	152287	+	[S] Uncharacterized conserved protein   
89
	MKIIPDPF_00165	CDS	COG1084	152352	153341	+	[R] Predicted GTPase    
	MKIIPDPF_00166	CDS	COG0071	153325	153792	+	[O] Molecular chaperone (small heat shock protein)
90
	MKIIPDPF_00167	CDS	COG2222	153911	154915	-	[M] Predicted phosphosugar isomerases   
	MKIIPDPF_00168	CDS	COG1992	154915	155475	-	[S] Uncharacterized conserved protein   
91
	MKIIPDPF_00169	CDS	COG4090	155559	156026	+	[S] Uncharacterized protein conserved in archaea 
92
	MKIIPDPF_00170	CDS	COG2457	156175	156828	+	[S] Uncharacterized conserved protein   
93
	MKIIPDPF_00171	CDS	COG1001	156913	158541	-	[F] Adenine deaminase    
	MKIIPDPF_00172	CDS	COG1915	158531	159778	-	[S] Uncharacterized conserved protein   
94
	MKIIPDPF_00173	CDS	COG0010	159843	160715	-	[E] Arginase/agmatinase/formimionoglutamate hydrolase, arginase family  
	MKIIPDPF_00174	CDS	COG0231	160727	161119	-	[J] Translation elongation factor P (EF-P)/translation initiation
95
	MKIIPDPF_00175	CDS	COG1945	161272	161721	+	[S] Uncharacterized conserved protein   
	MKIIPDPF_00176	CDS	COG0483	161740	162585	+	[G] Archaeal fructose-1,6-bisphosphatase and related enzymes of
	MKIIPDPF_00177	CDS	COG0061	162644	163495	+	[G] Predicted sugar kinase   
	MKIIPDPF_00178	CDS	COG0770	163515	164804	+	[M] UDP-N-acetylmuramyl pentapeptide synthase   
96
	MKIIPDPF_00179	CDS	COG0181	164960	165829	+	[H] Porphobilinogen deaminase    
	MKIIPDPF_00180	CDS	COG0673	165826	166782	+	[R] Predicted dehydrogenases and related proteins 
	MKIIPDPF_00181	CDS	COG0856	166795	167403	+	[F] Orotate phosphoribosyltransferase homologs   
97
	MKIIPDPF_00182	CDS	ROG7413	167767	168642	+	NA
98
	MKIIPDPF_00183	CDS	COG1503	168734	169957	-	[J] Peptide chain release factor 1 (eRF1)
99
	MKIIPDPF_00184	CDS	COG0528	170112	170786	+	[F] Uridylate kinase    
	MKIIPDPF_00185	CDS	COG4068	170804	170992	+	[S] Uncharacterized protein containing a Zn-ribbon 
100
	MKIIPDPF_00186	CDS	NA	170996	171475	-	NA
101
	MKIIPDPF_00187	CDS	COG0730	171611	172399	-	[R] Predicted permeases    
102
	MKIIPDPF_00188	CDS	ROG7250	172472	173476	+	NA
103
	MKIIPDPF_00189	CDS	COG1215	173567	175321	+	[M] Glycosyltransferases, probably involved in cell wall
104
	MKIIPDPF_00190	CDS	COG1405	175402	176334	-	[K] Transcription initiation factor TFIIIB, Brf1 subunit/Transcription
	MKIIPDPF_00191	CDS	COG3277	176331	176609	-	[J] RNA-binding protein involved in rRNA processing
105
	MKIIPDPF_00192	CDS	COG0392	176680	177732	-	[S] Predicted integral membrane protein  
	MKIIPDPF_00193	CDS	COG0684	177741	178400	-	[H] Demethylmenaquinone methyltransferase    
	MKIIPDPF_00194	CDS	COG1888	178405	178698	-	[S] Uncharacterized protein conserved in archaea 
106
	MKIIPDPF_00195	CDS	COG1658	178892	179299	+	[L] Small primase-like proteins (Toprim domain) 
107
	MKIIPDPF_00196	CDS	ROG7495	179364	180509	+	NA
	MKIIPDPF_00197	CDS	COG1067	180536	182041	+	[O] Predicted ATP-dependent protease   
	MKIIPDPF_00198	CDS	COG4974	182076	182999	+	[L] Site-specific recombinase XerD   
108
	MKIIPDPF_00199	CDS	COG0701	183115	184083	+	[R] Predicted permeases    
	MKIIPDPF_00200	CDS	ROG0111	184096	184326	+	NA
	MKIIPDPF_00201	CDS	NA	184388	184591	+	NA
109
	MKIIPDPF_00202	CDS	COG0589	184715	185152	+	[T] Universal stress protein UspA and related
	MKIIPDPF_00203	CDS	COG0640	185175	185519	+	[K] Predicted transcriptional regulators   
110
	MKIIPDPF_00204	CDS	COG3920	185636	186697	-	[T] Signal transduction histidine kinase  
	MKIIPDPF_00205	CDS	COG3920	186697	188085	-	[T] Signal transduction histidine kinase  
111
	MKIIPDPF_00206	CDS	COG3272	188146	189087	+	[S] Uncharacterized conserved protein   
	MKIIPDPF_00207	CDS	COG0415	189202	190566	+	[L] Deoxyribodipyrimidine photolyase    
112
	MKIIPDPF_00208	CDS	COG1268	190660	191322	+	[R] Uncharacterized conserved protein   
	MKIIPDPF_00209	CDS	COG3543	191291	191707	+	[S] Uncharacterized conserved protein   
113
	MKIIPDPF_00210	CDS	COG1453	191781	192890	+	[R] Predicted oxidoreductases of the aldo/keto reductase
	MKIIPDPF_00211	CDS	NA	192874	193098	+	NA
114
	MKIIPDPF_00212	CDS	COG1818	193231	193761	+	[R] Predicted RNA-binding protein, contains THUMP domain
115
	MKIIPDPF_00213	CDS	COG2823	193923	194585	+	[R] Predicted periplasmic or secreted lipoprotein 
116
	MKIIPDPF_00214	CDS	NA	194708	196804	+	NA
117
	MKIIPDPF_00215	CDS	COG0595	196869	198344	-	[R] Predicted hydrolase of the metallo-beta-lactamase superfamily
118
	MKIIPDPF_00216	CDS	ROG1441	199101	201824	-	NA
119
	MKIIPDPF_00217	CDS	COG2189	202279	202605	-	[L] Adenine specific DNA methylase Mod 
	MKIIPDPF_00218	CDS	COG2189	202611	202916	-	[L] Adenine specific DNA methylase Mod 
120
	MKIIPDPF_00219	CDS	COG2189	204004	205275	-	[L] Adenine specific DNA methylase Mod 
121
	MKIIPDPF_00220	CDS	NA	205626	206093	-	NA
122
	MKIIPDPF_00221	CDS	ROG3841	206180	206620	+	NA
123
	MKIIPDPF_00222	CDS	ROG0682	206634	208133	-	NA
124
	MKIIPDPF_00223	CDS	NA	208190	208393	+	NA
	MKIIPDPF_00224	CDS	NA	208390	208719	+	NA
	MKIIPDPF_00225	CDS	COG3920	208716	210155	+	[T] Signal transduction histidine kinase  
125
	MKIIPDPF_00226	CDS	NA	210165	210473	-	NA
	MKIIPDPF_00227	CDS	NA	210422	210595	-	NA
126
	MKIIPDPF_00228	CDS	NA	211100	211312	+	NA
127
	MKIIPDPF_00229	CDS	NA	211377	211955	+	NA
	MKIIPDPF_00230	CDS	COG1988	211976	212695	+	[R] Predicted membrane-bound metal-dependent hydrolases  
128
	MKIIPDPF_00231	CDS	ROG0446	213080	213415	+	NA
129
	MKIIPDPF_00232	CDS	NA	213390	213641	-	NA
	MKIIPDPF_00233	CDS	NA	213654	214061	-	NA
130
	MKIIPDPF_00234	CDS	COG3414	215048	215137	+	[G] Phosphotransferase system, galactitol-specific IIB component 
131
	MKIIPDPF_00235	CDS	NA	215625	215840	-	NA
132
	MKIIPDPF_00236	CDS	ROG6333	216056	217204	-	NA
133
	MKIIPDPF_00237	CDS	ROG1979	217324	217758	-	NA
	MKIIPDPF_00238	CDS	COG1645	217767	217874	-	[R] Uncharacterized Zn-finger containing protein  
134
	MKIIPDPF_00239	CDS	NA	217985	219175	-	NA
135
	MKIIPDPF_00240	CDS	COG5643	219368	221374	-	[R] Protein containing a metal-binding domain shared
	MKIIPDPF_00241	CDS	COG5643	221415	221951	-	[R] Protein containing a metal-binding domain shared
136
	MKIIPDPF_00242	CDS	ROG3683	222083	222706	+	NA
137
	MKIIPDPF_00243	CDS	COG1356	222784	223152	+	[S] Uncharacterized protein conserved in archaea 
138
	MKIIPDPF_00244	CDS	COG2191	223311	223772	+	[C] Formylmethanofuran dehydrogenase subunit E  
	MKIIPDPF_00245	CDS	COG2218	223790	224992	+	[C] Formylmethanofuran dehydrogenase subunit C  
	MKIIPDPF_00246	CDS	COG1029	224989	226299	+	[C] Formylmethanofuran dehydrogenase subunit B  
139
	MKIIPDPF_00247	CDS	COG1118	226307	227380	-	[P] ABC-type sulfate/molybdate transport systems, ATPase component
	MKIIPDPF_00248	CDS	COG0555	227358	228167	-	[O] ABC-type sulfate transport system, permease component
	MKIIPDPF_00249	CDS	ROG0633	228149	228856	-	NA
	MKIIPDPF_00250	CDS	COG0725	228878	229660	-	[P] ABC-type molybdate transport system, periplasmic component
	MKIIPDPF_00251	CDS	COG2014	229663	230373	-	[S] Uncharacterized conserved protein   
	MKIIPDPF_00252	CDS	COG1145	230406	231404	-	[C] Ferredoxin     
	MKIIPDPF_00253	CDS	COG1145	231394	231597	-	[C] Ferredoxin     
140
	MKIIPDPF_00254	CDS	COG1429	231766	232161	-	[H] Cobalamin biosynthesis protein CobN and related
141
	MKIIPDPF_00255	CDS	ROG1031	232317	233012	-	NA
142
	MKIIPDPF_00256	CDS	ROG4078	233172	233999	+	NA
	MKIIPDPF_00257	CDS	COG1846	233971	234480	+	[K] Transcriptional regulators    
	MKIIPDPF_00258	CDS	ROG3620	234517	235248	+	NA
	MKIIPDPF_00259	CDS	COG0778	235255	236004	+	[C] Nitroreductase     
143
	MKIIPDPF_00260	CDS	NA	236072	236509	+	NA
144
	MKIIPDPF_00261	CDS	ROG4101	236589	236879	-	NA
	MKIIPDPF_00262	CDS	COG1321	236914	237309	-	[K] Mn-dependent transcriptional regulator   
145
	MKIIPDPF_00263	CDS	ROG3378	237375	237668	+	NA
146
	MKIIPDPF_00264	CDS	COG1504	237776	238117	+	[S] Uncharacterized conserved protein   
147
	MKIIPDPF_00265	CDS	COG1451	238130	238690	-	[R] Predicted metal-dependent hydrolase   
148
	MKIIPDPF_00266	CDS	COG1892	238871	240322	+	[S] Uncharacterized protein conserved in archaea 
149
	MKIIPDPF_00267	CDS	ROG3638	240454	241278	+	NA
150
	MKIIPDPF_00268	tRNA	NA	241397	241468	+	NA
	MKIIPDPF_00269	tRNA	NA	241532	241605	+	NA
	MKIIPDPF_00270	CDS	COG2232	241633	242724	+	[R] Predicted ATP-dependent carboligase related to biotin
151
	MKIIPDPF_00271	CDS	NA	242846	242995	-	NA
	MKIIPDPF_00272	CDS	COG2083	243009	243416	-	[S] Uncharacterized protein conserved in archaea 
152
	MKIIPDPF_00273	CDS	NA	243476	243808	+	NA
	MKIIPDPF_00274	CDS	ROG4531	243823	244221	+	NA
153
	MKIIPDPF_00275	CDS	COG1417	244261	244644	-	[S] Uncharacterized conserved protein   
	MKIIPDPF_00276	CDS	COG1394	244644	245285	-	[C] Archaeal/vacuolar-type H+-ATPase subunit D  
	MKIIPDPF_00277	CDS	COG1156	245318	246709	-	[C] Archaeal/vacuolar-type H+-ATPase subunit B  
	MKIIPDPF_00278	CDS	COG1155	246712	248466	-	[C] Archaeal/vacuolar-type H+-ATPase subunit A  
	MKIIPDPF_00279	CDS	COG1436	248463	248783	-	[C] Archaeal/vacuolar-type H+-ATPase subunit F  
	MKIIPDPF_00280	CDS	COG1527	248780	249937	-	[C] Archaeal/vacuolar-type H+-ATPase subunit C  
	MKIIPDPF_00281	CDS	COG1390	249954	250574	-	[C] Archaeal/vacuolar-type H+-ATPase subunit E  
	MKIIPDPF_00282	CDS	COG0636	250579	251067	-	[C] F0F1-type ATP synthase, subunit c/Archaeal/vacuolar-type H+-ATPase,
	MKIIPDPF_00283	CDS	COG1269	251073	253040	-	[C] Archaeal/vacuolar-type H+-ATPase subunit I  
	MKIIPDPF_00284	CDS	COG2811	253051	253365	-	[C] Archaeal/vacuolar-type H+-ATPase subunit H  
154
	MKIIPDPF_00285	CDS	COG0372	253589	254431	-	[C] Citrate synthase    
	MKIIPDPF_00286	CDS	COG1951	254451	255293	-	[C] Tartrate dehydratase alpha subunit/Fumarate hydratase class
	MKIIPDPF_00287	CDS	ROG1463	255298	256197	-	NA
	MKIIPDPF_00288	CDS	COG2079	256246	257565	-	[R] Uncharacterized protein involved in propionate catabolism
	MKIIPDPF_00289	CDS	COG1571	257604	258896	-	[R] Predicted DNA-binding protein containing a Zn-ribbon
155
	MKIIPDPF_00290	CDS	COG1395	258918	259853	+	[K] Predicted transcriptional regulator   
156
	MKIIPDPF_00291	CDS	ROG6036	260025	260765	-	NA
157
	MKIIPDPF_00292	CDS	COG0111	260866	262443	+	[HE] Phosphoglycerate dehydrogenase and related dehydrogenases 
158
	MKIIPDPF_00293	CDS	COG1310	262607	263044	-	[R] Predicted metal-dependent protease of the PAD1/JAB1
	MKIIPDPF_00294	CDS	COG4021	263092	263835	-	[S] Uncharacterized conserved protein   
	MKIIPDPF_00295	CDS	COG1712	263850	264614	-	[R] Predicted dinucleotide-utilizing enzyme   
	MKIIPDPF_00296	CDS	COG1873	264636	264965	-	[S] Uncharacterized conserved protein   
159
	MKIIPDPF_00297	CDS	COG2517	265260	265982	+	[R] Predicted RNA-binding protein containing a C-terminal
160
	MKIIPDPF_00298	CDS	COG1180	265979	266554	-	[O] Pyruvate-formate lyase-activating enzyme   
161
	MKIIPDPF_00299	CDS	ROG2171	266960	267943	-	NA
162
	MKIIPDPF_00300	CDS	COG1012	268634	270046	-	[C] NAD-dependent aldehyde dehydrogenases   
	MKIIPDPF_00301	CDS	COG1991	270057	270245	-	[S] Uncharacterized conserved protein   
	MKIIPDPF_00302	CDS	COG2064	270277	271218	-	[NU] Flp pilus assembly protein TadC 
163
	MKIIPDPF_00303	CDS	COG0006	271369	272346	-	[E] Xaa-Pro aminopeptidase    
164
	MKIIPDPF_00304	CDS	COG0537	272505	272960	-	[FGR] Diadenosine tetraphosphate (Ap4A) hydrolase and other
165
	MKIIPDPF_00305	CDS	COG1454	273005	274225	+	[C] Alcohol dehydrogenase, class IV  
	MKIIPDPF_00306	CDS	COG3920	274228	275391	+	[T] Signal transduction histidine kinase  
166
	MKIIPDPF_00307	CDS	COG1994	275518	276093	+	[R] Zn-dependent proteases    
	MKIIPDPF_00308	CDS	COG1944	276136	277323	+	[S] Uncharacterized conserved protein   
167
	MKIIPDPF_00309	CDS	COG3482	277538	278182	+	[S] Uncharacterized conserved protein   
168
	MKIIPDPF_00310	CDS	COG1606	278262	279332	+	[R] ATP-utilizing enzymes of the PP-loop superfamily
169
	MKIIPDPF_00311	CDS	NA	279420	279836	-	NA
	MKIIPDPF_00312	CDS	COG0517	279829	280674	-	[R] FOG: CBS domain   
	MKIIPDPF_00313	CDS	COG0589	280709	281140	-	[T] Universal stress protein UspA and related
	MKIIPDPF_00314	CDS	COG0402	281146	282294	-	[FR] Cytosine deaminase and related metal-dependent hydrolases
170
	MKIIPDPF_00315	CDS	COG3291	282393	283733	-	[R] FOG: PKD repeat   
171
	MKIIPDPF_00316	CDS	COG0458	283860	287039	-	[EF] Carbamoylphosphate synthase large subunit (split gene
	MKIIPDPF_00317	CDS	COG0505	287057	288139	-	[EF] Carbamoylphosphate synthase small subunit  
	MKIIPDPF_00318	CDS	COG0456	288153	288656	-	[R] Acetyltransferases     
172
	MKIIPDPF_00319	CDS	COG1255	288676	289107	+	[S] Uncharacterized protein conserved in archaea 
173
	MKIIPDPF_00320	CDS	COG0474	289288	291783	+	[P] Cation transport ATPase   
	MKIIPDPF_00321	CDS	COG2099	291803	292579	+	[H] Precorrin-6x reductase    
174
	MKIIPDPF_00322	CDS	COG0303	292701	293921	-	[H] Molybdopterin biosynthesis enzyme   
175
	MKIIPDPF_00323	CDS	COG0361	294075	294374	+	[J] Translation initiation factor 1 (IF-1) 
	MKIIPDPF_00324	CDS	COG1718	294400	295215	+	[TD] Serine/threonine protein kinase involved in cell
	MKIIPDPF_00325	CDS	COG1094	295258	295824	+	[R] Predicted RNA-binding protein (contains KH domains)
176
	MKIIPDPF_00326	CDS	COG1389	296003	297577	+	[L] DNA topoisomerase VI, subunit B 
	MKIIPDPF_00327	CDS	COG1697	297570	298631	+	[L] DNA topoisomerase VI, subunit A 
177
	MKIIPDPF_00328	CDS	ROG0474	298942	299955	+	NA
178
	MKIIPDPF_00329	CDS	COG0648	300060	300803	+	[L] Endonuclease IV    
179
	MKIIPDPF_00330	CDS	COG1223	301054	302169	+	[R] Predicted ATPase (AAA+ superfamily)  
180
	MKIIPDPF_00331	CDS	COG0373	302221	303414	-	[H] Glutamyl-tRNA reductase    
	MKIIPDPF_00332	CDS	COG1648	303411	304013	-	[H] Siroheme synthase (precorrin-2 oxidase/ferrochelatase domain) 
	MKIIPDPF_00333	CDS	COG4008	304047	304514	-	[K] Predicted metal-binding transcription factor  
181
	MKIIPDPF_00334	CDS	COG4555	304636	306228	-	[CP] ABC-type Na+ transport system, ATPase component
182
	MKIIPDPF_00335	CDS	COG0042	306341	307090	-	[J] tRNA-dihydrouridine synthase    
	MKIIPDPF_00336	CDS	COG2429	307087	307836	-	[S] Uncharacterized conserved protein   
	MKIIPDPF_00337	CDS	COG0391	307833	308738	-	[S] Uncharacterized conserved protein   
	MKIIPDPF_00338	CDS	COG1478	308757	309512	-	[S] Uncharacterized conserved protein   
	MKIIPDPF_00339	CDS	COG3363	309543	310145	-	[F] Archaeal IMP cyclohydrolase   
183
	MKIIPDPF_00340	CDS	ROG2441	310258	310644	-	NA
	MKIIPDPF_00341	CDS	COG0811	310649	311488	-	[U] Biopolymer transport proteins   
184
	MKIIPDPF_00342	CDS	COG0164	311569	312198	-	[L] Ribonuclease HII    
	MKIIPDPF_00343	CDS	COG1077	312217	313290	-	[D] Actin-like ATPase involved in cell morphogenesis
	MKIIPDPF_00344	CDS	NA	313292	313930	-	NA
185
	MKIIPDPF_00345	CDS	COG0688	314117	314782	+	[I] Phosphatidylserine decarboxylase    
	MKIIPDPF_00346	CDS	COG1183	314948	315658	+	[I] Phosphatidylserine synthase    
	MKIIPDPF_00347	CDS	COG1627	315642	316943	+	[S] Uncharacterized protein conserved in archaea 
	MKIIPDPF_00348	CDS	NA	317002	317931	+	NA
	MKIIPDPF_00349	CDS	COG3764	317967	318689	+	[M] Sortase (surface protein transpeptidase)  
186
	MKIIPDPF_00350	CDS	COG2098	318788	319156	+	[S] Uncharacterized protein conserved in archaea 
187
	MKIIPDPF_00351	CDS	COG1146	319243	319446	+	[C] Ferredoxin     
	MKIIPDPF_00352	CDS	COG0674	319433	320569	+	[C] Pyruvate:ferredoxin oxidoreductase and related 2-oxoacid:ferredoxin oxidoreductases,
	MKIIPDPF_00353	CDS	COG1013	320580	321440	+	[C] Pyruvate:ferredoxin oxidoreductase and related 2-oxoacid:ferredoxin oxidoreductases,
	MKIIPDPF_00354	CDS	COG1014	321433	322002	+	[C] Pyruvate:ferredoxin oxidoreductase and related 2-oxoacid:ferredoxin oxidoreductases,
	MKIIPDPF_00355	CDS	COG0045	321999	323093	+	[C] Succinyl-CoA synthetase, beta subunit  
188
	MKIIPDPF_00356	CDS	ROG7743	323208	324293	-	NA
189
	MKIIPDPF_00357	CDS	COG4086	324357	325217	-	[S] Predicted secreted protein   
190
	MKIIPDPF_00358	CDS	COG0731	325465	326349	-	[C] Fe-S oxidoreductases    
191
	MKIIPDPF_00359	CDS	NA	326914	327507	+	NA
192
	MKIIPDPF_00360	CDS	COG0214	327682	328356	+	[H] Pyridoxine biosynthesis enzyme   
	MKIIPDPF_00361	CDS	COG0126	328370	329590	+	[G] 3-phosphoglycerate kinase    
	MKIIPDPF_00362	tRNA	NA	329631	329704	+	NA
	MKIIPDPF_00363	tRNA	NA	329723	329797	+	NA
	MKIIPDPF_00364	tRNA	NA	329841	329915	+	NA
	MKIIPDPF_00365	tRNA	NA	330043	330116	+	NA
	MKIIPDPF_00366	tRNA	NA	330124	330198	+	NA
	MKIIPDPF_00367	CDS	COG2012	330255	330473	+	[K] DNA-directed RNA polymerase, subunit H, RpoH/RPB5
	MKIIPDPF_00368	CDS	COG0085	330540	332084	+	[K] DNA-directed RNA polymerase, beta subunit/140 kD
	MKIIPDPF_00369	CDS	COG0085	332109	333920	+	[K] DNA-directed RNA polymerase, beta subunit/140 kD
	MKIIPDPF_00370	CDS	COG0086	333959	336571	+	[K] DNA-directed RNA polymerase, beta' subunit/160 kD
	MKIIPDPF_00371	CDS	COG0086	336589	337938	+	[K] DNA-directed RNA polymerase, beta' subunit/160 kD
	MKIIPDPF_00372	CDS	COG1911	337949	338245	+	[J] Ribosomal protein L30E   
	MKIIPDPF_00373	CDS	COG0195	338252	338683	+	[K] Transcription elongation factor   
	MKIIPDPF_00374	CDS	COG0048	338705	339130	+	[J] Ribosomal protein S12   
	MKIIPDPF_00375	CDS	COG0049	339136	339696	+	[J] Ribosomal protein S7   
	MKIIPDPF_00376	CDS	COG0480	339714	341906	+	[J] Translation elongation factors (GTPases)  
	MKIIPDPF_00377	CDS	COG5256	342021	343262	+	[J] Translation elongation factor EF-1alpha (GTPase) 
	MKIIPDPF_00378	CDS	COG0051	343296	343604	+	[J] Ribosomal protein S10   
193
	MKIIPDPF_00379	tRNA	NA	343693	343779	+	NA
	MKIIPDPF_00380	tRNA	NA	343817	343903	+	NA
194
	MKIIPDPF_00381	CDS	COG4063	344033	344578	-	[H] Tetrahydromethanopterin S-methyltransferase, subunit A  
195
	MKIIPDPF_00382	CDS	COG1309	344730	345377	+	[K] Transcriptional regulator    
196
	MKIIPDPF_00383	CDS	COG1432	345561	346037	+	[S] Uncharacterized conserved protein   
	MKIIPDPF_00384	CDS	COG0589	346055	346483	+	[T] Universal stress protein UspA and related
	MKIIPDPF_00385	CDS	COG4978	346480	346905	+	[KT] Transcriptional regulator, effector-binding domain/component  
197
	MKIIPDPF_00386	CDS	COG1103	346933	348075	-	[R] Archaea-specific pyridoxal phosphate-dependent enzymes  
	MKIIPDPF_00387	CDS	COG1618	348075	348581	-	[F] Predicted nucleotide kinase   
	MKIIPDPF_00388	CDS	COG1313	348609	349664	-	[R] Uncharacterized Fe-S protein PflX, homolog of
	MKIIPDPF_00389	CDS	COG0312	349661	350953	-	[R] Predicted Zn-dependent proteases and their inactivated
	MKIIPDPF_00390	CDS	COG0561	350958	351626	-	[R] Predicted hydrolases of the HAD superfamily
	MKIIPDPF_00391	CDS	COG0409	351638	352684	-	[O] Hydrogenase maturation factor   
198
	MKIIPDPF_00392	CDS	COG0530	352842	353780	+	[P] Ca2+/Na+ antiporter    
199
	MKIIPDPF_00393	CDS	ROG0682	353962	355254	-	NA
	MKIIPDPF_00394	CDS	ROG0682	355329	358391	-	NA
200
	MKIIPDPF_00395	CDS	NA	358599	358757	+	NA
	MKIIPDPF_00396	CDS	COG0500	358729	359064	+	[QR] SAM-dependent methyltransferases    
201
	MKIIPDPF_00397	CDS	ROG7640	359139	359441	-	NA
202
	MKIIPDPF_00398	CDS	COG1517	359634	360752	-	[L] Uncharacterized protein predicted to be involved
203
	MKIIPDPF_00399	CDS	NA	361776	361949	-	NA
	MKIIPDPF_00400	CDS	ROG3169	361976	363160	-	NA
	MKIIPDPF_00401	CDS	COG1332	363171	364310	-	[L] Uncharacterized protein predicted to be involved
	MKIIPDPF_00402	CDS	COG1567	364311	365216	-	[L] Uncharacterized protein predicted to be involved
	MKIIPDPF_00403	CDS	COG1337	365222	365926	-	[L] Uncharacterized protein predicted to be involved
	MKIIPDPF_00404	CDS	COG1421	366000	366416	-	[L] Uncharacterized protein predicted to be involved
	MKIIPDPF_00405	CDS	COG1353	366397	368820	-	[R] Predicted hydrolase of the HD superfamily
204
	MKIIPDPF_00406	CDS	COG1343	369412	369675	-	[L] Uncharacterized protein predicted to be involved
	MKIIPDPF_00407	CDS	COG1518	369677	370645	-	[L] Uncharacterized protein predicted to be involved
	MKIIPDPF_00408	CDS	COG1468	370785	371303	-	[L] RecB family exonuclease   
	MKIIPDPF_00409	CDS	COG1203	371314	373803	-	[R] Predicted helicases    
	MKIIPDPF_00410	CDS	COG1688	373803	374618	-	[L] Uncharacterized protein predicted to be involved
	MKIIPDPF_00411	CDS	COG1857	374628	375791	-	[L] Uncharacterized protein predicted to be involved
	MKIIPDPF_00412	CDS	NA	375793	376110	-	NA
	MKIIPDPF_00413	CDS	NA	376110	377933	-	NA
	MKIIPDPF_00414	CDS	COG1583	377930	378631	-	[L] Uncharacterized protein predicted to be involved
205
	MKIIPDPF_00415	CDS	COG1203	378979	381384	-	[R] Predicted helicases    
	MKIIPDPF_00416	CDS	ROG1886	381410	382123	-	NA
	MKIIPDPF_00417	CDS	COG3649	382134	383111	-	[L] Uncharacterized protein predicted to be involved
	MKIIPDPF_00418	CDS	ROG1530	383104	384948	-	NA
206
	MKIIPDPF_00419	CDS	COG0842	385550	386314	-	[V] ABC-type multidrug transport system, permease component
	MKIIPDPF_00420	CDS	COG1131	386320	387258	-	[V] ABC-type multidrug transport system, ATPase component
207
	MKIIPDPF_00421	CDS	COG3920	387405	387629	+	[T] Signal transduction histidine kinase  
208
	MKIIPDPF_00422	CDS	NA	387708	388067	+	NA
	MKIIPDPF_00423	CDS	COG0607	388054	389139	+	[P] Rhodanese-related sulfurtransferase    
209
	MKIIPDPF_00424	CDS	COG3467	389204	389677	+	[R] Predicted flavin-nucleotide-binding protein   
210
	MKIIPDPF_00425	CDS	COG1575	390071	390919	-	[H] 1,4-dihydroxy-2-naphthoate octaprenyltransferase    
211
	MKIIPDPF_00426	CDS	COG0170	390924	391670	+	[I] Dolichol kinase    
	MKIIPDPF_00427	CDS	COG0125	391667	392314	+	[F] Thymidylate kinase    
	MKIIPDPF_00428	CDS	COG1237	392369	393154	+	[R] Metal-dependent hydrolases of the beta-lactamase superfamily
212
	MKIIPDPF_00429	CDS	ROG4281	393403	394272	+	NA
213
	MKIIPDPF_00430	CDS	COG1260	394565	395659	+	[I] Myo-inositol-1-phosphate synthase    
214
	MKIIPDPF_00431	CDS	COG1146	395771	395956	-	[C] Ferredoxin     
215
	MKIIPDPF_00432	CDS	COG5016	396135	397841	+	[C] Pyruvate/oxaloacetate carboxyltransferase    
216
	MKIIPDPF_00433	CDS	COG0603	398257	398928	-	[R] Predicted PP-loop superfamily ATPase  
	MKIIPDPF_00434	CDS	COG1641	398928	400139	-	[S] Uncharacterized conserved protein   
217
	MKIIPDPF_00435	CDS	COG4075	400199	400531	-	[S] Uncharacterized conserved protein, homolog of nitrogen
218
	MKIIPDPF_00436	CDS	COG1267	400721	401560	+	[I] Phosphatidylglycerophosphatase A and related proteins 
	MKIIPDPF_00437	CDS	COG0368	401576	402319	+	[H] Cobalamin-5-phosphate synthase    
219
	MKIIPDPF_00438	CDS	COG1303	402528	403082	+	[S] Uncharacterized protein conserved in archaea 
	MKIIPDPF_00439	CDS	COG0035	403060	403704	+	[F] Uracil phosphoribosyltransferase    
220
	MKIIPDPF_00440	CDS	COG1838	403794	404297	-	[C] Tartrate dehydratase beta subunit/Fumarate hydratase class
	MKIIPDPF_00441	CDS	COG0076	404316	405461	-	[E] Glutamate decarboxylase and related PLP-dependent proteins
	MKIIPDPF_00442	CDS	COG0574	405483	407765	-	[G] Phosphoenolpyruvate synthase/pyruvate phosphate dikinase  
	MKIIPDPF_00443	CDS	COG0197	407818	408300	-	[J] Ribosomal protein L16/L10E   
221
	MKIIPDPF_00444	CDS	COG3640	408465	409292	+	[D] CO dehydrogenase maturation factor  
	MKIIPDPF_00445	CDS	ROG4846	409294	409512	+	NA
	MKIIPDPF_00446	CDS	NA	409517	411085	+	NA
	MKIIPDPF_00447	CDS	NA	411125	411478	+	NA
222
	MKIIPDPF_00448	CDS	COG3920	411414	411788	-	[T] Signal transduction histidine kinase  
	MKIIPDPF_00449	CDS	COG3920	411734	412597	-	[T] Signal transduction histidine kinase  
223
	MKIIPDPF_00450	CDS	COG1047	412779	413513	-	[O] FKBP-type peptidyl-prolyl cis-trans isomerases 2 
	MKIIPDPF_00451	CDS	COG1323	413504	414604	-	[R] Predicted nucleotidyltransferase    
224
	MKIIPDPF_00452	CDS	COG0044	414727	416001	+	[F] Dihydroorotase and related cyclic amidohydrolases 
225
	MKIIPDPF_00453	CDS	COG1532	416085	416264	+	[R] Predicted RNA-binding protein   
226
	MKIIPDPF_00454	CDS	COG4058	416397	418061	-	[H] Methyl coenzyme M reductase, alpha subunit
	MKIIPDPF_00455	CDS	COG4057	418061	418858	-	[H] Methyl coenzyme M reductase, gamma subunit
	MKIIPDPF_00456	CDS	COG4055	418874	419362	-	[H] Methyl coenzyme M reductase, subunit D
	MKIIPDPF_00457	CDS	COG4054	419382	420713	-	[H] Methyl coenzyme M reductase, beta subunit
227
	MKIIPDPF_00458	CDS	COG1145	421115	422353	-	[C] Ferredoxin     
	MKIIPDPF_00459	CDS	COG3259	422374	423792	-	[C] Coenzyme F420-reducing hydrogenase, alpha subunit 
	MKIIPDPF_00460	CDS	COG1941	423793	424719	-	[C] Coenzyme F420-reducing hydrogenase, gamma subunit 
	MKIIPDPF_00461	CDS	COG1908	424732	425157	-	[C] Coenzyme F420-reducing hydrogenase, delta subunit 
228
	MKIIPDPF_00462	CDS	COG4018	425329	426909	-	[S] Uncharacterized protein conserved in archaea 
	MKIIPDPF_00463	CDS	COG1908	426960	427385	-	[C] Coenzyme F420-reducing hydrogenase, delta subunit 
	MKIIPDPF_00464	CDS	COG1035	427395	428558	-	[C] Coenzyme F420-reducing hydrogenase, beta subunit 
	MKIIPDPF_00465	CDS	COG0243	428564	429607	-	[C] Anaerobic dehydrogenases, typically selenocysteine-containing  
	MKIIPDPF_00466	CDS	NA	429612	429971	-	NA
229
	MKIIPDPF_00467	CDS	COG4074	430569	431603	+	[C] H2-forming N5,N10-methylenetetrahydromethanopterin dehydrogenase   
230
	MKIIPDPF_00468	CDS	COG0502	431706	432737	+	[H] Biotin synthase and related enzymes 
231
	MKIIPDPF_00469	CDS	COG4019	432854	433330	+	[S] Uncharacterized protein conserved in archaea 
	MKIIPDPF_00470	CDS	COG4017	433350	434123	+	[S] Uncharacterized protein conserved in archaea 
	MKIIPDPF_00471	CDS	COG0327	434120	434839	+	[S] Uncharacterized conserved protein   
232
	MKIIPDPF_00472	CDS	COG4015	434905	435543	+	[R] Predicted dinucleotide-utilizing enzyme of the ThiF/HesA
	MKIIPDPF_00473	CDS	COG4016	435540	436028	+	[S] Uncharacterized protein conserved in archaea 
233
	MKIIPDPF_00474	CDS	COG0396	436224	436844	+	[O] ABC-type transport system involved in Fe-S
	MKIIPDPF_00475	CDS	COG0719	436826	438058	+	[O] ABC-type transport system involved in Fe-S
234
	MKIIPDPF_00476	CDS	COG1873	438167	438433	-	[S] Uncharacterized conserved protein   
	MKIIPDPF_00477	CDS	COG2266	438411	439007	-	[H] GTP:adenosylcobinamide-phosphate guanylyltransferase    
	MKIIPDPF_00478	CDS	COG4065	439076	440560	-	[S] Uncharacterized protein conserved in archaea 
235
	MKIIPDPF_00479	CDS	COG0589	440730	441161	-	[T] Universal stress protein UspA and related
	MKIIPDPF_00480	CDS	COG0530	441167	442123	-	[P] Ca2+/Na+ antiporter    
236
	MKIIPDPF_00481	CDS	COG1962	442315	443247	-	[H] Tetrahydromethanopterin S-methyltransferase, subunit H  
	MKIIPDPF_00482	CDS	COG4064	443263	443523	-	[H] Tetrahydromethanopterin S-methyltransferase, subunit G  
	MKIIPDPF_00483	CDS	COG4218	443523	443729	-	[H] Tetrahydromethanopterin S-methyltransferase, subunit F  
	MKIIPDPF_00484	CDS	COG4063	443742	444461	-	[H] Tetrahydromethanopterin S-methyltransferase, subunit A  
	MKIIPDPF_00485	CDS	COG4062	444474	444776	-	[H] Tetrahydromethanopterin S-methyltransferase, subunit B  
	MKIIPDPF_00486	CDS	COG4061	444788	445591	-	[H] Tetrahydromethanopterin S-methyltransferase, subunit C  
	MKIIPDPF_00487	CDS	COG4060	445591	446292	-	[H] Tetrahydromethanopterin S-methyltransferase, subunit D  
	MKIIPDPF_00488	CDS	COG4059	446293	447180	-	[H] Tetrahydromethanopterin S-methyltransferase, subunit E  
	MKIIPDPF_00489	CDS	COG4058	447265	448917	-	[H] Methyl coenzyme M reductase, alpha subunit
	MKIIPDPF_00490	CDS	COG4057	448937	449686	-	[H] Methyl coenzyme M reductase, gamma subunit
	MKIIPDPF_00491	CDS	COG4056	449688	450284	-	[H] Methyl coenzyme M reductase, subunit C
	MKIIPDPF_00492	CDS	COG4055	450285	450722	-	[H] Methyl coenzyme M reductase, subunit D
	MKIIPDPF_00493	CDS	COG4054	450754	452196	-	[H] Methyl coenzyme M reductase, beta subunit
237
	MKIIPDPF_00494	CDS	COG1625	452327	453628	+	[C] Fe-S oxidoreductase, related to NifB/MoaA family
	MKIIPDPF_00495	CDS	COG1032	453625	454920	+	[C] Fe-S oxidoreductase    
238
	MKIIPDPF_00496	CDS	COG0053	454925	456166	-	[P] Predicted Co/Zn/Cd cation transporters  
239
	MKIIPDPF_00497	CDS	COG1149	456264	457154	-	[C] MinD superfamily P-loop ATPase containing an
	MKIIPDPF_00498	CDS	COG1149	457156	458058	-	[C] MinD superfamily P-loop ATPase containing an
	MKIIPDPF_00499	CDS	COG1433	458099	458482	-	[S] Uncharacterized conserved protein   
	MKIIPDPF_00500	CDS	COG0489	458497	459300	-	[D] ATPases involved in chromosome partitioning 
	MKIIPDPF_00501	CDS	COG1433	459312	459662	-	[S] Uncharacterized conserved protein   
	MKIIPDPF_00502	CDS	COG1342	459681	460202	-	[R] Predicted DNA-binding proteins   
240
	MKIIPDPF_00503	CDS	COG1408	460323	461348	-	[R] Predicted phosphohydrolases    
	MKIIPDPF_00504	CDS	COG4052	461353	462270	-	[R] Uncharacterized protein related to methyl coenzyme
	MKIIPDPF_00505	CDS	ROG7917	462255	462785	-	NA
241
	MKIIPDPF_00506	CDS	COG2045	462943	463599	+	[HR] Phosphosulfolactate phosphohydrolase and related enzymes 
242
	MKIIPDPF_00507	CDS	COG1916	463667	464413	+	[S] Uncharacterized homolog of PrgY (pheromone shutdown
243
	MKIIPDPF_00508	CDS	NA	464487	464714	+	NA
	MKIIPDPF_00509	CDS	COG5258	464669	466300	+	[R] GTPase     
244
	MKIIPDPF_00510	CDS	COG0037	466414	467247	-	[D] Predicted ATPase of the PP-loop superfamily
245
	MKIIPDPF_00511	CDS	COG0011	467354	467653	+	[S] Uncharacterized conserved protein   
246
	MKIIPDPF_00512	CDS	COG0399	467807	468892	-	[M] Predicted pyridoxal phosphate-dependent enzyme apparently involved
247
	MKIIPDPF_00513	CDS	NA	468980	469072	+	NA
248
	MKIIPDPF_00514	CDS	COG1266	469129	470034	-	[R] Predicted metal-dependent membrane protease  
249
	MKIIPDPF_00515	CDS	COG1867	470118	471257	+	[J] N2,N2-dimethylguanosine tRNA methyltransferase   
250
	MKIIPDPF_00516	CDS	NA	471269	471955	-	NA
251
	MKIIPDPF_00517	CDS	ROG1592	472139	472816	+	NA
252
	MKIIPDPF_00518	CDS	COG1522	472981	473454	+	[K] Transcriptional regulators    
	MKIIPDPF_00519	CDS	COG0123	473488	474483	+	[BQ] Deacetylases, including yeast histone deacetylase and
	MKIIPDPF_00520	CDS	COG4024	474508	475176	+	[S] Uncharacterized protein conserved in archaea 
253
	MKIIPDPF_00521	CDS	COG1469	475375	476328	+	[S] Uncharacterized conserved protein   
	MKIIPDPF_00522	CDS	COG4077	476333	476773	+	[S] Uncharacterized protein conserved in archaea 
	MKIIPDPF_00523	CDS	COG1060	476787	477860	+	[HR] Thiamine biosynthesis enzyme ThiH and related
254
	MKIIPDPF_00524	CDS	COG2410	477853	478467	-	[S] Uncharacterized conserved protein   
255
	MKIIPDPF_00525	CDS	COG2520	478566	479291	-	[R] Predicted methyltransferase    
256
	MKIIPDPF_00526	CDS	COG1759	479435	480526	+	[R] ATP-utilizing enzymes of ATP-grasp superfamily (probably
257
	MKIIPDPF_00527	CDS	COG0638	480692	481324	+	[O] 20S proteasome, alpha and beta subunits
	MKIIPDPF_00528	CDS	COG1782	481396	483306	+	[R] Predicted metal-dependent RNase, consists of a
	MKIIPDPF_00529	CDS	COG0150	483349	484365	+	[F] Phosphoribosylaminoimidazole (AIR) synthetase   
	MKIIPDPF_00530	CDS	COG2055	484378	485403	+	[C] Malate/L-lactate dehydrogenases    
	MKIIPDPF_00531	CDS	COG4032	485400	485897	+	[R] Predicted thiamine-pyrophosphate-binding protein   
	MKIIPDPF_00532	CDS	COG3962	485897	486445	+	[E] Acetolactate synthase    
258
	MKIIPDPF_00533	CDS	COG0417	486622	488397	-	[L] DNA polymerase elongation subunit (family B)
259
	MKIIPDPF_00534	CDS	NA	488538	488705	+	NA
260
	MKIIPDPF_00535	CDS	COG0628	488992	490005	-	[R] Predicted permease    
261
	MKIIPDPF_00536	CDS	COG0543	490077	490868	-	[HC] 2-polyprenylphenol hydroxylase and related flavodoxin oxidoreductases
	MKIIPDPF_00537	CDS	COG0167	490881	491783	-	[F] Dihydroorotate dehydrogenase    
262
	MKIIPDPF_00538	CDS	COG1498	491839	492963	+	[J] Protein implicated in ribosomal biogenesis, Nop56p
	MKIIPDPF_00539	CDS	COG1889	492996	493664	+	[J] Fibrillarin-like rRNA methylase   
263
	MKIIPDPF_00540	CDS	NA	494003	494881	-	NA
	MKIIPDPF_00541	CDS	NA	494896	495645	-	NA
	MKIIPDPF_00542	CDS	NA	495693	497561	-	NA
	MKIIPDPF_00543	CDS	NA	497567	497977	-	NA
	MKIIPDPF_00544	CDS	COG5280	498001	501471	-	[S] Phage-related minor tail protein  
264
	MKIIPDPF_00545	CDS	COG0846	501534	501968	+	[K] NAD-dependent protein deacetylases, SIR2 family 
265
	MKIIPDPF_00546	CDS	NA	501983	502138	-	NA
	MKIIPDPF_00547	CDS	ROG0315	502168	502659	-	NA
266
	MKIIPDPF_00548	CDS	NA	502731	503438	-	NA
	MKIIPDPF_00549	CDS	NA	503444	503851	-	NA
	MKIIPDPF_00550	CDS	ROG5264	503848	504249	-	NA
	MKIIPDPF_00551	CDS	NA	504255	504566	-	NA
	MKIIPDPF_00552	CDS	NA	504583	504900	-	NA
	MKIIPDPF_00553	CDS	NA	504890	505201	-	NA
	MKIIPDPF_00554	CDS	NA	505198	506148	-	NA
	MKIIPDPF_00555	CDS	NA	506163	507380	-	NA
267
	MKIIPDPF_00556	CDS	COG1392	507451	508056	-	[P] Phosphate transport regulator (distant homolog of
268
	MKIIPDPF_00557	CDS	COG5518	508197	509822	-	[R] Bacteriophage capsid portal protein  
	MKIIPDPF_00558	CDS	COG5362	509815	511206	-	[R] Phage-related terminase    
	MKIIPDPF_00559	CDS	COG2452	511163	511684	-	[L] Predicted site-specific integrase-resolvase   
	MKIIPDPF_00560	CDS	COG4063	511725	511949	-	[H] Tetrahydromethanopterin S-methyltransferase, subunit A  
	MKIIPDPF_00561	CDS	COG3577	511946	512083	-	[R] Predicted aspartyl protease   
269
	MKIIPDPF_00562	CDS	ROG4051	513088	513594	-	NA
	MKIIPDPF_00563	CDS	ROG2560	513591	513872	-	NA
	MKIIPDPF_00564	CDS	NA	513875	514105	-	NA
	MKIIPDPF_00565	CDS	NA	514108	514350	-	NA
	MKIIPDPF_00566	CDS	NA	514305	514433	-	NA
270
	MKIIPDPF_00567	CDS	NA	514551	514811	-	NA
	MKIIPDPF_00568	CDS	ROG5586	514812	514991	-	NA
	MKIIPDPF_00569	CDS	ROG3910	515003	515542	-	NA
271
	MKIIPDPF_00570	CDS	NA	515706	516029	-	NA
	MKIIPDPF_00571	CDS	ROG1489	516030	516482	-	NA
272
	MKIIPDPF_00572	CDS	NA	516614	516790	+	NA
273
	MKIIPDPF_00573	CDS	ROG8437	517035	518354	-	NA
274
	MKIIPDPF_00574	CDS	COG0452	518555	519703	-	[H] Phosphopantothenoylcysteine synthetase/decarboxylase    
	MKIIPDPF_00575	CDS	COG1837	519715	520212	-	[R] Predicted RNA-binding protein (contains KH domain)
275
	MKIIPDPF_00576	CDS	ROG1851	520534	521061	-	NA
	MKIIPDPF_00577	CDS	COG4235	521082	521666	-	[O] Cytochrome c biogenesis factor  
276
	MKIIPDPF_00578	CDS	COG0077	521803	522618	-	[E] Prephenate dehydratase    
	MKIIPDPF_00579	CDS	COG1423	522618	523748	-	[L] ATP-dependent DNA ligase, homolog of eukaryotic
	MKIIPDPF_00580	CDS	COG0517	523785	524606	-	[R] FOG: CBS domain   
	MKIIPDPF_00581	CDS	COG0517	524617	525453	-	[R] FOG: CBS domain   
	MKIIPDPF_00582	CDS	COG0517	525467	526408	-	[R] FOG: CBS domain   
	MKIIPDPF_00583	CDS	COG0517	526529	527338	-	[R] FOG: CBS domain   
	MKIIPDPF_00584	CDS	COG0517	527340	527903	-	[R] FOG: CBS domain   
	MKIIPDPF_00585	CDS	COG0602	527916	528650	-	[O] Organic radical activating enzymes  
	MKIIPDPF_00586	CDS	COG0720	528659	529135	-	[H] 6-pyruvoyl-tetrahydropterin synthase    
277
	MKIIPDPF_00587	CDS	COG2029	529189	529755	-	[S] Uncharacterized conserved protein   
	MKIIPDPF_00588	CDS	COG1661	529806	530162	-	[R] Predicted DNA-binding protein with PD1-like DNA-binding
278
	MKIIPDPF_00589	CDS	COG1665	530211	531230	+	[S] Uncharacterized protein conserved in archaea 
	MKIIPDPF_00590	CDS	COG0460	531277	532548	+	[E] Homoserine dehydrogenase    
	MKIIPDPF_00591	CDS	COG1468	532597	533364	+	[L] RecB family exonuclease   
279
	MKIIPDPF_00592	CDS	COG3334	533524	533793	+	[S] Uncharacterized conserved protein   
280
	MKIIPDPF_00593	CDS	COG1707	533844	534509	-	[R] ACT domain-containing protein   
	MKIIPDPF_00594	CDS	ROG2529	534506	534760	-	NA
	MKIIPDPF_00595	CDS	COG0650	534774	535763	-	[C] Formate hydrogenlyase subunit 4  
	MKIIPDPF_00596	CDS	COG3261	535772	536890	-	[C] Ni,Fe-hydrogenase III large subunit  
	MKIIPDPF_00597	CDS	COG3260	536955	537401	-	[C] Ni,Fe-hydrogenase III small subunit  
	MKIIPDPF_00598	CDS	COG1143	537407	537919	-	[C] Formate hydrogenlyase subunit 6/NADH:ubiquinone oxidoreductase 23
	MKIIPDPF_00599	CDS	COG1145	537920	539272	-	[C] Ferredoxin     
	MKIIPDPF_00600	CDS	COG3619	539294	539521	-	[S] Predicted membrane protein   
281
	MKIIPDPF_00601	CDS	COG2111	539636	540097	-	[P] Multisubunit Na+/H+ antiporter, MnhB subunit 
	MKIIPDPF_00602	CDS	COG2111	540123	540377	-	[P] Multisubunit Na+/H+ antiporter, MnhB subunit 
	MKIIPDPF_00603	CDS	ROG7197	540394	540720	-	NA
	MKIIPDPF_00604	CDS	COG0651	540732	542228	-	[CP] Formate hydrogenlyase subunit 3/Multisubunit Na+/H+ antiporter,
	MKIIPDPF_00605	CDS	COG1006	542289	542651	-	[P] Multisubunit Na+/H+ antiporter, MnhC subunit 
	MKIIPDPF_00606	CDS	COG1563	542652	542888	-	[P] Predicted subunit of the Multisubunit Na+/H+
	MKIIPDPF_00607	CDS	COG1320	542889	543155	-	[P] Multisubunit Na+/H+ antiporter, MnhG subunit 
	MKIIPDPF_00608	CDS	ROG6052	543160	543417	-	NA
	MKIIPDPF_00609	CDS	COG1863	543428	543739	-	[P] Multisubunit Na+/H+ antiporter, MnhE subunit 
282
	MKIIPDPF_00610	CDS	COG1988	543901	544563	-	[R] Predicted membrane-bound metal-dependent hydrolases  
	MKIIPDPF_00611	CDS	COG3608	544573	545304	-	[R] Predicted deacylase    
283
	MKIIPDPF_00612	CDS	COG0137	545403	546587	+	[E] Argininosuccinate synthase    
	MKIIPDPF_00613	CDS	NA	546588	546857	+	NA
284
	MKIIPDPF_00614	CDS	COG0063	547034	548536	-	[G] Predicted sugar kinase   
285
	MKIIPDPF_00615	CDS	COG1226	548642	549538	+	[P] Kef-type K+ transport systems, predicted NAD-binding
286
	MKIIPDPF_00616	CDS	COG1827	549726	550568	+	[R] Predicted small molecule binding protein (contains
287
	MKIIPDPF_00617	CDS	COG2037	550569	551462	-	[C] Formylmethanofuran:tetrahydromethanopterin formyltransferase    
288
	MKIIPDPF_00618	CDS	COG3920	551674	552750	-	[T] Signal transduction histidine kinase  
289
	MKIIPDPF_00619	CDS	COG0392	552921	553937	-	[S] Predicted integral membrane protein  
290
	MKIIPDPF_00620	CDS	COG0622	554058	554540	-	[R] Predicted phosphoesterase    
291
	MKIIPDPF_00621	CDS	COG3269	554702	554923	+	[R] Predicted RNA-binding protein, contains TRAM domain
292
	MKIIPDPF_00622	CDS	COG0168	555119	556549	+	[P] Trk-type K+ transport systems, membrane components
	MKIIPDPF_00623	CDS	COG0569	556668	557318	+	[P] K+ transport systems, NAD-binding component 
293
	MKIIPDPF_00624	CDS	COG0491	557448	558065	-	[R] Zn-dependent hydrolases, including glyoxylases  
294
	MKIIPDPF_00625	tRNA	NA	558254	558325	-	NA
	MKIIPDPF_00626	CDS	COG1591	558371	558784	-	[L] Holliday junction resolvase - archaeal type
	MKIIPDPF_00627	CDS	NA	558846	559142	-	NA
295
	MKIIPDPF_00628	tRNA	NA	559291	559366	-	NA
	MKIIPDPF_00629	tRNA	NA	559385	559469	-	NA
	MKIIPDPF_00630	tRNA	NA	559518	559592	-	NA
	MKIIPDPF_00631	tRNA	NA	559610	559684	-	NA
	MKIIPDPF_00632	tRNA	NA	559687	559762	-	NA
296
	MKIIPDPF_00633	CDS	ROG5354	559915	560313	-	NA
297
	MKIIPDPF_00634	CDS	COG2516	560570	561571	+	[R] Biotin synthase-related enzyme   
298
	MKIIPDPF_00635	CDS	COG0064	561638	562987	+	[J] Asp-tRNAAsn/Glu-tRNAGln amidotransferase B subunit (PET112 homolog)
	MKIIPDPF_00636	CDS	COG1531	562993	563232	+	[S] Uncharacterized protein conserved in archaea 
	MKIIPDPF_00637	CDS	COG0517	563234	564043	+	[R] FOG: CBS domain   
	MKIIPDPF_00638	CDS	COG0140	564033	564323	+	[E] Phosphoribosyl-ATP pyrophosphohydrolase    
299
	MKIIPDPF_00639	CDS	COG0454	564444	564854	-	[KR] Histone acetyltransferase HPA2 and related acetyltransferases
300
	MKIIPDPF_00640	CDS	NA	565178	565273	-	NA
301
	MKIIPDPF_00641	CDS	COG1733	565400	565732	+	[K] Predicted transcriptional regulators   
302
	MKIIPDPF_00642	CDS	COG1691	565862	566617	-	[R] NCAIR mutase (PurE)-related proteins  
303
	MKIIPDPF_00643	CDS	COG0068	566681	568981	+	[O] Hydrogenase maturation factor   
304
	MKIIPDPF_00644	CDS	COG1777	569092	569592	-	[K] Predicted transcriptional regulators   
305
	MKIIPDPF_00645	CDS	COG0576	569706	570224	+	[O] Molecular chaperone GrpE (heat shock protein)
	MKIIPDPF_00646	CDS	COG0443	570238	572091	+	[O] Molecular chaperone    
	MKIIPDPF_00647	CDS	COG0484	572170	573300	+	[O] DnaJ-class molecular chaperone with C-terminal Zn
306
	MKIIPDPF_00648	tRNA	NA	573772	573849	-	NA
	MKIIPDPF_00649	CDS	ROG7430	573891	574358	-	NA
	MKIIPDPF_00650	CDS	NA	574372	574785	-	NA
307
	MKIIPDPF_00651	CDS	COG0024	574872	575762	+	[J] Methionine aminopeptidase    
308
	MKIIPDPF_00652	CDS	COG1035	575917	576762	-	[C] Coenzyme F420-reducing hydrogenase, beta subunit 
	MKIIPDPF_00653	CDS	COG1941	576775	577602	-	[C] Coenzyme F420-reducing hydrogenase, gamma subunit 
	MKIIPDPF_00654	CDS	COG0680	577599	578075	-	[C] Ni,Fe-hydrogenase maturation factor   
	MKIIPDPF_00655	CDS	COG3259	578085	579302	-	[C] Coenzyme F420-reducing hydrogenase, alpha subunit 
309
	MKIIPDPF_00656	CDS	COG3212	579552	579992	+	[S] Predicted membrane protein   
	MKIIPDPF_00657	CDS	COG1938	579989	580702	+	[R] Archaeal enzymes of ATP-grasp superfamily 
	MKIIPDPF_00658	tRNA	NA	580748	580823	+	NA
	MKIIPDPF_00659	tRNA	NA	580845	580920	+	NA
310
	MKIIPDPF_00660	CDS	COG1379	581235	582398	-	[S] Uncharacterized conserved protein   
	MKIIPDPF_00661	CDS	COG2047	582430	583203	-	[R] Uncharacterized protein (ATP-grasp superfamily)  
	MKIIPDPF_00662	CDS	COG2260	583205	583378	-	[J] Predicted Zn-ribbon RNA-binding protein  
	MKIIPDPF_00663	CDS	COG1093	583375	584154	-	[J] Translation initiation factor 2, alpha subunit
	MKIIPDPF_00664	CDS	COG2051	584171	584350	-	[J] Ribosomal protein S27E   
	MKIIPDPF_00665	CDS	COG1631	584365	584643	-	[J] Ribosomal protein L44E   
	MKIIPDPF_00666	CDS	COG1711	584761	585471	-	[S] Uncharacterized protein conserved in archaea 
	MKIIPDPF_00667	CDS	ROG2298	585492	586226	-	NA
	MKIIPDPF_00668	CDS	COG3247	586282	586776	-	[S] Uncharacterized conserved protein   
311
	MKIIPDPF_00669	CDS	COG1594	586845	587159	-	[K] DNA-directed RNA polymerase, subunit M/Transcription elongation
	MKIIPDPF_00670	CDS	COG1051	587286	587705	-	[F] ADP-ribose pyrophosphatase    
	MKIIPDPF_00671	CDS	COG1628	587740	588339	-	[S] Uncharacterized conserved protein   
	MKIIPDPF_00672	CDS	COG1761	588350	588607	-	[K] DNA-directed RNA polymerase, subunit L 
	MKIIPDPF_00673	CDS	COG1096	588620	589189	-	[J] Predicted RNA-binding protein (consists of S1
312
	MKIIPDPF_00674	CDS	COG1736	589408	590397	-	[J] Diphthamide synthase subunit DPH2  
	MKIIPDPF_00675	CDS	COG0503	590423	591037	-	[F] Adenine/guanine phosphoribosyltransferases and related PRPP-binding proteins
313
	MKIIPDPF_00676	CDS	COG0541	591155	592483	+	[U] Signal recognition particle GTPase  
	MKIIPDPF_00677	CDS	COG1258	592504	593745	+	[J] Predicted pseudouridylate synthase   
314
	MKIIPDPF_00678	CDS	COG2139	593865	594155	+	[J] Ribosomal protein L21E   
	MKIIPDPF_00679	CDS	COG1460	594161	594502	+	[S] Uncharacterized protein conserved in archaea 
	MKIIPDPF_00680	CDS	COG1491	594546	595124	+	[J] Predicted RNA-binding protein   
	MKIIPDPF_00681	CDS	COG0030	595132	595959	+	[J] Dimethyladenosine transferase (rRNA methylation)  
315
	MKIIPDPF_00682	CDS	NA	596066	596494	+	NA
	MKIIPDPF_00683	CDS	COG1476	596491	596694	+	[K] Predicted transcriptional regulators   
	MKIIPDPF_00684	CDS	COG2890	596691	597281	+	[J] Methylase of polypeptide chain release factors
316
	MKIIPDPF_00685	CDS	COG0253	597351	598220	-	[E] Diaminopimelate epimerase    
	MKIIPDPF_00686	CDS	COG0019	598226	599512	-	[E] Diaminopimelate decarboxylase    
317
	MKIIPDPF_00687	CDS	COG1051	599587	599982	+	[F] ADP-ribose pyrophosphatase    
318
	MKIIPDPF_00688	CDS	COG4992	599979	601151	-	[E] Ornithine/acetylornithine aminotransferase    
319
	MKIIPDPF_00689	CDS	COG0652	601231	601656	+	[O] Peptidyl-prolyl cis-trans isomerase (rotamase) - cyclophilin
320
	MKIIPDPF_00690	CDS	NA	601753	602262	-	NA
321
	MKIIPDPF_00691	CDS	NA	602341	602844	-	NA
	MKIIPDPF_00692	CDS	COG0122	602886	603836	-	[L] 3-methyladenine DNA glycosylase/8-oxoguanine DNA glycosylase 
	MKIIPDPF_00693	CDS	COG0107	603833	604657	-	[E] Imidazoleglycerol-phosphate synthase    
322
	MKIIPDPF_00694	tRNA	NA	604943	605018	+	NA
323
	MKIIPDPF_00695	CDS	COG0662	605178	605456	-	[G] Mannose-6-phosphate isomerase    
324
	MKIIPDPF_00696	CDS	COG2191	605627	606142	-	[C] Formylmethanofuran dehydrogenase subunit E  
	MKIIPDPF_00697	CDS	COG1199	606189	607934	-	[KL] Rad3-related DNA helicases   
325
	MKIIPDPF_00698	CDS	COG2243	608066	608761	+	[H] Precorrin-2 methylase    
326
	MKIIPDPF_00699	CDS	COG1719	608779	609534	-	[R] Predicted hydrocarbon binding protein (contains V4R
327
	MKIIPDPF_00700	CDS	COG0426	609658	610875	+	[C] Uncharacterized flavoproteins    
	MKIIPDPF_00701	CDS	COG1592	610880	611293	+	[C] Rubrerythrin     
	MKIIPDPF_00702	CDS	COG1773	611296	611814	+	[C] Rubredoxin     
328
	MKIIPDPF_00703	CDS	ROG2572	611820	612581	-	NA
	MKIIPDPF_00704	CDS	COG0446	612585	613937	-	[R] Uncharacterized NAD(FAD)-dependent dehydrogenases   
329
	MKIIPDPF_00705	CDS	COG0394	614073	614456	+	[T] Protein-tyrosine-phosphatase     
	MKIIPDPF_00706	CDS	COG1810	614466	615113	+	[S] Uncharacterized protein conserved in archaea 
330
	MKIIPDPF_00707	CDS	COG1553	615169	615534	+	[P] Uncharacterized conserved protein involved in intracellular
	MKIIPDPF_00708	CDS	COG2923	615536	615892	+	[P] Uncharacterized protein involved in the oxidation
	MKIIPDPF_00709	CDS	COG4871	615902	616501	+	[S] Uncharacterized protein conserved in archaea 
	MKIIPDPF_00710	CDS	COG2168	616501	616824	+	[P] Uncharacterized conserved protein involved in oxidation
331
	MKIIPDPF_00711	CDS	COG0370	616973	618913	-	[P] Fe2+ transport system protein B 
	MKIIPDPF_00712	CDS	COG1918	618903	619145	-	[P] Fe2+ transport system protein A 
332
	MKIIPDPF_00713	CDS	COG1429	619291	623298	-	[H] Cobalamin biosynthesis protein CobN and related
333
	MKIIPDPF_00714	CDS	NA	623659	623937	-	NA
334
	MKIIPDPF_00715	CDS	COG0265	624254	625408	-	[O] Trypsin-like serine proteases, typically periplasmic, contain
335
	MKIIPDPF_00716	CDS	COG0303	625499	626713	-	[H] Molybdopterin biosynthesis enzyme   
336
	MKIIPDPF_00717	CDS	COG1131	626824	627729	+	[V] ABC-type multidrug transport system, ATPase component
	MKIIPDPF_00718	CDS	COG1668	627740	628837	+	[CP] ABC-type Na+ efflux pump, permease component
	MKIIPDPF_00719	CDS	COG1668	628834	629961	+	[CP] ABC-type Na+ efflux pump, permease component
337
	MKIIPDPF_00720	CDS	COG0170	630028	630603	-	[I] Dolichol kinase    
	MKIIPDPF_00721	CDS	COG0046	630614	632758	-	[F] Phosphoribosylformylglycinamidine (FGAM) synthase, synthetase domain 
	MKIIPDPF_00722	CDS	COG0060	632768	635893	-	[J] Isoleucyl-tRNA synthetase    
	MKIIPDPF_00723	CDS	COG1812	635915	637120	-	[E] Archaeal S-adenosylmethionine synthetase   
338
	MKIIPDPF_00724	CDS	COG1430	637215	637574	+	[S] Uncharacterized conserved protein   
339
	MKIIPDPF_00725	CDS	COG1413	637824	638213	-	[C] FOG: HEAT repeat   
340
	MKIIPDPF_00726	CDS	COG1036	638434	639144	-	[C] Archaeal flavoproteins    
	MKIIPDPF_00727	CDS	COG0112	639145	640416	-	[E] Glycine/serine hydroxymethyltransferase    
341
	MKIIPDPF_00728	CDS	COG1148	640559	642535	-	[C] Heterodisulfide reductase, subunit A and related
342
	MKIIPDPF_00729	CDS	COG0679	642717	643616	-	[R] Predicted permeases    
	MKIIPDPF_00730	CDS	COG0468	643645	644580	-	[L] RecA/RadA recombinase    
	MKIIPDPF_00731	CDS	COG1599	644615	646993	-	[L] Single-stranded DNA-binding replication protein A (RPA),
343
	MKIIPDPF_00732	CDS	COG0065	647292	648551	+	[E] 3-isopropylmalate dehydratase large subunit  
	MKIIPDPF_00733	CDS	COG0066	648563	649045	+	[E] 3-isopropylmalate dehydratase small subunit  
	MKIIPDPF_00734	CDS	COG0473	649055	650035	+	[CE] Isocitrate/isopropylmalate dehydrogenase    
	MKIIPDPF_00735	CDS	COG0520	650040	651236	+	[E] Selenocysteine lyase    
344
	MKIIPDPF_00736	CDS	COG0054	651332	651748	+	[H] Riboflavin synthase beta-chain   
	MKIIPDPF_00737	CDS	COG1571	651765	652697	+	[R] Predicted DNA-binding protein containing a Zn-ribbon
345
	MKIIPDPF_00738	CDS	COG1215	652793	654487	-	[M] Glycosyltransferases, probably involved in cell wall
346
	MKIIPDPF_00739	CDS	COG0041	654616	655620	+	[F] Phosphoribosylcarboxyaminoimidazole (NCAIR) mutase   
	MKIIPDPF_00740	CDS	COG0043	655643	656902	+	[H] 3-polyprenyl-4-hydroxybenzoate decarboxylase and related decarboxylases 
347
	MKIIPDPF_00741	CDS	COG1180	657060	658064	-	[O] Pyruvate-formate lyase-activating enzyme   
	MKIIPDPF_00742	CDS	COG0611	658061	659053	-	[H] Thiamine monophosphate kinase   
	MKIIPDPF_00743	CDS	COG2138	659071	659499	-	[S] Uncharacterized conserved protein   
	MKIIPDPF_00744	CDS	COG1545	659471	659869	-	[R] Predicted nucleic-acid-binding protein containing a Zn-ribbon
348
	MKIIPDPF_00745	CDS	NA	660145	661035	+	NA
349
	MKIIPDPF_00746	CDS	ROG6474	661330	661857	+	NA
350
	MKIIPDPF_00747	CDS	COG1824	661954	663285	-	[P] Permease, similar to cation transporters 
	MKIIPDPF_00748	CDS	COG3273	663323	663916	-	[S] Uncharacterized conserved protein   
	MKIIPDPF_00749	CDS	COG1010	663971	665023	-	[H] Precorrin-3B methylase    
351
	MKIIPDPF_00750	CDS	NA	665164	665664	-	NA
352
	MKIIPDPF_00751	CDS	COG1311	665752	667239	+	[L] Archaeal DNA polymerase II, small subunit/DNA
	MKIIPDPF_00752	CDS	COG0235	667248	667811	+	[G] Ribulose-5-phosphate 4-epimerase and related epimerases and
353
	MKIIPDPF_00753	CDS	COG1698	667865	668119	-	[S] Uncharacterized protein conserved in archaea 
354
	MKIIPDPF_00754	CDS	COG2073	668195	669184	-	[H] Cobalamin biosynthesis protein CbiG  
	MKIIPDPF_00755	CDS	COG1270	669181	670074	-	[H] Cobalamin biosynthesis protein CobD/CbiB  
355
	MKIIPDPF_00756	CDS	COG5440	670242	670709	+	[S] Uncharacterized conserved protein   
356
	MKIIPDPF_00757	CDS	COG1474	671684	672832	+	[LO] Cdc6-related protein, AAA superfamily ATPase 
357
	MKIIPDPF_00758	CDS	COG0540	672872	673780	-	[F] Aspartate carbamoyltransferase, catalytic chain  
	MKIIPDPF_00759	CDS	COG2519	673794	674528	-	[J] tRNA(1-methyladenosine) methyltransferase and related methyltransferases 
	MKIIPDPF_00760	CDS	COG1111	674551	676764	-	[L] ERCC4-like helicases    
	MKIIPDPF_00761	CDS	COG1373	676822	677145	-	[R] Predicted ATPase (AAA+ superfamily)  
358
	MKIIPDPF_00762	CDS	ROG6743	677407	677724	-	NA
	MKIIPDPF_00763	CDS	COG2044	677735	678529	-	[R] Predicted peroxiredoxins    
	MKIIPDPF_00764	CDS	COG2043	678532	679203	-	[S] Uncharacterized protein conserved in archaea 
359
	MKIIPDPF_00765	CDS	COG3398	679479	680990	+	[S] Uncharacterized protein conserved in archaea 
360
	MKIIPDPF_00766	CDS	COG1679	681008	682192	-	[S] Uncharacterized conserved protein   
	MKIIPDPF_00767	CDS	COG2404	682196	683575	-	[R] Predicted phosphohydrolase (DHH superfamily)  
	MKIIPDPF_00768	CDS	COG0184	683541	683942	-	[J] Ribosomal protein S15P/S13E   
	MKIIPDPF_00769	CDS	COG0127	683942	684523	-	[F] Xanthosine triphosphate pyrophosphatase   
	MKIIPDPF_00770	CDS	COG0533	684582	686210	-	[O] Metal-dependent proteases with possible chaperone activity
361
	MKIIPDPF_00771	CDS	COG2038	686269	687342	+	[H] NaMN:DMB phosphoribosyltransferase    
362
	MKIIPDPF_00772	CDS	COG1300	687405	688052	+	[S] Uncharacterized membrane protein   
363
	MKIIPDPF_00773	CDS	COG1968	688298	689128	-	[V] Uncharacterized bacitracin resistance protein  
	MKIIPDPF_00774	CDS	COG0115	689166	690086	-	[EH] Branched-chain amino acid aminotransferase/4-amino-4-deoxychorismate lyase 
364
	MKIIPDPF_00775	tRNA	NA	690209	690280	+	NA
	MKIIPDPF_00776	tRNA	NA	690303	690375	+	NA
365
	MKIIPDPF_00777	CDS	ROG0682	690751	691008	+	NA
366
	MKIIPDPF_00778	CDS	ROG2288	691317	692075	-	NA
367
	MKIIPDPF_00779	CDS	COG0496	692168	692944	+	[R] Predicted acid phosphatase   
368
	MKIIPDPF_00780	CDS	NA	693144	693461	+	NA
	MKIIPDPF_00781	CDS	NA	693458	694102	+	NA
369
	MKIIPDPF_00782	CDS	COG4189	694340	694612	+	[K] Predicted transcriptional regulator   
	MKIIPDPF_00783	CDS	NA	694613	694933	+	NA
370
	MKIIPDPF_00784	CDS	COG1958	695043	695291	+	[K] Small nuclear ribonucleoprotein (snRNP) homolog 
371
	MKIIPDPF_00785	CDS	NA	695538	695819	+	NA
372
	MKIIPDPF_00786	CDS	COG4020	695832	696809	-	[S] Uncharacterized protein conserved in archaea 
	MKIIPDPF_00787	CDS	COG0059	696845	697831	-	[EH] Ketol-acid reductoisomerase    
	MKIIPDPF_00788	CDS	COG0440	697879	698376	-	[E] Acetolactate synthase, small (regulatory) subunit 
	MKIIPDPF_00789	CDS	COG0028	698378	700105	-	[EH] Thiamine pyrophosphate-requiring enzymes [acetolactate synthase, pyruvate
373
	MKIIPDPF_00790	CDS	COG0151	700237	701553	+	[F] Phosphoribosylamine-glycine ligase    
	MKIIPDPF_00791	CDS	COG0078	701567	702487	+	[E] Ornithine carbamoyltransferase    
374
	MKIIPDPF_00792	CDS	COG0018	702733	704415	-	[J] Arginyl-tRNA synthetase    
	MKIIPDPF_00793	CDS	COG2932	704443	704946	-	[K] Predicted transcriptional regulator   
	MKIIPDPF_00794	CDS	COG0129	704886	706535	-	[EG] Dihydroxyacid dehydratase/phosphogluconate dehydratase   
375
	MKIIPDPF_00795	CDS	COG3174	706637	707872	+	[S] Predicted membrane protein   
376
	MKIIPDPF_00796	CDS	COG1396	707941	708258	-	[K] Predicted transcriptional regulators   
	MKIIPDPF_00797	CDS	COG1151	708267	709742	-	[C] 6Fe-6S prismane cluster-containing protein  
377
	MKIIPDPF_00798	CDS	COG1378	709828	710565	+	[K] Predicted transcriptional regulators   
378
	MKIIPDPF_00799	CDS	COG0441	710747	712564	+	[J] Threonyl-tRNA synthetase    
379
	MKIIPDPF_00800	CDS	COG1192	712733	713506	+	[D] ATPases involved in chromosome partitioning 
	MKIIPDPF_00801	CDS	ROG4011	713503	713805	+	NA
380
	MKIIPDPF_00802	CDS	COG4277	713844	714944	-	[R] Predicted DNA-binding protein with the Helix-hairpin-helix
381
	MKIIPDPF_00803	CDS	NA	715520	715987	+	NA
382
	MKIIPDPF_00804	CDS	COG1797	716258	717601	+	[H] Cobyrinic acid a,c-diamide synthase  
	MKIIPDPF_00805	CDS	COG1822	717603	718736	+	[S] Predicted archaeal membrane protein  
	MKIIPDPF_00806	CDS	NA	718726	719751	+	NA
383
	MKIIPDPF_00807	CDS	COG3271	719881	720294	+	[R] Predicted double-glycine peptidase   
384
	MKIIPDPF_00808	CDS	COG1927	720462	721292	+	[C] Coenzyme F420-dependent N(5),N(10)-methenyltetrahydromethanopterin dehydrogenase  
385
	MKIIPDPF_00809	CDS	COG0131	721447	722022	-	[E] Imidazoleglycerol-phosphate dehydratase    
	MKIIPDPF_00810	CDS	COG1146	721988	722221	-	[C] Ferredoxin     
	MKIIPDPF_00811	CDS	COG2005	722238	722912	-	[R] N-terminal domain of molybdenum-binding protein 
386
	MKIIPDPF_00812	CDS	COG2244	722999	724555	-	[R] Membrane protein involved in the export
387
	MKIIPDPF_00813	CDS	COG0655	724634	725215	-	[R] Multimeric flavodoxin WrbA   
	MKIIPDPF_00814	CDS	COG1795	725225	726445	-	[S] Uncharacterized conserved protein   
	MKIIPDPF_00815	CDS	ROG0995	726458	726745	-	NA
388
	MKIIPDPF_00816	CDS	COG1350	727030	728316	-	[R] Predicted alternative tryptophan synthase beta-subunit (paralog
389
	MKIIPDPF_00817	CDS	COG4012	728449	729471	+	[S] Uncharacterized protein conserved in archaea 
	MKIIPDPF_00818	CDS	COG0613	729468	730124	+	[R] Predicted metal-dependent phosphoesterases (PHP family) 
	MKIIPDPF_00819	CDS	COG1967	730144	730935	+	[S] Predicted membrane protein   
390
	MKIIPDPF_00820	CDS	COG0119	731101	732618	+	[E] Isopropylmalate/homocitrate/citramalate synthases    
	MKIIPDPF_00821	CDS	COG2710	732627	733814	+	[C] Nitrogenase molybdenum-iron protein, alpha and beta
391
	MKIIPDPF_00822	CDS	COG1581	733947	734222	+	[K] Archaeal DNA-binding protein   
392
	MKIIPDPF_00823	CDS	NA	734271	734396	-	NA
393
	MKIIPDPF_00824	CDS	NA	734582	735790	+	NA
394
	MKIIPDPF_00825	CDS	ROG4958	735934	736782	-	NA
395
	MKIIPDPF_00826	CDS	COG1520	736904	738115	-	[S] FOG: WD40-like repeat   
	MKIIPDPF_00827	CDS	COG0842	738124	739281	-	[V] ABC-type multidrug transport system, permease component
	MKIIPDPF_00828	CDS	COG1131	739285	740322	-	[V] ABC-type multidrug transport system, ATPase component
	MKIIPDPF_00829	CDS	COG1695	740319	740747	-	[K] Predicted transcriptional regulators   
396
	MKIIPDPF_00830	CDS	COG1082	740995	741759	+	[G] Sugar phosphate isomerases/epimerases   
	MKIIPDPF_00831	CDS	COG3548	741759	742010	+	[S] Predicted integral membrane protein  
	MKIIPDPF_00832	CDS	COG3548	742025	742321	+	[S] Predicted integral membrane protein  
397
	MKIIPDPF_00833	CDS	COG1416	742414	742662	-	[S] Uncharacterized conserved protein   
	MKIIPDPF_00834	CDS	COG0737	742676	743317	-	[F] 5'-nucleotidase/2',3'-cyclic phosphodiesterase and related esterases 
	MKIIPDPF_00835	CDS	COG0737	743338	743709	-	[F] 5'-nucleotidase/2',3'-cyclic phosphodiesterase and related esterases 
	MKIIPDPF_00836	CDS	COG0737	743742	744167	-	[F] 5'-nucleotidase/2',3'-cyclic phosphodiesterase and related esterases 
	MKIIPDPF_00837	CDS	COG4087	744212	745003	-	[R] Soluble P-type ATPase   
398
	MKIIPDPF_00838	CDS	NA	745179	745802	-	NA
	MKIIPDPF_00839	CDS	NA	745807	745971	-	NA
399
	MKIIPDPF_00840	CDS	COG2423	746224	747216	-	[E] Predicted ornithine cyclodeaminase, mu-crystallin homolog 
400
	MKIIPDPF_00841	CDS	COG0154	747439	748797	+	[J] Asp-tRNAAsn/Glu-tRNAGln amidotransferase A subunit and related
	MKIIPDPF_00842	CDS	COG1797	748813	750300	+	[H] Cobyrinic acid a,c-diamide synthase  
	MKIIPDPF_00843	CDS	NA	750297	750530	+	NA
401
	MKIIPDPF_00844	CDS	COG0467	750548	751036	-	[T] RecA-superfamily ATPases implicated in signal transduction
	MKIIPDPF_00845	CDS	COG0108	751047	751721	-	[H] 3,4-dihydroxy-2-butanone 4-phosphate synthase   
	MKIIPDPF_00846	CDS	COG1339	751754	752125	-	[KH] Transcriptional regulator of a riboflavin/FAD biosynthetic
	MKIIPDPF_00847	CDS	COG2024	752131	753735	-	[J] Phenylalanyl-tRNA synthetase alpha subunit (archaeal type)
402
	MKIIPDPF_00848	CDS	COG1053	754013	755512	+	[C] Succinate dehydrogenase/fumarate reductase, flavoprotein subunit 
403
	MKIIPDPF_00849	CDS	COG0546	755517	756209	-	[R] Predicted phosphatases    
	MKIIPDPF_00850	CDS	COG0402	756273	757562	-	[FR] Cytosine deaminase and related metal-dependent hydrolases
404
	MKIIPDPF_00851	CDS	COG0040	757818	758681	+	[E] ATP phosphoribosyltransferase    
	MKIIPDPF_00852	CDS	COG0179	758694	759452	+	[Q] 2-keto-4-pentenoate hydratase/2-oxohepta-3-ene-1,7-dioic acid hydratase (catechol pathway)
405
	MKIIPDPF_00853	CDS	COG0495	759500	762322	-	[J] Leucyl-tRNA synthetase    
	MKIIPDPF_00854	CDS	COG1324	762336	762653	-	[P] Uncharacterized protein involved in tolerance to
	MKIIPDPF_00855	CDS	COG0171	762659	763438	-	[H] NAD synthase    
406
	MKIIPDPF_00856	CDS	COG0003	763553	764527	+	[P] Oxyanion-translocating ATPase    
407
	MKIIPDPF_00857	CDS	COG4007	764781	765806	+	[R] Predicted dehydrogenase related to H2-forming N5,N10-methylenetetrahydromethanopterin
408
	MKIIPDPF_00858	CDS	ROG1327	765925	767682	-	NA
	MKIIPDPF_00859	CDS	ROG1182	767639	768391	-	NA
409
	MKIIPDPF_00860	CDS	COG2241	769319	769942	-	[H] Precorrin-6B methylase 1   
410
	MKIIPDPF_00861	CDS	COG0012	770074	771264	+	[J] Predicted GTPase, probable translation factor 
411
	MKIIPDPF_00862	CDS	COG0474	771495	774221	+	[P] Cation transport ATPase   
412
	MKIIPDPF_00863	CDS	COG1226	774648	775658	+	[P] Kef-type K+ transport systems, predicted NAD-binding
413
	MKIIPDPF_00864	CDS	COG1489	775714	776418	-	[R] DNA-binding protein, stimulates sugar fermentation 
414
	MKIIPDPF_00865	CDS	COG2710	776597	777670	+	[C] Nitrogenase molybdenum-iron protein, alpha and beta
	MKIIPDPF_00866	CDS	COG1208	777676	778680	+	[MJ] Nucleoside-diphosphate-sugar pyrophosphorylase involved in lipopolysaccharide biosynthesis/translation
	MKIIPDPF_00867	CDS	COG0118	778739	779335	+	[E] Glutamine amidotransferase    
	MKIIPDPF_00868	CDS	COG1973	779347	780705	+	[O] Hydrogenase maturation factor   
	MKIIPDPF_00869	CDS	ROG5279	780741	781124	+	NA
415
	MKIIPDPF_00870	tRNA	NA	781211	781283	+	NA
416
	MKIIPDPF_00871	CDS	COG1541	781450	782799	+	[H] Coenzyme F390 synthetase   
417
	MKIIPDPF_00872	CDS	COG0585	782874	784121	+	[S] Uncharacterized conserved protein   
	MKIIPDPF_00873	CDS	COG1786	784126	784548	+	[S] Uncharacterized conserved protein   
418
	MKIIPDPF_00874	CDS	ROG5063	784543	784923	-	NA
419
	MKIIPDPF_00875	CDS	ROG0137	785094	785627	+	NA
420
	MKIIPDPF_00876	CDS	ROG8311	785670	785903	-	NA
421
	MKIIPDPF_00877	CDS	COG1228	785972	787192	+	[Q] Imidazolonepropionase and related amidohydrolases  
	MKIIPDPF_00878	CDS	COG2217	787182	789593	+	[P] Cation transport ATPase   
422
	MKIIPDPF_00879	CDS	COG1933	789573	792848	-	[L] Archaeal DNA polymerase II, large subunit
423
	MKIIPDPF_00880	CDS	ROG4942	793027	793185	+	NA
	MKIIPDPF_00881	CDS	COG0015	793200	794570	+	[F] Adenylosuccinate lyase    
424
	MKIIPDPF_00882	CDS	NA	794667	795569	+	NA
425
	MKIIPDPF_00883	CDS	COG1328	795800	798115	+	[F] Oxygen-sensitive ribonucleoside-triphosphate reductase   
426
	MKIIPDPF_00884	CDS	NA	798278	799390	-	NA
	MKIIPDPF_00885	CDS	NA	799387	799896	-	NA
427
	MKIIPDPF_00886	CDS	COG1384	799977	801551	-	[J] Lysyl-tRNA synthetase (class I)  
428
	MKIIPDPF_00887	CDS	COG0422	801645	803027	-	[H] Thiamine biosynthesis protein ThiC  
429
	MKIIPDPF_00888	CDS	COG0524	803218	804147	-	[G] Sugar kinases, ribokinase family  
430
	MKIIPDPF_00889	CDS	COG2005	804331	805179	-	[R] N-terminal domain of molybdenum-binding protein 
431
	MKIIPDPF_00890	CDS	COG0794	805308	805892	+	[M] Predicted sugar phosphate isomerase involved in
432
	MKIIPDPF_00891	CDS	COG1526	806095	806868	-	[C] Uncharacterized protein required for formate dehydrogenase
433
	MKIIPDPF_00892	CDS	COG1905	807053	807499	+	[C] NADH:ubiquinone oxidoreductase 24 kD subunit 
	MKIIPDPF_00893	CDS	COG1894	807511	809367	+	[C] NADH:ubiquinone oxidoreductase, NADH-binding (51 kD) subunit
434
	MKIIPDPF_00894	CDS	COG2896	809391	810314	-	[H] Molybdenum cofactor biosynthesis enzyme  
	MKIIPDPF_00895	CDS	COG1763	810320	811009	-	[H] Molybdopterin-guanine dinucleotide biosynthesis protein  
435
	MKIIPDPF_00896	CDS	COG3383	811108	812949	+	[R] Uncharacterized anaerobic dehydrogenase   
	MKIIPDPF_00897	CDS	COG0243	812913	813770	+	[C] Anaerobic dehydrogenases, typically selenocysteine-containing  
	MKIIPDPF_00898	CDS	COG1145	813917	814417	+	[C] Ferredoxin     
	MKIIPDPF_00899	CDS	COG1145	814395	815444	+	[C] Ferredoxin     
	MKIIPDPF_00900	CDS	COG1145	815459	815707	+	[C] Ferredoxin     
	MKIIPDPF_00901	CDS	COG1153	815704	816096	+	[C] Formylmethanofuran dehydrogenase subunit D  
	MKIIPDPF_00902	CDS	COG1229	816122	817831	+	[C] Formylmethanofuran dehydrogenase subunit A  
	MKIIPDPF_00903	CDS	COG2218	817828	818640	+	[C] Formylmethanofuran dehydrogenase subunit C  
	MKIIPDPF_00904	CDS	COG1029	818662	819960	+	[C] Formylmethanofuran dehydrogenase subunit B  
436
	MKIIPDPF_00905	CDS	COG1348	820095	820952	+	[P] Nitrogenase subunit NifH (ATPase)  
	MKIIPDPF_00906	CDS	COG0347	820964	821281	+	[E] Nitrogen regulatory protein PII  
	MKIIPDPF_00907	CDS	COG0347	821290	821655	+	[E] Nitrogen regulatory protein PII  
	MKIIPDPF_00908	CDS	COG2710	821694	823103	+	[C] Nitrogenase molybdenum-iron protein, alpha and beta
	MKIIPDPF_00909	CDS	COG2710	823103	824482	+	[C] Nitrogenase molybdenum-iron protein, alpha and beta
	MKIIPDPF_00910	CDS	COG2710	824504	825865	+	[C] Nitrogenase molybdenum-iron protein, alpha and beta
	MKIIPDPF_00911	CDS	COG2710	825870	827186	+	[C] Nitrogenase molybdenum-iron protein, alpha and beta
	MKIIPDPF_00912	CDS	COG1433	827262	827396	+	[S] Uncharacterized conserved protein   
	MKIIPDPF_00913	CDS	NA	827458	827586	+	NA
437
	MKIIPDPF_00914	CDS	COG0243	827711	829528	+	[C] Anaerobic dehydrogenases, typically selenocysteine-containing  
438
	MKIIPDPF_00915	CDS	COG4013	829662	829937	-	[S] Uncharacterized protein conserved in archaea 
439
	MKIIPDPF_00916	CDS	COG1693	830188	831870	-	[S] Uncharacterized protein conserved in archaea 
	MKIIPDPF_00917	CDS	COG0174	831935	833263	-	[E] Glutamine synthetase    
	MKIIPDPF_00918	CDS	COG0476	833326	834096	-	[H] Dinucleotide-utilizing enzymes involved in molybdopterin and
440
	MKIIPDPF_00919	CDS	NA	834455	835447	+	NA
	MKIIPDPF_00920	CDS	COG4022	835465	836289	+	[S] Uncharacterized protein conserved in archaea 
441
	MKIIPDPF_00921	CDS	COG0517	836286	836663	-	[R] FOG: CBS domain   
442
	MKIIPDPF_00922	CDS	COG0422	836718	837986	+	[H] Thiamine biosynthesis protein ThiC  
443
	MKIIPDPF_00923	CDS	COG0695	838192	838470	+	[O] Glutaredoxin and related proteins  
	MKIIPDPF_00924	CDS	COG4802	838480	838935	+	[C] Ferredoxin-thioredoxin reductase, catalytic subunit  
	MKIIPDPF_00925	CDS	COG4742	838952	839704	+	[K] Predicted transcriptional regulator   
	MKIIPDPF_00926	CDS	COG1793	839705	841366	+	[L] ATP-dependent DNA ligase   
444
	MKIIPDPF_00927	CDS	COG4085	841536	841937	+	[R] Predicted RNA-binding protein, contains TRAM domain
445
	MKIIPDPF_00928	CDS	NA	842601	843782	+	NA
	MKIIPDPF_00929	CDS	COG1109	843835	845202	+	[G] Phosphomannomutase     
446
	MKIIPDPF_00930	CDS	COG0457	845224	846357	-	[R] FOG: TPR repeat   
	MKIIPDPF_00931	CDS	COG1180	846391	847083	-	[O] Pyruvate-formate lyase-activating enzyme   
	MKIIPDPF_00932	CDS	COG0079	847089	848189	-	[E] Histidinol-phosphate/aromatic aminotransferase and cobyric acid decarboxylase
447
	MKIIPDPF_00933	CDS	COG0663	848274	848729	-	[R] Carbonic anhydrases/acetyltransferases, isoleucine patch superfamily 
	MKIIPDPF_00934	CDS	COG1208	848746	850011	-	[MJ] Nucleoside-diphosphate-sugar pyrophosphorylase involved in lipopolysaccharide biosynthesis/translation
	MKIIPDPF_00935	CDS	COG1109	850016	851365	-	[G] Phosphomannomutase     
	MKIIPDPF_00936	CDS	COG3635	851367	852599	-	[G] Predicted phosphoglycerate mutase, AP superfamily 
	MKIIPDPF_00937	CDS	COG1836	852628	853311	-	[S] Predicted membrane protein   
	MKIIPDPF_00938	CDS	COG1890	853332	853919	-	[J] Ribosomal protein S3AE   
448
	MKIIPDPF_00939	CDS	ROG0129	854205	854531	-	NA
	MKIIPDPF_00940	CDS	COG0655	854542	855108	-	[R] Multimeric flavodoxin WrbA   
	MKIIPDPF_00941	CDS	COG0005	855121	855891	-	[F] Purine nucleoside phosphorylase   
	MKIIPDPF_00942	CDS	COG1690	855915	857363	-	[S] Uncharacterized conserved protein   
	MKIIPDPF_00943	CDS	COG1371	857396	857818	-	[S] Uncharacterized conserved protein   
449
	MKIIPDPF_00944	CDS	NA	857921	858088	+	NA
450
	MKIIPDPF_00945	CDS	COG1474	858083	859231	-	[LO] Cdc6-related protein, AAA superfamily ATPase 
	MKIIPDPF_00946	CDS	COG1634	859264	859962	-	[R] Uncharacterized Rossmann fold enzyme  
451
	MKIIPDPF_00947	CDS	COG0075	860103	861260	+	[E] Serine-pyruvate aminotransferase/archaeal aspartate aminotransferase  
452
	MKIIPDPF_00948	CDS	COG0028	861460	863037	-	[EH] Thiamine pyrophosphate-requiring enzymes [acetolactate synthase, pyruvate
453
	MKIIPDPF_00949	CDS	NA	863131	863220	+	NA
	MKIIPDPF_00950	CDS	COG0365	863221	864642	+	[I] Acyl-coenzyme A synthetases/AMP-(fatty) acid ligases 
	MKIIPDPF_00951	CDS	COG0365	864714	865082	+	[I] Acyl-coenzyme A synthetases/AMP-(fatty) acid ligases 
454
	MKIIPDPF_00952	CDS	COG0717	865318	865773	-	[F] Deoxycytidine deaminase    
455
	MKIIPDPF_00953	CDS	COG1942	865865	866053	+	[R] Uncharacterized protein, 4-oxalocrotonate tautomerase homolog 
456
	MKIIPDPF_00954	CDS	COG3707	866151	867413	-	[T] Response regulator with putative antiterminator output
457
	MKIIPDPF_00955	CDS	COG0552	867501	868601	-	[U] Signal recognition particle GTPase  
	MKIIPDPF_00956	CDS	COG1730	868602	869027	-	[O] Predicted prefoldin, molecular chaperone implicated in
	MKIIPDPF_00957	CDS	COG2157	869032	869262	-	[J] Ribosomal protein L20A (L18A)  
	MKIIPDPF_00958	CDS	COG1976	869265	869933	-	[J] Translation initiation factor 6 (eIF-6) 
	MKIIPDPF_00959	CDS	COG2097	869949	870194	-	[J] Ribosomal protein L31E   
	MKIIPDPF_00960	CDS	COG2167	870206	870361	-	[J] Ribosomal protein L39E   
	MKIIPDPF_00961	CDS	COG2117	870358	870963	-	[J] Predicted subunit of tRNA(5-methylaminomethyl-2-thiouridylate) methyltransferase, contains
	MKIIPDPF_00962	CDS	COG2118	870973	871308	-	[R] DNA-binding protein    
	MKIIPDPF_00963	CDS	COG2238	871338	871775	-	[J] Ribosomal protein S19E (S16A)  
	MKIIPDPF_00964	CDS	COG2023	871952	872383	-	[J] RNase P subunit RPR2  
458
	MKIIPDPF_00965	CDS	COG1936	872505	873029	-	[F] Predicted nucleotide kinase (related to CMP
	MKIIPDPF_00966	CDS	COG1635	873029	873847	-	[H] Flavoprotein involved in thiazole biosynthesis 
459
	MKIIPDPF_00967	CDS	COG1163	873934	875028	-	[R] Predicted GTPase    
460
	MKIIPDPF_00968	CDS	COG0517	875160	875537	+	[R] FOG: CBS domain   
461
	MKIIPDPF_00969	CDS	COG1287	875732	878269	-	[R] Uncharacterized membrane protein, required for N-linked
462
	MKIIPDPF_00970	CDS	COG0550	878354	880492	-	[L] Topoisomerase IA    
	MKIIPDPF_00971	CDS	NA	880511	880696	-	NA
	MKIIPDPF_00972	CDS	COG0560	880706	882193	-	[E] Phosphoserine phosphatase    
	MKIIPDPF_00973	CDS	COG2101	882193	882738	-	[K] TATA-box binding protein (TBP), component of
463
	MKIIPDPF_00974	CDS	NA	882996	883310	+	NA
464
	MKIIPDPF_00975	CDS	COG1437	883373	883903	+	[F] Adenylate cyclase, class 2 (thermophilic) 
465
	MKIIPDPF_00976	CDS	COG0119	884010	885185	+	[E] Isopropylmalate/homocitrate/citramalate synthases    
	MKIIPDPF_00977	CDS	COG0065	885194	886450	+	[E] 3-isopropylmalate dehydratase large subunit  
	MKIIPDPF_00978	CDS	COG3161	886461	887000	+	[H] 4-hydroxybenzoate synthetase (chorismate lyase)  
	MKIIPDPF_00979	CDS	COG0258	887050	888036	+	[L] 5'-3' exonuclease (including N-terminal domain of
466
	MKIIPDPF_00980	CDS	COG1112	888127	890136	-	[L] Superfamily I DNA and RNA helicases
	MKIIPDPF_00981	CDS	COG4073	890193	890813	-	[S] Uncharacterized protein conserved in archaea 
	MKIIPDPF_00982	CDS	COG0499	890824	892077	-	[H] S-adenosylhomocysteine hydrolase    
467
	MKIIPDPF_00983	CDS	COG0464	892355	894544	-	[O] ATPases of the AAA+ class 
468
	MKIIPDPF_00984	CDS	COG4937	894839	896143	-	[J] Predicted regulatory domain of prephenate dehydrogenase
	MKIIPDPF_00985	CDS	NA	896174	896530	-	NA
469
	MKIIPDPF_00986	CDS	COG1537	896621	897682	+	[R] Predicted RNA-binding proteins   
	MKIIPDPF_00987	CDS	COG1145	897700	898857	+	[C] Ferredoxin     
470
	MKIIPDPF_00988	CDS	ROG6133	899002	899871	+	NA
471
	MKIIPDPF_00989	CDS	COG0661	899885	901561	-	[R] Predicted unusual protein kinase  
472
	MKIIPDPF_00990	CDS	ROG7291	901675	902730	+	NA
473
	MKIIPDPF_00991	CDS	COG1249	902785	904068	-	[C] Pyruvate/2-oxoglutarate dehydrogenase complex, dihydrolipoamide dehydrogenase (E3)
474
	MKIIPDPF_00992	CDS	COG0298	904191	904439	+	[O] Hydrogenase maturation factor   
475
	MKIIPDPF_00993	CDS	COG2150	904544	905047	-	[R] Predicted regulator of amino acid metabolism,
476
	MKIIPDPF_00994	CDS	COG0147	905153	906517	+	[EH] Anthranilate/para-aminobenzoate synthases component I  
	MKIIPDPF_00995	CDS	COG0512	906514	907092	+	[EH] Anthranilate/para-aminobenzoate synthases component II  
	MKIIPDPF_00996	CDS	COG0134	907097	907927	+	[E] Indole-3-glycerol phosphate synthase   
	MKIIPDPF_00997	CDS	COG0135	908004	908681	+	[E] Phosphoribosylanthranilate isomerase    
	MKIIPDPF_00998	CDS	COG0133	908753	909931	+	[E] Tryptophan synthase beta chain  
	MKIIPDPF_00999	CDS	COG0159	909969	910760	+	[E] Tryptophan synthase alpha chain  
	MKIIPDPF_01000	CDS	COG0547	910775	911860	+	[E] Anthranilate phosphoribosyltransferase    
477
	MKIIPDPF_01001	tRNA	NA	911920	911998	-	NA
478
	MKIIPDPF_01002	CDS	COG2019	912084	912641	-	[F] Archaeal adenylate kinase   
	MKIIPDPF_01003	CDS	COG2151	912647	912943	-	[R] Predicted metal-sulfur cluster biosynthetic enzyme 
479
	MKIIPDPF_01004	CDS	COG1549	913052	913900	-	[J] Queuine tRNA-ribosyltransferases, contain PUA domain 
480
	MKIIPDPF_01005	CDS	COG0069	913981	915426	-	[E] Glutamate synthase domain 2  
481
	MKIIPDPF_01006	CDS	COG1418	915645	916121	-	[R] Predicted HD superfamily hydrolase  
	MKIIPDPF_01007	CDS	COG1675	916145	916681	-	[K] Transcription initiation factor IIE, alpha subunit
482
	MKIIPDPF_01008	CDS	COG4071	916773	917603	-	[S] Uncharacterized protein conserved in archaea 
	MKIIPDPF_01009	CDS	COG2000	917614	918291	-	[R] Predicted Fe-S protein   
	MKIIPDPF_01010	CDS	COG0378	918308	919009	-	[OK] Ni2+-binding GTPase involved in regulation of
	MKIIPDPF_01011	CDS	COG4988	919054	919833	-	[CO] ABC-type transport system involved in cytochrome
	MKIIPDPF_01012	CDS	COG1809	919833	920609	-	[S] Uncharacterized conserved protein   
483
	MKIIPDPF_01013	CDS	COG1751	920833	921393	+	[S] Uncharacterized conserved protein   
484
	MKIIPDPF_01014	CDS	COG0206	921661	922806	+	[D] Cell division GTPase   
	MKIIPDPF_01015	CDS	COG2443	922927	923106	+	[U] Preprotein translocase subunit Sss1  
	MKIIPDPF_01016	CDS	COG0250	923155	923634	+	[K] Transcription antiterminator    
	MKIIPDPF_01017	CDS	COG0080	923634	924116	+	[J] Ribosomal protein L11   
	MKIIPDPF_01018	CDS	COG0081	924195	924833	+	[J] Ribosomal protein L1   
	MKIIPDPF_01019	CDS	COG0244	924834	925841	+	[J] Ribosomal protein L10   
	MKIIPDPF_01020	CDS	COG2058	925891	926199	+	[J] Ribosomal protein L12E/L44/L45/RPP1/RPP2   
485
	MKIIPDPF_01021	CDS	COG0013	926299	928989	+	[J] Alanyl-tRNA synthetase    
	MKIIPDPF_01022	CDS	COG1900	928991	930232	+	[S] Uncharacterized conserved protein   
486
	MKIIPDPF_01023	CDS	COG0301	930390	931490	+	[H] Thiamine biosynthesis ATP pyrophosphatase  
487
	MKIIPDPF_01024	CDS	COG1980	931598	932695	+	[G] Archaeal fructose 1,6-bisphosphatase   
488
	MKIIPDPF_01025	CDS	COG2454	932736	933365	-	[S] Uncharacterized conserved protein   
	MKIIPDPF_01026	CDS	COG1392	933366	934019	-	[P] Phosphate transport regulator (distant homolog of
	MKIIPDPF_01027	CDS	COG1849	934029	934262	-	[S] Uncharacterized protein conserved in archaea 
	MKIIPDPF_01028	CDS	ROG5552	934290	934859	-	NA
489
	MKIIPDPF_01029	CDS	COG0009	935002	935619	+	[J] Putative translation factor (SUA5)  
	MKIIPDPF_01030	CDS	COG0468	935671	936405	+	[L] RecA/RadA recombinase    
490
	MKIIPDPF_01031	CDS	COG0436	936690	937751	+	[E] Aspartate/tyrosine/aromatic aminotransferase    
491
	MKIIPDPF_01032	CDS	COG1245	937847	939622	-	[R] Predicted ATPase, RNase L inhibitor (RLI)
492
	MKIIPDPF_01033	CDS	COG2036	939744	939950	-	[B] Histones H3 and H4  
	MKIIPDPF_01034	CDS	NA	939955	940182	-	NA
493
	MKIIPDPF_01035	CDS	COG1990	940207	940545	+	[S] Uncharacterized conserved protein   
	MKIIPDPF_01036	CDS	COG2054	940558	941208	+	[R] Uncharacterized archaeal kinase related to aspartokinases,
	MKIIPDPF_01037	CDS	COG2888	941209	941370	+	[J] Predicted Zn-ribbon RNA-binding protein with a
	MKIIPDPF_01038	CDS	COG2092	941419	941688	+	[J] Translation elongation factor EF-1beta  
494
	MKIIPDPF_01039	CDS	COG1784	941852	942943	+	[S] Predicted membrane protein   
495
	MKIIPDPF_01040	CDS	ROG1315	943013	943960	-	NA
496
	MKIIPDPF_01041	CDS	COG4962	944002	945573	+	[U] Flp pilus assembly protein, ATPase CpaF
	MKIIPDPF_01042	CDS	COG2064	945586	946692	+	[NU] Flp pilus assembly protein TadC 
497
	MKIIPDPF_01043	CDS	COG1122	946725	947564	-	[P] ABC-type cobalt transport system, ATPase component
	MKIIPDPF_01044	CDS	COG0619	947722	948507	-	[P] ABC-type cobalt transport system, permease component
	MKIIPDPF_01045	CDS	ROG5339	948540	948860	-	NA
	MKIIPDPF_01046	CDS	COG0310	948857	949507	-	[P] ABC-type Co2+ transport system, permease component
498
	MKIIPDPF_01047	CDS	COG1152	949843	952191	+	[C] CO dehydrogenase/acetyl-CoA synthase alpha subunit 
	MKIIPDPF_01048	CDS	COG1880	952196	952708	+	[C] CO dehydrogenase/acetyl-CoA synthase epsilon subunit 
	MKIIPDPF_01049	CDS	COG1614	952721	954103	+	[C] CO dehydrogenase/acetyl-CoA synthase beta subunit 
	MKIIPDPF_01050	CDS	COG3640	954119	954874	+	[D] CO dehydrogenase maturation factor  
	MKIIPDPF_01051	CDS	COG2069	954885	956039	+	[C] CO dehydrogenase/acetyl-CoA synthase delta subunit (corrinoid
	MKIIPDPF_01052	CDS	COG1456	956052	957431	+	[C] CO dehydrogenase/acetyl-CoA synthase gamma subunit (corrinoid
	MKIIPDPF_01053	CDS	COG1142	957443	957907	+	[C] Fe-S-cluster-containing hydrogenase components 2  
499
	MKIIPDPF_01054	CDS	COG1413	957961	959277	-	[C] FOG: HEAT repeat   
	MKIIPDPF_01055	CDS	ROG5195	959329	961701	-	NA
500
	MKIIPDPF_01056	CDS	COG0644	961870	963030	-	[C] Dehydrogenases (flavoproteins)    
501
	MKIIPDPF_01057	tRNA	NA	963284	963367	+	NA
	MKIIPDPF_01058	tRNA	NA	963402	963474	+	NA
	MKIIPDPF_01059	CDS	COG1409	963499	963687	+	[R] Predicted phosphohydrolases    
	MKIIPDPF_01060	CDS	COG1409	963858	964286	+	[R] Predicted phosphohydrolases    
502
	MKIIPDPF_01061	CDS	ROG0171	964454	965059	+	NA
	MKIIPDPF_01062	CDS	COG0704	965049	965966	+	[P] Phosphate uptake regulator   
503
	MKIIPDPF_01063	CDS	ROG1789	965998	966267	-	NA
	MKIIPDPF_01064	CDS	COG0372	966231	967106	-	[C] Citrate synthase    
504
	MKIIPDPF_01065	CDS	COG0226	967284	968099	+	[P] ABC-type phosphate transport system, periplasmic component
	MKIIPDPF_01066	CDS	COG0226	968212	969039	+	[P] ABC-type phosphate transport system, periplasmic component
	MKIIPDPF_01067	CDS	COG0573	969051	969926	+	[P] ABC-type phosphate transport system, permease component
	MKIIPDPF_01068	CDS	COG0581	969937	970788	+	[P] ABC-type phosphate transport system, permease component
	MKIIPDPF_01069	CDS	COG1117	970799	971551	+	[P] ABC-type phosphate transport system, ATPase component
	MKIIPDPF_01070	CDS	COG0704	971575	972222	+	[P] Phosphate uptake regulator   
	MKIIPDPF_01071	CDS	COG1667	972261	972695	+	[S] Uncharacterized protein conserved in archaea 
	MKIIPDPF_01072	CDS	COG0704	972707	973366	+	[P] Phosphate uptake regulator   
505
	MKIIPDPF_01073	CDS	COG1951	973617	974459	-	[C] Tartrate dehydratase alpha subunit/Fumarate hydratase class
	MKIIPDPF_01074	CDS	COG1142	974488	974919	-	[C] Fe-S-cluster-containing hydrogenase components 2  
	MKIIPDPF_01075	CDS	COG1142	974931	975419	-	[C] Fe-S-cluster-containing hydrogenase components 2  
	MKIIPDPF_01076	CDS	COG1013	975432	976298	-	[C] Pyruvate:ferredoxin oxidoreductase and related 2-oxoacid:ferredoxin oxidoreductases,
	MKIIPDPF_01077	CDS	COG0674	976295	977446	-	[C] Pyruvate:ferredoxin oxidoreductase and related 2-oxoacid:ferredoxin oxidoreductases,
	MKIIPDPF_01078	CDS	COG1144	977459	977707	-	[C] Pyruvate:ferredoxin oxidoreductase and related 2-oxoacid:ferredoxin oxidoreductases,
	MKIIPDPF_01079	CDS	COG1014	977710	978243	-	[C] Pyruvate:ferredoxin oxidoreductase and related 2-oxoacid:ferredoxin oxidoreductases,
506
	MKIIPDPF_01080	CDS	ROG6571	978330	979901	+	NA
507
	MKIIPDPF_01081	CDS	COG0037	980040	980960	+	[D] Predicted ATPase of the PP-loop superfamily
	MKIIPDPF_01082	CDS	COG2104	980996	981196	+	[H] Sulfur transfer protein involved in thiamine
	MKIIPDPF_01083	CDS	COG1578	981213	982073	+	[S] Uncharacterized conserved protein   
	MKIIPDPF_01084	CDS	COG0526	982083	982517	+	[OC] Thiol-disulfide isomerase and thioredoxins  
	MKIIPDPF_01085	CDS	COG0785	982527	983120	+	[O] Cytochrome c biogenesis protein  
	MKIIPDPF_01086	CDS	NA	983171	983980	+	NA
508
	MKIIPDPF_01087	CDS	NA	984126	984317	+	NA
509
	MKIIPDPF_01088	CDS	COG1323	984370	984570	-	[R] Predicted nucleotidyltransferase    
	MKIIPDPF_01089	CDS	COG1323	984609	985652	-	[R] Predicted nucleotidyltransferase    
	MKIIPDPF_01090	CDS	COG1244	985680	986747	-	[R] Predicted Fe-S oxidoreductase   
510
	MKIIPDPF_01091	CDS	COG2141	986922	987887	-	[C] Coenzyme F420-dependent N5,N10-methylene tetrahydromethanopterin reductase and
511
	MKIIPDPF_01092	rRNA	NA	988452	989929	+	NA
	MKIIPDPF_01093	tRNA	NA	990058	990133	+	NA
	MKIIPDPF_01094	rRNA	NA	990279	993312	+	NA
	MKIIPDPF_01095	rRNA	NA	993436	993558	+	NA
512
	MKIIPDPF_01096	CDS	COG0380	993783	995243	-	[G] Trehalose-6-phosphate synthase    
	MKIIPDPF_01097	CDS	COG1109	995263	996561	-	[G] Phosphomannomutase     
	MKIIPDPF_01098	CDS	COG1208	996563	997717	-	[MJ] Nucleoside-diphosphate-sugar pyrophosphorylase involved in lipopolysaccharide biosynthesis/translation
	MKIIPDPF_01099	CDS	COG1877	997786	998577	-	[G] Trehalose-6-phosphatase     
	MKIIPDPF_01100	CDS	ROG7140	998570	999634	-	NA
	MKIIPDPF_01101	CDS	COG1193	999659	1001638	-	[L] Mismatch repair ATPase (MutS family) 
513
	MKIIPDPF_01102	CDS	COG0826	1001756	1004158	-	[O] Collagenase and related proteases  
	MKIIPDPF_01103	CDS	COG3707	1004186	1005520	-	[T] Response regulator with putative antiterminator output
514
	MKIIPDPF_01104	CDS	COG0125	1005624	1006205	+	[F] Thymidylate kinase    
515
	MKIIPDPF_01105	CDS	ROG2233	1006202	1006393	-	NA
	MKIIPDPF_01106	CDS	COG0180	1006394	1007359	-	[J] Tryptophanyl-tRNA synthetase    
	MKIIPDPF_01107	CDS	COG1499	1007364	1008422	-	[J] NMD protein affecting ribosome stability and
	MKIIPDPF_01108	CDS	COG1601	1008450	1008857	-	[J] Translation initiation factor 2, beta subunit
	MKIIPDPF_01109	CDS	COG1241	1008896	1010896	-	[L] Predicted ATPase involved in replication control,
516
	MKIIPDPF_01110	CDS	ROG2230	1011118	1011552	+	NA
517
	MKIIPDPF_01111	CDS	COG0293	1011656	1012291	-	[J] 23S rRNA methylase   
	MKIIPDPF_01112	CDS	COG0622	1012284	1012814	-	[R] Predicted phosphoesterase    
518
	MKIIPDPF_01113	CDS	NA	1012994	1013350	-	NA
519
	MKIIPDPF_01114	CDS	COG3046	1013536	1014993	+	[R] Uncharacterized protein related to deoxyribodipyrimidine photolyase
520
	MKIIPDPF_01115	CDS	NA	1014990	1015685	-	NA
521
	MKIIPDPF_01116	CDS	NA	1016252	1016527	-	NA
522
	MKIIPDPF_01117	CDS	COG2881	1016809	1017405	+	[S] Uncharacterized protein conserved in archaea 
	MKIIPDPF_01118	CDS	NA	1017405	1018232	+	NA
523
	MKIIPDPF_01119	CDS	COG1032	1018242	1019633	-	[C] Fe-S oxidoreductase    
524
	MKIIPDPF_01120	CDS	COG1420	1020006	1020353	+	[K] Transcriptional regulator of heat shock gene
525
	MKIIPDPF_01121	CDS	COG1088	1020310	1021320	-	[M] dTDP-D-glucose 4,6-dehydratase    
	MKIIPDPF_01122	CDS	COG1898	1021380	1021937	-	[M] dTDP-4-dehydrorhamnose 3,5-epimerase and related enzymes 
	MKIIPDPF_01123	CDS	COG1209	1021930	1022808	-	[M] dTDP-glucose pyrophosphorylase    
	MKIIPDPF_01124	CDS	COG1091	1022831	1023667	-	[M] dTDP-4-dehydrorhamnose reductase    
	MKIIPDPF_01125	CDS	COG1011	1023677	1024369	-	[R] Predicted hydrolase (HAD superfamily)  
	MKIIPDPF_01126	CDS	NA	1024373	1024594	-	NA
526
	MKIIPDPF_01127	CDS	COG0640	1024665	1025024	+	[K] Predicted transcriptional regulators   
	MKIIPDPF_01128	CDS	COG1878	1025024	1025683	+	[R] Predicted metal-dependent hydrolase   
	MKIIPDPF_01129	CDS	COG1720	1025685	1026086	+	[S] Uncharacterized conserved protein   
527
	MKIIPDPF_01130	CDS	COG0716	1026133	1026603	-	[C] Flavodoxins     
528
	MKIIPDPF_01131	CDS	COG0500	1027041	1027706	+	[QR] SAM-dependent methyltransferases    
529
	MKIIPDPF_01132	CDS	COG1201	1027824	1030412	-	[R] Lhr-like helicases    
	MKIIPDPF_01133	CDS	COG1407	1030460	1031203	-	[R] Predicted ICC-like phosphoesterases   
	MKIIPDPF_01134	CDS	COG1575	1031200	1032120	-	[H] 1,4-dihydroxy-2-naphthoate octaprenyltransferase    
530
	MKIIPDPF_01135	CDS	COG1413	1032219	1032767	+	[C] FOG: HEAT repeat   
531
	MKIIPDPF_01136	CDS	COG1233	1032940	1034427	+	[Q] Phytoene dehydrogenase and related proteins 
	MKIIPDPF_01137	CDS	COG1562	1034399	1034683	+	[I] Phytoene/squalene synthetase    
	MKIIPDPF_01138	CDS	COG1562	1034656	1035027	+	[I] Phytoene/squalene synthetase    
	MKIIPDPF_01139	CDS	COG1562	1035027	1035302	+	[I] Phytoene/squalene synthetase    
	MKIIPDPF_01140	CDS	COG1575	1035312	1036202	+	[H] 1,4-dihydroxy-2-naphthoate octaprenyltransferase    
532
	MKIIPDPF_01141	CDS	COG2324	1036236	1036982	-	[S] Predicted membrane protein   
	MKIIPDPF_01142	CDS	COG0388	1037010	1037762	-	[R] Predicted amidohydrolase    
	MKIIPDPF_01143	CDS	COG1971	1037815	1038366	-	[S] Predicted membrane protein   
533
	MKIIPDPF_01144	CDS	COG0714	1038694	1039560	+	[R] MoxR-like ATPases    
	MKIIPDPF_01145	CDS	COG3552	1039557	1040666	+	[R] Protein containing von Willebrand factor type
534
	MKIIPDPF_01146	CDS	COG1637	1040679	1040879	-	[L] Predicted nuclease of the RecB family
	MKIIPDPF_01147	CDS	COG1637	1040866	1041432	-	[L] Predicted nuclease of the RecB family
535
	MKIIPDPF_01148	CDS	COG0501	1041706	1043103	+	[O] Zn-dependent protease with chaperone function 
536
	MKIIPDPF_01149	CDS	NA	1043134	1043517	-	NA
537
	MKIIPDPF_01150	CDS	COG1141	1043583	1043813	+	[C] Ferredoxin     
	MKIIPDPF_01151	CDS	NA	1043810	1043932	+	NA
	MKIIPDPF_01152	CDS	COG2021	1043964	1044920	+	[E] Homoserine acetyltransferase    
538
	MKIIPDPF_01153	CDS	NA	1045031	1045309	+	NA
539
	MKIIPDPF_01154	CDS	COG1157	1045414	1045686	+	[NU] Flagellar biosynthesis/type III secretory pathway ATPase
	MKIIPDPF_01155	CDS	COG0537	1045676	1046119	+	[FGR] Diadenosine tetraphosphate (Ap4A) hydrolase and other
540
	MKIIPDPF_01156	CDS	COG1633	1046172	1046576	-	[S] Uncharacterized conserved protein   
541
	MKIIPDPF_01157	CDS	COG2768	1046671	1047771	+	[R] Uncharacterized Fe-S center protein  
542
	MKIIPDPF_01158	CDS	COG0379	1047842	1048753	-	[H] Quinolinate synthase    
543
	MKIIPDPF_01159	CDS	COG2018	1048893	1049972	-	[R] Uncharacterized distant relative of homeotic protein
	MKIIPDPF_01160	CDS	COG3764	1049989	1050597	-	[M] Sortase (surface protein transpeptidase)  
	MKIIPDPF_01161	CDS	COG0668	1050590	1051333	-	[M] Small-conductance mechanosensitive channel   
	MKIIPDPF_01162	CDS	COG1234	1051311	1052231	-	[R] Metal-dependent hydrolases of the beta-lactamase superfamily
544
	MKIIPDPF_01163	CDS	COG0157	1052436	1053275	+	[H] Nicotinate-nucleotide pyrophosphorylase    
545
	MKIIPDPF_01164	CDS	ROG0925	1053415	1053804	+	NA
546
	MKIIPDPF_01165	CDS	COG1779	1053811	1054392	-	[R] C4-type Zn-finger protein   
	MKIIPDPF_01166	CDS	COG2074	1054423	1055385	-	[G] 2-phosphoglycerate kinase    
	MKIIPDPF_01167	CDS	COG2018	1055411	1055758	-	[R] Uncharacterized distant relative of homeotic protein
547
	MKIIPDPF_01168	CDS	COG3367	1055889	1056941	+	[S] Uncharacterized conserved protein   
	MKIIPDPF_01169	CDS	COG2450	1056942	1057301	+	[S] Uncharacterized conserved protein   
	MKIIPDPF_01170	CDS	COG1667	1057309	1058352	+	[S] Uncharacterized protein conserved in archaea 
	MKIIPDPF_01171	CDS	COG0455	1058407	1059186	+	[D] ATPases involved in chromosome partitioning 
	MKIIPDPF_01172	CDS	COG0524	1059240	1060049	+	[G] Sugar kinases, ribokinase family  
548
	MKIIPDPF_01173	CDS	COG1099	1060046	1060807	-	[R] Predicted metal-dependent hydrolases with the TIM-barrel
549
	MKIIPDPF_01174	CDS	COG4742	1060905	1061753	+	[K] Predicted transcriptional regulator   
	MKIIPDPF_01175	CDS	COG4742	1061811	1062689	+	[K] Predicted transcriptional regulator   
550
	MKIIPDPF_01176	CDS	COG0423	1062657	1064381	-	[J] Glycyl-tRNA synthetase (class II)  
	MKIIPDPF_01177	CDS	COG0717	1064392	1064985	-	[F] Deoxycytidine deaminase    
	MKIIPDPF_01178	CDS	COG4046	1064985	1066073	-	[S] Uncharacterized protein conserved in archaea 
	MKIIPDPF_01179	CDS	COG0565	1066105	1066815	-	[J] rRNA methylase    
	MKIIPDPF_01180	CDS	COG0479	1066844	1068313	-	[C] Succinate dehydrogenase/fumarate reductase, Fe-S protein subunit
551
	MKIIPDPF_01181	CDS	COG4231	1068606	1070462	+	[C] Indolepyruvate ferredoxin oxidoreductase, alpha and beta
	MKIIPDPF_01182	CDS	COG1014	1070464	1071048	+	[C] Pyruvate:ferredoxin oxidoreductase and related 2-oxoacid:ferredoxin oxidoreductases,
552
	MKIIPDPF_01183	CDS	COG4747	1071184	1071615	-	[R] ACT domain-containing protein   
	MKIIPDPF_01184	CDS	COG1541	1071638	1072939	-	[H] Coenzyme F390 synthetase   
553
	MKIIPDPF_01185	CDS	COG0591	1073045	1074634	+	[ER] Na+/proline symporter    
	MKIIPDPF_01186	CDS	ROG4347	1074659	1074850	+	NA
554
	MKIIPDPF_01187	CDS	COG1511	1074976	1076592	-	[S] Predicted membrane protein   
	MKIIPDPF_01188	CDS	COG1511	1076564	1076866	-	[S] Predicted membrane protein   
555
	MKIIPDPF_01189	CDS	COG1873	1077059	1077292	+	[S] Uncharacterized conserved protein   
556
	MKIIPDPF_01190	CDS	COG0461	1077441	1077977	+	[F] Orotate phosphoribosyltransferase    
557
	MKIIPDPF_01191	CDS	COG0521	1077978	1078508	-	[H] Molybdopterin biosynthesis enzymes   
558
	MKIIPDPF_01192	CDS	COG1439	1079175	1079663	+	[R] Predicted nucleic acid-binding protein, consists of
	MKIIPDPF_01193	CDS	COG4069	1079676	1080797	+	[S] Uncharacterized protein conserved in archaea 
	MKIIPDPF_01194	CDS	COG2144	1080820	1081827	+	[R] Selenophosphate synthetase-related proteins   
	MKIIPDPF_01195	CDS	COG4070	1081817	1083355	+	[O] Predicted peptidyl-prolyl cis-trans isomerase (rotamase), cyclophilin
	MKIIPDPF_01196	CDS	COG4029	1083333	1083785	+	[S] Uncharacterized protein conserved in archaea 
	MKIIPDPF_01197	CDS	COG4048	1083790	1084161	+	[S] Uncharacterized protein conserved in archaea 
	MKIIPDPF_01198	CDS	COG4050	1084158	1084604	+	[S] Uncharacterized protein conserved in archaea 
	MKIIPDPF_01199	CDS	COG1924	1084597	1085835	+	[I] Activator of 2-hydroxyglutaryl-CoA dehydratase (HSP70-class ATPase
	MKIIPDPF_01200	CDS	COG4051	1085839	1086399	+	[S] Uncharacterized protein conserved in archaea 
	MKIIPDPF_01201	CDS	COG2896	1086457	1087326	+	[H] Molybdenum cofactor biosynthesis enzyme  
	MKIIPDPF_01202	CDS	COG0182	1087354	1088283	+	[J] Predicted translation initiation factor 2B subunit,
559
	MKIIPDPF_01203	CDS	COG2520	1088368	1089390	-	[R] Predicted methyltransferase    
560
	MKIIPDPF_01204	CDS	COG1798	1089790	1090584	+	[J] Diphthamide biosynthesis methyltransferase   
561
	MKIIPDPF_01205	CDS	NA	1090609	1090806	-	NA
562
	MKIIPDPF_01206	CDS	COG0500	1090910	1091470	+	[QR] SAM-dependent methyltransferases    
563
	MKIIPDPF_01207	CDS	COG1549	1091543	1092280	-	[J] Queuine tRNA-ribosyltransferases, contain PUA domain 
564
	MKIIPDPF_01208	CDS	COG1150	1092451	1093434	+	[C] Heterodisulfide reductase, subunit C  
	MKIIPDPF_01209	CDS	COG2048	1093447	1094355	+	[C] Heterodisulfide reductase, subunit B  
565
	MKIIPDPF_01210	CDS	COG4009	1094419	1094685	+	[S] Uncharacterized protein conserved in archaea 
	MKIIPDPF_01211	CDS	COG4010	1094682	1095206	+	[S] Uncharacterized protein conserved in archaea 
	MKIIPDPF_01212	CDS	COG2129	1095222	1095890	+	[R] Predicted phosphoesterases, related to the Icc
566
	MKIIPDPF_01213	CDS	COG2074	1096008	1096928	+	[G] 2-phosphoglycerate kinase    
	MKIIPDPF_01214	CDS	COG0517	1096909	1097313	+	[R] FOG: CBS domain   
567
	MKIIPDPF_01215	CDS	COG0306	1097426	1098388	-	[P] Phosphate/sulphate permeases    
568
	MKIIPDPF_01216	tRNA	NA	1098983	1099067	+	NA
	MKIIPDPF_01217	rRNA	NA	1099494	1100971	+	NA
	MKIIPDPF_01218	tRNA	NA	1101100	1101175	+	NA
	MKIIPDPF_01219	rRNA	NA	1101321	1104354	+	NA
	MKIIPDPF_01220	rRNA	NA	1104478	1104600	+	NA
	MKIIPDPF_01221	rRNA	NA	1104649	1104771	+	NA
569
	MKIIPDPF_01222	CDS	ROG5343	1105030	1105320	+	NA
570
	MKIIPDPF_01223	CDS	COG0053	1105404	1106321	-	[P] Predicted Co/Zn/Cd cation transporters  
	MKIIPDPF_01224	CDS	COG0436	1106308	1107423	-	[E] Aspartate/tyrosine/aromatic aminotransferase    
571
	MKIIPDPF_01225	CDS	COG1032	1107518	1109068	-	[C] Fe-S oxidoreductase    
572
	MKIIPDPF_01226	CDS	COG1019	1109269	1109763	+	[R] Predicted nucleotidyltransferase    
	MKIIPDPF_01227	CDS	COG1986	1109771	1110304	+	[S] Uncharacterized conserved protein   
	MKIIPDPF_01228	CDS	COG1287	1110321	1112501	+	[R] Uncharacterized membrane protein, required for N-linked
	MKIIPDPF_01229	CDS	COG1287	1112501	1114570	+	[R] Uncharacterized membrane protein, required for N-linked
573
	MKIIPDPF_01230	CDS	ROG8275	1114883	1115056	-	NA
574
	MKIIPDPF_01231	CDS	NA	1115145	1115336	-	NA
575
	MKIIPDPF_01232	CDS	NA	1115524	1115634	+	NA
	MKIIPDPF_01233	CDS	NA	1115646	1116071	+	NA
576
	MKIIPDPF_01234	CDS	NA	1116099	1116278	-	NA
577
	MKIIPDPF_01235	CDS	COG0531	1116474	1117772	+	[E] Amino acid transporters   
	MKIIPDPF_01236	CDS	COG2220	1117772	1118467	+	[R] Predicted Zn-dependent hydrolases of the beta-lactamase
	MKIIPDPF_01237	CDS	COG2229	1118495	1119115	+	[R] Predicted GTPase    
	MKIIPDPF_01238	CDS	COG3365	1119125	1119493	+	[S] Uncharacterized protein conserved in archaea 
	MKIIPDPF_01239	CDS	COG3364	1119456	1119752	+	[R] Zn-ribbon containing protein   
578
	MKIIPDPF_01240	CDS	COG1293	1119882	1121843	-	[K] Predicted RNA-binding protein homologous to eukaryotic
579
	MKIIPDPF_01241	CDS	ROG6844	1121970	1122260	+	NA
580
	MKIIPDPF_01242	CDS	COG3356	1122410	1124227	-	[S] Predicted membrane protein   
581
	MKIIPDPF_01243	CDS	COG1838	1124329	1124922	+	[C] Tartrate dehydratase beta subunit/Fumarate hydratase class
582
	MKIIPDPF_01244	CDS	ROG1618	1124994	1125773	+	NA
583
	MKIIPDPF_01245	CDS	NA	1126069	1126335	+	NA
584
	MKIIPDPF_01246	CDS	COG1432	1126427	1126945	+	[S] Uncharacterized conserved protein   
585
	MKIIPDPF_01247	CDS	COG1921	1127000	1128136	+	[E] Selenocysteine synthase [seryl-tRNASer selenium transferase] 
	MKIIPDPF_01248	CDS	COG0430	1128233	1129189	+	[A] RNA 3'-terminal phosphate cyclase  
586
	MKIIPDPF_01249	CDS	COG0340	1129348	1130130	-	[H] Biotin-(acetyl-CoA carboxylase) ligase   
	MKIIPDPF_01250	CDS	COG0439	1130135	1131610	-	[I] Biotin carboxylase    
587
	MKIIPDPF_01251	CDS	COG2263	1131770	1132405	+	[J] Predicted RNA methylase   
588
	MKIIPDPF_01252	CDS	COG2106	1132781	1133602	+	[S] Uncharacterized conserved protein   
	MKIIPDPF_01253	CDS	COG0087	1133607	1134620	+	[J] Ribosomal protein L3   
	MKIIPDPF_01254	CDS	COG0088	1134633	1135397	+	[J] Ribosomal protein L4   
	MKIIPDPF_01255	CDS	COG0089	1135421	1135681	+	[J] Ribosomal protein L23   
	MKIIPDPF_01256	CDS	COG0090	1135704	1136429	+	[J] Ribosomal protein L2   
	MKIIPDPF_01257	CDS	COG0185	1136444	1136854	+	[J] Ribosomal protein S19   
	MKIIPDPF_01258	CDS	COG0091	1136867	1137328	+	[J] Ribosomal protein L22   
	MKIIPDPF_01259	CDS	COG0092	1137332	1138105	+	[J] Ribosomal protein S3   
	MKIIPDPF_01260	CDS	COG0255	1138151	1138345	+	[J] Ribosomal protein L29   
	MKIIPDPF_01261	CDS	COG0023	1138358	1138663	+	[J] Translation initiation factor 1 (eIF-1/SUI1) and
	MKIIPDPF_01262	CDS	COG1588	1138674	1138955	+	[J] RNase P/RNase MRP subunit p29 
	MKIIPDPF_01263	CDS	COG0186	1138963	1139286	+	[J] Ribosomal protein S17   
	MKIIPDPF_01264	CDS	COG0093	1139288	1139686	+	[J] Ribosomal protein L14   
	MKIIPDPF_01265	CDS	COG0198	1139697	1140050	+	[J] Ribosomal protein L24   
	MKIIPDPF_01266	CDS	COG1471	1140054	1140782	+	[J] Ribosomal protein S4E   
	MKIIPDPF_01267	CDS	COG0094	1140783	1141289	+	[J] Ribosomal protein L5   
	MKIIPDPF_01268	CDS	COG0199	1141286	1141444	+	[J] Ribosomal protein S14   
	MKIIPDPF_01269	CDS	COG0096	1141469	1141852	+	[J] Ribosomal protein S8   
	MKIIPDPF_01270	CDS	COG0097	1141862	1142395	+	[J] Ribosomal protein L6P/L9E   
	MKIIPDPF_01271	CDS	COG1717	1142409	1142735	+	[J] Ribosomal protein L32E   
	MKIIPDPF_01272	CDS	COG2147	1142837	1143283	+	[J] Ribosomal protein L19E   
	MKIIPDPF_01273	CDS	COG0256	1143295	1143873	+	[J] Ribosomal protein L18   
	MKIIPDPF_01274	CDS	COG0098	1143876	1144520	+	[J] Ribosomal protein S5   
	MKIIPDPF_01275	CDS	COG1841	1144533	1144991	+	[J] Ribosomal protein L30/L7E   
	MKIIPDPF_01276	CDS	COG0200	1145008	1145448	+	[J] Ribosomal protein L15   
	MKIIPDPF_01277	CDS	COG0201	1145476	1146837	+	[U] Preprotein translocase subunit SecY  
	MKIIPDPF_01278	CDS	COG2019	1146869	1147426	+	[F] Archaeal adenylate kinase   
	MKIIPDPF_01279	CDS	COG1422	1147448	1148011	+	[S] Predicted membrane protein   
	MKIIPDPF_01280	CDS	COG2174	1148032	1148298	+	[J] Ribosomal protein L34E   
	MKIIPDPF_01281	CDS	COG1102	1148298	1148816	+	[F] Cytidylate kinase    
	MKIIPDPF_01282	CDS	COG2163	1148816	1149043	+	[J] Ribosomal protein L14E/L6E/L27E   
	MKIIPDPF_01283	CDS	COG0130	1149074	1149670	+	[J] Pseudouridine synthase    
	MKIIPDPF_01284	CDS	COG0130	1149616	1150032	+	[J] Pseudouridine synthase    
589
	MKIIPDPF_01285	tRNA	NA	1150123	1150210	+	NA
590
	MKIIPDPF_01286	CDS	COG0099	1150308	1150757	+	[J] Ribosomal protein S13   
	MKIIPDPF_01287	CDS	COG0522	1150774	1151289	+	[J] Ribosomal protein S4 and related proteins
	MKIIPDPF_01288	CDS	COG0100	1151307	1151699	+	[J] Ribosomal protein S11   
	MKIIPDPF_01289	CDS	COG0202	1151701	1152495	+	[K] DNA-directed RNA polymerase, alpha subunit/40 kD
	MKIIPDPF_01290	CDS	COG1727	1152499	1152864	+	[J] Ribosomal protein L18E   
	MKIIPDPF_01291	CDS	COG0102	1152876	1153298	+	[J] Ribosomal protein L13   
	MKIIPDPF_01292	CDS	COG0103	1153317	1153718	+	[J] Ribosomal protein S9   
	MKIIPDPF_01293	CDS	COG1644	1153777	1153944	+	[K] DNA-directed RNA polymerase, subunit N (RpoN/RPB10)
	MKIIPDPF_01294	CDS	COG1758	1154119	1154298	+	[K] DNA-directed RNA polymerase, subunit K/omega 
	MKIIPDPF_01295	CDS	COG0148	1154350	1155606	+	[G] Enolase     
	MKIIPDPF_01296	CDS	COG0052	1155633	1156229	+	[J] Ribosomal protein S2   
	MKIIPDPF_01297	CDS	COG1355	1156239	1157078	+	[R] Predicted dioxygenase    
	MKIIPDPF_01298	CDS	COG1577	1157094	1158020	+	[I] Mevalonate kinase    
	MKIIPDPF_01299	CDS	COG1608	1158056	1158856	+	[R] Predicted archaeal kinase   
	MKIIPDPF_01300	CDS	COG1304	1158971	1160020	+	[C] L-lactate dehydrogenase (FMN-dependent) and related alpha-hydroxy
	MKIIPDPF_01301	CDS	COG0595	1160023	1161375	+	[R] Predicted hydrolase of the metallo-beta-lactamase superfamily
	MKIIPDPF_01302	CDS	COG0142	1161372	1162352	+	[H] Geranylgeranyl pyrophosphate synthase   
	MKIIPDPF_01303	CDS	COG0008	1162364	1164016	+	[J] Glutamyl- and glutaminyl-tRNA synthetases  
591
	MKIIPDPF_01304	CDS	COG0436	1164301	1165533	+	[E] Aspartate/tyrosine/aromatic aminotransferase    
592
	MKIIPDPF_01305	CDS	NA	1165618	1165851	-	NA
	MKIIPDPF_01306	CDS	ROG8038	1165878	1166201	-	NA
593
	MKIIPDPF_01307	CDS	COG5643	1166323	1169010	-	[R] Protein containing a metal-binding domain shared
594
	MKIIPDPF_01308	CDS	ROG7838	1169486	1170379	-	NA
595
	MKIIPDPF_01309	CDS	ROG0618	1170474	1171001	-	NA
596
	MKIIPDPF_01310	CDS	NA	1171258	1171782	-	NA
597
	MKIIPDPF_01311	CDS	COG1180	1171885	1172589	-	[O] Pyruvate-formate lyase-activating enzyme   
598
	MKIIPDPF_01312	CDS	ROG7641	1172838	1173143	-	NA
599
	MKIIPDPF_01313	CDS	COG4883	1173467	1174966	+	[S] Uncharacterized protein conserved in archaea 
	MKIIPDPF_01314	CDS	COG4855	1175002	1175211	+	[S] Uncharacterized protein conserved in archaea 
	MKIIPDPF_01315	CDS	COG0580	1175213	1175956	+	[G] Glycerol uptake facilitator and related permeases
600
	MKIIPDPF_01316	CDS	NA	1175962	1176201	-	NA
601
	MKIIPDPF_01317	CDS	COG0069	1176394	1178253	-	[E] Glutamate synthase domain 2  
	MKIIPDPF_01318	CDS	COG2218	1178263	1178931	-	[C] Formylmethanofuran dehydrogenase subunit C  
602
	MKIIPDPF_01319	CDS	COG4742	1179082	1179630	+	[K] Predicted transcriptional regulator   
603
	MKIIPDPF_01320	CDS	NA	1179795	1180016	-	NA
604
	MKIIPDPF_01321	CDS	NA	1180175	1180618	+	NA
605
	MKIIPDPF_01322	CDS	ROG0671	1180800	1181369	+	NA
606
	MKIIPDPF_01323	CDS	NA	1181928	1182041	-	NA
	MKIIPDPF_01324	CDS	COG0641	1182045	1183055	-	[R] Arylsulfatase regulator (Fe-S oxidoreductase)  
	MKIIPDPF_01325	CDS	ROG1480	1183064	1183216	-	NA
607
	MKIIPDPF_01326	CDS	ROG0051	1183398	1183964	+	NA
608
	MKIIPDPF_01327	CDS	COG0778	1184018	1184761	+	[C] Nitroreductase     
609
	MKIIPDPF_01328	CDS	NA	1185165	1185386	-	NA
	MKIIPDPF_01329	CDS	NA	1185422	1185850	-	NA
610
	MKIIPDPF_01330	CDS	ROG3876	1185973	1186149	+	NA
611
	MKIIPDPF_01331	CDS	COG0040	1186237	1187226	-	[E] ATP phosphoribosyltransferase    
612
	MKIIPDPF_01332	CDS	COG0778	1187392	1187901	-	[C] Nitroreductase     
613
	MKIIPDPF_01333	CDS	COG1773	1187987	1188211	+	[C] Rubredoxin     
614
	MKIIPDPF_01334	CDS	COG1051	1188213	1188677	-	[F] ADP-ribose pyrophosphatase    
615
	MKIIPDPF_01335	CDS	COG3920	1188764	1189828	-	[T] Signal transduction histidine kinase  
616
	MKIIPDPF_01336	CDS	COG5012	1189929	1190945	-	[R] Predicted cobalamin binding protein  
617
	MKIIPDPF_01337	CDS	NA	1191056	1191241	+	NA
618
	MKIIPDPF_01338	CDS	COG2524	1191328	1192209	+	[K] Predicted transcriptional regulator, contains C-terminal CBS
619
	MKIIPDPF_01339	CDS	COG1899	1192330	1193250	+	[O] Deoxyhypusine synthase    
	MKIIPDPF_01340	CDS	NA	1193296	1193811	+	NA
620
	MKIIPDPF_01341	CDS	COG0269	1193903	1194553	-	[G] 3-hexulose-6-phosphate synthase and related proteins 
621
	MKIIPDPF_01342	CDS	COG0310	1194724	1195398	+	[P] ABC-type Co2+ transport system, permease component
	MKIIPDPF_01343	CDS	COG1930	1195402	1195686	+	[P] ABC-type cobalt transport system, periplasmic component
	MKIIPDPF_01344	CDS	COG0619	1195709	1196476	+	[P] ABC-type cobalt transport system, permease component
	MKIIPDPF_01345	CDS	COG1122	1196561	1197394	+	[P] ABC-type cobalt transport system, ATPase component
	MKIIPDPF_01346	CDS	COG1731	1197407	1197868	+	[H] Archaeal riboflavin synthase   
	MKIIPDPF_01347	CDS	COG0655	1197893	1198474	+	[R] Multimeric flavodoxin WrbA   
	MKIIPDPF_01348	CDS	COG0463	1198495	1199193	+	[M] Glycosyltransferases involved in cell wall biogenesis
	MKIIPDPF_01349	CDS	COG2456	1199194	1199523	+	[S] Uncharacterized conserved protein   
622
	MKIIPDPF_01350	CDS	COG0438	1199743	1200882	+	[M] Glycosyltransferase     
623
	MKIIPDPF_01351	CDS	COG0247	1200986	1201675	+	[C] Fe-S oxidoreductase    
	MKIIPDPF_01352	CDS	COG1139	1201668	1202861	+	[C] Uncharacterized conserved protein containing a ferredoxin-like
624
	MKIIPDPF_01353	CDS	COG1891	1202964	1203674	+	[S] Uncharacterized protein conserved in archaea 
	MKIIPDPF_01354	CDS	COG0516	1203693	1205174	+	[F] IMP dehydrogenase/GMP reductase   
	MKIIPDPF_01355	CDS	COG0746	1205186	1205785	+	[H] Molybdopterin-guanine dinucleotide biosynthesis protein A 
625
	MKIIPDPF_01356	CDS	COG0164	1205775	1205978	-	[L] Ribonuclease HII    
626
	MKIIPDPF_01357	CDS	ROG0600	1206161	1206916	-	NA
	MKIIPDPF_01358	CDS	COG2242	1206967	1207524	-	[H] Precorrin-6B methylase 2   
	MKIIPDPF_01359	CDS	COG0163	1207521	1208108	-	[H] 3-polyprenyl-4-hydroxybenzoate decarboxylase    
627
	MKIIPDPF_01360	CDS	COG1078	1208231	1209451	-	[R] HD superfamily phosphohydrolases   
	MKIIPDPF_01361	CDS	COG0314	1209466	1209897	-	[H] Molybdopterin converting factor, large subunit 
	MKIIPDPF_01362	CDS	COG1056	1209947	1210474	-	[H] Nicotinamide mononucleotide adenylyltransferase   
628
	MKIIPDPF_01363	CDS	COG4555	1210588	1212294	+	[CP] ABC-type Na+ transport system, ATPase component
	MKIIPDPF_01364	CDS	COG1853	1212299	1212850	+	[R] Conserved protein/domain typically associated with flavoprotein
	MKIIPDPF_01365	CDS	COG0589	1212870	1213265	+	[T] Universal stress protein UspA and related
629
	MKIIPDPF_01366	CDS	NA	1213358	1213546	+	NA
630
	MKIIPDPF_01367	CDS	COG1773	1213857	1214024	+	[C] Rubredoxin     
	MKIIPDPF_01368	CDS	COG1773	1214040	1214201	+	[C] Rubredoxin     
	MKIIPDPF_01369	CDS	COG0426	1214202	1215377	+	[C] Uncharacterized flavoproteins    
	MKIIPDPF_01370	CDS	COG1528	1215367	1215876	+	[P] Ferritin-like protein    
	MKIIPDPF_01371	CDS	COG0450	1215890	1216567	+	[O] Peroxiredoxin     
	MKIIPDPF_01372	CDS	COG0605	1216578	1217189	+	[P] Superoxide dismutase    
631
	MKIIPDPF_01373	CDS	COG1541	1217367	1217819	+	[H] Coenzyme F390 synthetase   
	MKIIPDPF_01374	CDS	COG1541	1217828	1218661	+	[H] Coenzyme F390 synthetase   
	MKIIPDPF_01375	CDS	COG4747	1218724	1219155	+	[R] ACT domain-containing protein   
632
	MKIIPDPF_01376	CDS	COG1497	1219171	1219965	-	[K] Predicted transcriptional regulator   
	MKIIPDPF_01377	CDS	COG0618	1219962	1221353	-	[R] Exopolyphosphatase-related proteins    
	MKIIPDPF_01378	CDS	COG1400	1221400	1221675	-	[U] Signal recognition particle 19 kDa protein
	MKIIPDPF_01379	CDS	COG1587	1221701	1222492	-	[H] Uroporphyrinogen-III synthase    
	MKIIPDPF_01380	CDS	COG0007	1222541	1223260	-	[H] Uroporphyrinogen-III methylase    
	MKIIPDPF_01381	CDS	COG0047	1223284	1223934	-	[F] Phosphoribosylformylglycinamidine (FGAM) synthase, glutamine amidotransferase domain
	MKIIPDPF_01382	CDS	COG1828	1223938	1224192	-	[F] Phosphoribosylformylglycinamidine (FGAM) synthase, PurS component 
	MKIIPDPF_01383	CDS	COG0152	1224202	1224948	-	[F] Phosphoribosylaminoimidazolesuccinocarboxamide (SAICAR) synthase   
633
	MKIIPDPF_01384	CDS	COG0449	1225080	1226852	+	[M] Glucosamine 6-phosphate synthetase, contains amidotransferase and
	MKIIPDPF_01385	CDS	COG0385	1226852	1227748	+	[R] Predicted Na+-dependent transporter   
634
	MKIIPDPF_01386	CDS	COG1216	1227774	1228766	-	[R] Predicted glycosyltransferases    
635
	MKIIPDPF_01387	CDS	COG0438	1228963	1230102	+	[M] Glycosyltransferase     
636
	MKIIPDPF_01388	CDS	COG3920	1230333	1232696	+	[T] Signal transduction histidine kinase  
	MKIIPDPF_01389	CDS	COG4121	1232738	1233943	+	[S] Uncharacterized conserved protein   
637
	MKIIPDPF_01390	CDS	COG1370	1234122	1236059	+	[O] Prefoldin, molecular chaperone implicated in de
	MKIIPDPF_01391	CDS	COG1308	1236060	1236413	+	[K] Transcription factor homologous to NACalpha-BTF3 
	MKIIPDPF_01392	CDS	COG1409	1236413	1237150	+	[R] Predicted phosphohydrolases    
	MKIIPDPF_01393	CDS	ROG2726	1237169	1238194	+	NA
	MKIIPDPF_01394	CDS	ROG8080	1238194	1239399	+	NA
	MKIIPDPF_01395	CDS	NA	1239451	1239735	+	NA
638
	MKIIPDPF_01396	CDS	COG1364	1239826	1241031	+	[E] N-acetylglutamate synthase (N-acetylornithine aminotransferase)  
	MKIIPDPF_01397	CDS	COG0548	1241072	1241953	+	[E] Acetylglutamate kinase    
639
	MKIIPDPF_01398	CDS	COG0473	1242093	1243085	-	[CE] Isocitrate/isopropylmalate dehydrogenase    
640
	MKIIPDPF_01399	CDS	COG0457	1243209	1244099	+	[R] FOG: TPR repeat   
	MKIIPDPF_01400	CDS	COG1413	1244189	1244746	+	[C] FOG: HEAT repeat   
	MKIIPDPF_01401	CDS	COG0039	1244758	1245729	+	[C] Malate/lactate dehydrogenases    
641
	MKIIPDPF_01402	CDS	COG0311	1246260	1246838	+	[H] Predicted glutamine amidotransferase involved in pyridoxine
	MKIIPDPF_01403	CDS	COG0067	1246826	1247743	+	[E] Glutamate synthase domain 1  
	MKIIPDPF_01404	CDS	COG2218	1247755	1248441	+	[C] Formylmethanofuran dehydrogenase subunit C  
	MKIIPDPF_01405	CDS	COG1035	1248441	1249511	+	[C] Coenzyme F420-reducing hydrogenase, beta subunit 
	MKIIPDPF_01406	CDS	COG0069	1249513	1251012	+	[E] Glutamate synthase domain 2  
642
	MKIIPDPF_01407	CDS	COG2211	1251148	1252545	+	[G] Na+/melibiose symporter and related transporters 
	MKIIPDPF_01408	CDS	COG3369	1252523	1253221	+	[S] Uncharacterized conserved protein   
643
	MKIIPDPF_01409	CDS	ROG0799	1253225	1253698	-	NA
	MKIIPDPF_01410	CDS	COG0310	1253707	1254330	-	[P] ABC-type Co2+ transport system, permease component
	MKIIPDPF_01411	CDS	ROG2772	1254358	1254792	-	NA
644
	MKIIPDPF_01412	CDS	COG0513	1254989	1256266	-	[LKJ] Superfamily II DNA and RNA helicases
645
	MKIIPDPF_01413	CDS	COG0212	1256566	1257183	-	[H] 5-formyltetrahydrofolate cyclo-ligase    
646
	MKIIPDPF_01414	CDS	COG1714	1257283	1257684	-	[S] Predicted membrane protein/domain   
	MKIIPDPF_01415	CDS	COG0309	1257704	1258714	-	[O] Hydrogenase maturation factor   
647
	MKIIPDPF_01416	CDS	COG2007	1258881	1259264	+	[J] Ribosomal protein S8E   
648
	MKIIPDPF_01417	CDS	COG0417	1259330	1259983	+	[L] DNA polymerase elongation subunit (family B)
649
	MKIIPDPF_01418	CDS	COG1011	1260233	1260913	+	[R] Predicted hydrolase (HAD superfamily)  
	MKIIPDPF_01419	CDS	NA	1260928	1261089	+	NA
	MKIIPDPF_01420	CDS	ROG3719	1261140	1262489	+	NA
	MKIIPDPF_01421	CDS	COG1277	1262507	1262764	+	[R] ABC-type transport system involved in multi-copper
	MKIIPDPF_01422	CDS	NA	1262788	1262946	+	NA
	MKIIPDPF_01423	CDS	NA	1262970	1263335	+	NA
650
	MKIIPDPF_01424	CDS	COG0708	1263527	1264300	-	[L] Exonuclease III    
651
	MKIIPDPF_01425	CDS	COG0370	1264525	1266435	-	[P] Fe2+ transport system protein B 
	MKIIPDPF_01426	CDS	COG1321	1266448	1267167	-	[K] Mn-dependent transcriptional regulator   
	MKIIPDPF_01427	CDS	COG1584	1267274	1267867	-	[S] Predicted membrane protein   
	MKIIPDPF_01428	CDS	COG0365	1267913	1269817	-	[I] Acyl-coenzyme A synthetases/AMP-(fatty) acid ligases 
652
	MKIIPDPF_01429	CDS	COG0459	1269968	1271605	-	[O] Chaperonin GroEL (HSP60 family)  
653
	MKIIPDPF_01430	CDS	ROG6243	1271830	1272243	-	NA
	MKIIPDPF_01431	CDS	COG0426	1272244	1273473	-	[C] Uncharacterized flavoproteins    
654
	MKIIPDPF_01432	CDS	COG1600	1273582	1274409	-	[C] Uncharacterized Fe-S protein   
655
	MKIIPDPF_01433	CDS	COG4740	1274544	1275092	-	[R] Predicted metalloprotease    
656
	MKIIPDPF_01434	CDS	COG2403	1275158	1276546	-	[R] Predicted GTPase    
657
	MKIIPDPF_01435	CDS	COG1745	1276766	1277074	-	[R] Predicted metal-binding protein   
658
	MKIIPDPF_01436	CDS	COG0141	1277411	1278685	+	[E] Histidinol dehydrogenase    
	MKIIPDPF_01437	CDS	COG0017	1278690	1280003	+	[J] Aspartyl/asparaginyl-tRNA synthetases    
	MKIIPDPF_01438	CDS	COG2082	1280015	1280635	+	[H] Precorrin isomerase    
	MKIIPDPF_01439	CDS	COG0001	1280699	1281964	+	[H] Glutamate-1-semialdehyde aminotransferase    
659
	MKIIPDPF_01440	CDS	NA	1282082	1282660	-	NA
660
	MKIIPDPF_01441	CDS	ROG2390	1282760	1283470	-	NA
661
	MKIIPDPF_01442	CDS	COG4002	1283744	1284448	+	[R] Predicted phosphotransacetylase    
	MKIIPDPF_01443	CDS	COG0020	1284463	1285263	+	[I] Undecaprenyl pyrophosphate synthase   
662
	MKIIPDPF_01444	CDS	COG0084	1285432	1286061	+	[L] Mg-dependent DNase    
663
	MKIIPDPF_01445	CDS	COG0599	1286207	1286566	-	[S] Uncharacterized homolog of gamma-carboxymuconolactone decarboxylase subunit
664
	MKIIPDPF_01446	CDS	COG1985	1286653	1287303	+	[H] Pyrimidine reductase, riboflavin biosynthesis  
	MKIIPDPF_01447	CDS	COG1790	1287363	1287899	+	[S] Uncharacterized protein conserved in archaea 
665
	MKIIPDPF_01448	CDS	COG1429	1288137	1292030	+	[H] Cobalamin biosynthesis protein CobN and related
666
	MKIIPDPF_01449	CDS	COG2218	1292094	1293017	-	[C] Formylmethanofuran dehydrogenase subunit C  
667
	MKIIPDPF_01450	CDS	NA	1293124	1293288	+	NA
	MKIIPDPF_01451	CDS	NA	1293258	1293890	+	NA
668
	MKIIPDPF_01452	CDS	COG0470	1293982	1295412	-	[L] ATPase involved in DNA replication 
	MKIIPDPF_01453	CDS	COG0470	1295434	1296390	-	[L] ATPase involved in DNA replication 
669
	MKIIPDPF_01454	CDS	COG0169	1296572	1297414	-	[E] Shikimate 5-dehydrogenase    
670
	MKIIPDPF_01455	CDS	COG1458	1297584	1298246	+	[R] Predicted DNA-binding protein containing PIN domain
	MKIIPDPF_01456	CDS	COG0124	1298297	1299574	+	[J] Histidyl-tRNA synthetase    
	MKIIPDPF_01457	CDS	COG0139	1299540	1299965	+	[E] Phosphoribosyl-AMP cyclohydrolase    
	MKIIPDPF_01458	CDS	COG1855	1299966	1301798	+	[R] ATPase (PilT family)   
	MKIIPDPF_01459	CDS	COG1082	1301808	1302551	+	[G] Sugar phosphate isomerases/epimerases   
	MKIIPDPF_01460	CDS	COG2085	1302567	1303247	+	[R] Predicted dinucleotide-binding enzymes   
	MKIIPDPF_01461	CDS	COG0794	1303278	1303862	+	[M] Predicted sugar phosphate isomerase involved in
671
	MKIIPDPF_01462	CDS	COG1676	1304037	1304543	+	[J] tRNA splicing endonuclease   
	MKIIPDPF_01463	CDS	COG0180	1304636	1305739	+	[J] Tryptophanyl-tRNA synthetase    
	MKIIPDPF_01464	CDS	COG1300	1305741	1306373	+	[S] Uncharacterized membrane protein   
672
	MKIIPDPF_01465	CDS	ROG2661	1308085	1308396	-	NA
673
	MKIIPDPF_01466	CDS	COG2043	1308529	1309254	-	[S] Uncharacterized protein conserved in archaea 
	MKIIPDPF_01467	CDS	COG2043	1309295	1310002	-	[S] Uncharacterized protein conserved in archaea 
674
	MKIIPDPF_01468	CDS	COG0498	1310665	1311867	+	[E] Threonine synthase    
675
	MKIIPDPF_01469	CDS	COG2036	1312091	1312300	+	[B] Histones H3 and H4  
676
	MKIIPDPF_01470	CDS	COG1358	1312609	1312980	+	[J] Ribosomal protein HS6-type (S12/L30/L7a)  
	MKIIPDPF_01471	CDS	COG2053	1313031	1313237	+	[J] Ribosomal protein S28E/S33   
	MKIIPDPF_01472	CDS	COG2075	1313254	1313415	+	[J] Ribosomal protein L24E   
	MKIIPDPF_01473	CDS	COG0105	1313412	1313867	+	[F] Nucleoside diphosphate kinase   
	MKIIPDPF_01474	CDS	COG0532	1313882	1315666	+	[J] Translation initiation factor 2 (IF-2; GTPase)
	MKIIPDPF_01475	CDS	COG2125	1315693	1316073	+	[J] Ribosomal protein S6E (S10)  
	MKIIPDPF_01476	CDS	COG5257	1316100	1317326	+	[J] Translation initiation factor 2, gamma subunit
	MKIIPDPF_01477	CDS	COG1412	1317351	1317704	+	[R] Uncharacterized proteins of PilT N-term./Vapc superfamily
	MKIIPDPF_01478	CDS	COG0221	1317720	1318250	+	[C] Inorganic pyrophosphatase    
	MKIIPDPF_01479	CDS	COG1095	1318272	1318826	+	[K] DNA-directed RNA polymerase, subunit E' 
	MKIIPDPF_01480	CDS	COG2093	1318823	1319005	+	[K] DNA-directed RNA polymerase, subunit E'' 
	MKIIPDPF_01481	CDS	COG1909	1319043	1319537	+	[S] Uncharacterized protein conserved in archaea 
	MKIIPDPF_01482	CDS	COG2004	1319539	1319844	+	[J] Ribosomal protein S24E   
	MKIIPDPF_01483	CDS	COG1998	1319845	1320000	+	[J] Ribosomal protein S27AE   
	MKIIPDPF_01484	CDS	COG0165	1320010	1321413	+	[E] Argininosuccinate lyase    
677
	MKIIPDPF_01485	CDS	COG3247	1321562	1321705	+	[S] Uncharacterized conserved protein   
678
	MKIIPDPF_01486	CDS	COG1365	1321721	1322710	-	[R] Predicted ATPase (PP-loop superfamily)  
679
	MKIIPDPF_01487	CDS	COG1207	1322773	1323381	+	[M] N-acetylglucosamine-1-phosphate uridyltransferase (contains nucleotidyltransferase and I-patch
680
	MKIIPDPF_01488	CDS	COG1881	1323548	1324003	-	[R] Phospholipid-binding protein    
681
	MKIIPDPF_01489	CDS	COG1474	1324049	1324789	+	[LO] Cdc6-related protein, AAA superfamily ATPase 
	MKIIPDPF_01490	CDS	COG2064	1324783	1325574	+	[NU] Flp pilus assembly protein TadC 
682
	MKIIPDPF_01491	CDS	COG0644	1325638	1326822	-	[C] Dehydrogenases (flavoproteins)    
	MKIIPDPF_01492	CDS	COG1145	1326828	1326989	-	[C] Ferredoxin     
683
	MKIIPDPF_01493	CDS	ROG0653	1327172	1327672	+	NA
684
	MKIIPDPF_01494	CDS	ROG2548	1327780	1328031	+	NA
685
	MKIIPDPF_01495	CDS	COG2116	1328265	1329089	+	[P] Formate/nitrite family of transporters  
	MKIIPDPF_01496	CDS	COG0243	1329130	1331175	+	[C] Anaerobic dehydrogenases, typically selenocysteine-containing  
	MKIIPDPF_01497	CDS	COG1035	1331188	1332372	+	[C] Coenzyme F420-reducing hydrogenase, beta subunit 
	MKIIPDPF_01498	CDS	NA	1332409	1332705	+	NA
686
	MKIIPDPF_01499	CDS	COG3920	1340024	1341709	+	[T] Signal transduction histidine kinase  
687
	MKIIPDPF_01500	CDS	ROG5354	1342166	1343575	+	NA
688
	MKIIPDPF_01501	CDS	COG1287	1343733	1345268	-	[R] Uncharacterized membrane protein, required for N-linked
689
	MKIIPDPF_01502	CDS	NA	1345935	1346702	+	NA
	MKIIPDPF_01503	CDS	COG1822	1346724	1348001	+	[S] Predicted archaeal membrane protein  
690
	MKIIPDPF_01504	CDS	COG3339	1348193	1348615	+	[S] Uncharacterized conserved protein   
691
	MKIIPDPF_01505	CDS	COG4311	1348597	1350021	-	[E] Sarcosine oxidase delta subunit  
692
	MKIIPDPF_01506	CDS	COG1673	1350487	1351038	+	[S] Uncharacterized protein conserved in archaea 
	MKIIPDPF_01507	CDS	ROG0256	1351050	1352285	+	NA
	MKIIPDPF_01508	CDS	COG1201	1352303	1354450	+	[R] Lhr-like helicases    
693
	MKIIPDPF_01509	CDS	ROG0923	1354633	1355097	+	NA
	MKIIPDPF_01510	CDS	ROG4619	1355058	1355405	+	NA
	MKIIPDPF_01511	CDS	ROG4619	1355694	1356881	+	NA
694
	MKIIPDPF_01512	CDS	COG1846	1356971	1357462	+	[K] Transcriptional regulators    
	MKIIPDPF_01513	CDS	COG0534	1357446	1358801	+	[V] Na+-driven multidrug efflux pump  
695
	MKIIPDPF_01514	CDS	COG0798	1358900	1359937	+	[P] Arsenite efflux pump ACR3 and related
696
	MKIIPDPF_01515	CDS	ROG3607	1360060	1360728	-	NA
697
	MKIIPDPF_01516	CDS	COG0463	1361353	1362090	+	[M] Glycosyltransferases involved in cell wall biogenesis
	MKIIPDPF_01517	CDS	COG1215	1362100	1362279	+	[M] Glycosyltransferases, probably involved in cell wall
	MKIIPDPF_01518	CDS	COG0438	1362406	1363536	+	[M] Glycosyltransferase     
	MKIIPDPF_01519	CDS	COG1089	1363533	1364579	+	[M] GDP-D-mannose dehydratase    
	MKIIPDPF_01520	CDS	COG0399	1364576	1365667	+	[M] Predicted pyridoxal phosphate-dependent enzyme apparently involved
	MKIIPDPF_01521	CDS	COG0438	1365664	1366791	+	[M] Glycosyltransferase     
	MKIIPDPF_01522	CDS	COG0454	1366782	1367324	+	[KR] Histone acetyltransferase HPA2 and related acetyltransferases
	MKIIPDPF_01523	CDS	NA	1367311	1368252	+	NA
	MKIIPDPF_01524	CDS	COG0438	1368257	1369342	+	[M] Glycosyltransferase     
698
	MKIIPDPF_01525	CDS	ROG1116	1372331	1372558	+	NA
699
	MKIIPDPF_01526	CDS	COG2327	1373898	1374050	+	[S] Uncharacterized conserved protein   
	MKIIPDPF_01527	CDS	NA	1374047	1374151	+	NA
700
	MKIIPDPF_01528	CDS	NA	1374242	1374415	-	NA
	MKIIPDPF_01529	CDS	COG1035	1374412	1375458	-	[C] Coenzyme F420-reducing hydrogenase, beta subunit 
	MKIIPDPF_01530	CDS	COG2244	1375455	1376888	-	[R] Membrane protein involved in the export
701
	MKIIPDPF_01531	CDS	ROG2794	1377279	1377413	+	NA
	MKIIPDPF_01532	CDS	NA	1377382	1377576	+	NA
702
	MKIIPDPF_01533	CDS	COG1216	1377692	1378666	-	[R] Predicted glycosyltransferases    
	MKIIPDPF_01534	CDS	NA	1378635	1378733	-	NA
	MKIIPDPF_01535	CDS	COG0562	1378733	1379059	-	[M] UDP-galactopyranose mutase    
	MKIIPDPF_01536	CDS	COG0562	1379029	1379874	-	[M] UDP-galactopyranose mutase    
	MKIIPDPF_01537	CDS	COG2244	1379898	1381166	-	[R] Membrane protein involved in the export
703
	MKIIPDPF_01538	CDS	NA	1381297	1381893	+	NA
	MKIIPDPF_01539	CDS	COG1988	1381899	1382480	+	[R] Predicted membrane-bound metal-dependent hydrolases  
704
	MKIIPDPF_01540	CDS	NA	1382496	1383113	-	NA
705
	MKIIPDPF_01541	CDS	COG1073	1383203	1384108	-	[R] Hydrolases of the alpha/beta superfamily 
706
	MKIIPDPF_01542	CDS	ROG4758	1384255	1384452	-	NA
707
	MKIIPDPF_01543	CDS	COG3920	1384506	1386209	+	[T] Signal transduction histidine kinase  
708
	MKIIPDPF_01544	CDS	COG1305	1386431	1389154	-	[E] Transglutaminase-like enzymes, putative cysteine proteases 
709
	MKIIPDPF_01545	CDS	COG3920	1389537	1392335	-	[T] Signal transduction histidine kinase  
710
	MKIIPDPF_01546	CDS	COG1887	1392471	1393580	+	[M] Putative glycosyl/glycerophosphate transferases involved in teichoic
	MKIIPDPF_01547	CDS	COG0438	1393581	1394810	+	[M] Glycosyltransferase     
711
	MKIIPDPF_01548	CDS	COG0438	1394831	1395847	-	[M] Glycosyltransferase     
712
	MKIIPDPF_01549	CDS	COG1887	1396109	1397233	+	[M] Putative glycosyl/glycerophosphate transferases involved in teichoic
713
	MKIIPDPF_01550	CDS	COG2244	1397320	1398573	-	[R] Membrane protein involved in the export
	MKIIPDPF_01551	CDS	COG0240	1398594	1399559	-	[C] Glycerol-3-phosphate dehydrogenase    
	MKIIPDPF_01552	CDS	COG1213	1399556	1400251	-	[M] Predicted sugar nucleotidyltransferases   
714
	MKIIPDPF_01553	CDS	COG0438	1400349	1401500	+	[M] Glycosyltransferase     
715
	MKIIPDPF_01554	CDS	NA	1401603	1402139	+	NA
716
	MKIIPDPF_01555	CDS	COG2060	1402375	1402662	+	[P] K+-transporting ATPase, A chain  
	MKIIPDPF_01556	CDS	COG1807	1402659	1403009	+	[M] 4-amino-4-deoxy-L-arabinose transferase and related glycosyltransferases of
717
	MKIIPDPF_01557	CDS	COG0451	1403213	1404154	+	[MG] Nucleoside-diphosphate-sugar epimerases    
	MKIIPDPF_01558	CDS	COG0463	1404157	1405032	+	[M] Glycosyltransferases involved in cell wall biogenesis
	MKIIPDPF_01559	CDS	COG0451	1405102	1406094	+	[MG] Nucleoside-diphosphate-sugar epimerases    
	MKIIPDPF_01560	CDS	COG0438	1406121	1407302	+	[M] Glycosyltransferase     
	MKIIPDPF_01561	CDS	COG0463	1407311	1408000	+	[M] Glycosyltransferases involved in cell wall biogenesis
	MKIIPDPF_01562	CDS	COG0392	1408007	1409002	+	[S] Predicted integral membrane protein  
718
	MKIIPDPF_01563	CDS	COG2244	1409085	1410494	-	[R] Membrane protein involved in the export
	MKIIPDPF_01564	CDS	COG0451	1410514	1411443	-	[MG] Nucleoside-diphosphate-sugar epimerases    
	MKIIPDPF_01565	CDS	COG4743	1411451	1413301	-	[S] Predicted membrane protein   
719
	MKIIPDPF_01566	CDS	COG1470	1413471	1413983	-	[S] Predicted membrane protein   
720
	MKIIPDPF_01567	CDS	COG4042	1414239	1414538	+	[S] Predicted membrane protein   
	MKIIPDPF_01568	CDS	COG4041	1414535	1415038	+	[S] Predicted membrane protein   
	MKIIPDPF_01569	CDS	COG4040	1415051	1415302	+	[S] Predicted membrane protein   
	MKIIPDPF_01570	CDS	COG4039	1415335	1415607	+	[S] Predicted membrane protein   
	MKIIPDPF_01571	CDS	COG4038	1415646	1415906	+	[S] Predicted membrane protein   
	MKIIPDPF_01572	CDS	COG4037	1415903	1416385	+	[S] Predicted membrane protein   
	MKIIPDPF_01573	CDS	COG4036	1416382	1417041	+	[S] Predicted membrane protein   
	MKIIPDPF_01574	CDS	COG4078	1417038	1417712	+	[S] Predicted membrane protein   
	MKIIPDPF_01575	CDS	ROG4347	1417724	1417939	+	NA
	MKIIPDPF_01576	CDS	COG0650	1417953	1418816	+	[C] Formate hydrogenlyase subunit 4  
721
	MKIIPDPF_01577	CDS	ROG7027	1418893	1419144	+	NA
	MKIIPDPF_01578	CDS	COG4035	1419159	1419470	+	[S] Predicted membrane protein   
	MKIIPDPF_01579	CDS	COG4084	1419473	1419853	+	[S] Uncharacterized protein conserved in archaea 
	MKIIPDPF_01580	CDS	COG3260	1419894	1420340	+	[C] Ni,Fe-hydrogenase III small subunit  
	MKIIPDPF_01581	CDS	COG3261	1420337	1421449	+	[C] Ni,Fe-hydrogenase III large subunit  
	MKIIPDPF_01582	CDS	COG1145	1421472	1422494	+	[C] Ferredoxin     
	MKIIPDPF_01583	CDS	COG1145	1422528	1423853	+	[C] Ferredoxin     
	MKIIPDPF_01584	CDS	COG4030	1423890	1424906	+	[S] Uncharacterized protein conserved in archaea 
722
	MKIIPDPF_01585	CDS	COG2037	1425035	1425925	+	[C] Formylmethanofuran:tetrahydromethanopterin formyltransferase    
	MKIIPDPF_01586	CDS	COG0524	1425925	1426833	+	[G] Sugar kinases, ribokinase family  
	MKIIPDPF_01587	CDS	COG1145	1426882	1427640	+	[C] Ferredoxin     
	MKIIPDPF_01588	CDS	COG1125	1427630	1428265	+	[E] ABC-type proline/glycine betaine transport systems, ATPase
723
	MKIIPDPF_01589	CDS	NA	1428686	1428883	-	NA
724
	MKIIPDPF_01591	CDS	COG1266	37	840	+	[R] Predicted metal-dependent membrane protease  
725
	MKIIPDPF_01592	CDS	COG2897	935	1795	-	[P] Rhodanese-related sulfurtransferase    
726
	MKIIPDPF_01593	CDS	ROG3733	1922	2311	-	NA
727
	MKIIPDPF_01594	CDS	COG3920	2665	4935	-	[T] Signal transduction histidine kinase  
728
	MKIIPDPF_01595	CDS	COG0350	4996	5451	+	[L] Methylated DNA-protein cysteine methyltransferase  
	MKIIPDPF_01596	CDS	NA	5464	5616	+	NA
	MKIIPDPF_01597	CDS	ROG4630	5653	6894	+	NA
729
	MKIIPDPF_01598	CDS	COG1880	6982	7173	-	[C] CO dehydrogenase/acetyl-CoA synthase epsilon subunit 
	MKIIPDPF_01599	CDS	COG1880	7196	7495	-	[C] CO dehydrogenase/acetyl-CoA synthase epsilon subunit 
730
	MKIIPDPF_01600	CDS	COG1152	7615	8046	+	[C] CO dehydrogenase/acetyl-CoA synthase alpha subunit 
	MKIIPDPF_01601	CDS	COG1152	8100	9998	+	[C] CO dehydrogenase/acetyl-CoA synthase alpha subunit 
	MKIIPDPF_01602	CDS	COG1142	10005	10409	+	[C] Fe-S-cluster-containing hydrogenase components 2  
731
	MKIIPDPF_01603	CDS	COG0464	10687	12015	+	[O] ATPases of the AAA+ class 
732
	MKIIPDPF_01604	CDS	COG0104	12149	13171	+	[F] Adenylosuccinate synthase    
733
	MKIIPDPF_01605	CDS	COG0351	13168	13941	-	[H] Hydroxymethylpyrimidine/phosphomethylpyrimidine kinase    
	MKIIPDPF_01606	CDS	COG1920	13941	14621	-	[S] Uncharacterized conserved protein   
	MKIIPDPF_01607	CDS	ROG3261	14618	15310	-	NA
	MKIIPDPF_01608	CDS	COG0442	15323	16720	-	[J] Prolyl-tRNA synthetase    
734
	MKIIPDPF_01609	CDS	COG0371	16854	17897	+	[C] Glycerol dehydrogenase and related enzymes 
	MKIIPDPF_01610	CDS	COG1860	17898	18338	+	[S] Uncharacterized protein conserved in archaea 
	MKIIPDPF_01611	CDS	COG0120	18356	19027	+	[G] Ribose 5-phosphate isomerase   
735
	MKIIPDPF_01612	CDS	ROG3612	19171	19377	-	NA
	MKIIPDPF_01613	CDS	COG1108	19380	20213	-	[P] ABC-type Mn2+/Zn2+ transport systems, permease components
	MKIIPDPF_01614	CDS	COG1121	20218	21012	-	[P] ABC-type Mn/Zn transport systems, ATPase component
	MKIIPDPF_01615	CDS	COG0803	21012	21932	-	[P] ABC-type metal ion transport system, periplasmic
736
	MKIIPDPF_01616	CDS	COG0864	22068	22448	+	[K] Predicted transcriptional regulators containing the CopG/Arc/MetJ
737
	MKIIPDPF_01617	CDS	COG2875	22458	23258	-	[H] Precorrin-4 methylase    
	MKIIPDPF_01618	CDS	COG1810	23270	24142	-	[S] Uncharacterized protein conserved in archaea 
	MKIIPDPF_01619	CDS	COG2034	24160	24405	-	[S] Predicted membrane protein   
738
	MKIIPDPF_01620	CDS	COG1708	24814	25059	+	[R] Predicted nucleotidyltransferases    
	MKIIPDPF_01621	CDS	COG2445	25056	25226	+	[S] Uncharacterized conserved protein   
	MKIIPDPF_01622	CDS	COG2445	25296	25454	+	[S] Uncharacterized conserved protein   
739
	MKIIPDPF_01623	CDS	NA	25611	25823	-	NA
740
	MKIIPDPF_01624	CDS	COG4052	25932	26339	-	[R] Uncharacterized protein related to methyl coenzyme
741
	MKIIPDPF_01625	CDS	NA	26415	26861	+	NA
	MKIIPDPF_01626	CDS	COG2018	26864	27616	+	[R] Uncharacterized distant relative of homeotic protein
	MKIIPDPF_01627	CDS	COG2229	27619	28794	+	[R] Predicted GTPase    
	MKIIPDPF_01628	CDS	COG0467	28795	29484	+	[T] RecA-superfamily ATPases implicated in signal transduction
742
	MKIIPDPF_01629	CDS	COG0457	29611	30243	+	[R] FOG: TPR repeat   
743
	MKIIPDPF_01630	CDS	COG0472	30589	31560	-	[M] UDP-N-acetylmuramyl pentapeptide phosphotransferase/UDP-N-acetylglucosamine-1-phosphate transferase  
	MKIIPDPF_01631	CDS	COG1710	31612	32076	-	[S] Uncharacterized protein conserved in archaea 
	MKIIPDPF_01632	CDS	COG1771	32085	33662	-	[S] Uncharacterized protein conserved in archaea 
744
	MKIIPDPF_01633	CDS	COG0143	33844	35802	-	[J] Methionyl-tRNA synthetase    
745
	MKIIPDPF_01634	CDS	NA	35966	36067	-	NA
746
	MKIIPDPF_01635	CDS	COG2219	36135	37472	+	[L] Eukaryotic-type DNA primase, large subunit 
	MKIIPDPF_01636	CDS	NA	37438	37575	+	NA
747
	MKIIPDPF_01637	CDS	COG1467	37676	38542	+	[L] Eukaryotic-type DNA primase, catalytic (small) subunit
748
	MKIIPDPF_01638	CDS	COG1429	38620	40485	-	[H] Cobalamin biosynthesis protein CobN and related
	MKIIPDPF_01639	CDS	COG1429	40467	43370	-	[H] Cobalamin biosynthesis protein CobN and related
749
	MKIIPDPF_01640	CDS	COG2250	43924	44214	+	[S] Uncharacterized conserved protein related to C-terminal
750
	MKIIPDPF_01641	CDS	COG1746	44519	45880	-	[J] tRNA nucleotidyltransferase (CCA-adding enzyme)  
	MKIIPDPF_01642	CDS	COG1514	45930	46484	-	[J] 2'-5' RNA ligase   
	MKIIPDPF_01643	CDS	ROG8330	46488	47417	-	NA
	MKIIPDPF_01644	CDS	COG1465	47479	48603	-	[E] Predicted alternative 3-dehydroquinate synthase  
	MKIIPDPF_01645	CDS	COG1830	48606	49406	-	[G] DhnA-type fructose-1,6-bisphosphate aldolase and related enzymes
	MKIIPDPF_01646	CDS	COG0500	49396	49947	-	[QR] SAM-dependent methyltransferases    
	MKIIPDPF_01647	CDS	NA	49982	50149	-	NA
	MKIIPDPF_01648	CDS	COG1829	50174	51037	-	[R] Predicted archaeal kinase (sugar kinase superfamily)
751
	MKIIPDPF_01649	CDS	COG1387	51237	51782	+	[ER] Histidinol phosphatase and related hydrolases of
752
	MKIIPDPF_01650	CDS	NA	51760	51927	-	NA
	MKIIPDPF_01651	CDS	ROG0886	51962	52573	-	NA
753
	MKIIPDPF_01652	CDS	COG0501	53093	54064	+	[O] Zn-dependent protease with chaperone function 
754
	MKIIPDPF_01653	CDS	COG2932	54252	54866	-	[K] Predicted transcriptional regulator   
	MKIIPDPF_01654	CDS	COG0710	54868	55536	-	[E] 3-dehydroquinate dehydratase    
755
	MKIIPDPF_01655	CDS	COG4053	55726	56454	+	[S] Uncharacterized protein conserved in archaea 
756
	MKIIPDPF_01656	CDS	COG0074	56568	57428	+	[C] Succinyl-CoA synthetase, alpha subunit  
	MKIIPDPF_01657	CDS	COG1257	57482	58675	+	[I] Hydroxymethylglutaryl-CoA reductase    
757
	MKIIPDPF_01658	CDS	COG1814	58785	59363	+	[S] Uncharacterized membrane protein   
	MKIIPDPF_01660	CDS	COG3339	1838	2278	+	[S] Uncharacterized conserved protein   
758
	MKIIPDPF_01661	CDS	ROG4290	2489	11278	+	NA
759
	MKIIPDPF_01662	CDS	COG0501	11283	12218	-	[O] Zn-dependent protease with chaperone function 
	MKIIPDPF_01663	CDS	ROG5354	12223	12888	-	NA
760
	MKIIPDPF_01664	CDS	COG2043	13211	13897	+	[S] Uncharacterized protein conserved in archaea 
761
	MKIIPDPF_01665	CDS	COG3920	13992	15662	+	[T] Signal transduction histidine kinase  
762
	MKIIPDPF_01666	CDS	ROG1271	16382	17248	+	NA
763
	MKIIPDPF_01667	CDS	COG2035	17347	18216	+	[S] Predicted membrane protein   
764
	MKIIPDPF_01668	CDS	COG0574	18298	19539	+	[G] Phosphoenolpyruvate synthase/pyruvate phosphate dikinase  
765
	MKIIPDPF_01669	CDS	COG3920	19573	21363	-	[T] Signal transduction histidine kinase  
	MKIIPDPF_01670	CDS	COG2202	21369	23135	-	[T] FOG: PAS/PAC domain   
	MKIIPDPF_01671	CDS	COG1429	23246	26608	-	[H] Cobalamin biosynthesis protein CobN and related
766
	MKIIPDPF_01672	CDS	NA	26695	26793	-	NA
	MKIIPDPF_01673	CDS	COG1122	26790	28163	-	[P] ABC-type cobalt transport system, ATPase component
	MKIIPDPF_01674	CDS	COG0619	28170	28904	-	[P] ABC-type cobalt transport system, permease component
	MKIIPDPF_01675	CDS	ROG0546	28917	29468	-	NA
	MKIIPDPF_01676	CDS	COG1239	29479	31266	-	[H] Mg-chelatase subunit ChlI   
767
	MKIIPDPF_01677	CDS	COG0438	31464	32552	-	[M] Glycosyltransferase     
768
	MKIIPDPF_01678	CDS	COG1415	32706	33785	-	[S] Uncharacterized conserved protein   
769
	MKIIPDPF_01679	CDS	COG0784	33889	34722	-	[T] FOG: CheY-like receiver   
	MKIIPDPF_01680	CDS	COG3920	34841	36586	-	[T] Signal transduction histidine kinase  
	MKIIPDPF_01681	CDS	COG0784	36612	37046	-	[T] FOG: CheY-like receiver   
	MKIIPDPF_01682	CDS	COG4251	37043	38071	-	[T] Bacteriophytochrome (light-regulated signal transduction histidine kinase)
770
	MKIIPDPF_01683	CDS	COG0178	38220	41087	-	[L] Excinuclease ATPase subunit   
	MKIIPDPF_01684	CDS	COG0556	41135	43075	-	[L] Helicase subunit of the DNA excision
771
	MKIIPDPF_01685	CDS	COG0322	43259	44992	+	[L] Nuclease subunit of the excinuclease complex
772
	MKIIPDPF_01686	CDS	COG3707	45131	46369	+	[T] Response regulator with putative antiterminator output
	MKIIPDPF_01687	CDS	COG0467	46423	47142	+	[T] RecA-superfamily ATPases implicated in signal transduction
773
	MKIIPDPF_01688	CDS	NA	47293	47646	+	NA
774
	MKIIPDPF_01689	CDS	COG1363	47663	48685	-	[G] Cellulase M and related proteins 
	MKIIPDPF_01690	CDS	ROG5297	48700	48915	-	NA
775
	MKIIPDPF_01691	CDS	COG1701	49144	49890	+	[S] Uncharacterized protein conserved in archaea 
776
	MKIIPDPF_01692	CDS	COG1936	49969	50511	+	[F] Predicted nucleotide kinase (related to CMP
	MKIIPDPF_01693	CDS	COG1931	50545	50928	+	[S] Uncharacterized protein conserved in archaea 
777
	MKIIPDPF_01694	CDS	COG2102	51050	51727	-	[R] Predicted ATPases of PP-loop superfamily 
	MKIIPDPF_01695	CDS	COG1285	51752	52543	-	[S] Uncharacterized membrane protein   
778
	MKIIPDPF_01696	CDS	NA	52656	53060	-	NA
779
	MKIIPDPF_01697	CDS	ROG7277	53181	53570	-	NA
	MKIIPDPF_01698	CDS	NA	53581	54630	-	NA
	MKIIPDPF_01699	CDS	ROG6380	54633	56702	-	NA
	MKIIPDPF_01700	CDS	NA	56709	57005	-	NA
780
	MKIIPDPF_01702	CDS	COG4122	3818	4183	-	[R] Predicted O-methyltransferase    
	MKIIPDPF_01703	CDS	NA	4123	4620	-	NA
781
	MKIIPDPF_01704	CDS	COG0454	4949	5461	+	[KR] Histone acetyltransferase HPA2 and related acetyltransferases
782
	MKIIPDPF_01705	CDS	NA	5694	5969	-	NA
	MKIIPDPF_01706	CDS	COG1382	5970	6335	-	[O] Prefoldin, chaperonin cofactor   
	MKIIPDPF_01707	CDS	COG2892	6354	6626	-	[S] Uncharacterized protein conserved in archaea 
	MKIIPDPF_01708	CDS	COG2136	6629	7096	-	[JA] Predicted exosome subunit/U3 small nucleolar ribonucleoprotein
	MKIIPDPF_01709	CDS	COG1996	7098	7229	-	[K] DNA-directed RNA polymerase, subunit RPC10 (contains
	MKIIPDPF_01710	CDS	COG1997	7245	7499	-	[J] Ribosomal protein L37AE/L43A   
	MKIIPDPF_01711	CDS	COG2123	7604	8419	-	[J] RNase PH-related exoribonuclease   
	MKIIPDPF_01712	CDS	COG0689	8409	9131	-	[J] RNase PH    
	MKIIPDPF_01713	CDS	COG1097	9134	9979	-	[J] RNA-binding protein Rrp4 and related proteins
	MKIIPDPF_01714	CDS	COG1500	10025	10723	-	[J] Predicted exosome subunit   
	MKIIPDPF_01715	CDS	COG0638	10728	11474	-	[O] 20S proteasome, alpha and beta subunits
	MKIIPDPF_01716	CDS	COG1369	11548	11928	-	[J] RNase P/RNase MRP subunit POP5 
	MKIIPDPF_01717	CDS	COG1603	11925	12668	-	[J] RNase P/RNase MRP subunit p30 
	MKIIPDPF_01718	CDS	COG1325	12687	13094	-	[J] Predicted exosome subunit   
	MKIIPDPF_01719	CDS	COG1632	13150	13695	-	[J] Ribosomal protein L15E   
783
	MKIIPDPF_01720	CDS	ROG4101	13849	14172	-	NA
784
	MKIIPDPF_01721	CDS	COG0330	14317	15276	-	[O] Membrane protease subunits, stomatin/prohibitin homologs 
	MKIIPDPF_01722	CDS	COG1585	15273	15704	-	[OU] Membrane protein implicated in regulation of
785
	MKIIPDPF_01724	CDS	ROG0450	25	309	+	NA
786
	MKIIPDPF_01725	CDS	NA	374	643	+	NA
787
	MKIIPDPF_01726	CDS	COG0209	814	3228	-	[F] Ribonucleotide reductase, alpha subunit  
	MKIIPDPF_01727	CDS	COG1402	3221	3916	-	[R] Uncharacterized protein, putative amidase  
	MKIIPDPF_01728	CDS	COG2016	3919	4395	-	[J] Predicted RNA-binding protein (contains PUA domain)
788
	MKIIPDPF_01729	CDS	COG1958	4626	4862	+	[K] Small nuclear ribonucleoprotein (snRNP) homolog 
	MKIIPDPF_01730	CDS	COG2126	4933	5115	+	[J] Ribosomal protein L37E   
	MKIIPDPF_01731	CDS	COG4026	5116	5961	+	[R] Uncharacterized protein containing TOPRIM domain, potential
	MKIIPDPF_01732	CDS	COG0034	5994	7397	+	[F] Glutamine phosphoribosylpyrophosphate amidotransferase   
	MKIIPDPF_01733	CDS	COG0826	7388	8620	+	[O] Collagenase and related proteases  
789
	MKIIPDPF_01734	CDS	COG0517	8880	9353	+	[R] FOG: CBS domain   
	MKIIPDPF_01735	CDS	COG1348	9367	10170	+	[P] Nitrogenase subunit NifH (ATPase)  
790
	MKIIPDPF_01736	CDS	COG1833	10393	10806	-	[S] Uncharacterized conserved protein   
791
	MKIIPDPF_01737	CDS	COG2090	11185	11607	+	[S] Uncharacterized protein conserved in archaea 
792
	MKIIPDPF_01738	tRNA	NA	11759	11843	-	NA
793
	MKIIPDPF_01739	CDS	COG1872	11991	12293	+	[S] Uncharacterized conserved protein   
794
	MKIIPDPF_01740	CDS	NA	12399	12638	+	NA
	MKIIPDPF_01741	CDS	COG2031	12649	13275	+	[I] Short chain fatty acids transporter 
	MKIIPDPF_01742	CDS	COG1210	13319	14185	+	[M] UDP-glucose pyrophosphorylase    
795
	MKIIPDPF_01744	CDS	ROG3506	674	1063	+	NA
796
	MKIIPDPF_01745	CDS	COG4025	1125	2018	-	[S] Predicted membrane protein   
	MKIIPDPF_01746	CDS	COG1991	2031	2462	-	[S] Uncharacterized conserved protein   
	MKIIPDPF_01747	CDS	COG1989	2523	3671	-	[NOU] Type II secretory pathway, prepilin signal
797
	MKIIPDPF_01748	CDS	COG1287	3767	5878	+	[R] Uncharacterized membrane protein, required for N-linked
798
	MKIIPDPF_01749	CDS	COG0504	5956	7557	-	[F] CTP synthase (UTP-ammonia lyase)  
799
	MKIIPDPF_01750	CDS	COG3635	7659	8855	-	[G] Predicted phosphoglycerate mutase, AP superfamily 
	MKIIPDPF_01751	CDS	COG0460	8888	9901	-	[E] Homoserine dehydrogenase    
	MKIIPDPF_01752	CDS	COG2061	9906	10388	-	[E] ACT-domain-containing protein, predicted allosteric regulator of
	MKIIPDPF_01753	CDS	COG0721	10398	10613	-	[J] Asp-tRNAAsn/Glu-tRNAGln amidotransferase C subunit  
800
	MKIIPDPF_01754	CDS	COG0367	10858	12276	-	[E] Asparagine synthase (glutamine-hydrolyzing)   
	MKIIPDPF_01755	CDS	COG3576	12294	12668	-	[R] Predicted flavin-nucleotide-binding protein structurally related to
801
	MKIIPDPF_01757	CDS	COG0428	1139	1930	+	[P] Predicted divalent heavy-metal cations transporter 
802
	MKIIPDPF_01758	CDS	COG2406	2089	2640	+	[R] Protein distantly related to bacterial ferritins
803
	MKIIPDPF_01759	CDS	COG4892	2689	2913	+	[R] Predicted heme/steroid binding protein  
	MKIIPDPF_01760	CDS	COG0028	2926	4674	+	[EH] Thiamine pyrophosphate-requiring enzymes [acetolactate synthase, pyruvate
804
	MKIIPDPF_01761	CDS	COG4619	4807	5859	-	[R] ABC-type uncharacterized transport system, ATPase component
805
	MKIIPDPF_01762	CDS	COG4662	5933	6619	-	[H] ABC-type tungstate transport system, periplasmic component
	MKIIPDPF_01763	CDS	COG2998	6765	7640	-	[H] ABC-type tungstate transport system, permease component
806
	MKIIPDPF_01764	CDS	COG0474	7892	10513	+	[P] Cation transport ATPase   
807
	MKIIPDPF_01765	CDS	ROG2647	10534	10803	-	NA
808
	MKIIPDPF_01766	CDS	ROG0137	10946	11644	+	NA
809
	MKIIPDPF_01767	CDS	NA	11683	11958	-	NA
	MKIIPDPF_01768	CDS	ROG0137	11955	12239	-	NA
	MKIIPDPF_01770	CDS	COG0004	828	2051	+	[P] Ammonia permease    
	MKIIPDPF_01771	CDS	COG0347	2060	2398	+	[E] Nitrogen regulatory protein PII  
810
	MKIIPDPF_01772	CDS	NA	2502	3032	+	NA
811
	MKIIPDPF_01773	CDS	COG0214	3055	3936	-	[H] Pyridoxine biosynthesis enzyme   
812
	MKIIPDPF_01774	CDS	NA	4061	4255	+	NA
813
	MKIIPDPF_01775	CDS	COG0524	4299	5126	-	[G] Sugar kinases, ribokinase family  
	MKIIPDPF_01776	CDS	COG1411	5123	5806	-	[R] Uncharacterized protein related to proFAR isomerase
814
	MKIIPDPF_01777	CDS	NA	5850	5966	+	NA
815
	MKIIPDPF_01778	CDS	COG4744	5963	6301	-	[S] Uncharacterized conserved protein   
	MKIIPDPF_01779	CDS	NA	6258	6938	-	NA
	MKIIPDPF_01780	CDS	COG4827	6952	7662	-	[R] Predicted transporter    
816
	MKIIPDPF_01781	CDS	COG1429	7858	10944	-	[H] Cobalamin biosynthesis protein CobN and related
817
	MKIIPDPF_01783	CDS	COG3874	709	1098	-	[S] Uncharacterized conserved protein   
818
	MKIIPDPF_01784	CDS	COG1361	1209	1706	+	[M] S-layer domain    
819
	MKIIPDPF_01785	CDS	COG4978	1797	2258	-	[KT] Transcriptional regulator, effector-binding domain/component  
820
	MKIIPDPF_01786	CDS	COG2510	2423	2842	-	[S] Predicted membrane protein   
821
	MKIIPDPF_01787	CDS	COG1087	2928	3896	+	[M] UDP-glucose 4-epimerase    
