# Supplementary material for: Integrating metagenomic binning with flux balance analysis to unravel syntrophies in anaerobic CO2 methanation
Source: Microbiome. 2022 Aug 3;10:117. doi: 10.1186/s40168-022-01311-1 (PMC9347119; doi:10.1186/s40168-022-01311-1)
Supplement: Supplementary file 9 — Additional file 8: Dataset S7. Operons predicted by Operon Mapper in MAGs. Results are available at 10.6084/m9.figshare.16691878. [file 40168_2022_1311_MOESM8_ESM.zip › operonic_gene_pairs_bin_4_unicycler]

idGen1	idGen2	COGgene1	GOGgene2	Dist	STRING	CLASS	Probability
MKIIPDPF_00001	MKIIPDPF_00002	COG0577	COG1136	9	998	Operon	0.97
MKIIPDPF_00002	MKIIPDPF_00003	COG1136	COG1036	197	NA	noOperon	1
MKIIPDPF_00004	MKIIPDPF_00005	ROG5430	COG1839	139	NA	noOperon	0.97
MKIIPDPF_00006	MKIIPDPF_00007	COG1396	COG0318	11	690	Operon	0.97
MKIIPDPF_00007	MKIIPDPF_00008	COG0318	COG1146	-3	522	Operon	0.97
MKIIPDPF_00008	MKIIPDPF_00009	COG1146	COG0674	34	999	Operon	0.96
MKIIPDPF_00009	MKIIPDPF_00010	COG0674	COG1014	-3	999	Operon	0.97
MKIIPDPF_00010	MKIIPDPF_00011	COG1014	COG0252	0	319	Operon	0.9
MKIIPDPF_00011	MKIIPDPF_00012	COG0252	COG2511	5	999	Operon	0.97
MKIIPDPF_00012	MKIIPDPF_00013	COG2511	COG0492	123	NA	noOperon	0.93
MKIIPDPF_00015	MKIIPDPF_00016	COG0518	COG0519	117	996	Operon	0.94
MKIIPDPF_00016	MKIIPDPF_00017	COG0519	COG0229	152	584	noOperon	0.69
MKIIPDPF_00017	MKIIPDPF_00018	COG0229	ROG3360	41	NA	Operon	0.72
MKIIPDPF_00019	MKIIPDPF_00020	NA	NA	192	NA	noOperon	1
MKIIPDPF_00021	MKIIPDPF_00022	COG0393	COG0393	16	NA	Operon	0.97
MKIIPDPF_00022	MKIIPDPF_00023	COG0393	COG1715	218	NA	noOperon	1
MKIIPDPF_00024	MKIIPDPF_00025	NA	COG0119	2501	NA	noOperon	0.93
MKIIPDPF_00025	MKIIPDPF_00026	COG0119	COG0119	379	NA	Operon	0.71
MKIIPDPF_00026	MKIIPDPF_00027	COG0119	COG1041	757	NA	noOperon	1
MKIIPDPF_00027	MKIIPDPF_00028	COG1041	COG1041	-3	NA	Operon	0.97
MKIIPDPF_00028	MKIIPDPF_00029	COG1041	COG0644	-12	NA	Operon	0.96
MKIIPDPF_00029	MKIIPDPF_00030	COG0644	ROG0124	-3	NA	Operon	0.95
MKIIPDPF_00034	MKIIPDPF_00035	COG1844	ROG4467	3	NA	Operon	0.93
MKIIPDPF_00035	MKIIPDPF_00036	ROG4467	ROG6416	0	NA	Operon	0.94
MKIIPDPF_00036	MKIIPDPF_00037	ROG6416	COG0771	204	NA	noOperon	1
MKIIPDPF_00037	MKIIPDPF_00038	COG0771	COG0472	145	990	Operon	0.93
MKIIPDPF_00038	MKIIPDPF_00039	COG0472	ROG5589	-3	NA	Operon	0.95
MKIIPDPF_00039	MKIIPDPF_00040	ROG5589	COG0680	91	NA	noOperon	0.78
MKIIPDPF_00040	MKIIPDPF_00041	COG0680	COG4076	191	167	noOperon	1
MKIIPDPF_00041	MKIIPDPF_00042	COG4076	COG0864	6	186	Operon	0.88
MKIIPDPF_00043	MKIIPDPF_00044	COG0517	COG1339	37	129	Operon	0.71
MKIIPDPF_00045	MKIIPDPF_00046	COG0016	COG1767	70	NA	noOperon	0.58
MKIIPDPF_00046	MKIIPDPF_00047	COG1767	COG0113	1	NA	Operon	0.94
MKIIPDPF_00047	MKIIPDPF_00048	COG0113	COG1145	85	131	noOperon	0.78
MKIIPDPF_00048	MKIIPDPF_00049	COG1145	COG2231	-7	NA	Operon	0.95
MKIIPDPF_00050	MKIIPDPF_00051	COG2013	COG0082	13	NA	Operon	0.9
MKIIPDPF_00051	MKIIPDPF_00052	COG0082	COG2966	31	NA	Operon	0.8
MKIIPDPF_00053	MKIIPDPF_00054	NA	COG1235	88	NA	noOperon	0.76
MKIIPDPF_00054	MKIIPDPF_00055	COG1235	COG4079	131	146	noOperon	0.97
MKIIPDPF_00056	MKIIPDPF_00057	COG1331	COG1331	-45	NA	Operon	0.97
MKIIPDPF_00057	MKIIPDPF_00058	COG1331	COG2217	3	246	Operon	0.88
MKIIPDPF_00058	MKIIPDPF_00059	COG2217	COG1592	137	416	noOperon	0.92
MKIIPDPF_00059	MKIIPDPF_00060	COG1592	COG2033	11	998	Operon	0.97
MKIIPDPF_00063	MKIIPDPF_00064	COG0475	ROG0941	219	NA	noOperon	1
MKIIPDPF_00066	MKIIPDPF_00067	COG1689	COG1689	42	NA	Operon	0.96
MKIIPDPF_00069	MKIIPDPF_00070	COG0177	COG2229	-28	336	Operon	0.97
MKIIPDPF_00070	MKIIPDPF_00071	COG2229	COG0128	114	NA	noOperon	0.91
MKIIPDPF_00071	MKIIPDPF_00072	COG0128	COG0525	12	985	Operon	0.97
MKIIPDPF_00076	MKIIPDPF_00077	COG0432	COG2006	195	163	noOperon	1
MKIIPDPF_00077	MKIIPDPF_00078	COG2006	COG3252	43	136	Operon	0.64
MKIIPDPF_00078	MKIIPDPF_00079	COG3252	COG0207	0	639	Operon	0.98
MKIIPDPF_00079	MKIIPDPF_00080	COG0207	COG0620	13	976	Operon	0.97
MKIIPDPF_00080	MKIIPDPF_00081	COG0620	COG4033	41	NA	Operon	0.72
MKIIPDPF_00081	MKIIPDPF_00082	COG4033	COG4081	0	895	Operon	0.97
MKIIPDPF_00082	MKIIPDPF_00083	COG4081	ROG7743	21	NA	Operon	0.86
MKIIPDPF_00083	MKIIPDPF_00084	ROG7743	COG0454	74	NA	noOperon	0.63
MKIIPDPF_00086	MKIIPDPF_00087	COG1817	COG0378	28	NA	Operon	0.82
MKIIPDPF_00087	MKIIPDPF_00088	COG0378	COG0375	11	999	Operon	0.97
MKIIPDPF_00090	MKIIPDPF_00091	COG1067	COG2202	223	NA	noOperon	1
MKIIPDPF_00091	MKIIPDPF_00092	COG2202	COG2202	-40	NA	Operon	0.97
MKIIPDPF_00092	MKIIPDPF_00093	COG2202	COG2202	36	NA	Operon	0.96
MKIIPDPF_00095	MKIIPDPF_00096	COG0471	COG3503	159	NA	noOperon	0.98
MKIIPDPF_00097	MKIIPDPF_00098	NA	NA	2	NA	Operon	0.97
MKIIPDPF_00098	MKIIPDPF_00099	NA	COG3425	163	NA	noOperon	0.99
MKIIPDPF_00099	MKIIPDPF_00100	COG3425	COG0183	13	957	Operon	0.97
MKIIPDPF_00101	MKIIPDPF_00102	COG0459	NA	68	NA	noOperon	0.56
MKIIPDPF_00103	MKIIPDPF_00104	COG1305	COG1878	81	159	noOperon	0.79
MKIIPDPF_00105	MKIIPDPF_00106	ROG1210	COG0671	101	NA	noOperon	0.84
MKIIPDPF_00106	MKIIPDPF_00107	COG0671	COG0136	8	197	Operon	0.86
MKIIPDPF_00107	MKIIPDPF_00108	COG0136	COG0289	14	999	Operon	0.97
MKIIPDPF_00108	MKIIPDPF_00109	COG0289	COG0329	16	959	Operon	0.97
MKIIPDPF_00109	MKIIPDPF_00110	COG0329	COG0527	-3	908	Operon	0.97
MKIIPDPF_00110	MKIIPDPF_00111	COG0527	COG1383	48	188	Operon	0.51
MKIIPDPF_00111	MKIIPDPF_00112	COG1383	COG1605	2	185	Operon	0.9
MKIIPDPF_00112	MKIIPDPF_00113	COG1605	COG1685	84	670	Operon	0.85
MKIIPDPF_00114	MKIIPDPF_00115	COG0616	ROG4471	122	NA	noOperon	0.93
MKIIPDPF_00115	MKIIPDPF_00116	ROG4471	COG1903	38	NA	Operon	0.75
MKIIPDPF_00116	MKIIPDPF_00117	COG1903	COG0315	52	NA	Operon	0.61
MKIIPDPF_00117	MKIIPDPF_00118	COG0315	COG1204	13	NA	Operon	0.9
MKIIPDPF_00118	MKIIPDPF_00119	COG1204	COG4066	6	NA	Operon	0.92
MKIIPDPF_00119	MKIIPDPF_00120	COG4066	COG4066	49	NA	Operon	0.96
MKIIPDPF_00121	MKIIPDPF_00122	COG4014	COG1873	21	333	Operon	0.81
MKIIPDPF_00123	MKIIPDPF_00124	COG1994	COG1243	0	NA	Operon	0.94
MKIIPDPF_00124	MKIIPDPF_00125	COG1243	COG0274	44	NA	Operon	0.69
MKIIPDPF_00125	MKIIPDPF_00126	COG0274	COG2164	-22	NA	Operon	0.98
MKIIPDPF_00128	MKIIPDPF_00129	COG2036	COG1592	271	260	noOperon	1
MKIIPDPF_00130	MKIIPDPF_00131	COG3920	NA	114	NA	noOperon	0.91
MKIIPDPF_00132	MKIIPDPF_00133	NA	NA	5	NA	Operon	0.97
MKIIPDPF_00134	MKIIPDPF_00135	COG0621	COG2518	40	NA	Operon	0.73
MKIIPDPF_00135	MKIIPDPF_00136	COG2518	COG1326	169	234	noOperon	1
MKIIPDPF_00136	MKIIPDPF_00137	COG1326	COG0066	5	NA	Operon	0.93
MKIIPDPF_00137	MKIIPDPF_00138	COG0066	COG1907	-3	611	Operon	0.98
MKIIPDPF_00138	MKIIPDPF_00139	COG1907	COG1964	15	204	Operon	0.82
MKIIPDPF_00141	MKIIPDPF_00142	NA	COG1548	20	NA	Operon	0.87
MKIIPDPF_00142	MKIIPDPF_00143	COG1548	COG1821	58	996	Operon	0.96
MKIIPDPF_00143	MKIIPDPF_00144	COG1821	COG0677	-3	122	Operon	0.94
MKIIPDPF_00144	MKIIPDPF_00145	COG0677	COG0381	17	999	Operon	0.97
MKIIPDPF_00145	MKIIPDPF_00146	COG0381	COG2433	4	NA	Operon	0.93
MKIIPDPF_00146	MKIIPDPF_00147	COG2433	COG0101	306	NA	noOperon	1
MKIIPDPF_00150	MKIIPDPF_00151	COG0106	COG0615	10	319	Operon	0.86
MKIIPDPF_00153	MKIIPDPF_00154	COG0002	COG0716	68	686	Operon	0.9
MKIIPDPF_00154	MKIIPDPF_00155	COG0716	COG0341	-10	289	Operon	0.93
MKIIPDPF_00155	MKIIPDPF_00156	COG0341	COG0342	-3	999	Operon	0.97
MKIIPDPF_00156	MKIIPDPF_00157	COG0342	COG1781	6	135	Operon	0.9
MKIIPDPF_00157	MKIIPDPF_00158	COG1781	COG5516	37	NA	Operon	0.75
MKIIPDPF_00159	MKIIPDPF_00160	COG3608	COG0644	125	NA	noOperon	0.94
MKIIPDPF_00160	MKIIPDPF_00161	COG0644	COG1145	41	720	Operon	0.95
MKIIPDPF_00161	MKIIPDPF_00162	COG1145	COG1900	-3	652	Operon	0.98
MKIIPDPF_00163	MKIIPDPF_00164	COG0312	COG2078	110	122	noOperon	0.91
MKIIPDPF_00164	MKIIPDPF_00165	COG2078	COG1084	65	200	noOperon	0.69
MKIIPDPF_00165	MKIIPDPF_00166	COG1084	COG0071	-16	NA	Operon	0.97
MKIIPDPF_00167	MKIIPDPF_00168	COG2222	COG1992	0	167	Operon	0.91
MKIIPDPF_00169	MKIIPDPF_00170	COG4090	COG2457	149	485	noOperon	0.87
MKIIPDPF_00171	MKIIPDPF_00172	COG1001	COG1915	-10	NA	Operon	0.96
MKIIPDPF_00172	MKIIPDPF_00173	COG1915	COG0010	65	NA	noOperon	0.53
MKIIPDPF_00173	MKIIPDPF_00174	COG0010	COG0231	12	939	Operon	0.97
MKIIPDPF_00175	MKIIPDPF_00176	COG1945	COG0483	19	212	Operon	0.78
MKIIPDPF_00176	MKIIPDPF_00177	COG0483	COG0061	59	954	Operon	0.96
MKIIPDPF_00177	MKIIPDPF_00178	COG0061	COG0770	20	565	Operon	0.96
MKIIPDPF_00178	MKIIPDPF_00179	COG0770	COG0181	156	NA	noOperon	0.98
MKIIPDPF_00179	MKIIPDPF_00180	COG0181	COG0673	-3	272	Operon	0.9
MKIIPDPF_00180	MKIIPDPF_00181	COG0673	COG0856	13	315	Operon	0.84
MKIIPDPF_00181	MKIIPDPF_00182	COG0856	ROG7413	364	NA	noOperon	1
MKIIPDPF_00184	MKIIPDPF_00185	COG0528	COG4068	18	176	Operon	0.81
MKIIPDPF_00186	MKIIPDPF_00187	NA	COG0730	136	NA	noOperon	0.96
MKIIPDPF_00188	MKIIPDPF_00189	ROG7250	COG1215	91	NA	noOperon	0.78
MKIIPDPF_00190	MKIIPDPF_00191	COG1405	COG3277	-3	654	Operon	0.98
MKIIPDPF_00191	MKIIPDPF_00192	COG3277	COG0392	71	NA	noOperon	0.59
MKIIPDPF_00192	MKIIPDPF_00193	COG0392	COG0684	9	139	Operon	0.89
MKIIPDPF_00193	MKIIPDPF_00194	COG0684	COG1888	5	NA	Operon	0.93
MKIIPDPF_00195	MKIIPDPF_00196	COG1658	ROG7495	65	NA	noOperon	0.53
MKIIPDPF_00196	MKIIPDPF_00197	ROG7495	COG1067	27	NA	Operon	0.83
MKIIPDPF_00197	MKIIPDPF_00198	COG1067	COG4974	35	NA	Operon	0.77
MKIIPDPF_00198	MKIIPDPF_00199	COG4974	COG0701	116	NA	noOperon	0.91
MKIIPDPF_00199	MKIIPDPF_00200	COG0701	ROG0111	13	192	Operon	0.83
MKIIPDPF_00200	MKIIPDPF_00201	ROG0111	NA	62	NA	Operon	0.5
MKIIPDPF_00201	MKIIPDPF_00202	NA	COG0589	124	NA	noOperon	0.94
MKIIPDPF_00202	MKIIPDPF_00203	COG0589	COG0640	23	667	Operon	0.97
MKIIPDPF_00204	MKIIPDPF_00205	COG3920	COG3920	0	NA	Operon	0.97
MKIIPDPF_00206	MKIIPDPF_00207	COG3272	COG0415	115	940	Operon	0.93
MKIIPDPF_00207	MKIIPDPF_00208	COG0415	COG1268	94	NA	noOperon	0.8
MKIIPDPF_00208	MKIIPDPF_00209	COG1268	COG3543	-31	518	Operon	0.99
MKIIPDPF_00209	MKIIPDPF_00210	COG3543	COG1453	74	141	noOperon	0.71
MKIIPDPF_00210	MKIIPDPF_00211	COG1453	NA	-16	NA	Operon	0.97
MKIIPDPF_00211	MKIIPDPF_00212	NA	COG1818	133	NA	noOperon	0.96
MKIIPDPF_00212	MKIIPDPF_00213	COG1818	COG2823	162	NA	noOperon	0.99
MKIIPDPF_00213	MKIIPDPF_00214	COG2823	NA	123	NA	noOperon	0.93
MKIIPDPF_00215	MKIIPDPF_00216	COG0595	ROG1441	757	NA	noOperon	1
MKIIPDPF_00216	MKIIPDPF_00217	ROG1441	COG2189	455	NA	noOperon	1
MKIIPDPF_00217	MKIIPDPF_00218	COG2189	COG2189	6	NA	Operon	0.97
MKIIPDPF_00218	MKIIPDPF_00219	COG2189	COG2189	1088	NA	noOperon	0.94
MKIIPDPF_00219	MKIIPDPF_00220	COG2189	NA	351	NA	noOperon	1
MKIIPDPF_00223	MKIIPDPF_00224	NA	NA	-3	NA	Operon	0.95
MKIIPDPF_00224	MKIIPDPF_00225	NA	COG3920	-3	NA	Operon	0.95
MKIIPDPF_00226	MKIIPDPF_00227	NA	NA	-51	NA	Operon	0.99
MKIIPDPF_00228	MKIIPDPF_00229	NA	NA	65	NA	noOperon	0.53
MKIIPDPF_00229	MKIIPDPF_00230	NA	COG1988	21	NA	Operon	0.86
MKIIPDPF_00230	MKIIPDPF_00231	COG1988	ROG0446	385	NA	noOperon	1
MKIIPDPF_00232	MKIIPDPF_00233	NA	NA	13	NA	Operon	0.9
MKIIPDPF_00235	MKIIPDPF_00236	NA	ROG6333	216	NA	noOperon	1
MKIIPDPF_00236	MKIIPDPF_00237	ROG6333	ROG1979	120	NA	noOperon	0.93
MKIIPDPF_00237	MKIIPDPF_00238	ROG1979	COG1645	9	NA	Operon	0.91
MKIIPDPF_00238	MKIIPDPF_00239	COG1645	NA	111	NA	noOperon	0.89
MKIIPDPF_00239	MKIIPDPF_00240	NA	COG5643	193	NA	noOperon	1
MKIIPDPF_00240	MKIIPDPF_00241	COG5643	COG5643	41	NA	Operon	0.96
MKIIPDPF_00242	MKIIPDPF_00243	ROG3683	COG1356	78	NA	noOperon	0.67
MKIIPDPF_00243	MKIIPDPF_00244	COG1356	COG2191	159	169	noOperon	0.99
MKIIPDPF_00244	MKIIPDPF_00245	COG2191	COG2218	18	960	Operon	0.97
MKIIPDPF_00245	MKIIPDPF_00246	COG2218	COG1029	-3	999	Operon	0.97
MKIIPDPF_00247	MKIIPDPF_00248	COG1118	COG0555	-22	999	Operon	0.97
MKIIPDPF_00248	MKIIPDPF_00249	COG0555	ROG0633	-18	NA	Operon	0.97
MKIIPDPF_00249	MKIIPDPF_00250	ROG0633	COG0725	22	NA	Operon	0.86
MKIIPDPF_00250	MKIIPDPF_00251	COG0725	COG2014	3	179	Operon	0.89
MKIIPDPF_00251	MKIIPDPF_00252	COG2014	COG1145	33	134	Operon	0.74
MKIIPDPF_00252	MKIIPDPF_00253	COG1145	COG1145	-10	NA	Operon	0.97
MKIIPDPF_00253	MKIIPDPF_00254	COG1145	COG1429	169	468	noOperon	0.94
MKIIPDPF_00254	MKIIPDPF_00255	COG1429	ROG1031	156	NA	noOperon	0.98
MKIIPDPF_00256	MKIIPDPF_00257	ROG4078	COG1846	-28	NA	Operon	0.98
MKIIPDPF_00257	MKIIPDPF_00258	COG1846	ROG3620	37	NA	Operon	0.75
MKIIPDPF_00258	MKIIPDPF_00259	ROG3620	COG0778	7	NA	Operon	0.92
MKIIPDPF_00259	MKIIPDPF_00260	COG0778	NA	68	NA	noOperon	0.56
MKIIPDPF_00261	MKIIPDPF_00262	ROG4101	COG1321	35	NA	Operon	0.77
MKIIPDPF_00263	MKIIPDPF_00264	ROG3378	COG1504	108	NA	noOperon	0.88
MKIIPDPF_00266	MKIIPDPF_00267	COG1892	ROG3638	132	NA	noOperon	0.95
MKIIPDPF_00267	MKIIPDPF_00268	ROG3638	NA	119	NA	noOperon	0.92
MKIIPDPF_00268	MKIIPDPF_00269	NA	NA	64	NA	Operon	0.96
MKIIPDPF_00269	MKIIPDPF_00270	NA	COG2232	28	NA	Operon	0.82
MKIIPDPF_00271	MKIIPDPF_00272	NA	COG2083	14	NA	Operon	0.89
MKIIPDPF_00273	MKIIPDPF_00274	NA	ROG4531	15	NA	Operon	0.89
MKIIPDPF_00275	MKIIPDPF_00276	COG1417	COG1394	0	337	Operon	0.91
MKIIPDPF_00276	MKIIPDPF_00277	COG1394	COG1156	33	999	Operon	0.96
MKIIPDPF_00277	MKIIPDPF_00278	COG1156	COG1155	3	999	Operon	0.97
MKIIPDPF_00278	MKIIPDPF_00279	COG1155	COG1436	-3	999	Operon	0.97
MKIIPDPF_00279	MKIIPDPF_00280	COG1436	COG1527	-3	999	Operon	0.97
MKIIPDPF_00280	MKIIPDPF_00281	COG1527	COG1390	17	999	Operon	0.97
MKIIPDPF_00281	MKIIPDPF_00282	COG1390	COG0636	5	998	Operon	0.97
MKIIPDPF_00282	MKIIPDPF_00283	COG0636	COG1269	6	999	Operon	0.97
MKIIPDPF_00283	MKIIPDPF_00284	COG1269	COG2811	11	999	Operon	0.97
MKIIPDPF_00284	MKIIPDPF_00285	COG2811	COG0372	224	NA	noOperon	1
MKIIPDPF_00285	MKIIPDPF_00286	COG0372	COG1951	20	968	Operon	0.97
MKIIPDPF_00286	MKIIPDPF_00287	COG1951	ROG1463	5	NA	Operon	0.93
MKIIPDPF_00287	MKIIPDPF_00288	ROG1463	COG2079	49	NA	Operon	0.64
MKIIPDPF_00288	MKIIPDPF_00289	COG2079	COG1571	39	122	Operon	0.7
MKIIPDPF_00293	MKIIPDPF_00294	COG1310	COG4021	48	374	Operon	0.65
MKIIPDPF_00294	MKIIPDPF_00295	COG4021	COG1712	15	166	Operon	0.84
MKIIPDPF_00295	MKIIPDPF_00296	COG1712	COG1873	22	387	Operon	0.85
MKIIPDPF_00298	MKIIPDPF_00299	COG1180	ROG2171	406	NA	noOperon	1
MKIIPDPF_00299	MKIIPDPF_00300	ROG2171	COG1012	691	NA	noOperon	1
MKIIPDPF_00300	MKIIPDPF_00301	COG1012	COG1991	11	NA	Operon	0.91
MKIIPDPF_00301	MKIIPDPF_00302	COG1991	COG2064	32	NA	Operon	0.79
MKIIPDPF_00302	MKIIPDPF_00303	COG2064	COG0006	151	139	noOperon	0.99
MKIIPDPF_00303	MKIIPDPF_00304	COG0006	COG0537	159	222	noOperon	0.99
MKIIPDPF_00305	MKIIPDPF_00306	COG1454	COG3920	3	323	Operon	0.9
MKIIPDPF_00306	MKIIPDPF_00307	COG3920	COG1994	127	NA	noOperon	0.94
MKIIPDPF_00307	MKIIPDPF_00308	COG1994	COG1944	43	NA	Operon	0.7
MKIIPDPF_00308	MKIIPDPF_00309	COG1944	COG3482	215	716	noOperon	0.75
MKIIPDPF_00309	MKIIPDPF_00310	COG3482	COG1606	80	164	noOperon	0.79
MKIIPDPF_00311	MKIIPDPF_00312	NA	COG0517	-7	NA	Operon	0.95
MKIIPDPF_00312	MKIIPDPF_00313	COG0517	COG0589	35	943	Operon	0.96
MKIIPDPF_00313	MKIIPDPF_00314	COG0589	COG0402	6	425	Operon	0.94
MKIIPDPF_00314	MKIIPDPF_00315	COG0402	COG3291	99	NA	noOperon	0.83
MKIIPDPF_00315	MKIIPDPF_00316	COG3291	COG0458	127	NA	noOperon	0.94
MKIIPDPF_00316	MKIIPDPF_00317	COG0458	COG0505	18	999	Operon	0.97
MKIIPDPF_00317	MKIIPDPF_00318	COG0505	COG0456	14	649	Operon	0.97
MKIIPDPF_00319	MKIIPDPF_00320	COG1255	COG0474	181	NA	noOperon	0.99
MKIIPDPF_00320	MKIIPDPF_00321	COG0474	COG2099	20	NA	Operon	0.87
MKIIPDPF_00323	MKIIPDPF_00324	COG0361	COG1718	26	783	Operon	0.97
MKIIPDPF_00324	MKIIPDPF_00325	COG1718	COG1094	43	995	Operon	0.96
MKIIPDPF_00325	MKIIPDPF_00326	COG1094	COG1389	179	573	noOperon	0.85
MKIIPDPF_00326	MKIIPDPF_00327	COG1389	COG1697	-7	999	Operon	0.97
MKIIPDPF_00327	MKIIPDPF_00328	COG1697	ROG0474	311	NA	noOperon	1
MKIIPDPF_00328	MKIIPDPF_00329	ROG0474	COG0648	105	NA	noOperon	0.87
MKIIPDPF_00329	MKIIPDPF_00330	COG0648	COG1223	251	246	noOperon	1
MKIIPDPF_00331	MKIIPDPF_00332	COG0373	COG1648	-3	998	Operon	0.97
MKIIPDPF_00332	MKIIPDPF_00333	COG1648	COG4008	34	122	Operon	0.75
MKIIPDPF_00333	MKIIPDPF_00334	COG4008	COG4555	122	NA	noOperon	0.93
MKIIPDPF_00334	MKIIPDPF_00335	COG4555	COG0042	113	NA	noOperon	0.9
MKIIPDPF_00335	MKIIPDPF_00336	COG0042	COG2429	-3	131	Operon	0.93
MKIIPDPF_00336	MKIIPDPF_00337	COG2429	COG0391	-3	160	Operon	0.92
MKIIPDPF_00337	MKIIPDPF_00338	COG0391	COG1478	19	999	Operon	0.97
MKIIPDPF_00338	MKIIPDPF_00339	COG1478	COG3363	31	282	Operon	0.68
MKIIPDPF_00339	MKIIPDPF_00340	COG3363	ROG2441	113	NA	noOperon	0.9
MKIIPDPF_00340	MKIIPDPF_00341	ROG2441	COG0811	5	NA	Operon	0.93
MKIIPDPF_00341	MKIIPDPF_00342	COG0811	COG0164	81	NA	noOperon	0.69
MKIIPDPF_00342	MKIIPDPF_00343	COG0164	COG1077	19	926	Operon	0.97
MKIIPDPF_00343	MKIIPDPF_00344	COG1077	NA	2	NA	Operon	0.93
MKIIPDPF_00345	MKIIPDPF_00346	COG0688	COG1183	166	999	Operon	0.93
MKIIPDPF_00346	MKIIPDPF_00347	COG1183	COG1627	-16	908	Operon	0.98
MKIIPDPF_00347	MKIIPDPF_00348	COG1627	NA	59	NA	Operon	0.54
MKIIPDPF_00348	MKIIPDPF_00349	NA	COG3764	36	NA	Operon	0.76
MKIIPDPF_00349	MKIIPDPF_00350	COG3764	COG2098	99	136	noOperon	0.88
MKIIPDPF_00350	MKIIPDPF_00351	COG2098	COG1146	87	NA	noOperon	0.75
MKIIPDPF_00351	MKIIPDPF_00352	COG1146	COG0674	-13	999	Operon	0.97
MKIIPDPF_00352	MKIIPDPF_00353	COG0674	COG1013	11	999	Operon	0.97
MKIIPDPF_00353	MKIIPDPF_00354	COG1013	COG1014	-7	999	Operon	0.97
MKIIPDPF_00354	MKIIPDPF_00355	COG1014	COG0045	-3	978	Operon	0.97
MKIIPDPF_00356	MKIIPDPF_00357	ROG7743	COG4086	64	NA	noOperon	0.52
MKIIPDPF_00357	MKIIPDPF_00358	COG4086	COG0731	248	NA	noOperon	1
MKIIPDPF_00359	MKIIPDPF_00360	NA	COG0214	175	NA	noOperon	0.99
MKIIPDPF_00360	MKIIPDPF_00361	COG0214	COG0126	14	613	Operon	0.97
MKIIPDPF_00361	MKIIPDPF_00362	COG0126	NA	41	NA	Operon	0.72
MKIIPDPF_00362	MKIIPDPF_00363	NA	NA	19	NA	Operon	0.97
MKIIPDPF_00363	MKIIPDPF_00364	NA	NA	44	NA	Operon	0.96
MKIIPDPF_00364	MKIIPDPF_00365	NA	NA	128	NA	Operon	0.94
MKIIPDPF_00365	MKIIPDPF_00366	NA	NA	8	NA	Operon	0.97
MKIIPDPF_00366	MKIIPDPF_00367	NA	COG2012	57	NA	Operon	0.56
MKIIPDPF_00367	MKIIPDPF_00368	COG2012	COG0085	67	996	Operon	0.96
MKIIPDPF_00368	MKIIPDPF_00369	COG0085	COG0085	25	NA	Operon	0.97
MKIIPDPF_00369	MKIIPDPF_00370	COG0085	COG0086	39	999	Operon	0.96
MKIIPDPF_00370	MKIIPDPF_00371	COG0086	COG0086	18	NA	Operon	0.97
MKIIPDPF_00371	MKIIPDPF_00372	COG0086	COG1911	11	530	Operon	0.96
MKIIPDPF_00372	MKIIPDPF_00373	COG1911	COG0195	7	880	Operon	0.97
MKIIPDPF_00373	MKIIPDPF_00374	COG0195	COG0048	22	974	Operon	0.97
MKIIPDPF_00374	MKIIPDPF_00375	COG0048	COG0049	6	999	Operon	0.97
MKIIPDPF_00375	MKIIPDPF_00376	COG0049	COG0480	18	985	Operon	0.97
MKIIPDPF_00376	MKIIPDPF_00377	COG0480	COG5256	115	918	Operon	0.92
MKIIPDPF_00377	MKIIPDPF_00378	COG5256	COG0051	34	997	Operon	0.96
MKIIPDPF_00378	MKIIPDPF_00379	COG0051	NA	89	NA	noOperon	0.76
MKIIPDPF_00379	MKIIPDPF_00380	NA	NA	38	NA	Operon	0.96
MKIIPDPF_00382	MKIIPDPF_00383	COG1309	COG1432	184	426	noOperon	0.98
MKIIPDPF_00383	MKIIPDPF_00384	COG1432	COG0589	18	212	Operon	0.79
MKIIPDPF_00384	MKIIPDPF_00385	COG0589	COG4978	-3	NA	Operon	0.95
MKIIPDPF_00386	MKIIPDPF_00387	COG1103	COG1618	0	128	Operon	0.93
MKIIPDPF_00387	MKIIPDPF_00388	COG1618	COG1313	28	NA	Operon	0.82
MKIIPDPF_00388	MKIIPDPF_00389	COG1313	COG0312	-3	158	Operon	0.92
MKIIPDPF_00389	MKIIPDPF_00390	COG0312	COG0561	5	NA	Operon	0.93
MKIIPDPF_00390	MKIIPDPF_00391	COG0561	COG0409	12	131	Operon	0.88
MKIIPDPF_00393	MKIIPDPF_00394	ROG0682	ROG0682	75	NA	Operon	0.96
MKIIPDPF_00395	MKIIPDPF_00396	NA	COG0500	-28	NA	Operon	0.98
MKIIPDPF_00397	MKIIPDPF_00398	ROG7640	COG1517	193	NA	noOperon	1
MKIIPDPF_00398	MKIIPDPF_00399	COG1517	NA	1024	NA	noOperon	1
MKIIPDPF_00399	MKIIPDPF_00400	NA	ROG3169	27	NA	Operon	0.83
MKIIPDPF_00400	MKIIPDPF_00401	ROG3169	COG1332	11	NA	Operon	0.91
MKIIPDPF_00401	MKIIPDPF_00402	COG1332	COG1567	1	978	Operon	0.97
MKIIPDPF_00402	MKIIPDPF_00403	COG1567	COG1337	6	992	Operon	0.97
MKIIPDPF_00403	MKIIPDPF_00404	COG1337	COG1421	74	654	Operon	0.88
MKIIPDPF_00404	MKIIPDPF_00405	COG1421	COG1353	-19	871	Operon	0.98
MKIIPDPF_00405	MKIIPDPF_00406	COG1353	COG1343	592	960	noOperon	0.84
MKIIPDPF_00406	MKIIPDPF_00407	COG1343	COG1518	2	999	Operon	0.97
MKIIPDPF_00407	MKIIPDPF_00408	COG1518	COG1468	140	999	Operon	0.94
MKIIPDPF_00408	MKIIPDPF_00409	COG1468	COG1203	11	999	Operon	0.97
MKIIPDPF_00409	MKIIPDPF_00410	COG1203	COG1688	0	994	Operon	0.97
MKIIPDPF_00410	MKIIPDPF_00411	COG1688	COG1857	10	999	Operon	0.97
MKIIPDPF_00411	MKIIPDPF_00412	COG1857	NA	2	NA	Operon	0.93
MKIIPDPF_00412	MKIIPDPF_00413	NA	NA	0	NA	Operon	0.94
MKIIPDPF_00413	MKIIPDPF_00414	NA	COG1583	-3	NA	Operon	0.95
MKIIPDPF_00414	MKIIPDPF_00415	COG1583	COG1203	348	756	noOperon	0.97
MKIIPDPF_00415	MKIIPDPF_00416	COG1203	ROG1886	26	NA	Operon	0.83
MKIIPDPF_00416	MKIIPDPF_00417	ROG1886	COG3649	11	NA	Operon	0.91
MKIIPDPF_00417	MKIIPDPF_00418	COG3649	ROG1530	-7	NA	Operon	0.95
MKIIPDPF_00418	MKIIPDPF_00419	ROG1530	COG0842	602	NA	noOperon	1
MKIIPDPF_00419	MKIIPDPF_00420	COG0842	COG1131	6	998	Operon	0.97
MKIIPDPF_00421	MKIIPDPF_00422	COG3920	NA	79	NA	noOperon	0.68
MKIIPDPF_00422	MKIIPDPF_00423	NA	COG0607	-13	NA	Operon	0.96
MKIIPDPF_00423	MKIIPDPF_00424	COG0607	COG3467	65	NA	noOperon	0.53
MKIIPDPF_00426	MKIIPDPF_00427	COG0170	COG0125	-3	NA	Operon	0.95
MKIIPDPF_00427	MKIIPDPF_00428	COG0125	COG1237	55	NA	Operon	0.58
MKIIPDPF_00428	MKIIPDPF_00429	COG1237	ROG4281	249	NA	noOperon	1
MKIIPDPF_00429	MKIIPDPF_00430	ROG4281	COG1260	293	NA	noOperon	1
MKIIPDPF_00433	MKIIPDPF_00434	COG0603	COG1641	0	121	Operon	0.93
MKIIPDPF_00434	MKIIPDPF_00435	COG1641	COG4075	60	171	noOperon	0.61
MKIIPDPF_00436	MKIIPDPF_00437	COG1267	COG0368	16	996	Operon	0.97
MKIIPDPF_00437	MKIIPDPF_00438	COG0368	COG1303	209	140	noOperon	1
MKIIPDPF_00438	MKIIPDPF_00439	COG1303	COG0035	-22	NA	Operon	0.98
MKIIPDPF_00440	MKIIPDPF_00441	COG1838	COG0076	19	299	Operon	0.79
MKIIPDPF_00441	MKIIPDPF_00442	COG0076	COG0574	22	584	Operon	0.96
MKIIPDPF_00442	MKIIPDPF_00443	COG0574	COG0197	53	936	Operon	0.96
MKIIPDPF_00444	MKIIPDPF_00445	COG3640	ROG4846	2	NA	Operon	0.93
MKIIPDPF_00445	MKIIPDPF_00446	ROG4846	NA	5	NA	Operon	0.93
MKIIPDPF_00446	MKIIPDPF_00447	NA	NA	40	NA	Operon	0.73
MKIIPDPF_00448	MKIIPDPF_00449	COG3920	COG3920	-54	NA	Operon	0.97
MKIIPDPF_00449	MKIIPDPF_00450	COG3920	COG1047	182	NA	noOperon	0.99
MKIIPDPF_00450	MKIIPDPF_00451	COG1047	COG1323	-9	132	Operon	0.95
MKIIPDPF_00452	MKIIPDPF_00453	COG0044	COG1532	84	NA	noOperon	0.72
MKIIPDPF_00454	MKIIPDPF_00455	COG4058	COG4057	0	999	Operon	0.97
MKIIPDPF_00455	MKIIPDPF_00456	COG4057	COG4055	16	999	Operon	0.97
MKIIPDPF_00456	MKIIPDPF_00457	COG4055	COG4054	20	999	Operon	0.97
MKIIPDPF_00457	MKIIPDPF_00458	COG4054	COG1145	402	575	noOperon	1
MKIIPDPF_00458	MKIIPDPF_00459	COG1145	COG3259	21	913	Operon	0.97
MKIIPDPF_00459	MKIIPDPF_00460	COG3259	COG1941	1	999	Operon	0.97
MKIIPDPF_00460	MKIIPDPF_00461	COG1941	COG1908	13	991	Operon	0.97
MKIIPDPF_00461	MKIIPDPF_00462	COG1908	COG4018	172	307	noOperon	0.99
MKIIPDPF_00462	MKIIPDPF_00463	COG4018	COG1908	51	307	Operon	0.5
MKIIPDPF_00463	MKIIPDPF_00464	COG1908	COG1035	10	991	Operon	0.97
MKIIPDPF_00464	MKIIPDPF_00465	COG1035	COG0243	6	785	Operon	0.98
MKIIPDPF_00465	MKIIPDPF_00466	COG0243	NA	5	NA	Operon	0.93
MKIIPDPF_00467	MKIIPDPF_00468	COG4074	COG0502	103	441	noOperon	0.69
MKIIPDPF_00468	MKIIPDPF_00469	COG0502	COG4019	117	212	noOperon	0.96
MKIIPDPF_00469	MKIIPDPF_00470	COG4019	COG4017	20	982	Operon	0.97
MKIIPDPF_00470	MKIIPDPF_00471	COG4017	COG0327	-3	209	Operon	0.91
MKIIPDPF_00471	MKIIPDPF_00472	COG0327	COG4015	66	190	noOperon	0.69
MKIIPDPF_00472	MKIIPDPF_00473	COG4015	COG4016	-3	873	Operon	0.98
MKIIPDPF_00473	MKIIPDPF_00474	COG4016	COG0396	196	NA	noOperon	1
MKIIPDPF_00474	MKIIPDPF_00475	COG0396	COG0719	-18	999	Operon	0.97
MKIIPDPF_00476	MKIIPDPF_00477	COG1873	COG2266	-22	825	Operon	0.98
MKIIPDPF_00477	MKIIPDPF_00478	COG2266	COG4065	69	445	Operon	0.62
MKIIPDPF_00478	MKIIPDPF_00479	COG4065	COG0589	170	NA	noOperon	0.99
MKIIPDPF_00479	MKIIPDPF_00480	COG0589	COG0530	6	297	Operon	0.87
MKIIPDPF_00480	MKIIPDPF_00481	COG0530	COG1962	192	NA	noOperon	1
MKIIPDPF_00481	MKIIPDPF_00482	COG1962	COG4064	16	999	Operon	0.97
MKIIPDPF_00482	MKIIPDPF_00483	COG4064	COG4218	0	998	Operon	0.97
MKIIPDPF_00483	MKIIPDPF_00484	COG4218	COG4063	13	999	Operon	0.97
MKIIPDPF_00484	MKIIPDPF_00485	COG4063	COG4062	13	999	Operon	0.97
MKIIPDPF_00485	MKIIPDPF_00486	COG4062	COG4061	12	999	Operon	0.97
MKIIPDPF_00486	MKIIPDPF_00487	COG4061	COG4060	0	999	Operon	0.97
MKIIPDPF_00487	MKIIPDPF_00488	COG4060	COG4059	1	999	Operon	0.97
MKIIPDPF_00488	MKIIPDPF_00489	COG4059	COG4058	85	999	Operon	0.95
MKIIPDPF_00489	MKIIPDPF_00490	COG4058	COG4057	20	999	Operon	0.97
MKIIPDPF_00490	MKIIPDPF_00491	COG4057	COG4056	2	999	Operon	0.97
MKIIPDPF_00491	MKIIPDPF_00492	COG4056	COG4055	1	999	Operon	0.97
MKIIPDPF_00492	MKIIPDPF_00493	COG4055	COG4054	32	999	Operon	0.96
MKIIPDPF_00494	MKIIPDPF_00495	COG1625	COG1032	-3	236	Operon	0.9
MKIIPDPF_00496	MKIIPDPF_00497	COG0053	COG1149	98	151	noOperon	0.88
MKIIPDPF_00497	MKIIPDPF_00498	COG1149	COG1149	2	NA	Operon	0.97
MKIIPDPF_00498	MKIIPDPF_00499	COG1149	COG1433	41	978	Operon	0.96
MKIIPDPF_00499	MKIIPDPF_00500	COG1433	COG0489	15	808	Operon	0.97
MKIIPDPF_00500	MKIIPDPF_00501	COG0489	COG1433	12	808	Operon	0.97
MKIIPDPF_00501	MKIIPDPF_00502	COG1433	COG1342	19	965	Operon	0.97
MKIIPDPF_00502	MKIIPDPF_00503	COG1342	COG1408	121	NA	noOperon	0.93
MKIIPDPF_00503	MKIIPDPF_00504	COG1408	COG4052	5	NA	Operon	0.93
MKIIPDPF_00504	MKIIPDPF_00505	COG4052	ROG7917	-15	NA	Operon	0.97
MKIIPDPF_00506	MKIIPDPF_00507	COG2045	COG1916	68	165	noOperon	0.68
MKIIPDPF_00507	MKIIPDPF_00508	COG1916	NA	74	NA	noOperon	0.63
MKIIPDPF_00508	MKIIPDPF_00509	NA	COG5258	-45	NA	Operon	0.99
MKIIPDPF_00517	MKIIPDPF_00518	ROG1592	COG1522	165	NA	noOperon	0.99
MKIIPDPF_00518	MKIIPDPF_00519	COG1522	COG0123	34	166	Operon	0.69
MKIIPDPF_00519	MKIIPDPF_00520	COG0123	COG4024	25	NA	Operon	0.84
MKIIPDPF_00520	MKIIPDPF_00521	COG4024	COG1469	199	185	noOperon	1
MKIIPDPF_00521	MKIIPDPF_00522	COG1469	COG4077	5	238	Operon	0.87
MKIIPDPF_00522	MKIIPDPF_00523	COG4077	COG1060	14	136	Operon	0.87
MKIIPDPF_00524	MKIIPDPF_00525	COG2410	COG2520	99	NA	noOperon	0.83
MKIIPDPF_00526	MKIIPDPF_00527	COG1759	COG0638	166	182	noOperon	0.99
MKIIPDPF_00527	MKIIPDPF_00528	COG0638	COG1782	72	563	Operon	0.81
MKIIPDPF_00528	MKIIPDPF_00529	COG1782	COG0150	43	132	Operon	0.64
MKIIPDPF_00529	MKIIPDPF_00530	COG0150	COG2055	13	604	Operon	0.97
MKIIPDPF_00530	MKIIPDPF_00531	COG2055	COG4032	-3	989	Operon	0.97
MKIIPDPF_00531	MKIIPDPF_00532	COG4032	COG3962	0	NA	Operon	0.94
MKIIPDPF_00535	MKIIPDPF_00536	COG0628	COG0543	72	381	noOperon	0.57
MKIIPDPF_00536	MKIIPDPF_00537	COG0543	COG0167	13	985	Operon	0.97
MKIIPDPF_00538	MKIIPDPF_00539	COG1498	COG1889	33	999	Operon	0.96
MKIIPDPF_00540	MKIIPDPF_00541	NA	NA	15	NA	Operon	0.89
MKIIPDPF_00541	MKIIPDPF_00542	NA	NA	48	NA	Operon	0.65
MKIIPDPF_00542	MKIIPDPF_00543	NA	NA	6	NA	Operon	0.92
MKIIPDPF_00543	MKIIPDPF_00544	NA	COG5280	24	NA	Operon	0.84
MKIIPDPF_00546	MKIIPDPF_00547	NA	ROG0315	30	NA	Operon	0.81
MKIIPDPF_00547	MKIIPDPF_00548	ROG0315	NA	72	NA	noOperon	0.6
MKIIPDPF_00548	MKIIPDPF_00549	NA	NA	6	NA	Operon	0.92
MKIIPDPF_00549	MKIIPDPF_00550	NA	ROG5264	-3	NA	Operon	0.95
MKIIPDPF_00550	MKIIPDPF_00551	ROG5264	NA	6	NA	Operon	0.92
MKIIPDPF_00551	MKIIPDPF_00552	NA	NA	17	NA	Operon	0.88
MKIIPDPF_00552	MKIIPDPF_00553	NA	NA	-10	NA	Operon	0.96
MKIIPDPF_00553	MKIIPDPF_00554	NA	NA	-3	NA	Operon	0.95
MKIIPDPF_00554	MKIIPDPF_00555	NA	NA	15	NA	Operon	0.89
MKIIPDPF_00555	MKIIPDPF_00556	NA	COG1392	71	NA	noOperon	0.59
MKIIPDPF_00556	MKIIPDPF_00557	COG1392	COG5518	141	NA	noOperon	0.97
MKIIPDPF_00557	MKIIPDPF_00558	COG5518	COG5362	-7	178	Operon	0.93
MKIIPDPF_00558	MKIIPDPF_00559	COG5362	COG2452	-43	NA	Operon	0.99
MKIIPDPF_00559	MKIIPDPF_00560	COG2452	COG4063	41	NA	Operon	0.72
MKIIPDPF_00560	MKIIPDPF_00561	COG4063	COG3577	-3	NA	Operon	0.95
MKIIPDPF_00561	MKIIPDPF_00562	COG3577	ROG4051	1005	NA	noOperon	1
MKIIPDPF_00562	MKIIPDPF_00563	ROG4051	ROG2560	-3	NA	Operon	0.95
MKIIPDPF_00563	MKIIPDPF_00564	ROG2560	NA	3	NA	Operon	0.93
MKIIPDPF_00564	MKIIPDPF_00565	NA	NA	3	NA	Operon	0.93
MKIIPDPF_00565	MKIIPDPF_00566	NA	NA	-45	NA	Operon	0.99
MKIIPDPF_00566	MKIIPDPF_00567	NA	NA	118	NA	noOperon	0.92
MKIIPDPF_00567	MKIIPDPF_00568	NA	ROG5586	1	NA	Operon	0.94
MKIIPDPF_00568	MKIIPDPF_00569	ROG5586	ROG3910	12	NA	Operon	0.9
MKIIPDPF_00569	MKIIPDPF_00570	ROG3910	NA	164	NA	noOperon	0.99
MKIIPDPF_00570	MKIIPDPF_00571	NA	ROG1489	1	NA	Operon	0.94
MKIIPDPF_00573	MKIIPDPF_00574	ROG8437	COG0452	201	NA	noOperon	1
MKIIPDPF_00574	MKIIPDPF_00575	COG0452	COG1837	12	NA	Operon	0.9
MKIIPDPF_00575	MKIIPDPF_00576	COG1837	ROG1851	322	NA	noOperon	1
MKIIPDPF_00576	MKIIPDPF_00577	ROG1851	COG4235	21	NA	Operon	0.86
MKIIPDPF_00577	MKIIPDPF_00578	COG4235	COG0077	137	NA	noOperon	0.96
MKIIPDPF_00578	MKIIPDPF_00579	COG0077	COG1423	0	NA	Operon	0.94
MKIIPDPF_00579	MKIIPDPF_00580	COG1423	COG0517	37	146	Operon	0.68
MKIIPDPF_00580	MKIIPDPF_00581	COG0517	COG0517	11	NA	Operon	0.97
MKIIPDPF_00581	MKIIPDPF_00582	COG0517	COG0517	14	NA	Operon	0.97
MKIIPDPF_00582	MKIIPDPF_00583	COG0517	COG0517	121	NA	Operon	0.94
MKIIPDPF_00583	MKIIPDPF_00584	COG0517	COG0517	2	NA	Operon	0.97
MKIIPDPF_00584	MKIIPDPF_00585	COG0517	COG0602	13	367	Operon	0.88
MKIIPDPF_00585	MKIIPDPF_00586	COG0602	COG0720	9	999	Operon	0.97
MKIIPDPF_00586	MKIIPDPF_00587	COG0720	COG2029	54	249	noOperon	0.58
MKIIPDPF_00587	MKIIPDPF_00588	COG2029	COG1661	51	122	Operon	0.58
MKIIPDPF_00589	MKIIPDPF_00590	COG1665	COG0460	47	NA	Operon	0.66
MKIIPDPF_00590	MKIIPDPF_00591	COG0460	COG1468	49	NA	Operon	0.64
MKIIPDPF_00591	MKIIPDPF_00592	COG1468	COG3334	160	NA	noOperon	0.99
MKIIPDPF_00593	MKIIPDPF_00594	COG1707	ROG2529	-3	NA	Operon	0.95
MKIIPDPF_00594	MKIIPDPF_00595	ROG2529	COG0650	14	NA	Operon	0.89
MKIIPDPF_00595	MKIIPDPF_00596	COG0650	COG3261	9	999	Operon	0.97
MKIIPDPF_00596	MKIIPDPF_00597	COG3261	COG3260	65	999	Operon	0.96
MKIIPDPF_00597	MKIIPDPF_00598	COG3260	COG1143	6	999	Operon	0.97
MKIIPDPF_00598	MKIIPDPF_00599	COG1143	COG1145	1	922	Operon	0.97
MKIIPDPF_00599	MKIIPDPF_00600	COG1145	COG3619	22	145	Operon	0.81
MKIIPDPF_00600	MKIIPDPF_00601	COG3619	COG2111	115	NA	noOperon	0.91
MKIIPDPF_00601	MKIIPDPF_00602	COG2111	COG2111	26	NA	Operon	0.97
MKIIPDPF_00602	MKIIPDPF_00603	COG2111	ROG7197	17	NA	Operon	0.88
MKIIPDPF_00603	MKIIPDPF_00604	ROG7197	COG0651	12	NA	Operon	0.9
MKIIPDPF_00604	MKIIPDPF_00605	COG0651	COG1006	61	999	Operon	0.96
MKIIPDPF_00605	MKIIPDPF_00606	COG1006	COG1563	1	996	Operon	0.97
MKIIPDPF_00606	MKIIPDPF_00607	COG1563	COG1320	1	930	Operon	0.97
MKIIPDPF_00607	MKIIPDPF_00608	COG1320	ROG6052	5	NA	Operon	0.93
MKIIPDPF_00608	MKIIPDPF_00609	ROG6052	COG1863	11	NA	Operon	0.91
MKIIPDPF_00609	MKIIPDPF_00610	COG1863	COG1988	162	NA	noOperon	0.99
MKIIPDPF_00610	MKIIPDPF_00611	COG1988	COG3608	10	146	Operon	0.88
MKIIPDPF_00612	MKIIPDPF_00613	COG0137	NA	1	NA	Operon	0.94
MKIIPDPF_00615	MKIIPDPF_00616	COG1226	COG1827	188	595	noOperon	0.85
MKIIPDPF_00617	MKIIPDPF_00618	COG2037	COG3920	212	471	noOperon	0.99
MKIIPDPF_00618	MKIIPDPF_00619	COG3920	COG0392	171	NA	noOperon	0.99
MKIIPDPF_00619	MKIIPDPF_00620	COG0392	COG0622	121	183	noOperon	0.96
MKIIPDPF_00621	MKIIPDPF_00622	COG3269	COG0168	196	NA	noOperon	1
MKIIPDPF_00622	MKIIPDPF_00623	COG0168	COG0569	119	999	Operon	0.94
MKIIPDPF_00624	MKIIPDPF_00625	COG0491	NA	189	NA	noOperon	1
MKIIPDPF_00625	MKIIPDPF_00626	NA	COG1591	46	NA	Operon	0.67
MKIIPDPF_00626	MKIIPDPF_00627	COG1591	NA	62	NA	Operon	0.5
MKIIPDPF_00627	MKIIPDPF_00628	NA	NA	149	NA	noOperon	0.98
MKIIPDPF_00628	MKIIPDPF_00629	NA	NA	19	NA	Operon	0.97
MKIIPDPF_00629	MKIIPDPF_00630	NA	NA	49	NA	Operon	0.96
MKIIPDPF_00630	MKIIPDPF_00631	NA	NA	18	NA	Operon	0.97
MKIIPDPF_00631	MKIIPDPF_00632	NA	NA	3	NA	Operon	0.97
MKIIPDPF_00632	MKIIPDPF_00633	NA	ROG5354	153	NA	noOperon	0.98
MKIIPDPF_00634	MKIIPDPF_00635	COG2516	COG0064	67	NA	noOperon	0.55
MKIIPDPF_00635	MKIIPDPF_00636	COG0064	COG1531	6	NA	Operon	0.92
MKIIPDPF_00636	MKIIPDPF_00637	COG1531	COG0517	2	129	Operon	0.92
MKIIPDPF_00637	MKIIPDPF_00638	COG0517	COG0140	-10	521	Operon	0.98
MKIIPDPF_00639	MKIIPDPF_00640	COG0454	NA	324	NA	noOperon	1
MKIIPDPF_00645	MKIIPDPF_00646	COG0576	COG0443	14	986	Operon	0.97
MKIIPDPF_00646	MKIIPDPF_00647	COG0443	COG0484	79	991	Operon	0.95
MKIIPDPF_00648	MKIIPDPF_00649	NA	ROG7430	42	NA	Operon	0.71
MKIIPDPF_00649	MKIIPDPF_00650	ROG7430	NA	14	NA	Operon	0.89
MKIIPDPF_00652	MKIIPDPF_00653	COG1035	COG1941	13	998	Operon	0.97
MKIIPDPF_00653	MKIIPDPF_00654	COG1941	COG0680	-3	999	Operon	0.97
MKIIPDPF_00654	MKIIPDPF_00655	COG0680	COG3259	10	999	Operon	0.97
MKIIPDPF_00656	MKIIPDPF_00657	COG3212	COG1938	-3	NA	Operon	0.95
MKIIPDPF_00657	MKIIPDPF_00658	COG1938	NA	46	NA	Operon	0.67
MKIIPDPF_00658	MKIIPDPF_00659	NA	NA	22	NA	Operon	0.97
MKIIPDPF_00660	MKIIPDPF_00661	COG1379	COG2047	32	570	Operon	0.94
MKIIPDPF_00661	MKIIPDPF_00662	COG2047	COG2260	2	536	Operon	0.97
MKIIPDPF_00662	MKIIPDPF_00663	COG2260	COG1093	-3	887	Operon	0.97
MKIIPDPF_00663	MKIIPDPF_00664	COG1093	COG2051	17	999	Operon	0.97
MKIIPDPF_00664	MKIIPDPF_00665	COG2051	COG1631	15	999	Operon	0.97
MKIIPDPF_00665	MKIIPDPF_00666	COG1631	COG1711	118	564	Operon	0.51
MKIIPDPF_00666	MKIIPDPF_00667	COG1711	ROG2298	21	NA	Operon	0.86
MKIIPDPF_00667	MKIIPDPF_00668	ROG2298	COG3247	56	NA	Operon	0.57
MKIIPDPF_00668	MKIIPDPF_00669	COG3247	COG1594	69	NA	noOperon	0.57
MKIIPDPF_00669	MKIIPDPF_00670	COG1594	COG1051	127	629	Operon	0.58
MKIIPDPF_00670	MKIIPDPF_00671	COG1051	COG1628	35	147	Operon	0.7
MKIIPDPF_00671	MKIIPDPF_00672	COG1628	COG1761	11	180	Operon	0.85
MKIIPDPF_00672	MKIIPDPF_00673	COG1761	COG1096	13	777	Operon	0.97
MKIIPDPF_00673	MKIIPDPF_00674	COG1096	COG1736	219	487	noOperon	0.99
MKIIPDPF_00674	MKIIPDPF_00675	COG1736	COG0503	26	543	Operon	0.94
MKIIPDPF_00676	MKIIPDPF_00677	COG0541	COG1258	21	375	Operon	0.85
MKIIPDPF_00677	MKIIPDPF_00678	COG1258	COG2139	120	557	noOperon	0.53
MKIIPDPF_00678	MKIIPDPF_00679	COG2139	COG1460	6	829	Operon	0.97
MKIIPDPF_00679	MKIIPDPF_00680	COG1460	COG1491	44	955	Operon	0.96
MKIIPDPF_00680	MKIIPDPF_00681	COG1491	COG0030	8	354	Operon	0.89
MKIIPDPF_00681	MKIIPDPF_00682	COG0030	NA	107	NA	noOperon	0.88
MKIIPDPF_00682	MKIIPDPF_00683	NA	COG1476	-3	NA	Operon	0.95
MKIIPDPF_00683	MKIIPDPF_00684	COG1476	COG2890	-3	207	Operon	0.91
MKIIPDPF_00685	MKIIPDPF_00686	COG0253	COG0019	6	930	Operon	0.97
MKIIPDPF_00690	MKIIPDPF_00691	NA	NA	79	NA	noOperon	0.68
MKIIPDPF_00691	MKIIPDPF_00692	NA	COG0122	42	NA	Operon	0.71
MKIIPDPF_00692	MKIIPDPF_00693	COG0122	COG0107	-3	449	Operon	0.96
MKIIPDPF_00695	MKIIPDPF_00696	COG0662	COG2191	171	NA	noOperon	0.99
MKIIPDPF_00696	MKIIPDPF_00697	COG2191	COG1199	47	NA	Operon	0.66
MKIIPDPF_00700	MKIIPDPF_00701	COG0426	COG1592	5	998	Operon	0.97
MKIIPDPF_00701	MKIIPDPF_00702	COG1592	COG1773	3	999	Operon	0.97
MKIIPDPF_00703	MKIIPDPF_00704	ROG2572	COG0446	4	NA	Operon	0.93
MKIIPDPF_00705	MKIIPDPF_00706	COG0394	COG1810	10	NA	Operon	0.91
MKIIPDPF_00706	MKIIPDPF_00707	COG1810	COG1553	56	315	noOperon	0.54
MKIIPDPF_00707	MKIIPDPF_00708	COG1553	COG2923	2	999	Operon	0.97
MKIIPDPF_00708	MKIIPDPF_00709	COG2923	COG4871	10	380	Operon	0.9
MKIIPDPF_00709	MKIIPDPF_00710	COG4871	COG2168	0	NA	Operon	0.94
MKIIPDPF_00711	MKIIPDPF_00712	COG0370	COG1918	-10	999	Operon	0.97
MKIIPDPF_00712	MKIIPDPF_00713	COG1918	COG1429	146	128	noOperon	0.98
MKIIPDPF_00713	MKIIPDPF_00714	COG1429	NA	361	NA	noOperon	1
MKIIPDPF_00714	MKIIPDPF_00715	NA	COG0265	317	NA	noOperon	1
MKIIPDPF_00715	MKIIPDPF_00716	COG0265	COG0303	91	247	noOperon	0.88
MKIIPDPF_00717	MKIIPDPF_00718	COG1131	COG1668	11	702	Operon	0.97
MKIIPDPF_00718	MKIIPDPF_00719	COG1668	COG1668	-3	NA	Operon	0.97
MKIIPDPF_00720	MKIIPDPF_00721	COG0170	COG0046	11	NA	Operon	0.91
MKIIPDPF_00721	MKIIPDPF_00722	COG0046	COG0060	10	980	Operon	0.97
MKIIPDPF_00722	MKIIPDPF_00723	COG0060	COG1812	22	NA	Operon	0.86
MKIIPDPF_00725	MKIIPDPF_00726	COG1413	COG1036	221	NA	noOperon	1
MKIIPDPF_00726	MKIIPDPF_00727	COG1036	COG0112	1	NA	Operon	0.94
MKIIPDPF_00727	MKIIPDPF_00728	COG0112	COG1148	143	453	noOperon	0.89
MKIIPDPF_00728	MKIIPDPF_00729	COG1148	COG0679	182	NA	noOperon	0.99
MKIIPDPF_00729	MKIIPDPF_00730	COG0679	COG0468	29	436	Operon	0.87
MKIIPDPF_00730	MKIIPDPF_00731	COG0468	COG1599	35	971	Operon	0.96
MKIIPDPF_00732	MKIIPDPF_00733	COG0065	COG0066	12	999	Operon	0.97
MKIIPDPF_00733	MKIIPDPF_00734	COG0066	COG0473	10	996	Operon	0.97
MKIIPDPF_00734	MKIIPDPF_00735	COG0473	COG0520	5	298	Operon	0.88
MKIIPDPF_00735	MKIIPDPF_00736	COG0520	COG0054	96	128	noOperon	0.85
MKIIPDPF_00736	MKIIPDPF_00737	COG0054	COG1571	17	NA	Operon	0.88
MKIIPDPF_00739	MKIIPDPF_00740	COG0041	COG0043	23	402	Operon	0.86
MKIIPDPF_00741	MKIIPDPF_00742	COG1180	COG0611	-3	208	Operon	0.91
MKIIPDPF_00742	MKIIPDPF_00743	COG0611	COG2138	18	NA	Operon	0.88
MKIIPDPF_00743	MKIIPDPF_00744	COG2138	COG1545	-28	137	Operon	0.98
MKIIPDPF_00745	MKIIPDPF_00746	NA	ROG6474	295	NA	noOperon	1
MKIIPDPF_00747	MKIIPDPF_00748	COG1824	COG3273	38	869	Operon	0.96
MKIIPDPF_00748	MKIIPDPF_00749	COG3273	COG1010	55	NA	Operon	0.58
MKIIPDPF_00749	MKIIPDPF_00750	COG1010	NA	141	NA	noOperon	0.97
MKIIPDPF_00751	MKIIPDPF_00752	COG1311	COG0235	9	NA	Operon	0.91
MKIIPDPF_00753	MKIIPDPF_00754	COG1698	COG2073	76	NA	noOperon	0.65
MKIIPDPF_00754	MKIIPDPF_00755	COG2073	COG1270	-3	999	Operon	0.97
MKIIPDPF_00756	MKIIPDPF_00757	COG5440	COG1474	975	NA	noOperon	1
MKIIPDPF_00758	MKIIPDPF_00759	COG0540	COG2519	14	211	Operon	0.82
MKIIPDPF_00759	MKIIPDPF_00760	COG2519	COG1111	23	145	Operon	0.8
MKIIPDPF_00760	MKIIPDPF_00761	COG1111	COG1373	58	NA	Operon	0.55
MKIIPDPF_00761	MKIIPDPF_00762	COG1373	ROG6743	262	NA	noOperon	1
MKIIPDPF_00762	MKIIPDPF_00763	ROG6743	COG2044	11	NA	Operon	0.91
MKIIPDPF_00763	MKIIPDPF_00764	COG2044	COG2043	3	419	Operon	0.94
MKIIPDPF_00766	MKIIPDPF_00767	COG1679	COG2404	4	NA	Operon	0.93
MKIIPDPF_00767	MKIIPDPF_00768	COG2404	COG0184	-34	625	Operon	0.99
MKIIPDPF_00768	MKIIPDPF_00769	COG0184	COG0127	0	325	Operon	0.91
MKIIPDPF_00769	MKIIPDPF_00770	COG0127	COG0533	59	478	Operon	0.76
MKIIPDPF_00771	MKIIPDPF_00772	COG2038	COG1300	63	NA	noOperon	0.51
MKIIPDPF_00773	MKIIPDPF_00774	COG1968	COG0115	38	NA	Operon	0.75
MKIIPDPF_00775	MKIIPDPF_00776	NA	NA	23	NA	Operon	0.97
MKIIPDPF_00776	MKIIPDPF_00777	NA	ROG0682	376	NA	noOperon	1
MKIIPDPF_00779	MKIIPDPF_00780	COG0496	NA	200	NA	noOperon	1
MKIIPDPF_00780	MKIIPDPF_00781	NA	NA	-3	NA	Operon	0.95
MKIIPDPF_00781	MKIIPDPF_00782	NA	COG4189	238	NA	noOperon	1
MKIIPDPF_00782	MKIIPDPF_00783	COG4189	NA	1	NA	Operon	0.94
MKIIPDPF_00783	MKIIPDPF_00784	NA	COG1958	110	NA	noOperon	0.89
MKIIPDPF_00784	MKIIPDPF_00785	COG1958	NA	247	NA	noOperon	1
MKIIPDPF_00786	MKIIPDPF_00787	COG4020	COG0059	36	NA	Operon	0.76
MKIIPDPF_00787	MKIIPDPF_00788	COG0059	COG0440	48	999	Operon	0.96
MKIIPDPF_00788	MKIIPDPF_00789	COG0440	COG0028	2	985	Operon	0.97
MKIIPDPF_00790	MKIIPDPF_00791	COG0151	COG0078	14	961	Operon	0.97
MKIIPDPF_00792	MKIIPDPF_00793	COG0018	COG2932	28	NA	Operon	0.82
MKIIPDPF_00793	MKIIPDPF_00794	COG2932	COG0129	-60	NA	Operon	1
MKIIPDPF_00796	MKIIPDPF_00797	COG1396	COG1151	9	NA	Operon	0.91
MKIIPDPF_00798	MKIIPDPF_00799	COG1378	COG0441	182	209	noOperon	1
MKIIPDPF_00799	MKIIPDPF_00800	COG0441	COG1192	169	343	noOperon	0.99
MKIIPDPF_00800	MKIIPDPF_00801	COG1192	ROG4011	-3	NA	Operon	0.95
MKIIPDPF_00803	MKIIPDPF_00804	NA	COG1797	271	NA	noOperon	1
MKIIPDPF_00804	MKIIPDPF_00805	COG1797	COG1822	2	143	Operon	0.91
MKIIPDPF_00805	MKIIPDPF_00806	COG1822	NA	-10	NA	Operon	0.96
MKIIPDPF_00806	MKIIPDPF_00807	NA	COG3271	130	NA	noOperon	0.95
MKIIPDPF_00807	MKIIPDPF_00808	COG3271	COG1927	168	180	noOperon	1
MKIIPDPF_00809	MKIIPDPF_00810	COG0131	COG1146	-34	134	Operon	0.98
MKIIPDPF_00810	MKIIPDPF_00811	COG1146	COG2005	17	NA	Operon	0.88
MKIIPDPF_00811	MKIIPDPF_00812	COG2005	COG2244	87	199	noOperon	0.86
MKIIPDPF_00812	MKIIPDPF_00813	COG2244	COG0655	79	149	noOperon	0.76
MKIIPDPF_00813	MKIIPDPF_00814	COG0655	COG1795	10	788	Operon	0.97
MKIIPDPF_00814	MKIIPDPF_00815	COG1795	ROG0995	13	NA	Operon	0.9
MKIIPDPF_00815	MKIIPDPF_00816	ROG0995	COG1350	285	NA	noOperon	1
MKIIPDPF_00817	MKIIPDPF_00818	COG4012	COG0613	-3	NA	Operon	0.95
MKIIPDPF_00818	MKIIPDPF_00819	COG0613	COG1967	20	128	Operon	0.84
MKIIPDPF_00819	MKIIPDPF_00820	COG1967	COG0119	166	NA	noOperon	0.99
MKIIPDPF_00820	MKIIPDPF_00821	COG0119	COG2710	9	758	Operon	0.97
MKIIPDPF_00821	MKIIPDPF_00822	COG2710	COG1581	133	551	noOperon	0.64
MKIIPDPF_00825	MKIIPDPF_00826	ROG4958	COG1520	122	NA	noOperon	0.93
MKIIPDPF_00826	MKIIPDPF_00827	COG1520	COG0842	9	288	Operon	0.85
MKIIPDPF_00827	MKIIPDPF_00828	COG0842	COG1131	4	998	Operon	0.97
MKIIPDPF_00828	MKIIPDPF_00829	COG1131	COG1695	-3	747	Operon	0.98
MKIIPDPF_00830	MKIIPDPF_00831	COG1082	COG3548	0	152	Operon	0.92
MKIIPDPF_00831	MKIIPDPF_00832	COG3548	COG3548	15	NA	Operon	0.97
MKIIPDPF_00833	MKIIPDPF_00834	COG1416	COG0737	14	542	Operon	0.96
MKIIPDPF_00834	MKIIPDPF_00835	COG0737	COG0737	21	NA	Operon	0.97
MKIIPDPF_00835	MKIIPDPF_00836	COG0737	COG0737	33	NA	Operon	0.96
MKIIPDPF_00836	MKIIPDPF_00837	COG0737	COG4087	45	NA	Operon	0.68
MKIIPDPF_00837	MKIIPDPF_00838	COG4087	NA	176	NA	noOperon	0.99
MKIIPDPF_00838	MKIIPDPF_00839	NA	NA	5	NA	Operon	0.93
MKIIPDPF_00839	MKIIPDPF_00840	NA	COG2423	253	NA	noOperon	1
MKIIPDPF_00841	MKIIPDPF_00842	COG0154	COG1797	16	NA	Operon	0.88
MKIIPDPF_00842	MKIIPDPF_00843	COG1797	NA	-3	NA	Operon	0.95
MKIIPDPF_00844	MKIIPDPF_00845	COG0467	COG0108	11	NA	Operon	0.91
MKIIPDPF_00845	MKIIPDPF_00846	COG0108	COG1339	33	699	Operon	0.96
MKIIPDPF_00846	MKIIPDPF_00847	COG1339	COG2024	6	440	Operon	0.94
MKIIPDPF_00849	MKIIPDPF_00850	COG0546	COG0402	64	843	Operon	0.94
MKIIPDPF_00851	MKIIPDPF_00852	COG0040	COG0179	13	164	Operon	0.85
MKIIPDPF_00853	MKIIPDPF_00854	COG0495	COG1324	14	564	Operon	0.96
MKIIPDPF_00854	MKIIPDPF_00855	COG1324	COG0171	6	233	Operon	0.86
MKIIPDPF_00856	MKIIPDPF_00857	COG0003	COG4007	254	NA	noOperon	1
MKIIPDPF_00858	MKIIPDPF_00859	ROG1327	ROG1182	-43	NA	Operon	0.99
MKIIPDPF_00859	MKIIPDPF_00860	ROG1182	COG2241	928	NA	noOperon	1
MKIIPDPF_00861	MKIIPDPF_00862	COG0012	COG0474	231	432	noOperon	1
MKIIPDPF_00862	MKIIPDPF_00863	COG0474	COG1226	427	844	noOperon	0.94
MKIIPDPF_00865	MKIIPDPF_00866	COG2710	COG1208	6	170	Operon	0.88
MKIIPDPF_00866	MKIIPDPF_00867	COG1208	COG0118	59	644	Operon	0.91
MKIIPDPF_00867	MKIIPDPF_00868	COG0118	COG1973	12	127	Operon	0.88
MKIIPDPF_00868	MKIIPDPF_00869	COG1973	ROG5279	36	NA	Operon	0.76
MKIIPDPF_00869	MKIIPDPF_00870	ROG5279	NA	87	NA	noOperon	0.75
MKIIPDPF_00870	MKIIPDPF_00871	NA	COG1541	167	NA	noOperon	0.99
MKIIPDPF_00871	MKIIPDPF_00872	COG1541	COG0585	75	NA	noOperon	0.64
MKIIPDPF_00872	MKIIPDPF_00873	COG0585	COG1786	5	NA	Operon	0.93
MKIIPDPF_00877	MKIIPDPF_00878	COG1228	COG2217	-10	236	Operon	0.93
MKIIPDPF_00880	MKIIPDPF_00881	ROG4942	COG0015	15	NA	Operon	0.89
MKIIPDPF_00881	MKIIPDPF_00882	COG0015	NA	97	NA	noOperon	0.82
MKIIPDPF_00882	MKIIPDPF_00883	NA	COG1328	231	NA	noOperon	1
MKIIPDPF_00884	MKIIPDPF_00885	NA	NA	-3	NA	Operon	0.95
MKIIPDPF_00885	MKIIPDPF_00886	NA	COG1384	81	NA	noOperon	0.69
MKIIPDPF_00886	MKIIPDPF_00887	COG1384	COG0422	94	NA	noOperon	0.8
MKIIPDPF_00887	MKIIPDPF_00888	COG0422	COG0524	191	329	noOperon	1
MKIIPDPF_00888	MKIIPDPF_00889	COG0524	COG2005	184	NA	noOperon	0.99
MKIIPDPF_00892	MKIIPDPF_00893	COG1905	COG1894	12	999	Operon	0.97
MKIIPDPF_00894	MKIIPDPF_00895	COG2896	COG1763	6	994	Operon	0.97
MKIIPDPF_00896	MKIIPDPF_00897	COG3383	COG0243	-36	955	Operon	0.98
MKIIPDPF_00897	MKIIPDPF_00898	COG0243	COG1145	147	956	Operon	0.92
MKIIPDPF_00898	MKIIPDPF_00899	COG1145	COG1145	-22	NA	Operon	0.97
MKIIPDPF_00899	MKIIPDPF_00900	COG1145	COG1145	15	NA	Operon	0.97
MKIIPDPF_00900	MKIIPDPF_00901	COG1145	COG1153	-3	755	Operon	0.98
MKIIPDPF_00901	MKIIPDPF_00902	COG1153	COG1229	26	998	Operon	0.97
MKIIPDPF_00902	MKIIPDPF_00903	COG1229	COG2218	-3	999	Operon	0.97
MKIIPDPF_00903	MKIIPDPF_00904	COG2218	COG1029	22	999	Operon	0.97
MKIIPDPF_00904	MKIIPDPF_00905	COG1029	COG1348	135	308	noOperon	0.97
MKIIPDPF_00905	MKIIPDPF_00906	COG1348	COG0347	12	994	Operon	0.97
MKIIPDPF_00906	MKIIPDPF_00907	COG0347	COG0347	9	NA	Operon	0.97
MKIIPDPF_00907	MKIIPDPF_00908	COG0347	COG2710	39	994	Operon	0.96
MKIIPDPF_00908	MKIIPDPF_00909	COG2710	COG2710	0	NA	Operon	0.97
MKIIPDPF_00909	MKIIPDPF_00910	COG2710	COG2710	22	NA	Operon	0.97
MKIIPDPF_00910	MKIIPDPF_00911	COG2710	COG2710	5	NA	Operon	0.97
MKIIPDPF_00911	MKIIPDPF_00912	COG2710	COG1433	76	585	Operon	0.82
MKIIPDPF_00912	MKIIPDPF_00913	COG1433	NA	62	NA	Operon	0.5
MKIIPDPF_00913	MKIIPDPF_00914	NA	COG0243	125	NA	noOperon	0.94
MKIIPDPF_00915	MKIIPDPF_00916	COG4013	COG1693	251	315	noOperon	1
MKIIPDPF_00916	MKIIPDPF_00917	COG1693	COG0174	65	438	Operon	0.64
MKIIPDPF_00917	MKIIPDPF_00918	COG0174	COG0476	63	522	Operon	0.81
MKIIPDPF_00919	MKIIPDPF_00920	NA	COG4022	18	NA	Operon	0.88
MKIIPDPF_00922	MKIIPDPF_00923	COG0422	COG0695	206	204	noOperon	1
MKIIPDPF_00923	MKIIPDPF_00924	COG0695	COG4802	10	760	Operon	0.97
MKIIPDPF_00924	MKIIPDPF_00925	COG4802	COG4742	17	188	Operon	0.81
MKIIPDPF_00925	MKIIPDPF_00926	COG4742	COG1793	1	NA	Operon	0.94
MKIIPDPF_00926	MKIIPDPF_00927	COG1793	COG4085	170	179	noOperon	1
MKIIPDPF_00927	MKIIPDPF_00928	COG4085	NA	664	NA	noOperon	1
MKIIPDPF_00928	MKIIPDPF_00929	NA	COG1109	53	NA	Operon	0.6
MKIIPDPF_00930	MKIIPDPF_00931	COG0457	COG1180	34	357	Operon	0.74
MKIIPDPF_00931	MKIIPDPF_00932	COG1180	COG0079	6	183	Operon	0.88
MKIIPDPF_00932	MKIIPDPF_00933	COG0079	COG0663	85	340	noOperon	0.77
MKIIPDPF_00933	MKIIPDPF_00934	COG0663	COG1208	17	281	Operon	0.8
MKIIPDPF_00934	MKIIPDPF_00935	COG1208	COG1109	5	979	Operon	0.97
MKIIPDPF_00935	MKIIPDPF_00936	COG1109	COG3635	2	191	Operon	0.89
MKIIPDPF_00936	MKIIPDPF_00937	COG3635	COG1836	29	164	Operon	0.73
MKIIPDPF_00937	MKIIPDPF_00938	COG1836	COG1890	21	131	Operon	0.83
MKIIPDPF_00938	MKIIPDPF_00939	COG1890	ROG0129	286	NA	noOperon	1
MKIIPDPF_00939	MKIIPDPF_00940	ROG0129	COG0655	11	NA	Operon	0.91
MKIIPDPF_00940	MKIIPDPF_00941	COG0655	COG0005	13	266	Operon	0.82
MKIIPDPF_00941	MKIIPDPF_00942	COG0005	COG1690	24	965	Operon	0.97
MKIIPDPF_00942	MKIIPDPF_00943	COG1690	COG1371	33	992	Operon	0.96
MKIIPDPF_00945	MKIIPDPF_00946	COG1474	COG1634	33	146	Operon	0.72
MKIIPDPF_00949	MKIIPDPF_00950	NA	COG0365	1	NA	Operon	0.94
MKIIPDPF_00950	MKIIPDPF_00951	COG0365	COG0365	72	NA	Operon	0.96
MKIIPDPF_00954	MKIIPDPF_00955	COG3707	COG0552	88	178	noOperon	0.85
MKIIPDPF_00955	MKIIPDPF_00956	COG0552	COG1730	1	375	Operon	0.93
MKIIPDPF_00956	MKIIPDPF_00957	COG1730	COG2157	5	885	Operon	0.97
MKIIPDPF_00957	MKIIPDPF_00958	COG2157	COG1976	3	999	Operon	0.97
MKIIPDPF_00958	MKIIPDPF_00959	COG1976	COG2097	16	996	Operon	0.97
MKIIPDPF_00959	MKIIPDPF_00960	COG2097	COG2167	12	999	Operon	0.97
MKIIPDPF_00960	MKIIPDPF_00961	COG2167	COG2117	-3	469	Operon	0.96
MKIIPDPF_00961	MKIIPDPF_00962	COG2117	COG2118	10	503	Operon	0.96
MKIIPDPF_00962	MKIIPDPF_00963	COG2118	COG2238	30	672	Operon	0.96
MKIIPDPF_00963	MKIIPDPF_00964	COG2238	COG2023	177	938	Operon	0.88
MKIIPDPF_00964	MKIIPDPF_00965	COG2023	COG1936	122	199	noOperon	0.97
MKIIPDPF_00965	MKIIPDPF_00966	COG1936	COG1635	0	191	Operon	0.9
MKIIPDPF_00966	MKIIPDPF_00967	COG1635	COG1163	87	185	noOperon	0.85
MKIIPDPF_00969	MKIIPDPF_00970	COG1287	COG0550	85	245	noOperon	0.85
MKIIPDPF_00970	MKIIPDPF_00971	COG0550	NA	19	NA	Operon	0.87
MKIIPDPF_00971	MKIIPDPF_00972	NA	COG0560	10	NA	Operon	0.91
MKIIPDPF_00972	MKIIPDPF_00973	COG0560	COG2101	0	352	Operon	0.92
MKIIPDPF_00974	MKIIPDPF_00975	NA	COG1437	63	NA	noOperon	0.51
MKIIPDPF_00975	MKIIPDPF_00976	COG1437	COG0119	107	NA	noOperon	0.88
MKIIPDPF_00976	MKIIPDPF_00977	COG0119	COG0065	9	983	Operon	0.97
MKIIPDPF_00977	MKIIPDPF_00978	COG0065	COG3161	11	NA	Operon	0.91
MKIIPDPF_00978	MKIIPDPF_00979	COG3161	COG0258	50	382	Operon	0.65
MKIIPDPF_00980	MKIIPDPF_00981	COG1112	COG4073	57	NA	Operon	0.56
MKIIPDPF_00981	MKIIPDPF_00982	COG4073	COG0499	11	NA	Operon	0.91
MKIIPDPF_00982	MKIIPDPF_00983	COG0499	COG0464	278	282	noOperon	1
MKIIPDPF_00983	MKIIPDPF_00984	COG0464	COG4937	295	NA	noOperon	1
MKIIPDPF_00984	MKIIPDPF_00985	COG4937	NA	31	NA	Operon	0.8
MKIIPDPF_00986	MKIIPDPF_00987	COG1537	COG1145	18	NA	Operon	0.88
MKIIPDPF_00987	MKIIPDPF_00988	COG1145	ROG6133	145	NA	noOperon	0.97
MKIIPDPF_00994	MKIIPDPF_00995	COG0147	COG0512	-3	999	Operon	0.97
MKIIPDPF_00995	MKIIPDPF_00996	COG0512	COG0134	5	999	Operon	0.97
MKIIPDPF_00996	MKIIPDPF_00997	COG0134	COG0135	77	999	Operon	0.96
MKIIPDPF_00997	MKIIPDPF_00998	COG0135	COG0133	72	999	Operon	0.96
MKIIPDPF_00998	MKIIPDPF_00999	COG0133	COG0159	38	999	Operon	0.96
MKIIPDPF_00999	MKIIPDPF_01000	COG0159	COG0547	15	999	Operon	0.97
MKIIPDPF_01001	MKIIPDPF_01002	NA	COG2019	86	NA	noOperon	0.74
MKIIPDPF_01002	MKIIPDPF_01003	COG2019	COG2151	6	130	Operon	0.91
MKIIPDPF_01003	MKIIPDPF_01004	COG2151	COG1549	109	NA	noOperon	0.89
MKIIPDPF_01004	MKIIPDPF_01005	COG1549	COG0069	81	NA	noOperon	0.69
MKIIPDPF_01005	MKIIPDPF_01006	COG0069	COG1418	219	NA	noOperon	1
MKIIPDPF_01006	MKIIPDPF_01007	COG1418	COG1675	24	287	Operon	0.75
MKIIPDPF_01007	MKIIPDPF_01008	COG1675	COG4071	92	NA	noOperon	0.79
MKIIPDPF_01008	MKIIPDPF_01009	COG4071	COG2000	11	333	Operon	0.86
MKIIPDPF_01009	MKIIPDPF_01010	COG2000	COG0378	17	519	Operon	0.95
MKIIPDPF_01010	MKIIPDPF_01011	COG0378	COG4988	45	NA	Operon	0.68
MKIIPDPF_01011	MKIIPDPF_01012	COG4988	COG1809	0	NA	Operon	0.94
MKIIPDPF_01013	MKIIPDPF_01014	COG1751	COG0206	268	NA	noOperon	1
MKIIPDPF_01014	MKIIPDPF_01015	COG0206	COG2443	121	965	Operon	0.93
MKIIPDPF_01015	MKIIPDPF_01016	COG2443	COG0250	49	991	Operon	0.96
MKIIPDPF_01016	MKIIPDPF_01017	COG0250	COG0080	0	998	Operon	0.97
MKIIPDPF_01017	MKIIPDPF_01018	COG0080	COG0081	79	999	Operon	0.96
MKIIPDPF_01018	MKIIPDPF_01019	COG0081	COG0244	1	999	Operon	0.97
MKIIPDPF_01019	MKIIPDPF_01020	COG0244	COG2058	50	999	Operon	0.96
MKIIPDPF_01020	MKIIPDPF_01021	COG2058	COG0013	100	450	noOperon	0.65
MKIIPDPF_01021	MKIIPDPF_01022	COG0013	COG1900	2	127	Operon	0.92
MKIIPDPF_01022	MKIIPDPF_01023	COG1900	COG0301	158	203	noOperon	0.99
MKIIPDPF_01023	MKIIPDPF_01024	COG0301	COG1980	108	NA	noOperon	0.88
MKIIPDPF_01025	MKIIPDPF_01026	COG2454	COG1392	1	141	Operon	0.92
MKIIPDPF_01026	MKIIPDPF_01027	COG1392	COG1849	10	144	Operon	0.88
MKIIPDPF_01027	MKIIPDPF_01028	COG1849	ROG5552	28	NA	Operon	0.82
MKIIPDPF_01029	MKIIPDPF_01030	COG0009	COG0468	52	540	Operon	0.87
MKIIPDPF_01030	MKIIPDPF_01031	COG0468	COG0436	285	678	noOperon	0.96
MKIIPDPF_01032	MKIIPDPF_01033	COG1245	COG2036	122	200	noOperon	0.97
MKIIPDPF_01033	MKIIPDPF_01034	COG2036	NA	5	NA	Operon	0.93
MKIIPDPF_01035	MKIIPDPF_01036	COG1990	COG2054	13	NA	Operon	0.9
MKIIPDPF_01036	MKIIPDPF_01037	COG2054	COG2888	1	695	Operon	0.98
MKIIPDPF_01037	MKIIPDPF_01038	COG2888	COG2092	49	754	Operon	0.95
MKIIPDPF_01038	MKIIPDPF_01039	COG2092	COG1784	164	228	noOperon	0.99
MKIIPDPF_01041	MKIIPDPF_01042	COG4962	COG2064	13	996	Operon	0.97
MKIIPDPF_01043	MKIIPDPF_01044	COG1122	COG0619	158	999	Operon	0.93
MKIIPDPF_01044	MKIIPDPF_01045	COG0619	ROG5339	33	NA	Operon	0.78
MKIIPDPF_01045	MKIIPDPF_01046	ROG5339	COG0310	-3	NA	Operon	0.95
MKIIPDPF_01047	MKIIPDPF_01048	COG1152	COG1880	5	994	Operon	0.97
MKIIPDPF_01048	MKIIPDPF_01049	COG1880	COG1614	13	994	Operon	0.97
MKIIPDPF_01049	MKIIPDPF_01050	COG1614	COG3640	16	869	Operon	0.97
MKIIPDPF_01050	MKIIPDPF_01051	COG3640	COG2069	11	827	Operon	0.97
MKIIPDPF_01051	MKIIPDPF_01052	COG2069	COG1456	13	999	Operon	0.97
MKIIPDPF_01052	MKIIPDPF_01053	COG1456	COG1142	12	941	Operon	0.97
MKIIPDPF_01054	MKIIPDPF_01055	COG1413	ROG5195	52	NA	Operon	0.61
MKIIPDPF_01055	MKIIPDPF_01056	ROG5195	COG0644	169	NA	noOperon	0.99
MKIIPDPF_01057	MKIIPDPF_01058	NA	NA	35	NA	Operon	0.96
MKIIPDPF_01058	MKIIPDPF_01059	NA	COG1409	25	NA	Operon	0.84
MKIIPDPF_01059	MKIIPDPF_01060	COG1409	COG1409	171	NA	Operon	0.92
MKIIPDPF_01060	MKIIPDPF_01061	COG1409	ROG0171	168	NA	noOperon	0.99
MKIIPDPF_01061	MKIIPDPF_01062	ROG0171	COG0704	-10	NA	Operon	0.96
MKIIPDPF_01063	MKIIPDPF_01064	ROG1789	COG0372	-36	NA	Operon	0.99
MKIIPDPF_01065	MKIIPDPF_01066	COG0226	COG0226	113	NA	Operon	0.95
MKIIPDPF_01066	MKIIPDPF_01067	COG0226	COG0573	12	999	Operon	0.97
MKIIPDPF_01067	MKIIPDPF_01068	COG0573	COG0581	11	999	Operon	0.97
MKIIPDPF_01068	MKIIPDPF_01069	COG0581	COG1117	11	999	Operon	0.97
MKIIPDPF_01069	MKIIPDPF_01070	COG1117	COG0704	24	999	Operon	0.97
MKIIPDPF_01070	MKIIPDPF_01071	COG0704	COG1667	39	530	Operon	0.91
MKIIPDPF_01071	MKIIPDPF_01072	COG1667	COG0704	12	530	Operon	0.96
MKIIPDPF_01073	MKIIPDPF_01074	COG1951	COG1142	29	370	Operon	0.79
MKIIPDPF_01074	MKIIPDPF_01075	COG1142	COG1142	12	NA	Operon	0.97
MKIIPDPF_01075	MKIIPDPF_01076	COG1142	COG1013	13	983	Operon	0.97
MKIIPDPF_01076	MKIIPDPF_01077	COG1013	COG0674	-3	999	Operon	0.97
MKIIPDPF_01077	MKIIPDPF_01078	COG0674	COG1144	13	999	Operon	0.97
MKIIPDPF_01078	MKIIPDPF_01079	COG1144	COG1014	3	997	Operon	0.97
MKIIPDPF_01080	MKIIPDPF_01081	ROG6571	COG0037	139	NA	noOperon	0.97
MKIIPDPF_01081	MKIIPDPF_01082	COG0037	COG2104	36	509	Operon	0.9
MKIIPDPF_01082	MKIIPDPF_01083	COG2104	COG1578	17	NA	Operon	0.88
MKIIPDPF_01083	MKIIPDPF_01084	COG1578	COG0526	10	NA	Operon	0.91
MKIIPDPF_01084	MKIIPDPF_01085	COG0526	COG0785	10	976	Operon	0.97
MKIIPDPF_01085	MKIIPDPF_01086	COG0785	NA	51	NA	Operon	0.62
MKIIPDPF_01086	MKIIPDPF_01087	NA	NA	146	NA	noOperon	0.97
MKIIPDPF_01088	MKIIPDPF_01089	COG1323	COG1323	39	NA	Operon	0.96
MKIIPDPF_01089	MKIIPDPF_01090	COG1323	COG1244	28	156	Operon	0.75
MKIIPDPF_01090	MKIIPDPF_01091	COG1244	COG2141	175	NA	noOperon	0.99
MKIIPDPF_01092	MKIIPDPF_01093	NA	NA	129	NA	Operon	0.94
MKIIPDPF_01093	MKIIPDPF_01094	NA	NA	146	NA	Operon	0.94
MKIIPDPF_01094	MKIIPDPF_01095	NA	NA	124	NA	Operon	0.94
MKIIPDPF_01096	MKIIPDPF_01097	COG0380	COG1109	20	377	Operon	0.85
MKIIPDPF_01097	MKIIPDPF_01098	COG1109	COG1208	2	979	Operon	0.97
MKIIPDPF_01098	MKIIPDPF_01099	COG1208	COG1877	69	416	Operon	0.55
MKIIPDPF_01099	MKIIPDPF_01100	COG1877	ROG7140	-7	NA	Operon	0.95
MKIIPDPF_01100	MKIIPDPF_01101	ROG7140	COG1193	25	NA	Operon	0.84
MKIIPDPF_01101	MKIIPDPF_01102	COG1193	COG0826	118	445	noOperon	0.79
MKIIPDPF_01102	MKIIPDPF_01103	COG0826	COG3707	28	NA	Operon	0.82
MKIIPDPF_01105	MKIIPDPF_01106	ROG2233	COG0180	1	NA	Operon	0.94
MKIIPDPF_01106	MKIIPDPF_01107	COG0180	COG1499	5	292	Operon	0.87
MKIIPDPF_01107	MKIIPDPF_01108	COG1499	COG1601	28	538	Operon	0.94
MKIIPDPF_01108	MKIIPDPF_01109	COG1601	COG1241	39	603	Operon	0.94
MKIIPDPF_01111	MKIIPDPF_01112	COG0293	COG0622	-7	NA	Operon	0.95
MKIIPDPF_01112	MKIIPDPF_01113	COG0622	NA	180	NA	noOperon	0.99
MKIIPDPF_01115	MKIIPDPF_01116	NA	NA	567	NA	noOperon	1
MKIIPDPF_01117	MKIIPDPF_01118	COG2881	NA	0	NA	Operon	0.94
MKIIPDPF_01121	MKIIPDPF_01122	COG1088	COG1898	60	999	Operon	0.96
MKIIPDPF_01122	MKIIPDPF_01123	COG1898	COG1209	-7	999	Operon	0.97
MKIIPDPF_01123	MKIIPDPF_01124	COG1209	COG1091	23	999	Operon	0.97
MKIIPDPF_01124	MKIIPDPF_01125	COG1091	COG1011	10	148	Operon	0.88
MKIIPDPF_01125	MKIIPDPF_01126	COG1011	NA	4	NA	Operon	0.93
MKIIPDPF_01127	MKIIPDPF_01128	COG0640	COG1878	0	NA	Operon	0.94
MKIIPDPF_01128	MKIIPDPF_01129	COG1878	COG1720	2	131	Operon	0.92
MKIIPDPF_01132	MKIIPDPF_01133	COG1201	COG1407	48	866	Operon	0.95
MKIIPDPF_01133	MKIIPDPF_01134	COG1407	COG1575	-3	NA	Operon	0.95
MKIIPDPF_01135	MKIIPDPF_01136	COG1413	COG1233	173	142	noOperon	0.99
MKIIPDPF_01136	MKIIPDPF_01137	COG1233	COG1562	-28	999	Operon	0.97
MKIIPDPF_01137	MKIIPDPF_01138	COG1562	COG1562	-27	NA	Operon	0.97
MKIIPDPF_01138	MKIIPDPF_01139	COG1562	COG1562	0	NA	Operon	0.97
MKIIPDPF_01139	MKIIPDPF_01140	COG1562	COG1575	10	381	Operon	0.9
MKIIPDPF_01141	MKIIPDPF_01142	COG2324	COG0388	28	NA	Operon	0.82
MKIIPDPF_01142	MKIIPDPF_01143	COG0388	COG1971	53	130	Operon	0.54
MKIIPDPF_01144	MKIIPDPF_01145	COG0714	COG3552	-3	857	Operon	0.98
MKIIPDPF_01146	MKIIPDPF_01147	COG1637	COG1637	-13	NA	Operon	0.97
MKIIPDPF_01150	MKIIPDPF_01151	COG1141	NA	-3	NA	Operon	0.95
MKIIPDPF_01151	MKIIPDPF_01152	NA	COG2021	32	NA	Operon	0.79
MKIIPDPF_01152	MKIIPDPF_01153	COG2021	NA	111	NA	noOperon	0.89
MKIIPDPF_01153	MKIIPDPF_01154	NA	COG1157	105	NA	noOperon	0.87
MKIIPDPF_01154	MKIIPDPF_01155	COG1157	COG0537	-10	NA	Operon	0.96
MKIIPDPF_01158	MKIIPDPF_01159	COG0379	COG2018	140	NA	noOperon	0.97
MKIIPDPF_01159	MKIIPDPF_01160	COG2018	COG3764	17	NA	Operon	0.88
MKIIPDPF_01160	MKIIPDPF_01161	COG3764	COG0668	-7	263	Operon	0.92
MKIIPDPF_01161	MKIIPDPF_01162	COG0668	COG1234	-22	451	Operon	0.98
MKIIPDPF_01163	MKIIPDPF_01164	COG0157	ROG0925	140	NA	noOperon	0.97
MKIIPDPF_01165	MKIIPDPF_01166	COG1779	COG2074	31	373	Operon	0.78
MKIIPDPF_01166	MKIIPDPF_01167	COG2074	COG2018	26	274	Operon	0.72
MKIIPDPF_01168	MKIIPDPF_01169	COG3367	COG2450	1	312	Operon	0.9
MKIIPDPF_01169	MKIIPDPF_01170	COG2450	COG1667	8	NA	Operon	0.92
MKIIPDPF_01170	MKIIPDPF_01171	COG1667	COG0455	55	NA	Operon	0.58
MKIIPDPF_01171	MKIIPDPF_01172	COG0455	COG0524	54	405	Operon	0.66
MKIIPDPF_01174	MKIIPDPF_01175	COG4742	COG4742	58	NA	Operon	0.96
MKIIPDPF_01176	MKIIPDPF_01177	COG0423	COG0717	11	244	Operon	0.83
MKIIPDPF_01177	MKIIPDPF_01178	COG0717	COG4046	0	124	Operon	0.93
MKIIPDPF_01178	MKIIPDPF_01179	COG4046	COG0565	32	160	Operon	0.71
MKIIPDPF_01179	MKIIPDPF_01180	COG0565	COG0479	29	NA	Operon	0.81
MKIIPDPF_01181	MKIIPDPF_01182	COG4231	COG1014	2	998	Operon	0.97
MKIIPDPF_01183	MKIIPDPF_01184	COG4747	COG1541	23	912	Operon	0.97
MKIIPDPF_01185	MKIIPDPF_01186	COG0591	ROG4347	25	NA	Operon	0.84
MKIIPDPF_01187	MKIIPDPF_01188	COG1511	COG1511	-28	NA	Operon	0.97
MKIIPDPF_01189	MKIIPDPF_01190	COG1873	COG0461	149	NA	noOperon	0.98
MKIIPDPF_01192	MKIIPDPF_01193	COG1439	COG4069	13	NA	Operon	0.9
MKIIPDPF_01193	MKIIPDPF_01194	COG4069	COG2144	23	414	Operon	0.87
MKIIPDPF_01194	MKIIPDPF_01195	COG2144	COG4070	-10	414	Operon	0.96
MKIIPDPF_01195	MKIIPDPF_01196	COG4070	COG4029	-22	886	Operon	0.98
MKIIPDPF_01196	MKIIPDPF_01197	COG4029	COG4048	5	624	Operon	0.98
MKIIPDPF_01197	MKIIPDPF_01198	COG4048	COG4050	-3	761	Operon	0.98
MKIIPDPF_01198	MKIIPDPF_01199	COG4050	COG1924	-7	526	Operon	0.98
MKIIPDPF_01199	MKIIPDPF_01200	COG1924	COG4051	4	526	Operon	0.97
MKIIPDPF_01200	MKIIPDPF_01201	COG4051	COG2896	58	NA	Operon	0.55
MKIIPDPF_01201	MKIIPDPF_01202	COG2896	COG0182	28	NA	Operon	0.82
MKIIPDPF_01208	MKIIPDPF_01209	COG1150	COG2048	13	999	Operon	0.97
MKIIPDPF_01209	MKIIPDPF_01210	COG2048	COG4009	64	231	noOperon	0.69
MKIIPDPF_01210	MKIIPDPF_01211	COG4009	COG4010	-3	909	Operon	0.97
MKIIPDPF_01211	MKIIPDPF_01212	COG4010	COG2129	16	315	Operon	0.83
MKIIPDPF_01212	MKIIPDPF_01213	COG2129	COG2074	118	201	noOperon	0.96
MKIIPDPF_01213	MKIIPDPF_01214	COG2074	COG0517	-19	161	Operon	0.96
MKIIPDPF_01216	MKIIPDPF_01217	NA	NA	427	NA	Operon	0.63
MKIIPDPF_01217	MKIIPDPF_01218	NA	NA	129	NA	Operon	0.94
MKIIPDPF_01218	MKIIPDPF_01219	NA	NA	146	NA	Operon	0.94
MKIIPDPF_01219	MKIIPDPF_01220	NA	NA	124	NA	Operon	0.94
MKIIPDPF_01220	MKIIPDPF_01221	NA	NA	49	NA	Operon	0.96
MKIIPDPF_01221	MKIIPDPF_01222	NA	ROG5343	259	NA	noOperon	1
MKIIPDPF_01223	MKIIPDPF_01224	COG0053	COG0436	-13	295	Operon	0.94
MKIIPDPF_01224	MKIIPDPF_01225	COG0436	COG1032	95	296	noOperon	0.88
MKIIPDPF_01226	MKIIPDPF_01227	COG1019	COG1986	8	794	Operon	0.97
MKIIPDPF_01227	MKIIPDPF_01228	COG1986	COG1287	17	NA	Operon	0.88
MKIIPDPF_01228	MKIIPDPF_01229	COG1287	COG1287	0	NA	Operon	0.97
MKIIPDPF_01230	MKIIPDPF_01231	ROG8275	NA	89	NA	noOperon	0.76
MKIIPDPF_01232	MKIIPDPF_01233	NA	NA	12	NA	Operon	0.9
MKIIPDPF_01235	MKIIPDPF_01236	COG0531	COG2220	0	194	Operon	0.9
MKIIPDPF_01236	MKIIPDPF_01237	COG2220	COG2229	28	233	Operon	0.7
MKIIPDPF_01237	MKIIPDPF_01238	COG2229	COG3365	10	NA	Operon	0.91
MKIIPDPF_01238	MKIIPDPF_01239	COG3365	COG3364	-37	905	Operon	0.98
MKIIPDPF_01243	MKIIPDPF_01244	COG1838	ROG1618	72	NA	noOperon	0.6
MKIIPDPF_01244	MKIIPDPF_01245	ROG1618	NA	296	NA	noOperon	1
MKIIPDPF_01245	MKIIPDPF_01246	NA	COG1432	92	NA	noOperon	0.79
MKIIPDPF_01246	MKIIPDPF_01247	COG1432	COG1921	55	315	noOperon	0.53
MKIIPDPF_01247	MKIIPDPF_01248	COG1921	COG0430	97	794	Operon	0.89
MKIIPDPF_01249	MKIIPDPF_01250	COG0340	COG0439	5	990	Operon	0.97
MKIIPDPF_01251	MKIIPDPF_01252	COG2263	COG2106	376	214	noOperon	1
MKIIPDPF_01252	MKIIPDPF_01253	COG2106	COG0087	5	466	Operon	0.95
MKIIPDPF_01253	MKIIPDPF_01254	COG0087	COG0088	13	999	Operon	0.97
MKIIPDPF_01254	MKIIPDPF_01255	COG0088	COG0089	24	999	Operon	0.97
MKIIPDPF_01255	MKIIPDPF_01256	COG0089	COG0090	23	999	Operon	0.97
MKIIPDPF_01256	MKIIPDPF_01257	COG0090	COG0185	15	999	Operon	0.97
MKIIPDPF_01257	MKIIPDPF_01258	COG0185	COG0091	13	999	Operon	0.97
MKIIPDPF_01258	MKIIPDPF_01259	COG0091	COG0092	4	999	Operon	0.97
MKIIPDPF_01259	MKIIPDPF_01260	COG0092	COG0255	46	999	Operon	0.96
MKIIPDPF_01260	MKIIPDPF_01261	COG0255	COG0023	13	648	Operon	0.97
MKIIPDPF_01261	MKIIPDPF_01262	COG0023	COG1588	11	337	Operon	0.87
MKIIPDPF_01262	MKIIPDPF_01263	COG1588	COG0186	8	382	Operon	0.91
MKIIPDPF_01263	MKIIPDPF_01264	COG0186	COG0093	2	999	Operon	0.97
MKIIPDPF_01264	MKIIPDPF_01265	COG0093	COG0198	11	999	Operon	0.97
MKIIPDPF_01265	MKIIPDPF_01266	COG0198	COG1471	4	999	Operon	0.97
MKIIPDPF_01266	MKIIPDPF_01267	COG1471	COG0094	1	999	Operon	0.97
MKIIPDPF_01267	MKIIPDPF_01268	COG0094	COG0199	-3	999	Operon	0.97
MKIIPDPF_01268	MKIIPDPF_01269	COG0199	COG0096	25	999	Operon	0.97
MKIIPDPF_01269	MKIIPDPF_01270	COG0096	COG0097	10	999	Operon	0.97
MKIIPDPF_01270	MKIIPDPF_01271	COG0097	COG1717	14	999	Operon	0.97
MKIIPDPF_01271	MKIIPDPF_01272	COG1717	COG2147	102	999	Operon	0.95
MKIIPDPF_01272	MKIIPDPF_01273	COG2147	COG0256	12	999	Operon	0.97
MKIIPDPF_01273	MKIIPDPF_01274	COG0256	COG0098	3	999	Operon	0.97
MKIIPDPF_01274	MKIIPDPF_01275	COG0098	COG1841	13	999	Operon	0.97
MKIIPDPF_01275	MKIIPDPF_01276	COG1841	COG0200	17	999	Operon	0.97
MKIIPDPF_01276	MKIIPDPF_01277	COG0200	COG0201	28	999	Operon	0.97
MKIIPDPF_01277	MKIIPDPF_01278	COG0201	COG2019	32	859	Operon	0.96
MKIIPDPF_01278	MKIIPDPF_01279	COG2019	COG1422	22	815	Operon	0.97
MKIIPDPF_01279	MKIIPDPF_01280	COG1422	COG2174	21	262	Operon	0.76
MKIIPDPF_01280	MKIIPDPF_01281	COG2174	COG1102	0	407	Operon	0.94
MKIIPDPF_01281	MKIIPDPF_01282	COG1102	COG2163	0	306	Operon	0.9
MKIIPDPF_01282	MKIIPDPF_01283	COG2163	COG0130	31	758	Operon	0.96
MKIIPDPF_01283	MKIIPDPF_01284	COG0130	COG0130	-54	NA	Operon	0.97
MKIIPDPF_01284	MKIIPDPF_01285	COG0130	NA	91	NA	noOperon	0.78
MKIIPDPF_01285	MKIIPDPF_01286	NA	COG0099	98	NA	noOperon	0.83
MKIIPDPF_01286	MKIIPDPF_01287	COG0099	COG0522	17	999	Operon	0.97
MKIIPDPF_01287	MKIIPDPF_01288	COG0522	COG0100	18	999	Operon	0.97
MKIIPDPF_01288	MKIIPDPF_01289	COG0100	COG0202	2	999	Operon	0.97
MKIIPDPF_01289	MKIIPDPF_01290	COG0202	COG1727	4	976	Operon	0.97
MKIIPDPF_01290	MKIIPDPF_01291	COG1727	COG0102	12	999	Operon	0.97
MKIIPDPF_01291	MKIIPDPF_01292	COG0102	COG0103	19	999	Operon	0.97
MKIIPDPF_01292	MKIIPDPF_01293	COG0103	COG1644	59	957	Operon	0.96
MKIIPDPF_01293	MKIIPDPF_01294	COG1644	COG1758	175	999	Operon	0.92
MKIIPDPF_01294	MKIIPDPF_01295	COG1758	COG0148	52	946	Operon	0.96
MKIIPDPF_01295	MKIIPDPF_01296	COG0148	COG0052	27	985	Operon	0.97
MKIIPDPF_01296	MKIIPDPF_01297	COG0052	COG1355	10	303	Operon	0.85
MKIIPDPF_01297	MKIIPDPF_01298	COG1355	COG1577	16	980	Operon	0.97
MKIIPDPF_01298	MKIIPDPF_01299	COG1577	COG1608	36	990	Operon	0.96
MKIIPDPF_01299	MKIIPDPF_01300	COG1608	COG1304	115	972	Operon	0.94
MKIIPDPF_01300	MKIIPDPF_01301	COG1304	COG0595	3	293	Operon	0.88
MKIIPDPF_01301	MKIIPDPF_01302	COG0595	COG0142	-3	314	Operon	0.91
MKIIPDPF_01302	MKIIPDPF_01303	COG0142	COG0008	12	752	Operon	0.97
MKIIPDPF_01303	MKIIPDPF_01304	COG0008	COG0436	285	715	noOperon	0.94
MKIIPDPF_01305	MKIIPDPF_01306	NA	ROG8038	27	NA	Operon	0.83
MKIIPDPF_01306	MKIIPDPF_01307	ROG8038	COG5643	122	NA	noOperon	0.93
MKIIPDPF_01307	MKIIPDPF_01308	COG5643	ROG7838	476	NA	noOperon	1
MKIIPDPF_01308	MKIIPDPF_01309	ROG7838	ROG0618	95	NA	noOperon	0.81
MKIIPDPF_01309	MKIIPDPF_01310	ROG0618	NA	257	NA	noOperon	1
MKIIPDPF_01310	MKIIPDPF_01311	NA	COG1180	103	NA	noOperon	0.86
MKIIPDPF_01311	MKIIPDPF_01312	COG1180	ROG7641	249	NA	noOperon	1
MKIIPDPF_01313	MKIIPDPF_01314	COG4883	COG4855	36	870	Operon	0.96
MKIIPDPF_01314	MKIIPDPF_01315	COG4855	COG0580	2	225	Operon	0.88
MKIIPDPF_01316	MKIIPDPF_01317	NA	COG0069	193	NA	noOperon	1
MKIIPDPF_01317	MKIIPDPF_01318	COG0069	COG2218	10	334	Operon	0.87
MKIIPDPF_01321	MKIIPDPF_01322	NA	ROG0671	182	NA	noOperon	0.99
MKIIPDPF_01323	MKIIPDPF_01324	NA	COG0641	4	NA	Operon	0.93
MKIIPDPF_01324	MKIIPDPF_01325	COG0641	ROG1480	9	NA	Operon	0.91
MKIIPDPF_01326	MKIIPDPF_01327	ROG0051	COG0778	54	196	noOperon	0.57
MKIIPDPF_01328	MKIIPDPF_01329	NA	NA	36	NA	Operon	0.76
MKIIPDPF_01331	MKIIPDPF_01332	COG0040	COG0778	166	393	noOperon	0.98
MKIIPDPF_01334	MKIIPDPF_01335	COG1051	COG3920	87	NA	noOperon	0.75
MKIIPDPF_01335	MKIIPDPF_01336	COG3920	COG5012	101	136	noOperon	0.89
MKIIPDPF_01337	MKIIPDPF_01338	NA	COG2524	87	NA	noOperon	0.75
MKIIPDPF_01338	MKIIPDPF_01339	COG2524	COG1899	121	127	noOperon	0.95
MKIIPDPF_01339	MKIIPDPF_01340	COG1899	NA	46	NA	Operon	0.67
MKIIPDPF_01342	MKIIPDPF_01343	COG0310	COG1930	4	999	Operon	0.97
MKIIPDPF_01343	MKIIPDPF_01344	COG1930	COG0619	23	999	Operon	0.97
MKIIPDPF_01344	MKIIPDPF_01345	COG0619	COG1122	85	999	Operon	0.95
MKIIPDPF_01345	MKIIPDPF_01346	COG1122	COG1731	13	445	Operon	0.93
MKIIPDPF_01346	MKIIPDPF_01347	COG1731	COG0655	25	NA	Operon	0.84
MKIIPDPF_01347	MKIIPDPF_01348	COG0655	COG0463	21	352	Operon	0.83
MKIIPDPF_01348	MKIIPDPF_01349	COG0463	COG2456	1	NA	Operon	0.94
MKIIPDPF_01349	MKIIPDPF_01350	COG2456	COG0438	220	NA	noOperon	1
MKIIPDPF_01350	MKIIPDPF_01351	COG0438	COG0247	104	398	noOperon	0.8
MKIIPDPF_01351	MKIIPDPF_01352	COG0247	COG1139	-7	997	Operon	0.97
MKIIPDPF_01352	MKIIPDPF_01353	COG1139	COG1891	103	NA	noOperon	0.86
MKIIPDPF_01353	MKIIPDPF_01354	COG1891	COG0516	19	214	Operon	0.78
MKIIPDPF_01354	MKIIPDPF_01355	COG0516	COG0746	12	131	Operon	0.88
MKIIPDPF_01356	MKIIPDPF_01357	COG0164	ROG0600	183	NA	noOperon	0.99
MKIIPDPF_01357	MKIIPDPF_01358	ROG0600	COG2242	51	NA	Operon	0.62
MKIIPDPF_01358	MKIIPDPF_01359	COG2242	COG0163	-3	266	Operon	0.9
MKIIPDPF_01359	MKIIPDPF_01360	COG0163	COG1078	123	225	noOperon	0.97
MKIIPDPF_01360	MKIIPDPF_01361	COG1078	COG0314	15	NA	Operon	0.89
MKIIPDPF_01361	MKIIPDPF_01362	COG0314	COG1056	50	NA	Operon	0.63
MKIIPDPF_01363	MKIIPDPF_01364	COG4555	COG1853	5	NA	Operon	0.93
MKIIPDPF_01364	MKIIPDPF_01365	COG1853	COG0589	20	504	Operon	0.94
MKIIPDPF_01365	MKIIPDPF_01366	COG0589	NA	93	NA	noOperon	0.79
MKIIPDPF_01366	MKIIPDPF_01367	NA	COG1773	311	NA	noOperon	1
MKIIPDPF_01367	MKIIPDPF_01368	COG1773	COG1773	16	NA	Operon	0.97
MKIIPDPF_01368	MKIIPDPF_01369	COG1773	COG0426	1	999	Operon	0.97
MKIIPDPF_01369	MKIIPDPF_01370	COG0426	COG1528	-10	756	Operon	0.98
MKIIPDPF_01370	MKIIPDPF_01371	COG1528	COG0450	14	898	Operon	0.97
MKIIPDPF_01371	MKIIPDPF_01372	COG0450	COG0605	11	925	Operon	0.97
MKIIPDPF_01372	MKIIPDPF_01373	COG0605	COG1541	178	340	noOperon	0.99
MKIIPDPF_01373	MKIIPDPF_01374	COG1541	COG1541	9	NA	Operon	0.97
MKIIPDPF_01374	MKIIPDPF_01375	COG1541	COG4747	63	912	Operon	0.95
MKIIPDPF_01376	MKIIPDPF_01377	COG1497	COG0618	-3	NA	Operon	0.95
MKIIPDPF_01377	MKIIPDPF_01378	COG0618	COG1400	47	NA	Operon	0.66
MKIIPDPF_01378	MKIIPDPF_01379	COG1400	COG1587	26	NA	Operon	0.83
MKIIPDPF_01379	MKIIPDPF_01380	COG1587	COG0007	49	999	Operon	0.96
MKIIPDPF_01380	MKIIPDPF_01381	COG0007	COG0047	24	308	Operon	0.76
MKIIPDPF_01381	MKIIPDPF_01382	COG0047	COG1828	4	999	Operon	0.97
MKIIPDPF_01382	MKIIPDPF_01383	COG1828	COG0152	10	999	Operon	0.97
MKIIPDPF_01384	MKIIPDPF_01385	COG0449	COG0385	0	NA	Operon	0.94
MKIIPDPF_01387	MKIIPDPF_01388	COG0438	COG3920	231	349	noOperon	1
MKIIPDPF_01388	MKIIPDPF_01389	COG3920	COG4121	42	NA	Operon	0.71
MKIIPDPF_01389	MKIIPDPF_01390	COG4121	COG1370	179	176	noOperon	1
MKIIPDPF_01390	MKIIPDPF_01391	COG1370	COG1308	1	368	Operon	0.92
MKIIPDPF_01391	MKIIPDPF_01392	COG1308	COG1409	0	250	Operon	0.89
MKIIPDPF_01392	MKIIPDPF_01393	COG1409	ROG2726	19	NA	Operon	0.87
MKIIPDPF_01393	MKIIPDPF_01394	ROG2726	ROG8080	0	NA	Operon	0.94
MKIIPDPF_01394	MKIIPDPF_01395	ROG8080	NA	52	NA	Operon	0.61
MKIIPDPF_01395	MKIIPDPF_01396	NA	COG1364	91	NA	noOperon	0.78
MKIIPDPF_01396	MKIIPDPF_01397	COG1364	COG0548	41	999	Operon	0.96
MKIIPDPF_01399	MKIIPDPF_01400	COG0457	COG1413	90	737	Operon	0.87
MKIIPDPF_01400	MKIIPDPF_01401	COG1413	COG0039	12	221	Operon	0.83
MKIIPDPF_01401	MKIIPDPF_01402	COG0039	COG0311	531	252	noOperon	1
MKIIPDPF_01402	MKIIPDPF_01403	COG0311	COG0067	-12	NA	Operon	0.96
MKIIPDPF_01403	MKIIPDPF_01404	COG0067	COG2218	12	NA	Operon	0.9
MKIIPDPF_01404	MKIIPDPF_01405	COG2218	COG1035	0	968	Operon	0.97
MKIIPDPF_01405	MKIIPDPF_01406	COG1035	COG0069	2	634	Operon	0.98
MKIIPDPF_01406	MKIIPDPF_01407	COG0069	COG2211	136	NA	noOperon	0.96
MKIIPDPF_01407	MKIIPDPF_01408	COG2211	COG3369	-22	NA	Operon	0.98
MKIIPDPF_01409	MKIIPDPF_01410	ROG0799	COG0310	9	NA	Operon	0.91
MKIIPDPF_01410	MKIIPDPF_01411	COG0310	ROG2772	28	NA	Operon	0.82
MKIIPDPF_01411	MKIIPDPF_01412	ROG2772	COG0513	197	NA	noOperon	1
MKIIPDPF_01412	MKIIPDPF_01413	COG0513	COG0212	300	392	noOperon	1
MKIIPDPF_01413	MKIIPDPF_01414	COG0212	COG1714	100	471	noOperon	0.59
MKIIPDPF_01414	MKIIPDPF_01415	COG1714	COG0309	20	NA	Operon	0.87
MKIIPDPF_01416	MKIIPDPF_01417	COG2007	COG0417	66	352	noOperon	0.58
MKIIPDPF_01417	MKIIPDPF_01418	COG0417	COG1011	250	286	noOperon	1
MKIIPDPF_01418	MKIIPDPF_01419	COG1011	NA	15	NA	Operon	0.89
MKIIPDPF_01419	MKIIPDPF_01420	NA	ROG3719	51	NA	Operon	0.62
MKIIPDPF_01420	MKIIPDPF_01421	ROG3719	COG1277	18	NA	Operon	0.88
MKIIPDPF_01421	MKIIPDPF_01422	COG1277	NA	24	NA	Operon	0.84
MKIIPDPF_01422	MKIIPDPF_01423	NA	NA	24	NA	Operon	0.84
MKIIPDPF_01424	MKIIPDPF_01425	COG0708	COG0370	225	NA	noOperon	1
MKIIPDPF_01425	MKIIPDPF_01426	COG0370	COG1321	13	992	Operon	0.97
MKIIPDPF_01426	MKIIPDPF_01427	COG1321	COG1584	107	571	Operon	0.61
MKIIPDPF_01427	MKIIPDPF_01428	COG1584	COG0365	46	769	Operon	0.95
MKIIPDPF_01428	MKIIPDPF_01429	COG0365	COG0459	151	641	noOperon	0.56
MKIIPDPF_01429	MKIIPDPF_01430	COG0459	ROG6243	225	NA	noOperon	1
MKIIPDPF_01430	MKIIPDPF_01431	ROG6243	COG0426	1	NA	Operon	0.94
MKIIPDPF_01431	MKIIPDPF_01432	COG0426	COG1600	109	151	noOperon	0.93
MKIIPDPF_01432	MKIIPDPF_01433	COG1600	COG4740	135	NA	noOperon	0.96
MKIIPDPF_01433	MKIIPDPF_01434	COG4740	COG2403	66	358	noOperon	0.57
MKIIPDPF_01434	MKIIPDPF_01435	COG2403	COG1745	220	205	noOperon	1
MKIIPDPF_01436	MKIIPDPF_01437	COG0141	COG0017	5	987	Operon	0.97
MKIIPDPF_01437	MKIIPDPF_01438	COG0017	COG2082	12	336	Operon	0.86
MKIIPDPF_01438	MKIIPDPF_01439	COG2082	COG0001	64	995	Operon	0.96
MKIIPDPF_01440	MKIIPDPF_01441	NA	ROG2390	100	NA	noOperon	0.84
MKIIPDPF_01442	MKIIPDPF_01443	COG4002	COG0020	15	128	Operon	0.87
MKIIPDPF_01443	MKIIPDPF_01444	COG0020	COG0084	169	514	noOperon	0.9
MKIIPDPF_01446	MKIIPDPF_01447	COG1985	COG1790	60	NA	Operon	0.53
MKIIPDPF_01447	MKIIPDPF_01448	COG1790	COG1429	238	NA	noOperon	1
MKIIPDPF_01450	MKIIPDPF_01451	NA	NA	-30	NA	Operon	0.98
MKIIPDPF_01452	MKIIPDPF_01453	COG0470	COG0470	22	NA	Operon	0.97
MKIIPDPF_01453	MKIIPDPF_01454	COG0470	COG0169	182	462	noOperon	0.97
MKIIPDPF_01455	MKIIPDPF_01456	COG1458	COG0124	51	NA	Operon	0.62
MKIIPDPF_01456	MKIIPDPF_01457	COG0124	COG0139	-34	992	Operon	0.97
MKIIPDPF_01457	MKIIPDPF_01458	COG0139	COG1855	1	277	Operon	0.89
MKIIPDPF_01458	MKIIPDPF_01459	COG1855	COG1082	10	122	Operon	0.9
MKIIPDPF_01459	MKIIPDPF_01460	COG1082	COG2085	16	156	Operon	0.84
MKIIPDPF_01460	MKIIPDPF_01461	COG2085	COG0794	31	NA	Operon	0.8
MKIIPDPF_01461	MKIIPDPF_01462	COG0794	COG1676	175	NA	noOperon	0.99
MKIIPDPF_01462	MKIIPDPF_01463	COG1676	COG0180	93	850	Operon	0.91
MKIIPDPF_01463	MKIIPDPF_01464	COG0180	COG1300	2	160	Operon	0.91
MKIIPDPF_01465	MKIIPDPF_01466	ROG2661	COG2043	133	NA	noOperon	0.96
MKIIPDPF_01466	MKIIPDPF_01467	COG2043	COG2043	41	NA	Operon	0.96
MKIIPDPF_01468	MKIIPDPF_01469	COG0498	COG2036	224	204	noOperon	1
MKIIPDPF_01469	MKIIPDPF_01470	COG2036	COG1358	309	679	noOperon	0.98
MKIIPDPF_01470	MKIIPDPF_01471	COG1358	COG2053	51	999	Operon	0.96
MKIIPDPF_01471	MKIIPDPF_01472	COG2053	COG2075	17	999	Operon	0.97
MKIIPDPF_01472	MKIIPDPF_01473	COG2075	COG0105	-3	876	Operon	0.98
MKIIPDPF_01473	MKIIPDPF_01474	COG0105	COG0532	15	725	Operon	0.97
MKIIPDPF_01474	MKIIPDPF_01475	COG0532	COG2125	27	997	Operon	0.97
MKIIPDPF_01475	MKIIPDPF_01476	COG2125	COG5257	27	999	Operon	0.97
MKIIPDPF_01476	MKIIPDPF_01477	COG5257	COG1412	25	703	Operon	0.96
MKIIPDPF_01477	MKIIPDPF_01478	COG1412	COG0221	16	250	Operon	0.8
MKIIPDPF_01478	MKIIPDPF_01479	COG0221	COG1095	22	405	Operon	0.87
MKIIPDPF_01479	MKIIPDPF_01480	COG1095	COG2093	-3	999	Operon	0.97
MKIIPDPF_01480	MKIIPDPF_01481	COG2093	COG1909	38	886	Operon	0.96
MKIIPDPF_01481	MKIIPDPF_01482	COG1909	COG2004	2	801	Operon	0.98
MKIIPDPF_01482	MKIIPDPF_01483	COG2004	COG1998	1	999	Operon	0.97
MKIIPDPF_01483	MKIIPDPF_01484	COG1998	COG0165	10	206	Operon	0.85
MKIIPDPF_01484	MKIIPDPF_01485	COG0165	COG3247	149	NA	noOperon	0.98
MKIIPDPF_01489	MKIIPDPF_01490	COG1474	COG2064	-6	NA	Operon	0.95
MKIIPDPF_01491	MKIIPDPF_01492	COG0644	COG1145	6	720	Operon	0.98
MKIIPDPF_01493	MKIIPDPF_01494	ROG0653	ROG2548	108	NA	noOperon	0.88
MKIIPDPF_01494	MKIIPDPF_01495	ROG2548	COG2116	234	NA	noOperon	1
MKIIPDPF_01495	MKIIPDPF_01496	COG2116	COG0243	41	848	Operon	0.96
MKIIPDPF_01496	MKIIPDPF_01497	COG0243	COG1035	13	785	Operon	0.97
MKIIPDPF_01497	MKIIPDPF_01498	COG1035	NA	37	NA	Operon	0.75
MKIIPDPF_01498	MKIIPDPF_01499	NA	COG3920	7319	NA	noOperon	0.92
MKIIPDPF_01499	MKIIPDPF_01500	COG3920	ROG5354	457	NA	noOperon	1
MKIIPDPF_01502	MKIIPDPF_01503	NA	COG1822	22	NA	Operon	0.86
MKIIPDPF_01503	MKIIPDPF_01504	COG1822	COG3339	192	NA	noOperon	1
MKIIPDPF_01506	MKIIPDPF_01507	COG1673	ROG0256	12	189	Operon	0.84
MKIIPDPF_01507	MKIIPDPF_01508	ROG0256	COG1201	18	527	Operon	0.95
MKIIPDPF_01508	MKIIPDPF_01509	COG1201	ROG0923	183	NA	noOperon	0.99
MKIIPDPF_01509	MKIIPDPF_01510	ROG0923	ROG4619	-39	NA	Operon	0.99
MKIIPDPF_01510	MKIIPDPF_01511	ROG4619	ROG4619	289	NA	Operon	0.84
MKIIPDPF_01511	MKIIPDPF_01512	ROG4619	COG1846	90	NA	noOperon	0.77
MKIIPDPF_01512	MKIIPDPF_01513	COG1846	COG0534	-16	688	Operon	0.99
MKIIPDPF_01513	MKIIPDPF_01514	COG0534	COG0798	99	310	noOperon	0.89
MKIIPDPF_01516	MKIIPDPF_01517	COG0463	COG1215	10	866	Operon	0.97
MKIIPDPF_01517	MKIIPDPF_01518	COG1215	COG0438	127	921	Operon	0.91
MKIIPDPF_01518	MKIIPDPF_01519	COG0438	COG1089	-3	937	Operon	0.97
MKIIPDPF_01519	MKIIPDPF_01520	COG1089	COG0399	-3	939	Operon	0.97
MKIIPDPF_01520	MKIIPDPF_01521	COG0399	COG0438	-3	907	Operon	0.97
MKIIPDPF_01521	MKIIPDPF_01522	COG0438	COG0454	-9	794	Operon	0.98
MKIIPDPF_01522	MKIIPDPF_01523	COG0454	NA	-13	NA	Operon	0.96
MKIIPDPF_01523	MKIIPDPF_01524	NA	COG0438	5	NA	Operon	0.93
MKIIPDPF_01524	MKIIPDPF_01525	COG0438	ROG1116	2989	NA	noOperon	0.93
MKIIPDPF_01525	MKIIPDPF_01526	ROG1116	COG2327	1340	NA	noOperon	1
MKIIPDPF_01526	MKIIPDPF_01527	COG2327	NA	-3	NA	Operon	0.95
MKIIPDPF_01528	MKIIPDPF_01529	NA	COG1035	-3	NA	Operon	0.95
MKIIPDPF_01529	MKIIPDPF_01530	COG1035	COG2244	-3	301	Operon	0.91
MKIIPDPF_01531	MKIIPDPF_01532	ROG2794	NA	-31	NA	Operon	0.98
MKIIPDPF_01533	MKIIPDPF_01534	COG1216	NA	-31	NA	Operon	0.98
MKIIPDPF_01534	MKIIPDPF_01535	NA	COG0562	0	NA	Operon	0.94
MKIIPDPF_01535	MKIIPDPF_01536	COG0562	COG0562	-30	NA	Operon	0.97
MKIIPDPF_01536	MKIIPDPF_01537	COG0562	COG2244	24	905	Operon	0.97
MKIIPDPF_01538	MKIIPDPF_01539	NA	COG1988	6	NA	Operon	0.92
MKIIPDPF_01540	MKIIPDPF_01541	NA	COG1073	90	NA	noOperon	0.77
MKIIPDPF_01541	MKIIPDPF_01542	COG1073	ROG4758	147	NA	noOperon	0.98
MKIIPDPF_01544	MKIIPDPF_01545	COG1305	COG3920	383	NA	noOperon	1
MKIIPDPF_01546	MKIIPDPF_01547	COG1887	COG0438	1	964	Operon	0.97
MKIIPDPF_01550	MKIIPDPF_01551	COG2244	COG0240	21	283	Operon	0.77
MKIIPDPF_01551	MKIIPDPF_01552	COG0240	COG1213	-3	NA	Operon	0.95
MKIIPDPF_01553	MKIIPDPF_01554	COG0438	NA	103	NA	noOperon	0.86
MKIIPDPF_01554	MKIIPDPF_01555	NA	COG2060	236	NA	noOperon	1
MKIIPDPF_01555	MKIIPDPF_01556	COG2060	COG1807	-3	NA	Operon	0.95
MKIIPDPF_01556	MKIIPDPF_01557	COG1807	COG0451	204	744	noOperon	0.63
MKIIPDPF_01557	MKIIPDPF_01558	COG0451	COG0463	3	987	Operon	0.97
MKIIPDPF_01558	MKIIPDPF_01559	COG0463	COG0451	70	987	Operon	0.96
MKIIPDPF_01559	MKIIPDPF_01560	COG0451	COG0438	27	970	Operon	0.97
MKIIPDPF_01560	MKIIPDPF_01561	COG0438	COG0463	9	994	Operon	0.97
MKIIPDPF_01561	MKIIPDPF_01562	COG0463	COG0392	7	860	Operon	0.97
MKIIPDPF_01563	MKIIPDPF_01564	COG2244	COG0451	20	896	Operon	0.97
MKIIPDPF_01564	MKIIPDPF_01565	COG0451	COG4743	8	146	Operon	0.89
MKIIPDPF_01565	MKIIPDPF_01566	COG4743	COG1470	170	NA	noOperon	0.99
MKIIPDPF_01567	MKIIPDPF_01568	COG4042	COG4041	-3	852	Operon	0.98
MKIIPDPF_01568	MKIIPDPF_01569	COG4041	COG4040	13	910	Operon	0.97
MKIIPDPF_01569	MKIIPDPF_01570	COG4040	COG4039	33	852	Operon	0.96
MKIIPDPF_01570	MKIIPDPF_01571	COG4039	COG4038	39	852	Operon	0.96
MKIIPDPF_01571	MKIIPDPF_01572	COG4038	COG4037	-3	910	Operon	0.97
MKIIPDPF_01572	MKIIPDPF_01573	COG4037	COG4036	-3	910	Operon	0.97
MKIIPDPF_01573	MKIIPDPF_01574	COG4036	COG4078	-3	910	Operon	0.97
MKIIPDPF_01574	MKIIPDPF_01575	COG4078	ROG4347	12	NA	Operon	0.9
MKIIPDPF_01575	MKIIPDPF_01576	ROG4347	COG0650	14	NA	Operon	0.89
MKIIPDPF_01576	MKIIPDPF_01577	COG0650	ROG7027	77	NA	noOperon	0.66
MKIIPDPF_01577	MKIIPDPF_01578	ROG7027	COG4035	15	NA	Operon	0.89
MKIIPDPF_01578	MKIIPDPF_01579	COG4035	COG4084	3	852	Operon	0.97
MKIIPDPF_01579	MKIIPDPF_01580	COG4084	COG3260	41	414	Operon	0.78
MKIIPDPF_01580	MKIIPDPF_01581	COG3260	COG3261	-3	999	Operon	0.97
MKIIPDPF_01581	MKIIPDPF_01582	COG3261	COG1145	23	836	Operon	0.97
MKIIPDPF_01582	MKIIPDPF_01583	COG1145	COG1145	34	NA	Operon	0.96
MKIIPDPF_01583	MKIIPDPF_01584	COG1145	COG4030	37	NA	Operon	0.75
MKIIPDPF_01584	MKIIPDPF_01585	COG4030	COG2037	129	370	noOperon	0.94
MKIIPDPF_01585	MKIIPDPF_01586	COG2037	COG0524	0	159	Operon	0.91
MKIIPDPF_01586	MKIIPDPF_01587	COG0524	COG1145	49	455	Operon	0.79
MKIIPDPF_01587	MKIIPDPF_01588	COG1145	COG1125	-10	301	Operon	0.93
MKIIPDPF_01589	MKIIPDPF_01590	NA	NA	106	NA	noOperon	0.87
MKIIPDPF_01592	MKIIPDPF_01593	COG2897	ROG3733	127	NA	noOperon	0.94
MKIIPDPF_01593	MKIIPDPF_01594	ROG3733	COG3920	354	NA	noOperon	1
MKIIPDPF_01595	MKIIPDPF_01596	COG0350	NA	13	NA	Operon	0.9
MKIIPDPF_01596	MKIIPDPF_01597	NA	ROG4630	37	NA	Operon	0.75
MKIIPDPF_01598	MKIIPDPF_01599	COG1880	COG1880	23	NA	Operon	0.97
MKIIPDPF_01600	MKIIPDPF_01601	COG1152	COG1152	54	NA	Operon	0.96
MKIIPDPF_01601	MKIIPDPF_01602	COG1152	COG1142	7	967	Operon	0.97
MKIIPDPF_01602	MKIIPDPF_01603	COG1142	COG0464	278	NA	noOperon	1
MKIIPDPF_01603	MKIIPDPF_01604	COG0464	COG0104	134	249	noOperon	0.98
MKIIPDPF_01605	MKIIPDPF_01606	COG0351	COG1920	0	130	Operon	0.93
MKIIPDPF_01606	MKIIPDPF_01607	COG1920	ROG3261	-3	NA	Operon	0.95
MKIIPDPF_01607	MKIIPDPF_01608	ROG3261	COG0442	13	NA	Operon	0.9
MKIIPDPF_01609	MKIIPDPF_01610	COG0371	COG1860	1	460	Operon	0.96
MKIIPDPF_01610	MKIIPDPF_01611	COG1860	COG0120	18	NA	Operon	0.88
MKIIPDPF_01612	MKIIPDPF_01613	ROG3612	COG1108	3	NA	Operon	0.93
MKIIPDPF_01613	MKIIPDPF_01614	COG1108	COG1121	5	999	Operon	0.97
MKIIPDPF_01614	MKIIPDPF_01615	COG1121	COG0803	0	999	Operon	0.97
MKIIPDPF_01617	MKIIPDPF_01618	COG2875	COG1810	12	NA	Operon	0.9
MKIIPDPF_01618	MKIIPDPF_01619	COG1810	COG2034	18	381	Operon	0.87
MKIIPDPF_01620	MKIIPDPF_01621	COG1708	COG2445	-3	903	Operon	0.97
MKIIPDPF_01621	MKIIPDPF_01622	COG2445	COG2445	70	NA	Operon	0.96
MKIIPDPF_01623	MKIIPDPF_01624	NA	COG4052	109	NA	noOperon	0.89
MKIIPDPF_01625	MKIIPDPF_01626	NA	COG2018	3	NA	Operon	0.93
MKIIPDPF_01626	MKIIPDPF_01627	COG2018	COG2229	3	909	Operon	0.97
MKIIPDPF_01627	MKIIPDPF_01628	COG2229	COG0467	1	699	Operon	0.98
MKIIPDPF_01628	MKIIPDPF_01629	COG0467	COG0457	127	149	noOperon	0.96
MKIIPDPF_01630	MKIIPDPF_01631	COG0472	COG1710	52	NA	Operon	0.61
MKIIPDPF_01631	MKIIPDPF_01632	COG1710	COG1771	9	858	Operon	0.97
MKIIPDPF_01632	MKIIPDPF_01633	COG1771	COG0143	182	NA	noOperon	0.99
MKIIPDPF_01633	MKIIPDPF_01634	COG0143	NA	164	NA	noOperon	0.99
MKIIPDPF_01635	MKIIPDPF_01636	COG2219	NA	-34	NA	Operon	0.99
MKIIPDPF_01636	MKIIPDPF_01637	NA	COG1467	101	NA	noOperon	0.84
MKIIPDPF_01638	MKIIPDPF_01639	COG1429	COG1429	-18	NA	Operon	0.97
MKIIPDPF_01641	MKIIPDPF_01642	COG1746	COG1514	50	831	Operon	0.95
MKIIPDPF_01642	MKIIPDPF_01643	COG1514	ROG8330	4	NA	Operon	0.93
MKIIPDPF_01643	MKIIPDPF_01644	ROG8330	COG1465	62	NA	Operon	0.5
MKIIPDPF_01644	MKIIPDPF_01645	COG1465	COG1830	3	999	Operon	0.97
MKIIPDPF_01645	MKIIPDPF_01646	COG1830	COG0500	-10	247	Operon	0.93
MKIIPDPF_01646	MKIIPDPF_01647	COG0500	NA	35	NA	Operon	0.77
MKIIPDPF_01647	MKIIPDPF_01648	NA	COG1829	25	NA	Operon	0.84
MKIIPDPF_01650	MKIIPDPF_01651	NA	ROG0886	35	NA	Operon	0.77
MKIIPDPF_01653	MKIIPDPF_01654	COG2932	COG0710	2	166	Operon	0.9
MKIIPDPF_01655	MKIIPDPF_01656	COG4053	COG0074	114	NA	noOperon	0.91
MKIIPDPF_01656	MKIIPDPF_01657	COG0074	COG1257	54	927	Operon	0.96
MKIIPDPF_01657	MKIIPDPF_01658	COG1257	COG1814	110	122	noOperon	0.91
MKIIPDPF_01659	MKIIPDPF_01660	COG1074	COG3339	6	NA	Operon	0.92
MKIIPDPF_01660	MKIIPDPF_01661	COG3339	ROG4290	211	NA	noOperon	1
MKIIPDPF_01662	MKIIPDPF_01663	COG0501	ROG5354	5	NA	Operon	0.93
MKIIPDPF_01664	MKIIPDPF_01665	COG2043	COG3920	95	NA	noOperon	0.81
MKIIPDPF_01665	MKIIPDPF_01666	COG3920	ROG1271	720	NA	noOperon	1
MKIIPDPF_01666	MKIIPDPF_01667	ROG1271	COG2035	99	NA	noOperon	0.83
MKIIPDPF_01667	MKIIPDPF_01668	COG2035	COG0574	82	NA	noOperon	0.7
MKIIPDPF_01669	MKIIPDPF_01670	COG3920	COG2202	6	989	Operon	0.97
MKIIPDPF_01670	MKIIPDPF_01671	COG2202	COG1429	111	632	Operon	0.69
MKIIPDPF_01671	MKIIPDPF_01672	COG1429	NA	87	NA	noOperon	0.75
MKIIPDPF_01672	MKIIPDPF_01673	NA	COG1122	-3	NA	Operon	0.95
MKIIPDPF_01673	MKIIPDPF_01674	COG1122	COG0619	7	999	Operon	0.97
MKIIPDPF_01674	MKIIPDPF_01675	COG0619	ROG0546	13	NA	Operon	0.9
MKIIPDPF_01675	MKIIPDPF_01676	ROG0546	COG1239	11	NA	Operon	0.91
MKIIPDPF_01676	MKIIPDPF_01677	COG1239	COG0438	198	195	noOperon	1
MKIIPDPF_01677	MKIIPDPF_01678	COG0438	COG1415	154	NA	noOperon	0.98
MKIIPDPF_01678	MKIIPDPF_01679	COG1415	COG0784	104	NA	noOperon	0.86
MKIIPDPF_01679	MKIIPDPF_01680	COG0784	COG3920	119	970	Operon	0.94
MKIIPDPF_01680	MKIIPDPF_01681	COG3920	COG0784	26	970	Operon	0.97
MKIIPDPF_01681	MKIIPDPF_01682	COG0784	COG4251	-3	897	Operon	0.97
MKIIPDPF_01682	MKIIPDPF_01683	COG4251	COG0178	149	NA	noOperon	0.98
MKIIPDPF_01683	MKIIPDPF_01684	COG0178	COG0556	48	999	Operon	0.96
MKIIPDPF_01685	MKIIPDPF_01686	COG0322	COG3707	139	147	noOperon	0.98
MKIIPDPF_01686	MKIIPDPF_01687	COG3707	COG0467	54	NA	Operon	0.59
MKIIPDPF_01687	MKIIPDPF_01688	COG0467	NA	151	NA	noOperon	0.98
MKIIPDPF_01689	MKIIPDPF_01690	COG1363	ROG5297	15	NA	Operon	0.89
MKIIPDPF_01691	MKIIPDPF_01692	COG1701	COG1936	79	NA	noOperon	0.68
MKIIPDPF_01692	MKIIPDPF_01693	COG1936	COG1931	34	NA	Operon	0.78
MKIIPDPF_01694	MKIIPDPF_01695	COG2102	COG1285	25	NA	Operon	0.84
MKIIPDPF_01695	MKIIPDPF_01696	COG1285	NA	113	NA	noOperon	0.9
MKIIPDPF_01696	MKIIPDPF_01697	NA	ROG7277	121	NA	noOperon	0.93
MKIIPDPF_01697	MKIIPDPF_01698	ROG7277	NA	11	NA	Operon	0.91
MKIIPDPF_01698	MKIIPDPF_01699	NA	ROG6380	3	NA	Operon	0.93
MKIIPDPF_01699	MKIIPDPF_01700	ROG6380	NA	7	NA	Operon	0.92
MKIIPDPF_01701	MKIIPDPF_01702	COG5643	COG4122	358	NA	noOperon	1
MKIIPDPF_01702	MKIIPDPF_01703	COG4122	NA	-60	NA	Operon	1
MKIIPDPF_01705	MKIIPDPF_01706	NA	COG1382	1	NA	Operon	0.94
MKIIPDPF_01706	MKIIPDPF_01707	COG1382	COG2892	19	619	Operon	0.97
MKIIPDPF_01707	MKIIPDPF_01708	COG2892	COG2136	3	523	Operon	0.97
MKIIPDPF_01708	MKIIPDPF_01709	COG2136	COG1996	2	547	Operon	0.97
MKIIPDPF_01709	MKIIPDPF_01710	COG1996	COG1997	16	997	Operon	0.97
MKIIPDPF_01710	MKIIPDPF_01711	COG1997	COG2123	105	965	Operon	0.94
MKIIPDPF_01711	MKIIPDPF_01712	COG2123	COG0689	-10	999	Operon	0.97
MKIIPDPF_01712	MKIIPDPF_01713	COG0689	COG1097	3	999	Operon	0.97
MKIIPDPF_01713	MKIIPDPF_01714	COG1097	COG1500	46	655	Operon	0.94
MKIIPDPF_01714	MKIIPDPF_01715	COG1500	COG0638	5	684	Operon	0.98
MKIIPDPF_01715	MKIIPDPF_01716	COG0638	COG1369	74	881	Operon	0.94
MKIIPDPF_01716	MKIIPDPF_01717	COG1369	COG1603	-3	999	Operon	0.97
MKIIPDPF_01717	MKIIPDPF_01718	COG1603	COG1325	19	528	Operon	0.95
MKIIPDPF_01718	MKIIPDPF_01719	COG1325	COG1632	56	512	Operon	0.83
MKIIPDPF_01719	MKIIPDPF_01720	COG1632	ROG4101	154	NA	noOperon	0.98
MKIIPDPF_01720	MKIIPDPF_01721	ROG4101	COG0330	145	NA	noOperon	0.97
MKIIPDPF_01721	MKIIPDPF_01722	COG0330	COG1585	-3	917	Operon	0.97
MKIIPDPF_01724	MKIIPDPF_01725	ROG0450	NA	65	NA	noOperon	0.53
MKIIPDPF_01726	MKIIPDPF_01727	COG0209	COG1402	-7	NA	Operon	0.95
MKIIPDPF_01727	MKIIPDPF_01728	COG1402	COG2016	3	NA	Operon	0.93
MKIIPDPF_01729	MKIIPDPF_01730	COG1958	COG2126	71	987	Operon	0.96
MKIIPDPF_01730	MKIIPDPF_01731	COG2126	COG4026	1	194	Operon	0.9
MKIIPDPF_01731	MKIIPDPF_01732	COG4026	COG0034	33	NA	Operon	0.78
MKIIPDPF_01732	MKIIPDPF_01733	COG0034	COG0826	-9	150	Operon	0.94
MKIIPDPF_01733	MKIIPDPF_01734	COG0826	COG0517	260	434	noOperon	1
MKIIPDPF_01734	MKIIPDPF_01735	COG0517	COG1348	14	NA	Operon	0.89
MKIIPDPF_01739	MKIIPDPF_01740	COG1872	NA	106	NA	noOperon	0.87
MKIIPDPF_01740	MKIIPDPF_01741	NA	COG2031	11	NA	Operon	0.91
MKIIPDPF_01741	MKIIPDPF_01742	COG2031	COG1210	44	NA	Operon	0.69
MKIIPDPF_01745	MKIIPDPF_01746	COG4025	COG1991	13	825	Operon	0.97
MKIIPDPF_01746	MKIIPDPF_01747	COG1991	COG1989	61	678	Operon	0.92
MKIIPDPF_01749	MKIIPDPF_01750	COG0504	COG3635	102	NA	noOperon	0.85
MKIIPDPF_01750	MKIIPDPF_01751	COG3635	COG0460	33	932	Operon	0.96
MKIIPDPF_01751	MKIIPDPF_01752	COG0460	COG2061	5	329	Operon	0.89
MKIIPDPF_01752	MKIIPDPF_01753	COG2061	COG0721	10	NA	Operon	0.91
MKIIPDPF_01753	MKIIPDPF_01754	COG0721	COG0367	245	207	noOperon	1
MKIIPDPF_01754	MKIIPDPF_01755	COG0367	COG3576	18	NA	Operon	0.88
MKIIPDPF_01756	MKIIPDPF_01757	NA	COG0428	244	NA	noOperon	1
MKIIPDPF_01757	MKIIPDPF_01758	COG0428	COG2406	159	218	noOperon	0.99
MKIIPDPF_01758	MKIIPDPF_01759	COG2406	COG4892	49	220	noOperon	0.52
MKIIPDPF_01759	MKIIPDPF_01760	COG4892	COG0028	13	NA	Operon	0.9
MKIIPDPF_01761	MKIIPDPF_01762	COG4619	COG4662	74	NA	noOperon	0.63
MKIIPDPF_01762	MKIIPDPF_01763	COG4662	COG2998	146	999	Operon	0.94
MKIIPDPF_01767	MKIIPDPF_01768	NA	ROG0137	-3	NA	Operon	0.95
MKIIPDPF_01769	MKIIPDPF_01770	COG0347	COG0004	194	998	Operon	0.91
MKIIPDPF_01770	MKIIPDPF_01771	COG0004	COG0347	9	998	Operon	0.97
MKIIPDPF_01771	MKIIPDPF_01772	COG0347	NA	104	NA	noOperon	0.86
MKIIPDPF_01775	MKIIPDPF_01776	COG0524	COG1411	-3	NA	Operon	0.95
MKIIPDPF_01778	MKIIPDPF_01779	COG4744	NA	-43	NA	Operon	0.99
MKIIPDPF_01779	MKIIPDPF_01780	NA	COG4827	14	NA	Operon	0.89
MKIIPDPF_01780	MKIIPDPF_01781	COG4827	COG1429	196	285	noOperon	1
MKIIPDPF_01782	MKIIPDPF_01783	ROG1000	COG3874	71	NA	noOperon	0.59
MKIIPDPF_01785	MKIIPDPF_01786	COG4978	COG2510	165	122	noOperon	0.99
MKIIPDPF_01787	MKIIPDPF_01788	COG1087	NA	201	NA	noOperon	1
