# Supplementary material for: Integrating metagenomic binning with flux balance analysis to unravel syntrophies in anaerobic CO2 methanation
Source: Microbiome. 2022 Aug 3;10:117. doi: 10.1186/s40168-022-01311-1 (PMC9347119; doi:10.1186/s40168-022-01311-1)
Supplement: Supplementary file 9 — Additional file 8: Dataset S7. Operons predicted by Operon Mapper in MAGs. Results are available at 10.6084/m9.figshare.16691878. [file 40168_2022_1311_MOESM8_ESM.zip › ORFs_coordinates_bin_4_unicycler]

1	Prodigal:2.6	CDS	181	1302	.	+	0	ID=MKIIPDPF_00001;product=Uncharacterized_ABC_transporter_permease_MJ1507
1	Prodigal:2.6	CDS	1311	1976	.	+	0	ID=MKIIPDPF_00002;product=Macrolide_export_ATP-binding/permease_protein_MacB
1	Prodigal:2.6	CDS	2173	2748	.	+	0	ID=MKIIPDPF_00003;product=Uncharacterized_protein_MJ0730
1	Prodigal:2.6	CDS	2754	3071	.	-	0	ID=MKIIPDPF_00004;product='hypothetical protein'
1	Prodigal:2.6	CDS	3210	3692	.	-	0	ID=MKIIPDPF_00005;product='hypothetical protein'
1	Prodigal:2.6	CDS	4195	4743	.	+	0	ID=MKIIPDPF_00006;product='hypothetical protein'
1	Prodigal:2.6	CDS	4754	6439	.	+	0	ID=MKIIPDPF_00007;product=Acyl-coenzyme_A_synthetase_ACSM3_mitochondrial
1	Prodigal:2.6	CDS	6436	6675	.	+	0	ID=MKIIPDPF_00008;product=Ketoisovalerate_oxidoreductase_subunit_VorC
1	Prodigal:2.6	CDS	6709	7764	.	+	0	ID=MKIIPDPF_00009;product=Ketoisovalerate_oxidoreductase_subunit_VorB
1	Prodigal:2.6	CDS	7761	9203	.	+	0	ID=MKIIPDPF_00010;product=Ketoisovalerate_oxidoreductase_subunit_VorA
1	Prodigal:2.6	CDS	9203	10510	.	+	0	ID=MKIIPDPF_00011;product=Glutamyl-tRNA(Gln)_amidotransferase_subunit_D
1	Prodigal:2.6	CDS	10515	12365	.	+	0	ID=MKIIPDPF_00012;product=Glutamyl-tRNA(Gln)_amidotransferase_subunit_E
1	Prodigal:2.6	CDS	12488	13396	.	+	0	ID=MKIIPDPF_00013;product=Thioredoxin_reductase
1	Prodigal:2.6	CDS	13434	13577	.	-	0	ID=MKIIPDPF_00014;product='hypothetical protein'
1	Prodigal:2.6	CDS	13653	14219	.	+	0	ID=MKIIPDPF_00015;product=GMP_synthase_[glutamine-hydrolyzing]_subunit_A
1	Prodigal:2.6	CDS	14336	15262	.	+	0	ID=MKIIPDPF_00016;product=GMP_synthase_[glutamine-hydrolyzing]_subunit_B
1	Prodigal:2.6	CDS	15414	15869	.	+	0	ID=MKIIPDPF_00017;product=Peptide_methionine_sulfoxide_reductase_MsrB
1	Prodigal:2.6	CDS	15910	16143	.	+	0	ID=MKIIPDPF_00018;product='hypothetical protein'
1	Prodigal:2.6	CDS	16140	16478	.	-	0	ID=MKIIPDPF_00019;product='hypothetical protein'
1	Prodigal:2.6	CDS	16670	17149	.	-	0	ID=MKIIPDPF_00020;product='hypothetical protein'
1	Prodigal:2.6	CDS	17366	17692	.	+	0	ID=MKIIPDPF_00021;product=UPF0145_protein_MTH_507
1	Prodigal:2.6	CDS	17708	18535	.	+	0	ID=MKIIPDPF_00022;product=UPF0145_protein_BF0226
1	Prodigal:2.6	CDS	18753	19274	.	+	0	ID=MKIIPDPF_00023;product='hypothetical protein'
1	Prodigal:2.6	CDS	23063	23275	.	-	0	ID=MKIIPDPF_00024;product='hypothetical protein'
1	Prodigal:2.6	CDS	25776	25997	.	-	0	ID=MKIIPDPF_00025;product=Putative_(R)-citramalate_synthase_CimA
1	Prodigal:2.6	CDS	26376	26645	.	-	0	ID=MKIIPDPF_00026;product='hypothetical protein'
1	Prodigal:2.6	CDS	27402	27575	.	-	0	ID=MKIIPDPF_00027;product='hypothetical protein'
1	Prodigal:2.6	CDS	27572	28090	.	-	0	ID=MKIIPDPF_00028;product=tRNA_(guanine(10)-N2)-dimethyltransferase
1	Prodigal:2.6	CDS	28078	29211	.	-	0	ID=MKIIPDPF_00029;product=Digeranylgeranylglycerophospholipid_reductase_1
1	Prodigal:2.6	CDS	29208	29993	.	-	0	ID=MKIIPDPF_00030;product='hypothetical protein'
1	Prodigal:2.6	CDS	30086	30826	.	+	0	ID=MKIIPDPF_00031;product=UPF0280_protein_MTH_727
1	Prodigal:2.6	CDS	31047	32279	.	-	0	ID=MKIIPDPF_00032;product=Proteasome-activating_nucleotidase
1	Prodigal:2.6	CDS	32386	32850	.	+	0	ID=MKIIPDPF_00033;product=Multiprotein-bridging_factor_1
1	Prodigal:2.6	CDS	32924	33274	.	-	0	ID=MKIIPDPF_00034;product=Uncharacterized_protein_MJ0949
1	Prodigal:2.6	CDS	33277	34533	.	-	0	ID=MKIIPDPF_00035;product='hypothetical protein'
1	Prodigal:2.6	CDS	34533	34976	.	-	0	ID=MKIIPDPF_00036;product='hypothetical protein'
1	Prodigal:2.6	CDS	35180	36574	.	-	0	ID=MKIIPDPF_00037;product=UDP-N-acetylmuramoylalanine--D-glutamate_ligase
1	Prodigal:2.6	CDS	36719	37786	.	-	0	ID=MKIIPDPF_00038;product=Putative_phospho-N-acetylmuramoyl-pentapeptide-transferase
1	Prodigal:2.6	CDS	37783	38886	.	-	0	ID=MKIIPDPF_00039;product=D-alanine--D-alanine_ligase
1	Prodigal:2.6	CDS	38977	39456	.	-	0	ID=MKIIPDPF_00040;product=Putative_hydrogenase_maturation_protease_MJ0631
1	Prodigal:2.6	CDS	39647	40399	.	-	0	ID=MKIIPDPF_00041;product=Uncharacterized_protein_MTH_738
1	Prodigal:2.6	CDS	40405	40827	.	-	0	ID=MKIIPDPF_00042;product=Putative_nickel-responsive_regulator_2
1	Prodigal:2.6	CDS	41143	41547	.	+	0	ID=MKIIPDPF_00043;product=Uncharacterized_protein_MJ0922
1	Prodigal:2.6	CDS	41584	42063	.	+	0	ID=MKIIPDPF_00044;product='hypothetical protein'
1	Prodigal:2.6	CDS	42116	43645	.	-	0	ID=MKIIPDPF_00045;product=Phenylalanine--tRNA_ligase_alpha_subunit
1	Prodigal:2.6	CDS	43715	44629	.	-	0	ID=MKIIPDPF_00046;product=Uncharacterized_protein_MJ0227
1	Prodigal:2.6	CDS	44630	45598	.	-	0	ID=MKIIPDPF_00047;product=Delta-aminolevulinic_acid_dehydratase
1	Prodigal:2.6	CDS	45683	46510	.	-	0	ID=MKIIPDPF_00048;product='hypothetical protein'
1	Prodigal:2.6	CDS	46503	47210	.	-	0	ID=MKIIPDPF_00049;product=Putative_endonuclease_MJ1434
1	Prodigal:2.6	CDS	47336	47998	.	+	0	ID=MKIIPDPF_00050;product='hypothetical protein'
1	Prodigal:2.6	CDS	48011	49108	.	+	0	ID=MKIIPDPF_00051;product=Chorismate_synthase
1	Prodigal:2.6	CDS	49139	50185	.	+	0	ID=MKIIPDPF_00052;product='hypothetical protein'
1	Aragorn:1.2	tRNA	50391	50464	.	-	.	ID=MKIIPDPF_00053;product='tRNA'
1	Prodigal:2.6	CDS	50552	51334	.	-	0	ID=MKIIPDPF_00054;product=Uncharacterized_protein_MJ1374
1	Prodigal:2.6	CDS	51465	52394	.	-	0	ID=MKIIPDPF_00055;product=Uncharacterized_protein_MJ0548
1	Prodigal:2.6	CDS	52555	53376	.	+	0	ID=MKIIPDPF_00056;product=Uncharacterized_protein_YyaL
1	Prodigal:2.6	CDS	53331	54593	.	+	0	ID=MKIIPDPF_00057;product=Uncharacterized_protein_YyaL
1	Prodigal:2.6	CDS	54596	56539	.	+	0	ID=MKIIPDPF_00058;product=Copper-exporting_P-type_ATPase_B
1	Prodigal:2.6	CDS	56676	57260	.	+	0	ID=MKIIPDPF_00059;product=Putative_rubrerythrin
1	Prodigal:2.6	CDS	57271	57645	.	+	0	ID=MKIIPDPF_00060;product=Desulfoferrodoxin_homolog
1	Prodigal:2.6	CDS	57668	57952	.	-	0	ID=MKIIPDPF_00061;product='hypothetical protein'
1	Prodigal:2.6	CDS	58156	58644	.	+	0	ID=MKIIPDPF_00062;product='hypothetical protein'
1	Prodigal:2.6	CDS	58661	59869	.	-	0	ID=MKIIPDPF_00063;product=Mitochondrial_sodium/hydrogen_exchanger_9B2
1	Prodigal:2.6	CDS	60088	61233	.	-	0	ID=MKIIPDPF_00064;product=Uncharacterized_protein_MT2327
1	Prodigal:2.6	CDS	61660	62427	.	+	0	ID=MKIIPDPF_00065;product=Uncharacterized_protein_AF_1420
1	Prodigal:2.6	CDS	62432	62863	.	-	0	ID=MKIIPDPF_00066;product='hypothetical protein'
1	Prodigal:2.6	CDS	62905	63198	.	-	0	ID=MKIIPDPF_00067;product='hypothetical protein'
1	Prodigal:2.6	CDS	63355	65535	.	+	0	ID=MKIIPDPF_00068;product=Uncharacterized_protein_MJ1198
1	Prodigal:2.6	CDS	65673	66350	.	-	0	ID=MKIIPDPF_00069;product=Endonuclease_III
1	Prodigal:2.6	CDS	66322	66777	.	-	0	ID=MKIIPDPF_00070;product=Miro_domain-containing_protein_MTH_765
1	Prodigal:2.6	CDS	66891	68159	.	-	0	ID=MKIIPDPF_00071;product=3-phosphoshikimate_1-carboxyvinyltransferase
1	Prodigal:2.6	CDS	68171	70810	.	-	0	ID=MKIIPDPF_00072;product=Valine--tRNA_ligase
1	Prodigal:2.6	CDS	71009	71368	.	+	0	ID=MKIIPDPF_00073;product='hypothetical protein'
1	Prodigal:2.6	CDS	71414	72316	.	-	0	ID=MKIIPDPF_00074;product='hypothetical protein'
1	Prodigal:2.6	CDS	72557	74212	.	+	0	ID=MKIIPDPF_00075;product=Phenylalanine--tRNA_ligase_beta_subunit
1	Prodigal:2.6	CDS	74410	74829	.	-	0	ID=MKIIPDPF_00076;product=UPF0047_protein_MTH_771
1	Prodigal:2.6	CDS	75024	76148	.	-	0	ID=MKIIPDPF_00077;product=Thylakoid-associated_protein_sll1697
1	Prodigal:2.6	CDS	76191	77153	.	-	0	ID=MKIIPDPF_00078;product=Methenyltetrahydromethanopterin_cyclohydrolase
1	Prodigal:2.6	CDS	77153	77815	.	-	0	ID=MKIIPDPF_00079;product=Putative_thymidylate_synthase
1	Prodigal:2.6	CDS	77828	78772	.	-	0	ID=MKIIPDPF_00080;product=Methionine_synthase
1	Prodigal:2.6	CDS	78813	79121	.	-	0	ID=MKIIPDPF_00081;product=Uncharacterized_protein_MJ0453
1	Prodigal:2.6	CDS	79121	79576	.	-	0	ID=MKIIPDPF_00082;product='hypothetical protein'
1	Prodigal:2.6	CDS	79597	80673	.	-	0	ID=MKIIPDPF_00083;product='hypothetical protein'
1	Prodigal:2.6	CDS	80747	81229	.	-	0	ID=MKIIPDPF_00084;product='hypothetical protein'
1	Aragorn:1.2	tRNA	81368	81441	.	+	.	ID=MKIIPDPF_00085;product='tRNA'
1	Prodigal:2.6	CDS	81525	82553	.	-	0	ID=MKIIPDPF_00086;product=Uncharacterized_protein_MJ0665
1	Prodigal:2.6	CDS	82581	83234	.	-	0	ID=MKIIPDPF_00087;product=Probable_hydrogenase_nickel_incorporation_protein_HypB
1	Prodigal:2.6	CDS	83245	83613	.	-	0	ID=MKIIPDPF_00088;product=Probable_hydrogenase_nickel_incorporation_protein_HypA
1	Prodigal:2.6	CDS	83714	84571	.	+	0	ID=MKIIPDPF_00089;product=Ribose-phosphate_pyrophosphokinase
1	Prodigal:2.6	CDS	84659	86596	.	-	0	ID=MKIIPDPF_00090;product=Archaeal_Lon_protease
1	Prodigal:2.6	CDS	86819	87154	.	-	0	ID=MKIIPDPF_00091;product='hypothetical protein'
1	Prodigal:2.6	CDS	87114	87833	.	-	0	ID=MKIIPDPF_00092;product='hypothetical protein'
1	Prodigal:2.6	CDS	87869	88054	.	-	0	ID=MKIIPDPF_00093;product='hypothetical protein'
1	Prodigal:2.6	CDS	88270	89766	.	+	0	ID=MKIIPDPF_00094;product=Probable_cobyric_acid_synthase
1	Prodigal:2.6	CDS	89807	91204	.	-	0	ID=MKIIPDPF_00095;product=Sodium-dependent_dicarboxylate_transporter_SdcS
1	Prodigal:2.6	CDS	91363	92103	.	-	0	ID=MKIIPDPF_00096;product='hypothetical protein'
1	Aragorn:1.2	tRNA	92294	92369	.	+	.	ID=MKIIPDPF_00097;product='tRNA'
1	Aragorn:1.2	tRNA	92371	92444	.	+	.	ID=MKIIPDPF_00098;product='tRNA'
1	Prodigal:2.6	CDS	92607	93647	.	+	0	ID=MKIIPDPF_00099;product=UPF0219_protein_MTH_792
1	Prodigal:2.6	CDS	93660	94811	.	+	0	ID=MKIIPDPF_00100;product=Uncharacterized_protein_MTH_793
1	Prodigal:2.6	CDS	95134	96750	.	-	0	ID=MKIIPDPF_00101;product=Thermosome_subunit_beta
1	Prodigal:2.6	CDS	96818	96994	.	-	0	ID=MKIIPDPF_00102;product='hypothetical protein'
1	Prodigal:2.6	CDS	97255	98460	.	+	0	ID=MKIIPDPF_00103;product='hypothetical protein'
1	Prodigal:2.6	CDS	98541	99110	.	+	0	ID=MKIIPDPF_00104;product='hypothetical protein'
1	Prodigal:2.6	CDS	99112	99633	.	-	0	ID=MKIIPDPF_00105;product='hypothetical protein'
1	Prodigal:2.6	CDS	99734	100291	.	-	0	ID=MKIIPDPF_00106;product=Lipid_A_1-phosphatase
1	Prodigal:2.6	CDS	100299	101345	.	-	0	ID=MKIIPDPF_00107;product=Aspartate-semialdehyde_dehydrogenase
1	Prodigal:2.6	CDS	101359	102177	.	-	0	ID=MKIIPDPF_00108;product=4-hydroxy-tetrahydrodipicolinate_reductase
1	Prodigal:2.6	CDS	102193	103083	.	-	0	ID=MKIIPDPF_00109;product=4-hydroxy-tetrahydrodipicolinate_synthase
1	Prodigal:2.6	CDS	103080	104300	.	-	0	ID=MKIIPDPF_00110;product=Aspartokinase
1	Prodigal:2.6	CDS	104348	104536	.	-	0	ID=MKIIPDPF_00111;product=30S_ribosomal_protein_S17e
1	Prodigal:2.6	CDS	104538	104834	.	-	0	ID=MKIIPDPF_00112;product=Chorismate_mutase
1	Prodigal:2.6	CDS	104918	105778	.	-	0	ID=MKIIPDPF_00113;product=Shikimate_kinase
1	Prodigal:2.6	CDS	105989	106837	.	+	0	ID=MKIIPDPF_00114;product=Putative_protease_MJ0651
1	Prodigal:2.6	CDS	106959	107216	.	+	0	ID=MKIIPDPF_00115;product=Probable_Thioredoxin
1	Prodigal:2.6	CDS	107254	108348	.	+	0	ID=MKIIPDPF_00116;product=Cobalt-precorrin-5B_C(1)-methyltransferase
1	Prodigal:2.6	CDS	108400	108873	.	+	0	ID=MKIIPDPF_00117;product=Probable_cyclic_pyranopterin_monophosphate_synthase_accessory_protein
1	Prodigal:2.6	CDS	108886	110958	.	+	0	ID=MKIIPDPF_00118;product=ATP-dependent_DNA_helicase_Hel308
1	Prodigal:2.6	CDS	110964	111518	.	+	0	ID=MKIIPDPF_00119;product=UPF0305_protein_MTH_811
1	Prodigal:2.6	CDS	111567	112088	.	+	0	ID=MKIIPDPF_00120;product=UPF0305_protein_MTH_812
1	Prodigal:2.6	CDS	112187	112489	.	-	0	ID=MKIIPDPF_00121;product='hypothetical protein'
1	Prodigal:2.6	CDS	112510	112809	.	-	0	ID=MKIIPDPF_00122;product='hypothetical protein'
1	Prodigal:2.6	CDS	112853	113893	.	+	0	ID=MKIIPDPF_00123;product=Zinc_metalloprotease_MJ0392
1	Prodigal:2.6	CDS	113893	115524	.	+	0	ID=MKIIPDPF_00124;product=Uncharacterized_protein_MJ1136
1	Prodigal:2.6	CDS	115568	116254	.	+	0	ID=MKIIPDPF_00125;product=Deoxyribose-phosphate_aldolase
1	Prodigal:2.6	CDS	116232	116582	.	+	0	ID=MKIIPDPF_00126;product='hypothetical protein'
1	Prodigal:2.6	CDS	116687	117802	.	-	0	ID=MKIIPDPF_00127;product=FO_synthase_subunit_2
1	Prodigal:2.6	CDS	117955	118161	.	+	0	ID=MKIIPDPF_00128;product=DNA-binding_protein_HMt-1.1
1	Prodigal:2.6	CDS	118432	118923	.	+	0	ID=MKIIPDPF_00129;product=Nigerythrin
1	Prodigal:2.6	CDS	118969	120429	.	-	0	ID=MKIIPDPF_00130;product=Probable_sensor_histidine_kinase_pdtaS
1	Prodigal:2.6	CDS	120543	120737	.	-	0	ID=MKIIPDPF_00131;product='hypothetical protein'
1	Aragorn:1.2	tRNA	121084	121155	.	+	.	ID=MKIIPDPF_00132;product='tRNA'
1	Aragorn:1.2	tRNA	121160	121233	.	+	.	ID=MKIIPDPF_00133;product='tRNA'
1	Prodigal:2.6	CDS	121611	122879	.	-	0	ID=MKIIPDPF_00134;product=Probable_threonylcarbamoyladenosine_tRNA_methylthiotransferase
1	Prodigal:2.6	CDS	122919	123572	.	-	0	ID=MKIIPDPF_00135;product=Protein-L-isoaspartate_O-methyltransferase
1	Prodigal:2.6	CDS	123741	124349	.	-	0	ID=MKIIPDPF_00136;product='hypothetical protein'
1	Prodigal:2.6	CDS	124354	124863	.	-	0	ID=MKIIPDPF_00137;product=Methanogen_homoaconitase_small_subunit
1	Prodigal:2.6	CDS	124860	125849	.	-	0	ID=MKIIPDPF_00138;product=Beta-ribofuranosylaminobenzene_5'-phosphate_synthase
1	Prodigal:2.6	CDS	125864	127348	.	-	0	ID=MKIIPDPF_00139;product=78-dihydro-6-hydroxymethylpterin_dimethyltransferase
1	Prodigal:2.6	CDS	127505	128020	.	+	0	ID=MKIIPDPF_00140;product=CDP-archaeol_synthase
1	Prodigal:2.6	CDS	128135	128800	.	-	0	ID=MKIIPDPF_00141;product='hypothetical protein'
1	Prodigal:2.6	CDS	128820	129842	.	-	0	ID=MKIIPDPF_00142;product=4-[[4-(2-aminoethyl)phenoxy]-methyl]-2-furanmethanamine-glutamate_synthase
1	Prodigal:2.6	CDS	129900	130859	.	-	0	ID=MKIIPDPF_00143;product=Tyramine--L-glutamate_ligase
1	Prodigal:2.6	CDS	130856	132151	.	-	0	ID=MKIIPDPF_00144;product=UDP-N-acetyl-D-mannosamine_dehydrogenase
1	Prodigal:2.6	CDS	132168	133493	.	-	0	ID=MKIIPDPF_00145;product=UDP-N-acetylglucosamine_2-epimerase
1	Prodigal:2.6	CDS	133497	134684	.	-	0	ID=MKIIPDPF_00146;product='hypothetical protein'
1	Prodigal:2.6	CDS	134990	135820	.	-	0	ID=MKIIPDPF_00147;product=tRNA_pseudouridine_synthase_A
1	Prodigal:2.6	CDS	135995	136900	.	+	0	ID=MKIIPDPF_00148;product=Uncharacterized_transporter_MTH_841
1	Prodigal:2.6	CDS	136909	137496	.	-	0	ID=MKIIPDPF_00149;product='hypothetical protein'
1	Prodigal:2.6	CDS	137678	138430	.	+	0	ID=MKIIPDPF_00150;product=1-(5-phosphoribosyl)-5-[(5-phosphoribosylamino)methylideneamino]_imidazole-4-carboxamide_isomerase
1	Prodigal:2.6	CDS	138440	138895	.	+	0	ID=MKIIPDPF_00151;product=FAD_synthase
1	Prodigal:2.6	CDS	139044	139799	.	-	0	ID=MKIIPDPF_00152;product='hypothetical protein'
1	Prodigal:2.6	CDS	140026	141030	.	+	0	ID=MKIIPDPF_00153;product=N-acetyl-gamma-glutamyl-phosphate_reductase
1	Prodigal:2.6	CDS	141098	141595	.	+	0	ID=MKIIPDPF_00154;product='hypothetical protein'
1	Prodigal:2.6	CDS	141585	142442	.	+	0	ID=MKIIPDPF_00155;product=Protein-export_membrane_protein_SecF
1	Prodigal:2.6	CDS	142439	143647	.	+	0	ID=MKIIPDPF_00156;product=Protein-export_membrane_protein_SecD
1	Prodigal:2.6	CDS	143653	144117	.	+	0	ID=MKIIPDPF_00157;product=Aspartate_carbamoyltransferase_regulatory_chain
1	Prodigal:2.6	CDS	144154	145803	.	+	0	ID=MKIIPDPF_00158;product='hypothetical protein'
1	Prodigal:2.6	CDS	145911	146705	.	-	0	ID=MKIIPDPF_00159;product='hypothetical protein'
1	Prodigal:2.6	CDS	146830	148005	.	-	0	ID=MKIIPDPF_00160;product=Uncharacterized_protein_MJ1450
1	Prodigal:2.6	CDS	148046	148432	.	-	0	ID=MKIIPDPF_00161;product=Uncharacterized_ferredoxin_MJ0099
1	Prodigal:2.6	CDS	148429	149976	.	-	0	ID=MKIIPDPF_00162;product=Uncharacterized_protein_MJ0100
1	Prodigal:2.6	CDS	150241	151608	.	+	0	ID=MKIIPDPF_00163;product=Metalloprotease_MTH_856
1	Prodigal:2.6	CDS	151718	152287	.	+	0	ID=MKIIPDPF_00164;product=Protein_MTH_857
1	Prodigal:2.6	CDS	152352	153341	.	+	0	ID=MKIIPDPF_00165;product=Uncharacterized_protein_MJ1408
1	Prodigal:2.6	CDS	153325	153792	.	+	0	ID=MKIIPDPF_00166;product=16.9_kDa_class_I_heat_shock_protein_3
1	Prodigal:2.6	CDS	153911	154915	.	-	0	ID=MKIIPDPF_00167;product=Glutamine--fructose-6-phosphate_aminotransferase_[isomerizing]
1	Prodigal:2.6	CDS	154915	155475	.	-	0	ID=MKIIPDPF_00168;product=Thiamine-phosphate_synthase_ThiN
1	Prodigal:2.6	CDS	155559	156026	.	+	0	ID=MKIIPDPF_00169;product=Uncharacterized_protein_MTH_862
1	Prodigal:2.6	CDS	156175	156828	.	+	0	ID=MKIIPDPF_00170;product=Uncharacterized_protein_MTH_863
1	Prodigal:2.6	CDS	156913	158541	.	-	0	ID=MKIIPDPF_00171;product=Adenine_deaminase
1	Prodigal:2.6	CDS	158531	159778	.	-	0	ID=MKIIPDPF_00172;product=Uncharacterized_protein_MTH_867
1	Prodigal:2.6	CDS	159843	160715	.	-	0	ID=MKIIPDPF_00173;product=Uncharacterized_32.2_kDa_protein_in_hmfB_3'region
1	Prodigal:2.6	CDS	160727	161119	.	-	0	ID=MKIIPDPF_00174;product=Translation_initiation_factor_5A
1	Prodigal:2.6	CDS	161272	161721	.	+	0	ID=MKIIPDPF_00175;product=Pyruvoyl-dependent_arginine_decarboxylase
1	Prodigal:2.6	CDS	161740	162585	.	+	0	ID=MKIIPDPF_00176;product=Fructose-16-bisphosphatase/inositol-1-monophosphatase
1	Prodigal:2.6	CDS	162644	163495	.	+	0	ID=MKIIPDPF_00177;product=NAD_kinase
1	Prodigal:2.6	CDS	163515	164804	.	+	0	ID=MKIIPDPF_00178;product=Uncharacterized_protein_MJ0258
1	Prodigal:2.6	CDS	164960	165829	.	+	0	ID=MKIIPDPF_00179;product=Probable_porphobilinogen_deaminase
1	Prodigal:2.6	CDS	165826	166782	.	+	0	ID=MKIIPDPF_00180;product=UDP-N-acetylglucosamine_3-dehydrogenase
1	Prodigal:2.6	CDS	166795	167403	.	+	0	ID=MKIIPDPF_00181;product=PyrE-like_protein
1	Prodigal:2.6	CDS	167767	168642	.	+	0	ID=MKIIPDPF_00182;product='hypothetical protein'
1	Prodigal:2.6	CDS	168734	169957	.	-	0	ID=MKIIPDPF_00183;product=Peptide_chain_release_factor_subunit_1
1	Prodigal:2.6	CDS	170112	170786	.	+	0	ID=MKIIPDPF_00184;product=Uridylate_kinase
1	Prodigal:2.6	CDS	170804	170992	.	+	0	ID=MKIIPDPF_00185;product='hypothetical protein'
1	Prodigal:2.6	CDS	170996	171475	.	-	0	ID=MKIIPDPF_00186;product='hypothetical protein'
1	Prodigal:2.6	CDS	171611	172399	.	-	0	ID=MKIIPDPF_00187;product=UPF0721_transmembrane_protein_MJ0441
1	Prodigal:2.6	CDS	172472	173476	.	+	0	ID=MKIIPDPF_00188;product='hypothetical protein'
1	Prodigal:2.6	CDS	173567	175321	.	+	0	ID=MKIIPDPF_00189;product=Uncharacterized_glycosyltransferase_MJ1255
1	Prodigal:2.6	CDS	175402	176334	.	-	0	ID=MKIIPDPF_00190;product=Transcription_initiation_factor_IIB
1	Prodigal:2.6	CDS	176331	176609	.	-	0	ID=MKIIPDPF_00191;product=Uncharacterized_protein_MTH_886
1	Prodigal:2.6	CDS	176680	177732	.	-	0	ID=MKIIPDPF_00192;product=UPF0104_membrane_protein_MTH_887
1	Prodigal:2.6	CDS	177741	178400	.	-	0	ID=MKIIPDPF_00193;product=3-hexulose-6-phosphate_synthase
1	Prodigal:2.6	CDS	178405	178698	.	-	0	ID=MKIIPDPF_00194;product=Uncharacterized_protein_MJ0319
1	Prodigal:2.6	CDS	178892	179299	.	+	0	ID=MKIIPDPF_00195;product=UPF0292_protein_MTH_890
1	Prodigal:2.6	CDS	179364	180509	.	+	0	ID=MKIIPDPF_00196;product=DNA_primase_DnaG
1	Prodigal:2.6	CDS	180536	182041	.	+	0	ID=MKIIPDPF_00197;product=Putative_lon_protease_homolog
1	Prodigal:2.6	CDS	182076	182999	.	+	0	ID=MKIIPDPF_00198;product=Tyrosine_recombinase_XerA
1	Prodigal:2.6	CDS	183115	184083	.	+	0	ID=MKIIPDPF_00199;product=UPF0718_protein_MJ0584
1	Prodigal:2.6	CDS	184096	184326	.	+	0	ID=MKIIPDPF_00200;product=Thioredoxin
1	Prodigal:2.6	CDS	184388	184591	.	+	0	ID=MKIIPDPF_00201;product='hypothetical protein'
1	Prodigal:2.6	CDS	184715	185152	.	+	0	ID=MKIIPDPF_00202;product=Universal_stress_protein_MJ0531
1	Prodigal:2.6	CDS	185175	185519	.	+	0	ID=MKIIPDPF_00203;product=Uncharacterized_HTH-type_transcriptional_regulator_MJ1325
1	Prodigal:2.6	CDS	185636	186697	.	-	0	ID=MKIIPDPF_00204;product=Probable_sensor_histidine_kinase_pdtaS
1	Prodigal:2.6	CDS	186697	188085	.	-	0	ID=MKIIPDPF_00205;product=Probable_sensor_histidine_kinase_pdtaS
1	Prodigal:2.6	CDS	188146	189087	.	+	0	ID=MKIIPDPF_00206;product='hypothetical protein'
1	Prodigal:2.6	CDS	189202	190566	.	+	0	ID=MKIIPDPF_00207;product=Deoxyribodipyrimidine_photo-lyase
1	Prodigal:2.6	CDS	190660	191322	.	+	0	ID=MKIIPDPF_00208;product=Probable_biotin_transporter_BioY
1	Prodigal:2.6	CDS	191291	191707	.	+	0	ID=MKIIPDPF_00209;product='hypothetical protein'
1	Prodigal:2.6	CDS	191781	192890	.	+	0	ID=MKIIPDPF_00210;product=Uncharacterized_oxidoreductase_YajO
1	Prodigal:2.6	CDS	192874	193098	.	+	0	ID=MKIIPDPF_00211;product='hypothetical protein'
1	Prodigal:2.6	CDS	193231	193761	.	+	0	ID=MKIIPDPF_00212;product='hypothetical protein'
1	Prodigal:2.6	CDS	193923	194585	.	+	0	ID=MKIIPDPF_00213;product='hypothetical protein'
1	Prodigal:2.6	CDS	194708	196804	.	+	0	ID=MKIIPDPF_00214;product='hypothetical protein'
1	Prodigal:2.6	CDS	196869	198344	.	-	0	ID=MKIIPDPF_00215;product='hypothetical protein'
1	Prodigal:2.6	CDS	199101	201824	.	-	0	ID=MKIIPDPF_00216;product='hypothetical protein'
1	Prodigal:2.6	CDS	202279	202605	.	-	0	ID=MKIIPDPF_00217;product='hypothetical protein'
1	Prodigal:2.6	CDS	202611	202916	.	-	0	ID=MKIIPDPF_00218;product='hypothetical protein'
1	Prodigal:2.6	CDS	204004	205275	.	-	0	ID=MKIIPDPF_00219;product='hypothetical protein'
1	Prodigal:2.6	CDS	205626	206093	.	-	0	ID=MKIIPDPF_00220;product='hypothetical protein'
1	Prodigal:2.6	CDS	206180	206620	.	+	0	ID=MKIIPDPF_00221;product='hypothetical protein'
1	Prodigal:2.6	CDS	206634	208133	.	-	0	ID=MKIIPDPF_00222;product=Uncharacterized_protein_ORF5'
1	Prodigal:2.6	CDS	208190	208393	.	+	0	ID=MKIIPDPF_00223;product='hypothetical protein'
1	Prodigal:2.6	CDS	208390	208719	.	+	0	ID=MKIIPDPF_00224;product='hypothetical protein'
1	Prodigal:2.6	CDS	208716	210155	.	+	0	ID=MKIIPDPF_00225;product=Probable_sensor_histidine_kinase_pdtaS
1	Prodigal:2.6	CDS	210165	210473	.	-	0	ID=MKIIPDPF_00226;product='hypothetical protein'
1	Prodigal:2.6	CDS	210422	210595	.	-	0	ID=MKIIPDPF_00227;product='hypothetical protein'
1	Prodigal:2.6	CDS	211100	211312	.	+	0	ID=MKIIPDPF_00228;product='hypothetical protein'
1	Prodigal:2.6	CDS	211377	211955	.	+	0	ID=MKIIPDPF_00229;product=Uncharacterized_protein_ORF3'
1	Prodigal:2.6	CDS	211976	212695	.	+	0	ID=MKIIPDPF_00230;product=Uncharacterized_protein_ORF4'
1	Prodigal:2.6	CDS	213080	213415	.	+	0	ID=MKIIPDPF_00231;product='hypothetical protein'
1	Prodigal:2.6	CDS	213390	213641	.	-	0	ID=MKIIPDPF_00232;product='hypothetical protein'
1	Prodigal:2.6	CDS	213654	214061	.	-	0	ID=MKIIPDPF_00233;product=Uncharacterized_protein_ORF6
1	Prodigal:2.6	CDS	215048	215137	.	+	0	ID=MKIIPDPF_00234;product='hypothetical protein'
1	Prodigal:2.6	CDS	215625	215840	.	-	0	ID=MKIIPDPF_00235;product='hypothetical protein'
1	Prodigal:2.6	CDS	216056	217204	.	-	0	ID=MKIIPDPF_00236;product='hypothetical protein'
1	Prodigal:2.6	CDS	217324	217758	.	-	0	ID=MKIIPDPF_00237;product='hypothetical protein'
1	Prodigal:2.6	CDS	217767	217874	.	-	0	ID=MKIIPDPF_00238;product='hypothetical protein'
1	Prodigal:2.6	CDS	217985	219175	.	-	0	ID=MKIIPDPF_00239;product='hypothetical protein'
1	Prodigal:2.6	CDS	219368	221374	.	-	0	ID=MKIIPDPF_00240;product='hypothetical protein'
1	Prodigal:2.6	CDS	221415	221951	.	-	0	ID=MKIIPDPF_00241;product='hypothetical protein'
1	Prodigal:2.6	CDS	222083	222706	.	+	0	ID=MKIIPDPF_00242;product='hypothetical protein'
1	Prodigal:2.6	CDS	222784	223152	.	+	0	ID=MKIIPDPF_00243;product=DNA-binding_protein_Tfx
1	Prodigal:2.6	CDS	223311	223772	.	+	0	ID=MKIIPDPF_00244;product='hypothetical protein'
1	Prodigal:2.6	CDS	223790	224992	.	+	0	ID=MKIIPDPF_00245;product=Molybdenum-containing_formylmethanofuran_dehydrogenase_1_subunit_C
1	Prodigal:2.6	CDS	224989	226299	.	+	0	ID=MKIIPDPF_00246;product=Tungsten-containing_formylmethanofuran_dehydrogenase_2_subunit_B
1	Prodigal:2.6	CDS	226307	227380	.	-	0	ID=MKIIPDPF_00247;product=Molybdate/tungstate_import_ATP-binding_protein_WtpC
1	Prodigal:2.6	CDS	227358	228167	.	-	0	ID=MKIIPDPF_00248;product=Molybdate/tungstate_transport_system_permease_protein_WtpB
1	Prodigal:2.6	CDS	228149	228856	.	-	0	ID=MKIIPDPF_00249;product='hypothetical protein'
1	Prodigal:2.6	CDS	228878	229660	.	-	0	ID=MKIIPDPF_00250;product=Putative_binding_protein_HI_1525
1	Prodigal:2.6	CDS	229663	230373	.	-	0	ID=MKIIPDPF_00251;product='hypothetical protein'
1	Prodigal:2.6	CDS	230406	231404	.	-	0	ID=MKIIPDPF_00252;product='hypothetical protein'
1	Prodigal:2.6	CDS	231394	231597	.	-	0	ID=MKIIPDPF_00253;product='hypothetical protein'
1	Prodigal:2.6	CDS	231766	232161	.	-	0	ID=MKIIPDPF_00254;product='hypothetical protein'
1	Prodigal:2.6	CDS	232317	233012	.	-	0	ID=MKIIPDPF_00255;product='hypothetical protein'
1	Prodigal:2.6	CDS	233172	233999	.	+	0	ID=MKIIPDPF_00256;product='hypothetical protein'
1	Prodigal:2.6	CDS	233971	234480	.	+	0	ID=MKIIPDPF_00257;product='hypothetical protein'
1	Prodigal:2.6	CDS	234517	235248	.	+	0	ID=MKIIPDPF_00258;product='hypothetical protein'
1	Prodigal:2.6	CDS	235255	236004	.	+	0	ID=MKIIPDPF_00259;product='hypothetical protein'
1	Prodigal:2.6	CDS	236072	236509	.	+	0	ID=MKIIPDPF_00260;product='hypothetical protein'
1	Prodigal:2.6	CDS	236589	236879	.	-	0	ID=MKIIPDPF_00261;product='hypothetical protein'
1	Prodigal:2.6	CDS	236914	237309	.	-	0	ID=MKIIPDPF_00262;product='hypothetical protein'
1	Prodigal:2.6	CDS	237375	237668	.	+	0	ID=MKIIPDPF_00263;product='hypothetical protein'
1	Prodigal:2.6	CDS	237776	238117	.	+	0	ID=MKIIPDPF_00264;product='hypothetical protein'
1	Prodigal:2.6	CDS	238130	238690	.	-	0	ID=MKIIPDPF_00265;product='hypothetical protein'
1	Prodigal:2.6	CDS	238871	240322	.	+	0	ID=MKIIPDPF_00266;product=Phosphoenolpyruvate_carboxylase
1	Prodigal:2.6	CDS	240454	241278	.	+	0	ID=MKIIPDPF_00267;product='hypothetical protein'
1	Aragorn:1.2	tRNA	241397	241468	.	+	.	ID=MKIIPDPF_00268;product='tRNA'
1	Aragorn:1.2	tRNA	241532	241605	.	+	.	ID=MKIIPDPF_00269;product='tRNA'
1	Prodigal:2.6	CDS	241633	242724	.	+	0	ID=MKIIPDPF_00270;product=Uncharacterized_protein_MJ0776
1	Prodigal:2.6	CDS	242846	242995	.	-	0	ID=MKIIPDPF_00271;product='hypothetical protein'
1	Prodigal:2.6	CDS	243009	243416	.	-	0	ID=MKIIPDPF_00272;product=UPF0216_protein_MTH_949
1	Prodigal:2.6	CDS	243476	243808	.	+	0	ID=MKIIPDPF_00273;product='hypothetical protein'
1	Prodigal:2.6	CDS	243823	244221	.	+	0	ID=MKIIPDPF_00274;product='hypothetical protein'
1	Prodigal:2.6	CDS	244261	244644	.	-	0	ID=MKIIPDPF_00275;product='hypothetical protein'
1	Prodigal:2.6	CDS	244644	245285	.	-	0	ID=MKIIPDPF_00276;product=V-type_ATP_synthase_subunit_D
1	Prodigal:2.6	CDS	245318	246709	.	-	0	ID=MKIIPDPF_00277;product=V-type_ATP_synthase_beta_chain
1	Prodigal:2.6	CDS	246712	248466	.	-	0	ID=MKIIPDPF_00278;product=V-type_ATP_synthase_alpha_chain
1	Prodigal:2.6	CDS	248463	248783	.	-	0	ID=MKIIPDPF_00279;product=V-type_ATP_synthase_subunit_F
1	Prodigal:2.6	CDS	248780	249937	.	-	0	ID=MKIIPDPF_00280;product=V-type_ATP_synthase_subunit_C
1	Prodigal:2.6	CDS	249954	250574	.	-	0	ID=MKIIPDPF_00281;product=V-type_ATP_synthase_subunit_E
1	Prodigal:2.6	CDS	250579	251067	.	-	0	ID=MKIIPDPF_00282;product=Probable_ATPase_proteolipid_chain
1	Prodigal:2.6	CDS	251073	253040	.	-	0	ID=MKIIPDPF_00283;product=V-type_ATP_synthase_subunit_I
1	Prodigal:2.6	CDS	253051	253365	.	-	0	ID=MKIIPDPF_00284;product='hypothetical protein'
1	Prodigal:2.6	CDS	253589	254431	.	-	0	ID=MKIIPDPF_00285;product=Citrate_synthase
1	Prodigal:2.6	CDS	254451	255293	.	-	0	ID=MKIIPDPF_00286;product='hypothetical protein'
1	Prodigal:2.6	CDS	255298	256197	.	-	0	ID=MKIIPDPF_00287;product='hypothetical protein'
1	Prodigal:2.6	CDS	256246	257565	.	-	0	ID=MKIIPDPF_00288;product=Cis-aconitate_decarboxylase
1	Prodigal:2.6	CDS	257604	258896	.	-	0	ID=MKIIPDPF_00289;product=tRNA(Ile2)_2-agmatinylcytidine_synthetase_TiaS
1	Prodigal:2.6	CDS	258918	259853	.	+	0	ID=MKIIPDPF_00290;product=Putative_HTH-type_transcriptional_regulatory_protein_MTH_967
1	Prodigal:2.6	CDS	260025	260765	.	-	0	ID=MKIIPDPF_00291;product='hypothetical protein'
1	Prodigal:2.6	CDS	260866	262443	.	+	0	ID=MKIIPDPF_00292;product=D-3-phosphoglycerate_dehydrogenase
1	Prodigal:2.6	CDS	262607	263044	.	-	0	ID=MKIIPDPF_00293;product=Probable_metalloprotease_HVO_1016
1	Prodigal:2.6	CDS	263092	263835	.	-	0	ID=MKIIPDPF_00294;product=tRNA(His)_guanylyltransferase
1	Prodigal:2.6	CDS	263850	264614	.	-	0	ID=MKIIPDPF_00295;product=Probable_L-aspartate_dehydrogenase
1	Prodigal:2.6	CDS	264636	264965	.	-	0	ID=MKIIPDPF_00296;product='hypothetical protein'
1	Prodigal:2.6	CDS	265260	265982	.	+	0	ID=MKIIPDPF_00297;product=Phenylalanine--tRNA_ligase_beta_subunit
1	Prodigal:2.6	CDS	265979	266554	.	-	0	ID=MKIIPDPF_00298;product='hypothetical protein'
1	Prodigal:2.6	CDS	266960	267943	.	-	0	ID=MKIIPDPF_00299;product='hypothetical protein'
1	Prodigal:2.6	CDS	268634	270046	.	-	0	ID=MKIIPDPF_00300;product=Lactaldehyde_dehydrogenase
1	Prodigal:2.6	CDS	270057	270245	.	-	0	ID=MKIIPDPF_00301;product='hypothetical protein'
1	Prodigal:2.6	CDS	270277	271218	.	-	0	ID=MKIIPDPF_00302;product='hypothetical protein'
1	Prodigal:2.6	CDS	271369	272346	.	-	0	ID=MKIIPDPF_00303;product=Xaa-Pro_dipeptidase
1	Prodigal:2.6	CDS	272505	272960	.	-	0	ID=MKIIPDPF_00304;product='hypothetical protein'
1	Prodigal:2.6	CDS	273005	274225	.	+	0	ID=MKIIPDPF_00305;product=Alcohol_dehydrogenase_4
1	Prodigal:2.6	CDS	274228	275391	.	+	0	ID=MKIIPDPF_00306;product=Probable_sensor_histidine_kinase_pdtaS
1	Prodigal:2.6	CDS	275518	276093	.	+	0	ID=MKIIPDPF_00307;product=Putative_zinc_metalloprotease_MJ0611
1	Prodigal:2.6	CDS	276136	277323	.	+	0	ID=MKIIPDPF_00308;product=Uncharacterized_protein_MTH_987
1	Prodigal:2.6	CDS	277538	278182	.	+	0	ID=MKIIPDPF_00309;product='hypothetical protein'
1	Prodigal:2.6	CDS	278262	279332	.	+	0	ID=MKIIPDPF_00310;product=Uncharacterized_protein_MJ0830
1	Prodigal:2.6	CDS	279420	279836	.	-	0	ID=MKIIPDPF_00311;product='hypothetical protein'
1	Prodigal:2.6	CDS	279829	280674	.	-	0	ID=MKIIPDPF_00312;product=Uncharacterized_protein_YlbB
1	Prodigal:2.6	CDS	280709	281140	.	-	0	ID=MKIIPDPF_00313;product=Universal_stress_protein_MJ0531
1	Prodigal:2.6	CDS	281146	282294	.	-	0	ID=MKIIPDPF_00314;product=Uncharacterized_protein_MTH_994
1	Prodigal:2.6	CDS	282393	283733	.	-	0	ID=MKIIPDPF_00315;product=Microbial_collagenase
1	Prodigal:2.6	CDS	283860	287039	.	-	0	ID=MKIIPDPF_00316;product=Carbamoyl-phosphate_synthase_large_chain
1	Prodigal:2.6	CDS	287057	288139	.	-	0	ID=MKIIPDPF_00317;product=Carbamoyl-phosphate_synthase_small_chain
1	Prodigal:2.6	CDS	288153	288656	.	-	0	ID=MKIIPDPF_00318;product=Uncharacterized_N-acetyltransferase_MJ1530
1	Prodigal:2.6	CDS	288676	289107	.	+	0	ID=MKIIPDPF_00319;product=UPF0146_protein_MTH_1000
1	Prodigal:2.6	CDS	289288	291783	.	+	0	ID=MKIIPDPF_00320;product=Calcium-transporting_ATPase
1	Prodigal:2.6	CDS	291803	292579	.	+	0	ID=MKIIPDPF_00321;product=Cobalt-precorrin-6A_reductase
1	Prodigal:2.6	CDS	292701	293921	.	-	0	ID=MKIIPDPF_00322;product=Putative_molybdopterin_biosynthesis_protein_MJ0886
1	Prodigal:2.6	CDS	294075	294374	.	+	0	ID=MKIIPDPF_00323;product=Translation_initiation_factor_1A
1	Prodigal:2.6	CDS	294400	295215	.	+	0	ID=MKIIPDPF_00324;product=RIO-type_serine/threonine-protein_kinase_Rio1
1	Prodigal:2.6	CDS	295258	295824	.	+	0	ID=MKIIPDPF_00325;product=KH_domain-containing_protein_MJ0443
1	Prodigal:2.6	CDS	296003	297577	.	+	0	ID=MKIIPDPF_00326;product=Type_2_DNA_topoisomerase_6_subunit_B
1	Prodigal:2.6	CDS	297570	298631	.	+	0	ID=MKIIPDPF_00327;product=Type_2_DNA_topoisomerase_6_subunit_A
1	Prodigal:2.6	CDS	298942	299955	.	+	0	ID=MKIIPDPF_00328;product=Glyceraldehyde-3-phosphate_dehydrogenase
1	Prodigal:2.6	CDS	300060	300803	.	+	0	ID=MKIIPDPF_00329;product=Uncharacterized_protein_MJ0133
1	Prodigal:2.6	CDS	301054	302169	.	+	0	ID=MKIIPDPF_00330;product=Putative_26S_protease_regulatory_subunit_homolog_MTH_1011
1	Prodigal:2.6	CDS	302221	303414	.	-	0	ID=MKIIPDPF_00331;product=Glutamyl-tRNA_reductase
1	Prodigal:2.6	CDS	303411	304013	.	-	0	ID=MKIIPDPF_00332;product=Siroheme_synthase
1	Prodigal:2.6	CDS	304047	304514	.	-	0	ID=MKIIPDPF_00333;product=Uncharacterized_protein_MJ0115
1	Prodigal:2.6	CDS	304636	306228	.	-	0	ID=MKIIPDPF_00334;product=Uncharacterized_ABC_transporter_ATP-binding_protein_MJ1242
1	Prodigal:2.6	CDS	306341	307090	.	-	0	ID=MKIIPDPF_00335;product=Uncharacterized_protein_MJ0144
1	Prodigal:2.6	CDS	307087	307836	.	-	0	ID=MKIIPDPF_00336;product=GTP_cyclohydrolase_III
1	Prodigal:2.6	CDS	307833	308738	.	-	0	ID=MKIIPDPF_00337;product=2-phospho-L-lactate_transferase
1	Prodigal:2.6	CDS	308757	309512	.	-	0	ID=MKIIPDPF_00338;product=Coenzyme_F420:L-glutamate_ligase
1	Prodigal:2.6	CDS	309543	310145	.	-	0	ID=MKIIPDPF_00339;product=IMP_cyclohydrolase
1	Prodigal:2.6	CDS	310258	310644	.	-	0	ID=MKIIPDPF_00340;product='hypothetical protein'
1	Prodigal:2.6	CDS	310649	311488	.	-	0	ID=MKIIPDPF_00341;product=Putative_biopolymer_transport_protein_ExbB_homolog
1	Prodigal:2.6	CDS	311569	312198	.	-	0	ID=MKIIPDPF_00342;product=Ribonuclease_HII
1	Prodigal:2.6	CDS	312217	313290	.	-	0	ID=MKIIPDPF_00343;product=Rod_shape-determining_protein_MreB
1	Prodigal:2.6	CDS	313292	313930	.	-	0	ID=MKIIPDPF_00344;product='hypothetical protein'
1	Prodigal:2.6	CDS	314117	314782	.	+	0	ID=MKIIPDPF_00345;product=Putative_archaetidylserine_decarboxylase_proenzyme
1	Prodigal:2.6	CDS	314948	315658	.	+	0	ID=MKIIPDPF_00346;product=Archaetidylserine_synthase
1	Prodigal:2.6	CDS	315642	316943	.	+	0	ID=MKIIPDPF_00347;product='hypothetical protein'
1	Prodigal:2.6	CDS	317002	317931	.	+	0	ID=MKIIPDPF_00348;product='hypothetical protein'
1	Prodigal:2.6	CDS	317967	318689	.	+	0	ID=MKIIPDPF_00349;product='hypothetical protein'
1	Prodigal:2.6	CDS	318788	319156	.	+	0	ID=MKIIPDPF_00350;product=Dihydroneopterin_aldolase
1	Prodigal:2.6	CDS	319243	319446	.	+	0	ID=MKIIPDPF_00351;product=Uncharacterized_ferredoxin_MJ0146
1	Prodigal:2.6	CDS	319433	320569	.	+	0	ID=MKIIPDPF_00352;product=2-oxoglutarate_synthase_subunit_KorA
1	Prodigal:2.6	CDS	320580	321440	.	+	0	ID=MKIIPDPF_00353;product=2-oxoglutarate_synthase_subunit_KorB
1	Prodigal:2.6	CDS	321433	322002	.	+	0	ID=MKIIPDPF_00354;product=2-oxoglutarate_synthase_subunit_KorC
1	Prodigal:2.6	CDS	321999	323093	.	+	0	ID=MKIIPDPF_00355;product=Succinate--CoA_ligase_[ADP-forming]_subunit_beta
1	Prodigal:2.6	CDS	323208	324293	.	-	0	ID=MKIIPDPF_00356;product='hypothetical protein'
1	Prodigal:2.6	CDS	324357	325217	.	-	0	ID=MKIIPDPF_00357;product='hypothetical protein'
1	Prodigal:2.6	CDS	325465	326349	.	-	0	ID=MKIIPDPF_00358;product=S-adenosyl-L-methionine-dependent_tRNA_4-demethylwyosine_synthase
1	Prodigal:2.6	CDS	326914	327507	.	+	0	ID=MKIIPDPF_00359;product='hypothetical protein'
1	Prodigal:2.6	CDS	327682	328356	.	+	0	ID=MKIIPDPF_00360;product=Triosephosphate_isomerase
1	Prodigal:2.6	CDS	328370	329590	.	+	0	ID=MKIIPDPF_00361;product=Phosphoglycerate_kinase
1	Aragorn:1.2	tRNA	329631	329704	.	+	.	ID=MKIIPDPF_00362;product='tRNA'
1	Aragorn:1.2	tRNA	329723	329797	.	+	.	ID=MKIIPDPF_00363;product='tRNA'
1	Aragorn:1.2	tRNA	329841	329915	.	+	.	ID=MKIIPDPF_00364;product='tRNA'
1	Aragorn:1.2	tRNA	330043	330116	.	+	.	ID=MKIIPDPF_00365;product='tRNA'
1	Aragorn:1.2	tRNA	330124	330198	.	+	.	ID=MKIIPDPF_00366;product='tRNA'
1	Prodigal:2.6	CDS	330255	330473	.	+	0	ID=MKIIPDPF_00367;product=DNA-directed_RNA_polymerase_subunit_H
1	Prodigal:2.6	CDS	330540	332084	.	+	0	ID=MKIIPDPF_00368;product=DNA-directed_RNA_polymerase_subunit_B''
1	Prodigal:2.6	CDS	332109	333920	.	+	0	ID=MKIIPDPF_00369;product=DNA-directed_RNA_polymerase_subunit_B'
1	Prodigal:2.6	CDS	333959	336571	.	+	0	ID=MKIIPDPF_00370;product=DNA-directed_RNA_polymerase_subunit_A'
1	Prodigal:2.6	CDS	336589	337938	.	+	0	ID=MKIIPDPF_00371;product=DNA-directed_RNA_polymerase_subunit_A''
1	Prodigal:2.6	CDS	337949	338245	.	+	0	ID=MKIIPDPF_00372;product=50S_ribosomal_protein_L30e
1	Prodigal:2.6	CDS	338252	338683	.	+	0	ID=MKIIPDPF_00373;product=Probable_transcription_termination_protein_NusA
1	Prodigal:2.6	CDS	338705	339130	.	+	0	ID=MKIIPDPF_00374;product=30S_ribosomal_protein_S12
1	Prodigal:2.6	CDS	339136	339696	.	+	0	ID=MKIIPDPF_00375;product=30S_ribosomal_protein_S7
1	Prodigal:2.6	CDS	339714	341906	.	+	0	ID=MKIIPDPF_00376;product=Elongation_factor_2
1	Prodigal:2.6	CDS	342021	343262	.	+	0	ID=MKIIPDPF_00377;product=Elongation_factor_1-alpha
1	Prodigal:2.6	CDS	343296	343604	.	+	0	ID=MKIIPDPF_00378;product=30S_ribosomal_protein_S10
1	Aragorn:1.2	tRNA	343693	343779	.	+	.	ID=MKIIPDPF_00379;product='tRNA'
1	Aragorn:1.2	tRNA	343817	343903	.	+	.	ID=MKIIPDPF_00380;product='tRNA'
1	Prodigal:2.6	CDS	344033	344578	.	-	0	ID=MKIIPDPF_00381;product=Tetrahydromethanopterin_S-methyltransferase_subunit_A_2
1	Prodigal:2.6	CDS	344730	345377	.	+	0	ID=MKIIPDPF_00382;product='hypothetical protein'
1	Prodigal:2.6	CDS	345561	346037	.	+	0	ID=MKIIPDPF_00383;product=Uncharacterized_protein_MJ0482
1	Prodigal:2.6	CDS	346055	346483	.	+	0	ID=MKIIPDPF_00384;product=Universal_stress_protein_MJ0531
1	Prodigal:2.6	CDS	346480	346905	.	+	0	ID=MKIIPDPF_00385;product='hypothetical protein'
1	Prodigal:2.6	CDS	346933	348075	.	-	0	ID=MKIIPDPF_00386;product=O-phospho-L-seryl-tRNA:Cys-tRNA_synthase
1	Prodigal:2.6	CDS	348075	348581	.	-	0	ID=MKIIPDPF_00387;product=Nucleoside-triphosphatase_THEP1
1	Prodigal:2.6	CDS	348609	349664	.	-	0	ID=MKIIPDPF_00388;product=Uncharacterized_protein_MJ0674
1	Prodigal:2.6	CDS	349661	350953	.	-	0	ID=MKIIPDPF_00389;product=Uncharacterized_protein_MJ0231
1	Prodigal:2.6	CDS	350958	351626	.	-	0	ID=MKIIPDPF_00390;product=Phosphoglycolate_phosphatase
1	Prodigal:2.6	CDS	351638	352684	.	-	0	ID=MKIIPDPF_00391;product=Putative_hydrogenase_expression/formation_protein_MJ0993
1	Prodigal:2.6	CDS	352842	353780	.	+	0	ID=MKIIPDPF_00392;product=Inner_membrane_protein_YrbG
1	Prodigal:2.6	CDS	353962	355254	.	-	0	ID=MKIIPDPF_00393;product='hypothetical protein'
1	Prodigal:2.6	CDS	355329	358391	.	-	0	ID=MKIIPDPF_00394;product='hypothetical protein'
1	Prodigal:2.6	CDS	358599	358757	.	+	0	ID=MKIIPDPF_00395;product='hypothetical protein'
1	Prodigal:2.6	CDS	358729	359064	.	+	0	ID=MKIIPDPF_00396;product=Uncharacterized_protein_MJ0045
1	Prodigal:2.6	CDS	359139	359441	.	-	0	ID=MKIIPDPF_00397;product=Uncharacterized_protein_AF_1864
1	Prodigal:2.6	CDS	359634	360752	.	-	0	ID=MKIIPDPF_00398;product=CRISPR-associated_protein_Csx1_1
1	Prodigal:2.6	CDS	361776	361949	.	-	0	ID=MKIIPDPF_00399;product='hypothetical protein'
1	Prodigal:2.6	CDS	361976	363160	.	-	0	ID=MKIIPDPF_00400;product='hypothetical protein'
1	Prodigal:2.6	CDS	363171	364310	.	-	0	ID=MKIIPDPF_00401;product=CRISPR_type_III-associated_RAMP_protein_Csm5
1	Prodigal:2.6	CDS	364311	365216	.	-	0	ID=MKIIPDPF_00402;product='hypothetical protein'
1	Prodigal:2.6	CDS	365222	365926	.	-	0	ID=MKIIPDPF_00403;product=CRISPR_type_III-associated_RAMP_protein_Csm3
1	Prodigal:2.6	CDS	366000	366416	.	-	0	ID=MKIIPDPF_00404;product='hypothetical protein'
1	Prodigal:2.6	CDS	366397	368820	.	-	0	ID=MKIIPDPF_00405;product=CRISPR-associated_protein_Cas10/Csm1
1	Prodigal:2.6	CDS	369412	369675	.	-	0	ID=MKIIPDPF_00406;product=CRISPR-associated_endoribonuclease_Cas2
1	Prodigal:2.6	CDS	369677	370645	.	-	0	ID=MKIIPDPF_00407;product=CRISPR-associated_endonuclease_Cas1
1	Prodigal:2.6	CDS	370785	371303	.	-	0	ID=MKIIPDPF_00408;product=CRISPR-associated_exonuclease_Cas4
1	Prodigal:2.6	CDS	371314	373803	.	-	0	ID=MKIIPDPF_00409;product=CRISPR-associated_nuclease/helicase_Cas3
1	Prodigal:2.6	CDS	373803	374618	.	-	0	ID=MKIIPDPF_00410;product='hypothetical protein'
1	Prodigal:2.6	CDS	374628	375791	.	-	0	ID=MKIIPDPF_00411;product=CRISPR-associated_protein_Cas7/Cst2/DevR
1	Prodigal:2.6	CDS	375793	376110	.	-	0	ID=MKIIPDPF_00412;product='hypothetical protein'
1	Prodigal:2.6	CDS	376110	377933	.	-	0	ID=MKIIPDPF_00413;product='hypothetical protein'
1	Prodigal:2.6	CDS	377930	378631	.	-	0	ID=MKIIPDPF_00414;product=CRISPR-associated_endoribonuclease_Cas6_1
1	Prodigal:2.6	CDS	378979	381384	.	-	0	ID=MKIIPDPF_00415;product=CRISPR-associated_nuclease/helicase_Cas3
1	Prodigal:2.6	CDS	381410	382123	.	-	0	ID=MKIIPDPF_00416;product=CRISPR-associated_protein_Cas5
1	Prodigal:2.6	CDS	382134	383111	.	-	0	ID=MKIIPDPF_00417;product='hypothetical protein'
1	Prodigal:2.6	CDS	383104	384948	.	-	0	ID=MKIIPDPF_00418;product='hypothetical protein'
1	Prodigal:2.6	CDS	385550	386314	.	-	0	ID=MKIIPDPF_00419;product='hypothetical protein'
1	Prodigal:2.6	CDS	386320	387258	.	-	0	ID=MKIIPDPF_00420;product=Uncharacterized_ABC_transporter_ATP-binding_protein_YfiL
1	Prodigal:2.6	CDS	387405	387629	.	+	0	ID=MKIIPDPF_00421;product='hypothetical protein'
1	Prodigal:2.6	CDS	387708	388067	.	+	0	ID=MKIIPDPF_00422;product=Uncharacterized_protein_YrkH
1	Prodigal:2.6	CDS	388054	389139	.	+	0	ID=MKIIPDPF_00423;product=Persulfide_dioxygenase_ETHE1_mitochondrial
1	Prodigal:2.6	CDS	389204	389677	.	+	0	ID=MKIIPDPF_00424;product='hypothetical protein'
1	Prodigal:2.6	CDS	390071	390919	.	-	0	ID=MKIIPDPF_00425;product=Digeranylgeranylglyceryl_phosphate_synthase
1	Prodigal:2.6	CDS	390924	391670	.	+	0	ID=MKIIPDPF_00426;product='hypothetical protein'
1	Prodigal:2.6	CDS	391667	392314	.	+	0	ID=MKIIPDPF_00427;product=Probable_thymidylate_kinase
1	Prodigal:2.6	CDS	392369	393154	.	+	0	ID=MKIIPDPF_00428;product=Uncharacterized_protein_MJ0448
1	Prodigal:2.6	CDS	393403	394272	.	+	0	ID=MKIIPDPF_00429;product='hypothetical protein'
1	Prodigal:2.6	CDS	394565	395659	.	+	0	ID=MKIIPDPF_00430;product=Inositol-3-phosphate_synthase
1	Prodigal:2.6	CDS	395771	395956	.	-	0	ID=MKIIPDPF_00431;product='hypothetical protein'
1	Prodigal:2.6	CDS	396135	397841	.	+	0	ID=MKIIPDPF_00432;product=Pyruvate_carboxylase_subunit_B
1	Prodigal:2.6	CDS	398257	398928	.	-	0	ID=MKIIPDPF_00433;product=7-cyano-7-deazaguanine_synthase
1	Prodigal:2.6	CDS	398928	400139	.	-	0	ID=MKIIPDPF_00434;product=UPF0272_protein_MTH_1109
1	Prodigal:2.6	CDS	400199	400531	.	-	0	ID=MKIIPDPF_00435;product=Uncharacterized_protein_MTH_1110
1	Prodigal:2.6	CDS	400721	401560	.	+	0	ID=MKIIPDPF_00436;product=Uncharacterized_protein_MJ1330
1	Prodigal:2.6	CDS	401576	402319	.	+	0	ID=MKIIPDPF_00437;product=Adenosylcobinamide-GDP_ribazoletransferase
1	Prodigal:2.6	CDS	402528	403082	.	+	0	ID=MKIIPDPF_00438;product=tRNA_(cytidine(56)-2'-O)-methyltransferase
1	Prodigal:2.6	CDS	403060	403704	.	+	0	ID=MKIIPDPF_00439;product=Uracil_phosphoribosyltransferase
1	Prodigal:2.6	CDS	403794	404297	.	-	0	ID=MKIIPDPF_00440;product='hypothetical protein'
1	Prodigal:2.6	CDS	404316	405461	.	-	0	ID=MKIIPDPF_00441;product=Probable_L-tyrosine/L-aspartate_decarboxylase
1	Prodigal:2.6	CDS	405483	407765	.	-	0	ID=MKIIPDPF_00442;product=Probable_phosphoenolpyruvate_synthase
1	Prodigal:2.6	CDS	407818	408300	.	-	0	ID=MKIIPDPF_00443;product=50S_ribosomal_protein_L10e
1	Prodigal:2.6	CDS	408465	409292	.	+	0	ID=MKIIPDPF_00444;product=Uncharacterized_ATP-binding_protein_MJ0823
1	Prodigal:2.6	CDS	409294	409512	.	+	0	ID=MKIIPDPF_00445;product='hypothetical protein'
1	Prodigal:2.6	CDS	409517	411085	.	+	0	ID=MKIIPDPF_00446;product=Type-2_serine--tRNA_ligase
1	Prodigal:2.6	CDS	411125	411478	.	+	0	ID=MKIIPDPF_00447;product='hypothetical protein'
1	Prodigal:2.6	CDS	411414	411788	.	-	0	ID=MKIIPDPF_00448;product='hypothetical protein'
1	Prodigal:2.6	CDS	411734	412597	.	-	0	ID=MKIIPDPF_00449;product=Probable_sensor_histidine_kinase_pdtaS
1	Prodigal:2.6	CDS	412779	413513	.	-	0	ID=MKIIPDPF_00450;product=Putative_FKBP-type_peptidyl-prolyl_cis-trans_isomerase_MJ0825
1	Prodigal:2.6	CDS	413504	414604	.	-	0	ID=MKIIPDPF_00451;product=UPF0348_protein_MTH_1126
1	Prodigal:2.6	CDS	414727	416001	.	+	0	ID=MKIIPDPF_00452;product=Dihydroorotase
1	Prodigal:2.6	CDS	416085	416264	.	+	0	ID=MKIIPDPF_00453;product=Uncharacterized_protein_MTH_1128
1	Prodigal:2.6	CDS	416397	418061	.	-	0	ID=MKIIPDPF_00454;product=Methyl-coenzyme_M_reductase_II_subunit_alpha
1	Prodigal:2.6	CDS	418061	418858	.	-	0	ID=MKIIPDPF_00455;product=Methyl-coenzyme_M_reductase_II_subunit_gamma
1	Prodigal:2.6	CDS	418874	419362	.	-	0	ID=MKIIPDPF_00456;product=Methyl-coenzyme_M_reductase_II_operon_protein_D
1	Prodigal:2.6	CDS	419382	420713	.	-	0	ID=MKIIPDPF_00457;product=Methyl-coenzyme_M_reductase_II_subunit_beta
1	Prodigal:2.6	CDS	421115	422353	.	-	0	ID=MKIIPDPF_00458;product=Polyferredoxin_protein_MvhB
1	Prodigal:2.6	CDS	422374	423792	.	-	0	ID=MKIIPDPF_00459;product=F420-non-reducing_hydrogenase_subunit_A
1	Prodigal:2.6	CDS	423793	424719	.	-	0	ID=MKIIPDPF_00460;product=F420-non-reducing_hydrogenase_subunit_G
1	Prodigal:2.6	CDS	424732	425157	.	-	0	ID=MKIIPDPF_00461;product=F420-non-reducing_hydrogenase_iron-sulfur_subunit_D
1	Prodigal:2.6	CDS	425329	426909	.	-	0	ID=MKIIPDPF_00462;product=Uncharacterized_protein_MTH_1137
1	Prodigal:2.6	CDS	426960	427385	.	-	0	ID=MKIIPDPF_00463;product=F420-non-reducing_hydrogenase_vhc_iron-sulfur_subunit_D
1	Prodigal:2.6	CDS	427395	428558	.	-	0	ID=MKIIPDPF_00464;product=Formate_dehydrogenase_subunit_beta
1	Prodigal:2.6	CDS	428564	429607	.	-	0	ID=MKIIPDPF_00465;product=Uncharacterized_oxidoreductase_MJ0006
1	Prodigal:2.6	CDS	429612	429971	.	-	0	ID=MKIIPDPF_00466;product='hypothetical protein'
1	Prodigal:2.6	CDS	430569	431603	.	+	0	ID=MKIIPDPF_00467;product=510-methenyltetrahydromethanopterin_hydrogenase
1	Prodigal:2.6	CDS	431706	432737	.	+	0	ID=MKIIPDPF_00468;product=Uncharacterized_protein_MJ0785
1	Prodigal:2.6	CDS	432854	433330	.	+	0	ID=MKIIPDPF_00469;product=Uncharacterized_protein_MJ0488
1	Prodigal:2.6	CDS	433350	434123	.	+	0	ID=MKIIPDPF_00470;product=Uncharacterized_protein_MJ0489
1	Prodigal:2.6	CDS	434120	434839	.	+	0	ID=MKIIPDPF_00471;product=GTP_cyclohydrolase_1_type_2_homolog
1	Prodigal:2.6	CDS	434905	435543	.	+	0	ID=MKIIPDPF_00472;product=Uncharacterized_protein_MJ0693
1	Prodigal:2.6	CDS	435540	436028	.	+	0	ID=MKIIPDPF_00473;product=UPF0254_protein_MTH1148_homolog
1	Prodigal:2.6	CDS	436224	436844	.	+	0	ID=MKIIPDPF_00474;product=Probable_ATP-dependent_transporter_ycf16
1	Prodigal:2.6	CDS	436826	438058	.	+	0	ID=MKIIPDPF_00475;product=UPF0051_protein_MTH1150_homolog
1	Prodigal:2.6	CDS	438167	438433	.	-	0	ID=MKIIPDPF_00476;product='hypothetical protein'
1	Prodigal:2.6	CDS	438411	439007	.	-	0	ID=MKIIPDPF_00477;product=Adenosylcobinamide-phosphate_guanylyltransferase
1	Prodigal:2.6	CDS	439076	440560	.	-	0	ID=MKIIPDPF_00478;product=Uncharacterized_protein_MTH_1153
1	Prodigal:2.6	CDS	440730	441161	.	-	0	ID=MKIIPDPF_00479;product=Universal_stress_protein_MTBMA_c15380
1	Prodigal:2.6	CDS	441167	442123	.	-	0	ID=MKIIPDPF_00480;product=Sodium/calcium_exchanger_MaX1
1	Prodigal:2.6	CDS	442315	443247	.	-	0	ID=MKIIPDPF_00481;product=Tetrahydromethanopterin_S-methyltransferase_subunit_H
1	Prodigal:2.6	CDS	443263	443523	.	-	0	ID=MKIIPDPF_00482;product=Tetrahydromethanopterin_S-methyltransferase_subunit_G
1	Prodigal:2.6	CDS	443523	443729	.	-	0	ID=MKIIPDPF_00483;product=Tetrahydromethanopterin_S-methyltransferase_subunit_F
1	Prodigal:2.6	CDS	443742	444461	.	-	0	ID=MKIIPDPF_00484;product=Tetrahydromethanopterin_S-methyltransferase_subunit_A_1
1	Prodigal:2.6	CDS	444474	444776	.	-	0	ID=MKIIPDPF_00485;product=Tetrahydromethanopterin_S-methyltransferase_subunit_B
1	Prodigal:2.6	CDS	444788	445591	.	-	0	ID=MKIIPDPF_00486;product=Tetrahydromethanopterin_S-methyltransferase_subunit_C
1	Prodigal:2.6	CDS	445591	446292	.	-	0	ID=MKIIPDPF_00487;product=Tetrahydromethanopterin_S-methyltransferase_subunit_D
1	Prodigal:2.6	CDS	446293	447180	.	-	0	ID=MKIIPDPF_00488;product=Tetrahydromethanopterin_S-methyltransferase_subunit_E
1	Prodigal:2.6	CDS	447265	448917	.	-	0	ID=MKIIPDPF_00489;product=Methyl-coenzyme_M_reductase_I_subunit_alpha
1	Prodigal:2.6	CDS	448937	449686	.	-	0	ID=MKIIPDPF_00490;product=Methyl-coenzyme_M_reductase_I_subunit_gamma
1	Prodigal:2.6	CDS	449688	450284	.	-	0	ID=MKIIPDPF_00491;product=Methyl-coenzyme_M_reductase_I_operon_protein_C
1	Prodigal:2.6	CDS	450285	450722	.	-	0	ID=MKIIPDPF_00492;product=Methyl-coenzyme_M_reductase_I_operon_protein_D
1	Prodigal:2.6	CDS	450754	452196	.	-	0	ID=MKIIPDPF_00493;product=Methyl-coenzyme_M_reductase_I_subunit_beta
1	Prodigal:2.6	CDS	452327	453628	.	+	0	ID=MKIIPDPF_00494;product=Uncharacterized_protein_MJ0841
1	Prodigal:2.6	CDS	453625	454920	.	+	0	ID=MKIIPDPF_00495;product=Putative_methylthiotransferase_MJ0865
1	Prodigal:2.6	CDS	454925	456166	.	-	0	ID=MKIIPDPF_00496;product=Zinc_transporter_ZitB
1	Prodigal:2.6	CDS	456264	457154	.	-	0	ID=MKIIPDPF_00497;product=Uncharacterized_protein_MJ0578
1	Prodigal:2.6	CDS	457156	458058	.	-	0	ID=MKIIPDPF_00498;product=Uncharacterized_protein_MJ0579
1	Prodigal:2.6	CDS	458099	458482	.	-	0	ID=MKIIPDPF_00499;product='hypothetical protein'
1	Prodigal:2.6	CDS	458497	459300	.	-	0	ID=MKIIPDPF_00500;product=Iron-sulfur_cluster_carrier_protein
1	Prodigal:2.6	CDS	459312	459662	.	-	0	ID=MKIIPDPF_00501;product='hypothetical protein'
1	Prodigal:2.6	CDS	459681	460202	.	-	0	ID=MKIIPDPF_00502;product=UPF0251_protein_MTH_1178
1	Prodigal:2.6	CDS	460323	461348	.	-	0	ID=MKIIPDPF_00503;product=Uncharacterized_metallophosphoesterase_jhp_0380
1	Prodigal:2.6	CDS	461353	462270	.	-	0	ID=MKIIPDPF_00504;product=Uncharacterized_protein_MJ0094
1	Prodigal:2.6	CDS	462255	462785	.	-	0	ID=MKIIPDPF_00505;product='hypothetical protein'
1	Prodigal:2.6	CDS	462943	463599	.	+	0	ID=MKIIPDPF_00506;product=2-phosphosulfolactate_phosphatase
1	Prodigal:2.6	CDS	463667	464413	.	+	0	ID=MKIIPDPF_00507;product=Uncharacterized_protein_MJ1365
1	Prodigal:2.6	CDS	464487	464714	.	+	0	ID=MKIIPDPF_00508;product=Protein_MTH_1184
1	Prodigal:2.6	CDS	464669	466300	.	+	0	ID=MKIIPDPF_00509;product=GTP-binding_protein_1
1	Prodigal:2.6	CDS	466414	467247	.	-	0	ID=MKIIPDPF_00510;product=Cytoplasmic_tRNA_2-thiolation_protein_1
1	Prodigal:2.6	CDS	467354	467653	.	+	0	ID=MKIIPDPF_00511;product=UPF0045_protein_MTH_1187
1	Prodigal:2.6	CDS	467807	468892	.	-	0	ID=MKIIPDPF_00512;product=Uncharacterized_protein_MJ1066
1	Prodigal:2.6	CDS	468980	469072	.	+	0	ID=MKIIPDPF_00513;product='hypothetical protein'
1	Prodigal:2.6	CDS	469129	470034	.	-	0	ID=MKIIPDPF_00514;product='hypothetical protein'
1	Prodigal:2.6	CDS	470118	471257	.	+	0	ID=MKIIPDPF_00515;product=tRNA_(guanine(26)-N(2))-dimethyltransferase
1	Prodigal:2.6	CDS	471269	471955	.	-	0	ID=MKIIPDPF_00516;product='hypothetical protein'
1	Prodigal:2.6	CDS	472139	472816	.	+	0	ID=MKIIPDPF_00517;product='hypothetical protein'
1	Prodigal:2.6	CDS	472981	473454	.	+	0	ID=MKIIPDPF_00518;product=Uncharacterized_HTH-type_transcriptional_regulator_PF1734
1	Prodigal:2.6	CDS	473488	474483	.	+	0	ID=MKIIPDPF_00519;product=Uncharacterized_protein_MTH_1194
1	Prodigal:2.6	CDS	474508	475176	.	+	0	ID=MKIIPDPF_00520;product=Uncharacterized_protein_MTH_1195
1	Prodigal:2.6	CDS	475375	476328	.	+	0	ID=MKIIPDPF_00521;product=GTP_cyclohydrolase_MptA
1	Prodigal:2.6	CDS	476333	476773	.	+	0	ID=MKIIPDPF_00522;product='hypothetical protein'
1	Prodigal:2.6	CDS	476787	477860	.	+	0	ID=MKIIPDPF_00523;product=FO_synthase_subunit_1
1	Prodigal:2.6	CDS	477853	478467	.	-	0	ID=MKIIPDPF_00524;product='hypothetical protein'
1	Prodigal:2.6	CDS	478566	479291	.	-	0	ID=MKIIPDPF_00525;product=tRNA(Phe)_(4-demethylwyosine(37)-C(7))_aminocarboxypropyltransferase
1	Prodigal:2.6	CDS	479435	480526	.	+	0	ID=MKIIPDPF_00526;product=5-formaminoimidazole-4-carboxamide-1-(beta)-D-ribofuranosyl_5'-monophosphate_synthetase
1	Prodigal:2.6	CDS	480692	481324	.	+	0	ID=MKIIPDPF_00527;product=Proteasome_subunit_beta
1	Prodigal:2.6	CDS	481396	483306	.	+	0	ID=MKIIPDPF_00528;product=Uncharacterized_protein_MJ1236
1	Prodigal:2.6	CDS	483349	484365	.	+	0	ID=MKIIPDPF_00529;product=Phosphoribosylformylglycinamidine_cyclo-ligase
1	Prodigal:2.6	CDS	484378	485403	.	+	0	ID=MKIIPDPF_00530;product=L-sulfolactate_dehydrogenase
1	Prodigal:2.6	CDS	485400	485897	.	+	0	ID=MKIIPDPF_00531;product=Sulfopyruvate_decarboxylase_subunit_alpha
1	Prodigal:2.6	CDS	485897	486445	.	+	0	ID=MKIIPDPF_00532;product=Sulfopyruvate_decarboxylase_subunit_beta
1	Prodigal:2.6	CDS	486622	488397	.	-	0	ID=MKIIPDPF_00533;product=DNA_polymerase_PolB_subunit_1
1	Prodigal:2.6	CDS	488538	488705	.	+	0	ID=MKIIPDPF_00534;product='hypothetical protein'
1	Prodigal:2.6	CDS	488992	490005	.	-	0	ID=MKIIPDPF_00535;product=UPF0118_membrane_protein_MTH_1211
1	Prodigal:2.6	CDS	490077	490868	.	-	0	ID=MKIIPDPF_00536;product=Probable_dihydroorotate_dehydrogenase_B_(NAD(+))_electron_transfer_subunit
1	Prodigal:2.6	CDS	490881	491783	.	-	0	ID=MKIIPDPF_00537;product=Dihydroorotate_dehydrogenase_B_(NAD(+))_catalytic_subunit
1	Prodigal:2.6	CDS	491839	492963	.	+	0	ID=MKIIPDPF_00538;product=Uncharacterized_NOP5_family_protein_MJ0694
1	Prodigal:2.6	CDS	492996	493664	.	+	0	ID=MKIIPDPF_00539;product=Fibrillarin-like_rRNA/tRNA_2'-O-methyltransferase
1	Prodigal:2.6	CDS	494003	494881	.	-	0	ID=MKIIPDPF_00540;product='hypothetical protein'
1	Prodigal:2.6	CDS	494896	495645	.	-	0	ID=MKIIPDPF_00541;product='hypothetical protein'
1	Prodigal:2.6	CDS	495693	497561	.	-	0	ID=MKIIPDPF_00542;product='hypothetical protein'
1	Prodigal:2.6	CDS	497567	497977	.	-	0	ID=MKIIPDPF_00543;product='hypothetical protein'
1	Prodigal:2.6	CDS	498001	501471	.	-	0	ID=MKIIPDPF_00544;product='hypothetical protein'
1	Prodigal:2.6	CDS	501534	501968	.	+	0	ID=MKIIPDPF_00545;product='hypothetical protein'
1	Prodigal:2.6	CDS	501983	502138	.	-	0	ID=MKIIPDPF_00546;product='hypothetical protein'
1	Prodigal:2.6	CDS	502168	502659	.	-	0	ID=MKIIPDPF_00547;product='hypothetical protein'
1	Prodigal:2.6	CDS	502731	503438	.	-	0	ID=MKIIPDPF_00548;product='hypothetical protein'
1	Prodigal:2.6	CDS	503444	503851	.	-	0	ID=MKIIPDPF_00549;product='hypothetical protein'
1	Prodigal:2.6	CDS	503848	504249	.	-	0	ID=MKIIPDPF_00550;product='hypothetical protein'
1	Prodigal:2.6	CDS	504255	504566	.	-	0	ID=MKIIPDPF_00551;product='hypothetical protein'
1	Prodigal:2.6	CDS	504583	504900	.	-	0	ID=MKIIPDPF_00552;product='hypothetical protein'
1	Prodigal:2.6	CDS	504890	505201	.	-	0	ID=MKIIPDPF_00553;product='hypothetical protein'
1	Prodigal:2.6	CDS	505198	506148	.	-	0	ID=MKIIPDPF_00554;product=Uncharacterized_protein_YqbE
1	Prodigal:2.6	CDS	506163	507380	.	-	0	ID=MKIIPDPF_00555;product=Phage-like_element_PBSX_protein_XkdF
1	Prodigal:2.6	CDS	507451	508056	.	-	0	ID=MKIIPDPF_00556;product='hypothetical protein'
1	Prodigal:2.6	CDS	508197	509822	.	-	0	ID=MKIIPDPF_00557;product='hypothetical protein'
1	Prodigal:2.6	CDS	509815	511206	.	-	0	ID=MKIIPDPF_00558;product='hypothetical protein'
1	Prodigal:2.6	CDS	511163	511684	.	-	0	ID=MKIIPDPF_00559;product='hypothetical protein'
1	Prodigal:2.6	CDS	511725	511949	.	-	0	ID=MKIIPDPF_00560;product='hypothetical protein'
1	Prodigal:2.6	CDS	511946	512083	.	-	0	ID=MKIIPDPF_00561;product='hypothetical protein'
1	Prodigal:2.6	CDS	513088	513594	.	-	0	ID=MKIIPDPF_00562;product='hypothetical protein'
1	Prodigal:2.6	CDS	513591	513872	.	-	0	ID=MKIIPDPF_00563;product='hypothetical protein'
1	Prodigal:2.6	CDS	513875	514105	.	-	0	ID=MKIIPDPF_00564;product='hypothetical protein'
1	Prodigal:2.6	CDS	514108	514350	.	-	0	ID=MKIIPDPF_00565;product='hypothetical protein'
1	Prodigal:2.6	CDS	514305	514433	.	-	0	ID=MKIIPDPF_00566;product='hypothetical protein'
1	Prodigal:2.6	CDS	514551	514811	.	-	0	ID=MKIIPDPF_00567;product='hypothetical protein'
1	Prodigal:2.6	CDS	514812	514991	.	-	0	ID=MKIIPDPF_00568;product='hypothetical protein'
1	Prodigal:2.6	CDS	515003	515542	.	-	0	ID=MKIIPDPF_00569;product='hypothetical protein'
1	Prodigal:2.6	CDS	515706	516029	.	-	0	ID=MKIIPDPF_00570;product='hypothetical protein'
1	Prodigal:2.6	CDS	516030	516482	.	-	0	ID=MKIIPDPF_00571;product='hypothetical protein'
1	Prodigal:2.6	CDS	516614	516790	.	+	0	ID=MKIIPDPF_00572;product='hypothetical protein'
1	Prodigal:2.6	CDS	517035	518354	.	-	0	ID=MKIIPDPF_00573;product='hypothetical protein'
1	Prodigal:2.6	CDS	518555	519703	.	-	0	ID=MKIIPDPF_00574;product=Coenzyme_A_biosynthesis_bifunctional_protein_CoaBC
1	Prodigal:2.6	CDS	519715	520212	.	-	0	ID=MKIIPDPF_00575;product='hypothetical protein'
1	Prodigal:2.6	CDS	520534	521061	.	-	0	ID=MKIIPDPF_00576;product='hypothetical protein'
1	Prodigal:2.6	CDS	521082	521666	.	-	0	ID=MKIIPDPF_00577;product='hypothetical protein'
1	Prodigal:2.6	CDS	521803	522618	.	-	0	ID=MKIIPDPF_00578;product=P-protein
1	Prodigal:2.6	CDS	522618	523748	.	-	0	ID=MKIIPDPF_00579;product=Uncharacterized_protein_MJ0414
1	Prodigal:2.6	CDS	523785	524606	.	-	0	ID=MKIIPDPF_00580;product=CBS_domain-containing_protein_YhcV
1	Prodigal:2.6	CDS	524617	525453	.	-	0	ID=MKIIPDPF_00581;product=Inosine-5'-monophosphate_dehydrogenase
1	Prodigal:2.6	CDS	525467	526408	.	-	0	ID=MKIIPDPF_00582;product=Uncharacterized_protein_MJ1225
1	Prodigal:2.6	CDS	526529	527338	.	-	0	ID=MKIIPDPF_00583;product=Uncharacterized_protein_MJ1225
1	Prodigal:2.6	CDS	527340	527903	.	-	0	ID=MKIIPDPF_00584;product=Uncharacterized_protein_MJ0653
1	Prodigal:2.6	CDS	527916	528650	.	-	0	ID=MKIIPDPF_00585;product=7-carboxy-7-deazaguanine_synthase
1	Prodigal:2.6	CDS	528659	529135	.	-	0	ID=MKIIPDPF_00586;product=Putative_6-carboxy-5678-tetrahydropterin_synthase
1	Prodigal:2.6	CDS	529189	529755	.	-	0	ID=MKIIPDPF_00587;product=Uncharacterized_protein_MJ0805
1	Prodigal:2.6	CDS	529806	530162	.	-	0	ID=MKIIPDPF_00588;product='hypothetical protein'
1	Prodigal:2.6	CDS	530211	531230	.	+	0	ID=MKIIPDPF_00589;product=Uncharacterized_protein_MJ1086
1	Prodigal:2.6	CDS	531277	532548	.	+	0	ID=MKIIPDPF_00590;product=Homoserine_dehydrogenase
1	Prodigal:2.6	CDS	532597	533364	.	+	0	ID=MKIIPDPF_00591;product='hypothetical protein'
1	Prodigal:2.6	CDS	533524	533793	.	+	0	ID=MKIIPDPF_00592;product='hypothetical protein'
1	Prodigal:2.6	CDS	533844	534509	.	-	0	ID=MKIIPDPF_00593;product=Uncharacterized_protein_MTH_1235
1	Prodigal:2.6	CDS	534506	534760	.	-	0	ID=MKIIPDPF_00594;product=Uncharacterized_protein_MTH_1236
1	Prodigal:2.6	CDS	534774	535763	.	-	0	ID=MKIIPDPF_00595;product=Uncharacterized_protein_MJ1362
1	Prodigal:2.6	CDS	535772	536890	.	-	0	ID=MKIIPDPF_00596;product=Uncharacterized_protein_MJ1027
1	Prodigal:2.6	CDS	536955	537401	.	-	0	ID=MKIIPDPF_00597;product=Uncharacterized_protein_MJ1363
1	Prodigal:2.6	CDS	537407	537919	.	-	0	ID=MKIIPDPF_00598;product=Uncharacterized_polyferredoxin-like_protein_MJ1302
1	Prodigal:2.6	CDS	537920	539272	.	-	0	ID=MKIIPDPF_00599;product='hypothetical protein'
1	Prodigal:2.6	CDS	539294	539521	.	-	0	ID=MKIIPDPF_00600;product='hypothetical protein'
1	Prodigal:2.6	CDS	539636	540097	.	-	0	ID=MKIIPDPF_00601;product=Uncharacterized_protein_MJ1307
1	Prodigal:2.6	CDS	540123	540377	.	-	0	ID=MKIIPDPF_00602;product=Uncharacterized_protein_MJ1307
1	Prodigal:2.6	CDS	540394	540720	.	-	0	ID=MKIIPDPF_00603;product='hypothetical protein'
1	Prodigal:2.6	CDS	540732	542228	.	-	0	ID=MKIIPDPF_00604;product=Uncharacterized_protein_MJ1309
1	Prodigal:2.6	CDS	542289	542651	.	-	0	ID=MKIIPDPF_00605;product=Uncharacterized_protein_MJ1310
1	Prodigal:2.6	CDS	542652	542888	.	-	0	ID=MKIIPDPF_00606;product=Uncharacterized_protein_MJ0437
1	Prodigal:2.6	CDS	542889	543155	.	-	0	ID=MKIIPDPF_00607;product=Uncharacterized_protein_MJ0292
1	Prodigal:2.6	CDS	543160	543417	.	-	0	ID=MKIIPDPF_00608;product=Uncharacterized_protein_MTH_1250
1	Prodigal:2.6	CDS	543428	543739	.	-	0	ID=MKIIPDPF_00609;product=Uncharacterized_protein_MJ0953
1	Prodigal:2.6	CDS	543901	544563	.	-	0	ID=MKIIPDPF_00610;product='hypothetical protein'
1	Prodigal:2.6	CDS	544573	545304	.	-	0	ID=MKIIPDPF_00611;product='hypothetical protein'
1	Prodigal:2.6	CDS	545403	546587	.	+	0	ID=MKIIPDPF_00612;product=Argininosuccinate_synthase
1	Prodigal:2.6	CDS	546588	546857	.	+	0	ID=MKIIPDPF_00613;product='hypothetical protein'
1	Prodigal:2.6	CDS	547034	548536	.	-	0	ID=MKIIPDPF_00614;product=Bifunctional_NAD(P)H-hydrate_repair_enzyme_Nnr
1	Prodigal:2.6	CDS	548642	549538	.	+	0	ID=MKIIPDPF_00615;product=Uncharacterized_protein_Mfer_0534
1	Prodigal:2.6	CDS	549726	550568	.	+	0	ID=MKIIPDPF_00616;product=Uncharacterized_protein_Mfer_0534
1	Prodigal:2.6	CDS	550569	551462	.	-	0	ID=MKIIPDPF_00617;product=Formylmethanofuran--tetrahydromethanopterin_formyltransferase
1	Prodigal:2.6	CDS	551674	552750	.	-	0	ID=MKIIPDPF_00618;product='hypothetical protein'
1	Prodigal:2.6	CDS	552921	553937	.	-	0	ID=MKIIPDPF_00619;product=UPF0104_membrane_protein_MTH_1261
1	Prodigal:2.6	CDS	554058	554540	.	-	0	ID=MKIIPDPF_00620;product=Phosphodiesterase_MJ0936
1	Prodigal:2.6	CDS	554702	554923	.	+	0	ID=MKIIPDPF_00621;product=Uncharacterized_protein_MJ0660
1	Prodigal:2.6	CDS	555119	556549	.	+	0	ID=MKIIPDPF_00622;product=Uncharacterized_cation_transporter_MJ1485
1	Prodigal:2.6	CDS	556668	557318	.	+	0	ID=MKIIPDPF_00623;product=Trk_system_potassium_uptake_protein_TrkA_homolog
1	Prodigal:2.6	CDS	557448	558065	.	-	0	ID=MKIIPDPF_00624;product=Probable_metallo-hydrolase_MJ0888
1	Aragorn:1.2	tRNA	558254	558325	.	-	.	ID=MKIIPDPF_00625;product='tRNA'
1	Prodigal:2.6	CDS	558371	558784	.	-	0	ID=MKIIPDPF_00626;product=Holliday_junction_resolvase_Hjc
1	Prodigal:2.6	CDS	558846	559142	.	-	0	ID=MKIIPDPF_00627;product='hypothetical protein'
1	Aragorn:1.2	tRNA	559291	559366	.	-	.	ID=MKIIPDPF_00628;product='tRNA'
1	Aragorn:1.2	tRNA	559385	559469	.	-	.	ID=MKIIPDPF_00629;product='tRNA'
1	Aragorn:1.2	tRNA	559518	559592	.	-	.	ID=MKIIPDPF_00630;product='tRNA'
1	Aragorn:1.2	tRNA	559610	559684	.	-	.	ID=MKIIPDPF_00631;product='tRNA'
1	Aragorn:1.2	tRNA	559687	559762	.	-	.	ID=MKIIPDPF_00632;product='tRNA'
1	Prodigal:2.6	CDS	559915	560313	.	-	0	ID=MKIIPDPF_00633;product='hypothetical protein'
1	Prodigal:2.6	CDS	560570	561571	.	+	0	ID=MKIIPDPF_00634;product=Uncharacterized_protein_MJ0597
1	Prodigal:2.6	CDS	561638	562987	.	+	0	ID=MKIIPDPF_00635;product=Aspartyl/glutamyl-tRNA(Asn/Gln)_amidotransferase_subunit_B
1	Prodigal:2.6	CDS	562993	563232	.	+	0	ID=MKIIPDPF_00636;product=UPF0248_protein_MTH_1281
1	Prodigal:2.6	CDS	563234	564043	.	+	0	ID=MKIIPDPF_00637;product=Uncharacterized_protein_MJ0188
1	Prodigal:2.6	CDS	564033	564323	.	+	0	ID=MKIIPDPF_00638;product=Phosphoribosyl-ATP_pyrophosphatase
1	Prodigal:2.6	CDS	564444	564854	.	-	0	ID=MKIIPDPF_00639;product='hypothetical protein'
1	Prodigal:2.6	CDS	565178	565273	.	-	0	ID=MKIIPDPF_00640;product='hypothetical protein'
1	Prodigal:2.6	CDS	565400	565732	.	+	0	ID=MKIIPDPF_00641;product=Uncharacterized_HTH-type_transcriptional_regulator_MTH_1285
1	Prodigal:2.6	CDS	565862	566617	.	-	0	ID=MKIIPDPF_00642;product=Uncharacterized_protein_MJ0165
1	Prodigal:2.6	CDS	566681	568981	.	+	0	ID=MKIIPDPF_00643;product=Probable_carbamoyltransferase_HypF
1	Prodigal:2.6	CDS	569092	569592	.	-	0	ID=MKIIPDPF_00644;product='hypothetical protein'
1	Prodigal:2.6	CDS	569706	570224	.	+	0	ID=MKIIPDPF_00645;product=Protein_GrpE
1	Prodigal:2.6	CDS	570238	572091	.	+	0	ID=MKIIPDPF_00646;product=Chaperone_protein_DnaK
1	Prodigal:2.6	CDS	572170	573300	.	+	0	ID=MKIIPDPF_00647;product=Chaperone_protein_DnaJ
1	Aragorn:1.2	tRNA	573772	573849	.	-	.	ID=MKIIPDPF_00648;product='tRNA'
1	Prodigal:2.6	CDS	573891	574358	.	-	0	ID=MKIIPDPF_00649;product='hypothetical protein'
1	Prodigal:2.6	CDS	574372	574785	.	-	0	ID=MKIIPDPF_00650;product='hypothetical protein'
1	Prodigal:2.6	CDS	574872	575762	.	+	0	ID=MKIIPDPF_00651;product=Methionine_aminopeptidase
1	Prodigal:2.6	CDS	575917	576762	.	-	0	ID=MKIIPDPF_00652;product=Coenzyme_F420_hydrogenase_subunit_beta
1	Prodigal:2.6	CDS	576775	577602	.	-	0	ID=MKIIPDPF_00653;product=Coenzyme_F420_hydrogenase_subunit_gamma
1	Prodigal:2.6	CDS	577599	578075	.	-	0	ID=MKIIPDPF_00654;product=Coenzyme_F420_hydrogenase_subunit_delta
1	Prodigal:2.6	CDS	578085	579302	.	-	0	ID=MKIIPDPF_00655;product=Coenzyme_F420_hydrogenase_subunit_alpha
1	Prodigal:2.6	CDS	579552	579992	.	+	0	ID=MKIIPDPF_00656;product='hypothetical protein'
1	Prodigal:2.6	CDS	579989	580702	.	+	0	ID=MKIIPDPF_00657;product=Uncharacterized_protein_MJ0106
1	Aragorn:1.2	tRNA	580748	580823	.	+	.	ID=MKIIPDPF_00658;product='tRNA'
1	Aragorn:1.2	tRNA	580845	580920	.	+	.	ID=MKIIPDPF_00659;product='tRNA'
1	Prodigal:2.6	CDS	581235	582398	.	-	0	ID=MKIIPDPF_00660;product=Uncharacterized_protein_MJ0043
1	Prodigal:2.6	CDS	582430	583203	.	-	0	ID=MKIIPDPF_00661;product=Uncharacterized_protein_MJ1210
1	Prodigal:2.6	CDS	583205	583378	.	-	0	ID=MKIIPDPF_00662;product=Ribosome_biogenesis_protein_Nop10
1	Prodigal:2.6	CDS	583375	584154	.	-	0	ID=MKIIPDPF_00663;product=Translation_initiation_factor_2_subunit_alpha
1	Prodigal:2.6	CDS	584171	584350	.	-	0	ID=MKIIPDPF_00664;product=30S_ribosomal_protein_S27e
1	Prodigal:2.6	CDS	584365	584643	.	-	0	ID=MKIIPDPF_00665;product=50S_ribosomal_protein_L44e
1	Prodigal:2.6	CDS	584761	585471	.	-	0	ID=MKIIPDPF_00666;product='hypothetical protein'
1	Prodigal:2.6	CDS	585492	586226	.	-	0	ID=MKIIPDPF_00667;product=DNA_polymerase_sliding_clamp
1	Prodigal:2.6	CDS	586282	586776	.	-	0	ID=MKIIPDPF_00668;product='hypothetical protein'
1	Prodigal:2.6	CDS	586845	587159	.	-	0	ID=MKIIPDPF_00669;product=Transcription_factor_S
1	Prodigal:2.6	CDS	587286	587705	.	-	0	ID=MKIIPDPF_00670;product=ADP-ribose_pyrophosphatase
1	Prodigal:2.6	CDS	587740	588339	.	-	0	ID=MKIIPDPF_00671;product=UPF0215_protein_MTH_1316
1	Prodigal:2.6	CDS	588350	588607	.	-	0	ID=MKIIPDPF_00672;product=DNA-directed_RNA_polymerase_subunit_L
1	Prodigal:2.6	CDS	588620	589189	.	-	0	ID=MKIIPDPF_00673;product='hypothetical protein'
1	Prodigal:2.6	CDS	589408	590397	.	-	0	ID=MKIIPDPF_00674;product=Diphthamide_biosynthesis_protein_1
1	Prodigal:2.6	CDS	590423	591037	.	-	0	ID=MKIIPDPF_00675;product=Hypoxanthine/guanine_phosphoribosyltransferase
1	Prodigal:2.6	CDS	591155	592483	.	+	0	ID=MKIIPDPF_00676;product=Signal_recognition_particle_54_kDa_protein
1	Prodigal:2.6	CDS	592504	593745	.	+	0	ID=MKIIPDPF_00677;product=tRNA_pseudouridine_synthase_Pus10
1	Prodigal:2.6	CDS	593865	594155	.	+	0	ID=MKIIPDPF_00678;product=50S_ribosomal_protein_L21e
1	Prodigal:2.6	CDS	594161	594502	.	+	0	ID=MKIIPDPF_00679;product=Uncharacterized_protein_MJ0039
1	Prodigal:2.6	CDS	594546	595124	.	+	0	ID=MKIIPDPF_00680;product=Uncharacterized_protein_MJ0038
1	Prodigal:2.6	CDS	595132	595959	.	+	0	ID=MKIIPDPF_00681;product=Probable_ribosomal_RNA_small_subunit_methyltransferase_A
1	Prodigal:2.6	CDS	596066	596494	.	+	0	ID=MKIIPDPF_00682;product='hypothetical protein'
1	Prodigal:2.6	CDS	596491	596694	.	+	0	ID=MKIIPDPF_00683;product=Uncharacterized_HTH-type_transcriptional_regulator_MTH_1328
1	Prodigal:2.6	CDS	596691	597281	.	+	0	ID=MKIIPDPF_00684;product=Putative_protein_methyltransferase_MJ0928
1	Prodigal:2.6	CDS	597351	598220	.	-	0	ID=MKIIPDPF_00685;product=Diaminopimelate_epimerase
1	Prodigal:2.6	CDS	598226	599512	.	-	0	ID=MKIIPDPF_00686;product=Diaminopimelate_decarboxylase
1	Prodigal:2.6	CDS	599587	599982	.	+	0	ID=MKIIPDPF_00687;product=Putative_8-oxo-dGTP_diphosphatase_2
1	Prodigal:2.6	CDS	599979	601151	.	-	0	ID=MKIIPDPF_00688;product=Acetylornithine_aminotransferase
1	Prodigal:2.6	CDS	601231	601656	.	+	0	ID=MKIIPDPF_00689;product=Peptidyl-prolyl_cis-trans_isomerase
1	Prodigal:2.6	CDS	601753	602262	.	-	0	ID=MKIIPDPF_00690;product='hypothetical protein'
1	Prodigal:2.6	CDS	602341	602844	.	-	0	ID=MKIIPDPF_00691;product='hypothetical protein'
1	Prodigal:2.6	CDS	602886	603836	.	-	0	ID=MKIIPDPF_00692;product=Probable_N-glycosylase/DNA_lyase
1	Prodigal:2.6	CDS	603833	604657	.	-	0	ID=MKIIPDPF_00693;product=Imidazole_glycerol_phosphate_synthase_subunit_HisF
1	Aragorn:1.2	tRNA	604943	605018	.	+	.	ID=MKIIPDPF_00694;product='tRNA'
1	Prodigal:2.6	CDS	605178	605456	.	-	0	ID=MKIIPDPF_00695;product=Uncharacterized_protein_MJ1618
1	Prodigal:2.6	CDS	605627	606142	.	-	0	ID=MKIIPDPF_00696;product='hypothetical protein'
1	Prodigal:2.6	CDS	606189	607934	.	-	0	ID=MKIIPDPF_00697;product='hypothetical protein'
1	Prodigal:2.6	CDS	608066	608761	.	+	0	ID=MKIIPDPF_00698;product=Probable_cobalt-precorrin-2_C(20)-methyltransferase
1	Prodigal:2.6	CDS	608779	609534	.	-	0	ID=MKIIPDPF_00699;product='hypothetical protein'
1	Prodigal:2.6	CDS	609658	610875	.	+	0	ID=MKIIPDPF_00700;product=Type_A_flavoprotein_FprA
1	Prodigal:2.6	CDS	610880	611293	.	+	0	ID=MKIIPDPF_00701;product=Uncharacterized_protein_MJ0746
1	Prodigal:2.6	CDS	611296	611814	.	+	0	ID=MKIIPDPF_00702;product=Putative_rubredoxin
1	Prodigal:2.6	CDS	611820	612581	.	-	0	ID=MKIIPDPF_00703;product='hypothetical protein'
1	Prodigal:2.6	CDS	612585	613937	.	-	0	ID=MKIIPDPF_00704;product=Putative_NADH_oxidase
1	Prodigal:2.6	CDS	614073	614456	.	+	0	ID=MKIIPDPF_00705;product=Protein_ArsC_2
1	Prodigal:2.6	CDS	614466	615113	.	+	0	ID=MKIIPDPF_00706;product=Uncharacterized_protein_MJ0838
1	Prodigal:2.6	CDS	615169	615534	.	+	0	ID=MKIIPDPF_00707;product='hypothetical protein'
1	Prodigal:2.6	CDS	615536	615892	.	+	0	ID=MKIIPDPF_00708;product='hypothetical protein'
1	Prodigal:2.6	CDS	615902	616501	.	+	0	ID=MKIIPDPF_00709;product=Acetyl-CoA_decarbonylase/synthase_complex_subunit_gamma_2
1	Prodigal:2.6	CDS	616501	616824	.	+	0	ID=MKIIPDPF_00710;product='hypothetical protein'
1	Prodigal:2.6	CDS	616973	618913	.	-	0	ID=MKIIPDPF_00711;product=Ferrous_iron_transport_protein_B
1	Prodigal:2.6	CDS	618903	619145	.	-	0	ID=MKIIPDPF_00712;product='hypothetical protein'
1	Prodigal:2.6	CDS	619291	623298	.	-	0	ID=MKIIPDPF_00713;product=Uncharacterized_protein_MJ0908
1	Prodigal:2.6	CDS	623659	623937	.	-	0	ID=MKIIPDPF_00714;product='hypothetical protein'
1	Prodigal:2.6	CDS	624254	625408	.	-	0	ID=MKIIPDPF_00715;product=Uncharacterized_protein_MJ0971
1	Prodigal:2.6	CDS	625499	626713	.	-	0	ID=MKIIPDPF_00716;product=Putative_molybdopterin_biosynthesis_protein_MJ0666
1	Prodigal:2.6	CDS	626824	627729	.	+	0	ID=MKIIPDPF_00717;product=Uncharacterized_ABC_transporter_ATP-binding_protein_YfiL
1	Prodigal:2.6	CDS	627740	628837	.	+	0	ID=MKIIPDPF_00718;product='hypothetical protein'
1	Prodigal:2.6	CDS	628834	629961	.	+	0	ID=MKIIPDPF_00719;product='hypothetical protein'
1	Prodigal:2.6	CDS	630028	630603	.	-	0	ID=MKIIPDPF_00720;product=Probable_phytol_kinase_2_chloroplastic
1	Prodigal:2.6	CDS	630614	632758	.	-	0	ID=MKIIPDPF_00721;product=Phosphoribosylformylglycinamidine_synthase_subunit_PurL
1	Prodigal:2.6	CDS	632768	635893	.	-	0	ID=MKIIPDPF_00722;product=Isoleucine--tRNA_ligase
1	Prodigal:2.6	CDS	635915	637120	.	-	0	ID=MKIIPDPF_00723;product=S-adenosylmethionine_synthase
1	Prodigal:2.6	CDS	637215	637574	.	+	0	ID=MKIIPDPF_00724;product=UPF0127_protein_MTH_1377
1	Prodigal:2.6	CDS	637824	638213	.	-	0	ID=MKIIPDPF_00725;product='hypothetical protein'
1	Prodigal:2.6	CDS	638434	639144	.	-	0	ID=MKIIPDPF_00726;product=Dihydromethanopterin_reductase_(acceptor)
1	Prodigal:2.6	CDS	639145	640416	.	-	0	ID=MKIIPDPF_00727;product=Serine_hydroxymethyltransferase
1	Prodigal:2.6	CDS	640559	642535	.	-	0	ID=MKIIPDPF_00728;product=CoB--CoM_heterodisulfide_reductase_iron-sulfur_subunit_A
1	Prodigal:2.6	CDS	642717	643616	.	-	0	ID=MKIIPDPF_00729;product=Uncharacterized_transporter_MTH_1382
1	Prodigal:2.6	CDS	643645	644580	.	-	0	ID=MKIIPDPF_00730;product=DNA_repair_and_recombination_protein_RadA
1	Prodigal:2.6	CDS	644615	646993	.	-	0	ID=MKIIPDPF_00731;product=Replication_factor_A
1	Prodigal:2.6	CDS	647292	648551	.	+	0	ID=MKIIPDPF_00732;product=Probable_3-isopropylmalate_dehydratase_large_subunit
1	Prodigal:2.6	CDS	648563	649045	.	+	0	ID=MKIIPDPF_00733;product=3-isopropylmalate_dehydratase_small_subunit
1	Prodigal:2.6	CDS	649055	650035	.	+	0	ID=MKIIPDPF_00734;product=3-isopropylmalate_dehydrogenase
1	Prodigal:2.6	CDS	650040	651236	.	+	0	ID=MKIIPDPF_00735;product=Probable_cysteine_desulfurase
1	Prodigal:2.6	CDS	651332	651748	.	+	0	ID=MKIIPDPF_00736;product=67-dimethyl-8-ribityllumazine_synthase
1	Prodigal:2.6	CDS	651765	652697	.	+	0	ID=MKIIPDPF_00737;product=Uncharacterized_protein_MJ0921
1	Prodigal:2.6	CDS	652793	654487	.	-	0	ID=MKIIPDPF_00738;product=Glucosyl-3-phosphoglycerate_synthase
1	Prodigal:2.6	CDS	654616	655620	.	+	0	ID=MKIIPDPF_00739;product=Probable_N5-carboxyaminoimidazole_ribonucleotide_mutase
1	Prodigal:2.6	CDS	655643	656902	.	+	0	ID=MKIIPDPF_00740;product=Uncharacterized_protein_MTH_1394
1	Prodigal:2.6	CDS	657060	658064	.	-	0	ID=MKIIPDPF_00741;product=Uncharacterized_protein_MJ0808
1	Prodigal:2.6	CDS	658061	659053	.	-	0	ID=MKIIPDPF_00742;product=Thiamine-monophosphate_kinase
1	Prodigal:2.6	CDS	659071	659499	.	-	0	ID=MKIIPDPF_00743;product=Sirohydrochlorin_cobaltochelatase
1	Prodigal:2.6	CDS	659471	659869	.	-	0	ID=MKIIPDPF_00744;product=Uncharacterized_protein_MTH_1398
1	Prodigal:2.6	CDS	660145	661035	.	+	0	ID=MKIIPDPF_00745;product='hypothetical protein'
1	Prodigal:2.6	CDS	661330	661857	.	+	0	ID=MKIIPDPF_00746;product='hypothetical protein'
1	Prodigal:2.6	CDS	661954	663285	.	-	0	ID=MKIIPDPF_00747;product=Solute_carrier_family_41_member_3
1	Prodigal:2.6	CDS	663323	663916	.	-	0	ID=MKIIPDPF_00748;product='hypothetical protein'
1	Prodigal:2.6	CDS	663971	665023	.	-	0	ID=MKIIPDPF_00749;product=Probable_cobalt-factor_III_C(17)-methyltransferase
1	Prodigal:2.6	CDS	665164	665664	.	-	0	ID=MKIIPDPF_00750;product='hypothetical protein'
1	Prodigal:2.6	CDS	665752	667239	.	+	0	ID=MKIIPDPF_00751;product=DNA_polymerase_II_small_subunit
1	Prodigal:2.6	CDS	667248	667811	.	+	0	ID=MKIIPDPF_00752;product=L-fuculose_phosphate_aldolase
1	Prodigal:2.6	CDS	667865	668119	.	-	0	ID=MKIIPDPF_00753;product=UPF0147_protein_MTH_1407
1	Prodigal:2.6	CDS	668195	669184	.	-	0	ID=MKIIPDPF_00754;product=Cobalt-precorrin-5A_hydrolase
1	Prodigal:2.6	CDS	669181	670074	.	-	0	ID=MKIIPDPF_00755;product=Probable_cobalamin_biosynthesis_protein_CobD
1	Prodigal:2.6	CDS	670242	670709	.	+	0	ID=MKIIPDPF_00756;product='hypothetical protein'
1	Prodigal:2.6	CDS	671684	672832	.	+	0	ID=MKIIPDPF_00757;product=ORC1-type_DNA_replication_protein_1
1	Prodigal:2.6	CDS	672872	673780	.	-	0	ID=MKIIPDPF_00758;product=Aspartate_carbamoyltransferase
1	Prodigal:2.6	CDS	673794	674528	.	-	0	ID=MKIIPDPF_00759;product=tRNA_(adenine(57)-N(1)/adenine(58)-N(1))-methyltransferase_TrmI
1	Prodigal:2.6	CDS	674551	676764	.	-	0	ID=MKIIPDPF_00760;product=Putative_ATP-dependent_RNA_helicase_MJ1505
1	Prodigal:2.6	CDS	676822	677145	.	-	0	ID=MKIIPDPF_00761;product='hypothetical protein'
1	Prodigal:2.6	CDS	677407	677724	.	-	0	ID=MKIIPDPF_00762;product='hypothetical protein'
1	Prodigal:2.6	CDS	677735	678529	.	-	0	ID=MKIIPDPF_00763;product=Uncharacterized_protein_MJ0760
1	Prodigal:2.6	CDS	678532	679203	.	-	0	ID=MKIIPDPF_00764;product=Uncharacterized_protein_MJ0308
1	Prodigal:2.6	CDS	679479	680990	.	+	0	ID=MKIIPDPF_00765;product='hypothetical protein'
1	Prodigal:2.6	CDS	681008	682192	.	-	0	ID=MKIIPDPF_00766;product=Uncharacterized_protein_MTH_1421
1	Prodigal:2.6	CDS	682196	683575	.	-	0	ID=MKIIPDPF_00767;product=Uncharacterized_protein_MJ0831
1	Prodigal:2.6	CDS	683541	683942	.	-	0	ID=MKIIPDPF_00768;product=30S_ribosomal_protein_S15
1	Prodigal:2.6	CDS	683942	684523	.	-	0	ID=MKIIPDPF_00769;product=Non-canonical_purine_NTP_pyrophosphatase
1	Prodigal:2.6	CDS	684582	686210	.	-	0	ID=MKIIPDPF_00770;product=Probable_bifunctional_tRNA_threonylcarbamoyladenosine_biosynthesis_protein
1	Prodigal:2.6	CDS	686269	687342	.	+	0	ID=MKIIPDPF_00771;product=UPF0284_protein_MTH_1426
1	Prodigal:2.6	CDS	687405	688052	.	+	0	ID=MKIIPDPF_00772;product='hypothetical protein'
1	Prodigal:2.6	CDS	688298	689128	.	-	0	ID=MKIIPDPF_00773;product=Undecaprenyl-diphosphatase
1	Prodigal:2.6	CDS	689166	690086	.	-	0	ID=MKIIPDPF_00774;product=Putative_branched-chain-amino-acid_aminotransferase
1	Aragorn:1.2	tRNA	690209	690280	.	+	.	ID=MKIIPDPF_00775;product='tRNA'
1	Aragorn:1.2	tRNA	690303	690375	.	+	.	ID=MKIIPDPF_00776;product='tRNA'
1	Prodigal:2.6	CDS	690751	691008	.	+	0	ID=MKIIPDPF_00777;product='hypothetical protein'
1	Prodigal:2.6	CDS	691317	692075	.	-	0	ID=MKIIPDPF_00778;product='hypothetical protein'
1	Prodigal:2.6	CDS	692168	692944	.	+	0	ID=MKIIPDPF_00779;product=5'-nucleotidase_SurE
1	Prodigal:2.6	CDS	693144	693461	.	+	0	ID=MKIIPDPF_00780;product='hypothetical protein'
1	Prodigal:2.6	CDS	693458	694102	.	+	0	ID=MKIIPDPF_00781;product='hypothetical protein'
1	Prodigal:2.6	CDS	694340	694612	.	+	0	ID=MKIIPDPF_00782;product='hypothetical protein'
1	Prodigal:2.6	CDS	694613	694933	.	+	0	ID=MKIIPDPF_00783;product='hypothetical protein'
1	Prodigal:2.6	CDS	695043	695291	.	+	0	ID=MKIIPDPF_00784;product='hypothetical protein'
1	Prodigal:2.6	CDS	695538	695819	.	+	0	ID=MKIIPDPF_00785;product='hypothetical protein'
1	Prodigal:2.6	CDS	695832	696809	.	-	0	ID=MKIIPDPF_00786;product=UPF0285_protein_MTH_1441
1	Prodigal:2.6	CDS	696845	697831	.	-	0	ID=MKIIPDPF_00787;product=Ketol-acid_reductoisomerase_(NADP(+))
1	Prodigal:2.6	CDS	697879	698376	.	-	0	ID=MKIIPDPF_00788;product=Probable_acetolactate_synthase_small_subunit
1	Prodigal:2.6	CDS	698378	700105	.	-	0	ID=MKIIPDPF_00789;product=Probable_acetolactate_synthase_large_subunit
1	Prodigal:2.6	CDS	700237	701553	.	+	0	ID=MKIIPDPF_00790;product=Phosphoribosylamine--glycine_ligase
1	Prodigal:2.6	CDS	701567	702487	.	+	0	ID=MKIIPDPF_00791;product=Ornithine_carbamoyltransferase
1	Prodigal:2.6	CDS	702733	704415	.	-	0	ID=MKIIPDPF_00792;product=Arginine--tRNA_ligase
1	Prodigal:2.6	CDS	704443	704946	.	-	0	ID=MKIIPDPF_00793;product=Uncharacterized_protein_MJ0260
1	Prodigal:2.6	CDS	704886	706535	.	-	0	ID=MKIIPDPF_00794;product=Dihydroxy-acid_dehydratase
1	Prodigal:2.6	CDS	706637	707872	.	+	0	ID=MKIIPDPF_00795;product=Uncharacterized_protein_aq_1828
1	Prodigal:2.6	CDS	707941	708258	.	-	0	ID=MKIIPDPF_00796;product='hypothetical protein'
1	Prodigal:2.6	CDS	708267	709742	.	-	0	ID=MKIIPDPF_00797;product=Hydroxylamine_reductase
1	Prodigal:2.6	CDS	709828	710565	.	+	0	ID=MKIIPDPF_00798;product=HTH-type_sugar_sensing_transcriptional_regulator_TrmBL1
1	Prodigal:2.6	CDS	710747	712564	.	+	0	ID=MKIIPDPF_00799;product=Threonine--tRNA_ligase
1	Prodigal:2.6	CDS	712733	713506	.	+	0	ID=MKIIPDPF_00800;product=Sporulation_initiation_inhibitor_protein_Soj
1	Prodigal:2.6	CDS	713503	713805	.	+	0	ID=MKIIPDPF_00801;product='hypothetical protein'
1	Prodigal:2.6	CDS	713844	714944	.	-	0	ID=MKIIPDPF_00802;product='hypothetical protein'
1	Prodigal:2.6	CDS	715520	715987	.	+	0	ID=MKIIPDPF_00803;product='hypothetical protein'
1	Prodigal:2.6	CDS	716258	717601	.	+	0	ID=MKIIPDPF_00804;product=Cobyrinate_ac-diamide_synthase
1	Prodigal:2.6	CDS	717603	718736	.	+	0	ID=MKIIPDPF_00805;product=Uncharacterized_protein_MJ0420
1	Prodigal:2.6	CDS	718726	719751	.	+	0	ID=MKIIPDPF_00806;product='hypothetical protein'
1	Prodigal:2.6	CDS	719881	720294	.	+	0	ID=MKIIPDPF_00807;product=Uncharacterized_protein_MTH_1463
1	Prodigal:2.6	CDS	720462	721292	.	+	0	ID=MKIIPDPF_00808;product=F420-dependent_methylenetetrahydromethanopterin_dehydrogenase
1	Prodigal:2.6	CDS	721447	722022	.	-	0	ID=MKIIPDPF_00809;product=Imidazoleglycerol-phosphate_dehydratase
1	Prodigal:2.6	CDS	721988	722221	.	-	0	ID=MKIIPDPF_00810;product='hypothetical protein'
1	Prodigal:2.6	CDS	722238	722912	.	-	0	ID=MKIIPDPF_00811;product='hypothetical protein'
1	Prodigal:2.6	CDS	722999	724555	.	-	0	ID=MKIIPDPF_00812;product=Uncharacterized_membrane_protein_MJ1375
1	Prodigal:2.6	CDS	724634	725215	.	-	0	ID=MKIIPDPF_00813;product=Iron-sulfur_flavoprotein_AF_1519
1	Prodigal:2.6	CDS	725225	726445	.	-	0	ID=MKIIPDPF_00814;product=Bifunctional_enzyme_Fae/Hps
1	Prodigal:2.6	CDS	726458	726745	.	-	0	ID=MKIIPDPF_00815;product='hypothetical protein'
1	Prodigal:2.6	CDS	727030	728316	.	-	0	ID=MKIIPDPF_00816;product=Tryptophan_synthase_beta_chain_2
1	Prodigal:2.6	CDS	728449	729471	.	+	0	ID=MKIIPDPF_00817;product='hypothetical protein'
1	Prodigal:2.6	CDS	729468	730124	.	+	0	ID=MKIIPDPF_00818;product=Uncharacterized_protein_MJ1587
1	Prodigal:2.6	CDS	730144	730935	.	+	0	ID=MKIIPDPF_00819;product=Uncharacterized_protein_MJ0440
1	Prodigal:2.6	CDS	731101	732618	.	+	0	ID=MKIIPDPF_00820;product=Probable_2-isopropylmalate_synthase
1	Prodigal:2.6	CDS	732627	733814	.	+	0	ID=MKIIPDPF_00821;product=Nitrogenase_molybdenum-iron_protein_alpha_chain
1	Prodigal:2.6	CDS	733947	734222	.	+	0	ID=MKIIPDPF_00822;product=DNA/RNA-binding_protein_Alba
1	Prodigal:2.6	CDS	734271	734396	.	-	0	ID=MKIIPDPF_00823;product='hypothetical protein'
1	Prodigal:2.6	CDS	734582	735790	.	+	0	ID=MKIIPDPF_00824;product='hypothetical protein'
1	Prodigal:2.6	CDS	735934	736782	.	-	0	ID=MKIIPDPF_00825;product='hypothetical protein'
1	Prodigal:2.6	CDS	736904	738115	.	-	0	ID=MKIIPDPF_00826;product='hypothetical protein'
1	Prodigal:2.6	CDS	738124	739281	.	-	0	ID=MKIIPDPF_00827;product=ABC_transporter_G_family_member_20
1	Prodigal:2.6	CDS	739285	740322	.	-	0	ID=MKIIPDPF_00828;product=Uncharacterized_ABC_transporter_ATP-binding_protein_YbhF
1	Prodigal:2.6	CDS	740319	740747	.	-	0	ID=MKIIPDPF_00829;product='hypothetical protein'
1	Prodigal:2.6	CDS	740995	741759	.	+	0	ID=MKIIPDPF_00830;product=Uncharacterized_protein_MJ1311
1	Prodigal:2.6	CDS	741759	742010	.	+	0	ID=MKIIPDPF_00831;product='hypothetical protein'
1	Prodigal:2.6	CDS	742025	742321	.	+	0	ID=MKIIPDPF_00832;product='hypothetical protein'
1	Prodigal:2.6	CDS	742414	742662	.	-	0	ID=MKIIPDPF_00833;product='hypothetical protein'
1	Prodigal:2.6	CDS	742676	743317	.	-	0	ID=MKIIPDPF_00834;product='hypothetical protein'
1	Prodigal:2.6	CDS	743338	743709	.	-	0	ID=MKIIPDPF_00835;product='hypothetical protein'
1	Prodigal:2.6	CDS	743742	744167	.	-	0	ID=MKIIPDPF_00836;product='hypothetical protein'
1	Prodigal:2.6	CDS	744212	745003	.	-	0	ID=MKIIPDPF_00837;product=Soluble_P-type_ATPase-like_phosphatase
1	Prodigal:2.6	CDS	745179	745802	.	-	0	ID=MKIIPDPF_00838;product=Threonine_efflux_protein
1	Prodigal:2.6	CDS	745807	745971	.	-	0	ID=MKIIPDPF_00839;product='hypothetical protein'
1	Prodigal:2.6	CDS	746224	747216	.	-	0	ID=MKIIPDPF_00840;product=Alanine_dehydrogenase
1	Prodigal:2.6	CDS	747439	748797	.	+	0	ID=MKIIPDPF_00841;product=Glutamyl-tRNA(Gln)_amidotransferase_subunit_A
1	Prodigal:2.6	CDS	748813	750300	.	+	0	ID=MKIIPDPF_00842;product=Putative_glutamine_amidotransferase-like_protein_MJ0138
1	Prodigal:2.6	CDS	750297	750530	.	+	0	ID=MKIIPDPF_00843;product='hypothetical protein'
1	Prodigal:2.6	CDS	750548	751036	.	-	0	ID=MKIIPDPF_00844;product=KaiC-like_protein_1
1	Prodigal:2.6	CDS	751047	751721	.	-	0	ID=MKIIPDPF_00845;product=34-dihydroxy-2-butanone_4-phosphate_synthase
1	Prodigal:2.6	CDS	751754	752125	.	-	0	ID=MKIIPDPF_00846;product=Riboflavin_kinase
1	Prodigal:2.6	CDS	752131	753735	.	-	0	ID=MKIIPDPF_00847;product=O-phosphoserine--tRNA(Cys)_ligase
1	Prodigal:2.6	CDS	754013	755512	.	+	0	ID=MKIIPDPF_00848;product=Fumarate_reductase_(CoM/CoB)_subunit_A
1	Prodigal:2.6	CDS	755517	756209	.	-	0	ID=MKIIPDPF_00849;product=2-deoxyglucose-6-phosphate_phosphatase_1
1	Prodigal:2.6	CDS	756273	757562	.	-	0	ID=MKIIPDPF_00850;product=5'-deoxyadenosine_deaminase
1	Prodigal:2.6	CDS	757818	758681	.	+	0	ID=MKIIPDPF_00851;product=ATP_phosphoribosyltransferase
1	Prodigal:2.6	CDS	758694	759452	.	+	0	ID=MKIIPDPF_00852;product=Uncharacterized_protein_MJ1656
1	Prodigal:2.6	CDS	759500	762322	.	-	0	ID=MKIIPDPF_00853;product=Leucine--tRNA_ligase
1	Prodigal:2.6	CDS	762336	762653	.	-	0	ID=MKIIPDPF_00854;product=Protein_CutA_chloroplastic
1	Prodigal:2.6	CDS	762659	763438	.	-	0	ID=MKIIPDPF_00855;product=Probable_NH(3)-dependent_NAD(+)_synthetase
1	Prodigal:2.6	CDS	763553	764527	.	+	0	ID=MKIIPDPF_00856;product=Putative_arsenical_pump-driving_ATPase
1	Prodigal:2.6	CDS	764781	765806	.	+	0	ID=MKIIPDPF_00857;product=H(2)-forming_methylenetetrahydromethanopterin_dehydrogenase-related_protein_MJ1338
1	Prodigal:2.6	CDS	765925	767682	.	-	0	ID=MKIIPDPF_00858;product='hypothetical protein'
1	Prodigal:2.6	CDS	767639	768391	.	-	0	ID=MKIIPDPF_00859;product='hypothetical protein'
1	Prodigal:2.6	CDS	769319	769942	.	-	0	ID=MKIIPDPF_00860;product=Probable_cobalt-precorrin-7_C(5)-methyltransferase
1	Prodigal:2.6	CDS	770074	771264	.	+	0	ID=MKIIPDPF_00861;product=Uncharacterized_GTP-binding_protein_MJ1332
1	Prodigal:2.6	CDS	771495	774221	.	+	0	ID=MKIIPDPF_00862;product=Calcium-transporting_ATPase
1	Prodigal:2.6	CDS	774648	775658	.	+	0	ID=MKIIPDPF_00863;product=Calcium-gated_potassium_channel_MthK
1	Prodigal:2.6	CDS	775714	776418	.	-	0	ID=MKIIPDPF_00864;product=Sugar_fermentation_stimulation_protein_homolog
1	Prodigal:2.6	CDS	776597	777670	.	+	0	ID=MKIIPDPF_00865;product=Uncharacterized_protein_MTH_1522
1	Prodigal:2.6	CDS	777676	778680	.	+	0	ID=MKIIPDPF_00866;product=Mannose-1-phosphate_guanyltransferase_beta
1	Prodigal:2.6	CDS	778739	779335	.	+	0	ID=MKIIPDPF_00867;product=Imidazole_glycerol_phosphate_synthase_subunit_HisH
1	Prodigal:2.6	CDS	779347	780705	.	+	0	ID=MKIIPDPF_00868;product=Uncharacterized_protein_MJ1416
1	Prodigal:2.6	CDS	780741	781124	.	+	0	ID=MKIIPDPF_00869;product='hypothetical protein'
1	Aragorn:1.2	tRNA	781211	781283	.	+	.	ID=MKIIPDPF_00870;product='tRNA'
1	Prodigal:2.6	CDS	781450	782799	.	+	0	ID=MKIIPDPF_00871;product='hypothetical protein'
1	Prodigal:2.6	CDS	782874	784121	.	+	0	ID=MKIIPDPF_00872;product=Probable_tRNA_pseudouridine_synthase_D
1	Prodigal:2.6	CDS	784126	784548	.	+	0	ID=MKIIPDPF_00873;product=UPF0107_protein_MTH_1530
1	Prodigal:2.6	CDS	784543	784923	.	-	0	ID=MKIIPDPF_00874;product='hypothetical protein'
1	Prodigal:2.6	CDS	785094	785627	.	+	0	ID=MKIIPDPF_00875;product='hypothetical protein'
1	Prodigal:2.6	CDS	785670	785903	.	-	0	ID=MKIIPDPF_00876;product='hypothetical protein'
1	Prodigal:2.6	CDS	785972	787192	.	+	0	ID=MKIIPDPF_00877;product=Dihydroorotase
1	Prodigal:2.6	CDS	787182	789593	.	+	0	ID=MKIIPDPF_00878;product=Probable_copper-exporting_P-type_ATPase_A
1	Prodigal:2.6	CDS	789573	792848	.	-	0	ID=MKIIPDPF_00879;product=DNA_polymerase_II_large_subunit
1	Prodigal:2.6	CDS	793027	793185	.	+	0	ID=MKIIPDPF_00880;product=Preprotein_translocase_subunit_SecG
1	Prodigal:2.6	CDS	793200	794570	.	+	0	ID=MKIIPDPF_00881;product=Adenylosuccinate_lyase
1	Prodigal:2.6	CDS	794667	795569	.	+	0	ID=MKIIPDPF_00882;product='hypothetical protein'
1	Prodigal:2.6	CDS	795800	798115	.	+	0	ID=MKIIPDPF_00883;product=Uncharacterized_protein_MJ0832
1	Prodigal:2.6	CDS	798278	799390	.	-	0	ID=MKIIPDPF_00884;product='hypothetical protein'
1	Prodigal:2.6	CDS	799387	799896	.	-	0	ID=MKIIPDPF_00885;product='hypothetical protein'
1	Prodigal:2.6	CDS	799977	801551	.	-	0	ID=MKIIPDPF_00886;product=Lysine--tRNA_ligase
1	Prodigal:2.6	CDS	801645	803027	.	-	0	ID=MKIIPDPF_00887;product=Phosphomethylpyrimidine_synthase_1
1	Prodigal:2.6	CDS	803218	804147	.	-	0	ID=MKIIPDPF_00888;product=Uncharacterized_sugar_kinase_MTH_1544
1	Prodigal:2.6	CDS	804331	805179	.	-	0	ID=MKIIPDPF_00889;product='hypothetical protein'
1	Prodigal:2.6	CDS	805308	805892	.	+	0	ID=MKIIPDPF_00890;product=Uncharacterized_protein_APE_1940.1
1	Prodigal:2.6	CDS	806095	806868	.	-	0	ID=MKIIPDPF_00891;product=Sulfurtransferase_FdhD
1	Prodigal:2.6	CDS	807053	807499	.	+	0	ID=MKIIPDPF_00892;product=NADH-quinone_oxidoreductase_subunit_E
1	Prodigal:2.6	CDS	807511	809367	.	+	0	ID=MKIIPDPF_00893;product=NADP-reducing_hydrogenase_subunit_HndC
1	Prodigal:2.6	CDS	809391	810314	.	-	0	ID=MKIIPDPF_00894;product=Probable_cyclic_pyranopterin_monophosphate_synthase
1	Prodigal:2.6	CDS	810320	811009	.	-	0	ID=MKIIPDPF_00895;product=Putative_molybdopterin-guanine_dinucleotide_biosynthesis_adapter_protein
1	Prodigal:2.6	CDS	811108	812949	.	+	0	ID=MKIIPDPF_00896;product=Probable_oxidoreductase_YjgC
1	Prodigal:2.6	CDS	812913	813770	.	+	0	ID=MKIIPDPF_00897;product=Formate_dehydrogenase_subunit_alpha
1	Prodigal:2.6	CDS	813917	814417	.	+	0	ID=MKIIPDPF_00898;product='hypothetical protein'
1	Prodigal:2.6	CDS	814395	815444	.	+	0	ID=MKIIPDPF_00899;product='hypothetical protein'
1	Prodigal:2.6	CDS	815459	815707	.	+	0	ID=MKIIPDPF_00900;product=Polyferredoxin_protein_FwdG
1	Prodigal:2.6	CDS	815704	816096	.	+	0	ID=MKIIPDPF_00901;product=Protein_FwdD
1	Prodigal:2.6	CDS	816122	817831	.	+	0	ID=MKIIPDPF_00902;product=Protein_FwdA
1	Prodigal:2.6	CDS	817828	818640	.	+	0	ID=MKIIPDPF_00903;product=Tungsten-containing_formylmethanofuran_dehydrogenase_2_subunit_C
1	Prodigal:2.6	CDS	818662	819960	.	+	0	ID=MKIIPDPF_00904;product=Tungsten-containing_formylmethanofuran_dehydrogenase_2_subunit_B
1	Prodigal:2.6	CDS	820095	820952	.	+	0	ID=MKIIPDPF_00905;product=Nitrogenase_iron_protein_1
1	Prodigal:2.6	CDS	820964	821281	.	+	0	ID=MKIIPDPF_00906;product=Nitrogen_fixation_nifHD_region_GlnB-like_protein_1
1	Prodigal:2.6	CDS	821290	821655	.	+	0	ID=MKIIPDPF_00907;product=Nitrogen_fixation_nifHD_region_GlnB-like_protein_2
1	Prodigal:2.6	CDS	821694	823103	.	+	0	ID=MKIIPDPF_00908;product=Nitrogenase_molybdenum-iron_protein_alpha_chain
1	Prodigal:2.6	CDS	823103	824482	.	+	0	ID=MKIIPDPF_00909;product=Nitrogenase_molybdenum-iron_protein_beta_chain
1	Prodigal:2.6	CDS	824504	825865	.	+	0	ID=MKIIPDPF_00910;product=Nitrogenase_iron-molybdenum_cofactor_biosynthesis_protein_NifE
1	Prodigal:2.6	CDS	825870	827186	.	+	0	ID=MKIIPDPF_00911;product=Nitrogenase_molybdenum-iron_protein_beta_chain
1	Prodigal:2.6	CDS	827262	827396	.	+	0	ID=MKIIPDPF_00912;product='hypothetical protein'
1	Prodigal:2.6	CDS	827458	827586	.	+	0	ID=MKIIPDPF_00913;product='hypothetical protein'
1	Prodigal:2.6	CDS	827711	829528	.	+	0	ID=MKIIPDPF_00914;product=Probable_oxidoreductase_YyaE
1	Prodigal:2.6	CDS	829662	829937	.	-	0	ID=MKIIPDPF_00915;product='hypothetical protein'
1	Prodigal:2.6	CDS	830188	831870	.	-	0	ID=MKIIPDPF_00916;product=Global_nitrogen_regulator_NrpR
1	Prodigal:2.6	CDS	831935	833263	.	-	0	ID=MKIIPDPF_00917;product=Glutamine_synthetase
1	Prodigal:2.6	CDS	833326	834096	.	-	0	ID=MKIIPDPF_00918;product=Adenylyltransferase_and_sulfurtransferase_MOCS3
1	Prodigal:2.6	CDS	834455	835447	.	+	0	ID=MKIIPDPF_00919;product='hypothetical protein'
1	Prodigal:2.6	CDS	835465	836289	.	+	0	ID=MKIIPDPF_00920;product=Uncharacterized_protein_MJ0054
1	Prodigal:2.6	CDS	836286	836663	.	-	0	ID=MKIIPDPF_00921;product=Inosine-5'-monophosphate_dehydrogenase
1	Prodigal:2.6	CDS	836718	837986	.	+	0	ID=MKIIPDPF_00922;product=Phosphomethylpyrimidine_synthase_2
1	Prodigal:2.6	CDS	838192	838470	.	+	0	ID=MKIIPDPF_00923;product='hypothetical protein'
1	Prodigal:2.6	CDS	838480	838935	.	+	0	ID=MKIIPDPF_00924;product='hypothetical protein'
1	Prodigal:2.6	CDS	838952	839704	.	+	0	ID=MKIIPDPF_00925;product=Methanogenesis_regulatory_protein_FilR1
1	Prodigal:2.6	CDS	839705	841366	.	+	0	ID=MKIIPDPF_00926;product=DNA_ligase
1	Prodigal:2.6	CDS	841536	841937	.	+	0	ID=MKIIPDPF_00927;product='hypothetical protein'
1	Prodigal:2.6	CDS	842601	843782	.	+	0	ID=MKIIPDPF_00928;product='hypothetical protein'
1	Prodigal:2.6	CDS	843835	845202	.	+	0	ID=MKIIPDPF_00929;product=Phosphoglucomutase/phosphomannomutase
1	Prodigal:2.6	CDS	845224	846357	.	-	0	ID=MKIIPDPF_00930;product='hypothetical protein'
1	Prodigal:2.6	CDS	846391	847083	.	-	0	ID=MKIIPDPF_00931;product=Putative_glycyl-radical_enzyme_activating_enzyme_MJ1227
1	Prodigal:2.6	CDS	847089	848189	.	-	0	ID=MKIIPDPF_00932;product=Histidinol-phosphate_aminotransferase
1	Prodigal:2.6	CDS	848274	848729	.	-	0	ID=MKIIPDPF_00933;product=Uncharacterized_protein_MJ0304
1	Prodigal:2.6	CDS	848746	850011	.	-	0	ID=MKIIPDPF_00934;product=Bifunctional_protein_GlmU
1	Prodigal:2.6	CDS	850016	851365	.	-	0	ID=MKIIPDPF_00935;product=Probable_phosphoglucosamine_mutase
1	Prodigal:2.6	CDS	851367	852599	.	-	0	ID=MKIIPDPF_00936;product=23-bisphosphoglycerate-independent_phosphoglycerate_mutase_1
1	Prodigal:2.6	CDS	852628	853311	.	-	0	ID=MKIIPDPF_00937;product=Uncharacterized_membrane_protein_MJ0933
1	Prodigal:2.6	CDS	853332	853919	.	-	0	ID=MKIIPDPF_00938;product=30S_ribosomal_protein_S3Ae
1	Prodigal:2.6	CDS	854205	854531	.	-	0	ID=MKIIPDPF_00939;product='hypothetical protein'
1	Prodigal:2.6	CDS	854542	855108	.	-	0	ID=MKIIPDPF_00940;product=Iron-sulfur_flavoprotein_MJ1083
1	Prodigal:2.6	CDS	855121	855891	.	-	0	ID=MKIIPDPF_00941;product=Probable_S-methyl-5'-thioinosine_phosphorylase
1	Prodigal:2.6	CDS	855915	857363	.	-	0	ID=MKIIPDPF_00942;product=tRNA-splicing_ligase_RtcB
1	Prodigal:2.6	CDS	857396	857818	.	-	0	ID=MKIIPDPF_00943;product=Protein_archease
1	Prodigal:2.6	CDS	857921	858088	.	+	0	ID=MKIIPDPF_00944;product='hypothetical protein'
1	Prodigal:2.6	CDS	858083	859231	.	-	0	ID=MKIIPDPF_00945;product=ORC1-type_DNA_replication_protein_2
1	Prodigal:2.6	CDS	859264	859962	.	-	0	ID=MKIIPDPF_00946;product=6-hydroxymethyl-78-dihydropterin_pyrophosphokinase
1	Prodigal:2.6	CDS	860103	861260	.	+	0	ID=MKIIPDPF_00947;product=Uncharacterized_aminotransferase_MJ0959
1	Prodigal:2.6	CDS	861460	863037	.	-	0	ID=MKIIPDPF_00948;product=Probable_acetolactate_synthase_large_subunit
1	Prodigal:2.6	CDS	863131	863220	.	+	0	ID=MKIIPDPF_00949;product='hypothetical protein'
1	Prodigal:2.6	CDS	863221	864642	.	+	0	ID=MKIIPDPF_00950;product=Acetyl-coenzyme_A_synthetase
1	Prodigal:2.6	CDS	864714	865082	.	+	0	ID=MKIIPDPF_00951;product=Acetyl-coenzyme_A_synthetase
1	Prodigal:2.6	CDS	865318	865773	.	-	0	ID=MKIIPDPF_00952;product=Probable_deoxyuridine_5'-triphosphate_nucleotidohydrolase
1	Prodigal:2.6	CDS	865865	866053	.	+	0	ID=MKIIPDPF_00953;product='hypothetical protein'
1	Prodigal:2.6	CDS	866151	867413	.	-	0	ID=MKIIPDPF_00954;product=Probable_transcriptional_regulatory_protein_pdtaR
1	Prodigal:2.6	CDS	867501	868601	.	-	0	ID=MKIIPDPF_00955;product=Signal_recognition_particle_receptor_FtsY
1	Prodigal:2.6	CDS	868602	869027	.	-	0	ID=MKIIPDPF_00956;product=Prefoldin_subunit_alpha
1	Prodigal:2.6	CDS	869032	869262	.	-	0	ID=MKIIPDPF_00957;product=50S_ribosomal_protein_L18Ae
1	Prodigal:2.6	CDS	869265	869933	.	-	0	ID=MKIIPDPF_00958;product=Translation_initiation_factor_6
1	Prodigal:2.6	CDS	869949	870194	.	-	0	ID=MKIIPDPF_00959;product=50S_ribosomal_protein_L31e
1	Prodigal:2.6	CDS	870206	870361	.	-	0	ID=MKIIPDPF_00960;product=50S_ribosomal_protein_L39e
1	Prodigal:2.6	CDS	870358	870963	.	-	0	ID=MKIIPDPF_00961;product=Uncharacterized_protein_MJ0690
1	Prodigal:2.6	CDS	870973	871308	.	-	0	ID=MKIIPDPF_00962;product=DNA-binding_protein_MTH_1615
1	Prodigal:2.6	CDS	871338	871775	.	-	0	ID=MKIIPDPF_00963;product=30S_ribosomal_protein_S19e
1	Prodigal:2.6	CDS	871952	872383	.	-	0	ID=MKIIPDPF_00964;product=Ribonuclease_P_protein_component_4
1	Prodigal:2.6	CDS	872505	873029	.	-	0	ID=MKIIPDPF_00965;product=Putative_adenylate_kinase
1	Prodigal:2.6	CDS	873029	873847	.	-	0	ID=MKIIPDPF_00966;product=Putative_ribose_15-bisphosphate_isomerase
1	Prodigal:2.6	CDS	873934	875028	.	-	0	ID=MKIIPDPF_00967;product=Uncharacterized_GTP-binding_protein_MJ1326
1	Prodigal:2.6	CDS	875160	875537	.	+	0	ID=MKIIPDPF_00968;product='hypothetical protein'
1	Prodigal:2.6	CDS	875732	878269	.	-	0	ID=MKIIPDPF_00969;product=Dolichyl-phosphooligosaccharide-protein_glycotransferase
1	Prodigal:2.6	CDS	878354	880492	.	-	0	ID=MKIIPDPF_00970;product=DNA_topoisomerase_1
1	Prodigal:2.6	CDS	880511	880696	.	-	0	ID=MKIIPDPF_00971;product='hypothetical protein'
1	Prodigal:2.6	CDS	880706	882193	.	-	0	ID=MKIIPDPF_00972;product=Phosphoserine_phosphatase
1	Prodigal:2.6	CDS	882193	882738	.	-	0	ID=MKIIPDPF_00973;product=TATA-box-binding_protein
1	Prodigal:2.6	CDS	882996	883310	.	+	0	ID=MKIIPDPF_00974;product='hypothetical protein'
1	Prodigal:2.6	CDS	883373	883903	.	+	0	ID=MKIIPDPF_00975;product=Putative_adenylate_cyclase_MJ0240
1	Prodigal:2.6	CDS	884010	885185	.	+	0	ID=MKIIPDPF_00976;product=Putative_homocitrate_synthase_AksA
1	Prodigal:2.6	CDS	885194	886450	.	+	0	ID=MKIIPDPF_00977;product=Probable_methanogen_homoaconitase_large_subunit
1	Prodigal:2.6	CDS	886461	887000	.	+	0	ID=MKIIPDPF_00978;product=Putative_lyase_MJ0807
1	Prodigal:2.6	CDS	887050	888036	.	+	0	ID=MKIIPDPF_00979;product=Flap_endonuclease_1
1	Prodigal:2.6	CDS	888127	890136	.	-	0	ID=MKIIPDPF_00980;product=Uncharacterized_ATP-dependent_helicase_MJ0104
1	Prodigal:2.6	CDS	890193	890813	.	-	0	ID=MKIIPDPF_00981;product=Uncharacterized_protein_MJ0501
1	Prodigal:2.6	CDS	890824	892077	.	-	0	ID=MKIIPDPF_00982;product=Adenosylhomocysteinase
1	Prodigal:2.6	CDS	892355	894544	.	-	0	ID=MKIIPDPF_00983;product=Cell_division_cycle_protein_48_homolog_AF_1297
1	Prodigal:2.6	CDS	894839	896143	.	-	0	ID=MKIIPDPF_00984;product=Probable_arogenate/prephenate_dehydrogenase
1	Prodigal:2.6	CDS	896174	896530	.	-	0	ID=MKIIPDPF_00985;product='hypothetical protein'
1	Prodigal:2.6	CDS	896621	897682	.	+	0	ID=MKIIPDPF_00986;product=Protein_pelota_homolog
1	Prodigal:2.6	CDS	897700	898857	.	+	0	ID=MKIIPDPF_00987;product=Cyclic_pyranopterin_monophosphate_synthase
1	Prodigal:2.6	CDS	899002	899871	.	+	0	ID=MKIIPDPF_00988;product='hypothetical protein'
1	Prodigal:2.6	CDS	899885	901561	.	-	0	ID=MKIIPDPF_00989;product=Uncharacterized_protein_sll1770
1	Prodigal:2.6	CDS	901675	902730	.	+	0	ID=MKIIPDPF_00990;product=UDP-N-acetylglucosamine--N-acetylmuramyl-(pentapeptide)_pyrophosphoryl-undecaprenol_N-acetylglucosamine_transferase
1	Prodigal:2.6	CDS	902785	904068	.	-	0	ID=MKIIPDPF_00991;product=Uncharacterized_protein_MJ0636
1	Prodigal:2.6	CDS	904191	904439	.	+	0	ID=MKIIPDPF_00992;product='hypothetical protein'
1	Prodigal:2.6	CDS	904544	905047	.	-	0	ID=MKIIPDPF_00993;product='hypothetical protein'
1	Prodigal:2.6	CDS	905153	906517	.	+	0	ID=MKIIPDPF_00994;product=Anthranilate_synthase_component_1
1	Prodigal:2.6	CDS	906514	907092	.	+	0	ID=MKIIPDPF_00995;product=Anthranilate_synthase_component_2
1	Prodigal:2.6	CDS	907097	907927	.	+	0	ID=MKIIPDPF_00996;product=Indole-3-glycerol_phosphate_synthase
1	Prodigal:2.6	CDS	908004	908681	.	+	0	ID=MKIIPDPF_00997;product=N-(5'-phosphoribosyl)anthranilate_isomerase
1	Prodigal:2.6	CDS	908753	909931	.	+	0	ID=MKIIPDPF_00998;product=Tryptophan_synthase_beta_chain_1
1	Prodigal:2.6	CDS	909969	910760	.	+	0	ID=MKIIPDPF_00999;product=Tryptophan_synthase_alpha_chain
1	Prodigal:2.6	CDS	910775	911860	.	+	0	ID=MKIIPDPF_01000;product=Anthranilate_phosphoribosyltransferase
1	Aragorn:1.2	tRNA	911920	911998	.	-	.	ID=MKIIPDPF_01001;product='tRNA'
1	Prodigal:2.6	CDS	912084	912641	.	-	0	ID=MKIIPDPF_01002;product=Adenylate_kinase_homolog_MTH_1663
1	Prodigal:2.6	CDS	912647	912943	.	-	0	ID=MKIIPDPF_01003;product=Uncharacterized_protein_MJ1129
1	Prodigal:2.6	CDS	913052	913900	.	-	0	ID=MKIIPDPF_01004;product=tRNA-guanine(15)_transglycosylase
1	Prodigal:2.6	CDS	913981	915426	.	-	0	ID=MKIIPDPF_01005;product=Archaeal-type_glutamate_synthase_[NADPH]
1	Prodigal:2.6	CDS	915645	916121	.	-	0	ID=MKIIPDPF_01006;product=Uncharacterized_protein_MJ0778
1	Prodigal:2.6	CDS	916145	916681	.	-	0	ID=MKIIPDPF_01007;product=Transcription_factor_E
1	Prodigal:2.6	CDS	916773	917603	.	-	0	ID=MKIIPDPF_01008;product=Uncharacterized_protein_MJ1361
1	Prodigal:2.6	CDS	917614	918291	.	-	0	ID=MKIIPDPF_01009;product=Uncharacterized_protein_MJ0119
1	Prodigal:2.6	CDS	918308	919009	.	-	0	ID=MKIIPDPF_01010;product=Uncharacterized_protein_MJ0120
1	Prodigal:2.6	CDS	919054	919833	.	-	0	ID=MKIIPDPF_01011;product=Uncharacterized_ABC_transporter_ATP-binding_protein_MJ0121
1	Prodigal:2.6	CDS	919833	920609	.	-	0	ID=MKIIPDPF_01012;product=Phosphosulfolactate_synthase
1	Prodigal:2.6	CDS	920833	921393	.	+	0	ID=MKIIPDPF_01013;product=Uncharacterized_protein_MJ0504
1	Prodigal:2.6	CDS	921661	922806	.	+	0	ID=MKIIPDPF_01014;product=Cell_division_protein_FtsZ
1	Prodigal:2.6	CDS	922927	923106	.	+	0	ID=MKIIPDPF_01015;product=Protein_translocase_subunit_SecE
1	Prodigal:2.6	CDS	923155	923634	.	+	0	ID=MKIIPDPF_01016;product=Transcription_elongation_factor_Spt5
1	Prodigal:2.6	CDS	923634	924116	.	+	0	ID=MKIIPDPF_01017;product=50S_ribosomal_protein_L11
1	Prodigal:2.6	CDS	924195	924833	.	+	0	ID=MKIIPDPF_01018;product=50S_ribosomal_protein_L1
1	Prodigal:2.6	CDS	924834	925841	.	+	0	ID=MKIIPDPF_01019;product=50S_ribosomal_protein_L10
1	Prodigal:2.6	CDS	925891	926199	.	+	0	ID=MKIIPDPF_01020;product=50S_ribosomal_protein_L12
1	Prodigal:2.6	CDS	926299	928989	.	+	0	ID=MKIIPDPF_01021;product=Alanine--tRNA_ligase
1	Prodigal:2.6	CDS	928991	930232	.	+	0	ID=MKIIPDPF_01022;product=Uncharacterized_protein_MTH_1684
1	Prodigal:2.6	CDS	930390	931490	.	+	0	ID=MKIIPDPF_01023;product=Probable_tRNA_sulfurtransferase
1	Prodigal:2.6	CDS	931598	932695	.	+	0	ID=MKIIPDPF_01024;product=Fructose-16-bisphosphate_aldolase/phosphatase
1	Prodigal:2.6	CDS	932736	933365	.	-	0	ID=MKIIPDPF_01025;product=Uncharacterized_protein_MJ0935
1	Prodigal:2.6	CDS	933366	934019	.	-	0	ID=MKIIPDPF_01026;product=UPF0111_protein_MTH_1689
1	Prodigal:2.6	CDS	934029	934262	.	-	0	ID=MKIIPDPF_01027;product='hypothetical protein'
1	Prodigal:2.6	CDS	934290	934859	.	-	0	ID=MKIIPDPF_01028;product=Archaetidylinositol_phosphate_synthase
1	Prodigal:2.6	CDS	935002	935619	.	+	0	ID=MKIIPDPF_01029;product=Threonylcarbamoyl-AMP_synthase
1	Prodigal:2.6	CDS	935671	936405	.	+	0	ID=MKIIPDPF_01030;product=DNA_repair_and_recombination_protein_RadB
1	Prodigal:2.6	CDS	936690	937751	.	+	0	ID=MKIIPDPF_01031;product=Aspartate_aminotransferase
1	Prodigal:2.6	CDS	937847	939622	.	-	0	ID=MKIIPDPF_01032;product=Uncharacterized_ABC_transporter_ATP-binding_protein_MJ0719
1	Prodigal:2.6	CDS	939744	939950	.	-	0	ID=MKIIPDPF_01033;product=DNA-binding_protein_HMt-1.2
1	Prodigal:2.6	CDS	939955	940182	.	-	0	ID=MKIIPDPF_01034;product='hypothetical protein'
1	Prodigal:2.6	CDS	940207	940545	.	+	0	ID=MKIIPDPF_01035;product=Peptidyl-tRNA_hydrolase
1	Prodigal:2.6	CDS	940558	941208	.	+	0	ID=MKIIPDPF_01036;product=5-(aminomethyl)-3-furanmethanol_phosphate_kinase
1	Prodigal:2.6	CDS	941209	941370	.	+	0	ID=MKIIPDPF_01037;product='hypothetical protein'
1	Prodigal:2.6	CDS	941419	941688	.	+	0	ID=MKIIPDPF_01038;product=Elongation_factor_1-beta
1	Prodigal:2.6	CDS	941852	942943	.	+	0	ID=MKIIPDPF_01039;product=Uncharacterized_protein_MJ1079
1	Prodigal:2.6	CDS	943013	943960	.	-	0	ID=MKIIPDPF_01040;product='hypothetical protein'
1	Prodigal:2.6	CDS	944002	945573	.	+	0	ID=MKIIPDPF_01041;product=Uncharacterized_protein_MJ0781
1	Prodigal:2.6	CDS	945586	946692	.	+	0	ID=MKIIPDPF_01042;product='hypothetical protein'
1	Prodigal:2.6	CDS	946725	947564	.	-	0	ID=MKIIPDPF_01043;product=Energy-coupling_factor_transporter_ATP-binding_protein_EcfA
1	Prodigal:2.6	CDS	947722	948507	.	-	0	ID=MKIIPDPF_01044;product=Uncharacterized_protein_MJ1571
1	Prodigal:2.6	CDS	948540	948860	.	-	0	ID=MKIIPDPF_01045;product=Uncharacterized_protein_MTH_1706
1	Prodigal:2.6	CDS	948857	949507	.	-	0	ID=MKIIPDPF_01046;product=Putative_fused_nickel_transport_protein_NikMN
1	Prodigal:2.6	CDS	949843	952191	.	+	0	ID=MKIIPDPF_01047;product=Acetyl-CoA_decarbonylase/synthase_complex_subunit_alpha
1	Prodigal:2.6	CDS	952196	952708	.	+	0	ID=MKIIPDPF_01048;product=Acetyl-CoA_decarbonylase/synthase_complex_subunit_epsilon
1	Prodigal:2.6	CDS	952721	954103	.	+	0	ID=MKIIPDPF_01049;product=Acetyl-CoA_decarbonylase/synthase_complex_subunit_beta
1	Prodigal:2.6	CDS	954119	954874	.	+	0	ID=MKIIPDPF_01050;product=Uncharacterized_ATP-binding_protein_MJ0685
1	Prodigal:2.6	CDS	954885	956039	.	+	0	ID=MKIIPDPF_01051;product=Acetyl-CoA_decarbonylase/synthase_complex_subunit_delta
1	Prodigal:2.6	CDS	956052	957431	.	+	0	ID=MKIIPDPF_01052;product=Acetyl-CoA_decarbonylase/synthase_complex_subunit_gamma
1	Prodigal:2.6	CDS	957443	957907	.	+	0	ID=MKIIPDPF_01053;product=Uncharacterized_ferredoxin_MJ0155
1	Prodigal:2.6	CDS	957961	959277	.	-	0	ID=MKIIPDPF_01054;product='hypothetical protein'
1	Prodigal:2.6	CDS	959329	961701	.	-	0	ID=MKIIPDPF_01055;product='hypothetical protein'
1	Prodigal:2.6	CDS	961870	963030	.	-	0	ID=MKIIPDPF_01056;product=Digeranylgeranylglycerophospholipid_reductase_2
1	Aragorn:1.2	tRNA	963284	963367	.	+	.	ID=MKIIPDPF_01057;product='tRNA'
1	Aragorn:1.2	tRNA	963402	963474	.	+	.	ID=MKIIPDPF_01058;product='tRNA'
1	Prodigal:2.6	CDS	963499	963687	.	+	0	ID=MKIIPDPF_01059;product='hypothetical protein'
1	Prodigal:2.6	CDS	963858	964286	.	+	0	ID=MKIIPDPF_01060;product='hypothetical protein'
1	Prodigal:2.6	CDS	964454	965059	.	+	0	ID=MKIIPDPF_01061;product='hypothetical protein'
1	Prodigal:2.6	CDS	965049	965966	.	+	0	ID=MKIIPDPF_01062;product=Uncharacterized_protein_MJ1641
1	Prodigal:2.6	CDS	965998	966267	.	-	0	ID=MKIIPDPF_01063;product='hypothetical protein'
1	Prodigal:2.6	CDS	966231	967106	.	-	0	ID=MKIIPDPF_01064;product=Citrate_synthase
1	Prodigal:2.6	CDS	967284	968099	.	+	0	ID=MKIIPDPF_01065;product=Phosphate-binding_protein_PstS_1
1	Prodigal:2.6	CDS	968212	969039	.	+	0	ID=MKIIPDPF_01066;product=Phosphate-binding_protein_PstS_1
1	Prodigal:2.6	CDS	969051	969926	.	+	0	ID=MKIIPDPF_01067;product=Probable_ABC_transporter_permease_protein_YqgH
1	Prodigal:2.6	CDS	969937	970788	.	+	0	ID=MKIIPDPF_01068;product=Probable_ABC_transporter_permease_protein_YqgH
1	Prodigal:2.6	CDS	970799	971551	.	+	0	ID=MKIIPDPF_01069;product=Phosphate_import_ATP-binding_protein_PstB
1	Prodigal:2.6	CDS	971575	972222	.	+	0	ID=MKIIPDPF_01070;product=Phosphate-specific_transport_system_accessory_protein_PhoU_homolog_2
1	Prodigal:2.6	CDS	972261	972695	.	+	0	ID=MKIIPDPF_01071;product='hypothetical protein'
1	Prodigal:2.6	CDS	972707	973366	.	+	0	ID=MKIIPDPF_01072;product=Phosphate-specific_transport_system_accessory_protein_PhoU_homolog_1
1	Prodigal:2.6	CDS	973617	974459	.	-	0	ID=MKIIPDPF_01073;product=Putative_L(+)-tartrate_dehydratase_subunit_alpha
1	Prodigal:2.6	CDS	974488	974919	.	-	0	ID=MKIIPDPF_01074;product='hypothetical protein'
1	Prodigal:2.6	CDS	974931	975419	.	-	0	ID=MKIIPDPF_01075;product=Uncharacterized_ferredoxin_MJ0265
1	Prodigal:2.6	CDS	975432	976298	.	-	0	ID=MKIIPDPF_01076;product=Pyruvate_synthase_subunit_PorB
1	Prodigal:2.6	CDS	976295	977446	.	-	0	ID=MKIIPDPF_01077;product=Pyruvate_synthase_subunit_PorA
1	Prodigal:2.6	CDS	977459	977707	.	-	0	ID=MKIIPDPF_01078;product=Pyruvate_synthase_subunit_PorD
1	Prodigal:2.6	CDS	977710	978243	.	-	0	ID=MKIIPDPF_01079;product=Pyruvate_synthase_subunit_PorC
1	Prodigal:2.6	CDS	978330	979901	.	+	0	ID=MKIIPDPF_01080;product=Uncharacterized_protein_MJ0107
1	Prodigal:2.6	CDS	980040	980960	.	+	0	ID=MKIIPDPF_01081;product=CTU1/ATPBD3_family_protein_MJ1157
1	Prodigal:2.6	CDS	980996	981196	.	+	0	ID=MKIIPDPF_01082;product='hypothetical protein'
1	Prodigal:2.6	CDS	981213	982073	.	+	0	ID=MKIIPDPF_01083;product=Uncharacterized_protein_MJ0202
1	Prodigal:2.6	CDS	982083	982517	.	+	0	ID=MKIIPDPF_01084;product=Thioredoxin
1	Prodigal:2.6	CDS	982527	983120	.	+	0	ID=MKIIPDPF_01085;product='hypothetical protein'
1	Prodigal:2.6	CDS	983171	983980	.	+	0	ID=MKIIPDPF_01086;product=Uncharacterized_28.5_kDa_protein_in_7S_RNA_5'region
1	Prodigal:2.6	CDS	984126	984317	.	+	0	ID=MKIIPDPF_01087;product='hypothetical protein'
1	Prodigal:2.6	CDS	984370	984570	.	-	0	ID=MKIIPDPF_01088;product='hypothetical protein'
1	Prodigal:2.6	CDS	984609	985652	.	-	0	ID=MKIIPDPF_01089;product=UPF0348_protein_Fnod_1757
1	Prodigal:2.6	CDS	985680	986747	.	-	0	ID=MKIIPDPF_01090;product=Uncharacterized_protein_MJ0550
1	Prodigal:2.6	CDS	986922	987887	.	-	0	ID=MKIIPDPF_01091;product=510-methylenetetrahydromethanopterin_reductase
1	RNAmmer:1.2	rRNA	988452	989929	.	+	.	ID=MKIIPDPF_01092;product='rRNA'
1	Aragorn:1.2	tRNA	990058	990133	.	+	.	ID=MKIIPDPF_01093;product='tRNA'
1	RNAmmer:1.2	rRNA	990279	993312	.	+	.	ID=MKIIPDPF_01094;product='rRNA'
1	RNAmmer:1.2	rRNA	993436	993558	.	+	.	ID=MKIIPDPF_01095;product='rRNA'
1	Prodigal:2.6	CDS	993783	995243	.	-	0	ID=MKIIPDPF_01096;product=Bifunctional_trehalose-6-phosphate_synthase/phosphatase
1	Prodigal:2.6	CDS	995263	996561	.	-	0	ID=MKIIPDPF_01097;product=Probable_phosphoglucosamine_mutase
1	Prodigal:2.6	CDS	996563	997717	.	-	0	ID=MKIIPDPF_01098;product=Mannose-1-phosphate_guanyltransferase_beta
1	Prodigal:2.6	CDS	997786	998577	.	-	0	ID=MKIIPDPF_01099;product=Trehalose-phosphate_phosphatase
1	Prodigal:2.6	CDS	998570	999634	.	-	0	ID=MKIIPDPF_01100;product='hypothetical protein'
1	Prodigal:2.6	CDS	999659	1001638	.	-	0	ID=MKIIPDPF_01101;product=DNA-binding_protein_MutS2
1	Prodigal:2.6	CDS	1001756	1004158	.	-	0	ID=MKIIPDPF_01102;product=Uncharacterized_protease_YrrO
1	Prodigal:2.6	CDS	1004186	1005520	.	-	0	ID=MKIIPDPF_01103;product=Acetoacetate_metabolism_regulatory_protein_AtoC
1	Prodigal:2.6	CDS	1005624	1006205	.	+	0	ID=MKIIPDPF_01104;product=Probable_thymidylate_kinase
1	Prodigal:2.6	CDS	1006202	1006393	.	-	0	ID=MKIIPDPF_01105;product='hypothetical protein'
1	Prodigal:2.6	CDS	1006394	1007359	.	-	0	ID=MKIIPDPF_01106;product=Tyrosine--tRNA_ligase
1	Prodigal:2.6	CDS	1007364	1008422	.	-	0	ID=MKIIPDPF_01107;product=Uncharacterized_protein_MJ1650
1	Prodigal:2.6	CDS	1008450	1008857	.	-	0	ID=MKIIPDPF_01108;product=Translation_initiation_factor_2_subunit_beta
1	Prodigal:2.6	CDS	1008896	1010896	.	-	0	ID=MKIIPDPF_01109;product=Minichromosome_maintenance_protein_MCM
1	Prodigal:2.6	CDS	1011118	1011552	.	+	0	ID=MKIIPDPF_01110;product='hypothetical protein'
1	Prodigal:2.6	CDS	1011656	1012291	.	-	0	ID=MKIIPDPF_01111;product=Ribosomal_RNA_large_subunit_methyltransferase_E
1	Prodigal:2.6	CDS	1012284	1012814	.	-	0	ID=MKIIPDPF_01112;product=Putative_metallophosphoesterase_MTH_1774
1	Prodigal:2.6	CDS	1012994	1013350	.	-	0	ID=MKIIPDPF_01113;product='hypothetical protein'
1	Prodigal:2.6	CDS	1013536	1014993	.	+	0	ID=MKIIPDPF_01114;product=(6-4)_photolyase
1	Prodigal:2.6	CDS	1014990	1015685	.	-	0	ID=MKIIPDPF_01115;product='hypothetical protein'
1	Prodigal:2.6	CDS	1016252	1016527	.	-	0	ID=MKIIPDPF_01116;product='hypothetical protein'
1	Prodigal:2.6	CDS	1016809	1017405	.	+	0	ID=MKIIPDPF_01117;product='hypothetical protein'
1	Prodigal:2.6	CDS	1017405	1018232	.	+	0	ID=MKIIPDPF_01118;product='hypothetical protein'
1	Prodigal:2.6	CDS	1018242	1019633	.	-	0	ID=MKIIPDPF_01119;product=Uncharacterized_methyltransferase_PH0819
1	Prodigal:2.6	CDS	1020006	1020353	.	+	0	ID=MKIIPDPF_01120;product='hypothetical protein'
1	Prodigal:2.6	CDS	1020310	1021320	.	-	0	ID=MKIIPDPF_01121;product=dTDP-glucose_46-dehydratase
1	Prodigal:2.6	CDS	1021380	1021937	.	-	0	ID=MKIIPDPF_01122;product=dTDP-4-dehydrorhamnose_35-epimerase
1	Prodigal:2.6	CDS	1021930	1022808	.	-	0	ID=MKIIPDPF_01123;product=Glucose-1-phosphate_thymidylyltransferase
1	Prodigal:2.6	CDS	1022831	1023667	.	-	0	ID=MKIIPDPF_01124;product=Spore_coat_polysaccharide_biosynthesis_protein_SpsK
1	Prodigal:2.6	CDS	1023677	1024369	.	-	0	ID=MKIIPDPF_01125;product='hypothetical protein'
1	Prodigal:2.6	CDS	1024373	1024594	.	-	0	ID=MKIIPDPF_01126;product='hypothetical protein'
1	Prodigal:2.6	CDS	1024665	1025024	.	+	0	ID=MKIIPDPF_01127;product=Cadmium_resistance_transcriptional_regulatory_protein_CadC
1	Prodigal:2.6	CDS	1025024	1025683	.	+	0	ID=MKIIPDPF_01128;product=Kynurenine_formamidase
1	Prodigal:2.6	CDS	1025685	1026086	.	+	0	ID=MKIIPDPF_01129;product=Probable_S-adenosyl-L-methionine-binding_protein_MTH_1797
1	Prodigal:2.6	CDS	1026133	1026603	.	-	0	ID=MKIIPDPF_01130;product='hypothetical protein'
1	Prodigal:2.6	CDS	1027041	1027706	.	+	0	ID=MKIIPDPF_01131;product='hypothetical protein'
1	Prodigal:2.6	CDS	1027824	1030412	.	-	0	ID=MKIIPDPF_01132;product=Uncharacterized_ATP-dependent_helicase_MTH_1802
1	Prodigal:2.6	CDS	1030460	1031203	.	-	0	ID=MKIIPDPF_01133;product='hypothetical protein'
1	Prodigal:2.6	CDS	1031200	1032120	.	-	0	ID=MKIIPDPF_01134;product=14-dihydroxy-2-naphthoate_octaprenyltransferase
1	Prodigal:2.6	CDS	1032219	1032767	.	+	0	ID=MKIIPDPF_01135;product='hypothetical protein'
1	Prodigal:2.6	CDS	1032940	1034427	.	+	0	ID=MKIIPDPF_01136;product=Carotenoid_34-desaturase
1	Prodigal:2.6	CDS	1034399	1034683	.	+	0	ID=MKIIPDPF_01137;product='hypothetical protein'
1	Prodigal:2.6	CDS	1034656	1035027	.	+	0	ID=MKIIPDPF_01138;product=15-cis-phytoene_synthase
1	Prodigal:2.6	CDS	1035027	1035302	.	+	0	ID=MKIIPDPF_01139;product='hypothetical protein'
1	Prodigal:2.6	CDS	1035312	1036202	.	+	0	ID=MKIIPDPF_01140;product=Lycopene_elongase
1	Prodigal:2.6	CDS	1036236	1036982	.	-	0	ID=MKIIPDPF_01141;product='hypothetical protein'
1	Prodigal:2.6	CDS	1037010	1037762	.	-	0	ID=MKIIPDPF_01142;product=Omega-amidase_NIT2
1	Prodigal:2.6	CDS	1037815	1038366	.	-	0	ID=MKIIPDPF_01143;product=Putative_manganese_efflux_pump_MntP
1	Prodigal:2.6	CDS	1038694	1039560	.	+	0	ID=MKIIPDPF_01144;product=Proteasome-activating_nucleotidase
1	Prodigal:2.6	CDS	1039557	1040666	.	+	0	ID=MKIIPDPF_01145;product='hypothetical protein'
1	Prodigal:2.6	CDS	1040679	1040879	.	-	0	ID=MKIIPDPF_01146;product=Endonuclease_NucS
1	Prodigal:2.6	CDS	1040866	1041432	.	-	0	ID=MKIIPDPF_01147;product=Endonuclease_NucS
1	Prodigal:2.6	CDS	1041706	1043103	.	+	0	ID=MKIIPDPF_01148;product=Protease_HtpX_homolog
1	Prodigal:2.6	CDS	1043134	1043517	.	-	0	ID=MKIIPDPF_01149;product='hypothetical protein'
1	Prodigal:2.6	CDS	1043583	1043813	.	+	0	ID=MKIIPDPF_01150;product='hypothetical protein'
1	Prodigal:2.6	CDS	1043810	1043932	.	+	0	ID=MKIIPDPF_01151;product='hypothetical protein'
1	Prodigal:2.6	CDS	1043964	1044920	.	+	0	ID=MKIIPDPF_01152;product=Homoserine_O-acetyltransferase
1	Prodigal:2.6	CDS	1045031	1045309	.	+	0	ID=MKIIPDPF_01153;product='hypothetical protein'
1	Prodigal:2.6	CDS	1045414	1045686	.	+	0	ID=MKIIPDPF_01154;product='hypothetical protein'
1	Prodigal:2.6	CDS	1045676	1046119	.	+	0	ID=MKIIPDPF_01155;product='hypothetical protein'
1	Prodigal:2.6	CDS	1046172	1046576	.	-	0	ID=MKIIPDPF_01156;product=Bacterioferritin
1	Prodigal:2.6	CDS	1046671	1047771	.	+	0	ID=MKIIPDPF_01157;product='hypothetical protein'
1	Prodigal:2.6	CDS	1047842	1048753	.	-	0	ID=MKIIPDPF_01158;product=Quinolinate_synthase_A
1	Prodigal:2.6	CDS	1048893	1049972	.	-	0	ID=MKIIPDPF_01159;product='hypothetical protein'
1	Prodigal:2.6	CDS	1049989	1050597	.	-	0	ID=MKIIPDPF_01160;product='hypothetical protein'
1	Prodigal:2.6	CDS	1050590	1051333	.	-	0	ID=MKIIPDPF_01161;product=Small-conductance_mechanosensitive_channel_MscMJ
1	Prodigal:2.6	CDS	1051311	1052231	.	-	0	ID=MKIIPDPF_01162;product=Ribonuclease_Z
1	Prodigal:2.6	CDS	1052436	1053275	.	+	0	ID=MKIIPDPF_01163;product=Probable_nicotinate-nucleotide_pyrophosphorylase_[carboxylating]
1	Prodigal:2.6	CDS	1053415	1053804	.	+	0	ID=MKIIPDPF_01164;product='hypothetical protein'
1	Prodigal:2.6	CDS	1053811	1054392	.	-	0	ID=MKIIPDPF_01165;product=Uncharacterized_ZPR1-like_protein_PH1223
1	Prodigal:2.6	CDS	1054423	1055385	.	-	0	ID=MKIIPDPF_01166;product=2-phosphoglycerate_kinase
1	Prodigal:2.6	CDS	1055411	1055758	.	-	0	ID=MKIIPDPF_01167;product=Uncharacterized_protein_MJ0714
1	Prodigal:2.6	CDS	1055889	1056941	.	+	0	ID=MKIIPDPF_01168;product='hypothetical protein'
1	Prodigal:2.6	CDS	1056942	1057301	.	+	0	ID=MKIIPDPF_01169;product='hypothetical protein'
1	Prodigal:2.6	CDS	1057309	1058352	.	+	0	ID=MKIIPDPF_01170;product='hypothetical protein'
1	Prodigal:2.6	CDS	1058407	1059186	.	+	0	ID=MKIIPDPF_01171;product=Uncharacterized_ATP-binding_protein_MJ0547
1	Prodigal:2.6	CDS	1059240	1060049	.	+	0	ID=MKIIPDPF_01172;product=Uncharacterized_sugar_kinase_AF_0356
1	Prodigal:2.6	CDS	1060046	1060807	.	-	0	ID=MKIIPDPF_01173;product=Uncharacterized_protein_MJ1383
1	Prodigal:2.6	CDS	1060905	1061753	.	+	0	ID=MKIIPDPF_01174;product='hypothetical protein'
1	Prodigal:2.6	CDS	1061811	1062689	.	+	0	ID=MKIIPDPF_01175;product='hypothetical protein'
1	Prodigal:2.6	CDS	1062657	1064381	.	-	0	ID=MKIIPDPF_01176;product=Glycine--tRNA_ligase
1	Prodigal:2.6	CDS	1064392	1064985	.	-	0	ID=MKIIPDPF_01177;product=Probable_deoxycytidine_triphosphate_deaminase
1	Prodigal:2.6	CDS	1064985	1066073	.	-	0	ID=MKIIPDPF_01178;product='hypothetical protein'
1	Prodigal:2.6	CDS	1066105	1066815	.	-	0	ID=MKIIPDPF_01179;product=Uncharacterized_tRNA/rRNA_methyltransferase_MJ1476
1	Prodigal:2.6	CDS	1066844	1068313	.	-	0	ID=MKIIPDPF_01180;product=Fumarate_reductase_(CoM/CoB)_subunit_B
1	Prodigal:2.6	CDS	1068606	1070462	.	+	0	ID=MKIIPDPF_01181;product=Indolepyruvate_oxidoreductase_subunit_IorA
1	Prodigal:2.6	CDS	1070464	1071048	.	+	0	ID=MKIIPDPF_01182;product=Indolepyruvate_oxidoreductase_subunit_IorB
1	Prodigal:2.6	CDS	1071184	1071615	.	-	0	ID=MKIIPDPF_01183;product='hypothetical protein'
1	Prodigal:2.6	CDS	1071638	1072939	.	-	0	ID=MKIIPDPF_01184;product=Phenylacetate-coenzyme_A_ligase
1	Prodigal:2.6	CDS	1073045	1074634	.	+	0	ID=MKIIPDPF_01185;product=Sodium/proline_symporter
1	Prodigal:2.6	CDS	1074659	1074850	.	+	0	ID=MKIIPDPF_01186;product='hypothetical protein'
1	Prodigal:2.6	CDS	1074976	1076592	.	-	0	ID=MKIIPDPF_01187;product=Phage_infection_protein
1	Prodigal:2.6	CDS	1076564	1076866	.	-	0	ID=MKIIPDPF_01188;product=Uncharacterized_protein_YhgE
1	Prodigal:2.6	CDS	1077059	1077292	.	+	0	ID=MKIIPDPF_01189;product='hypothetical protein'
1	Prodigal:2.6	CDS	1077441	1077977	.	+	0	ID=MKIIPDPF_01190;product=Orotate_phosphoribosyltransferase
1	Prodigal:2.6	CDS	1077978	1078508	.	-	0	ID=MKIIPDPF_01191;product=Molybdopterin_adenylyltransferase
1	Prodigal:2.6	CDS	1079175	1079663	.	+	0	ID=MKIIPDPF_01192;product=Endoribonuclease_Nob1
1	Prodigal:2.6	CDS	1079676	1080797	.	+	0	ID=MKIIPDPF_01193;product=Uncharacterized_protein_MJ0065
1	Prodigal:2.6	CDS	1080820	1081827	.	+	0	ID=MKIIPDPF_01194;product=Uncharacterized_protein_MJ0640
1	Prodigal:2.6	CDS	1081817	1083355	.	+	0	ID=MKIIPDPF_01195;product=UPF0288_protein_MTH_1865
1	Prodigal:2.6	CDS	1083333	1083785	.	+	0	ID=MKIIPDPF_01196;product='hypothetical protein'
1	Prodigal:2.6	CDS	1083790	1084161	.	+	0	ID=MKIIPDPF_01197;product=Uncharacterized_protein_MJ0405
1	Prodigal:2.6	CDS	1084158	1084604	.	+	0	ID=MKIIPDPF_01198;product=Uncharacterized_protein_MJ0404
1	Prodigal:2.6	CDS	1084597	1085835	.	+	0	ID=MKIIPDPF_01199;product=Uncharacterized_protein_MJ0800
1	Prodigal:2.6	CDS	1085839	1086399	.	+	0	ID=MKIIPDPF_01200;product=Uncharacterized_protein_MJ0802
1	Prodigal:2.6	CDS	1086457	1087326	.	+	0	ID=MKIIPDPF_01201;product=Uncharacterized_protein_MJ1093
1	Prodigal:2.6	CDS	1087354	1088283	.	+	0	ID=MKIIPDPF_01202;product=Putative_methylthioribose-1-phosphate_isomerase
1	Prodigal:2.6	CDS	1088368	1089390	.	-	0	ID=MKIIPDPF_01203;product=tRNA_(guanine(37)-N1)-methyltransferase_Trm5b
1	Prodigal:2.6	CDS	1089790	1090584	.	+	0	ID=MKIIPDPF_01204;product=Diphthine_synthase
1	Prodigal:2.6	CDS	1090609	1090806	.	-	0	ID=MKIIPDPF_01205;product='hypothetical protein'
1	Prodigal:2.6	CDS	1090910	1091470	.	+	0	ID=MKIIPDPF_01206;product='hypothetical protein'
1	Prodigal:2.6	CDS	1091543	1092280	.	-	0	ID=MKIIPDPF_01207;product=Archaeosine_synthase
1	Prodigal:2.6	CDS	1092451	1093434	.	+	0	ID=MKIIPDPF_01208;product=CoB--CoM_heterodisulfide_reductase_iron-sulfur_subunit_C
1	Prodigal:2.6	CDS	1093447	1094355	.	+	0	ID=MKIIPDPF_01209;product=CoB--CoM_heterodisulfide_reductase_subunit_B
1	Prodigal:2.6	CDS	1094419	1094685	.	+	0	ID=MKIIPDPF_01210;product='hypothetical protein'
1	Prodigal:2.6	CDS	1094682	1095206	.	+	0	ID=MKIIPDPF_01211;product='hypothetical protein'
1	Prodigal:2.6	CDS	1095222	1095890	.	+	0	ID=MKIIPDPF_01212;product=Uncharacterized_protein_MJ1162
1	Prodigal:2.6	CDS	1096008	1096928	.	+	0	ID=MKIIPDPF_01213;product=2-phosphoglycerate_kinase
1	Prodigal:2.6	CDS	1096909	1097313	.	+	0	ID=MKIIPDPF_01214;product=Uncharacterized_protein_MJ0922
1	Prodigal:2.6	CDS	1097426	1098388	.	-	0	ID=MKIIPDPF_01215;product=Putative_phosphate_permease_AF_1798
1	Aragorn:1.2	tRNA	1098983	1099067	.	+	.	ID=MKIIPDPF_01216;product='tRNA'
1	RNAmmer:1.2	rRNA	1099494	1100971	.	+	.	ID=MKIIPDPF_01217;product='rRNA'
1	Aragorn:1.2	tRNA	1101100	1101175	.	+	.	ID=MKIIPDPF_01218;product='tRNA'
1	RNAmmer:1.2	rRNA	1101321	1104354	.	+	.	ID=MKIIPDPF_01219;product='rRNA'
1	RNAmmer:1.2	rRNA	1104478	1104600	.	+	.	ID=MKIIPDPF_01220;product='rRNA'
1	RNAmmer:1.2	rRNA	1104649	1104771	.	+	.	ID=MKIIPDPF_01221;product='rRNA'
1	Prodigal:2.6	CDS	1105030	1105320	.	+	0	ID=MKIIPDPF_01222;product='hypothetical protein'
1	Prodigal:2.6	CDS	1105404	1106321	.	-	0	ID=MKIIPDPF_01223;product=Uncharacterized_transporter_YdfM
1	Prodigal:2.6	CDS	1106308	1107423	.	-	0	ID=MKIIPDPF_01224;product=Probable_aspartate_aminotransferase
1	Prodigal:2.6	CDS	1107518	1109068	.	-	0	ID=MKIIPDPF_01225;product=Uncharacterized_protein_MJ0966
1	Prodigal:2.6	CDS	1109269	1109763	.	+	0	ID=MKIIPDPF_01226;product=Phosphopantetheine_adenylyltransferase
1	Prodigal:2.6	CDS	1109771	1110304	.	+	0	ID=MKIIPDPF_01227;product=Probable_non-canonical_purine_NTP_phosphatase
1	Prodigal:2.6	CDS	1110321	1112501	.	+	0	ID=MKIIPDPF_01228;product=Dolichyl-phosphooligosaccharide-protein_glycotransferase
1	Prodigal:2.6	CDS	1112501	1114570	.	+	0	ID=MKIIPDPF_01229;product=Dolichyl-phosphooligosaccharide-protein_glycotransferase
1	Prodigal:2.6	CDS	1114883	1115056	.	-	0	ID=MKIIPDPF_01230;product='hypothetical protein'
1	Prodigal:2.6	CDS	1115145	1115336	.	-	0	ID=MKIIPDPF_01231;product='hypothetical protein'
1	Prodigal:2.6	CDS	1115524	1115634	.	+	0	ID=MKIIPDPF_01232;product='hypothetical protein'
1	Prodigal:2.6	CDS	1115646	1116071	.	+	0	ID=MKIIPDPF_01233;product='hypothetical protein'
1	Prodigal:2.6	CDS	1116099	1116278	.	-	0	ID=MKIIPDPF_01234;product='hypothetical protein'
1	Prodigal:2.6	CDS	1116474	1117772	.	+	0	ID=MKIIPDPF_01235;product='hypothetical protein'
1	Prodigal:2.6	CDS	1117772	1118467	.	+	0	ID=MKIIPDPF_01236;product=UPF0173_metal-dependent_hydrolase_MTH_1902
1	Prodigal:2.6	CDS	1118495	1119115	.	+	0	ID=MKIIPDPF_01237;product='hypothetical protein'
1	Prodigal:2.6	CDS	1119125	1119493	.	+	0	ID=MKIIPDPF_01238;product='hypothetical protein'
1	Prodigal:2.6	CDS	1119456	1119752	.	+	0	ID=MKIIPDPF_01239;product='hypothetical protein'
1	Prodigal:2.6	CDS	1119882	1121843	.	-	0	ID=MKIIPDPF_01240;product=Uncharacterized_protein_MJ1625
1	Prodigal:2.6	CDS	1121970	1122260	.	+	0	ID=MKIIPDPF_01241;product='hypothetical protein'
1	Prodigal:2.6	CDS	1122410	1124227	.	-	0	ID=MKIIPDPF_01242;product='hypothetical protein'
1	Prodigal:2.6	CDS	1124329	1124922	.	+	0	ID=MKIIPDPF_01243;product=Putative_L(+)-tartrate_dehydratase_subunit_beta
1	Prodigal:2.6	CDS	1124994	1125773	.	+	0	ID=MKIIPDPF_01244;product='hypothetical protein'
1	Prodigal:2.6	CDS	1126069	1126335	.	+	0	ID=MKIIPDPF_01245;product='hypothetical protein'
1	Prodigal:2.6	CDS	1126427	1126945	.	+	0	ID=MKIIPDPF_01246;product=Uncharacterized_protein_MJ0482
1	Prodigal:2.6	CDS	1127000	1128136	.	+	0	ID=MKIIPDPF_01247;product=UPF0425_pyridoxal_phosphate-dependent_protein_MTH_1914
1	Prodigal:2.6	CDS	1128233	1129189	.	+	0	ID=MKIIPDPF_01248;product=RNA_3'-terminal_phosphate_cyclase
1	Prodigal:2.6	CDS	1129348	1130130	.	-	0	ID=MKIIPDPF_01249;product=Bifunctional_ligase/repressor_BirA
1	Prodigal:2.6	CDS	1130135	1131610	.	-	0	ID=MKIIPDPF_01250;product=Pyruvate_carboxylase_subunit_A
1	Prodigal:2.6	CDS	1131770	1132405	.	+	0	ID=MKIIPDPF_01251;product=Uncharacterized_protein_MJ0284
1	Prodigal:2.6	CDS	1132781	1133602	.	+	0	ID=MKIIPDPF_01252;product=Uncharacterized_protein_rrnAC1612
1	Prodigal:2.6	CDS	1133607	1134620	.	+	0	ID=MKIIPDPF_01253;product=50S_ribosomal_protein_L3
1	Prodigal:2.6	CDS	1134633	1135397	.	+	0	ID=MKIIPDPF_01254;product=50S_ribosomal_protein_L4
1	Prodigal:2.6	CDS	1135421	1135681	.	+	0	ID=MKIIPDPF_01255;product=50S_ribosomal_protein_L23P
1	Prodigal:2.6	CDS	1135704	1136429	.	+	0	ID=MKIIPDPF_01256;product=50S_ribosomal_protein_L2
1	Prodigal:2.6	CDS	1136444	1136854	.	+	0	ID=MKIIPDPF_01257;product=30S_ribosomal_protein_S19
1	Prodigal:2.6	CDS	1136867	1137328	.	+	0	ID=MKIIPDPF_01258;product=50S_ribosomal_protein_L22
1	Prodigal:2.6	CDS	1137332	1138105	.	+	0	ID=MKIIPDPF_01259;product=30S_ribosomal_protein_S3
1	Prodigal:2.6	CDS	1138151	1138345	.	+	0	ID=MKIIPDPF_01260;product=50S_ribosomal_protein_L29P
1	Prodigal:2.6	CDS	1138358	1138663	.	+	0	ID=MKIIPDPF_01261;product=Protein_translation_factor_SUI1_homolog
1	Prodigal:2.6	CDS	1138674	1138955	.	+	0	ID=MKIIPDPF_01262;product=Ribonuclease_P_protein_component_1
1	Prodigal:2.6	CDS	1138963	1139286	.	+	0	ID=MKIIPDPF_01263;product=30S_ribosomal_protein_S17P
1	Prodigal:2.6	CDS	1139288	1139686	.	+	0	ID=MKIIPDPF_01264;product=50S_ribosomal_protein_L14
1	Prodigal:2.6	CDS	1139697	1140050	.	+	0	ID=MKIIPDPF_01265;product=50S_ribosomal_protein_L24P
1	Prodigal:2.6	CDS	1140054	1140782	.	+	0	ID=MKIIPDPF_01266;product=30S_ribosomal_protein_S4e
1	Prodigal:2.6	CDS	1140783	1141289	.	+	0	ID=MKIIPDPF_01267;product=50S_ribosomal_protein_L5
1	Prodigal:2.6	CDS	1141286	1141444	.	+	0	ID=MKIIPDPF_01268;product=30S_ribosomal_protein_S14_type_Z
1	Prodigal:2.6	CDS	1141469	1141852	.	+	0	ID=MKIIPDPF_01269;product=30S_ribosomal_protein_S8
1	Prodigal:2.6	CDS	1141862	1142395	.	+	0	ID=MKIIPDPF_01270;product=50S_ribosomal_protein_L6
1	Prodigal:2.6	CDS	1142409	1142735	.	+	0	ID=MKIIPDPF_01271;product=50S_ribosomal_protein_L32e
1	Prodigal:2.6	CDS	1142837	1143283	.	+	0	ID=MKIIPDPF_01272;product=50S_ribosomal_protein_L19e
1	Prodigal:2.6	CDS	1143295	1143873	.	+	0	ID=MKIIPDPF_01273;product=50S_ribosomal_protein_L18
1	Prodigal:2.6	CDS	1143876	1144520	.	+	0	ID=MKIIPDPF_01274;product=30S_ribosomal_protein_S5
1	Prodigal:2.6	CDS	1144533	1144991	.	+	0	ID=MKIIPDPF_01275;product=50S_ribosomal_protein_L30P
1	Prodigal:2.6	CDS	1145008	1145448	.	+	0	ID=MKIIPDPF_01276;product=50S_ribosomal_protein_L15
1	Prodigal:2.6	CDS	1145476	1146837	.	+	0	ID=MKIIPDPF_01277;product=Protein_translocase_subunit_SecY
1	Prodigal:2.6	CDS	1146869	1147426	.	+	0	ID=MKIIPDPF_01278;product=Adenylate_kinase
1	Prodigal:2.6	CDS	1147448	1148011	.	+	0	ID=MKIIPDPF_01279;product=Uncharacterized_protein_MJ0480
1	Prodigal:2.6	CDS	1148032	1148298	.	+	0	ID=MKIIPDPF_01280;product=50S_ribosomal_protein_L34e
1	Prodigal:2.6	CDS	1148298	1148816	.	+	0	ID=MKIIPDPF_01281;product=Cytidylate_kinase
1	Prodigal:2.6	CDS	1148816	1149043	.	+	0	ID=MKIIPDPF_01282;product=50S_ribosomal_protein_L14e
1	Prodigal:2.6	CDS	1149074	1149670	.	+	0	ID=MKIIPDPF_01283;product=Probable_tRNA_pseudouridine_synthase_B
1	Prodigal:2.6	CDS	1149616	1150032	.	+	0	ID=MKIIPDPF_01284;product=Probable_tRNA_pseudouridine_synthase_B
1	Aragorn:1.2	tRNA	1150123	1150210	.	+	.	ID=MKIIPDPF_01285;product='tRNA'
1	Prodigal:2.6	CDS	1150308	1150757	.	+	0	ID=MKIIPDPF_01286;product=30S_ribosomal_protein_S13
1	Prodigal:2.6	CDS	1150774	1151289	.	+	0	ID=MKIIPDPF_01287;product=30S_ribosomal_protein_S4
1	Prodigal:2.6	CDS	1151307	1151699	.	+	0	ID=MKIIPDPF_01288;product=30S_ribosomal_protein_S11
1	Prodigal:2.6	CDS	1151701	1152495	.	+	0	ID=MKIIPDPF_01289;product=DNA-directed_RNA_polymerase_subunit_D
1	Prodigal:2.6	CDS	1152499	1152864	.	+	0	ID=MKIIPDPF_01290;product=50S_ribosomal_protein_L18e
1	Prodigal:2.6	CDS	1152876	1153298	.	+	0	ID=MKIIPDPF_01291;product=Fused_L13/S9_ribosomal_protein
1	Prodigal:2.6	CDS	1153317	1153718	.	+	0	ID=MKIIPDPF_01292;product=Fused_L13/S9_ribosomal_protein
1	Prodigal:2.6	CDS	1153777	1153944	.	+	0	ID=MKIIPDPF_01293;product=DNA-directed_RNA_polymerase_subunit_N
1	Prodigal:2.6	CDS	1154119	1154298	.	+	0	ID=MKIIPDPF_01294;product=DNA-directed_RNA_polymerase_subunit_K
1	Prodigal:2.6	CDS	1154350	1155606	.	+	0	ID=MKIIPDPF_01295;product=Enolase
1	Prodigal:2.6	CDS	1155633	1156229	.	+	0	ID=MKIIPDPF_01296;product=30S_ribosomal_protein_S2
1	Prodigal:2.6	CDS	1156239	1157078	.	+	0	ID=MKIIPDPF_01297;product=MEMO1_family_protein_MTH_45
1	Prodigal:2.6	CDS	1157094	1158020	.	+	0	ID=MKIIPDPF_01298;product=Mevalonate_kinase
1	Prodigal:2.6	CDS	1158056	1158856	.	+	0	ID=MKIIPDPF_01299;product=Isopentenyl_phosphate_kinase
1	Prodigal:2.6	CDS	1158971	1160020	.	+	0	ID=MKIIPDPF_01300;product=Isopentenyl-diphosphate_delta-isomerase
1	Prodigal:2.6	CDS	1160023	1161375	.	+	0	ID=MKIIPDPF_01301;product=Ribonuclease_J
1	Prodigal:2.6	CDS	1161372	1162352	.	+	0	ID=MKIIPDPF_01302;product=Short_chain_isoprenyl_diphosphate_synthase
1	Prodigal:2.6	CDS	1162364	1164016	.	+	0	ID=MKIIPDPF_01303;product=Glutamate--tRNA_ligase
1	Prodigal:2.6	CDS	1164301	1165533	.	+	0	ID=MKIIPDPF_01304;product=LL-diaminopimelate_aminotransferase
1	Prodigal:2.6	CDS	1165618	1165851	.	-	0	ID=MKIIPDPF_01305;product='hypothetical protein'
1	Prodigal:2.6	CDS	1165878	1166201	.	-	0	ID=MKIIPDPF_01306;product='hypothetical protein'
1	Prodigal:2.6	CDS	1166323	1169010	.	-	0	ID=MKIIPDPF_01307;product='hypothetical protein'
1	Prodigal:2.6	CDS	1169486	1170379	.	-	0	ID=MKIIPDPF_01308;product='hypothetical protein'
1	Prodigal:2.6	CDS	1170474	1171001	.	-	0	ID=MKIIPDPF_01309;product='hypothetical protein'
1	Prodigal:2.6	CDS	1171258	1171782	.	-	0	ID=MKIIPDPF_01310;product='hypothetical protein'
1	Prodigal:2.6	CDS	1171885	1172589	.	-	0	ID=MKIIPDPF_01311;product=Putative_glycyl-radical_enzyme_activating_enzyme_MJ1632
1	Prodigal:2.6	CDS	1172838	1173143	.	-	0	ID=MKIIPDPF_01312;product='hypothetical protein'
1	Prodigal:2.6	CDS	1173467	1174966	.	+	0	ID=MKIIPDPF_01313;product='hypothetical protein'
1	Prodigal:2.6	CDS	1175002	1175211	.	+	0	ID=MKIIPDPF_01314;product='hypothetical protein'
1	Prodigal:2.6	CDS	1175213	1175956	.	+	0	ID=MKIIPDPF_01315;product=Aquaporin_AqpM
1	Prodigal:2.6	CDS	1175962	1176201	.	-	0	ID=MKIIPDPF_01316;product='hypothetical protein'
1	Prodigal:2.6	CDS	1176394	1178253	.	-	0	ID=MKIIPDPF_01317;product=Glutamate_synthase_large_subunit-like_protein
1	Prodigal:2.6	CDS	1178263	1178931	.	-	0	ID=MKIIPDPF_01318;product='hypothetical protein'
1	Prodigal:2.6	CDS	1179082	1179630	.	+	0	ID=MKIIPDPF_01319;product='hypothetical protein'
1	Prodigal:2.6	CDS	1179795	1180016	.	-	0	ID=MKIIPDPF_01320;product='hypothetical protein'
1	Prodigal:2.6	CDS	1180175	1180618	.	+	0	ID=MKIIPDPF_01321;product='hypothetical protein'
1	Prodigal:2.6	CDS	1180800	1181369	.	+	0	ID=MKIIPDPF_01322;product='hypothetical protein'
1	Prodigal:2.6	CDS	1181928	1182041	.	-	0	ID=MKIIPDPF_01323;product='hypothetical protein'
1	Prodigal:2.6	CDS	1182045	1183055	.	-	0	ID=MKIIPDPF_01324;product=Uncharacterized_protein_MTH_114
1	Prodigal:2.6	CDS	1183064	1183216	.	-	0	ID=MKIIPDPF_01325;product='hypothetical protein'
1	Prodigal:2.6	CDS	1183398	1183964	.	+	0	ID=MKIIPDPF_01326;product=Heme-binding-like_protein_At3g10130_chloroplastic
1	Prodigal:2.6	CDS	1184018	1184761	.	+	0	ID=MKIIPDPF_01327;product='hypothetical protein'
1	Prodigal:2.6	CDS	1185165	1185386	.	-	0	ID=MKIIPDPF_01328;product='hypothetical protein'
1	Prodigal:2.6	CDS	1185422	1185850	.	-	0	ID=MKIIPDPF_01329;product='hypothetical protein'
1	Prodigal:2.6	CDS	1185973	1186149	.	+	0	ID=MKIIPDPF_01330;product='hypothetical protein'
1	Prodigal:2.6	CDS	1186237	1187226	.	-	0	ID=MKIIPDPF_01331;product=ATP_phosphoribosyltransferase
1	Prodigal:2.6	CDS	1187392	1187901	.	-	0	ID=MKIIPDPF_01332;product=Putative_NADH_dehydrogenase/NAD(P)H_nitroreductase
1	Prodigal:2.6	CDS	1187987	1188211	.	+	0	ID=MKIIPDPF_01333;product='hypothetical protein'
1	Prodigal:2.6	CDS	1188213	1188677	.	-	0	ID=MKIIPDPF_01334;product=Nucleoside_triphosphatase_NudI
1	Prodigal:2.6	CDS	1188764	1189828	.	-	0	ID=MKIIPDPF_01335;product=Probable_sensor_histidine_kinase_pdtaS
1	Prodigal:2.6	CDS	1189929	1190945	.	-	0	ID=MKIIPDPF_01336;product='hypothetical protein'
1	Prodigal:2.6	CDS	1191056	1191241	.	+	0	ID=MKIIPDPF_01337;product='hypothetical protein'
1	Prodigal:2.6	CDS	1191328	1192209	.	+	0	ID=MKIIPDPF_01338;product=Uncharacterized_protein_MJ1232
1	Prodigal:2.6	CDS	1192330	1193250	.	+	0	ID=MKIIPDPF_01339;product=Probable_deoxyhypusine_synthase
1	Prodigal:2.6	CDS	1193296	1193811	.	+	0	ID=MKIIPDPF_01340;product='hypothetical protein'
1	Prodigal:2.6	CDS	1193903	1194553	.	-	0	ID=MKIIPDPF_01341;product=Orotidine_5'-phosphate_decarboxylase
1	Prodigal:2.6	CDS	1194724	1195398	.	+	0	ID=MKIIPDPF_01342;product=Putative_cobalt_transport_protein_CbiM
1	Prodigal:2.6	CDS	1195402	1195686	.	+	0	ID=MKIIPDPF_01343;product=Cobalt_transport_protein_CbiN
1	Prodigal:2.6	CDS	1195709	1196476	.	+	0	ID=MKIIPDPF_01344;product='hypothetical protein'
1	Prodigal:2.6	CDS	1196561	1197394	.	+	0	ID=MKIIPDPF_01345;product=Putative_ABC_transporter_ATP-binding_protein_MTBMA_c05830
1	Prodigal:2.6	CDS	1197407	1197868	.	+	0	ID=MKIIPDPF_01346;product=Riboflavin_synthase
1	Prodigal:2.6	CDS	1197893	1198474	.	+	0	ID=MKIIPDPF_01347;product=Iron-sulfur_flavoprotein_MJ1083
1	Prodigal:2.6	CDS	1198495	1199193	.	+	0	ID=MKIIPDPF_01348;product=Uncharacterized_protein_MJ1222
1	Prodigal:2.6	CDS	1199194	1199523	.	+	0	ID=MKIIPDPF_01349;product=Uncharacterized_protein_MTH_137
1	Prodigal:2.6	CDS	1199743	1200882	.	+	0	ID=MKIIPDPF_01350;product=Uncharacterized_glycosyltransferase_HI_1698
1	Prodigal:2.6	CDS	1200986	1201675	.	+	0	ID=MKIIPDPF_01351;product=CoB--CoM_heterodisulfide_reductase_iron-sulfur_subunit_D
1	Prodigal:2.6	CDS	1201668	1202861	.	+	0	ID=MKIIPDPF_01352;product=Lactate_utilization_protein_B
1	Prodigal:2.6	CDS	1202964	1203674	.	+	0	ID=MKIIPDPF_01353;product=(5-formylfuran-3-yl)methyl_phosphate_synthase
1	Prodigal:2.6	CDS	1203693	1205174	.	+	0	ID=MKIIPDPF_01354;product=Inosine-5'-monophosphate_dehydrogenase
1	Prodigal:2.6	CDS	1205186	1205785	.	+	0	ID=MKIIPDPF_01355;product=Probable_molybdenum_cofactor_guanylyltransferase
1	Prodigal:2.6	CDS	1205775	1205978	.	-	0	ID=MKIIPDPF_01356;product='hypothetical protein'
1	Prodigal:2.6	CDS	1206161	1206916	.	-	0	ID=MKIIPDPF_01357;product=Uncharacterized_protein_MJ1433
1	Prodigal:2.6	CDS	1206967	1207524	.	-	0	ID=MKIIPDPF_01358;product=Probable_cobalt-precorrin-6B_C(15)-methyltransferase_(decarboxylating)
1	Prodigal:2.6	CDS	1207521	1208108	.	-	0	ID=MKIIPDPF_01359;product=Flavin_prenyltransferase_UbiX
1	Prodigal:2.6	CDS	1208231	1209451	.	-	0	ID=MKIIPDPF_01360;product=Uncharacterized_protein_MJ1154
1	Prodigal:2.6	CDS	1209466	1209897	.	-	0	ID=MKIIPDPF_01361;product='hypothetical protein'
1	Prodigal:2.6	CDS	1209947	1210474	.	-	0	ID=MKIIPDPF_01362;product=Nicotinamide-nucleotide_adenylyltransferase
1	Prodigal:2.6	CDS	1210588	1212294	.	+	0	ID=MKIIPDPF_01363;product=Uncharacterized_ABC_transporter_ATP-binding_protein_MJ1662
1	Prodigal:2.6	CDS	1212299	1212850	.	+	0	ID=MKIIPDPF_01364;product=Protein_MTH_152
1	Prodigal:2.6	CDS	1212870	1213265	.	+	0	ID=MKIIPDPF_01365;product=Universal_stress_protein_MJ0531
1	Prodigal:2.6	CDS	1213358	1213546	.	+	0	ID=MKIIPDPF_01366;product='hypothetical protein'
1	Prodigal:2.6	CDS	1213857	1214024	.	+	0	ID=MKIIPDPF_01367;product=Probable_rubredoxin
1	Prodigal:2.6	CDS	1214040	1214201	.	+	0	ID=MKIIPDPF_01368;product=Rubredoxin
1	Prodigal:2.6	CDS	1214202	1215377	.	+	0	ID=MKIIPDPF_01369;product=Type_A_flavoprotein_fprA
1	Prodigal:2.6	CDS	1215367	1215876	.	+	0	ID=MKIIPDPF_01370;product=Bacterial_non-heme_ferritin
1	Prodigal:2.6	CDS	1215890	1216567	.	+	0	ID=MKIIPDPF_01371;product=Peroxiredoxin
1	Prodigal:2.6	CDS	1216578	1217189	.	+	0	ID=MKIIPDPF_01372;product=Superoxide_dismutase_[Fe]
1	Prodigal:2.6	CDS	1217367	1217819	.	+	0	ID=MKIIPDPF_01373;product=Phenylacetate-coenzyme_A_ligase
1	Prodigal:2.6	CDS	1217828	1218661	.	+	0	ID=MKIIPDPF_01374;product=Phenylacetate-coenzyme_A_ligase
1	Prodigal:2.6	CDS	1218724	1219155	.	+	0	ID=MKIIPDPF_01375;product='hypothetical protein'
1	Prodigal:2.6	CDS	1219171	1219965	.	-	0	ID=MKIIPDPF_01376;product=Uncharacterized_protein_MJ0558
1	Prodigal:2.6	CDS	1219962	1221353	.	-	0	ID=MKIIPDPF_01377;product=Uncharacterized_protein_MJ0831
1	Prodigal:2.6	CDS	1221400	1221675	.	-	0	ID=MKIIPDPF_01378;product=Signal_recognition_particle_19_kDa_protein
1	Prodigal:2.6	CDS	1221701	1222492	.	-	0	ID=MKIIPDPF_01379;product=Putative_uroporphyrinogen-III_synthase
1	Prodigal:2.6	CDS	1222541	1223260	.	-	0	ID=MKIIPDPF_01380;product=Uroporphyrinogen-III_C-methyltransferase
1	Prodigal:2.6	CDS	1223284	1223934	.	-	0	ID=MKIIPDPF_01381;product=Phosphoribosylformylglycinamidine_synthase_subunit_PurQ
1	Prodigal:2.6	CDS	1223938	1224192	.	-	0	ID=MKIIPDPF_01382;product=Phosphoribosylformylglycinamidine_synthase_subunit_PurS
1	Prodigal:2.6	CDS	1224202	1224948	.	-	0	ID=MKIIPDPF_01383;product=Phosphoribosylaminoimidazole-succinocarboxamide_synthase
1	Prodigal:2.6	CDS	1225080	1226852	.	+	0	ID=MKIIPDPF_01384;product=Glutamine--fructose-6-phosphate_aminotransferase_[isomerizing]
1	Prodigal:2.6	CDS	1226852	1227748	.	+	0	ID=MKIIPDPF_01385;product='hypothetical protein'
1	Prodigal:2.6	CDS	1227774	1228766	.	-	0	ID=MKIIPDPF_01386;product='hypothetical protein'
1	Prodigal:2.6	CDS	1228963	1230102	.	+	0	ID=MKIIPDPF_01387;product=Mannosylfructose-phosphate_synthase
1	Prodigal:2.6	CDS	1230333	1232696	.	+	0	ID=MKIIPDPF_01388;product=Probable_sensor_histidine_kinase_pdtaS
1	Prodigal:2.6	CDS	1232738	1233943	.	+	0	ID=MKIIPDPF_01389;product=Uncharacterized_protein_MJ0670
1	Prodigal:2.6	CDS	1234122	1236059	.	+	0	ID=MKIIPDPF_01390;product=tRNA-guanine(15)_transglycosylase
1	Prodigal:2.6	CDS	1236060	1236413	.	+	0	ID=MKIIPDPF_01391;product=Nascent_polypeptide-associated_complex_protein
1	Prodigal:2.6	CDS	1236413	1237150	.	+	0	ID=MKIIPDPF_01392;product=3'5'-cyclic_adenosine_monophosphate_phosphodiesterase_CpdA
1	Prodigal:2.6	CDS	1237169	1238194	.	+	0	ID=MKIIPDPF_01393;product='hypothetical protein'
1	Prodigal:2.6	CDS	1238194	1239399	.	+	0	ID=MKIIPDPF_01394;product='hypothetical protein'
1	Prodigal:2.6	CDS	1239451	1239735	.	+	0	ID=MKIIPDPF_01395;product='hypothetical protein'
1	Prodigal:2.6	CDS	1239826	1241031	.	+	0	ID=MKIIPDPF_01396;product=Arginine_biosynthesis_bifunctional_protein_ArgJ
1	Prodigal:2.6	CDS	1241072	1241953	.	+	0	ID=MKIIPDPF_01397;product=Probable_acetylglutamate_kinase
1	Prodigal:2.6	CDS	1242093	1243085	.	-	0	ID=MKIIPDPF_01398;product=3-isopropylmalate_dehydrogenase
1	Prodigal:2.6	CDS	1243209	1244099	.	+	0	ID=MKIIPDPF_01399;product='hypothetical protein'
1	Prodigal:2.6	CDS	1244189	1244746	.	+	0	ID=MKIIPDPF_01400;product='hypothetical protein'
1	Prodigal:2.6	CDS	1244758	1245729	.	+	0	ID=MKIIPDPF_01401;product=Malate_dehydrogenase
1	Prodigal:2.6	CDS	1246260	1246838	.	+	0	ID=MKIIPDPF_01402;product=Pyridoxal_5'-phosphate_synthase_subunit_PdxT
1	Prodigal:2.6	CDS	1246826	1247743	.	+	0	ID=MKIIPDPF_01403;product=Putative_glutamine_amidotransferase_MTH_191
1	Prodigal:2.6	CDS	1247755	1248441	.	+	0	ID=MKIIPDPF_01404;product='hypothetical protein'
1	Prodigal:2.6	CDS	1248441	1249511	.	+	0	ID=MKIIPDPF_01405;product=Coenzyme_F420_hydrogenase_subunit_beta
1	Prodigal:2.6	CDS	1249513	1251012	.	+	0	ID=MKIIPDPF_01406;product=Glutamate_synthase_large_subunit-like_protein
1	Prodigal:2.6	CDS	1251148	1252545	.	+	0	ID=MKIIPDPF_01407;product=Riboflavin_transporter_RibZ
1	Prodigal:2.6	CDS	1252523	1253221	.	+	0	ID=MKIIPDPF_01408;product='hypothetical protein'
1	Prodigal:2.6	CDS	1253225	1253698	.	-	0	ID=MKIIPDPF_01409;product='hypothetical protein'
1	Prodigal:2.6	CDS	1253707	1254330	.	-	0	ID=MKIIPDPF_01410;product='hypothetical protein'
1	Prodigal:2.6	CDS	1254358	1254792	.	-	0	ID=MKIIPDPF_01411;product='hypothetical protein'
1	Prodigal:2.6	CDS	1254989	1256266	.	-	0	ID=MKIIPDPF_01412;product=ATP-dependent_RNA_helicase_CshA
1	Prodigal:2.6	CDS	1256566	1257183	.	-	0	ID=MKIIPDPF_01413;product='hypothetical protein'
1	Prodigal:2.6	CDS	1257283	1257684	.	-	0	ID=MKIIPDPF_01414;product='hypothetical protein'
1	Prodigal:2.6	CDS	1257704	1258714	.	-	0	ID=MKIIPDPF_01415;product=Putative_hydrogenase_expression/formation_protein_MJ0676
1	Prodigal:2.6	CDS	1258881	1259264	.	+	0	ID=MKIIPDPF_01416;product=30S_ribosomal_protein_S8e
1	Prodigal:2.6	CDS	1259330	1259983	.	+	0	ID=MKIIPDPF_01417;product=DNA_polymerase_PolB_subunit_2
1	Prodigal:2.6	CDS	1260233	1260913	.	+	0	ID=MKIIPDPF_01418;product=Glyceraldehyde_3-phosphate_phosphatase
1	Prodigal:2.6	CDS	1260928	1261089	.	+	0	ID=MKIIPDPF_01419;product='hypothetical protein'
1	Prodigal:2.6	CDS	1261140	1262489	.	+	0	ID=MKIIPDPF_01420;product='hypothetical protein'
1	Prodigal:2.6	CDS	1262507	1262764	.	+	0	ID=MKIIPDPF_01421;product='hypothetical protein'
1	Prodigal:2.6	CDS	1262788	1262946	.	+	0	ID=MKIIPDPF_01422;product='hypothetical protein'
1	Prodigal:2.6	CDS	1262970	1263335	.	+	0	ID=MKIIPDPF_01423;product='hypothetical protein'
1	Prodigal:2.6	CDS	1263527	1264300	.	-	0	ID=MKIIPDPF_01424;product=Exodeoxyribonuclease
1	Prodigal:2.6	CDS	1264525	1266435	.	-	0	ID=MKIIPDPF_01425;product=Ferrous_iron_transport_protein_B_homolog
1	Prodigal:2.6	CDS	1266448	1267167	.	-	0	ID=MKIIPDPF_01426;product=Uncharacterized_HTH-type_transcriptional_regulator_MJ0568
1	Prodigal:2.6	CDS	1267274	1267867	.	-	0	ID=MKIIPDPF_01427;product=Uncharacterized_protein_MTH_215
1	Prodigal:2.6	CDS	1267913	1269817	.	-	0	ID=MKIIPDPF_01428;product=Acetyl-coenzyme_A_synthetase
1	Prodigal:2.6	CDS	1269968	1271605	.	-	0	ID=MKIIPDPF_01429;product=Thermosome_subunit_alpha
1	Prodigal:2.6	CDS	1271830	1272243	.	-	0	ID=MKIIPDPF_01430;product='hypothetical protein'
1	Prodigal:2.6	CDS	1272244	1273473	.	-	0	ID=MKIIPDPF_01431;product=Type_A_flavoprotein_FprA
1	Prodigal:2.6	CDS	1273582	1274409	.	-	0	ID=MKIIPDPF_01432;product=Epoxyqueuosine_reductase
1	Prodigal:2.6	CDS	1274544	1275092	.	-	0	ID=MKIIPDPF_01433;product=Uncharacterized_protein_Mfer_0076
1	Prodigal:2.6	CDS	1275158	1276546	.	-	0	ID=MKIIPDPF_01434;product=Cyclic_23-diphosphoglycerate_synthetase
1	Prodigal:2.6	CDS	1276766	1277074	.	-	0	ID=MKIIPDPF_01435;product=UPF0058_protein_MTH_224
1	Prodigal:2.6	CDS	1277411	1278685	.	+	0	ID=MKIIPDPF_01436;product=Histidinol_dehydrogenase
1	Prodigal:2.6	CDS	1278690	1280003	.	+	0	ID=MKIIPDPF_01437;product=Aspartate--tRNA(Asp/Asn)_ligase
1	Prodigal:2.6	CDS	1280015	1280635	.	+	0	ID=MKIIPDPF_01438;product=Cobalt-precorrin-8_methylmutase
1	Prodigal:2.6	CDS	1280699	1281964	.	+	0	ID=MKIIPDPF_01439;product=Glutamate-1-semialdehyde_21-aminomutase
1	Prodigal:2.6	CDS	1282082	1282660	.	-	0	ID=MKIIPDPF_01440;product='hypothetical protein'
1	Prodigal:2.6	CDS	1282760	1283470	.	-	0	ID=MKIIPDPF_01441;product='hypothetical protein'
1	Prodigal:2.6	CDS	1283744	1284448	.	+	0	ID=MKIIPDPF_01442;product=Uncharacterized_methyltransferase_MTH_231
1	Prodigal:2.6	CDS	1284463	1285263	.	+	0	ID=MKIIPDPF_01443;product=Tritranspolycis-undecaprenyl-diphosphate_synthase_(geranylgeranyl-diphosphate_specific)
1	Prodigal:2.6	CDS	1285432	1286061	.	+	0	ID=MKIIPDPF_01444;product=Uncharacterized_metal-dependent_hydrolase_MJ1582
1	Prodigal:2.6	CDS	1286207	1286566	.	-	0	ID=MKIIPDPF_01445;product=Uncharacterized_13.8_kDa_protein_in_nqo9-nqo10_intergenic_region
1	Prodigal:2.6	CDS	1286653	1287303	.	+	0	ID=MKIIPDPF_01446;product=25-diamino-6-ribosylamino-4(3H)-pyrimidinone_5'-phosphate_reductase
1	Prodigal:2.6	CDS	1287363	1287899	.	+	0	ID=MKIIPDPF_01447;product=Uncharacterized_protein_MTH_236
1	Prodigal:2.6	CDS	1288137	1292030	.	+	0	ID=MKIIPDPF_01448;product=Uncharacterized_protein_MJ0908
1	Prodigal:2.6	CDS	1292094	1293017	.	-	0	ID=MKIIPDPF_01449;product=Uncharacterized_protein_MTH_238
1	Prodigal:2.6	CDS	1293124	1293288	.	+	0	ID=MKIIPDPF_01450;product='hypothetical protein'
1	Prodigal:2.6	CDS	1293258	1293890	.	+	0	ID=MKIIPDPF_01451;product='hypothetical protein'
1	Prodigal:2.6	CDS	1293982	1295412	.	-	0	ID=MKIIPDPF_01452;product=Replication_factor_C_large_subunit
1	Prodigal:2.6	CDS	1295434	1296390	.	-	0	ID=MKIIPDPF_01453;product=Replication_factor_C_small_subunit
1	Prodigal:2.6	CDS	1296572	1297414	.	-	0	ID=MKIIPDPF_01454;product=Shikimate_dehydrogenase_(NADP(+))
1	Prodigal:2.6	CDS	1297584	1298246	.	+	0	ID=MKIIPDPF_01455;product=UPF0278_protein_MTH_243
1	Prodigal:2.6	CDS	1298297	1299574	.	+	0	ID=MKIIPDPF_01456;product=Histidine--tRNA_ligase
1	Prodigal:2.6	CDS	1299540	1299965	.	+	0	ID=MKIIPDPF_01457;product=Phosphoribosyl-AMP_cyclohydrolase
1	Prodigal:2.6	CDS	1299966	1301798	.	+	0	ID=MKIIPDPF_01458;product=Uncharacterized_KH_and_PIN-domain_containing_protein_MJ1533
1	Prodigal:2.6	CDS	1301808	1302551	.	+	0	ID=MKIIPDPF_01459;product=Uncharacterized_protein_MJ1188
1	Prodigal:2.6	CDS	1302567	1303247	.	+	0	ID=MKIIPDPF_01460;product=F420-dependent_NADP_reductase
1	Prodigal:2.6	CDS	1303278	1303862	.	+	0	ID=MKIIPDPF_01461;product=Uncharacterized_protein_MTH_249
1	Prodigal:2.6	CDS	1304037	1304543	.	+	0	ID=MKIIPDPF_01462;product=tRNA-splicing_endonuclease
1	Prodigal:2.6	CDS	1304636	1305739	.	+	0	ID=MKIIPDPF_01463;product=Tryptophan--tRNA_ligase
1	Prodigal:2.6	CDS	1305741	1306373	.	+	0	ID=MKIIPDPF_01464;product=Uncharacterized_protein_MJ0793
1	Prodigal:2.6	CDS	1308085	1308396	.	-	0	ID=MKIIPDPF_01465;product='hypothetical protein'
1	Prodigal:2.6	CDS	1308529	1309254	.	-	0	ID=MKIIPDPF_01466;product='hypothetical protein'
1	Prodigal:2.6	CDS	1309295	1310002	.	-	0	ID=MKIIPDPF_01467;product='hypothetical protein'
1	Prodigal:2.6	CDS	1310665	1311867	.	+	0	ID=MKIIPDPF_01468;product=Threonine_synthase
1	Prodigal:2.6	CDS	1312091	1312300	.	+	0	ID=MKIIPDPF_01469;product=Archaeal_histone_B
1	Prodigal:2.6	CDS	1312609	1312980	.	+	0	ID=MKIIPDPF_01470;product=50S_ribosomal_protein_L7Ae
1	Prodigal:2.6	CDS	1313031	1313237	.	+	0	ID=MKIIPDPF_01471;product=30S_ribosomal_protein_S28e
1	Prodigal:2.6	CDS	1313254	1313415	.	+	0	ID=MKIIPDPF_01472;product=50S_ribosomal_protein_L24e
1	Prodigal:2.6	CDS	1313412	1313867	.	+	0	ID=MKIIPDPF_01473;product=Nucleoside_diphosphate_kinase
1	Prodigal:2.6	CDS	1313882	1315666	.	+	0	ID=MKIIPDPF_01474;product=Probable_translation_initiation_factor_IF-2
1	Prodigal:2.6	CDS	1315693	1316073	.	+	0	ID=MKIIPDPF_01475;product=30S_ribosomal_protein_S6e
1	Prodigal:2.6	CDS	1316100	1317326	.	+	0	ID=MKIIPDPF_01476;product=Translation_initiation_factor_2_subunit_gamma
1	Prodigal:2.6	CDS	1317351	1317704	.	+	0	ID=MKIIPDPF_01477;product=Ribonuclease_VapC9
1	Prodigal:2.6	CDS	1317720	1318250	.	+	0	ID=MKIIPDPF_01478;product=Inorganic_pyrophosphatase
1	Prodigal:2.6	CDS	1318272	1318826	.	+	0	ID=MKIIPDPF_01479;product=DNA-directed_RNA_polymerase_subunit_E'
1	Prodigal:2.6	CDS	1318823	1319005	.	+	0	ID=MKIIPDPF_01480;product=Transcription_elongation_factor_Spt4
1	Prodigal:2.6	CDS	1319043	1319537	.	+	0	ID=MKIIPDPF_01481;product=UPF0218_protein_MTH_266
1	Prodigal:2.6	CDS	1319539	1319844	.	+	0	ID=MKIIPDPF_01482;product=30S_ribosomal_protein_S24e
1	Prodigal:2.6	CDS	1319845	1320000	.	+	0	ID=MKIIPDPF_01483;product=30S_ribosomal_protein_S27ae
1	Prodigal:2.6	CDS	1320010	1321413	.	+	0	ID=MKIIPDPF_01484;product=Argininosuccinate_lyase
1	Prodigal:2.6	CDS	1321562	1321705	.	+	0	ID=MKIIPDPF_01485;product='hypothetical protein'
1	Prodigal:2.6	CDS	1321721	1322710	.	-	0	ID=MKIIPDPF_01486;product=Uncharacterized_protein_MJ1638
1	Prodigal:2.6	CDS	1322773	1323381	.	+	0	ID=MKIIPDPF_01487;product=dTDP-3-amino-36-dideoxy-alpha-D-galactopyranose_3-N-acetyltransferase
1	Prodigal:2.6	CDS	1323548	1324003	.	-	0	ID=MKIIPDPF_01488;product=UPF0098_protein_MTH_273
1	Prodigal:2.6	CDS	1324049	1324789	.	+	0	ID=MKIIPDPF_01489;product='hypothetical protein'
1	Prodigal:2.6	CDS	1324783	1325574	.	+	0	ID=MKIIPDPF_01490;product='hypothetical protein'
1	Prodigal:2.6	CDS	1325638	1326822	.	-	0	ID=MKIIPDPF_01491;product=Digeranylgeranylglycerophospholipid_reductase_1
1	Prodigal:2.6	CDS	1326828	1326989	.	-	0	ID=MKIIPDPF_01492;product='hypothetical protein'
1	Prodigal:2.6	CDS	1327172	1327672	.	+	0	ID=MKIIPDPF_01493;product='hypothetical protein'
1	Prodigal:2.6	CDS	1327780	1328031	.	+	0	ID=MKIIPDPF_01494;product='hypothetical protein'
1	Prodigal:2.6	CDS	1328265	1329089	.	+	0	ID=MKIIPDPF_01495;product=Probable_formate_transporter
1	Prodigal:2.6	CDS	1329130	1331175	.	+	0	ID=MKIIPDPF_01496;product=Formate_dehydrogenase_subunit_alpha
1	Prodigal:2.6	CDS	1331188	1332372	.	+	0	ID=MKIIPDPF_01497;product=Formate_dehydrogenase_subunit_beta
1	Prodigal:2.6	CDS	1332409	1332705	.	+	0	ID=MKIIPDPF_01498;product=Putative_carbonic_anhydrase_YvdA
1	Prodigal:2.6	CDS	1340024	1341709	.	+	0	ID=MKIIPDPF_01499;product=Probable_sensor_histidine_kinase_pdtaS
1	Prodigal:2.6	CDS	1342166	1343575	.	+	0	ID=MKIIPDPF_01500;product='hypothetical protein'
1	Prodigal:2.6	CDS	1343733	1345268	.	-	0	ID=MKIIPDPF_01501;product='hypothetical protein'
1	Prodigal:2.6	CDS	1345935	1346702	.	+	0	ID=MKIIPDPF_01502;product='hypothetical protein'
1	Prodigal:2.6	CDS	1346724	1348001	.	+	0	ID=MKIIPDPF_01503;product=Uncharacterized_protein_MJ0419
1	Prodigal:2.6	CDS	1348193	1348615	.	+	0	ID=MKIIPDPF_01504;product='hypothetical protein'
1	Prodigal:2.6	CDS	1348597	1350021	.	-	0	ID=MKIIPDPF_01505;product='hypothetical protein'
1	Prodigal:2.6	CDS	1350487	1351038	.	+	0	ID=MKIIPDPF_01506;product='hypothetical protein'
1	Prodigal:2.6	CDS	1351050	1352285	.	+	0	ID=MKIIPDPF_01507;product='hypothetical protein'
1	Prodigal:2.6	CDS	1352303	1354450	.	+	0	ID=MKIIPDPF_01508;product=Uncharacterized_ATP-dependent_helicase_MTH_1802
1	Prodigal:2.6	CDS	1354633	1355097	.	+	0	ID=MKIIPDPF_01509;product='hypothetical protein'
1	Prodigal:2.6	CDS	1355058	1355405	.	+	0	ID=MKIIPDPF_01510;product='hypothetical protein'
1	Prodigal:2.6	CDS	1355694	1356881	.	+	0	ID=MKIIPDPF_01511;product='hypothetical protein'
1	Prodigal:2.6	CDS	1356971	1357462	.	+	0	ID=MKIIPDPF_01512;product=Uncharacterized_HTH-type_transcriptional_regulator_YdcH
1	Prodigal:2.6	CDS	1357446	1358801	.	+	0	ID=MKIIPDPF_01513;product=Uncharacterized_transporter_MJ0709
1	Prodigal:2.6	CDS	1358900	1359937	.	+	0	ID=MKIIPDPF_01514;product=Arsenical-resistance_protein_Acr3
1	Prodigal:2.6	CDS	1360060	1360728	.	-	0	ID=MKIIPDPF_01515;product='hypothetical protein'
1	Prodigal:2.6	CDS	1361353	1362090	.	+	0	ID=MKIIPDPF_01516;product=Low-salt_glycan_biosynthesis_hexosyltransferase_Agl6
1	Prodigal:2.6	CDS	1362100	1362279	.	+	0	ID=MKIIPDPF_01517;product=Uncharacterized_glycosyltransferase_YdaM
1	Prodigal:2.6	CDS	1362406	1363536	.	+	0	ID=MKIIPDPF_01518;product=Uncharacterized_glycosyltransferase_MJ1607
1	Prodigal:2.6	CDS	1363533	1364579	.	+	0	ID=MKIIPDPF_01519;product=GDP-mannose_46-dehydratase
1	Prodigal:2.6	CDS	1364576	1365667	.	+	0	ID=MKIIPDPF_01520;product=GDP-perosamine_synthase
1	Prodigal:2.6	CDS	1365664	1366791	.	+	0	ID=MKIIPDPF_01521;product=Low-salt_glycan_biosynthesis_hexosyltransferase_Agl9
1	Prodigal:2.6	CDS	1366782	1367324	.	+	0	ID=MKIIPDPF_01522;product=Uncharacterized_N-acetyltransferase_MJ1207
1	Prodigal:2.6	CDS	1367311	1368252	.	+	0	ID=MKIIPDPF_01523;product='hypothetical protein'
1	Prodigal:2.6	CDS	1368257	1369342	.	+	0	ID=MKIIPDPF_01524;product=Uncharacterized_42.6_kDa_protein_in_cps_region
1	Prodigal:2.6	CDS	1372331	1372558	.	+	0	ID=MKIIPDPF_01525;product='hypothetical protein'
1	Prodigal:2.6	CDS	1373898	1374050	.	+	0	ID=MKIIPDPF_01526;product='hypothetical protein'
1	Prodigal:2.6	CDS	1374047	1374151	.	+	0	ID=MKIIPDPF_01527;product='hypothetical protein'
1	Prodigal:2.6	CDS	1374242	1374415	.	-	0	ID=MKIIPDPF_01528;product='hypothetical protein'
1	Prodigal:2.6	CDS	1374412	1375458	.	-	0	ID=MKIIPDPF_01529;product=Uncharacterized_protein_MJ0870
1	Prodigal:2.6	CDS	1375455	1376888	.	-	0	ID=MKIIPDPF_01530;product='hypothetical protein'
1	Prodigal:2.6	CDS	1377279	1377413	.	+	0	ID=MKIIPDPF_01531;product='hypothetical protein'
1	Prodigal:2.6	CDS	1377382	1377576	.	+	0	ID=MKIIPDPF_01532;product='hypothetical protein'
1	Prodigal:2.6	CDS	1377692	1378666	.	-	0	ID=MKIIPDPF_01533;product=Galactofuranosyl_transferase_GlfT1
1	Prodigal:2.6	CDS	1378635	1378733	.	-	0	ID=MKIIPDPF_01534;product='hypothetical protein'
1	Prodigal:2.6	CDS	1378733	1379059	.	-	0	ID=MKIIPDPF_01535;product=UDP-galactopyranose_mutase
1	Prodigal:2.6	CDS	1379029	1379874	.	-	0	ID=MKIIPDPF_01536;product=dTDP-fucopyranose_mutase
1	Prodigal:2.6	CDS	1379898	1381166	.	-	0	ID=MKIIPDPF_01537;product=Putative_O-antigen_transporter
1	Prodigal:2.6	CDS	1381297	1381893	.	+	0	ID=MKIIPDPF_01538;product='hypothetical protein'
1	Prodigal:2.6	CDS	1381899	1382480	.	+	0	ID=MKIIPDPF_01539;product='hypothetical protein'
1	Prodigal:2.6	CDS	1382496	1383113	.	-	0	ID=MKIIPDPF_01540;product='hypothetical protein'
1	Prodigal:2.6	CDS	1383203	1384108	.	-	0	ID=MKIIPDPF_01541;product='hypothetical protein'
1	Prodigal:2.6	CDS	1384255	1384452	.	-	0	ID=MKIIPDPF_01542;product='hypothetical protein'
1	Prodigal:2.6	CDS	1384506	1386209	.	+	0	ID=MKIIPDPF_01543;product=Probable_sensor_histidine_kinase_pdtaS
1	Prodigal:2.6	CDS	1386431	1389154	.	-	0	ID=MKIIPDPF_01544;product='hypothetical protein'
1	Prodigal:2.6	CDS	1389537	1392335	.	-	0	ID=MKIIPDPF_01545;product=Putative_K(+)_efflux_antiporter_KefB
1	Prodigal:2.6	CDS	1392471	1393580	.	+	0	ID=MKIIPDPF_01546;product=Putative_CDP-glycerol:glycerophosphate_glycerophosphotransferase_TarF
1	Prodigal:2.6	CDS	1393581	1394810	.	+	0	ID=MKIIPDPF_01547;product=Uncharacterized_glycosyltransferase_MJ1059
1	Prodigal:2.6	CDS	1394831	1395847	.	-	0	ID=MKIIPDPF_01548;product='hypothetical protein'
1	Prodigal:2.6	CDS	1396109	1397233	.	+	0	ID=MKIIPDPF_01549;product=Putative_CDP-glycerol:glycerophosphate_glycerophosphotransferase_TarF
1	Prodigal:2.6	CDS	1397320	1398573	.	-	0	ID=MKIIPDPF_01550;product=Putative_O-antigen_transporter
1	Prodigal:2.6	CDS	1398594	1399559	.	-	0	ID=MKIIPDPF_01551;product=Glycerol-3-phosphate_dehydrogenase_[NAD(P)+]
1	Prodigal:2.6	CDS	1399556	1400251	.	-	0	ID=MKIIPDPF_01552;product=Bifunctional_protein_GlmU
1	Prodigal:2.6	CDS	1400349	1401500	.	+	0	ID=MKIIPDPF_01553;product=D-inositol_3-phosphate_glycosyltransferase
1	Prodigal:2.6	CDS	1401603	1402139	.	+	0	ID=MKIIPDPF_01554;product='hypothetical protein'
1	Prodigal:2.6	CDS	1402375	1402662	.	+	0	ID=MKIIPDPF_01555;product='hypothetical protein'
1	Prodigal:2.6	CDS	1402659	1403009	.	+	0	ID=MKIIPDPF_01556;product='hypothetical protein'
1	Prodigal:2.6	CDS	1403213	1404154	.	+	0	ID=MKIIPDPF_01557;product=Probable_dTDP-glucose_46-dehydratase
1	Prodigal:2.6	CDS	1404157	1405032	.	+	0	ID=MKIIPDPF_01558;product=Uncharacterized_protein_MJ1222
1	Prodigal:2.6	CDS	1405102	1406094	.	+	0	ID=MKIIPDPF_01559;product=UDP-glucose_4-epimerase
1	Prodigal:2.6	CDS	1406121	1407302	.	+	0	ID=MKIIPDPF_01560;product='hypothetical protein'
1	Prodigal:2.6	CDS	1407311	1408000	.	+	0	ID=MKIIPDPF_01561;product=Uncharacterized_protein_MJ1222
1	Prodigal:2.6	CDS	1408007	1409002	.	+	0	ID=MKIIPDPF_01562;product=UPF0104_membrane_protein_MTH_378
1	Prodigal:2.6	CDS	1409085	1410494	.	-	0	ID=MKIIPDPF_01563;product='hypothetical protein'
1	Prodigal:2.6	CDS	1410514	1411443	.	-	0	ID=MKIIPDPF_01564;product=Vi_polysaccharide_biosynthesis_protein_VipB/TviC
1	Prodigal:2.6	CDS	1411451	1413301	.	-	0	ID=MKIIPDPF_01565;product='hypothetical protein'
1	Prodigal:2.6	CDS	1413471	1413983	.	-	0	ID=MKIIPDPF_01566;product='hypothetical protein'
1	Prodigal:2.6	CDS	1414239	1414538	.	+	0	ID=MKIIPDPF_01567;product=Probable_[NiFe]-hydrogenase-type-3_Eha_complex_membrane_subunit_A
1	Prodigal:2.6	CDS	1414535	1415038	.	+	0	ID=MKIIPDPF_01568;product=Uncharacterized_protein_MJ0527
1	Prodigal:2.6	CDS	1415051	1415302	.	+	0	ID=MKIIPDPF_01569;product=Uncharacterized_protein_MTH_386
1	Prodigal:2.6	CDS	1415335	1415607	.	+	0	ID=MKIIPDPF_01570;product=Uncharacterized_protein_MJ0526
1	Prodigal:2.6	CDS	1415646	1415906	.	+	0	ID=MKIIPDPF_01571;product=Uncharacterized_protein_MJ0525
1	Prodigal:2.6	CDS	1415903	1416385	.	+	0	ID=MKIIPDPF_01572;product=Uncharacterized_protein_MJ0524
1	Prodigal:2.6	CDS	1416382	1417041	.	+	0	ID=MKIIPDPF_01573;product=Uncharacterized_protein_MJ0523
1	Prodigal:2.6	CDS	1417038	1417712	.	+	0	ID=MKIIPDPF_01574;product=Uncharacterized_protein_MJ0522
1	Prodigal:2.6	CDS	1417724	1417939	.	+	0	ID=MKIIPDPF_01575;product='hypothetical protein'
1	Prodigal:2.6	CDS	1417953	1418816	.	+	0	ID=MKIIPDPF_01576;product=Putative_NADH-ubiquinone_oxidoreductase_MJ0520
1	Prodigal:2.6	CDS	1418893	1419144	.	+	0	ID=MKIIPDPF_01577;product='hypothetical protein'
1	Prodigal:2.6	CDS	1419159	1419470	.	+	0	ID=MKIIPDPF_01578;product=Uncharacterized_protein_MJ0518
1	Prodigal:2.6	CDS	1419473	1419853	.	+	0	ID=MKIIPDPF_01579;product=Uncharacterized_protein_MJ0517
1	Prodigal:2.6	CDS	1419894	1420340	.	+	0	ID=MKIIPDPF_01580;product=Uncharacterized_protein_MJ0516
1	Prodigal:2.6	CDS	1420337	1421449	.	+	0	ID=MKIIPDPF_01581;product=Uncharacterized_protein_MJ0515
1	Prodigal:2.6	CDS	1421472	1422494	.	+	0	ID=MKIIPDPF_01582;product=Uncharacterized_polyferredoxin-like_protein_MJ0514.2
1	Prodigal:2.6	CDS	1422528	1423853	.	+	0	ID=MKIIPDPF_01583;product=Uncharacterized_ferredoxin-like_protein_YdhY
1	Prodigal:2.6	CDS	1423890	1424906	.	+	0	ID=MKIIPDPF_01584;product='hypothetical protein'
1	Prodigal:2.6	CDS	1425035	1425925	.	+	0	ID=MKIIPDPF_01585;product=Formylmethanofuran--tetrahydromethanopterin_formyltransferase-like_protein
1	Prodigal:2.6	CDS	1425925	1426833	.	+	0	ID=MKIIPDPF_01586;product=Uncharacterized_sugar_kinase_AF_0356
1	Prodigal:2.6	CDS	1426882	1427640	.	+	0	ID=MKIIPDPF_01587;product=Uncharacterized_polyferredoxin-like_protein_MJ0514
1	Prodigal:2.6	CDS	1427630	1428265	.	+	0	ID=MKIIPDPF_01588;product=Uncharacterized_protein_MJ1004
1	Prodigal:2.6	CDS	1428686	1428883	.	-	0	ID=MKIIPDPF_01589;product='hypothetical protein'
1	Prodigal:2.6	CDS	1428989	1429168	.	-	0	ID=MKIIPDPF_01590;product='hypothetical protein'
227	Prodigal:2.6	CDS	37	840	.	+	0	ID=MKIIPDPF_01591;product=CAAX_prenyl_protease_2
227	Prodigal:2.6	CDS	935	1795	.	-	0	ID=MKIIPDPF_01592;product=Putative_thiosulfate_sulfurtransferase
227	Prodigal:2.6	CDS	1922	2311	.	-	0	ID=MKIIPDPF_01593;product='hypothetical protein'
227	Prodigal:2.6	CDS	2665	4935	.	-	0	ID=MKIIPDPF_01594;product=Probable_sensor_histidine_kinase_pdtaS
227	Prodigal:2.6	CDS	4996	5451	.	+	0	ID=MKIIPDPF_01595;product=Methylated-DNA--protein-cysteine_methyltransferase
227	Prodigal:2.6	CDS	5464	5616	.	+	0	ID=MKIIPDPF_01596;product='hypothetical protein'
227	Prodigal:2.6	CDS	5653	6894	.	+	0	ID=MKIIPDPF_01597;product='hypothetical protein'
227	Prodigal:2.6	CDS	6982	7173	.	-	0	ID=MKIIPDPF_01598;product=Acetyl-CoA_decarbonylase/synthase_complex_subunit_epsilon
227	Prodigal:2.6	CDS	7196	7495	.	-	0	ID=MKIIPDPF_01599;product=Acetyl-CoA_decarbonylase/synthase_complex_subunit_epsilon
227	Prodigal:2.6	CDS	7615	8046	.	+	0	ID=MKIIPDPF_01600;product=Acetyl-CoA_decarbonylase/synthase_complex_subunit_alpha
227	Prodigal:2.6	CDS	8100	9998	.	+	0	ID=MKIIPDPF_01601;product=Acetyl-CoA_decarbonylase/synthase_complex_subunit_alpha
227	Prodigal:2.6	CDS	10005	10409	.	+	0	ID=MKIIPDPF_01602;product=Putative_electron_transport_protein_YsaA
227	Prodigal:2.6	CDS	10687	12015	.	+	0	ID=MKIIPDPF_01603;product=Uncharacterized_protein_YifB
227	Prodigal:2.6	CDS	12149	13171	.	+	0	ID=MKIIPDPF_01604;product=Adenylosuccinate_synthetase
227	Prodigal:2.6	CDS	13168	13941	.	-	0	ID=MKIIPDPF_01605;product=Hydroxymethylpyrimidine/phosphomethylpyrimidine_kinase
227	Prodigal:2.6	CDS	13941	14621	.	-	0	ID=MKIIPDPF_01606;product=2-phospho-L-lactate_guanylyltransferase
227	Prodigal:2.6	CDS	14618	15310	.	-	0	ID=MKIIPDPF_01607;product='hypothetical protein'
227	Prodigal:2.6	CDS	15323	16720	.	-	0	ID=MKIIPDPF_01608;product=Proline--tRNA_ligase
227	Prodigal:2.6	CDS	16854	17897	.	+	0	ID=MKIIPDPF_01609;product=Glycerol-1-phosphate_dehydrogenase_[NAD(P)+]
227	Prodigal:2.6	CDS	17898	18338	.	+	0	ID=MKIIPDPF_01610;product=UPF0179_protein_MTH_609
227	Prodigal:2.6	CDS	18356	19027	.	+	0	ID=MKIIPDPF_01611;product=Ribose-5-phosphate_isomerase_A
227	Prodigal:2.6	CDS	19171	19377	.	-	0	ID=MKIIPDPF_01612;product='hypothetical protein'
227	Prodigal:2.6	CDS	19380	20213	.	-	0	ID=MKIIPDPF_01613;product=Uncharacterized_membrane_protein_slr2045
227	Prodigal:2.6	CDS	20218	21012	.	-	0	ID=MKIIPDPF_01614;product=Zinc_transport_system_ATP-binding_protein_TroB
227	Prodigal:2.6	CDS	21012	21932	.	-	0	ID=MKIIPDPF_01615;product=Zinc-binding_protein_AdcA
227	Prodigal:2.6	CDS	22068	22448	.	+	0	ID=MKIIPDPF_01616;product=Putative_nickel-responsive_regulator_1
227	Prodigal:2.6	CDS	22458	23258	.	-	0	ID=MKIIPDPF_01617;product=Cobalt-precorrin-4_C(11)-methyltransferase
227	Prodigal:2.6	CDS	23270	24142	.	-	0	ID=MKIIPDPF_01618;product=Thymidylate_synthase
227	Prodigal:2.6	CDS	24160	24405	.	-	0	ID=MKIIPDPF_01619;product='hypothetical protein'
227	Prodigal:2.6	CDS	24814	25059	.	+	0	ID=MKIIPDPF_01620;product='hypothetical protein'
227	Prodigal:2.6	CDS	25056	25226	.	+	0	ID=MKIIPDPF_01621;product='hypothetical protein'
227	Prodigal:2.6	CDS	25296	25454	.	+	0	ID=MKIIPDPF_01622;product='hypothetical protein'
227	Prodigal:2.6	CDS	25611	25823	.	-	0	ID=MKIIPDPF_01623;product='hypothetical protein'
227	Prodigal:2.6	CDS	25932	26339	.	-	0	ID=MKIIPDPF_01624;product='hypothetical protein'
227	Prodigal:2.6	CDS	26415	26861	.	+	0	ID=MKIIPDPF_01625;product='hypothetical protein'
227	Prodigal:2.6	CDS	26864	27616	.	+	0	ID=MKIIPDPF_01626;product='hypothetical protein'
227	Prodigal:2.6	CDS	27619	28794	.	+	0	ID=MKIIPDPF_01627;product=ADP-ribosylation_factor
227	Prodigal:2.6	CDS	28795	29484	.	+	0	ID=MKIIPDPF_01628;product=UPF0273_protein_TM_0370
227	Prodigal:2.6	CDS	29611	30243	.	+	0	ID=MKIIPDPF_01629;product='hypothetical protein'
227	Prodigal:2.6	CDS	30589	31560	.	-	0	ID=MKIIPDPF_01630;product=Putative_glycosyltransferase_MJ1113
227	Prodigal:2.6	CDS	31612	32076	.	-	0	ID=MKIIPDPF_01631;product='hypothetical protein'
227	Prodigal:2.6	CDS	32085	33662	.	-	0	ID=MKIIPDPF_01632;product='hypothetical protein'
227	Prodigal:2.6	CDS	33844	35802	.	-	0	ID=MKIIPDPF_01633;product=Methionine--tRNA_ligase
227	Prodigal:2.6	CDS	35966	36067	.	-	0	ID=MKIIPDPF_01634;product='hypothetical protein'
227	Prodigal:2.6	CDS	36135	37472	.	+	0	ID=MKIIPDPF_01635;product=DNA_primase_large_subunit_PriL
227	Prodigal:2.6	CDS	37438	37575	.	+	0	ID=MKIIPDPF_01636;product='hypothetical protein'
227	Prodigal:2.6	CDS	37676	38542	.	+	0	ID=MKIIPDPF_01637;product=DNA_primase_small_subunit_PriS
227	Prodigal:2.6	CDS	38620	40485	.	-	0	ID=MKIIPDPF_01638;product=Uncharacterized_protein_MJ0908
227	Prodigal:2.6	CDS	40467	43370	.	-	0	ID=MKIIPDPF_01639;product=Uncharacterized_protein_MJ0908
227	Prodigal:2.6	CDS	43924	44214	.	+	0	ID=MKIIPDPF_01640;product='hypothetical protein'
227	Prodigal:2.6	CDS	44519	45880	.	-	0	ID=MKIIPDPF_01641;product=CCA-adding_enzyme
227	Prodigal:2.6	CDS	45930	46484	.	-	0	ID=MKIIPDPF_01642;product=RNA_2'3'-cyclic_phosphodiesterase
227	Prodigal:2.6	CDS	46488	47417	.	-	0	ID=MKIIPDPF_01643;product='hypothetical protein'
227	Prodigal:2.6	CDS	47479	48603	.	-	0	ID=MKIIPDPF_01644;product=3-dehydroquinate_synthase
227	Prodigal:2.6	CDS	48606	49406	.	-	0	ID=MKIIPDPF_01645;product=2-amino-37-dideoxy-D-threo-hept-6-ulosonate_synthase
227	Prodigal:2.6	CDS	49396	49947	.	-	0	ID=MKIIPDPF_01646;product='hypothetical protein'
227	Prodigal:2.6	CDS	49982	50149	.	-	0	ID=MKIIPDPF_01647;product='hypothetical protein'
227	Prodigal:2.6	CDS	50174	51037	.	-	0	ID=MKIIPDPF_01648;product=Putative_pantoate_kinase
227	Prodigal:2.6	CDS	51237	51782	.	+	0	ID=MKIIPDPF_01649;product=Uncharacterized_protein_MJ1295
227	Prodigal:2.6	CDS	51760	51927	.	-	0	ID=MKIIPDPF_01650;product='hypothetical protein'
227	Prodigal:2.6	CDS	51962	52573	.	-	0	ID=MKIIPDPF_01651;product='hypothetical protein'
227	Prodigal:2.6	CDS	53093	54064	.	+	0	ID=MKIIPDPF_01652;product=Protease_HtpX_homolog
227	Prodigal:2.6	CDS	54252	54866	.	-	0	ID=MKIIPDPF_01653;product='hypothetical protein'
227	Prodigal:2.6	CDS	54868	55536	.	-	0	ID=MKIIPDPF_01654;product=3-dehydroquinate_dehydratase
227	Prodigal:2.6	CDS	55726	56454	.	+	0	ID=MKIIPDPF_01655;product=Uncharacterized_protein_MTH_564
227	Prodigal:2.6	CDS	56568	57428	.	+	0	ID=MKIIPDPF_01656;product=Succinate--CoA_ligase_[ADP-forming]_subunit_alpha
227	Prodigal:2.6	CDS	57482	58675	.	+	0	ID=MKIIPDPF_01657;product=3-hydroxy-3-methylglutaryl-coenzyme_A_reductase
227	Prodigal:2.6	CDS	58785	59363	.	+	0	ID=MKIIPDPF_01658;product='hypothetical protein'
243	Prodigal:2.6	CDS	99	1832	.	+	0	ID=MKIIPDPF_01659;product=ATP-dependent_DNA_helicase_PcrA
243	Prodigal:2.6	CDS	1838	2278	.	+	0	ID=MKIIPDPF_01660;product=Uncharacterized_protein_ORF9
243	Prodigal:2.6	CDS	2489	11278	.	+	0	ID=MKIIPDPF_01661;product='hypothetical protein'
243	Prodigal:2.6	CDS	11283	12218	.	-	0	ID=MKIIPDPF_01662;product=Protease_HtpX_homolog
243	Prodigal:2.6	CDS	12223	12888	.	-	0	ID=MKIIPDPF_01663;product='hypothetical protein'
243	Prodigal:2.6	CDS	13211	13897	.	+	0	ID=MKIIPDPF_01664;product='hypothetical protein'
243	Prodigal:2.6	CDS	13992	15662	.	+	0	ID=MKIIPDPF_01665;product=Probable_sensor_histidine_kinase_pdtaS
243	Prodigal:2.6	CDS	16382	17248	.	+	0	ID=MKIIPDPF_01666;product='hypothetical protein'
243	Prodigal:2.6	CDS	17347	18216	.	+	0	ID=MKIIPDPF_01667;product='hypothetical protein'
243	Prodigal:2.6	CDS	18298	19539	.	+	0	ID=MKIIPDPF_01668;product=Probable_phosphoenolpyruvate_synthase
243	Prodigal:2.6	CDS	19573	21363	.	-	0	ID=MKIIPDPF_01669;product=Probable_sensor_histidine_kinase_pdtaS
243	Prodigal:2.6	CDS	21369	23135	.	-	0	ID=MKIIPDPF_01670;product=Phyllosphere-induced_regulator_PhyR
243	Prodigal:2.6	CDS	23246	26608	.	-	0	ID=MKIIPDPF_01671;product=Magnesium-chelatase_subunit_ChlH_chloroplastic
243	Prodigal:2.6	CDS	26695	26793	.	-	0	ID=MKIIPDPF_01672;product='hypothetical protein'
243	Prodigal:2.6	CDS	26790	28163	.	-	0	ID=MKIIPDPF_01673;product=Putative_ABC_transporter_ATP-binding_protein_MA_1747
243	Prodigal:2.6	CDS	28170	28904	.	-	0	ID=MKIIPDPF_01674;product='hypothetical protein'
243	Prodigal:2.6	CDS	28917	29468	.	-	0	ID=MKIIPDPF_01675;product='hypothetical protein'
243	Prodigal:2.6	CDS	29479	31266	.	-	0	ID=MKIIPDPF_01676;product=Magnesium-chelatase_subunit_ChlI_homolog
243	Prodigal:2.6	CDS	31464	32552	.	-	0	ID=MKIIPDPF_01677;product=D-inositol_3-phosphate_glycosyltransferase
243	Prodigal:2.6	CDS	32706	33785	.	-	0	ID=MKIIPDPF_01678;product='hypothetical protein'
243	Prodigal:2.6	CDS	33889	34722	.	-	0	ID=MKIIPDPF_01679;product=Phyllosphere-induced_regulator_PhyR
243	Prodigal:2.6	CDS	34841	36586	.	-	0	ID=MKIIPDPF_01680;product=Probable_sensor_histidine_kinase_pdtaS
243	Prodigal:2.6	CDS	36612	37046	.	-	0	ID=MKIIPDPF_01681;product=Probable_methanogenesis_regulatory_protein_FilR2
243	Prodigal:2.6	CDS	37043	38071	.	-	0	ID=MKIIPDPF_01682;product=Cyanobacterial_phytochrome_B
243	Prodigal:2.6	CDS	38220	41087	.	-	0	ID=MKIIPDPF_01683;product=UvrABC_system_protein_A
243	Prodigal:2.6	CDS	41135	43075	.	-	0	ID=MKIIPDPF_01684;product=UvrABC_system_protein_B
243	Prodigal:2.6	CDS	43259	44992	.	+	0	ID=MKIIPDPF_01685;product=UvrABC_system_protein_C
243	Prodigal:2.6	CDS	45131	46369	.	+	0	ID=MKIIPDPF_01686;product=Probable_transcriptional_regulatory_protein_pdtaR
243	Prodigal:2.6	CDS	46423	47142	.	+	0	ID=MKIIPDPF_01687;product=KaiC-like_protein_1
243	Prodigal:2.6	CDS	47293	47646	.	+	0	ID=MKIIPDPF_01688;product='hypothetical protein'
243	Prodigal:2.6	CDS	47663	48685	.	-	0	ID=MKIIPDPF_01689;product=Putative_aminopeptidase_MJ0555
243	Prodigal:2.6	CDS	48700	48915	.	-	0	ID=MKIIPDPF_01690;product='hypothetical protein'
243	Prodigal:2.6	CDS	49144	49890	.	+	0	ID=MKIIPDPF_01691;product=4-phosphopantoate--beta-alanine_ligase
243	Prodigal:2.6	CDS	49969	50511	.	+	0	ID=MKIIPDPF_01692;product=UPF0200_protein_MTH_434
243	Prodigal:2.6	CDS	50545	50928	.	+	0	ID=MKIIPDPF_01693;product=UPF0201_protein_MTH_433
243	Prodigal:2.6	CDS	51050	51727	.	-	0	ID=MKIIPDPF_01694;product=Uncharacterized_protein_MJ0570
243	Prodigal:2.6	CDS	51752	52543	.	-	0	ID=MKIIPDPF_01695;product='hypothetical protein'
243	Prodigal:2.6	CDS	52656	53060	.	-	0	ID=MKIIPDPF_01696;product='hypothetical protein'
243	Prodigal:2.6	CDS	53181	53570	.	-	0	ID=MKIIPDPF_01697;product='hypothetical protein'
243	Prodigal:2.6	CDS	53581	54630	.	-	0	ID=MKIIPDPF_01698;product='hypothetical protein'
243	Prodigal:2.6	CDS	54633	56702	.	-	0	ID=MKIIPDPF_01699;product='hypothetical protein'
243	Prodigal:2.6	CDS	56709	57005	.	-	0	ID=MKIIPDPF_01700;product='hypothetical protein'
1108	Prodigal:2.6	CDS	605	3460	.	-	0	ID=MKIIPDPF_01701;product='hypothetical protein'
1108	Prodigal:2.6	CDS	3818	4183	.	-	0	ID=MKIIPDPF_01702;product='hypothetical protein'
1108	Prodigal:2.6	CDS	4123	4620	.	-	0	ID=MKIIPDPF_01703;product='hypothetical protein'
1108	Prodigal:2.6	CDS	4949	5461	.	+	0	ID=MKIIPDPF_01704;product='hypothetical protein'
1108	Prodigal:2.6	CDS	5694	5969	.	-	0	ID=MKIIPDPF_01705;product=Uncharacterized_protein_MTH_677
1108	Prodigal:2.6	CDS	5970	6335	.	-	0	ID=MKIIPDPF_01706;product='hypothetical protein'
1108	Prodigal:2.6	CDS	6354	6626	.	-	0	ID=MKIIPDPF_01707;product='hypothetical protein'
1108	Prodigal:2.6	CDS	6629	7096	.	-	0	ID=MKIIPDPF_01708;product=Probable_Brix_domain-containing_ribosomal_biogenesis_protein
1108	Prodigal:2.6	CDS	7098	7229	.	-	0	ID=MKIIPDPF_01709;product='hypothetical protein'
1108	Prodigal:2.6	CDS	7245	7499	.	-	0	ID=MKIIPDPF_01710;product=50S_ribosomal_protein_L37Ae
1108	Prodigal:2.6	CDS	7604	8419	.	-	0	ID=MKIIPDPF_01711;product=Exosome_complex_component_Rrp42
1108	Prodigal:2.6	CDS	8409	9131	.	-	0	ID=MKIIPDPF_01712;product=Exosome_complex_component_Rrp41
1108	Prodigal:2.6	CDS	9134	9979	.	-	0	ID=MKIIPDPF_01713;product=Exosome_complex_component_Rrp4
1108	Prodigal:2.6	CDS	10025	10723	.	-	0	ID=MKIIPDPF_01714;product=Ribosome_maturation_protein_SDO1_homolog
1108	Prodigal:2.6	CDS	10728	11474	.	-	0	ID=MKIIPDPF_01715;product=Proteasome_subunit_alpha
1108	Prodigal:2.6	CDS	11548	11928	.	-	0	ID=MKIIPDPF_01716;product=Ribonuclease_P_protein_component_2
1108	Prodigal:2.6	CDS	11925	12668	.	-	0	ID=MKIIPDPF_01717;product=Ribonuclease_P_protein_component_3
1108	Prodigal:2.6	CDS	12687	13094	.	-	0	ID=MKIIPDPF_01718;product=RNA-binding_protein_PAB1135
1108	Prodigal:2.6	CDS	13150	13695	.	-	0	ID=MKIIPDPF_01719;product=50S_ribosomal_protein_L15e
1108	Prodigal:2.6	CDS	13849	14172	.	-	0	ID=MKIIPDPF_01720;product=Uncharacterized_protein_MJ0742
1108	Prodigal:2.6	CDS	14317	15276	.	-	0	ID=MKIIPDPF_01721;product=Uncharacterized_protein_MTH_692
1108	Prodigal:2.6	CDS	15273	15704	.	-	0	ID=MKIIPDPF_01722;product='hypothetical protein'
1108	Prodigal:2.6	CDS	15930	16328	.	+	0	ID=MKIIPDPF_01723;product='hypothetical protein'
1153	Prodigal:2.6	CDS	25	309	.	+	0	ID=MKIIPDPF_01724;product='hypothetical protein'
1153	Prodigal:2.6	CDS	374	643	.	+	0	ID=MKIIPDPF_01725;product='hypothetical protein'
1153	Prodigal:2.6	CDS	814	3228	.	-	0	ID=MKIIPDPF_01726;product=Vitamin_B12-dependent_ribonucleoside-diphosphate_reductase
1153	Prodigal:2.6	CDS	3221	3916	.	-	0	ID=MKIIPDPF_01727;product=2-amino-5-formylamino-6-ribosylaminopyrimidin-4(3H)-one_5'-monophosphate_deformylase
1153	Prodigal:2.6	CDS	3919	4395	.	-	0	ID=MKIIPDPF_01728;product=Uncharacterized_protein_MJ1432
1153	Prodigal:2.6	CDS	4626	4862	.	+	0	ID=MKIIPDPF_01729;product=Putative_snRNP_Sm-like_protein
1153	Prodigal:2.6	CDS	4933	5115	.	+	0	ID=MKIIPDPF_01730;product=50S_ribosomal_protein_L37e
1153	Prodigal:2.6	CDS	5116	5961	.	+	0	ID=MKIIPDPF_01731;product='hypothetical protein'
1153	Prodigal:2.6	CDS	5994	7397	.	+	0	ID=MKIIPDPF_01732;product=Amidophosphoribosyltransferase
1153	Prodigal:2.6	CDS	7388	8620	.	+	0	ID=MKIIPDPF_01733;product=Uncharacterized_protease_MJ0090
1153	Prodigal:2.6	CDS	8880	9353	.	+	0	ID=MKIIPDPF_01734;product=Uncharacterized_protein_MJ1426
1153	Prodigal:2.6	CDS	9367	10170	.	+	0	ID=MKIIPDPF_01735;product=Nitrogenase_iron_protein_2
1153	Prodigal:2.6	CDS	10393	10806	.	-	0	ID=MKIIPDPF_01736;product=Endonuclease_III
1153	Prodigal:2.6	CDS	11185	11607	.	+	0	ID=MKIIPDPF_01737;product=Uncharacterized_protein_MJ0206
1153	Aragorn:1.2	tRNA	11759	11843	.	-	.	ID=MKIIPDPF_01738;product='tRNA'
1153	Prodigal:2.6	CDS	11991	12293	.	+	0	ID=MKIIPDPF_01739;product=UPF0235_protein_MTH_637
1153	Prodigal:2.6	CDS	12399	12638	.	+	0	ID=MKIIPDPF_01740;product='hypothetical protein'
1153	Prodigal:2.6	CDS	12649	13275	.	+	0	ID=MKIIPDPF_01741;product='hypothetical protein'
1153	Prodigal:2.6	CDS	13319	14185	.	+	0	ID=MKIIPDPF_01742;product=UTP--glucose-1-phosphate_uridylyltransferase
1153	Prodigal:2.6	CDS	14277	15539	.	-	0	ID=MKIIPDPF_01743;product='hypothetical protein'
1428	Prodigal:2.6	CDS	674	1063	.	+	0	ID=MKIIPDPF_01744;product='hypothetical protein'
1428	Prodigal:2.6	CDS	1125	2018	.	-	0	ID=MKIIPDPF_01745;product='hypothetical protein'
1428	Prodigal:2.6	CDS	2031	2462	.	-	0	ID=MKIIPDPF_01746;product='hypothetical protein'
1428	Prodigal:2.6	CDS	2523	3671	.	-	0	ID=MKIIPDPF_01747;product=Uncharacterized_protein_MTH_421
1428	Prodigal:2.6	CDS	3767	5878	.	+	0	ID=MKIIPDPF_01748;product=Dolichyl-phosphooligosaccharide-protein_glycotransferase
1428	Prodigal:2.6	CDS	5956	7557	.	-	0	ID=MKIIPDPF_01749;product=CTP_synthase
1428	Prodigal:2.6	CDS	7659	8855	.	-	0	ID=MKIIPDPF_01750;product=23-bisphosphoglycerate-independent_phosphoglycerate_mutase_2
1428	Prodigal:2.6	CDS	8888	9901	.	-	0	ID=MKIIPDPF_01751;product=Homoserine_dehydrogenase
1428	Prodigal:2.6	CDS	9906	10388	.	-	0	ID=MKIIPDPF_01752;product='hypothetical protein'
1428	Prodigal:2.6	CDS	10398	10613	.	-	0	ID=MKIIPDPF_01753;product='hypothetical protein'
1428	Prodigal:2.6	CDS	10858	12276	.	-	0	ID=MKIIPDPF_01754;product=Putative_asparagine_synthetase_[glutamine-hydrolyzing]_1
1428	Prodigal:2.6	CDS	12294	12668	.	-	0	ID=MKIIPDPF_01755;product=Uncharacterized_protein_MJ0282
1478	Prodigal:2.6	CDS	584	895	.	+	0	ID=MKIIPDPF_01756;product='hypothetical protein'
1478	Prodigal:2.6	CDS	1139	1930	.	+	0	ID=MKIIPDPF_01757;product=Zinc_transporter_ZIP11
1478	Prodigal:2.6	CDS	2089	2640	.	+	0	ID=MKIIPDPF_01758;product=DNA_protection_during_starvation_protein
1478	Prodigal:2.6	CDS	2689	2913	.	+	0	ID=MKIIPDPF_01759;product='hypothetical protein'
1478	Prodigal:2.6	CDS	2926	4674	.	+	0	ID=MKIIPDPF_01760;product=Putative_thiamine_pyrophosphate-containing_protein_YdaP
1478	Prodigal:2.6	CDS	4807	5859	.	-	0	ID=MKIIPDPF_01761;product=Molybdate/tungstate_import_ATP-binding_protein_WtpC
1478	Prodigal:2.6	CDS	5933	6619	.	-	0	ID=MKIIPDPF_01762;product=Probable_anion_ABC_transporter_permease_protein_HVO_1887
1478	Prodigal:2.6	CDS	6765	7640	.	-	0	ID=MKIIPDPF_01763;product=Tungstate-binding_protein_TupA
1478	Prodigal:2.6	CDS	7892	10513	.	+	0	ID=MKIIPDPF_01764;product=Cation-transporting_ATPase_pma1
1478	Prodigal:2.6	CDS	10534	10803	.	-	0	ID=MKIIPDPF_01765;product='hypothetical protein'
1478	Prodigal:2.6	CDS	10946	11644	.	+	0	ID=MKIIPDPF_01766;product='hypothetical protein'
1478	Prodigal:2.6	CDS	11683	11958	.	-	0	ID=MKIIPDPF_01767;product='hypothetical protein'
1478	Prodigal:2.6	CDS	11955	12239	.	-	0	ID=MKIIPDPF_01768;product='hypothetical protein'
1619	Prodigal:2.6	CDS	296	634	.	+	0	ID=MKIIPDPF_01769;product=Nitrogen_regulatory_protein_P-II_1
1619	Prodigal:2.6	CDS	828	2051	.	+	0	ID=MKIIPDPF_01770;product=Putative_ammonium_transporter_MTH_663
1619	Prodigal:2.6	CDS	2060	2398	.	+	0	ID=MKIIPDPF_01771;product=Nitrogen_regulatory_protein_P-II_2
1619	Prodigal:2.6	CDS	2502	3032	.	+	0	ID=MKIIPDPF_01772;product='hypothetical protein'
1619	Prodigal:2.6	CDS	3055	3936	.	-	0	ID=MKIIPDPF_01773;product=Pyridoxal_5'-phosphate_synthase_subunit_PdxS
1619	Prodigal:2.6	CDS	4061	4255	.	+	0	ID=MKIIPDPF_01774;product='hypothetical protein'
1619	Prodigal:2.6	CDS	4299	5126	.	-	0	ID=MKIIPDPF_01775;product=Uncharacterized_sugar_kinase_MJ0406
1619	Prodigal:2.6	CDS	5123	5806	.	-	0	ID=MKIIPDPF_01776;product=Uncharacterized_protein_MJ0703
1619	Prodigal:2.6	CDS	5850	5966	.	+	0	ID=MKIIPDPF_01777;product='hypothetical protein'
1619	Prodigal:2.6	CDS	5963	6301	.	-	0	ID=MKIIPDPF_01778;product='hypothetical protein'
1619	Prodigal:2.6	CDS	6258	6938	.	-	0	ID=MKIIPDPF_01779;product='hypothetical protein'
1619	Prodigal:2.6	CDS	6952	7662	.	-	0	ID=MKIIPDPF_01780;product='hypothetical protein'
1619	Prodigal:2.6	CDS	7858	10944	.	-	0	ID=MKIIPDPF_01781;product=Aerobic_cobaltochelatase_subunit_CobN
2609	Prodigal:2.6	CDS	63	638	.	-	0	ID=MKIIPDPF_01782;product='hypothetical protein'
2609	Prodigal:2.6	CDS	709	1098	.	-	0	ID=MKIIPDPF_01783;product='hypothetical protein'
2609	Prodigal:2.6	CDS	1209	1706	.	+	0	ID=MKIIPDPF_01784;product='hypothetical protein'
2609	Prodigal:2.6	CDS	1797	2258	.	-	0	ID=MKIIPDPF_01785;product='hypothetical protein'
2609	Prodigal:2.6	CDS	2423	2842	.	-	0	ID=MKIIPDPF_01786;product=Uncharacterized_transporter_in_cobO_3'region
2609	Prodigal:2.6	CDS	2928	3896	.	+	0	ID=MKIIPDPF_01787;product=UDP-glucose_4-epimerase
2609	Prodigal:2.6	CDS	4097	4609	.	+	0	ID=MKIIPDPF_01788;product='hypothetical protein'
