# Supplementary material for: Integrating metagenomic binning with flux balance analysis to unravel syntrophies in anaerobic CO2 methanation
Source: Microbiome. 2022 Aug 3;10:117. doi: 10.1186/s40168-022-01311-1 (PMC9347119; doi:10.1186/s40168-022-01311-1)
Supplement: Supplementary file 9 — Additional file 8: Dataset S7. Operons predicted by Operon Mapper in MAGs. Results are available at 10.6084/m9.figshare.16691878. [file 40168_2022_1311_MOESM8_ESM.zip › predicted_COGs_bin_4_unicycler]

MKIIPDPF_00001	COG0577	[V] ABC-type antimicrobial peptide transport system, permease
MKIIPDPF_00002	COG1136	[V] ABC-type antimicrobial peptide transport system, ATPase
MKIIPDPF_00003	COG1036	[C] Archaeal flavoproteins
MKIIPDPF_00004	ROG5430
MKIIPDPF_00005	COG1839	[S] Uncharacterized conserved protein
MKIIPDPF_00006	COG1396	[K] Predicted transcriptional regulators
MKIIPDPF_00007	COG0318	[IQ] Acyl-CoA synthetases (AMP-forming)/AMP-acid ligases II
MKIIPDPF_00008	COG1146	[C] Ferredoxin
MKIIPDPF_00009	COG0674	[C] Pyruvate:ferredoxin oxidoreductase and related 2-oxoacid:ferredoxin oxidoreductases,
MKIIPDPF_00010	COG1014	[C] Pyruvate:ferredoxin oxidoreductase and related 2-oxoacid:ferredoxin oxidoreductases,
MKIIPDPF_00011	COG0252	[EJ] L-asparaginase/archaeal Glu-tRNAGln amidotransferase subunit D
MKIIPDPF_00012	COG2511	[J] Archaeal Glu-tRNAGln amidotransferase subunit E (contains
MKIIPDPF_00013	COG0492	[O] Thioredoxin reductase
MKIIPDPF_00015	COG0518	[F] GMP synthase - Glutamine amidotransferase domain
MKIIPDPF_00016	COG0519	[F] GMP synthase, PP-ATPase domain/subunit
MKIIPDPF_00017	COG0229	[O] Conserved domain frequently associated with peptide
MKIIPDPF_00018	ROG3360
MKIIPDPF_00021	COG0393	[S] Uncharacterized conserved protein
MKIIPDPF_00022	COG0393	[S] Uncharacterized conserved protein
MKIIPDPF_00023	COG1715	[V] Restriction endonuclease
MKIIPDPF_00025	COG0119	[E] Isopropylmalate/homocitrate/citramalate synthases
MKIIPDPF_00026	COG0119	[E] Isopropylmalate/homocitrate/citramalate synthases
MKIIPDPF_00027	COG1041	[L] Predicted DNA modification methylase
MKIIPDPF_00028	COG1041	[L] Predicted DNA modification methylase
MKIIPDPF_00029	COG0644	[C] Dehydrogenases (flavoproteins)
MKIIPDPF_00030	ROG0124
MKIIPDPF_00031	COG2122	[S] Uncharacterized conserved protein
MKIIPDPF_00032	COG1222	[O] ATP-dependent 26S proteasome regulatory subunit
MKIIPDPF_00033	COG1813	[K] Predicted transcription factor, homolog of eukaryotic
MKIIPDPF_00034	COG1844	[S] Uncharacterized protein conserved in archaea
MKIIPDPF_00035	ROG4467
MKIIPDPF_00036	ROG6416
MKIIPDPF_00037	COG0771	[M] UDP-N-acetylmuramoylalanine-D-glutamate ligase
MKIIPDPF_00038	COG0472	[M] UDP-N-acetylmuramyl pentapeptide phosphotransferase/UDP-N-acetylglucosamine-1-phosphate transferase
MKIIPDPF_00039	ROG5589
MKIIPDPF_00040	COG0680	[C] Ni,Fe-hydrogenase maturation factor
MKIIPDPF_00041	COG4076	[R] Predicted RNA methylase
MKIIPDPF_00042	COG0864	[K] Predicted transcriptional regulators containing the CopG/Arc/MetJ
MKIIPDPF_00043	COG0517	[R] FOG: CBS domain
MKIIPDPF_00044	COG1339	[KH] Transcriptional regulator of a riboflavin/FAD biosynthetic
MKIIPDPF_00045	COG0016	[J] Phenylalanyl-tRNA synthetase alpha subunit
MKIIPDPF_00046	COG1767	[H] Triphosphoribosyl-dephospho-CoA synthetase
MKIIPDPF_00047	COG0113	[H] Delta-aminolevulinic acid dehydratase
MKIIPDPF_00048	COG1145	[C] Ferredoxin
MKIIPDPF_00049	COG2231	[L] Uncharacterized protein related to Endonuclease III
MKIIPDPF_00050	COG2013	[S] Uncharacterized conserved protein
MKIIPDPF_00051	COG0082	[E] Chorismate synthase
MKIIPDPF_00052	COG2966	[S] Uncharacterized conserved protein
MKIIPDPF_00054	COG1235	[R] Metal-dependent hydrolases of the beta-lactamase superfamily
MKIIPDPF_00055	COG4079	[S] Uncharacterized protein conserved in archaea
MKIIPDPF_00056	COG1331	[O] Highly conserved protein containing a thioredoxin
MKIIPDPF_00057	COG1331	[O] Highly conserved protein containing a thioredoxin
MKIIPDPF_00058	COG2217	[P] Cation transport ATPase
MKIIPDPF_00059	COG1592	[C] Rubrerythrin
MKIIPDPF_00060	COG2033	[C] Desulfoferrodoxin
MKIIPDPF_00061	COG3324	[R] Predicted enzyme related to lactoylglutathione lyase
MKIIPDPF_00062	ROG8085
MKIIPDPF_00063	COG0475	[P] Kef-type K+ transport systems, membrane components
MKIIPDPF_00064	ROG0941
MKIIPDPF_00065	COG0330	[O] Membrane protease subunits, stomatin/prohibitin homologs
MKIIPDPF_00066	COG1689	[S] Uncharacterized protein conserved in archaea
MKIIPDPF_00067	COG1689	[S] Uncharacterized protein conserved in archaea
MKIIPDPF_00068	COG1107	[L] Archaea-specific RecJ-like exonuclease, contains DnaJ-type Zn
MKIIPDPF_00069	COG0177	[L] Predicted EndoIII-related endonuclease
MKIIPDPF_00070	COG2229	[R] Predicted GTPase
MKIIPDPF_00071	COG0128	[E] 5-enolpyruvylshikimate-3-phosphate synthase
MKIIPDPF_00072	COG0525	[J] Valyl-tRNA synthetase
MKIIPDPF_00073	ROG7270
MKIIPDPF_00074	ROG6395
MKIIPDPF_00075	COG0072	[J] Phenylalanyl-tRNA synthetase beta subunit
MKIIPDPF_00076	COG0432	[S] Uncharacterized conserved protein
MKIIPDPF_00077	COG2006	[S] Uncharacterized conserved protein
MKIIPDPF_00078	COG3252	[H] Methenyltetrahydromethanopterin cyclohydrolase
MKIIPDPF_00079	COG0207	[F] Thymidylate synthase
MKIIPDPF_00080	COG0620	[E] Methionine synthase II (cobalamin-independent)
MKIIPDPF_00081	COG4033	[S] Uncharacterized protein conserved in archaea
MKIIPDPF_00082	COG4081	[S] Uncharacterized protein conserved in archaea
MKIIPDPF_00083	ROG7743
MKIIPDPF_00084	COG0454	[KR] Histone acetyltransferase HPA2 and related acetyltransferases
MKIIPDPF_00086	COG1817	[S] Uncharacterized protein conserved in archaea
MKIIPDPF_00087	COG0378	[OK] Ni2+-binding GTPase involved in regulation of
MKIIPDPF_00088	COG0375	[R] Zn finger protein HypA/HybF (possibly regulating
MKIIPDPF_00089	COG0462	[FE] Phosphoribosylpyrophosphate synthetase
MKIIPDPF_00090	COG1067	[O] Predicted ATP-dependent protease
MKIIPDPF_00091	COG2202	[T] FOG: PAS/PAC domain
MKIIPDPF_00092	COG2202	[T] FOG: PAS/PAC domain
MKIIPDPF_00093	COG2202	[T] FOG: PAS/PAC domain
MKIIPDPF_00094	COG1492	[H] Cobyric acid synthase
MKIIPDPF_00095	COG0471	[P] Di- and tricarboxylate transporters
MKIIPDPF_00096	COG3503	[S] Predicted membrane protein
MKIIPDPF_00099	COG3425	[I] 3-hydroxy-3-methylglutaryl CoA synthase
MKIIPDPF_00100	COG0183	[I] Acetyl-CoA acetyltransferase
MKIIPDPF_00101	COG0459	[O] Chaperonin GroEL (HSP60 family)
MKIIPDPF_00103	COG1305	[E] Transglutaminase-like enzymes, putative cysteine proteases
MKIIPDPF_00104	COG1878	[R] Predicted metal-dependent hydrolase
MKIIPDPF_00105	ROG1210
MKIIPDPF_00106	COG0671	[I] Membrane-associated phospholipid phosphatase
MKIIPDPF_00107	COG0136	[E] Aspartate-semialdehyde dehydrogenase
MKIIPDPF_00108	COG0289	[E] Dihydrodipicolinate reductase
MKIIPDPF_00109	COG0329	[EM] Dihydrodipicolinate synthase/N-acetylneuraminate lyase
MKIIPDPF_00110	COG0527	[E] Aspartokinases
MKIIPDPF_00111	COG1383	[J] Ribosomal protein S17E
MKIIPDPF_00112	COG1605	[E] Chorismate mutase
MKIIPDPF_00113	COG1685	[EH] Archaeal shikimate kinase
MKIIPDPF_00114	COG0616	[OU] Periplasmic serine proteases (ClpP class)
MKIIPDPF_00115	ROG4471
MKIIPDPF_00116	COG1903	[H] Cobalamin biosynthesis protein CbiD
MKIIPDPF_00117	COG0315	[H] Molybdenum cofactor biosynthesis enzyme
MKIIPDPF_00118	COG1204	[R] Superfamily II helicase
MKIIPDPF_00119	COG4066	[S] Uncharacterized protein conserved in archaea
MKIIPDPF_00120	COG4066	[S] Uncharacterized protein conserved in archaea
MKIIPDPF_00121	COG4014	[S] Uncharacterized protein conserved in archaea
MKIIPDPF_00122	COG1873	[S] Uncharacterized conserved protein
MKIIPDPF_00123	COG1994	[R] Zn-dependent proteases
MKIIPDPF_00124	COG1243	[KB] Histone acetyltransferase
MKIIPDPF_00125	COG0274	[F] Deoxyribose-phosphate aldolase
MKIIPDPF_00126	COG2164	[S] Uncharacterized conserved protein
MKIIPDPF_00127	COG1060	[HR] Thiamine biosynthesis enzyme ThiH and related
MKIIPDPF_00128	COG2036	[B] Histones H3 and H4
MKIIPDPF_00129	COG1592	[C] Rubrerythrin
MKIIPDPF_00130	COG3920	[T] Signal transduction histidine kinase
MKIIPDPF_00134	COG0621	[J] 2-methylthioadenine synthetase
MKIIPDPF_00135	COG2518	[O] Protein-L-isoaspartate carboxylmethyltransferase
MKIIPDPF_00136	COG1326	[R] Uncharacterized archaeal Zn-finger protein
MKIIPDPF_00137	COG0066	[E] 3-isopropylmalate dehydratase small subunit
MKIIPDPF_00138	COG1907	[R] Predicted archaeal sugar kinases
MKIIPDPF_00139	COG1964	[R] Predicted Fe-S oxidoreductases
MKIIPDPF_00140	COG0575	[I] CDP-diglyceride synthetase
MKIIPDPF_00142	COG1548	[KG] Predicted transcriptional regulator/sugar kinase
MKIIPDPF_00143	COG1821	[R] Predicted ATP-utilizing enzyme (ATP-grasp superfamily)
MKIIPDPF_00144	COG0677	[M] UDP-N-acetyl-D-mannosaminuronate dehydrogenase
MKIIPDPF_00145	COG0381	[M] UDP-N-acetylglucosamine 2-epimerase
MKIIPDPF_00146	COG2433	[S] Uncharacterized conserved protein
MKIIPDPF_00147	COG0101	[J] Pseudouridylate synthase
MKIIPDPF_00148	COG0697	[GER] Permeases of the drug/metabolite transporter (DMT)
MKIIPDPF_00149	COG1719	[R] Predicted hydrocarbon binding protein (contains V4R
MKIIPDPF_00150	COG0106	[E] Phosphoribosylformimino-5-aminoimidazole carboxamide ribonucleotide (ProFAR) isomerase
MKIIPDPF_00151	COG0615	[MI] Cytidylyltransferase
MKIIPDPF_00152	COG1305	[E] Transglutaminase-like enzymes, putative cysteine proteases
MKIIPDPF_00153	COG0002	[E] Acetylglutamate semialdehyde dehydrogenase
MKIIPDPF_00154	COG0716	[C] Flavodoxins
MKIIPDPF_00155	COG0341	[U] Preprotein translocase subunit SecF
MKIIPDPF_00156	COG0342	[U] Preprotein translocase subunit SecD
MKIIPDPF_00157	COG1781	[F] Aspartate carbamoyltransferase, regulatory subunit
MKIIPDPF_00158	COG5516	[R] Conserved protein containing a Zn-ribbon-like motif,
MKIIPDPF_00159	COG3608	[R] Predicted deacylase
MKIIPDPF_00160	COG0644	[C] Dehydrogenases (flavoproteins)
MKIIPDPF_00161	COG1145	[C] Ferredoxin
MKIIPDPF_00162	COG1900	[S] Uncharacterized conserved protein
MKIIPDPF_00163	COG0312	[R] Predicted Zn-dependent proteases and their inactivated
MKIIPDPF_00164	COG2078	[S] Uncharacterized conserved protein
MKIIPDPF_00165	COG1084	[R] Predicted GTPase
MKIIPDPF_00166	COG0071	[O] Molecular chaperone (small heat shock protein)
MKIIPDPF_00167	COG2222	[M] Predicted phosphosugar isomerases
MKIIPDPF_00168	COG1992	[S] Uncharacterized conserved protein
MKIIPDPF_00169	COG4090	[S] Uncharacterized protein conserved in archaea
MKIIPDPF_00170	COG2457	[S] Uncharacterized conserved protein
MKIIPDPF_00171	COG1001	[F] Adenine deaminase
MKIIPDPF_00172	COG1915	[S] Uncharacterized conserved protein
MKIIPDPF_00173	COG0010	[E] Arginase/agmatinase/formimionoglutamate hydrolase, arginase family
MKIIPDPF_00174	COG0231	[J] Translation elongation factor P (EF-P)/translation initiation
MKIIPDPF_00175	COG1945	[S] Uncharacterized conserved protein
MKIIPDPF_00176	COG0483	[G] Archaeal fructose-1,6-bisphosphatase and related enzymes of
MKIIPDPF_00177	COG0061	[G] Predicted sugar kinase
MKIIPDPF_00178	COG0770	[M] UDP-N-acetylmuramyl pentapeptide synthase
MKIIPDPF_00179	COG0181	[H] Porphobilinogen deaminase
MKIIPDPF_00180	COG0673	[R] Predicted dehydrogenases and related proteins
MKIIPDPF_00181	COG0856	[F] Orotate phosphoribosyltransferase homologs
MKIIPDPF_00182	ROG7413
MKIIPDPF_00183	COG1503	[J] Peptide chain release factor 1 (eRF1)
MKIIPDPF_00184	COG0528	[F] Uridylate kinase
MKIIPDPF_00185	COG4068	[S] Uncharacterized protein containing a Zn-ribbon
MKIIPDPF_00187	COG0730	[R] Predicted permeases
MKIIPDPF_00188	ROG7250
MKIIPDPF_00189	COG1215	[M] Glycosyltransferases, probably involved in cell wall
MKIIPDPF_00190	COG1405	[K] Transcription initiation factor TFIIIB, Brf1 subunit/Transcription
MKIIPDPF_00191	COG3277	[J] RNA-binding protein involved in rRNA processing
MKIIPDPF_00192	COG0392	[S] Predicted integral membrane protein
MKIIPDPF_00193	COG0684	[H] Demethylmenaquinone methyltransferase
MKIIPDPF_00194	COG1888	[S] Uncharacterized protein conserved in archaea
MKIIPDPF_00195	COG1658	[L] Small primase-like proteins (Toprim domain)
MKIIPDPF_00196	ROG7495
MKIIPDPF_00197	COG1067	[O] Predicted ATP-dependent protease
MKIIPDPF_00198	COG4974	[L] Site-specific recombinase XerD
MKIIPDPF_00199	COG0701	[R] Predicted permeases
MKIIPDPF_00200	ROG0111
MKIIPDPF_00202	COG0589	[T] Universal stress protein UspA and related
MKIIPDPF_00203	COG0640	[K] Predicted transcriptional regulators
MKIIPDPF_00204	COG3920	[T] Signal transduction histidine kinase
MKIIPDPF_00205	COG3920	[T] Signal transduction histidine kinase
MKIIPDPF_00206	COG3272	[S] Uncharacterized conserved protein
MKIIPDPF_00207	COG0415	[L] Deoxyribodipyrimidine photolyase
MKIIPDPF_00208	COG1268	[R] Uncharacterized conserved protein
MKIIPDPF_00209	COG3543	[S] Uncharacterized conserved protein
MKIIPDPF_00210	COG1453	[R] Predicted oxidoreductases of the aldo/keto reductase
MKIIPDPF_00212	COG1818	[R] Predicted RNA-binding protein, contains THUMP domain
MKIIPDPF_00213	COG2823	[R] Predicted periplasmic or secreted lipoprotein
MKIIPDPF_00215	COG0595	[R] Predicted hydrolase of the metallo-beta-lactamase superfamily
MKIIPDPF_00216	ROG1441
MKIIPDPF_00217	COG2189	[L] Adenine specific DNA methylase Mod
MKIIPDPF_00218	COG2189	[L] Adenine specific DNA methylase Mod
MKIIPDPF_00219	COG2189	[L] Adenine specific DNA methylase Mod
MKIIPDPF_00221	ROG3841
MKIIPDPF_00222	ROG0682
MKIIPDPF_00225	COG3920	[T] Signal transduction histidine kinase
MKIIPDPF_00230	COG1988	[R] Predicted membrane-bound metal-dependent hydrolases
MKIIPDPF_00231	ROG0446
MKIIPDPF_00234	COG3414	[G] Phosphotransferase system, galactitol-specific IIB component
MKIIPDPF_00236	ROG6333
MKIIPDPF_00237	ROG1979
MKIIPDPF_00238	COG1645	[R] Uncharacterized Zn-finger containing protein
MKIIPDPF_00240	COG5643	[R] Protein containing a metal-binding domain shared
MKIIPDPF_00241	COG5643	[R] Protein containing a metal-binding domain shared
MKIIPDPF_00242	ROG3683
MKIIPDPF_00243	COG1356	[S] Uncharacterized protein conserved in archaea
MKIIPDPF_00244	COG2191	[C] Formylmethanofuran dehydrogenase subunit E
MKIIPDPF_00245	COG2218	[C] Formylmethanofuran dehydrogenase subunit C
MKIIPDPF_00246	COG1029	[C] Formylmethanofuran dehydrogenase subunit B
MKIIPDPF_00247	COG1118	[P] ABC-type sulfate/molybdate transport systems, ATPase component
MKIIPDPF_00248	COG0555	[O] ABC-type sulfate transport system, permease component
MKIIPDPF_00249	ROG0633
MKIIPDPF_00250	COG0725	[P] ABC-type molybdate transport system, periplasmic component
MKIIPDPF_00251	COG2014	[S] Uncharacterized conserved protein
MKIIPDPF_00252	COG1145	[C] Ferredoxin
MKIIPDPF_00253	COG1145	[C] Ferredoxin
MKIIPDPF_00254	COG1429	[H] Cobalamin biosynthesis protein CobN and related
MKIIPDPF_00255	ROG1031
MKIIPDPF_00256	ROG4078
MKIIPDPF_00257	COG1846	[K] Transcriptional regulators
MKIIPDPF_00258	ROG3620
MKIIPDPF_00259	COG0778	[C] Nitroreductase
MKIIPDPF_00261	ROG4101
MKIIPDPF_00262	COG1321	[K] Mn-dependent transcriptional regulator
MKIIPDPF_00263	ROG3378
MKIIPDPF_00264	COG1504	[S] Uncharacterized conserved protein
MKIIPDPF_00265	COG1451	[R] Predicted metal-dependent hydrolase
MKIIPDPF_00266	COG1892	[S] Uncharacterized protein conserved in archaea
MKIIPDPF_00267	ROG3638
MKIIPDPF_00270	COG2232	[R] Predicted ATP-dependent carboligase related to biotin
MKIIPDPF_00272	COG2083	[S] Uncharacterized protein conserved in archaea
MKIIPDPF_00274	ROG4531
MKIIPDPF_00275	COG1417	[S] Uncharacterized conserved protein
MKIIPDPF_00276	COG1394	[C] Archaeal/vacuolar-type H+-ATPase subunit D
MKIIPDPF_00277	COG1156	[C] Archaeal/vacuolar-type H+-ATPase subunit B
MKIIPDPF_00278	COG1155	[C] Archaeal/vacuolar-type H+-ATPase subunit A
MKIIPDPF_00279	COG1436	[C] Archaeal/vacuolar-type H+-ATPase subunit F
MKIIPDPF_00280	COG1527	[C] Archaeal/vacuolar-type H+-ATPase subunit C
MKIIPDPF_00281	COG1390	[C] Archaeal/vacuolar-type H+-ATPase subunit E
MKIIPDPF_00282	COG0636	[C] F0F1-type ATP synthase, subunit c/Archaeal/vacuolar-type H+-ATPase,
MKIIPDPF_00283	COG1269	[C] Archaeal/vacuolar-type H+-ATPase subunit I
MKIIPDPF_00284	COG2811	[C] Archaeal/vacuolar-type H+-ATPase subunit H
MKIIPDPF_00285	COG0372	[C] Citrate synthase
MKIIPDPF_00286	COG1951	[C] Tartrate dehydratase alpha subunit/Fumarate hydratase class
MKIIPDPF_00287	ROG1463
MKIIPDPF_00288	COG2079	[R] Uncharacterized protein involved in propionate catabolism
MKIIPDPF_00289	COG1571	[R] Predicted DNA-binding protein containing a Zn-ribbon
MKIIPDPF_00290	COG1395	[K] Predicted transcriptional regulator
MKIIPDPF_00291	ROG6036
MKIIPDPF_00292	COG0111	[HE] Phosphoglycerate dehydrogenase and related dehydrogenases
MKIIPDPF_00293	COG1310	[R] Predicted metal-dependent protease of the PAD1/JAB1
MKIIPDPF_00294	COG4021	[S] Uncharacterized conserved protein
MKIIPDPF_00295	COG1712	[R] Predicted dinucleotide-utilizing enzyme
MKIIPDPF_00296	COG1873	[S] Uncharacterized conserved protein
MKIIPDPF_00297	COG2517	[R] Predicted RNA-binding protein containing a C-terminal
MKIIPDPF_00298	COG1180	[O] Pyruvate-formate lyase-activating enzyme
MKIIPDPF_00299	ROG2171
MKIIPDPF_00300	COG1012	[C] NAD-dependent aldehyde dehydrogenases
MKIIPDPF_00301	COG1991	[S] Uncharacterized conserved protein
MKIIPDPF_00302	COG2064	[NU] Flp pilus assembly protein TadC
MKIIPDPF_00303	COG0006	[E] Xaa-Pro aminopeptidase
MKIIPDPF_00304	COG0537	[FGR] Diadenosine tetraphosphate (Ap4A) hydrolase and other
MKIIPDPF_00305	COG1454	[C] Alcohol dehydrogenase, class IV
MKIIPDPF_00306	COG3920	[T] Signal transduction histidine kinase
MKIIPDPF_00307	COG1994	[R] Zn-dependent proteases
MKIIPDPF_00308	COG1944	[S] Uncharacterized conserved protein
MKIIPDPF_00309	COG3482	[S] Uncharacterized conserved protein
MKIIPDPF_00310	COG1606	[R] ATP-utilizing enzymes of the PP-loop superfamily
MKIIPDPF_00312	COG0517	[R] FOG: CBS domain
MKIIPDPF_00313	COG0589	[T] Universal stress protein UspA and related
MKIIPDPF_00314	COG0402	[FR] Cytosine deaminase and related metal-dependent hydrolases
MKIIPDPF_00315	COG3291	[R] FOG: PKD repeat
MKIIPDPF_00316	COG0458	[EF] Carbamoylphosphate synthase large subunit (split gene
MKIIPDPF_00317	COG0505	[EF] Carbamoylphosphate synthase small subunit
MKIIPDPF_00318	COG0456	[R] Acetyltransferases
MKIIPDPF_00319	COG1255	[S] Uncharacterized protein conserved in archaea
MKIIPDPF_00320	COG0474	[P] Cation transport ATPase
MKIIPDPF_00321	COG2099	[H] Precorrin-6x reductase
MKIIPDPF_00322	COG0303	[H] Molybdopterin biosynthesis enzyme
MKIIPDPF_00323	COG0361	[J] Translation initiation factor 1 (IF-1)
MKIIPDPF_00324	COG1718	[TD] Serine/threonine protein kinase involved in cell
MKIIPDPF_00325	COG1094	[R] Predicted RNA-binding protein (contains KH domains)
MKIIPDPF_00326	COG1389	[L] DNA topoisomerase VI, subunit B
MKIIPDPF_00327	COG1697	[L] DNA topoisomerase VI, subunit A
MKIIPDPF_00328	ROG0474
MKIIPDPF_00329	COG0648	[L] Endonuclease IV
MKIIPDPF_00330	COG1223	[R] Predicted ATPase (AAA+ superfamily)
MKIIPDPF_00331	COG0373	[H] Glutamyl-tRNA reductase
MKIIPDPF_00332	COG1648	[H] Siroheme synthase (precorrin-2 oxidase/ferrochelatase domain)
MKIIPDPF_00333	COG4008	[K] Predicted metal-binding transcription factor
MKIIPDPF_00334	COG4555	[CP] ABC-type Na+ transport system, ATPase component
MKIIPDPF_00335	COG0042	[J] tRNA-dihydrouridine synthase
MKIIPDPF_00336	COG2429	[S] Uncharacterized conserved protein
MKIIPDPF_00337	COG0391	[S] Uncharacterized conserved protein
MKIIPDPF_00338	COG1478	[S] Uncharacterized conserved protein
MKIIPDPF_00339	COG3363	[F] Archaeal IMP cyclohydrolase
MKIIPDPF_00340	ROG2441
MKIIPDPF_00341	COG0811	[U] Biopolymer transport proteins
MKIIPDPF_00342	COG0164	[L] Ribonuclease HII
MKIIPDPF_00343	COG1077	[D] Actin-like ATPase involved in cell morphogenesis
MKIIPDPF_00345	COG0688	[I] Phosphatidylserine decarboxylase
MKIIPDPF_00346	COG1183	[I] Phosphatidylserine synthase
MKIIPDPF_00347	COG1627	[S] Uncharacterized protein conserved in archaea
MKIIPDPF_00349	COG3764	[M] Sortase (surface protein transpeptidase)
MKIIPDPF_00350	COG2098	[S] Uncharacterized protein conserved in archaea
MKIIPDPF_00351	COG1146	[C] Ferredoxin
MKIIPDPF_00352	COG0674	[C] Pyruvate:ferredoxin oxidoreductase and related 2-oxoacid:ferredoxin oxidoreductases,
MKIIPDPF_00353	COG1013	[C] Pyruvate:ferredoxin oxidoreductase and related 2-oxoacid:ferredoxin oxidoreductases,
MKIIPDPF_00354	COG1014	[C] Pyruvate:ferredoxin oxidoreductase and related 2-oxoacid:ferredoxin oxidoreductases,
MKIIPDPF_00355	COG0045	[C] Succinyl-CoA synthetase, beta subunit
MKIIPDPF_00356	ROG7743
MKIIPDPF_00357	COG4086	[S] Predicted secreted protein
MKIIPDPF_00358	COG0731	[C] Fe-S oxidoreductases
MKIIPDPF_00360	COG0214	[H] Pyridoxine biosynthesis enzyme
MKIIPDPF_00361	COG0126	[G] 3-phosphoglycerate kinase
MKIIPDPF_00367	COG2012	[K] DNA-directed RNA polymerase, subunit H, RpoH/RPB5
MKIIPDPF_00368	COG0085	[K] DNA-directed RNA polymerase, beta subunit/140 kD
MKIIPDPF_00369	COG0085	[K] DNA-directed RNA polymerase, beta subunit/140 kD
MKIIPDPF_00370	COG0086	[K] DNA-directed RNA polymerase, beta' subunit/160 kD
MKIIPDPF_00371	COG0086	[K] DNA-directed RNA polymerase, beta' subunit/160 kD
MKIIPDPF_00372	COG1911	[J] Ribosomal protein L30E
MKIIPDPF_00373	COG0195	[K] Transcription elongation factor
MKIIPDPF_00374	COG0048	[J] Ribosomal protein S12
MKIIPDPF_00375	COG0049	[J] Ribosomal protein S7
MKIIPDPF_00376	COG0480	[J] Translation elongation factors (GTPases)
MKIIPDPF_00377	COG5256	[J] Translation elongation factor EF-1alpha (GTPase)
MKIIPDPF_00378	COG0051	[J] Ribosomal protein S10
MKIIPDPF_00381	COG4063	[H] Tetrahydromethanopterin S-methyltransferase, subunit A
MKIIPDPF_00382	COG1309	[K] Transcriptional regulator
MKIIPDPF_00383	COG1432	[S] Uncharacterized conserved protein
MKIIPDPF_00384	COG0589	[T] Universal stress protein UspA and related
MKIIPDPF_00385	COG4978	[KT] Transcriptional regulator, effector-binding domain/component
MKIIPDPF_00386	COG1103	[R] Archaea-specific pyridoxal phosphate-dependent enzymes
MKIIPDPF_00387	COG1618	[F] Predicted nucleotide kinase
MKIIPDPF_00388	COG1313	[R] Uncharacterized Fe-S protein PflX, homolog of
MKIIPDPF_00389	COG0312	[R] Predicted Zn-dependent proteases and their inactivated
MKIIPDPF_00390	COG0561	[R] Predicted hydrolases of the HAD superfamily
MKIIPDPF_00391	COG0409	[O] Hydrogenase maturation factor
MKIIPDPF_00392	COG0530	[P] Ca2+/Na+ antiporter
MKIIPDPF_00393	ROG0682
MKIIPDPF_00394	ROG0682
MKIIPDPF_00396	COG0500	[QR] SAM-dependent methyltransferases
MKIIPDPF_00397	ROG7640
MKIIPDPF_00398	COG1517	[L] Uncharacterized protein predicted to be involved
MKIIPDPF_00400	ROG3169
MKIIPDPF_00401	COG1332	[L] Uncharacterized protein predicted to be involved
MKIIPDPF_00402	COG1567	[L] Uncharacterized protein predicted to be involved
MKIIPDPF_00403	COG1337	[L] Uncharacterized protein predicted to be involved
MKIIPDPF_00404	COG1421	[L] Uncharacterized protein predicted to be involved
MKIIPDPF_00405	COG1353	[R] Predicted hydrolase of the HD superfamily
MKIIPDPF_00406	COG1343	[L] Uncharacterized protein predicted to be involved
MKIIPDPF_00407	COG1518	[L] Uncharacterized protein predicted to be involved
MKIIPDPF_00408	COG1468	[L] RecB family exonuclease
MKIIPDPF_00409	COG1203	[R] Predicted helicases
MKIIPDPF_00410	COG1688	[L] Uncharacterized protein predicted to be involved
MKIIPDPF_00411	COG1857	[L] Uncharacterized protein predicted to be involved
MKIIPDPF_00414	COG1583	[L] Uncharacterized protein predicted to be involved
MKIIPDPF_00415	COG1203	[R] Predicted helicases
MKIIPDPF_00416	ROG1886
MKIIPDPF_00417	COG3649	[L] Uncharacterized protein predicted to be involved
MKIIPDPF_00418	ROG1530
MKIIPDPF_00419	COG0842	[V] ABC-type multidrug transport system, permease component
MKIIPDPF_00420	COG1131	[V] ABC-type multidrug transport system, ATPase component
MKIIPDPF_00421	COG3920	[T] Signal transduction histidine kinase
MKIIPDPF_00423	COG0607	[P] Rhodanese-related sulfurtransferase
MKIIPDPF_00424	COG3467	[R] Predicted flavin-nucleotide-binding protein
MKIIPDPF_00425	COG1575	[H] 1,4-dihydroxy-2-naphthoate octaprenyltransferase
MKIIPDPF_00426	COG0170	[I] Dolichol kinase
MKIIPDPF_00427	COG0125	[F] Thymidylate kinase
MKIIPDPF_00428	COG1237	[R] Metal-dependent hydrolases of the beta-lactamase superfamily
MKIIPDPF_00429	ROG4281
MKIIPDPF_00430	COG1260	[I] Myo-inositol-1-phosphate synthase
MKIIPDPF_00431	COG1146	[C] Ferredoxin
MKIIPDPF_00432	COG5016	[C] Pyruvate/oxaloacetate carboxyltransferase
MKIIPDPF_00433	COG0603	[R] Predicted PP-loop superfamily ATPase
MKIIPDPF_00434	COG1641	[S] Uncharacterized conserved protein
MKIIPDPF_00435	COG4075	[S] Uncharacterized conserved protein, homolog of nitrogen
MKIIPDPF_00436	COG1267	[I] Phosphatidylglycerophosphatase A and related proteins
MKIIPDPF_00437	COG0368	[H] Cobalamin-5-phosphate synthase
MKIIPDPF_00438	COG1303	[S] Uncharacterized protein conserved in archaea
MKIIPDPF_00439	COG0035	[F] Uracil phosphoribosyltransferase
MKIIPDPF_00440	COG1838	[C] Tartrate dehydratase beta subunit/Fumarate hydratase class
MKIIPDPF_00441	COG0076	[E] Glutamate decarboxylase and related PLP-dependent proteins
MKIIPDPF_00442	COG0574	[G] Phosphoenolpyruvate synthase/pyruvate phosphate dikinase
MKIIPDPF_00443	COG0197	[J] Ribosomal protein L16/L10E
MKIIPDPF_00444	COG3640	[D] CO dehydrogenase maturation factor
MKIIPDPF_00445	ROG4846
MKIIPDPF_00448	COG3920	[T] Signal transduction histidine kinase
MKIIPDPF_00449	COG3920	[T] Signal transduction histidine kinase
MKIIPDPF_00450	COG1047	[O] FKBP-type peptidyl-prolyl cis-trans isomerases 2
MKIIPDPF_00451	COG1323	[R] Predicted nucleotidyltransferase
MKIIPDPF_00452	COG0044	[F] Dihydroorotase and related cyclic amidohydrolases
MKIIPDPF_00453	COG1532	[R] Predicted RNA-binding protein
MKIIPDPF_00454	COG4058	[H] Methyl coenzyme M reductase, alpha subunit
MKIIPDPF_00455	COG4057	[H] Methyl coenzyme M reductase, gamma subunit
MKIIPDPF_00456	COG4055	[H] Methyl coenzyme M reductase, subunit D
MKIIPDPF_00457	COG4054	[H] Methyl coenzyme M reductase, beta subunit
MKIIPDPF_00458	COG1145	[C] Ferredoxin
MKIIPDPF_00459	COG3259	[C] Coenzyme F420-reducing hydrogenase, alpha subunit
MKIIPDPF_00460	COG1941	[C] Coenzyme F420-reducing hydrogenase, gamma subunit
MKIIPDPF_00461	COG1908	[C] Coenzyme F420-reducing hydrogenase, delta subunit
MKIIPDPF_00462	COG4018	[S] Uncharacterized protein conserved in archaea
MKIIPDPF_00463	COG1908	[C] Coenzyme F420-reducing hydrogenase, delta subunit
MKIIPDPF_00464	COG1035	[C] Coenzyme F420-reducing hydrogenase, beta subunit
MKIIPDPF_00465	COG0243	[C] Anaerobic dehydrogenases, typically selenocysteine-containing
MKIIPDPF_00467	COG4074	[C] H2-forming N5,N10-methylenetetrahydromethanopterin dehydrogenase
MKIIPDPF_00468	COG0502	[H] Biotin synthase and related enzymes
MKIIPDPF_00469	COG4019	[S] Uncharacterized protein conserved in archaea
MKIIPDPF_00470	COG4017	[S] Uncharacterized protein conserved in archaea
MKIIPDPF_00471	COG0327	[S] Uncharacterized conserved protein
MKIIPDPF_00472	COG4015	[R] Predicted dinucleotide-utilizing enzyme of the ThiF/HesA
MKIIPDPF_00473	COG4016	[S] Uncharacterized protein conserved in archaea
MKIIPDPF_00474	COG0396	[O] ABC-type transport system involved in Fe-S
MKIIPDPF_00475	COG0719	[O] ABC-type transport system involved in Fe-S
MKIIPDPF_00476	COG1873	[S] Uncharacterized conserved protein
MKIIPDPF_00477	COG2266	[H] GTP:adenosylcobinamide-phosphate guanylyltransferase
MKIIPDPF_00478	COG4065	[S] Uncharacterized protein conserved in archaea
MKIIPDPF_00479	COG0589	[T] Universal stress protein UspA and related
MKIIPDPF_00480	COG0530	[P] Ca2+/Na+ antiporter
MKIIPDPF_00481	COG1962	[H] Tetrahydromethanopterin S-methyltransferase, subunit H
MKIIPDPF_00482	COG4064	[H] Tetrahydromethanopterin S-methyltransferase, subunit G
MKIIPDPF_00483	COG4218	[H] Tetrahydromethanopterin S-methyltransferase, subunit F
MKIIPDPF_00484	COG4063	[H] Tetrahydromethanopterin S-methyltransferase, subunit A
MKIIPDPF_00485	COG4062	[H] Tetrahydromethanopterin S-methyltransferase, subunit B
MKIIPDPF_00486	COG4061	[H] Tetrahydromethanopterin S-methyltransferase, subunit C
MKIIPDPF_00487	COG4060	[H] Tetrahydromethanopterin S-methyltransferase, subunit D
MKIIPDPF_00488	COG4059	[H] Tetrahydromethanopterin S-methyltransferase, subunit E
MKIIPDPF_00489	COG4058	[H] Methyl coenzyme M reductase, alpha subunit
MKIIPDPF_00490	COG4057	[H] Methyl coenzyme M reductase, gamma subunit
MKIIPDPF_00491	COG4056	[H] Methyl coenzyme M reductase, subunit C
MKIIPDPF_00492	COG4055	[H] Methyl coenzyme M reductase, subunit D
MKIIPDPF_00493	COG4054	[H] Methyl coenzyme M reductase, beta subunit
MKIIPDPF_00494	COG1625	[C] Fe-S oxidoreductase, related to NifB/MoaA family
MKIIPDPF_00495	COG1032	[C] Fe-S oxidoreductase
MKIIPDPF_00496	COG0053	[P] Predicted Co/Zn/Cd cation transporters
MKIIPDPF_00497	COG1149	[C] MinD superfamily P-loop ATPase containing an
MKIIPDPF_00498	COG1149	[C] MinD superfamily P-loop ATPase containing an
MKIIPDPF_00499	COG1433	[S] Uncharacterized conserved protein
MKIIPDPF_00500	COG0489	[D] ATPases involved in chromosome partitioning
MKIIPDPF_00501	COG1433	[S] Uncharacterized conserved protein
MKIIPDPF_00502	COG1342	[R] Predicted DNA-binding proteins
MKIIPDPF_00503	COG1408	[R] Predicted phosphohydrolases
MKIIPDPF_00504	COG4052	[R] Uncharacterized protein related to methyl coenzyme
MKIIPDPF_00505	ROG7917
MKIIPDPF_00506	COG2045	[HR] Phosphosulfolactate phosphohydrolase and related enzymes
MKIIPDPF_00507	COG1916	[S] Uncharacterized homolog of PrgY (pheromone shutdown
MKIIPDPF_00509	COG5258	[R] GTPase
MKIIPDPF_00510	COG0037	[D] Predicted ATPase of the PP-loop superfamily
MKIIPDPF_00511	COG0011	[S] Uncharacterized conserved protein
MKIIPDPF_00512	COG0399	[M] Predicted pyridoxal phosphate-dependent enzyme apparently involved
MKIIPDPF_00514	COG1266	[R] Predicted metal-dependent membrane protease
MKIIPDPF_00515	COG1867	[J] N2,N2-dimethylguanosine tRNA methyltransferase
MKIIPDPF_00517	ROG1592
MKIIPDPF_00518	COG1522	[K] Transcriptional regulators
MKIIPDPF_00519	COG0123	[BQ] Deacetylases, including yeast histone deacetylase and
MKIIPDPF_00520	COG4024	[S] Uncharacterized protein conserved in archaea
MKIIPDPF_00521	COG1469	[S] Uncharacterized conserved protein
MKIIPDPF_00522	COG4077	[S] Uncharacterized protein conserved in archaea
MKIIPDPF_00523	COG1060	[HR] Thiamine biosynthesis enzyme ThiH and related
MKIIPDPF_00524	COG2410	[S] Uncharacterized conserved protein
MKIIPDPF_00525	COG2520	[R] Predicted methyltransferase
MKIIPDPF_00526	COG1759	[R] ATP-utilizing enzymes of ATP-grasp superfamily (probably
MKIIPDPF_00527	COG0638	[O] 20S proteasome, alpha and beta subunits
MKIIPDPF_00528	COG1782	[R] Predicted metal-dependent RNase, consists of a
MKIIPDPF_00529	COG0150	[F] Phosphoribosylaminoimidazole (AIR) synthetase
MKIIPDPF_00530	COG2055	[C] Malate/L-lactate dehydrogenases
MKIIPDPF_00531	COG4032	[R] Predicted thiamine-pyrophosphate-binding protein
MKIIPDPF_00532	COG3962	[E] Acetolactate synthase
MKIIPDPF_00533	COG0417	[L] DNA polymerase elongation subunit (family B)
MKIIPDPF_00535	COG0628	[R] Predicted permease
MKIIPDPF_00536	COG0543	[HC] 2-polyprenylphenol hydroxylase and related flavodoxin oxidoreductases
MKIIPDPF_00537	COG0167	[F] Dihydroorotate dehydrogenase
MKIIPDPF_00538	COG1498	[J] Protein implicated in ribosomal biogenesis, Nop56p
MKIIPDPF_00539	COG1889	[J] Fibrillarin-like rRNA methylase
MKIIPDPF_00544	COG5280	[S] Phage-related minor tail protein
MKIIPDPF_00545	COG0846	[K] NAD-dependent protein deacetylases, SIR2 family
MKIIPDPF_00547	ROG0315
MKIIPDPF_00550	ROG5264
MKIIPDPF_00556	COG1392	[P] Phosphate transport regulator (distant homolog of
MKIIPDPF_00557	COG5518	[R] Bacteriophage capsid portal protein
MKIIPDPF_00558	COG5362	[R] Phage-related terminase
MKIIPDPF_00559	COG2452	[L] Predicted site-specific integrase-resolvase
MKIIPDPF_00560	COG4063	[H] Tetrahydromethanopterin S-methyltransferase, subunit A
MKIIPDPF_00561	COG3577	[R] Predicted aspartyl protease
MKIIPDPF_00562	ROG4051
MKIIPDPF_00563	ROG2560
MKIIPDPF_00568	ROG5586
MKIIPDPF_00569	ROG3910
MKIIPDPF_00571	ROG1489
MKIIPDPF_00573	ROG8437
MKIIPDPF_00574	COG0452	[H] Phosphopantothenoylcysteine synthetase/decarboxylase
MKIIPDPF_00575	COG1837	[R] Predicted RNA-binding protein (contains KH domain)
MKIIPDPF_00576	ROG1851
MKIIPDPF_00577	COG4235	[O] Cytochrome c biogenesis factor
MKIIPDPF_00578	COG0077	[E] Prephenate dehydratase
MKIIPDPF_00579	COG1423	[L] ATP-dependent DNA ligase, homolog of eukaryotic
MKIIPDPF_00580	COG0517	[R] FOG: CBS domain
MKIIPDPF_00581	COG0517	[R] FOG: CBS domain
MKIIPDPF_00582	COG0517	[R] FOG: CBS domain
MKIIPDPF_00583	COG0517	[R] FOG: CBS domain
MKIIPDPF_00584	COG0517	[R] FOG: CBS domain
MKIIPDPF_00585	COG0602	[O] Organic radical activating enzymes
MKIIPDPF_00586	COG0720	[H] 6-pyruvoyl-tetrahydropterin synthase
MKIIPDPF_00587	COG2029	[S] Uncharacterized conserved protein
MKIIPDPF_00588	COG1661	[R] Predicted DNA-binding protein with PD1-like DNA-binding
MKIIPDPF_00589	COG1665	[S] Uncharacterized protein conserved in archaea
MKIIPDPF_00590	COG0460	[E] Homoserine dehydrogenase
MKIIPDPF_00591	COG1468	[L] RecB family exonuclease
MKIIPDPF_00592	COG3334	[S] Uncharacterized conserved protein
MKIIPDPF_00593	COG1707	[R] ACT domain-containing protein
MKIIPDPF_00594	ROG2529
MKIIPDPF_00595	COG0650	[C] Formate hydrogenlyase subunit 4
MKIIPDPF_00596	COG3261	[C] Ni,Fe-hydrogenase III large subunit
MKIIPDPF_00597	COG3260	[C] Ni,Fe-hydrogenase III small subunit
MKIIPDPF_00598	COG1143	[C] Formate hydrogenlyase subunit 6/NADH:ubiquinone oxidoreductase 23
MKIIPDPF_00599	COG1145	[C] Ferredoxin
MKIIPDPF_00600	COG3619	[S] Predicted membrane protein
MKIIPDPF_00601	COG2111	[P] Multisubunit Na+/H+ antiporter, MnhB subunit
MKIIPDPF_00602	COG2111	[P] Multisubunit Na+/H+ antiporter, MnhB subunit
MKIIPDPF_00603	ROG7197
MKIIPDPF_00604	COG0651	[CP] Formate hydrogenlyase subunit 3/Multisubunit Na+/H+ antiporter,
MKIIPDPF_00605	COG1006	[P] Multisubunit Na+/H+ antiporter, MnhC subunit
MKIIPDPF_00606	COG1563	[P] Predicted subunit of the Multisubunit Na+/H+
MKIIPDPF_00607	COG1320	[P] Multisubunit Na+/H+ antiporter, MnhG subunit
MKIIPDPF_00608	ROG6052
MKIIPDPF_00609	COG1863	[P] Multisubunit Na+/H+ antiporter, MnhE subunit
MKIIPDPF_00610	COG1988	[R] Predicted membrane-bound metal-dependent hydrolases
MKIIPDPF_00611	COG3608	[R] Predicted deacylase
MKIIPDPF_00612	COG0137	[E] Argininosuccinate synthase
MKIIPDPF_00614	COG0063	[G] Predicted sugar kinase
MKIIPDPF_00615	COG1226	[P] Kef-type K+ transport systems, predicted NAD-binding
MKIIPDPF_00616	COG1827	[R] Predicted small molecule binding protein (contains
MKIIPDPF_00617	COG2037	[C] Formylmethanofuran:tetrahydromethanopterin formyltransferase
MKIIPDPF_00618	COG3920	[T] Signal transduction histidine kinase
MKIIPDPF_00619	COG0392	[S] Predicted integral membrane protein
MKIIPDPF_00620	COG0622	[R] Predicted phosphoesterase
MKIIPDPF_00621	COG3269	[R] Predicted RNA-binding protein, contains TRAM domain
MKIIPDPF_00622	COG0168	[P] Trk-type K+ transport systems, membrane components
MKIIPDPF_00623	COG0569	[P] K+ transport systems, NAD-binding component
MKIIPDPF_00624	COG0491	[R] Zn-dependent hydrolases, including glyoxylases
MKIIPDPF_00626	COG1591	[L] Holliday junction resolvase - archaeal type
MKIIPDPF_00633	ROG5354
MKIIPDPF_00634	COG2516	[R] Biotin synthase-related enzyme
MKIIPDPF_00635	COG0064	[J] Asp-tRNAAsn/Glu-tRNAGln amidotransferase B subunit (PET112 homolog)
MKIIPDPF_00636	COG1531	[S] Uncharacterized protein conserved in archaea
MKIIPDPF_00637	COG0517	[R] FOG: CBS domain
MKIIPDPF_00638	COG0140	[E] Phosphoribosyl-ATP pyrophosphohydrolase
MKIIPDPF_00639	COG0454	[KR] Histone acetyltransferase HPA2 and related acetyltransferases
MKIIPDPF_00641	COG1733	[K] Predicted transcriptional regulators
MKIIPDPF_00642	COG1691	[R] NCAIR mutase (PurE)-related proteins
MKIIPDPF_00643	COG0068	[O] Hydrogenase maturation factor
MKIIPDPF_00644	COG1777	[K] Predicted transcriptional regulators
MKIIPDPF_00645	COG0576	[O] Molecular chaperone GrpE (heat shock protein)
MKIIPDPF_00646	COG0443	[O] Molecular chaperone
MKIIPDPF_00647	COG0484	[O] DnaJ-class molecular chaperone with C-terminal Zn
MKIIPDPF_00649	ROG7430
MKIIPDPF_00651	COG0024	[J] Methionine aminopeptidase
MKIIPDPF_00652	COG1035	[C] Coenzyme F420-reducing hydrogenase, beta subunit
MKIIPDPF_00653	COG1941	[C] Coenzyme F420-reducing hydrogenase, gamma subunit
MKIIPDPF_00654	COG0680	[C] Ni,Fe-hydrogenase maturation factor
MKIIPDPF_00655	COG3259	[C] Coenzyme F420-reducing hydrogenase, alpha subunit
MKIIPDPF_00656	COG3212	[S] Predicted membrane protein
MKIIPDPF_00657	COG1938	[R] Archaeal enzymes of ATP-grasp superfamily
MKIIPDPF_00660	COG1379	[S] Uncharacterized conserved protein
MKIIPDPF_00661	COG2047	[R] Uncharacterized protein (ATP-grasp superfamily)
MKIIPDPF_00662	COG2260	[J] Predicted Zn-ribbon RNA-binding protein
MKIIPDPF_00663	COG1093	[J] Translation initiation factor 2, alpha subunit
MKIIPDPF_00664	COG2051	[J] Ribosomal protein S27E
MKIIPDPF_00665	COG1631	[J] Ribosomal protein L44E
MKIIPDPF_00666	COG1711	[S] Uncharacterized protein conserved in archaea
MKIIPDPF_00667	ROG2298
MKIIPDPF_00668	COG3247	[S] Uncharacterized conserved protein
MKIIPDPF_00669	COG1594	[K] DNA-directed RNA polymerase, subunit M/Transcription elongation
MKIIPDPF_00670	COG1051	[F] ADP-ribose pyrophosphatase
MKIIPDPF_00671	COG1628	[S] Uncharacterized conserved protein
MKIIPDPF_00672	COG1761	[K] DNA-directed RNA polymerase, subunit L
MKIIPDPF_00673	COG1096	[J] Predicted RNA-binding protein (consists of S1
MKIIPDPF_00674	COG1736	[J] Diphthamide synthase subunit DPH2
MKIIPDPF_00675	COG0503	[F] Adenine/guanine phosphoribosyltransferases and related PRPP-binding proteins
MKIIPDPF_00676	COG0541	[U] Signal recognition particle GTPase
MKIIPDPF_00677	COG1258	[J] Predicted pseudouridylate synthase
MKIIPDPF_00678	COG2139	[J] Ribosomal protein L21E
MKIIPDPF_00679	COG1460	[S] Uncharacterized protein conserved in archaea
MKIIPDPF_00680	COG1491	[J] Predicted RNA-binding protein
MKIIPDPF_00681	COG0030	[J] Dimethyladenosine transferase (rRNA methylation)
MKIIPDPF_00683	COG1476	[K] Predicted transcriptional regulators
MKIIPDPF_00684	COG2890	[J] Methylase of polypeptide chain release factors
MKIIPDPF_00685	COG0253	[E] Diaminopimelate epimerase
MKIIPDPF_00686	COG0019	[E] Diaminopimelate decarboxylase
MKIIPDPF_00687	COG1051	[F] ADP-ribose pyrophosphatase
MKIIPDPF_00688	COG4992	[E] Ornithine/acetylornithine aminotransferase
MKIIPDPF_00689	COG0652	[O] Peptidyl-prolyl cis-trans isomerase (rotamase) - cyclophilin
MKIIPDPF_00692	COG0122	[L] 3-methyladenine DNA glycosylase/8-oxoguanine DNA glycosylase
MKIIPDPF_00693	COG0107	[E] Imidazoleglycerol-phosphate synthase
MKIIPDPF_00695	COG0662	[G] Mannose-6-phosphate isomerase
MKIIPDPF_00696	COG2191	[C] Formylmethanofuran dehydrogenase subunit E
MKIIPDPF_00697	COG1199	[KL] Rad3-related DNA helicases
MKIIPDPF_00698	COG2243	[H] Precorrin-2 methylase
MKIIPDPF_00699	COG1719	[R] Predicted hydrocarbon binding protein (contains V4R
MKIIPDPF_00700	COG0426	[C] Uncharacterized flavoproteins
MKIIPDPF_00701	COG1592	[C] Rubrerythrin
MKIIPDPF_00702	COG1773	[C] Rubredoxin
MKIIPDPF_00703	ROG2572
MKIIPDPF_00704	COG0446	[R] Uncharacterized NAD(FAD)-dependent dehydrogenases
MKIIPDPF_00705	COG0394	[T] Protein-tyrosine-phosphatase
MKIIPDPF_00706	COG1810	[S] Uncharacterized protein conserved in archaea
MKIIPDPF_00707	COG1553	[P] Uncharacterized conserved protein involved in intracellular
MKIIPDPF_00708	COG2923	[P] Uncharacterized protein involved in the oxidation
MKIIPDPF_00709	COG4871	[S] Uncharacterized protein conserved in archaea
MKIIPDPF_00710	COG2168	[P] Uncharacterized conserved protein involved in oxidation
MKIIPDPF_00711	COG0370	[P] Fe2+ transport system protein B
MKIIPDPF_00712	COG1918	[P] Fe2+ transport system protein A
MKIIPDPF_00713	COG1429	[H] Cobalamin biosynthesis protein CobN and related
MKIIPDPF_00715	COG0265	[O] Trypsin-like serine proteases, typically periplasmic, contain
MKIIPDPF_00716	COG0303	[H] Molybdopterin biosynthesis enzyme
MKIIPDPF_00717	COG1131	[V] ABC-type multidrug transport system, ATPase component
MKIIPDPF_00718	COG1668	[CP] ABC-type Na+ efflux pump, permease component
MKIIPDPF_00719	COG1668	[CP] ABC-type Na+ efflux pump, permease component
MKIIPDPF_00720	COG0170	[I] Dolichol kinase
MKIIPDPF_00721	COG0046	[F] Phosphoribosylformylglycinamidine (FGAM) synthase, synthetase domain
MKIIPDPF_00722	COG0060	[J] Isoleucyl-tRNA synthetase
MKIIPDPF_00723	COG1812	[E] Archaeal S-adenosylmethionine synthetase
MKIIPDPF_00724	COG1430	[S] Uncharacterized conserved protein
MKIIPDPF_00725	COG1413	[C] FOG: HEAT repeat
MKIIPDPF_00726	COG1036	[C] Archaeal flavoproteins
MKIIPDPF_00727	COG0112	[E] Glycine/serine hydroxymethyltransferase
MKIIPDPF_00728	COG1148	[C] Heterodisulfide reductase, subunit A and related
MKIIPDPF_00729	COG0679	[R] Predicted permeases
MKIIPDPF_00730	COG0468	[L] RecA/RadA recombinase
MKIIPDPF_00731	COG1599	[L] Single-stranded DNA-binding replication protein A (RPA),
MKIIPDPF_00732	COG0065	[E] 3-isopropylmalate dehydratase large subunit
MKIIPDPF_00733	COG0066	[E] 3-isopropylmalate dehydratase small subunit
MKIIPDPF_00734	COG0473	[CE] Isocitrate/isopropylmalate dehydrogenase
MKIIPDPF_00735	COG0520	[E] Selenocysteine lyase
MKIIPDPF_00736	COG0054	[H] Riboflavin synthase beta-chain
MKIIPDPF_00737	COG1571	[R] Predicted DNA-binding protein containing a Zn-ribbon
MKIIPDPF_00738	COG1215	[M] Glycosyltransferases, probably involved in cell wall
MKIIPDPF_00739	COG0041	[F] Phosphoribosylcarboxyaminoimidazole (NCAIR) mutase
MKIIPDPF_00740	COG0043	[H] 3-polyprenyl-4-hydroxybenzoate decarboxylase and related decarboxylases
MKIIPDPF_00741	COG1180	[O] Pyruvate-formate lyase-activating enzyme
MKIIPDPF_00742	COG0611	[H] Thiamine monophosphate kinase
MKIIPDPF_00743	COG2138	[S] Uncharacterized conserved protein
MKIIPDPF_00744	COG1545	[R] Predicted nucleic-acid-binding protein containing a Zn-ribbon
MKIIPDPF_00746	ROG6474
MKIIPDPF_00747	COG1824	[P] Permease, similar to cation transporters
MKIIPDPF_00748	COG3273	[S] Uncharacterized conserved protein
MKIIPDPF_00749	COG1010	[H] Precorrin-3B methylase
MKIIPDPF_00751	COG1311	[L] Archaeal DNA polymerase II, small subunit/DNA
MKIIPDPF_00752	COG0235	[G] Ribulose-5-phosphate 4-epimerase and related epimerases and
MKIIPDPF_00753	COG1698	[S] Uncharacterized protein conserved in archaea
MKIIPDPF_00754	COG2073	[H] Cobalamin biosynthesis protein CbiG
MKIIPDPF_00755	COG1270	[H] Cobalamin biosynthesis protein CobD/CbiB
MKIIPDPF_00756	COG5440	[S] Uncharacterized conserved protein
MKIIPDPF_00757	COG1474	[LO] Cdc6-related protein, AAA superfamily ATPase
MKIIPDPF_00758	COG0540	[F] Aspartate carbamoyltransferase, catalytic chain
MKIIPDPF_00759	COG2519	[J] tRNA(1-methyladenosine) methyltransferase and related methyltransferases
MKIIPDPF_00760	COG1111	[L] ERCC4-like helicases
MKIIPDPF_00761	COG1373	[R] Predicted ATPase (AAA+ superfamily)
MKIIPDPF_00762	ROG6743
MKIIPDPF_00763	COG2044	[R] Predicted peroxiredoxins
MKIIPDPF_00764	COG2043	[S] Uncharacterized protein conserved in archaea
MKIIPDPF_00765	COG3398	[S] Uncharacterized protein conserved in archaea
MKIIPDPF_00766	COG1679	[S] Uncharacterized conserved protein
MKIIPDPF_00767	COG2404	[R] Predicted phosphohydrolase (DHH superfamily)
MKIIPDPF_00768	COG0184	[J] Ribosomal protein S15P/S13E
MKIIPDPF_00769	COG0127	[F] Xanthosine triphosphate pyrophosphatase
MKIIPDPF_00770	COG0533	[O] Metal-dependent proteases with possible chaperone activity
MKIIPDPF_00771	COG2038	[H] NaMN:DMB phosphoribosyltransferase
MKIIPDPF_00772	COG1300	[S] Uncharacterized membrane protein
MKIIPDPF_00773	COG1968	[V] Uncharacterized bacitracin resistance protein
MKIIPDPF_00774	COG0115	[EH] Branched-chain amino acid aminotransferase/4-amino-4-deoxychorismate lyase
MKIIPDPF_00777	ROG0682
MKIIPDPF_00778	ROG2288
MKIIPDPF_00779	COG0496	[R] Predicted acid phosphatase
MKIIPDPF_00782	COG4189	[K] Predicted transcriptional regulator
MKIIPDPF_00784	COG1958	[K] Small nuclear ribonucleoprotein (snRNP) homolog
MKIIPDPF_00786	COG4020	[S] Uncharacterized protein conserved in archaea
MKIIPDPF_00787	COG0059	[EH] Ketol-acid reductoisomerase
MKIIPDPF_00788	COG0440	[E] Acetolactate synthase, small (regulatory) subunit
MKIIPDPF_00789	COG0028	[EH] Thiamine pyrophosphate-requiring enzymes [acetolactate synthase, pyruvate
MKIIPDPF_00790	COG0151	[F] Phosphoribosylamine-glycine ligase
MKIIPDPF_00791	COG0078	[E] Ornithine carbamoyltransferase
MKIIPDPF_00792	COG0018	[J] Arginyl-tRNA synthetase
MKIIPDPF_00793	COG2932	[K] Predicted transcriptional regulator
MKIIPDPF_00794	COG0129	[EG] Dihydroxyacid dehydratase/phosphogluconate dehydratase
MKIIPDPF_00795	COG3174	[S] Predicted membrane protein
MKIIPDPF_00796	COG1396	[K] Predicted transcriptional regulators
MKIIPDPF_00797	COG1151	[C] 6Fe-6S prismane cluster-containing protein
MKIIPDPF_00798	COG1378	[K] Predicted transcriptional regulators
MKIIPDPF_00799	COG0441	[J] Threonyl-tRNA synthetase
MKIIPDPF_00800	COG1192	[D] ATPases involved in chromosome partitioning
MKIIPDPF_00801	ROG4011
MKIIPDPF_00802	COG4277	[R] Predicted DNA-binding protein with the Helix-hairpin-helix
MKIIPDPF_00804	COG1797	[H] Cobyrinic acid a,c-diamide synthase
MKIIPDPF_00805	COG1822	[S] Predicted archaeal membrane protein
MKIIPDPF_00807	COG3271	[R] Predicted double-glycine peptidase
MKIIPDPF_00808	COG1927	[C] Coenzyme F420-dependent N(5),N(10)-methenyltetrahydromethanopterin dehydrogenase
MKIIPDPF_00809	COG0131	[E] Imidazoleglycerol-phosphate dehydratase
MKIIPDPF_00810	COG1146	[C] Ferredoxin
MKIIPDPF_00811	COG2005	[R] N-terminal domain of molybdenum-binding protein
MKIIPDPF_00812	COG2244	[R] Membrane protein involved in the export
MKIIPDPF_00813	COG0655	[R] Multimeric flavodoxin WrbA
MKIIPDPF_00814	COG1795	[S] Uncharacterized conserved protein
MKIIPDPF_00815	ROG0995
MKIIPDPF_00816	COG1350	[R] Predicted alternative tryptophan synthase beta-subunit (paralog
MKIIPDPF_00817	COG4012	[S] Uncharacterized protein conserved in archaea
MKIIPDPF_00818	COG0613	[R] Predicted metal-dependent phosphoesterases (PHP family)
MKIIPDPF_00819	COG1967	[S] Predicted membrane protein
MKIIPDPF_00820	COG0119	[E] Isopropylmalate/homocitrate/citramalate synthases
MKIIPDPF_00821	COG2710	[C] Nitrogenase molybdenum-iron protein, alpha and beta
MKIIPDPF_00822	COG1581	[K] Archaeal DNA-binding protein
MKIIPDPF_00825	ROG4958
MKIIPDPF_00826	COG1520	[S] FOG: WD40-like repeat
MKIIPDPF_00827	COG0842	[V] ABC-type multidrug transport system, permease component
MKIIPDPF_00828	COG1131	[V] ABC-type multidrug transport system, ATPase component
MKIIPDPF_00829	COG1695	[K] Predicted transcriptional regulators
MKIIPDPF_00830	COG1082	[G] Sugar phosphate isomerases/epimerases
MKIIPDPF_00831	COG3548	[S] Predicted integral membrane protein
MKIIPDPF_00832	COG3548	[S] Predicted integral membrane protein
MKIIPDPF_00833	COG1416	[S] Uncharacterized conserved protein
MKIIPDPF_00834	COG0737	[F] 5'-nucleotidase/2',3'-cyclic phosphodiesterase and related esterases
MKIIPDPF_00835	COG0737	[F] 5'-nucleotidase/2',3'-cyclic phosphodiesterase and related esterases
MKIIPDPF_00836	COG0737	[F] 5'-nucleotidase/2',3'-cyclic phosphodiesterase and related esterases
MKIIPDPF_00837	COG4087	[R] Soluble P-type ATPase
MKIIPDPF_00840	COG2423	[E] Predicted ornithine cyclodeaminase, mu-crystallin homolog
MKIIPDPF_00841	COG0154	[J] Asp-tRNAAsn/Glu-tRNAGln amidotransferase A subunit and related
MKIIPDPF_00842	COG1797	[H] Cobyrinic acid a,c-diamide synthase
MKIIPDPF_00844	COG0467	[T] RecA-superfamily ATPases implicated in signal transduction
MKIIPDPF_00845	COG0108	[H] 3,4-dihydroxy-2-butanone 4-phosphate synthase
MKIIPDPF_00846	COG1339	[KH] Transcriptional regulator of a riboflavin/FAD biosynthetic
MKIIPDPF_00847	COG2024	[J] Phenylalanyl-tRNA synthetase alpha subunit (archaeal type)
MKIIPDPF_00848	COG1053	[C] Succinate dehydrogenase/fumarate reductase, flavoprotein subunit
MKIIPDPF_00849	COG0546	[R] Predicted phosphatases
MKIIPDPF_00850	COG0402	[FR] Cytosine deaminase and related metal-dependent hydrolases
MKIIPDPF_00851	COG0040	[E] ATP phosphoribosyltransferase
MKIIPDPF_00852	COG0179	[Q] 2-keto-4-pentenoate hydratase/2-oxohepta-3-ene-1,7-dioic acid hydratase (catechol pathway)
MKIIPDPF_00853	COG0495	[J] Leucyl-tRNA synthetase
MKIIPDPF_00854	COG1324	[P] Uncharacterized protein involved in tolerance to
MKIIPDPF_00855	COG0171	[H] NAD synthase
MKIIPDPF_00856	COG0003	[P] Oxyanion-translocating ATPase
MKIIPDPF_00857	COG4007	[R] Predicted dehydrogenase related to H2-forming N5,N10-methylenetetrahydromethanopterin
MKIIPDPF_00858	ROG1327
MKIIPDPF_00859	ROG1182
MKIIPDPF_00860	COG2241	[H] Precorrin-6B methylase 1
MKIIPDPF_00861	COG0012	[J] Predicted GTPase, probable translation factor
MKIIPDPF_00862	COG0474	[P] Cation transport ATPase
MKIIPDPF_00863	COG1226	[P] Kef-type K+ transport systems, predicted NAD-binding
MKIIPDPF_00864	COG1489	[R] DNA-binding protein, stimulates sugar fermentation
MKIIPDPF_00865	COG2710	[C] Nitrogenase molybdenum-iron protein, alpha and beta
MKIIPDPF_00866	COG1208	[MJ] Nucleoside-diphosphate-sugar pyrophosphorylase involved in lipopolysaccharide biosynthesis/translation
MKIIPDPF_00867	COG0118	[E] Glutamine amidotransferase
MKIIPDPF_00868	COG1973	[O] Hydrogenase maturation factor
MKIIPDPF_00869	ROG5279
MKIIPDPF_00871	COG1541	[H] Coenzyme F390 synthetase
MKIIPDPF_00872	COG0585	[S] Uncharacterized conserved protein
MKIIPDPF_00873	COG1786	[S] Uncharacterized conserved protein
MKIIPDPF_00874	ROG5063
MKIIPDPF_00875	ROG0137
MKIIPDPF_00876	ROG8311
MKIIPDPF_00877	COG1228	[Q] Imidazolonepropionase and related amidohydrolases
MKIIPDPF_00878	COG2217	[P] Cation transport ATPase
MKIIPDPF_00879	COG1933	[L] Archaeal DNA polymerase II, large subunit
MKIIPDPF_00880	ROG4942
MKIIPDPF_00881	COG0015	[F] Adenylosuccinate lyase
MKIIPDPF_00883	COG1328	[F] Oxygen-sensitive ribonucleoside-triphosphate reductase
MKIIPDPF_00886	COG1384	[J] Lysyl-tRNA synthetase (class I)
MKIIPDPF_00887	COG0422	[H] Thiamine biosynthesis protein ThiC
MKIIPDPF_00888	COG0524	[G] Sugar kinases, ribokinase family
MKIIPDPF_00889	COG2005	[R] N-terminal domain of molybdenum-binding protein
MKIIPDPF_00890	COG0794	[M] Predicted sugar phosphate isomerase involved in
MKIIPDPF_00891	COG1526	[C] Uncharacterized protein required for formate dehydrogenase
MKIIPDPF_00892	COG1905	[C] NADH:ubiquinone oxidoreductase 24 kD subunit
MKIIPDPF_00893	COG1894	[C] NADH:ubiquinone oxidoreductase, NADH-binding (51 kD) subunit
MKIIPDPF_00894	COG2896	[H] Molybdenum cofactor biosynthesis enzyme
MKIIPDPF_00895	COG1763	[H] Molybdopterin-guanine dinucleotide biosynthesis protein
MKIIPDPF_00896	COG3383	[R] Uncharacterized anaerobic dehydrogenase
MKIIPDPF_00897	COG0243	[C] Anaerobic dehydrogenases, typically selenocysteine-containing
MKIIPDPF_00898	COG1145	[C] Ferredoxin
MKIIPDPF_00899	COG1145	[C] Ferredoxin
MKIIPDPF_00900	COG1145	[C] Ferredoxin
MKIIPDPF_00901	COG1153	[C] Formylmethanofuran dehydrogenase subunit D
MKIIPDPF_00902	COG1229	[C] Formylmethanofuran dehydrogenase subunit A
MKIIPDPF_00903	COG2218	[C] Formylmethanofuran dehydrogenase subunit C
MKIIPDPF_00904	COG1029	[C] Formylmethanofuran dehydrogenase subunit B
MKIIPDPF_00905	COG1348	[P] Nitrogenase subunit NifH (ATPase)
MKIIPDPF_00906	COG0347	[E] Nitrogen regulatory protein PII
MKIIPDPF_00907	COG0347	[E] Nitrogen regulatory protein PII
MKIIPDPF_00908	COG2710	[C] Nitrogenase molybdenum-iron protein, alpha and beta
MKIIPDPF_00909	COG2710	[C] Nitrogenase molybdenum-iron protein, alpha and beta
MKIIPDPF_00910	COG2710	[C] Nitrogenase molybdenum-iron protein, alpha and beta
MKIIPDPF_00911	COG2710	[C] Nitrogenase molybdenum-iron protein, alpha and beta
MKIIPDPF_00912	COG1433	[S] Uncharacterized conserved protein
MKIIPDPF_00914	COG0243	[C] Anaerobic dehydrogenases, typically selenocysteine-containing
MKIIPDPF_00915	COG4013	[S] Uncharacterized protein conserved in archaea
MKIIPDPF_00916	COG1693	[S] Uncharacterized protein conserved in archaea
MKIIPDPF_00917	COG0174	[E] Glutamine synthetase
MKIIPDPF_00918	COG0476	[H] Dinucleotide-utilizing enzymes involved in molybdopterin and
MKIIPDPF_00920	COG4022	[S] Uncharacterized protein conserved in archaea
MKIIPDPF_00921	COG0517	[R] FOG: CBS domain
MKIIPDPF_00922	COG0422	[H] Thiamine biosynthesis protein ThiC
MKIIPDPF_00923	COG0695	[O] Glutaredoxin and related proteins
MKIIPDPF_00924	COG4802	[C] Ferredoxin-thioredoxin reductase, catalytic subunit
MKIIPDPF_00925	COG4742	[K] Predicted transcriptional regulator
MKIIPDPF_00926	COG1793	[L] ATP-dependent DNA ligase
MKIIPDPF_00927	COG4085	[R] Predicted RNA-binding protein, contains TRAM domain
MKIIPDPF_00929	COG1109	[G] Phosphomannomutase
MKIIPDPF_00930	COG0457	[R] FOG: TPR repeat
MKIIPDPF_00931	COG1180	[O] Pyruvate-formate lyase-activating enzyme
MKIIPDPF_00932	COG0079	[E] Histidinol-phosphate/aromatic aminotransferase and cobyric acid decarboxylase
MKIIPDPF_00933	COG0663	[R] Carbonic anhydrases/acetyltransferases, isoleucine patch superfamily
MKIIPDPF_00934	COG1208	[MJ] Nucleoside-diphosphate-sugar pyrophosphorylase involved in lipopolysaccharide biosynthesis/translation
MKIIPDPF_00935	COG1109	[G] Phosphomannomutase
MKIIPDPF_00936	COG3635	[G] Predicted phosphoglycerate mutase, AP superfamily
MKIIPDPF_00937	COG1836	[S] Predicted membrane protein
MKIIPDPF_00938	COG1890	[J] Ribosomal protein S3AE
MKIIPDPF_00939	ROG0129
MKIIPDPF_00940	COG0655	[R] Multimeric flavodoxin WrbA
MKIIPDPF_00941	COG0005	[F] Purine nucleoside phosphorylase
MKIIPDPF_00942	COG1690	[S] Uncharacterized conserved protein
MKIIPDPF_00943	COG1371	[S] Uncharacterized conserved protein
MKIIPDPF_00945	COG1474	[LO] Cdc6-related protein, AAA superfamily ATPase
MKIIPDPF_00946	COG1634	[R] Uncharacterized Rossmann fold enzyme
MKIIPDPF_00947	COG0075	[E] Serine-pyruvate aminotransferase/archaeal aspartate aminotransferase
MKIIPDPF_00948	COG0028	[EH] Thiamine pyrophosphate-requiring enzymes [acetolactate synthase, pyruvate
MKIIPDPF_00950	COG0365	[I] Acyl-coenzyme A synthetases/AMP-(fatty) acid ligases
MKIIPDPF_00951	COG0365	[I] Acyl-coenzyme A synthetases/AMP-(fatty) acid ligases
MKIIPDPF_00952	COG0717	[F] Deoxycytidine deaminase
MKIIPDPF_00953	COG1942	[R] Uncharacterized protein, 4-oxalocrotonate tautomerase homolog
MKIIPDPF_00954	COG3707	[T] Response regulator with putative antiterminator output
MKIIPDPF_00955	COG0552	[U] Signal recognition particle GTPase
MKIIPDPF_00956	COG1730	[O] Predicted prefoldin, molecular chaperone implicated in
MKIIPDPF_00957	COG2157	[J] Ribosomal protein L20A (L18A)
MKIIPDPF_00958	COG1976	[J] Translation initiation factor 6 (eIF-6)
MKIIPDPF_00959	COG2097	[J] Ribosomal protein L31E
MKIIPDPF_00960	COG2167	[J] Ribosomal protein L39E
MKIIPDPF_00961	COG2117	[J] Predicted subunit of tRNA(5-methylaminomethyl-2-thiouridylate) methyltransferase, contains
MKIIPDPF_00962	COG2118	[R] DNA-binding protein
MKIIPDPF_00963	COG2238	[J] Ribosomal protein S19E (S16A)
MKIIPDPF_00964	COG2023	[J] RNase P subunit RPR2
MKIIPDPF_00965	COG1936	[F] Predicted nucleotide kinase (related to CMP
MKIIPDPF_00966	COG1635	[H] Flavoprotein involved in thiazole biosynthesis
MKIIPDPF_00967	COG1163	[R] Predicted GTPase
MKIIPDPF_00968	COG0517	[R] FOG: CBS domain
MKIIPDPF_00969	COG1287	[R] Uncharacterized membrane protein, required for N-linked
MKIIPDPF_00970	COG0550	[L] Topoisomerase IA
MKIIPDPF_00972	COG0560	[E] Phosphoserine phosphatase
MKIIPDPF_00973	COG2101	[K] TATA-box binding protein (TBP), component of
MKIIPDPF_00975	COG1437	[F] Adenylate cyclase, class 2 (thermophilic)
MKIIPDPF_00976	COG0119	[E] Isopropylmalate/homocitrate/citramalate synthases
MKIIPDPF_00977	COG0065	[E] 3-isopropylmalate dehydratase large subunit
MKIIPDPF_00978	COG3161	[H] 4-hydroxybenzoate synthetase (chorismate lyase)
MKIIPDPF_00979	COG0258	[L] 5'-3' exonuclease (including N-terminal domain of
MKIIPDPF_00980	COG1112	[L] Superfamily I DNA and RNA helicases
MKIIPDPF_00981	COG4073	[S] Uncharacterized protein conserved in archaea
MKIIPDPF_00982	COG0499	[H] S-adenosylhomocysteine hydrolase
MKIIPDPF_00983	COG0464	[O] ATPases of the AAA+ class
MKIIPDPF_00984	COG4937	[J] Predicted regulatory domain of prephenate dehydrogenase
MKIIPDPF_00986	COG1537	[R] Predicted RNA-binding proteins
MKIIPDPF_00987	COG1145	[C] Ferredoxin
MKIIPDPF_00988	ROG6133
MKIIPDPF_00989	COG0661	[R] Predicted unusual protein kinase
MKIIPDPF_00990	ROG7291
MKIIPDPF_00991	COG1249	[C] Pyruvate/2-oxoglutarate dehydrogenase complex, dihydrolipoamide dehydrogenase (E3)
MKIIPDPF_00992	COG0298	[O] Hydrogenase maturation factor
MKIIPDPF_00993	COG2150	[R] Predicted regulator of amino acid metabolism,
MKIIPDPF_00994	COG0147	[EH] Anthranilate/para-aminobenzoate synthases component I
MKIIPDPF_00995	COG0512	[EH] Anthranilate/para-aminobenzoate synthases component II
MKIIPDPF_00996	COG0134	[E] Indole-3-glycerol phosphate synthase
MKIIPDPF_00997	COG0135	[E] Phosphoribosylanthranilate isomerase
MKIIPDPF_00998	COG0133	[E] Tryptophan synthase beta chain
MKIIPDPF_00999	COG0159	[E] Tryptophan synthase alpha chain
MKIIPDPF_01000	COG0547	[E] Anthranilate phosphoribosyltransferase
MKIIPDPF_01002	COG2019	[F] Archaeal adenylate kinase
MKIIPDPF_01003	COG2151	[R] Predicted metal-sulfur cluster biosynthetic enzyme
MKIIPDPF_01004	COG1549	[J] Queuine tRNA-ribosyltransferases, contain PUA domain
MKIIPDPF_01005	COG0069	[E] Glutamate synthase domain 2
MKIIPDPF_01006	COG1418	[R] Predicted HD superfamily hydrolase
MKIIPDPF_01007	COG1675	[K] Transcription initiation factor IIE, alpha subunit
MKIIPDPF_01008	COG4071	[S] Uncharacterized protein conserved in archaea
MKIIPDPF_01009	COG2000	[R] Predicted Fe-S protein
MKIIPDPF_01010	COG0378	[OK] Ni2+-binding GTPase involved in regulation of
MKIIPDPF_01011	COG4988	[CO] ABC-type transport system involved in cytochrome
MKIIPDPF_01012	COG1809	[S] Uncharacterized conserved protein
MKIIPDPF_01013	COG1751	[S] Uncharacterized conserved protein
MKIIPDPF_01014	COG0206	[D] Cell division GTPase
MKIIPDPF_01015	COG2443	[U] Preprotein translocase subunit Sss1
MKIIPDPF_01016	COG0250	[K] Transcription antiterminator
MKIIPDPF_01017	COG0080	[J] Ribosomal protein L11
MKIIPDPF_01018	COG0081	[J] Ribosomal protein L1
MKIIPDPF_01019	COG0244	[J] Ribosomal protein L10
MKIIPDPF_01020	COG2058	[J] Ribosomal protein L12E/L44/L45/RPP1/RPP2
MKIIPDPF_01021	COG0013	[J] Alanyl-tRNA synthetase
MKIIPDPF_01022	COG1900	[S] Uncharacterized conserved protein
MKIIPDPF_01023	COG0301	[H] Thiamine biosynthesis ATP pyrophosphatase
MKIIPDPF_01024	COG1980	[G] Archaeal fructose 1,6-bisphosphatase
MKIIPDPF_01025	COG2454	[S] Uncharacterized conserved protein
MKIIPDPF_01026	COG1392	[P] Phosphate transport regulator (distant homolog of
MKIIPDPF_01027	COG1849	[S] Uncharacterized protein conserved in archaea
MKIIPDPF_01028	ROG5552
MKIIPDPF_01029	COG0009	[J] Putative translation factor (SUA5)
MKIIPDPF_01030	COG0468	[L] RecA/RadA recombinase
MKIIPDPF_01031	COG0436	[E] Aspartate/tyrosine/aromatic aminotransferase
MKIIPDPF_01032	COG1245	[R] Predicted ATPase, RNase L inhibitor (RLI)
MKIIPDPF_01033	COG2036	[B] Histones H3 and H4
MKIIPDPF_01035	COG1990	[S] Uncharacterized conserved protein
MKIIPDPF_01036	COG2054	[R] Uncharacterized archaeal kinase related to aspartokinases,
MKIIPDPF_01037	COG2888	[J] Predicted Zn-ribbon RNA-binding protein with a
MKIIPDPF_01038	COG2092	[J] Translation elongation factor EF-1beta
MKIIPDPF_01039	COG1784	[S] Predicted membrane protein
MKIIPDPF_01040	ROG1315
MKIIPDPF_01041	COG4962	[U] Flp pilus assembly protein, ATPase CpaF
MKIIPDPF_01042	COG2064	[NU] Flp pilus assembly protein TadC
MKIIPDPF_01043	COG1122	[P] ABC-type cobalt transport system, ATPase component
MKIIPDPF_01044	COG0619	[P] ABC-type cobalt transport system, permease component
MKIIPDPF_01045	ROG5339
MKIIPDPF_01046	COG0310	[P] ABC-type Co2+ transport system, permease component
MKIIPDPF_01047	COG1152	[C] CO dehydrogenase/acetyl-CoA synthase alpha subunit
MKIIPDPF_01048	COG1880	[C] CO dehydrogenase/acetyl-CoA synthase epsilon subunit
MKIIPDPF_01049	COG1614	[C] CO dehydrogenase/acetyl-CoA synthase beta subunit
MKIIPDPF_01050	COG3640	[D] CO dehydrogenase maturation factor
MKIIPDPF_01051	COG2069	[C] CO dehydrogenase/acetyl-CoA synthase delta subunit (corrinoid
MKIIPDPF_01052	COG1456	[C] CO dehydrogenase/acetyl-CoA synthase gamma subunit (corrinoid
MKIIPDPF_01053	COG1142	[C] Fe-S-cluster-containing hydrogenase components 2
MKIIPDPF_01054	COG1413	[C] FOG: HEAT repeat
MKIIPDPF_01055	ROG5195
MKIIPDPF_01056	COG0644	[C] Dehydrogenases (flavoproteins)
MKIIPDPF_01059	COG1409	[R] Predicted phosphohydrolases
MKIIPDPF_01060	COG1409	[R] Predicted phosphohydrolases
MKIIPDPF_01061	ROG0171
MKIIPDPF_01062	COG0704	[P] Phosphate uptake regulator
MKIIPDPF_01063	ROG1789
MKIIPDPF_01064	COG0372	[C] Citrate synthase
MKIIPDPF_01065	COG0226	[P] ABC-type phosphate transport system, periplasmic component
MKIIPDPF_01066	COG0226	[P] ABC-type phosphate transport system, periplasmic component
MKIIPDPF_01067	COG0573	[P] ABC-type phosphate transport system, permease component
MKIIPDPF_01068	COG0581	[P] ABC-type phosphate transport system, permease component
MKIIPDPF_01069	COG1117	[P] ABC-type phosphate transport system, ATPase component
MKIIPDPF_01070	COG0704	[P] Phosphate uptake regulator
MKIIPDPF_01071	COG1667	[S] Uncharacterized protein conserved in archaea
MKIIPDPF_01072	COG0704	[P] Phosphate uptake regulator
MKIIPDPF_01073	COG1951	[C] Tartrate dehydratase alpha subunit/Fumarate hydratase class
MKIIPDPF_01074	COG1142	[C] Fe-S-cluster-containing hydrogenase components 2
MKIIPDPF_01075	COG1142	[C] Fe-S-cluster-containing hydrogenase components 2
MKIIPDPF_01076	COG1013	[C] Pyruvate:ferredoxin oxidoreductase and related 2-oxoacid:ferredoxin oxidoreductases,
MKIIPDPF_01077	COG0674	[C] Pyruvate:ferredoxin oxidoreductase and related 2-oxoacid:ferredoxin oxidoreductases,
MKIIPDPF_01078	COG1144	[C] Pyruvate:ferredoxin oxidoreductase and related 2-oxoacid:ferredoxin oxidoreductases,
MKIIPDPF_01079	COG1014	[C] Pyruvate:ferredoxin oxidoreductase and related 2-oxoacid:ferredoxin oxidoreductases,
MKIIPDPF_01080	ROG6571
MKIIPDPF_01081	COG0037	[D] Predicted ATPase of the PP-loop superfamily
MKIIPDPF_01082	COG2104	[H] Sulfur transfer protein involved in thiamine
MKIIPDPF_01083	COG1578	[S] Uncharacterized conserved protein
MKIIPDPF_01084	COG0526	[OC] Thiol-disulfide isomerase and thioredoxins
MKIIPDPF_01085	COG0785	[O] Cytochrome c biogenesis protein
MKIIPDPF_01088	COG1323	[R] Predicted nucleotidyltransferase
MKIIPDPF_01089	COG1323	[R] Predicted nucleotidyltransferase
MKIIPDPF_01090	COG1244	[R] Predicted Fe-S oxidoreductase
MKIIPDPF_01091	COG2141	[C] Coenzyme F420-dependent N5,N10-methylene tetrahydromethanopterin reductase and
MKIIPDPF_01096	COG0380	[G] Trehalose-6-phosphate synthase
MKIIPDPF_01097	COG1109	[G] Phosphomannomutase
MKIIPDPF_01098	COG1208	[MJ] Nucleoside-diphosphate-sugar pyrophosphorylase involved in lipopolysaccharide biosynthesis/translation
MKIIPDPF_01099	COG1877	[G] Trehalose-6-phosphatase
MKIIPDPF_01100	ROG7140
MKIIPDPF_01101	COG1193	[L] Mismatch repair ATPase (MutS family)
MKIIPDPF_01102	COG0826	[O] Collagenase and related proteases
MKIIPDPF_01103	COG3707	[T] Response regulator with putative antiterminator output
MKIIPDPF_01104	COG0125	[F] Thymidylate kinase
MKIIPDPF_01105	ROG2233
MKIIPDPF_01106	COG0180	[J] Tryptophanyl-tRNA synthetase
MKIIPDPF_01107	COG1499	[J] NMD protein affecting ribosome stability and
MKIIPDPF_01108	COG1601	[J] Translation initiation factor 2, beta subunit
MKIIPDPF_01109	COG1241	[L] Predicted ATPase involved in replication control,
MKIIPDPF_01110	ROG2230
MKIIPDPF_01111	COG0293	[J] 23S rRNA methylase
MKIIPDPF_01112	COG0622	[R] Predicted phosphoesterase
MKIIPDPF_01114	COG3046	[R] Uncharacterized protein related to deoxyribodipyrimidine photolyase
MKIIPDPF_01117	COG2881	[S] Uncharacterized protein conserved in archaea
MKIIPDPF_01119	COG1032	[C] Fe-S oxidoreductase
MKIIPDPF_01120	COG1420	[K] Transcriptional regulator of heat shock gene
MKIIPDPF_01121	COG1088	[M] dTDP-D-glucose 4,6-dehydratase
MKIIPDPF_01122	COG1898	[M] dTDP-4-dehydrorhamnose 3,5-epimerase and related enzymes
MKIIPDPF_01123	COG1209	[M] dTDP-glucose pyrophosphorylase
MKIIPDPF_01124	COG1091	[M] dTDP-4-dehydrorhamnose reductase
MKIIPDPF_01125	COG1011	[R] Predicted hydrolase (HAD superfamily)
MKIIPDPF_01127	COG0640	[K] Predicted transcriptional regulators
MKIIPDPF_01128	COG1878	[R] Predicted metal-dependent hydrolase
MKIIPDPF_01129	COG1720	[S] Uncharacterized conserved protein
MKIIPDPF_01130	COG0716	[C] Flavodoxins
MKIIPDPF_01131	COG0500	[QR] SAM-dependent methyltransferases
MKIIPDPF_01132	COG1201	[R] Lhr-like helicases
MKIIPDPF_01133	COG1407	[R] Predicted ICC-like phosphoesterases
MKIIPDPF_01134	COG1575	[H] 1,4-dihydroxy-2-naphthoate octaprenyltransferase
MKIIPDPF_01135	COG1413	[C] FOG: HEAT repeat
MKIIPDPF_01136	COG1233	[Q] Phytoene dehydrogenase and related proteins
MKIIPDPF_01137	COG1562	[I] Phytoene/squalene synthetase
MKIIPDPF_01138	COG1562	[I] Phytoene/squalene synthetase
MKIIPDPF_01139	COG1562	[I] Phytoene/squalene synthetase
MKIIPDPF_01140	COG1575	[H] 1,4-dihydroxy-2-naphthoate octaprenyltransferase
MKIIPDPF_01141	COG2324	[S] Predicted membrane protein
MKIIPDPF_01142	COG0388	[R] Predicted amidohydrolase
MKIIPDPF_01143	COG1971	[S] Predicted membrane protein
MKIIPDPF_01144	COG0714	[R] MoxR-like ATPases
MKIIPDPF_01145	COG3552	[R] Protein containing von Willebrand factor type
MKIIPDPF_01146	COG1637	[L] Predicted nuclease of the RecB family
MKIIPDPF_01147	COG1637	[L] Predicted nuclease of the RecB family
MKIIPDPF_01148	COG0501	[O] Zn-dependent protease with chaperone function
MKIIPDPF_01150	COG1141	[C] Ferredoxin
MKIIPDPF_01152	COG2021	[E] Homoserine acetyltransferase
MKIIPDPF_01154	COG1157	[NU] Flagellar biosynthesis/type III secretory pathway ATPase
MKIIPDPF_01155	COG0537	[FGR] Diadenosine tetraphosphate (Ap4A) hydrolase and other
MKIIPDPF_01156	COG1633	[S] Uncharacterized conserved protein
MKIIPDPF_01157	COG2768	[R] Uncharacterized Fe-S center protein
MKIIPDPF_01158	COG0379	[H] Quinolinate synthase
MKIIPDPF_01159	COG2018	[R] Uncharacterized distant relative of homeotic protein
MKIIPDPF_01160	COG3764	[M] Sortase (surface protein transpeptidase)
MKIIPDPF_01161	COG0668	[M] Small-conductance mechanosensitive channel
MKIIPDPF_01162	COG1234	[R] Metal-dependent hydrolases of the beta-lactamase superfamily
MKIIPDPF_01163	COG0157	[H] Nicotinate-nucleotide pyrophosphorylase
MKIIPDPF_01164	ROG0925
MKIIPDPF_01165	COG1779	[R] C4-type Zn-finger protein
MKIIPDPF_01166	COG2074	[G] 2-phosphoglycerate kinase
MKIIPDPF_01167	COG2018	[R] Uncharacterized distant relative of homeotic protein
MKIIPDPF_01168	COG3367	[S] Uncharacterized conserved protein
MKIIPDPF_01169	COG2450	[S] Uncharacterized conserved protein
MKIIPDPF_01170	COG1667	[S] Uncharacterized protein conserved in archaea
MKIIPDPF_01171	COG0455	[D] ATPases involved in chromosome partitioning
MKIIPDPF_01172	COG0524	[G] Sugar kinases, ribokinase family
MKIIPDPF_01173	COG1099	[R] Predicted metal-dependent hydrolases with the TIM-barrel
MKIIPDPF_01174	COG4742	[K] Predicted transcriptional regulator
MKIIPDPF_01175	COG4742	[K] Predicted transcriptional regulator
MKIIPDPF_01176	COG0423	[J] Glycyl-tRNA synthetase (class II)
MKIIPDPF_01177	COG0717	[F] Deoxycytidine deaminase
MKIIPDPF_01178	COG4046	[S] Uncharacterized protein conserved in archaea
MKIIPDPF_01179	COG0565	[J] rRNA methylase
MKIIPDPF_01180	COG0479	[C] Succinate dehydrogenase/fumarate reductase, Fe-S protein subunit
MKIIPDPF_01181	COG4231	[C] Indolepyruvate ferredoxin oxidoreductase, alpha and beta
MKIIPDPF_01182	COG1014	[C] Pyruvate:ferredoxin oxidoreductase and related 2-oxoacid:ferredoxin oxidoreductases,
MKIIPDPF_01183	COG4747	[R] ACT domain-containing protein
MKIIPDPF_01184	COG1541	[H] Coenzyme F390 synthetase
MKIIPDPF_01185	COG0591	[ER] Na+/proline symporter
MKIIPDPF_01186	ROG4347
MKIIPDPF_01187	COG1511	[S] Predicted membrane protein
MKIIPDPF_01188	COG1511	[S] Predicted membrane protein
MKIIPDPF_01189	COG1873	[S] Uncharacterized conserved protein
MKIIPDPF_01190	COG0461	[F] Orotate phosphoribosyltransferase
MKIIPDPF_01191	COG0521	[H] Molybdopterin biosynthesis enzymes
MKIIPDPF_01192	COG1439	[R] Predicted nucleic acid-binding protein, consists of
MKIIPDPF_01193	COG4069	[S] Uncharacterized protein conserved in archaea
MKIIPDPF_01194	COG2144	[R] Selenophosphate synthetase-related proteins
MKIIPDPF_01195	COG4070	[O] Predicted peptidyl-prolyl cis-trans isomerase (rotamase), cyclophilin
MKIIPDPF_01196	COG4029	[S] Uncharacterized protein conserved in archaea
MKIIPDPF_01197	COG4048	[S] Uncharacterized protein conserved in archaea
MKIIPDPF_01198	COG4050	[S] Uncharacterized protein conserved in archaea
MKIIPDPF_01199	COG1924	[I] Activator of 2-hydroxyglutaryl-CoA dehydratase (HSP70-class ATPase
MKIIPDPF_01200	COG4051	[S] Uncharacterized protein conserved in archaea
MKIIPDPF_01201	COG2896	[H] Molybdenum cofactor biosynthesis enzyme
MKIIPDPF_01202	COG0182	[J] Predicted translation initiation factor 2B subunit,
MKIIPDPF_01203	COG2520	[R] Predicted methyltransferase
MKIIPDPF_01204	COG1798	[J] Diphthamide biosynthesis methyltransferase
MKIIPDPF_01206	COG0500	[QR] SAM-dependent methyltransferases
MKIIPDPF_01207	COG1549	[J] Queuine tRNA-ribosyltransferases, contain PUA domain
MKIIPDPF_01208	COG1150	[C] Heterodisulfide reductase, subunit C
MKIIPDPF_01209	COG2048	[C] Heterodisulfide reductase, subunit B
MKIIPDPF_01210	COG4009	[S] Uncharacterized protein conserved in archaea
MKIIPDPF_01211	COG4010	[S] Uncharacterized protein conserved in archaea
MKIIPDPF_01212	COG2129	[R] Predicted phosphoesterases, related to the Icc
MKIIPDPF_01213	COG2074	[G] 2-phosphoglycerate kinase
MKIIPDPF_01214	COG0517	[R] FOG: CBS domain
MKIIPDPF_01215	COG0306	[P] Phosphate/sulphate permeases
MKIIPDPF_01222	ROG5343
MKIIPDPF_01223	COG0053	[P] Predicted Co/Zn/Cd cation transporters
MKIIPDPF_01224	COG0436	[E] Aspartate/tyrosine/aromatic aminotransferase
MKIIPDPF_01225	COG1032	[C] Fe-S oxidoreductase
MKIIPDPF_01226	COG1019	[R] Predicted nucleotidyltransferase
MKIIPDPF_01227	COG1986	[S] Uncharacterized conserved protein
MKIIPDPF_01228	COG1287	[R] Uncharacterized membrane protein, required for N-linked
MKIIPDPF_01229	COG1287	[R] Uncharacterized membrane protein, required for N-linked
MKIIPDPF_01230	ROG8275
MKIIPDPF_01235	COG0531	[E] Amino acid transporters
MKIIPDPF_01236	COG2220	[R] Predicted Zn-dependent hydrolases of the beta-lactamase
MKIIPDPF_01237	COG2229	[R] Predicted GTPase
MKIIPDPF_01238	COG3365	[S] Uncharacterized protein conserved in archaea
MKIIPDPF_01239	COG3364	[R] Zn-ribbon containing protein
MKIIPDPF_01240	COG1293	[K] Predicted RNA-binding protein homologous to eukaryotic
MKIIPDPF_01241	ROG6844
MKIIPDPF_01242	COG3356	[S] Predicted membrane protein
MKIIPDPF_01243	COG1838	[C] Tartrate dehydratase beta subunit/Fumarate hydratase class
MKIIPDPF_01244	ROG1618
MKIIPDPF_01246	COG1432	[S] Uncharacterized conserved protein
MKIIPDPF_01247	COG1921	[E] Selenocysteine synthase [seryl-tRNASer selenium transferase]
MKIIPDPF_01248	COG0430	[A] RNA 3'-terminal phosphate cyclase
MKIIPDPF_01249	COG0340	[H] Biotin-(acetyl-CoA carboxylase) ligase
MKIIPDPF_01250	COG0439	[I] Biotin carboxylase
MKIIPDPF_01251	COG2263	[J] Predicted RNA methylase
MKIIPDPF_01252	COG2106	[S] Uncharacterized conserved protein
MKIIPDPF_01253	COG0087	[J] Ribosomal protein L3
MKIIPDPF_01254	COG0088	[J] Ribosomal protein L4
MKIIPDPF_01255	COG0089	[J] Ribosomal protein L23
MKIIPDPF_01256	COG0090	[J] Ribosomal protein L2
MKIIPDPF_01257	COG0185	[J] Ribosomal protein S19
MKIIPDPF_01258	COG0091	[J] Ribosomal protein L22
MKIIPDPF_01259	COG0092	[J] Ribosomal protein S3
MKIIPDPF_01260	COG0255	[J] Ribosomal protein L29
MKIIPDPF_01261	COG0023	[J] Translation initiation factor 1 (eIF-1/SUI1) and
MKIIPDPF_01262	COG1588	[J] RNase P/RNase MRP subunit p29
MKIIPDPF_01263	COG0186	[J] Ribosomal protein S17
MKIIPDPF_01264	COG0093	[J] Ribosomal protein L14
MKIIPDPF_01265	COG0198	[J] Ribosomal protein L24
MKIIPDPF_01266	COG1471	[J] Ribosomal protein S4E
MKIIPDPF_01267	COG0094	[J] Ribosomal protein L5
MKIIPDPF_01268	COG0199	[J] Ribosomal protein S14
MKIIPDPF_01269	COG0096	[J] Ribosomal protein S8
MKIIPDPF_01270	COG0097	[J] Ribosomal protein L6P/L9E
MKIIPDPF_01271	COG1717	[J] Ribosomal protein L32E
MKIIPDPF_01272	COG2147	[J] Ribosomal protein L19E
MKIIPDPF_01273	COG0256	[J] Ribosomal protein L18
MKIIPDPF_01274	COG0098	[J] Ribosomal protein S5
MKIIPDPF_01275	COG1841	[J] Ribosomal protein L30/L7E
MKIIPDPF_01276	COG0200	[J] Ribosomal protein L15
MKIIPDPF_01277	COG0201	[U] Preprotein translocase subunit SecY
MKIIPDPF_01278	COG2019	[F] Archaeal adenylate kinase
MKIIPDPF_01279	COG1422	[S] Predicted membrane protein
MKIIPDPF_01280	COG2174	[J] Ribosomal protein L34E
MKIIPDPF_01281	COG1102	[F] Cytidylate kinase
MKIIPDPF_01282	COG2163	[J] Ribosomal protein L14E/L6E/L27E
MKIIPDPF_01283	COG0130	[J] Pseudouridine synthase
MKIIPDPF_01284	COG0130	[J] Pseudouridine synthase
MKIIPDPF_01286	COG0099	[J] Ribosomal protein S13
MKIIPDPF_01287	COG0522	[J] Ribosomal protein S4 and related proteins
MKIIPDPF_01288	COG0100	[J] Ribosomal protein S11
MKIIPDPF_01289	COG0202	[K] DNA-directed RNA polymerase, alpha subunit/40 kD
MKIIPDPF_01290	COG1727	[J] Ribosomal protein L18E
MKIIPDPF_01291	COG0102	[J] Ribosomal protein L13
MKIIPDPF_01292	COG0103	[J] Ribosomal protein S9
MKIIPDPF_01293	COG1644	[K] DNA-directed RNA polymerase, subunit N (RpoN/RPB10)
MKIIPDPF_01294	COG1758	[K] DNA-directed RNA polymerase, subunit K/omega
MKIIPDPF_01295	COG0148	[G] Enolase
MKIIPDPF_01296	COG0052	[J] Ribosomal protein S2
MKIIPDPF_01297	COG1355	[R] Predicted dioxygenase
MKIIPDPF_01298	COG1577	[I] Mevalonate kinase
MKIIPDPF_01299	COG1608	[R] Predicted archaeal kinase
MKIIPDPF_01300	COG1304	[C] L-lactate dehydrogenase (FMN-dependent) and related alpha-hydroxy
MKIIPDPF_01301	COG0595	[R] Predicted hydrolase of the metallo-beta-lactamase superfamily
MKIIPDPF_01302	COG0142	[H] Geranylgeranyl pyrophosphate synthase
MKIIPDPF_01303	COG0008	[J] Glutamyl- and glutaminyl-tRNA synthetases
MKIIPDPF_01304	COG0436	[E] Aspartate/tyrosine/aromatic aminotransferase
MKIIPDPF_01306	ROG8038
MKIIPDPF_01307	COG5643	[R] Protein containing a metal-binding domain shared
MKIIPDPF_01308	ROG7838
MKIIPDPF_01309	ROG0618
MKIIPDPF_01311	COG1180	[O] Pyruvate-formate lyase-activating enzyme
MKIIPDPF_01312	ROG7641
MKIIPDPF_01313	COG4883	[S] Uncharacterized protein conserved in archaea
MKIIPDPF_01314	COG4855	[S] Uncharacterized protein conserved in archaea
MKIIPDPF_01315	COG0580	[G] Glycerol uptake facilitator and related permeases
MKIIPDPF_01317	COG0069	[E] Glutamate synthase domain 2
MKIIPDPF_01318	COG2218	[C] Formylmethanofuran dehydrogenase subunit C
MKIIPDPF_01319	COG4742	[K] Predicted transcriptional regulator
MKIIPDPF_01322	ROG0671
MKIIPDPF_01324	COG0641	[R] Arylsulfatase regulator (Fe-S oxidoreductase)
MKIIPDPF_01325	ROG1480
MKIIPDPF_01326	ROG0051
MKIIPDPF_01327	COG0778	[C] Nitroreductase
MKIIPDPF_01330	ROG3876
MKIIPDPF_01331	COG0040	[E] ATP phosphoribosyltransferase
MKIIPDPF_01332	COG0778	[C] Nitroreductase
MKIIPDPF_01333	COG1773	[C] Rubredoxin
MKIIPDPF_01334	COG1051	[F] ADP-ribose pyrophosphatase
MKIIPDPF_01335	COG3920	[T] Signal transduction histidine kinase
MKIIPDPF_01336	COG5012	[R] Predicted cobalamin binding protein
MKIIPDPF_01338	COG2524	[K] Predicted transcriptional regulator, contains C-terminal CBS
MKIIPDPF_01339	COG1899	[O] Deoxyhypusine synthase
MKIIPDPF_01341	COG0269	[G] 3-hexulose-6-phosphate synthase and related proteins
MKIIPDPF_01342	COG0310	[P] ABC-type Co2+ transport system, permease component
MKIIPDPF_01343	COG1930	[P] ABC-type cobalt transport system, periplasmic component
MKIIPDPF_01344	COG0619	[P] ABC-type cobalt transport system, permease component
MKIIPDPF_01345	COG1122	[P] ABC-type cobalt transport system, ATPase component
MKIIPDPF_01346	COG1731	[H] Archaeal riboflavin synthase
MKIIPDPF_01347	COG0655	[R] Multimeric flavodoxin WrbA
MKIIPDPF_01348	COG0463	[M] Glycosyltransferases involved in cell wall biogenesis
MKIIPDPF_01349	COG2456	[S] Uncharacterized conserved protein
MKIIPDPF_01350	COG0438	[M] Glycosyltransferase
MKIIPDPF_01351	COG0247	[C] Fe-S oxidoreductase
MKIIPDPF_01352	COG1139	[C] Uncharacterized conserved protein containing a ferredoxin-like
MKIIPDPF_01353	COG1891	[S] Uncharacterized protein conserved in archaea
MKIIPDPF_01354	COG0516	[F] IMP dehydrogenase/GMP reductase
MKIIPDPF_01355	COG0746	[H] Molybdopterin-guanine dinucleotide biosynthesis protein A
MKIIPDPF_01356	COG0164	[L] Ribonuclease HII
MKIIPDPF_01357	ROG0600
MKIIPDPF_01358	COG2242	[H] Precorrin-6B methylase 2
MKIIPDPF_01359	COG0163	[H] 3-polyprenyl-4-hydroxybenzoate decarboxylase
MKIIPDPF_01360	COG1078	[R] HD superfamily phosphohydrolases
MKIIPDPF_01361	COG0314	[H] Molybdopterin converting factor, large subunit
MKIIPDPF_01362	COG1056	[H] Nicotinamide mononucleotide adenylyltransferase
MKIIPDPF_01363	COG4555	[CP] ABC-type Na+ transport system, ATPase component
MKIIPDPF_01364	COG1853	[R] Conserved protein/domain typically associated with flavoprotein
MKIIPDPF_01365	COG0589	[T] Universal stress protein UspA and related
MKIIPDPF_01367	COG1773	[C] Rubredoxin
MKIIPDPF_01368	COG1773	[C] Rubredoxin
MKIIPDPF_01369	COG0426	[C] Uncharacterized flavoproteins
MKIIPDPF_01370	COG1528	[P] Ferritin-like protein
MKIIPDPF_01371	COG0450	[O] Peroxiredoxin
MKIIPDPF_01372	COG0605	[P] Superoxide dismutase
MKIIPDPF_01373	COG1541	[H] Coenzyme F390 synthetase
MKIIPDPF_01374	COG1541	[H] Coenzyme F390 synthetase
MKIIPDPF_01375	COG4747	[R] ACT domain-containing protein
MKIIPDPF_01376	COG1497	[K] Predicted transcriptional regulator
MKIIPDPF_01377	COG0618	[R] Exopolyphosphatase-related proteins
MKIIPDPF_01378	COG1400	[U] Signal recognition particle 19 kDa protein
MKIIPDPF_01379	COG1587	[H] Uroporphyrinogen-III synthase
MKIIPDPF_01380	COG0007	[H] Uroporphyrinogen-III methylase
MKIIPDPF_01381	COG0047	[F] Phosphoribosylformylglycinamidine (FGAM) synthase, glutamine amidotransferase domain
MKIIPDPF_01382	COG1828	[F] Phosphoribosylformylglycinamidine (FGAM) synthase, PurS component
MKIIPDPF_01383	COG0152	[F] Phosphoribosylaminoimidazolesuccinocarboxamide (SAICAR) synthase
MKIIPDPF_01384	COG0449	[M] Glucosamine 6-phosphate synthetase, contains amidotransferase and
MKIIPDPF_01385	COG0385	[R] Predicted Na+-dependent transporter
MKIIPDPF_01386	COG1216	[R] Predicted glycosyltransferases
MKIIPDPF_01387	COG0438	[M] Glycosyltransferase
MKIIPDPF_01388	COG3920	[T] Signal transduction histidine kinase
MKIIPDPF_01389	COG4121	[S] Uncharacterized conserved protein
MKIIPDPF_01390	COG1370	[O] Prefoldin, molecular chaperone implicated in de
MKIIPDPF_01391	COG1308	[K] Transcription factor homologous to NACalpha-BTF3
MKIIPDPF_01392	COG1409	[R] Predicted phosphohydrolases
MKIIPDPF_01393	ROG2726
MKIIPDPF_01394	ROG8080
MKIIPDPF_01396	COG1364	[E] N-acetylglutamate synthase (N-acetylornithine aminotransferase)
MKIIPDPF_01397	COG0548	[E] Acetylglutamate kinase
MKIIPDPF_01398	COG0473	[CE] Isocitrate/isopropylmalate dehydrogenase
MKIIPDPF_01399	COG0457	[R] FOG: TPR repeat
MKIIPDPF_01400	COG1413	[C] FOG: HEAT repeat
MKIIPDPF_01401	COG0039	[C] Malate/lactate dehydrogenases
MKIIPDPF_01402	COG0311	[H] Predicted glutamine amidotransferase involved in pyridoxine
MKIIPDPF_01403	COG0067	[E] Glutamate synthase domain 1
MKIIPDPF_01404	COG2218	[C] Formylmethanofuran dehydrogenase subunit C
MKIIPDPF_01405	COG1035	[C] Coenzyme F420-reducing hydrogenase, beta subunit
MKIIPDPF_01406	COG0069	[E] Glutamate synthase domain 2
MKIIPDPF_01407	COG2211	[G] Na+/melibiose symporter and related transporters
MKIIPDPF_01408	COG3369	[S] Uncharacterized conserved protein
MKIIPDPF_01409	ROG0799
MKIIPDPF_01410	COG0310	[P] ABC-type Co2+ transport system, permease component
MKIIPDPF_01411	ROG2772
MKIIPDPF_01412	COG0513	[LKJ] Superfamily II DNA and RNA helicases
MKIIPDPF_01413	COG0212	[H] 5-formyltetrahydrofolate cyclo-ligase
MKIIPDPF_01414	COG1714	[S] Predicted membrane protein/domain
MKIIPDPF_01415	COG0309	[O] Hydrogenase maturation factor
MKIIPDPF_01416	COG2007	[J] Ribosomal protein S8E
MKIIPDPF_01417	COG0417	[L] DNA polymerase elongation subunit (family B)
MKIIPDPF_01418	COG1011	[R] Predicted hydrolase (HAD superfamily)
MKIIPDPF_01420	ROG3719
MKIIPDPF_01421	COG1277	[R] ABC-type transport system involved in multi-copper
MKIIPDPF_01424	COG0708	[L] Exonuclease III
MKIIPDPF_01425	COG0370	[P] Fe2+ transport system protein B
MKIIPDPF_01426	COG1321	[K] Mn-dependent transcriptional regulator
MKIIPDPF_01427	COG1584	[S] Predicted membrane protein
MKIIPDPF_01428	COG0365	[I] Acyl-coenzyme A synthetases/AMP-(fatty) acid ligases
MKIIPDPF_01429	COG0459	[O] Chaperonin GroEL (HSP60 family)
MKIIPDPF_01430	ROG6243
MKIIPDPF_01431	COG0426	[C] Uncharacterized flavoproteins
MKIIPDPF_01432	COG1600	[C] Uncharacterized Fe-S protein
MKIIPDPF_01433	COG4740	[R] Predicted metalloprotease
MKIIPDPF_01434	COG2403	[R] Predicted GTPase
MKIIPDPF_01435	COG1745	[R] Predicted metal-binding protein
MKIIPDPF_01436	COG0141	[E] Histidinol dehydrogenase
MKIIPDPF_01437	COG0017	[J] Aspartyl/asparaginyl-tRNA synthetases
MKIIPDPF_01438	COG2082	[H] Precorrin isomerase
MKIIPDPF_01439	COG0001	[H] Glutamate-1-semialdehyde aminotransferase
MKIIPDPF_01441	ROG2390
MKIIPDPF_01442	COG4002	[R] Predicted phosphotransacetylase
MKIIPDPF_01443	COG0020	[I] Undecaprenyl pyrophosphate synthase
MKIIPDPF_01444	COG0084	[L] Mg-dependent DNase
MKIIPDPF_01445	COG0599	[S] Uncharacterized homolog of gamma-carboxymuconolactone decarboxylase subunit
MKIIPDPF_01446	COG1985	[H] Pyrimidine reductase, riboflavin biosynthesis
MKIIPDPF_01447	COG1790	[S] Uncharacterized protein conserved in archaea
MKIIPDPF_01448	COG1429	[H] Cobalamin biosynthesis protein CobN and related
MKIIPDPF_01449	COG2218	[C] Formylmethanofuran dehydrogenase subunit C
MKIIPDPF_01452	COG0470	[L] ATPase involved in DNA replication
MKIIPDPF_01453	COG0470	[L] ATPase involved in DNA replication
MKIIPDPF_01454	COG0169	[E] Shikimate 5-dehydrogenase
MKIIPDPF_01455	COG1458	[R] Predicted DNA-binding protein containing PIN domain
MKIIPDPF_01456	COG0124	[J] Histidyl-tRNA synthetase
MKIIPDPF_01457	COG0139	[E] Phosphoribosyl-AMP cyclohydrolase
MKIIPDPF_01458	COG1855	[R] ATPase (PilT family)
MKIIPDPF_01459	COG1082	[G] Sugar phosphate isomerases/epimerases
MKIIPDPF_01460	COG2085	[R] Predicted dinucleotide-binding enzymes
MKIIPDPF_01461	COG0794	[M] Predicted sugar phosphate isomerase involved in
MKIIPDPF_01462	COG1676	[J] tRNA splicing endonuclease
MKIIPDPF_01463	COG0180	[J] Tryptophanyl-tRNA synthetase
MKIIPDPF_01464	COG1300	[S] Uncharacterized membrane protein
MKIIPDPF_01465	ROG2661
MKIIPDPF_01466	COG2043	[S] Uncharacterized protein conserved in archaea
MKIIPDPF_01467	COG2043	[S] Uncharacterized protein conserved in archaea
MKIIPDPF_01468	COG0498	[E] Threonine synthase
MKIIPDPF_01469	COG2036	[B] Histones H3 and H4
MKIIPDPF_01470	COG1358	[J] Ribosomal protein HS6-type (S12/L30/L7a)
MKIIPDPF_01471	COG2053	[J] Ribosomal protein S28E/S33
MKIIPDPF_01472	COG2075	[J] Ribosomal protein L24E
MKIIPDPF_01473	COG0105	[F] Nucleoside diphosphate kinase
MKIIPDPF_01474	COG0532	[J] Translation initiation factor 2 (IF-2; GTPase)
MKIIPDPF_01475	COG2125	[J] Ribosomal protein S6E (S10)
MKIIPDPF_01476	COG5257	[J] Translation initiation factor 2, gamma subunit
MKIIPDPF_01477	COG1412	[R] Uncharacterized proteins of PilT N-term./Vapc superfamily
MKIIPDPF_01478	COG0221	[C] Inorganic pyrophosphatase
MKIIPDPF_01479	COG1095	[K] DNA-directed RNA polymerase, subunit E'
MKIIPDPF_01480	COG2093	[K] DNA-directed RNA polymerase, subunit E''
MKIIPDPF_01481	COG1909	[S] Uncharacterized protein conserved in archaea
MKIIPDPF_01482	COG2004	[J] Ribosomal protein S24E
MKIIPDPF_01483	COG1998	[J] Ribosomal protein S27AE
MKIIPDPF_01484	COG0165	[E] Argininosuccinate lyase
MKIIPDPF_01485	COG3247	[S] Uncharacterized conserved protein
MKIIPDPF_01486	COG1365	[R] Predicted ATPase (PP-loop superfamily)
MKIIPDPF_01487	COG1207	[M] N-acetylglucosamine-1-phosphate uridyltransferase (contains nucleotidyltransferase and I-patch
MKIIPDPF_01488	COG1881	[R] Phospholipid-binding protein
MKIIPDPF_01489	COG1474	[LO] Cdc6-related protein, AAA superfamily ATPase
MKIIPDPF_01490	COG2064	[NU] Flp pilus assembly protein TadC
MKIIPDPF_01491	COG0644	[C] Dehydrogenases (flavoproteins)
MKIIPDPF_01492	COG1145	[C] Ferredoxin
MKIIPDPF_01493	ROG0653
MKIIPDPF_01494	ROG2548
MKIIPDPF_01495	COG2116	[P] Formate/nitrite family of transporters
MKIIPDPF_01496	COG0243	[C] Anaerobic dehydrogenases, typically selenocysteine-containing
MKIIPDPF_01497	COG1035	[C] Coenzyme F420-reducing hydrogenase, beta subunit
MKIIPDPF_01499	COG3920	[T] Signal transduction histidine kinase
MKIIPDPF_01500	ROG5354
MKIIPDPF_01501	COG1287	[R] Uncharacterized membrane protein, required for N-linked
MKIIPDPF_01503	COG1822	[S] Predicted archaeal membrane protein
MKIIPDPF_01504	COG3339	[S] Uncharacterized conserved protein
MKIIPDPF_01505	COG4311	[E] Sarcosine oxidase delta subunit
MKIIPDPF_01506	COG1673	[S] Uncharacterized protein conserved in archaea
MKIIPDPF_01507	ROG0256
MKIIPDPF_01508	COG1201	[R] Lhr-like helicases
MKIIPDPF_01509	ROG0923
MKIIPDPF_01510	ROG4619
MKIIPDPF_01511	ROG4619
MKIIPDPF_01512	COG1846	[K] Transcriptional regulators
MKIIPDPF_01513	COG0534	[V] Na+-driven multidrug efflux pump
MKIIPDPF_01514	COG0798	[P] Arsenite efflux pump ACR3 and related
MKIIPDPF_01515	ROG3607
MKIIPDPF_01516	COG0463	[M] Glycosyltransferases involved in cell wall biogenesis
MKIIPDPF_01517	COG1215	[M] Glycosyltransferases, probably involved in cell wall
MKIIPDPF_01518	COG0438	[M] Glycosyltransferase
MKIIPDPF_01519	COG1089	[M] GDP-D-mannose dehydratase
MKIIPDPF_01520	COG0399	[M] Predicted pyridoxal phosphate-dependent enzyme apparently involved
MKIIPDPF_01521	COG0438	[M] Glycosyltransferase
MKIIPDPF_01522	COG0454	[KR] Histone acetyltransferase HPA2 and related acetyltransferases
MKIIPDPF_01524	COG0438	[M] Glycosyltransferase
MKIIPDPF_01525	ROG1116
MKIIPDPF_01526	COG2327	[S] Uncharacterized conserved protein
MKIIPDPF_01529	COG1035	[C] Coenzyme F420-reducing hydrogenase, beta subunit
MKIIPDPF_01530	COG2244	[R] Membrane protein involved in the export
MKIIPDPF_01531	ROG2794
MKIIPDPF_01533	COG1216	[R] Predicted glycosyltransferases
MKIIPDPF_01535	COG0562	[M] UDP-galactopyranose mutase
MKIIPDPF_01536	COG0562	[M] UDP-galactopyranose mutase
MKIIPDPF_01537	COG2244	[R] Membrane protein involved in the export
MKIIPDPF_01539	COG1988	[R] Predicted membrane-bound metal-dependent hydrolases
MKIIPDPF_01541	COG1073	[R] Hydrolases of the alpha/beta superfamily
MKIIPDPF_01542	ROG4758
MKIIPDPF_01543	COG3920	[T] Signal transduction histidine kinase
MKIIPDPF_01544	COG1305	[E] Transglutaminase-like enzymes, putative cysteine proteases
MKIIPDPF_01545	COG3920	[T] Signal transduction histidine kinase
MKIIPDPF_01546	COG1887	[M] Putative glycosyl/glycerophosphate transferases involved in teichoic
MKIIPDPF_01547	COG0438	[M] Glycosyltransferase
MKIIPDPF_01548	COG0438	[M] Glycosyltransferase
MKIIPDPF_01549	COG1887	[M] Putative glycosyl/glycerophosphate transferases involved in teichoic
MKIIPDPF_01550	COG2244	[R] Membrane protein involved in the export
MKIIPDPF_01551	COG0240	[C] Glycerol-3-phosphate dehydrogenase
MKIIPDPF_01552	COG1213	[M] Predicted sugar nucleotidyltransferases
MKIIPDPF_01553	COG0438	[M] Glycosyltransferase
MKIIPDPF_01555	COG2060	[P] K+-transporting ATPase, A chain
MKIIPDPF_01556	COG1807	[M] 4-amino-4-deoxy-L-arabinose transferase and related glycosyltransferases of
MKIIPDPF_01557	COG0451	[MG] Nucleoside-diphosphate-sugar epimerases
MKIIPDPF_01558	COG0463	[M] Glycosyltransferases involved in cell wall biogenesis
MKIIPDPF_01559	COG0451	[MG] Nucleoside-diphosphate-sugar epimerases
MKIIPDPF_01560	COG0438	[M] Glycosyltransferase
MKIIPDPF_01561	COG0463	[M] Glycosyltransferases involved in cell wall biogenesis
MKIIPDPF_01562	COG0392	[S] Predicted integral membrane protein
MKIIPDPF_01563	COG2244	[R] Membrane protein involved in the export
MKIIPDPF_01564	COG0451	[MG] Nucleoside-diphosphate-sugar epimerases
MKIIPDPF_01565	COG4743	[S] Predicted membrane protein
MKIIPDPF_01566	COG1470	[S] Predicted membrane protein
MKIIPDPF_01567	COG4042	[S] Predicted membrane protein
MKIIPDPF_01568	COG4041	[S] Predicted membrane protein
MKIIPDPF_01569	COG4040	[S] Predicted membrane protein
MKIIPDPF_01570	COG4039	[S] Predicted membrane protein
MKIIPDPF_01571	COG4038	[S] Predicted membrane protein
MKIIPDPF_01572	COG4037	[S] Predicted membrane protein
MKIIPDPF_01573	COG4036	[S] Predicted membrane protein
MKIIPDPF_01574	COG4078	[S] Predicted membrane protein
MKIIPDPF_01575	ROG4347
MKIIPDPF_01576	COG0650	[C] Formate hydrogenlyase subunit 4
MKIIPDPF_01577	ROG7027
MKIIPDPF_01578	COG4035	[S] Predicted membrane protein
MKIIPDPF_01579	COG4084	[S] Uncharacterized protein conserved in archaea
MKIIPDPF_01580	COG3260	[C] Ni,Fe-hydrogenase III small subunit
MKIIPDPF_01581	COG3261	[C] Ni,Fe-hydrogenase III large subunit
MKIIPDPF_01582	COG1145	[C] Ferredoxin
MKIIPDPF_01583	COG1145	[C] Ferredoxin
MKIIPDPF_01584	COG4030	[S] Uncharacterized protein conserved in archaea
MKIIPDPF_01585	COG2037	[C] Formylmethanofuran:tetrahydromethanopterin formyltransferase
MKIIPDPF_01586	COG0524	[G] Sugar kinases, ribokinase family
MKIIPDPF_01587	COG1145	[C] Ferredoxin
MKIIPDPF_01588	COG1125	[E] ABC-type proline/glycine betaine transport systems, ATPase
MKIIPDPF_01591	COG1266	[R] Predicted metal-dependent membrane protease
MKIIPDPF_01592	COG2897	[P] Rhodanese-related sulfurtransferase
MKIIPDPF_01593	ROG3733
MKIIPDPF_01594	COG3920	[T] Signal transduction histidine kinase
MKIIPDPF_01595	COG0350	[L] Methylated DNA-protein cysteine methyltransferase
MKIIPDPF_01597	ROG4630
MKIIPDPF_01598	COG1880	[C] CO dehydrogenase/acetyl-CoA synthase epsilon subunit
MKIIPDPF_01599	COG1880	[C] CO dehydrogenase/acetyl-CoA synthase epsilon subunit
MKIIPDPF_01600	COG1152	[C] CO dehydrogenase/acetyl-CoA synthase alpha subunit
MKIIPDPF_01601	COG1152	[C] CO dehydrogenase/acetyl-CoA synthase alpha subunit
MKIIPDPF_01602	COG1142	[C] Fe-S-cluster-containing hydrogenase components 2
MKIIPDPF_01603	COG0464	[O] ATPases of the AAA+ class
MKIIPDPF_01604	COG0104	[F] Adenylosuccinate synthase
MKIIPDPF_01605	COG0351	[H] Hydroxymethylpyrimidine/phosphomethylpyrimidine kinase
MKIIPDPF_01606	COG1920	[S] Uncharacterized conserved protein
MKIIPDPF_01607	ROG3261
MKIIPDPF_01608	COG0442	[J] Prolyl-tRNA synthetase
MKIIPDPF_01609	COG0371	[C] Glycerol dehydrogenase and related enzymes
MKIIPDPF_01610	COG1860	[S] Uncharacterized protein conserved in archaea
MKIIPDPF_01611	COG0120	[G] Ribose 5-phosphate isomerase
MKIIPDPF_01612	ROG3612
MKIIPDPF_01613	COG1108	[P] ABC-type Mn2+/Zn2+ transport systems, permease components
MKIIPDPF_01614	COG1121	[P] ABC-type Mn/Zn transport systems, ATPase component
MKIIPDPF_01615	COG0803	[P] ABC-type metal ion transport system, periplasmic
MKIIPDPF_01616	COG0864	[K] Predicted transcriptional regulators containing the CopG/Arc/MetJ
MKIIPDPF_01617	COG2875	[H] Precorrin-4 methylase
MKIIPDPF_01618	COG1810	[S] Uncharacterized protein conserved in archaea
MKIIPDPF_01619	COG2034	[S] Predicted membrane protein
MKIIPDPF_01620	COG1708	[R] Predicted nucleotidyltransferases
MKIIPDPF_01621	COG2445	[S] Uncharacterized conserved protein
MKIIPDPF_01622	COG2445	[S] Uncharacterized conserved protein
MKIIPDPF_01624	COG4052	[R] Uncharacterized protein related to methyl coenzyme
MKIIPDPF_01626	COG2018	[R] Uncharacterized distant relative of homeotic protein
MKIIPDPF_01627	COG2229	[R] Predicted GTPase
MKIIPDPF_01628	COG0467	[T] RecA-superfamily ATPases implicated in signal transduction
MKIIPDPF_01629	COG0457	[R] FOG: TPR repeat
MKIIPDPF_01630	COG0472	[M] UDP-N-acetylmuramyl pentapeptide phosphotransferase/UDP-N-acetylglucosamine-1-phosphate transferase
MKIIPDPF_01631	COG1710	[S] Uncharacterized protein conserved in archaea
MKIIPDPF_01632	COG1771	[S] Uncharacterized protein conserved in archaea
MKIIPDPF_01633	COG0143	[J] Methionyl-tRNA synthetase
MKIIPDPF_01635	COG2219	[L] Eukaryotic-type DNA primase, large subunit
MKIIPDPF_01637	COG1467	[L] Eukaryotic-type DNA primase, catalytic (small) subunit
MKIIPDPF_01638	COG1429	[H] Cobalamin biosynthesis protein CobN and related
MKIIPDPF_01639	COG1429	[H] Cobalamin biosynthesis protein CobN and related
MKIIPDPF_01640	COG2250	[S] Uncharacterized conserved protein related to C-terminal
MKIIPDPF_01641	COG1746	[J] tRNA nucleotidyltransferase (CCA-adding enzyme)
MKIIPDPF_01642	COG1514	[J] 2'-5' RNA ligase
MKIIPDPF_01643	ROG8330
MKIIPDPF_01644	COG1465	[E] Predicted alternative 3-dehydroquinate synthase
MKIIPDPF_01645	COG1830	[G] DhnA-type fructose-1,6-bisphosphate aldolase and related enzymes
MKIIPDPF_01646	COG0500	[QR] SAM-dependent methyltransferases
MKIIPDPF_01648	COG1829	[R] Predicted archaeal kinase (sugar kinase superfamily)
MKIIPDPF_01649	COG1387	[ER] Histidinol phosphatase and related hydrolases of
MKIIPDPF_01651	ROG0886
MKIIPDPF_01652	COG0501	[O] Zn-dependent protease with chaperone function
MKIIPDPF_01653	COG2932	[K] Predicted transcriptional regulator
MKIIPDPF_01654	COG0710	[E] 3-dehydroquinate dehydratase
MKIIPDPF_01655	COG4053	[S] Uncharacterized protein conserved in archaea
MKIIPDPF_01656	COG0074	[C] Succinyl-CoA synthetase, alpha subunit
MKIIPDPF_01657	COG1257	[I] Hydroxymethylglutaryl-CoA reductase
MKIIPDPF_01658	COG1814	[S] Uncharacterized membrane protein
MKIIPDPF_01659	COG1074	[L] ATP-dependent exoDNAse (exonuclease V) beta subunit
MKIIPDPF_01660	COG3339	[S] Uncharacterized conserved protein
MKIIPDPF_01661	ROG4290
MKIIPDPF_01662	COG0501	[O] Zn-dependent protease with chaperone function
MKIIPDPF_01663	ROG5354
MKIIPDPF_01664	COG2043	[S] Uncharacterized protein conserved in archaea
MKIIPDPF_01665	COG3920	[T] Signal transduction histidine kinase
MKIIPDPF_01666	ROG1271
MKIIPDPF_01667	COG2035	[S] Predicted membrane protein
MKIIPDPF_01668	COG0574	[G] Phosphoenolpyruvate synthase/pyruvate phosphate dikinase
MKIIPDPF_01669	COG3920	[T] Signal transduction histidine kinase
MKIIPDPF_01670	COG2202	[T] FOG: PAS/PAC domain
MKIIPDPF_01671	COG1429	[H] Cobalamin biosynthesis protein CobN and related
MKIIPDPF_01673	COG1122	[P] ABC-type cobalt transport system, ATPase component
MKIIPDPF_01674	COG0619	[P] ABC-type cobalt transport system, permease component
MKIIPDPF_01675	ROG0546
MKIIPDPF_01676	COG1239	[H] Mg-chelatase subunit ChlI
MKIIPDPF_01677	COG0438	[M] Glycosyltransferase
MKIIPDPF_01678	COG1415	[S] Uncharacterized conserved protein
MKIIPDPF_01679	COG0784	[T] FOG: CheY-like receiver
MKIIPDPF_01680	COG3920	[T] Signal transduction histidine kinase
MKIIPDPF_01681	COG0784	[T] FOG: CheY-like receiver
MKIIPDPF_01682	COG4251	[T] Bacteriophytochrome (light-regulated signal transduction histidine kinase)
MKIIPDPF_01683	COG0178	[L] Excinuclease ATPase subunit
MKIIPDPF_01684	COG0556	[L] Helicase subunit of the DNA excision
MKIIPDPF_01685	COG0322	[L] Nuclease subunit of the excinuclease complex
MKIIPDPF_01686	COG3707	[T] Response regulator with putative antiterminator output
MKIIPDPF_01687	COG0467	[T] RecA-superfamily ATPases implicated in signal transduction
MKIIPDPF_01689	COG1363	[G] Cellulase M and related proteins
MKIIPDPF_01690	ROG5297
MKIIPDPF_01691	COG1701	[S] Uncharacterized protein conserved in archaea
MKIIPDPF_01692	COG1936	[F] Predicted nucleotide kinase (related to CMP
MKIIPDPF_01693	COG1931	[S] Uncharacterized protein conserved in archaea
MKIIPDPF_01694	COG2102	[R] Predicted ATPases of PP-loop superfamily
MKIIPDPF_01695	COG1285	[S] Uncharacterized membrane protein
MKIIPDPF_01697	ROG7277
MKIIPDPF_01699	ROG6380
MKIIPDPF_01701	COG5643	[R] Protein containing a metal-binding domain shared
MKIIPDPF_01702	COG4122	[R] Predicted O-methyltransferase
MKIIPDPF_01704	COG0454	[KR] Histone acetyltransferase HPA2 and related acetyltransferases
MKIIPDPF_01706	COG1382	[O] Prefoldin, chaperonin cofactor
MKIIPDPF_01707	COG2892	[S] Uncharacterized protein conserved in archaea
MKIIPDPF_01708	COG2136	[JA] Predicted exosome subunit/U3 small nucleolar ribonucleoprotein
MKIIPDPF_01709	COG1996	[K] DNA-directed RNA polymerase, subunit RPC10 (contains
MKIIPDPF_01710	COG1997	[J] Ribosomal protein L37AE/L43A
MKIIPDPF_01711	COG2123	[J] RNase PH-related exoribonuclease
MKIIPDPF_01712	COG0689	[J] RNase PH
MKIIPDPF_01713	COG1097	[J] RNA-binding protein Rrp4 and related proteins
MKIIPDPF_01714	COG1500	[J] Predicted exosome subunit
MKIIPDPF_01715	COG0638	[O] 20S proteasome, alpha and beta subunits
MKIIPDPF_01716	COG1369	[J] RNase P/RNase MRP subunit POP5
MKIIPDPF_01717	COG1603	[J] RNase P/RNase MRP subunit p30
MKIIPDPF_01718	COG1325	[J] Predicted exosome subunit
MKIIPDPF_01719	COG1632	[J] Ribosomal protein L15E
MKIIPDPF_01720	ROG4101
MKIIPDPF_01721	COG0330	[O] Membrane protease subunits, stomatin/prohibitin homologs
MKIIPDPF_01722	COG1585	[OU] Membrane protein implicated in regulation of
MKIIPDPF_01723	COG2932	[K] Predicted transcriptional regulator
MKIIPDPF_01724	ROG0450
MKIIPDPF_01726	COG0209	[F] Ribonucleotide reductase, alpha subunit
MKIIPDPF_01727	COG1402	[R] Uncharacterized protein, putative amidase
MKIIPDPF_01728	COG2016	[J] Predicted RNA-binding protein (contains PUA domain)
MKIIPDPF_01729	COG1958	[K] Small nuclear ribonucleoprotein (snRNP) homolog
MKIIPDPF_01730	COG2126	[J] Ribosomal protein L37E
MKIIPDPF_01731	COG4026	[R] Uncharacterized protein containing TOPRIM domain, potential
MKIIPDPF_01732	COG0034	[F] Glutamine phosphoribosylpyrophosphate amidotransferase
MKIIPDPF_01733	COG0826	[O] Collagenase and related proteases
MKIIPDPF_01734	COG0517	[R] FOG: CBS domain
MKIIPDPF_01735	COG1348	[P] Nitrogenase subunit NifH (ATPase)
MKIIPDPF_01736	COG1833	[S] Uncharacterized conserved protein
MKIIPDPF_01737	COG2090	[S] Uncharacterized protein conserved in archaea
MKIIPDPF_01739	COG1872	[S] Uncharacterized conserved protein
MKIIPDPF_01741	COG2031	[I] Short chain fatty acids transporter
MKIIPDPF_01742	COG1210	[M] UDP-glucose pyrophosphorylase
MKIIPDPF_01743	COG1266	[R] Predicted metal-dependent membrane protease
MKIIPDPF_01744	ROG3506
MKIIPDPF_01745	COG4025	[S] Predicted membrane protein
MKIIPDPF_01746	COG1991	[S] Uncharacterized conserved protein
MKIIPDPF_01747	COG1989	[NOU] Type II secretory pathway, prepilin signal
MKIIPDPF_01748	COG1287	[R] Uncharacterized membrane protein, required for N-linked
MKIIPDPF_01749	COG0504	[F] CTP synthase (UTP-ammonia lyase)
MKIIPDPF_01750	COG3635	[G] Predicted phosphoglycerate mutase, AP superfamily
MKIIPDPF_01751	COG0460	[E] Homoserine dehydrogenase
MKIIPDPF_01752	COG2061	[E] ACT-domain-containing protein, predicted allosteric regulator of
MKIIPDPF_01753	COG0721	[J] Asp-tRNAAsn/Glu-tRNAGln amidotransferase C subunit
MKIIPDPF_01754	COG0367	[E] Asparagine synthase (glutamine-hydrolyzing)
MKIIPDPF_01755	COG3576	[R] Predicted flavin-nucleotide-binding protein structurally related to
MKIIPDPF_01757	COG0428	[P] Predicted divalent heavy-metal cations transporter
MKIIPDPF_01758	COG2406	[R] Protein distantly related to bacterial ferritins
MKIIPDPF_01759	COG4892	[R] Predicted heme/steroid binding protein
MKIIPDPF_01760	COG0028	[EH] Thiamine pyrophosphate-requiring enzymes [acetolactate synthase, pyruvate
MKIIPDPF_01761	COG4619	[R] ABC-type uncharacterized transport system, ATPase component
MKIIPDPF_01762	COG4662	[H] ABC-type tungstate transport system, periplasmic component
MKIIPDPF_01763	COG2998	[H] ABC-type tungstate transport system, permease component
MKIIPDPF_01764	COG0474	[P] Cation transport ATPase
MKIIPDPF_01765	ROG2647
MKIIPDPF_01766	ROG0137
MKIIPDPF_01768	ROG0137
MKIIPDPF_01769	COG0347	[E] Nitrogen regulatory protein PII
MKIIPDPF_01770	COG0004	[P] Ammonia permease
MKIIPDPF_01771	COG0347	[E] Nitrogen regulatory protein PII
MKIIPDPF_01773	COG0214	[H] Pyridoxine biosynthesis enzyme
MKIIPDPF_01775	COG0524	[G] Sugar kinases, ribokinase family
MKIIPDPF_01776	COG1411	[R] Uncharacterized protein related to proFAR isomerase
MKIIPDPF_01778	COG4744	[S] Uncharacterized conserved protein
MKIIPDPF_01780	COG4827	[R] Predicted transporter
MKIIPDPF_01781	COG1429	[H] Cobalamin biosynthesis protein CobN and related
MKIIPDPF_01782	ROG1000
MKIIPDPF_01783	COG3874	[S] Uncharacterized conserved protein
MKIIPDPF_01784	COG1361	[M] S-layer domain
MKIIPDPF_01785	COG4978	[KT] Transcriptional regulator, effector-binding domain/component
MKIIPDPF_01786	COG2510	[S] Predicted membrane protein
MKIIPDPF_01787	COG1087	[M] UDP-glucose 4-epimerase
