# Supplementary material for: Integrating metagenomic binning with flux balance analysis to unravel syntrophies in anaerobic CO2 methanation
Source: Microbiome. 2022 Aug 3;10:117. doi: 10.1186/s40168-022-01311-1 (PMC9347119; doi:10.1186/s40168-022-01311-1)
Supplement: Supplementary file 9 — Additional file 8: Dataset S7. Operons predicted by Operon Mapper in MAGs. Results are available at 10.6084/m9.figshare.16691878. [file 40168_2022_1311_MOESM8_ESM.zip › predicted_orfs_bin_4_unicycler]

>MKIIPDPF_00001	
ATGGACTCCATGAGATTCATAACACTCATCCTCAAGAATCCCTTCAGAAACCGTGCAAGGACTCTCCTTGCAGTTACAGGGATCGCGATAGGGATTGCAACCATAGTAACCCTCGGTGTGATAACAGAGGGGCTCAAGACGTCAACCGAGAACACCCTCAAGGCTGGTGGAGCTGATTTTACCATTGTGGAGTCCAATGTCTCGGACATGTTCTTCAGTAAGATAGACCAGGAATACGTGGACCGGGTCAGGAACGTGAGCGGTGTTGAGGATGCCGTCGGGATCCTCATGGCGGTGCAGCCCCTTGACGACAACCCATACTTCGTGCTCATAGGAATTGAACCCTCAAAGATCAACATGAGCCAGATAAAGGTGACCTCAGGAAGGACCCTCACCGATCCTGACGCTGATGAGGTGATACTGGGTAAGGTTGCTGCAGAGAACCACAACAGGAGCGTTGGGGACACCATAAAGATAAAGAACCATGATTACACTGTTGTGGGTATATTCGAGTCCGGTGACATGCAGCAAGACGCCGGCGCCTTCATATCCCTCAAAATGCTTCAGGAGATTGAAGAGAAGGAGGATAAGGTCACCATGATCTACGTGAAGATAGATAAAAATGCAGATGTGGATGATGTTACAGAAAGGATTGAGGAGAAATACGGTGACCTTACAACCATAGCATCCCTTGAGGACCTCCAGAGCGTTGACCAGGGGCTTCAGACAGTTGACACCGCCACCTGGGCCATATCCCTCCTTGCAATAATCATCGGAGGGATAGGTGTTATAAACACCATGATAATGTCCGTGTTCGAGAGGACCCGTGAGATAGGGGTGCTCAAGGCAGTTGGCTGGAAGGACAGACGCATACTGGCCATGATACTCGGTGAATCTGTAGTTATCACCGTCATCGCAGCCATTGCAGGATCCGTCCTTGGTGTTGCAGCGATACAGGTACTCCTTGAACTGGGGATGAAGGGGTTCATTGAACCCGTCTATACCCCTGAGATATTCATAAGGGCCTTCGGGGTTGCCTTCAGTGTGGGCATCCTTGGAGGACTTTACCCTGCATACAGGGCATCCAGGCTCGCCCCCACAGAGGCCCTCAGATACGAGTAG
>MKIIPDPF_00002	
ATGGAAAGGATCATCGAGATAAGGAGCCTCAGGAAGAGCTTTGACGGTGGGAGGATAAAAGCCCTTAACGGTGTTGACCTCGACGTTGACCATGGTGAGTTCGTCTCAATCATGGGTCCCTCAGGGTCAGGGAAATCAACACTCCTTAACATGATAGGCGCACTTGACGTGCCCGACTCAGGGACAGTGAAGGTTGCTGGAAGGGACCTTAAGGATGAAAGGGATCTAAGCCGTTTAAGGGCTGAGGAGATAGGATTTGTTTTCCAGCTCCACAACCTCATACCCAACCTGACGGCCCTTGAGAACGTTGAGATACCCATGTTTGCAGTTAAATGGGATGATATGGAGGGGAGGGCCATGGAACTCCTTGACTATGTTGGTCTTGCAGATAAGGCTGACAGGAAACCAACAGAGCTCTCGGGTGGTGAGAGGCAGAGGGTTGCCATTGCAAGGGCCCTTGCAAACGATCCATCAATAATCCTTGCAGATGAACCAACAGGCTCCCTTGACTCAAGGACAGGCAAGCGTATACTGGAGGGTCTAAGGGAGCTTCAGGAGGATGAGGGCGTGACCCTCATTGTGGTTACCCATGACCCTGATGTTGCCTCAATGGCCTCAAGGATAGTCAGGATACTGGATGGGGTTATAATCAGCGATGATGCCTAG
>MKIIPDPF_00003	
ATGACTGAAAAACTGAAGGTTGCCTGGTGCATTACCGGGGCTGGGGAGAAACTGACAGAAACATACGCCATAATGAAGGACATAAAGAACCTCTACGGTGACAGGGTTGAGATAAACGTTTTCATCTCAAAGGCAGGGGATCAGGTTGTAAAGTACTATGGCCTCTACAGGGACCTTGAAACCAGCTTTGACAGGAAATGGGTTGAGATAAACGCAAACTCCCCCTTCCTTGCAGGGCAGGTGCAGCTGGGTAAGTACGACTTCGTGCTTGTGGCTCCATGCACATCCAACAGCACTGCCAAGATATCCCTGAGGATCGCGGATACCCTCATAACAAACGCCGTGATAATGGCCCAGAAGGCCTCCGTGCCCGTTTATATAATGCCATCAGACTACAGTGAGGGGGTTGTTGTAACAACACTGCCCAACGGTAAAAAGCTTGAGCTGAAGATAACAAGGGAGGATGTGGAACACGTTAAGAGGATCTCAAGGATGGACGACACCGAGGTTTTCAGTGACCCCCACCATATCTACAAGATCTTTGAGAAATGGACCTACCCCAAAGAAGAAAAATAG
>MKIIPDPF_00004	
ATGTCAGAGAATGTTGTATTTGTTAGGGAGACCGGGAACAGGGGAGAGCAGACCTTTGAGATAAACCAGAACAGGGTGAGGATGAAGGAGAAACAGAAAGGAACCTACTCAATAACCTTCGAAAGCCCTGATAAGGAGGACATTGAGAGGGCCATGGCATTCTTCGAGTCAATGACAGACATTGAGCCACTCACAATGAACATTGCAGACACAGGTGAGATAAAGGCTTACTTCAAGGGCACAGCACCCTTCAGCCAGAAAAAGGAGGAAGGGATGACGGTATACACCTATGGTGTCACCATCCAGGAGATACAGTGA
>MKIIPDPF_00005	
TTGGAGATAAAGAAGATAGGTATAGAACCCGGAGAGGATGTTAACATAATACTTGGACAGAGCCACTTCATCAAGACGGTGGAGGACATATACGAGGCAATCGTGAACACGGTGCCCCAGGCAAGATTCGGAATAGCCTTTGCAGAGGCCTCAGGGGACTGCCTTGTCAGGCATGAGGGGAACGATGAGGAACTTGAGGAACTGGCATCAGAGACCATGCTTGAAATCGCAGCGGGACACTCATTCATAGTGTTCCTCAGGAACGCCTTCCCAATAAATGTACTGCAGCGCATAAAGGACGTCCCGGAGGTCGTGAACATATACTGTGCAACAGCAAACCCCGTTGAAGTTATAATAGCAGAGACCGAACAGGGGAGGGGTATTATAGGTGTTGTGGACGGCCAGAGCCCCGGAGGAATCGAGGGCGAGGAGGACAAGGCGGAGAGAAAGGAGTTCCTGAGGGTTATAGGCTACAAGTTCTAG
>MKIIPDPF_00006	
ATGAAAGAGAAAAGTAAGGAAATCGGTTCCCGCATAAAGGAGCTCAGAGAACTCTCCGAGATCAGCCCTGAGGAAATGGCTGATTACCTCAAAATCGACGTTGAAAGCTACATGAAATATGAGAGCGGTGAGGAGGACATACCCGCAAGCATACTCTTTGAGATAGCCCACAAACTTGGCGTTGACATGGGCCTTCTCCTCACAGGCGAGGAGACAAGGATGCACATCTTCACGGTTACAAGGAAGGGTAAAGGAGTGGAGGTTGAAAGGAGAAAACAGTACCGCTATGAAAACCTTGCAGAGAAATTCATACACAAAAAGGCAGAACCCTTCATAGTCACCGTTGAACCAAGGGATGGGAAGCCAAAAACAAACAGCCACCCCGGCCAGGAATTCAACTACGTGCTTGAGGGCCGTATAAGGTTCTACATACACGACAATGAGATAATACTCAACGAGGGAGACTCAATATTCTTTGACTCATCATATGAGCATGCAATGGAGGCCCTTGACGGTAAAAGGGCCAGATTCCTTGCAATAATCATGTAG
>MKIIPDPF_00007	
ATGACTTCACTAATCAATGAATTCGTGAACCGCGTGGAATTCGACTCATATGAGGACTTCCATGAGAACTTCAGGATAAAGGTGCCTGAGAACTTCAACTTCGCCTATGATGTTGTGGACCGCTACGCTGAGATGGAGCCTGAAAAGACCGCCATAGTCTGGTGCAACGACAGCGGCGATGAAAAAAGGATAACCTTCAGGGAACTCAGGGAGAAATCAGAGCGGACCGCGAACTTTTTCATAAGGGAGGGTATCAAGAAGGGAGACACCGTAATGCTAACCCTCAAGGCAAGGTACGACTTCTGGTACTGCCTCCTTGGACTCCACAGGATAGGCGCCATTGCCATACCCGCAACACACATGCTCAAGGAAAAGGACATAATCTACAGGATACATGAAGCCGATATAAAGATGGTTGTCTGCATAGCAGAGAATGGAGTCCCGGAGGTCTTCGATACAGCCATCAACGAACTTGGAGCCGACGTTAAAAGGGTCATCGTTGGTGAAACAGACAGGGATGGCTGGCTCAACCTGAGGTCTGAACTTGAAGTTGTCCCCTCCGAATTCAGGAAACCCGAGGGGGATGAGTATCCCGGCGGCAGCGACACCCTCCTTGTATACTTCTCATCAGGGACTACAGGGATGCCCAAGATGATAGAACACGACCACACATACCCCCTGGGGCATATAATAACAGCAAAGTACTGGCAGAACGTCCGCGAGGACGGCCTCCACTACACCGTTGCAGATACCGGATGGGCCAAGGCCATGTGGGGTCAGATCTACGGCCAGTGGATAGCCGGAAGCGCCGTGTTCGTCTATGACTATGACCGCTTCGACCCCGAGAAGATGCTTGAAAAGCTGGAAAAATATGATATCACAACATTCTGCGCCCCCCCGACCATCTACAGGTTCCTGATAAAGGAGGACCTCTCAAGGTACGACCTCTCAGGGATAGAGTACGCTGTAACAGCAGGCGAACCCCTCAACCCCGAGGTCTTTAACAGGTTCAGGGAACACACGGGCCTGAAGCTCATGGAGGGCTTCGGTCAGACAGAATGCGTTGTCTGCATCGCAAACTTCCCATGGATGGAACCTAAACCAGGGTCAATGGGAAAACCATCCCCGGGTTACAGGATAGAACTGGTTGACAGGGACTGCAGCCCGGTTGACGTGGGTGAGGAAGGAGAGATAGTTATAGACACCTCCAGTGGGAAACCCATAGGCCTCTTCAACGGGTACTACAGGAACCCCGAGAAGACATCGGAGGTCTGGCATGACGGCTACTACCATACAGGTGACACAGCCTGGATGGATGAGGACGGGTACATGTGGTTTGTTGGCAGGACCGACGATATAATCAAAAGCTCAGGTTACCGTATAGGGCCCTTCGAGGTTGAAAGCGCCATAATATCACACCCCTCTGTCCTTGAATGTGCGGTTACAGGTTACCCCGACCCCATAAGGGGACAGGTCGTCAAGGCAACAATCGTCCTTGCAAAGGGCTATGAACCCTCAGAGGAACTCAAAAAAGAGATACAGGACCATGTGAAGAGGGTGACGGCCCCCTACAAGTACCCCAGGATAGTTGAATTTGTGGATGAACTCCCCAAGACCATAAGCGGTAAGATAAGGCGGGTTGAGATAAGGGAGCATGACCTTGAAGGAGACGGTGGAAACCAATGA
>MKIIPDPF_00008	
ATGAAGAAGGCTTACCCTCTTATAAACAAACTCGAATGCAAGGCCTGCGAGCGCTGCATAATCGCATGCCCACGGAACGTCCTTTACATGAGCAGTAAGATCAATGAACGCGGCTACCACTACGTTGAATACAGGGGCGATGGCTGCAACGGGTGCGGGAACTGCTACTACACCTGCCCCGAGATCAATGCAATCGAGGTCCATATAGAGAGGTGTGATGATAGCAACACAGATTGCTAA
>MKIIPDPF_00009	
ATGGCAACACAGATGGTTAAGGGCAACACCGCAGTCATCATAGGTGCCATGTACGCAGGCTGCGACTGCTACTTCGGATACCCCATAACACCCGCAAGCGAGATACTCCATGAAGCCTCAAGGTACTTCCCCATGGTCGGGCGTAAATTCGTCCAGGCAGAATCAGAGGAGGCCGCCATAAACATGGTCTACGGTGCCGCAGCAGCAGGCCACAGGGTCATGACAGCATCCTCCGGTCCCGGTATAAGCCTCAAACAGGAGGGAATATCATTCCTTGCAGGCGCGGAGCTTCCTGCAGTGATAGTTGATGTGATGCGTGCAGGTCCAGGTCTCGGTAACATCGGCCCTGAACAGGGAGACTACAACCAGCTGGTGAAGGGCGGGGGACACGGGAACTACAGGAACATAGTCCTGGCCCCAAACAGTGTACAGGAGATGTGTGACCTGACAATGGAAGCCTTTGAACTTGCAGACCGATACAGGAACCCGGCCGTGGTCCTGGCAGACGCTGTCCTGGGCCAGATGGCCGAACCCCTCCGTTTCCCGGAGAGGGCGGTTGAACATGAACCAGACACATCCTGGGCTGTCTGCGGTAACAGGGAGACCATGAAGAACCTGGTCACATCAATATTCCTTGACTTCGATGAACTCGAAGAGTTCAACTTCCGTCTGCAGAGGAAGTACAGTGAGATAGAGGAAAAGGAGGTCAGGTACGAGGAATACCTCCTGGATGATGCAGAGATAGTCCTTGTATCCTACGGTATAAGCAGCAGGGTCTCCCAGACCGCAGTTGACACTGCAAGGTCAGAGGGTATAAGGGCCGGGCTCCTGAGGCCCATCACGCTCTTCCCCTTCCCATCAGAAAGGATAGCTGAACTTGCAGAGAGAAACTGCAGCTTCATATCCGTTGAGATGAGCAGCGGTCAGATGAGGGAAGACATTAAAATGGCCTCCGGCTGCAGGGACGTTGAACTCGTGAACAGGATGGGCGGTAACATGATTGAACTGAAGGACGTTCTTGAGAAGATCAGAAAAGTTGCGGGGGATAGAAGATGA
>MKIIPDPF_00010	
ATGAAGGACAGGGTCATCAGGAAACCGGACTCACTCCATGAAGTCTTTGAAAGGAAGGGTGGAAACGCCCCGACAGCAACCCACTACTGCGCAGGCTGCGGCCACGGCATACTTCACAAGCTCATAGGAGAGGCGATTGATGAACTGGGGATACAGGAACGCAGCATAATGATAAGCCCCGTAGGGTGCGCGGTCTTCGCCTACTACTACTTTGACTGTGGAAACGTCCAGGTAGCCCATGGACGCGCACCCGCCGTCGGGACAGGAATATCACGCGCAGAGGATGATGCTGTCGTCATACTCTACCAGGGCGACGGGGACCTTGCATCCATAGGACTCAATGAAACCATACAGGCCGCTAACCGCGGCGAGAAACTGGCCGTCTTCTTTGTCAACAACACGGTCTACGGGATGACCGGGGGCCAGATGGCACCCACAACCCTGGTCGGTGAGGTCACGGTAACATGCCCCGGTGGCCGGGACCCCCGTTATGCAGGTTACCCCCTCCACATGTGCGAACTCCTCGACAACCTCCAGGCACCGGTATTCATTGAAAGGGTGTCCCTTGCAGACATAAAGAGCATAAGGAAGGCTAAAAGGGCTGTTAAGCGCGCCCTCGAAATCCAGAGGGATGGTAAGGGCTACGCATTCGTTGAAGTGCTCGCGCCCTGCCCGACAAACCTGAGACAGGACGCCGAGGGGGCTGAAAGGTTCATAAAAGAGGAAATGGAAAAGGAATTCCCTGTTAAAAACTTCAGAGACCGTTCAAGGGAAACAGAACCCCTCCATAGGGCGGAGAGTGACTTCTCAAAGGAGAGGCTTGATGAGATATTCCAGATCCATGAGGACTCGGTGCCCGACCCCGTGGACGACCCTGAATTCCCTGAGGTCCGGGTTAAGATCGCCGGCTTCGGGGGTCAGGGAGTCCTCAGCATGGGCCTCACCCTTGCACAGGCAGCCTGCAGCCAGGGAAGACACGTATCATGGTACCCTGCCTATGGACCCGAACAGAGGGGAGGTACCTCAAGCTGCGGTGTCGTGATATCAGGTGAAAGGATAGGTTCACCTGCAGTCGACAGACCCGACGTCCTCATCGCCTTCAACCAGCCCTCCCTCGAGGAGTTCAGAGGGGAAGTCCGTGAGGGGGGAGTGATAATCTATGACTCCACAACGGTGGAATTCACCGGCCCTGAGAACGTCAGGGCCATAGGGGTGCCTGCCCTGATGATAGCGAAGGATGGTGGGACCGTAAGGGCCGCCAACACCGTCATGCTCGGGGTGCTGATGGCCATGGACCTCACAGGACTGGATGAAGACTCATTCAGGGACGCCATAAGATTCACATTCTCAGGAAAGGACAGAATCATAGATATGAACCTCAAAATCCTCGAAGCAGGAGCAGAATGGGCCAGGGAAAACATTGAAAGTGGGGGTGCTGATTGA
>MKIIPDPF_00011	
ATGGGCTACCATGGAGAAGCGAAAAGATTCCTTGAATCGGCCTCAGTGGAGGTCGGAGACACCGTAAGGATAAAGAAACCAGATGTCACCTACGAGGGCATGGTACTGGACCGTGCAGATGATGCCGACGACAGGCACATAGTCCTGAAACTCAGGAGCGGATACAACATCGGAGTCGAGATCAGCGACGCCAGCATAGAACTCCTCGAAAGGGGTTCCGCGCCGAAGATCGAGCTCCCGCCCCTTGAGGTGACCGAAAACCCGGAACTCCCTGACATATCAATCATATCAACGGGTGGTACCGTTGCATCCATAATAGACTACCGTACCGGTGCCGTGCACCCCGCCTTCACCGCCGATGACCTCCTGAGGGCAAACCCCGAACTCCTGGACACCGCCAACATAAGGGGCAGGGCCGTCTTCAACATCCTCAGTGAAAACATGAAACCAGAGTACTGGGTTGAAACAGCAAGGGCCGTCTTCAGGGAGATCAGGGATGGTGCAGATGGAGTTGTGGTCGCCCATGGAACAGACACCATGCACTACACCTCAGCAGCCCTCAGCTTCATCCTCAAAACCCCGGTCCCGGTGGTCTTCACAGGGGCCCAGAGGAGCTCTGACAGGCCATCATCGGACGCCTCCCTCAACATACAGTGCTCTGTGAGGGCCGCTGCGTCAGATATTGCCGAAGTAACCCTCTGCATGCATGCAACCATGGATGACAGGACCTGCCACCTCCACAGGGGGGTCAGGGCAAGGAAGATGCACACATCAAGGAGGGACACCTTCAGGAGCATAAACTCACTCCCCCTTGCAGAGGTATCACCCCATGAGATCAGGGTAATCGATGGAAACTACCGTGAAAGGAGCTCGGAGGAACCCGAAATCATGGACAGGATTGAAGAAAGGGTGGCATTCATAAAGAGCTACCCCGGCATACAGCCCGAGATAATTGAATGGTACCTTGAAGACGGCTACAGGGGGATCGTAGTGGAGGGCACCGGCCTCGGCCACTGCCCCGACAGCCTGATACCCGTCCTTGAGGAGGCCCAGAGTAGGGGAGTCCCCGTTGCAATGACCTCCCAGTGCCTCAACGGGCGGGTTAACATGAACGTCTACAGTACAGGCCGCAGGCTTCTTGGTGCCGGTGTTATACCCTGCGGTGACATGCTCCCGGAGGTGGCCTACGTGAAGATGTGCTGGGTCCTCGGACAGACAGACGACCAGTATGAGGTAAGGGAAATGATGATGAAGAACATGGCAGGGGAACTCCAGGATAGATCCTCCATAGCCTACTTCAGGGGGTGA
>MKIIPDPF_00012	
GTGGACTGGGAGAAAATCGGACTCAAGATGGGCCTTGAAATCCACCAGCAGCTTGACAGTAAATCCAAACTCTTCTGCCCCTGCCCCACAGAACTCATGGACACCGAACCGGACCATATAATAGAGAGGAACCTGAGGCCAACCCAGAGTGAACTTGGAAAATTTGACAGGGCAGCCTTCGAGGAGGCCATGAGGAAGCTCCACTTCCACTATGAAAACTACAATGATGGCACATGTCTCGTTGAGGCTGATGAGGAACCACCTCACCCCCTCAACAGGGAGGCCCTTGAAATCGCAGTCACCGTGGCCCTCCTCCTTAAAATGAGGGTTGTTGATGAGTTCCACACCATGAGGAAGCAGGTGATCGATGGGAGCAACACCGGGGGCTTCCAGAGGACAGGTCTTGTTGCAACAGACGGCCACCTCGAGACCCCTAGGGGACGTGTGAAGATAGAGAACCTCTGCCTCGAGGAGGACGCTGCAAGGAGGATCATGGAAACAGAGGACGGCGTGGTCTTCAGACTGGACCGCCTGGGGATACCCCTGGTTGAGATAACAACCGACCCCTCAATAAGGGACCCCAACCAGCTAAGGGACGTCGCCTACCAGATAGGACAGATCCTCAGAAGCACCAGGGTCAAGAGGGGCCTGGGGACCATAAGGCAGGACCTCAACATATCCATAAGGGACGGTGCAAGGGTGGAGGTGAAGGGTGTCCAGGACCTTGACCTCATACCTGAAATCGTTGAAAGGGAGGTTCAGAGGCAGCTGAAACTCGTCGAGATAAGCAGAAAACTCCAGGAAAGGAGTGCCGAGGTCCTGGATGAAATCCATGATGTTTCAGGAGTATTCAGGGACACCGAATCAAGGATAATATCCTCAGCAGAGTCTGTCCTTGCTGTTAAACTCAGGGGCTTTGATGGTATCATAGGAACCGAACTGCAGCCTGGAAGACGCCTCGGAACCGAGATGGCGGACTATGCCAAAAAGAGGGGTGTTAGCGGCATATTCCACACCGATGAACTCCCTGCCTACGGGATAGGCGAGGATGAAGTTAAGGAGCTCCGGAGAGAACTGAAAGCCTCCGATGATGACGCAGTGGTCCTGGTTGCCCATGACCGTGACAAGGCCGAGGAGGCCCTCAGGGAGGTTATAAGGCGTGCTGAGATTGCCATTAAGGGAGTCCCTGAGGAGACAAGGAAGGCCCTCTCCGATGGGAACACCCAGTACCTCAGGCCGCTTCCCACATCAAGCAGGATGTACCTTGAAACAGACATACCCCTATTCAGGATAGAACCGGAATTCGTTGAAAGGGTGAGGGATAACCTTCCCGAGCTGCCATCAGAGAAGAAGGAGCGTATAATGAGGGAATACGGGTTAAGTGATGACCTCGCATCCCAGCTCGTCAGACGAAACCTTGTGGAGGACTTCGAGTCCCTCTGCCGGTTCAGGGTTGACAGGACCGTCATCGCATCCCTGCTCGCCTACACCCTCAGGGAGCTCAGGAGGGAAGGGCATGACGTTGACTCCGTGGACCTGGAGGACGCCCTTAAACTCCTGGAGGACGGTAAGGTATCAAAGGACGCCCTCAGGGACATAATAGCCTCAATGGCAGATGAAGGAACCGCTGCAGAGGAGGCTGCAGGGAGGCTGAACCTGCTACTCCTCAGTCAGGAGGAGGTTGAGTCAGTTATAGATGAGATCATCGAGGCCAACCATGATATGATCTCCGAGAGGGGTATGGGTGCCATGGGGCCACTCATGGGGCAGGCCATGGGCCGGCTCCGTGGAAGGGCCGACGGGCAGATGGTTAACAGGATACTCCGGGAGAAGATCCAGGAGAGGCTCTGA
>MKIIPDPF_00013	
ATGACCCACTATGATATAATCGTTATTGGTGCTGGACCTGCAGGTCTTACCGCAGGGATATACGGTGGAAGGCAGGGCAGCAGTGTGCTGATGCTTGATAAGGGACCCGCAGGTGGACTTGGCCTTGAGGTCCACATGATGGAGAACTACCCTGGCTTTGAGATGATAGCCGGTATGAGCCTCGTTACCAAAATGAAAAAACAGGCAACGAAGGTCGCTGAGCTCAGGGAGATGGAGGAAGTCTACAGGGTGGACCGGGATGATGTCTTCAGTGTGGAGACATCAAGGGAGAAATACACTGCAGATGCAGTGATATTTGCAACTGGAAGCAAACACAGGCAGCTGGGGGTTCCTGGTGAGAACGACCTCCTCGGGAGGGGAGTCTCTTACTGTGCAACATGTGACGGCCCCCTTTACAAGGACAGGAAGGTGCTGATGGTCGGTGGGGGTAACAGCGCAGCCCAGGAAGCTGTTTTTCTAAAGAACATAGGCTGCGACGTCAGCATAGTCCACAGAAGGGATGAGTTAAGGGCTGACAGGTACCTGCAGGAAAAGCTGAAGGAAATGGAAATACCTGTAATCTGGAACTCCGTTGTAAAGGAGATAAGGGGCCATGACAGGGTTGAGGAGGTTGTAATCCACAACAGGGTCACCGGCGAGGATACTGTGCTGGAGGTTGACGGGATATTCATAGCGATAGGTGAGGAACCCATCAACCAGCTTGCAGTGGACATGGGGGTTAAGGTGGATGACGCCGGCTACATCATAACGGATAAATTCCAGAGGACCAGCATTCCACGGGTCTACGCCGCAGGCGACATAACCGGCGGCCTCAACCAGTGGATCACGGCCTGTGCAGAGGGTGCAGTTGCAGCAACCTATGCCTACAGGGAGATACAGAAGTACTGA
>MKIIPDPF_00014	
ATGGAGTCTGCTGATATAATCTACATCGTGGTGGCGGTGGTACTTGCTGTTGTGGCTTTCTATGTACTTATATGGATCCTCCCTGTTATAGTCATCCTGATAATTGCATATATCATCTACCTCTTTCTCAGGGACCGTGATTAG
>MKIIPDPF_00015	
ATGATACTCATCATCAATAACCATGGCCAGTACAATCACAGGATACACCGGACACTGAGATACCTGGGCATACCCTCGGAGCTTGTACCCAACACAACCCCCCTTGATGAGATCATTTCAAGGGATCCAGTGGGCCTGATACTGGGTGGGGGTCCGTCCCTTGAAAGGTCAGGTAACTGTGTGGAGTACATCCAGGAACTTGAAATCCCCATCCTGGGTATATGCCTTGGACACCAGCTCATTGCAAAGGCCTACGGGGGAGAGGTTGCAACGGCCGAGGCAGAGAGCTACGCCCGCATAGAAATCGAGATACTTGACGAGGATGACATCTTCAGGGGTCTCGGCCCGAGGATGAATGTATGGGCATCCCACAGGGATGAGGTCAGAAGGCTCCCCCTGGAATTCGATGTCCTTGCAAGGTCCAGTATATGTAATGTTGAGGCCATGAAGCACCATGAAAAGCCTGTATATGGTATACAGTTCCATCCCGAGGTCCACCATACAGAGAACGGCCACATGGTCTTTGAGAACTTCCATGAAGTCTGCAGCTCCCTTAAAGGTGAATGA
>MKIIPDPF_00016	
ATGCTGAATCCGTCTGATTTTATTGAGGAAGCGGTAGAAGAGATAAGGAAAACAGTTGGTAATGAAAAGGCTATAATAGCCCTGTCAGGAGGGGTTGACAGTTCGGTGGCCTCAGTACTTGCAGGTAAGGCCATTGGAGACAACCTGACAGCAGTATTCGTTGACCACGGACTGCTACGTGAAGGTGAGGCAGATTACGTGAAGAGGACCTTCAGTGAGCGCCTCAACTTCCGCTACATTGACGCCTCCGATGAGTTCCTCAGGGAGCTTGAAGGAGTCGCGGACCCCGAGGAGAAGCGTAAGATAATCGGGAGGGTGTTCATAGAGGTCTTTGAGAGGGTCGCCGAGGAGATAGGGGCAAAGTACCTTGTCCAGGGCACCATAGCCCCTGACTGGATTGAGAGTGAGGGTCAGATAAAGTCGCACCACAACGTTGCCCTCCCCCATGGACTGGTCCTTGAGATTGTGGAGCCCATAAGGGAGCTCTACAAGGATGAGGTCAGGGAGATAGGACTTGAACTTGGACTTCCAGAGGAGATGATCCGGAGGCAACCCTTCCCAGGTCCGGGACTTGCAGTGAGGATAGTGGGTGAGATAACCCGGGAGAAGATCGAGATATGCCGGAGGGCCAATGCCATCGTTGAGGAGGAGGTTGTAGGTAGCGGCCTCCATGAGAGCCTGTGGCAGTACTTCGCCGTCCTCACCGATACGATGGTCACAGGTGTTAAGGGGGATGTGAGGGACTTCGGATACCTTGTGGTTATAAGGATGGTTGAATCCCTTGACGCCATGACTGCAAGCGTCCCTGAACTCCCCTGGGACCTTATAAAAACAATCTCAAAACGTATAACCGCCGAGATACCGGAGGTAACCCATGTGGCGCTCTCTGTAAGTGATAAGCCACCGAGCACCATTGAATTTGCCTGA
>MKIIPDPF_00017	
ATGCAAGAAAAAATCCCGATATTCTCTGCAGCCAGGAACAGGGTTGAGATGGTTGAAAGGATTGAACTCCCAGTGGATGAGTGGCGTGAGATCCTCGACCCTGAAGCCTTCCGTGTTGCAAGGTGCGGCGGCACAGAACCACCATTCACAGGTGAGTACCATGACTTCCATGGTGATGGTATCTACAGGTGCATATGCTGCGGCACGGACCTCTTTGACTCAGAGACCAAGTTTGATTCAGGGACCGGCTGGCCGAGTTTCTATGATGTGATATCCCCTCACAATGTTGAACTCAGGAAGGACCTCAGCCTGGGGATGGTGCGCTGCGAGGTCCTCTGTGCCAGGTGCGGTGCTCACCTCGGGCACGTCTTTGATGATGGACCTGAACCCACAGGGAAGAGGTACTGCATGAACTCCGCGGCCCTGAAGTTCATTCCAAGAAACCAGGTGCACTGA
>MKIIPDPF_00018	
ATGGGACCTGGAGAACACTTTGGAAGGTACTGGGTGGCTGGACTGGTATTCGCCATAATAACGGGGACCGTGAACACCCTGACATCAATAACCGAAAATTACAGTTCAGGACTCCGCCCTGAATGGTTCGCCGGCGTGGTTACAGGGGCCGTGGGGATACTGCTCTTTATCCTCGTACCATGGATCTACGGCAGGCTCATAGAGGTAATCTACTTAAAACTTATAAAGGATTAG
>MKIIPDPF_00019	
ATGGAGAGGAATGTCCAGAGGATAGGTTACGCTGTAAACAGATTCAGGGGGAACCTTCTTCTTATAAGGGGAGGTACGGATCCTGAGGAAGTCAGGGATGAGTTTGCTGAGGTTGAACGCATCCTGAGGGATGTTTATGTGGATATAATGAATGAAACACCTGACCCTGGACTTGAAGGTATCCATAGAAAGATCCTTGAAGCTGCAGGGACCTATGTTGAGGCTGTTGAGGAGTTCATGAAGTTCTATGATGAACATGATGATGATCACTTCGTATACTCTGGCCTGAAAATAAATGAGGCGAATGAGCTCCTGAATCAGGCGGCTGCAATGTTCTAA
>MKIIPDPF_00020	
TTGCAGAAGAATGCTGCTGCACTGTTAATGGTGCTTCTGGGTCTCATAATACTGGCTTTCCCACTGCTCGGTATTGTTCCATTCAGTCTGATAAGTGGATTCATAGTACTCATGGTTGGTATCGGTCTCATGCTGGCCGGAATAGCTGAGATGGGTGAAAGTGCAGGTTTAGGTATACTGGAGCTTGCCCTGGGCCTCATAGCCCTTATAATCGGTCTTGGCTTCATATTCAACCCTGCCCTGTTCAGCTGGCTCATCGGATTCCTTGTCTGGATTGTGGGGCTTCTCATCATAGTTGCGGGTGTAGGTGCTGCTGTCACAGGATCCGCAGGTAGCAGATGGAATGGGGTTATAGCCATAGTAATAGGTCTCATATACATAATTGCAGGGACTTTCCTTGCCAACCCGCTTGTTCTGGGGACCCTTATAGGTTTATGGCTTATAATCAATGGTGCAGTCATGTTCATGGCCCGGGACTGA
>MKIIPDPF_00021	
ATGCTGATACTGACAACACCCACCATAGAGGGTAAAAAGATAACCCGATACCATGGCCTTGTAACCGGAGACGCCCTCATAGGTGCAAACCTCTACAAGGACATGTTCTCCGGGGTGAGGGATGTTGTGGGTGGGAGGACCTCCAGGTATGAGGAGGAACTTGCAGCCGCCAGGAGGATTGCAATGGAGAGCATGGCCAGGAAGGCTGAGGATATGGGTGCCACTGCGGTCATCGGGACCCGCGTGACCTATCATAACCTTGGGGGTACCATGGGGAACACCATACTCGTAACCATCACAGGGACGGCGGTTTCCCACAGGGACTGA
>MKIIPDPF_00022	
ATGGCCAGTTTAGGGGTCTTGATTGAAAAGAGATGGGGGCTTGCAGCTGTTATCCTCGGATTTCTTGCAGGGTTCATCTCAGCCTACCTCTGCATCATCTGGGGCCTCGTTATCTTTGGATTCAACATCATGTACATCATATCCCCTCTTCTTGCAGGGTTCATCGAAACCATGATAGCTCGGGAAAAGTACGGGAGGAGTACCGGGGCGATAAGCGCACTTCTAACCTTCATCATCATCAACCTGTATGGATGGTTCATCCCTGCCACGCGCATCGACCCCACAAAGGAACCTGTTACCCTGAGTCTGATCACATTAATCGCCATAGTACTGACTCTGCAGGCAGCATTCCCCACACTGGTAAATTACGTTCTCATTGTGACCCTTAAAGGTAGCATATACAGGTTAATACAATTTTTAGGAAGACTCGGGTTGATTAAGGCTCCTGAAACAGGCCCCCATAGCGTTAATGAGGGTCTGGATGATCTTCAGATGGAAATGCTCCTGGTATCTGTTCCGGGTGTGAACGGGGACAGGATAAAGAGTTATCTGGGTCTTGTAGCCGGTGAAGCCGTGGCTGAAGAGGTGAGGTATGAGGGGAGGTTCGCAAACATCATGAGGATCATTGAACCACCCTCCCCGAACAGGTTCAAACTGGCGGAGGCGCGTAGAGATGCCGTCTCTGTGATGTTTGATAGGGCTGCATCAATGGGAGCCAATGCCGTTGTTGAAGTGATAATAGATTATGTCTCCGTTGGTGGACTGCAGGGGAATGCTGTTATAGTGACTGCCACAGGAACTGCAGTGGTAGTTCATGAAGATGTATAA
>MKIIPDPF_00023	
ATGAAAGGTACAGTTAAGTGTCTTAAGGAATGGAATGCGACCATAGAGGCCCTGGGGCATGGAAAACAAACCCTGCTTATCAGGACATATAGAACAAGCCTCAAAGAATTCCTGCTCTACCCCACAGTCAGCTATGCCCTTAAAGATGATTACCTCCAAAGCTTCCAGGAAAAACACCGCCCATTCGTTGAAGAACACAGCATCCCACACAAGGAGGATGATAAAACAGAGATCAAATACTTCGCCACCCTGGAAGAGATCATAGAAAGGCCGCCTAGTAGAATACCGTCAGAAGACTTCTACATCTGGACAAGGGACCACGTAAGATCATACCTCAACGGTAGGAAGGCCTACATATGGGTTCTGAGGGTCCACAGGCTGAAGGAATCCTACATGGCCGAACCCACACCTGGAGCAATTATCTACGCCAACCTCAAGGAGGAGGTCCCCCTCGAGGGTGAACCAGTACTCACAGAACACCAAGAAAACACATGCTCTCATTTCAATCCCATTTTGGTCTGA
>MKIIPDPF_00024	
ATGCATCCAGACTTCATATTCGACCACCCTTTCATGAAGTGGCTCGCCAGTGTGCTGTCACAGGCGGTTATGGACCACCTGTGGGACCAGCTCCTCCTGCCATCACCGAGTGGCACCTACCGAGAGGGCCTTCTGGACGGCTGGAAAATGGCACCTCCCTGCTGTGGAGTTCATTATGGCTTTCCGGAGTGCCTTCAGGTCGGTGCGTCATAG
>MKIIPDPF_00025	
ATGGAGATATTCAGGAGGGTGAAGGCCCTAGATATGGGTAAATGCAATACCGACGTGGACCTTCCAGGCACAACCGAGGACGTGCTCGGCCTGATGGAGGACAAGGTGGTTGGACCTGAGGAGGTCAACATAGTCTCGGGCAACAGGGTTACGCCGATCGCATCCGTTAAACTGAAGGTTGATGGTACGAGGTCCTTGAGGCAGGCACAGTGTTGGACCTGA
>MKIIPDPF_00026	
TTGAATGCAGTGCACGGAGTAATAATGCTGCAGAACATGGCCTCACTGTGGAGCTTCTCTGCAGAGGACTCAACAAGGAGCAGGATGGAATTCCTCAGGGAGGATATTCACCGAGGATCCAGGCAGGGGCAGATAGGAGCCTGCGACACGTCATACGCTGACACCCGAACGCCTTATGAATTCTACGGTGAACTCTCAGGACTCGGAGCACCCTCAGCGTCCACTGCCACAACGACTTCGGACTGGCGGCGCAAATTTCTTGCAGGCTGA
>MKIIPDPF_00027	
ATGAGCCCCAAGCTTGCAAGGTGCATATTAACCTCAGGTGTCAGGGCCGGTGACAGGGTGCTCGACCCTTCAGGCACCGAGGTACCAGAGTGCAGGGCTCATGGACCCACACGGGGCGGATATAGACTGAGCGATATTGAGGACAGAAGCAGAACCTCAGACACTACGGGATAA
>MKIIPDPF_00028	
ATGGAAATACTAGTGATACTCTCACAGGAACACCCCAGCCTCCCCCTGGCAGAACTCAGGGCAGTCCTTGAGGCAGAAAAGATCAGCTTCCGCATAAAGGAGGCAGGGAAGGGCCACGCAATTATAGATGCACCCCCCCAGGCCCACAGGATCCTTAAGGAGAGACTTGCATATGCACATGAGGTATGCCAGCTCCTCACATCCTCAGGGCTCGATGATAGTGAGGACGCCTTCAGATCAATCCACTGGAAGGACATCATCGAGGGCAGCTTCGCGGTGAGAATAAGGAAACTTGACGGGGACATCGATTCGCAGGAACTTGAAAGAAGACTCGGAGCCATCATTAAGGAGGATACCGGTGCAGCCGTTGACCTTGAGGATCCATGGACACTCATAAGGCCAGTGCTTGCAGGTGAAAGGTTCCTGGATAATAAGGAGACTCTGCAGAGATCACCAAGGACCACTTCCAACCAGGCAAAACCCCATCTGAGGCCATTTCTTTCTACCCCGGCTCCATGA
>MKIIPDPF_00029	
ATGAGGGACTATGATGTTATCATAATGGGGGCAGGACCGGCCGGATCAACCCTTGCAAGGCACCTGGTAGAGAGGGGATTCAGGGTATGCATCCTTGAAAAGAAGAAAATAATAGGGGTGCCCCTCCAGTGCGCGGGCCTGGTCTCACACAGGATAAGGGAGGTTAACATGCTCCCCGATGAAGTCATAATAAACAGTGTAAGGGGTGCGTTCCTCCATTCACCCTCCGGGGTAACCCTTAAGGTTTCAAAGGACAGGCCGGAGGCACACGTCATTGACAGGACAGCATACGACCAGTACCTTGCAGACCTGGCCCGTGAAGCAGGGGCAGAGATCAAACTCAAAACACATGTCAGGGGCTTCAAGGAGAAAACAGGAACGGTATACGTGAAAGGCCAGGAGTTCAGTGCAGGCGTAATAGTGGATGCCAGGGGGTCCAGGGCAGCCAGAGGGAAGTACCATGCACTGCAGTGCCTTGTAAGGTTCAATGACCATGAAATGGACACTGACTTCGTTAACCTGAAGGTGGACTCCAGACTCTCACCGGGTTTCATCTGGAGGATACCCCTGGATGAGAGAACCGCAAGGGTGGGGCTTTTCGGACCCCTCAGGGATGCAGGAGACATCCTCAGGGATTTCCTCTCAGGTATCAGTTCGGACTTCCAGGTCCTTGAACGGTACCATGGCTTCATACCCATCCATGATAATAAAATGGAAACCGTAAGGGACAGGCTCCTTGTCATAGGTGACGCCGCAGGACAGGTTAAACCCACAACCGGCGGCGGCATAGTCCTCAGTTCAAGGGCGGCCCTTGCCGCTGCAGAAGCAATCCAGATGGCCCTTGAGGATGACATAAAGCTACTTGAAACCTACAGGGATGGGTGCAGGAGAATCTACAGTGAGGAGATAAAGAACCAGTTAAGGGTCCAGAAGACCTTCGCCATGCTCTCAGATGATGACCTGGACCACATATTCAGGAAGATGAAGGAGTACGGTGCAGAGGATATAATATCAAGGTACGGTGACATGGACATACAGACACCCCTCATAAAGGAGTTCATAAGGAGGGGGCTCCTCTTCAGGATCATCCCATCATTCCTTCTTAAAAGGGTGGCCGGCATATGGAAATACTAG
>MKIIPDPF_00030	
ATGAACCACATACCTAATCTTAGTCAGCTAACTGTTTTTACAGAATATCTTGGCTTCACTGTGATTAATATGTTTGGCAGAGACAGATTCTATCCTGGTGAAAGGATCCTCTACGAGGCACATCCAAGGTTCATTCTAAACTCCAGATCAACGCTTATTAAGGTGATACTCTCACTCATAATAGTCTACTACTTCCAGAGGACGGTTGAATTCGCAGGGAGCCTCTCAAGGGTATTCCTTGAAAGATACGGGTTCAACTTCGCCAGCACTGCGGTGATCATCCTCCTATCAGTGCTGTTCATATTACTTATCAGTATAATGTGGGACGTGCTCTCTTGGAGGAACAGGAGATACCTGGTGACGGACCAGAGGGTTATTGTTGAATCAGGCGTCATCAGGAAGAAAAGGTTTTATATCCATCACGATAAAATAGTTGACGTCGTATTTTCACAGGGCCTCACCGAGAGGCTGCTTAACTCCGCTGACGTTGAGGTCTACGGGGGCCATGAGGGGACGCACATAGTCCTTCAGGATGCACCATCACCCTCAAGGATAGAGAATTATATCAACAGATCCACCGGAGGAGGGGCAGCGGACCATGCAGCCGAGATAATAAGGGAGCTCTCAGATGAGACTCCGGATAAACCAGGGTTCTCAGACCCATCCTTCTGGGAGTCCGATGAGGAAGAGGAACAGGAAGAGGAGTACGCAGGTAACATGGGTTCCGTTATGGAGAGACATTCAAGGAAATTTAAAAGGTTAAGGGAAGAGGATGGTGAAGAATGA
>MKIIPDPF_00031	
ATGCTGGTTGATATGATGATCAGTGAGAAGATAAATATTGATGAGACAAGGATAAAACTTGTAACAGACGTTACTGACCATGGTCTTGCCGGGTTTATTCTGGGGGAGAGGATGCTCCTCAAGGAATACATAAGGAGGGATCCGGAATTTCTAACCTCCCTTGAGCCGGTGCATGTTGAGGAGGGCCCCCTTATTGTGAGGATGATGTCCCGGGCTGCGAGGAAGGCTGAGGTCGGCCCGATGGCTGCAGTTGCAGGGACCATATCACAGCTCTCACTGATGCACACCATGAAGCTCGGCTCAAGATGCACGATAGTTGATAACGGAGGCGACATAGCCCTTATAAATGACCGTAAGGTTACCGTAGGTCTCTATGCGGGTTCTTCATCCCTTTCAGGTGAGGTGGGCTTCCTTATAAAGCCCGGAAAGGCGCGGGGGATCTGCACCTCATCGGGAACAGTGGGTCACTCGATAAGTTTCGGGAGGGCGGATTCTGTGACCGTGTTTGCATCTGAAGCCAGCGTAGCAGATGCCCTGGCCACATCAATAGCGAACAGTGCAAGGGGCCCTGATGAGAGGTCTGCTGTTGAGTCTGCCCTTGAAAGGGCTGATGACTTCCGTGAGCACTTCCGGGGGGTTATGGTTGTGGTTGGGGAGCATGCAGGGACTGCTGGAAGGATCCCTAAACTAGTTAAAACCAGGAAGAAAGCCGTCCTTGGAAGCCTCTGGGAGGAAGTCTGA
>MKIIPDPF_00032	
ATGGAAAATAACTCCCAGAATGTAATGAAAAAGATTGAAGACCTCAAAAAAGAAATTAGAATGCTTAAAGAGGAAAATTCCAAGACAAAAAGGAATCTGATGTGGAAAATCAGAAAACTTGAGAAGGATAAACTTTTAATTGAAAATGAGAAGACAAGGCTTGACAGGGAAGTTAAATCCCTGCGTGGTGAGATAGAAAGGTTCAGGACACCACCACTGGTCATAGCCACAATCACAGAAGTACTTGATGATCACAGGGTCGCAGTAAAGAGCAGTACCGGCCCCCACTTTGTAATAAATTATTCAAGATTCATTGACAGAAAACAGCTCGAGCCAGGTGCAAGGGTTGCATTAAACCAGCAGACCTTCAGCATAGTTGATGTGCTGCCATCAGAGAAGGACCCTGTTGTAACTGGCATGGAAGTTGAAGAAAAACCAGAAGTCTCCTACGATCAGATAGGCGGCCTTGAAGAGCAGGTCAGGGAAGTCAAGGAGACGGTGGAGCTTCCACTTAAAAAACCAGAACTCTTCGAGAAGATAGGTATAGAGCCACCTAAAGGCGTGCTTCTCTACGGCCCGCCGGGTACGGGTAAAACACTCCTTGCAAAGGCGGTTGCACATGAAACCAACGCCACATTCATAAAGATAGTTGCATCTGAATTCGTGAGGAAATACATCGGTGAAGGTGCAAGACTCGTCAGGGGAGTCTTTGAACTTGCAAAGGAGAAGGCTCCGAGCATCATATTCATAGATGAGATTGATGCAGTGGCAGCTAAGAGGCTTAAGAGTTCAACAAGTGGCGACAGGGAGGTTCAGAGGACCCTCATGCAGCTCCTTGCAGAGCTTGACGGGTTTGAGTCAAGGGGTAACGTCGGTATTGTCGCTGCAACCAACAGACCTGACATCCTTGACCCTGCCCTCCTGAGACCTGGAAGGTTTGATAGGTTCATAGAGGTCCCGCTTCCAAATGAGGATGCCAGGAGGGAGATCCTCAAGATACACACATCTGGGATGGCCCTTGCAGAGGAGGTCGACATAGAACTCCTTTCAAGGATCACTGACGGAGCATCAGGCGCTGACCTCAAGGCGATATGTACCGAGGCAGGTATGTTTGCAATAAGGGAGGAGCGCGATGAGGTCACAATGGCCGACTTCATGGACGCCGTTGACAAGATAATGGGTGTTGAGAAGGAAGAGGAATACAAACAGGAAACCGGAGTAATGTTCGGTTAA
>MKIIPDPF_00033	
ATGAGATGCGAGATTTGCGGTAAAAGAATTGTTGGAAAACCTATAAAGACAAAAATCGATAGCTCAGTTATGGATGTCTGCAAGGAATGCTCAAGGTTCGGTAAAGTCCAGAGAGAACCACGTAAACCCAGAAAGAGTCCTGTGAAAAGAAGACCCGCACGTTCAAGAGGACCTGAACCCATCTATGAAGTTGTTGAGGATTATGGGAAGATCATAAGGGCAGAGCGTGAGTCAAGGGGATGGTCAAGGGAGGATCTCGCAGAAAGGATAAATGAAAAGGTATCCGTTATAAACAGGATCGAATCCGAGAGGATGGAACCTGATATTAAACTCGCAAAGAAACTTGAAAGGCTCCTTAATATCCAGTTACTTGAGAAGTTCGAAGGGGATGAAACCGATAAAATTGAGGCTGGAGGCTTCAGGGGAGCCACCATAGGTGATATTGCCAGGATAAAGAGGAGCTGA
>MKIIPDPF_00034	
ATGTCTCTTATAATCATAAGGGCTGACAGCAATGAGAAGATCCTCAACGCCATAGCTGACCTTGAACGTCATGGCGGACTCAAGGTCATCGGAAAACCCCGCCTGATGCGGAGGGAGCTGGCTGACAGGCTGGCATCCTCCATACTTGGAGGTCCGTTAAGGAGCAGGGCCTCTGCCGCTGCAGTTGTGGAGGTTGAGGAGGATGATACAGAGAGTATAATGGCCGTCAGGAGGATACATCCCCCGGCGCATCTGATCGTTGTAAGCAGTGAGTACGATGAGTACGGTGAGCTCAGGGATATATTCAGAAACCTCAGGGTTATGAGGGGGTATTATTCCCATAAGGGGTAG
>MKIIPDPF_00035	
ATGCAGAAATTTAGCAAGTTACTGCTGCTTCTAATCATATTCAACCTGCTCATAGGGCCGGTGTCTGCAACGATGAACGTCATAGTTATAACCGATCCTACAGGCGCCGACCCCAATGGCGCGGCTGCAGGGAGTATGTCCTTTGCCCAGAACATGTTCCAGTCAACCTTCCTCATGTCAAAGGAGAAGAGATTCGCTGTTCTCTCAGGGGGTGAGGGTGCCTCCACTCCAAGGCTCATGGCCATCATGGATGTTATAAATCGACTTGAGAATGGTGCAACAGCAGCAGAGGCAGCATCCGCAGCCAACAGTTATCCCGGTATAAGGGTCATGTGCGGAGGTCCGGGCATAGGGGCGGCAGTCGGTGGTTCCTTCGATGCCTACGTCGTGATTGTGGAGGATGATGGCACCATAACCGTCACACCCTACTCAGGGGGCCTTGCAGTGCTGCCGCCTGGAAAGAAGGGTGCCATCATACACCTCAGGAACACCCATGGCAACCCCAAGTACGGTACGGCCACCCGTGTAAGGCAGGAGACAGCCATTAACATCGGTAAGATGATAAGGGATGGTTACTCCGCCACCTACATTGTCGGTAAGGTCTTTGAGGAGGTTGCCAAGGATGCGGGTGAGAAGTATGGTGGTGGTGCGGTTAACCTGGCCTCCGGTGTATCAACAGGGGACATGTTCACACCCGAAAACCTCAATGAGACAGGTTACCCCATGGATGAACCCTATGTGAAGGTCTGTGATGAGTGCGGCTGGAGTGTGGGGTACCCTGCAGCCGAAAACTATCAGGTATGTCCGGTGGATGGAAGCAAACTCAAGGTAATATACGCATATGAGGCCCTCAAGAACGCCATAACGGTAACCAATGGATCAGTCTCGGTTTCTGTTTATGGAACCGACGAGGCGGGAGTGGTGCAGACGACACAGGAGATTGTAAGGGCATCGGTGAGGAAGAACGGTTACAGCTCAGAGGCAATAGCACGCTCGATAAACAGGGCCATAAAAAACGGGTTCCTTGTGGGGGTGAATTATGTTGAACCAAAGGACATCAATGTGAAGCCCAGCTCAAGGGCCGTGGGGGTTTACTACACGCCACTTCCCGGTGAAAGGACCTCACCGCCCATGGAGCTTCCTGTAAGCTCGTCTCTCCTTGAGGCGCTGGGGAACATACAGACAGCCCTCGGTTTCATCATGGTGCTCCTTGTGCTCTTCAGGAGCAGCCTTATAAGTTCATTCAGGAGGAGCTAG
>MKIIPDPF_00036	
ATGTTCATAAAGATCAGAAGGGATACCCTTGTGATACTCCTGCTGGCATTCATCCTCATCCTATCGGGTCGTGTGATGACCTACCTTGCCTATGCATCATCAACAGAGGATGTGAACGGCGTGCCCATAGCAGGCATAATCGTTAAGGGTAATGATATAGTCCCTCTATCATCAATAAAGGCCAATATATATGAATCAGGACTCAGGCCTGGAAGCTACATCAAGGGAGATGTGCTTGTAACTTCAAAGAGAAAGATCCCTCTCAGTGAAGCCATTGAGAATGCTGAAAAGTTTGTCAAGAAAACAACCATACCCGGTACGCGCGTGACCCCGATAGCCGCTGCAGATGTTAAGGTGGATACGAAAACAGGCATAGTAACGGTTAATGTTATTGAAGACTTTGCAACAGTAAAGATTACCAACAGAACCGGAGGTAGTGGTTAA
>MKIIPDPF_00037	
ATGCGTCTTGGGGAACTTGCAGAGAAGGTTTCAGGGAAACTCATAGGGGATGACGCCGAGTTCAGGGGTAGGTTCACCACCCTTGGAGGCGCCAGAGAGGGGGACGTGGTCATAAGGCACTGGATTGACGATAAAGGAGTTAAAATTGCCTCAGAGAAGGGAGTCTCTGCAATAATAACCCAGTACCCCAGGGGAGAGGCTTCTGAACTCCATGAAGTCCCTTTGATACTCGTGGACCGTATTGAAGTTGCCAATGCCTTCGCCCTCTCCTGGTCTGTGAAGAACTTTGCACCTTCATCACGCAGAGTGATCGTAACGGGTACCAACGGTAAATCAACAACCACCCACATGATCACCCATATACTGAGAGAATCCGGGAGATCCGCCTACACAAACACGGATTTAAGATCAGAATTCAACACCCTCATAGACCCCGTGGTTTCACAGCAGATATCCGAATCAGGAAGCCCTGAATTCCTCATAATAGAGGTTTCAGAGGTCCAGGGATGGCTTGGAAGGGTTATGAGGGACCATGCATACATGATGGCCTCTGCAGTTGAACCCGAGATGGCGGTCATCACCAACGTTGCAATGGACCATATAGGACTCGTTGACTCTCTGGATGATGTTTTCAGGGAGGTATCAGGAGCTGTTAGGGCCCTGAAGGAGGGAGTGGCTGTTCTGAACGCCGATGATCCAAGGGTCCGGGAGATGGCGGACATCAACCCCCACGCCAGGGCCGTGTTCTATGGTTCGGGCACGGAGGTGAGGTACGATGAAGGTATCTACTGCGGGGATGAACTACTGGTGTCTCCCCATGAACTCCCCCTAAGGGGTGAGCACTTCATACAGAACACCCTGGCAGCGGTTGCAGCATGCAGGGGACTCCGGTTATCCCTTGATGATATCAGGGATGGTGTAAGGACCTACAGGCCGCTTAAGAGGAGGTTCTCGGTTCTGATGGAGAAACCACTTGTCATCGATGACTTCGCCCACAACCCGGATGGTATAAGGTCAACGGTAAGGAGCGCCCTGAAAACCCTGAAGGGGAGGCTCTGGGTTGTTAATGCCATAAGGGGGTCGAGGGGTGAGGAGATCAACCTCCTGAATGCAGGGGCCCTTGCAGAGTCATTGAAGGGTGCCGGGGCAGAGCTCATAGTAACCGCAAGCAGCGACCTTGTGGACAGGCAGAACACGGTGCTTGAAAATGAGAGGAGGGCTTTCTTGGGCGTCCTTGAGGATAACGGAATAGAATACAAGTATATTGAAACACTCAGGGAATCCCTCAAAACGGTTCTTGATGCAGCATCACCGTCTGACACGGTACTTCTCCTTGGAGCCCAGGGTATGGACCCGGCATCCAAGGTTCTGAAGGAAATAATGGGAAATTCATGA
>MKIIPDPF_00038	
ATGAAGACGGAGTTAATGGTACTCATTGTAAGCGCCGTTGCATCGGCCTTTTTCACGCTTTTCATACGGAATGTTCTGAGGAGTGCAGGTATAGGGGATAAGCCCATCGTCACTGAACACAGCCACAAGGCAGGCACACCCACAATGGGTGGACTTGGAATGCTCATGGGACTTCTCCTTGCAGCCATATTATACCGCGGAAACCAGTACCTGGTCATAACAGCATTCATAATGCTCACGGCAGCAATAATCGGCCTCCTCGACGACCTCCTGGGACTGAAGGTTAAGGAGTTCCAGAAGATCGTCAGGAACGTTTCAAAGAAACCCGTGGAGATAGGGCAGCTTGTTCTTGGACCTGGAGAGGAGGCGAGGGCCGCCACCAGGAAGGCAAGGTCAGATCTTAAGGCGCTGCTCTCAGAGGGCCTCGTGGAGGTTGTTGGGGAGGCACCCATAAAGAATGAGGTCAGTGAGGGTGAGAAGATACTGGCCCAGTTAATGATAGCACTCTTCCTGGTCATCTCAGGCACCATTACAGAGCTTGGAGGGTTCTACCTGGGCATTGCCGCTGTTCCCTTCATCATAGGGGGTATTGTGGGGGCCATAAACGCGGTTAACCTCATCGATGGCATGGATGGAATGGCTGCAGGCATCATACTCATTGCATCAGCATCATGCGCAGCATTCATTGGGATTTCAGGGGGCTCCGCCGGGACGGTTCCCTTCATGGTCCTTGCAGGCATATCACTGGGATTCCTTGTATTCAACAGGTACCCTGCAAGCATATTCATGGGTGACACTGGTTCATTTGCACTGGGGGCAGGATACGCCACCGCAGTCATGCTGACAGACACGGTATACTTTGGTGTTCTTGCACTGTCAGTCCCCATAGTCTCGGTAATCGTGAGCCTCCTTCACAGGGCAGGGGTAATAAGGCTTCCGGTTGAACCGCTCCACCACACACTCCACTACAGGGGGATGTCCGAGAAGAAAATCGTCCTCCTCTACTGGCTCATAACCCTCTGTGTATGTGCACTGGGCCTTTACTTCCATGGAGCGTTCCCTGCATGA
>MKIIPDPF_00039	
GTGATAGTTTATTTACGTGATAACATGAAGATCCTCTTTATCGGTTCAAGGCTGTTCAATGATGTTGCCGGCTACGCATCAGGGATGGGTGTCACGACCATACTTTCAGAGTCAAATCCCAGGGCACCGAACCTGGAACTTGCAGATGAATTTTTCATACTCCCCAGGGGAATGGAGGCCCCCATGGAACTTGCAATCCATGAGGATGTTGATGCGGTCATCCCCCTCATCGGGGTTGACGGCCCCCTCAGGGAGGTTGCCTGGATGAAACAGGAACTTGAGGGTGAATACGGGATCCCTGTGGTGGCATCGGGTCCAGAGGCAGCCTCCATATCAACAGATAAACTGAAAACCAAGGAATTCTTCACAGAGAATGATATAAGGACCCCTGAATACAGGTTCATATCATCCCCCCATGTGAAGGCTTTACCTGCAGTCCTGAAACAGAGGGAGGGCCAGGGAGGATCGGATATAAGGATAATAAGCAGTGAAGCGGAACTTGAGGACTACCTCAGGGTCCATGGATCTGCAATCATGGAGGAATACATACAGGGCCATGAAATCTCTGTGGAGGTGCTCCGCTGGAAAGGCAGGTCCCTCCCCCTGGTGGCCGTGGACAAGGGACTGACAAGCACTGAGGGAATACATCCCCTCAGGAAGATAAAGAGGGCCCCTGCAGCCATCAGGGGATTTGATAATTCAGCCGCCCTTGAAATGGCCTGCAGGATAACCGACCTCTTGGGTGCAGAGGGGAACACGGATGTTGACATGATACTCTCAGACGACGGTGAACTCCATGCAATAGAGGTCAACACAAGGCCCAACGGTACAAGGTACATTTCAGGGGCTGCAACAGGGATAAACCCGATGCACAGCCTTGTTGACATGGCCATTGGCAACTGGGCCCCTGAAAGGCTGGAGAGGAAGGCCTACCATGCCGTGGAGATACCTCTGGGCAGCCCTGACACAGAACGCGTATCCAGGATCCTGGGGGATGCTTCATGGACACTCCATGGCCCTGAAAATCACAGAAGGATAACAGTATGGGATAGGAGACCGGAGAGACTTGAAGAGGTTGTTGAAGAACTCAGGGTGATATCATGA
>MKIIPDPF_00040	
ATGTTAAAGAAGAAGCTTGATGATTTCCTCACAGACTGCAGAAGGCTCCTTGTACTTACAGTCGGGAATGAACTGAGGGGAGACGATGGTCTCGGACCCTACCTCGCATCCCTCCTCAGGGAGCCCCTCACAGGGATGGGCCATGTACTCATAGATGCAGGCACCGTCCCTGAAAACTTCACAGGGAGCATAAGGAAGGAGAAACCCAGCCACATCCTCATCGTCGACGCGGTTCAGATGGAGGCTGAACCAGGAACATCAGGCTTCATTGAAAGGGAACGTATCTCAGAGTACAGCATCTCAACCCATGCCATGCCCATCTCATTCCTTGTAAAGTACCTTGAGGAGCAGGGAGATTACAGGATAGCCCTCATAGGAATACAGCCAGAGAACCTTGAATTCGGGAGGGGACTATCCCCACGGGTTGAAGGAGCCGTCCATGAGCTCGCATCCCTAATCCTGAAGGCCCTCGAATCATAA
>MKIIPDPF_00041	
ATGAGATTCAGGGTCACACCCTACCATCATAACCTTCTAATGGACCACCAGCGCCTCTCAGCCTTTTATGAAGCAATATCCTCCAGTGCACGGGGAGTGACATATGACCTTGGCGCTGGAAGCGGGGTCCTTTCATACTTTGCAGCGGGAGTCTCGGAGAAGGTCATAGCGGTTGAAAAGGATCCGAAGATAGCAGCCTGTGCATCAGAGAACCTCTCCCATCTTGAGAATGTCAGGGTTGTCAACCAGGACGCCCTGGAATTTGAGTTCACCGAACCTGCAGATACCATAATCTGTGAGATGCTTGACACGGCACTCATAGATGAAGAACAGGTGCCGGTCCTTCAGAGGGCCATGGATTTCCTTAAACCTGACGGTAGGGTTATACCATTAGGGATCCTAAATGCAGCTGAACCCGTCCTGATGAATTCTGATAACATAATCTATGATGAGCGGGGATCTGATTCCAGGTCTGCTGGTCCACTGAGGGTCTACAGCCGTGTTAACTTTAAGGGGAACCTGGATGACAGGTTCAGGGGACGGTTGAAGCTCAGGGCAACAGGACCCTTCAACGGTATCAGGATAACAACCTTCACCATCCTCCAGGATGATATAATCTGCGGACCAACACCCATGATGAACCCACCCCTCATGATACCCCTGGGTTCGGCTGAAGAACCTGGAGAGGCTGAAATAGAACTCTCATACAGGATGGGCGGGGGTCTAGGTTCCATCAGGGCCGAGGTCCTCTGA
>MKIIPDPF_00042	
ATGATGAGAATAAGCATGTCTCTACCAAAGAAGTTGCTGAACGAGTTTGATGAGGTTCTAAGGGACCGCGGATACCAGTCAAGGTCAAAGGGTATAAGGGACGCCCTTAAAGACTACATCGTCAGGTATCAGTGGATGAATGAAATGGAAGGAGAAAGGATAGGTATCATTGCAGTCATCTATGACCACCACTACACGGGGGTCATGGAGGACCTTACAGACATACAGCACGACTACCGGGAATACATCAACGCAGTCATGCACGTCCACATGACCGAGAAGCACTGCCTTGAAGTCATCGTGGTCAAGGGTGATGTTGCAAAGATCAGGGAACTCACAGAAAAGATGATGAGGCTCAAGGGCGTAGAACACGTGAGGCTCACCAGCACATCAACAGAACAGAAGATAGAACACGAGCACTAG
>MKIIPDPF_00043	
ATGAAGATTAAAGAAGCAATGAACCCTGAGGTTATAACGATAAGCCTCCATACAAGGCCCCTTGAAGCCTTTGAGAAGATGTACAAACATGGGGTCCGCAGACTCTTTGTCCTTGATGATGAAGGTAACCCTGCTGGTGTCGTATCCTACACTGACCTTATAGGGGTGCTTGGATCCATAAAACCTGACAGCGAACACCCTGAGAGGGACCTGAAGGTCCGGGACATAATGGTTGACGAGGTCATAACCATCTCAGCAGACGACAACATAGAGGATGCTGCAAACCTCATGCTGCGGGCGGATATTTCAGGCCTGCTGGTGATGGAAGATGATAAACCCGTGGGTGTAATAACAAAGACCGACATCTGCAGGCTGGTGGCAGCGGAGATACTCGTACCGGCATAA
>MKIIPDPF_00044	
TTGAAGATCATAACAAGAAAGGAGAACATGGTTTACAGGGAACTAAAGTACATGCAAATGGACATGAACACGGCCGTATCCGAGGAGATGCTCAGAAGGAACCTTGACCTCCCTGAACATGAATACCATGAAATAGCCCTTAACCTTGAAAGGAAGGGGCTCGTTTCAAGGGATAATGGTAAGATTCAGGCGGAGAACCTGGATGAAGAGATAAAGGTGATGGAGACCCAGAGTGAGGTCAGGGAAGCCGAGCTGAACCACGTCGAGGAGGAAGCCCTCAGGCTAATAGAAGAAATCTCAGCAGACGGGGCCGTTCCAAGATACATCCTTGAGGGCCACCTCCTCTACGGGCCCCTTAAGCTCAGCACCAGGAGGATGTACAGTATCATAGTATCCCTTGAGAACAAGGGACTAATCAGGAGGACTCTCCGTGATGATGGGGAGTACTACCTTATCAGTGAGCCACAGGCATCAAAATGA
>MKIIPDPF_00045	
ATGGATACTGACAGGATCATTGACCAGCTACACATCTATGAAAAAAAGGTCTTGAAGGCATTTGAAGACTCAGACAGGCCATTAAAACCTGAAGAGATAGCAGAAAGTCAGGAAATGGATATAAAATCTGTTATGAGTGCAGTGGGGGCCCTTGAATCGCGTGGATTTGTGAGGGTCATCAAGGATGTCCAGGAATACGTATCACTCACCGATGATGGGCGGGTCTATGCAGAGGAGGGCCTTCCCGAGAGAAGACTCATTGAGGTTCTTGCAGGGGAGGGTGAGCTTGATGTGTCAGAGCTTGCTGAAAGGGCGGGCCTTGACAGAAAGGAGTCAGGGATTGGTATTGGCTGGCTCATGAGGAAGGGGTGGGCAAAGATAGATGATGGCAGGGTTTCCCCGGTCCAGGAAGGGACCCCAGGGAGGGGTGCTGATGAGGAGCTCCTCCAGATTCTCCTCAGGGGGCTGGTAAGACCCGATGAACTTGATGACAGATTAAGGGCGGCCTACAGGGACCTTGCAGGAAGGAAGGGGATAATTGATATCCGGAAGGTCAAAAGTCACACCATAGAACTCACACCCGAGGGCAGGAGGCTCCTTGAGAGGGGTGTTGAGATTGTTGAAGAGGCAACACAGCTCACCCATGAGCACCTGAAGACAGGGAAATGGAGGGAACTCCACTACAGGGGATATAACGTTGATGCAGAGTATCCTATGGTCTATCCGGGCAAGATACATCCCCTGAGGCGTATAATCAATGAGATCAGGTCAATATTCCTGGCCCTTGGATTCACGGAGTCACGCGGACCCGTGGTTGAATCCGCCTTCTGGAACTTTGACTGTCTCTTCCAGCCCCAGGACCATGCTGCAAGGGAGATGCAGGACACCTTCTATGTGAAGAACCCACCATTCGCCCAGCTCCCCACTGATGACCTTGTAGGGAGGGTTCAGAGCGTCCATGAGGATGGTGGATCAACCGGTTCCGAGGGATGGCAGTATGAATGGGACGTTGACGTTGCAAGGCAGAGCGTCCTCAGGACCCACACAACATGCGTATCTGCAAGGTTCCTCACTGAAAACAGGCCGCCCCTCAAGATGTTCTCTGTGGGAAGGGTCTTCAGGAGGGAGACCATAACCTACAAGCACCTGCCAGAGTTCCACCAGGTTGAGGGAATCGTTGCAGGTGAGGATGTGAACTTCAGGAACCTCCTGGGCATCCTGCGAGAGTTCTACAGAAAACTTGGATTCAGGGTGAGGTTCAGGCCGGCTTACTTCCCCTACACTTACCTCTCCACTGAATGTGAGATCTACCTGCCTGATAAGAAGAGCTGGATAGAACTCGGCGGAGCAGGAATGTTCAGACCCGAGGTGCTGGAACCCCTGGGGGTTGAAACACCTGTGGCTGCCTTTGGCCTAGGCATAGAGAGGCTTGCAATGATAAGGCTGGACATAAGGGATATAAGGCAGCTATATCAGAGCGACCTTGGATGGCTGAGGAAACTCCCGGTCACAGGGGATCTCCAGCTATAA
>MKIIPDPF_00046	
ATGGACCCCCTCTATGTTTCAAGGATCGCCCAGCTTGCAGCTGTACTGGAGGTGAGCGGATACCCCAAGCCCGGAAACGTCCACAGGACCCGTGACTTTGATGACATGGTCTTCGAGGACTTCCTTGTAAGCGGGGTAATCATTGGGGATACCATGAGACTTGCAGCAGAGAGGGGTGAGGACCTCAGTGACCTAACAGACCTTTCAGTGGCAGGCATTGGAGAGCTGATACTCAGGGCTGTTGAGGAGACCCGCAGCTGGGTTTCCACCAACACGAACCTGGGTATAGTCATGCTGCTCACACCGCTCTCTGTCGCCGCAGGAATGGTTGATGACAGGGACCTCCAGGGTTTAAGGGAACACGTTAACAGGATAATCCTCCAGACCACCTCTGAAGACGCTGTTAACCTCTACAGGGCCATTTCAATTGCAGACGCCGGTGGCATGGGTGAACATGAGACCCTTGACGTCAATGACCCGGAGTCACAGGAGAGGATACTTAAGGAGGGGATAACCCTCTTTGACACCCTGAAGATGTCGGCCCCATGGGACCTCATCGCAAGGGAATTAACATCCTCCATGCCCGTAACATTTAATGTAGGGTTCCCTGTATTCAGGGAAACAGTAGGGGAGTATGGGATGAACCTGGCCGTTGTCCAGACATTCATGACCATACTCTCAAGGTTCCCTGACACGCTCATAGCAAGAAAGTACGGTGAGGATGTTGCAGAGGAGGTCAGGGAGGAGGCCTCTGATATTGTTGAAAGGGGAGGCGCTCTTACAGATGCAGGCCTCAGGAGGGTTGAAAGGTTTGACAGGAAGCTCCACAAGAACGGCTGGAACCCGGGGACAACAGCCGATTTAACGGCATCATCCCTGATGGTGGGGCTGCTTGACTATTATTCGGATCAGTGA
>MKIIPDPF_00047	
ATGGAGTTTCCCAGAAAGAGGATGCGAAGGTTGCGAAGAAGTCCGCAGATAAGAGAAATCATTAGAGAGACCCGTATTCATCCATCAGACCTTATCTACCCCCTCTTTGTGAGTGAAAGGCTGAAAAGGGGTGAGCTTGAAGAGATAGGGACAATGCCAGGACAGTACAGGTACTCTGTGGATGACGCAGTTGCCGAGGCATCCCGACTTGAGGACATGGGCCTCTCATCCGTCCTTATATTTGGAATGCCTGCAGTTAAGGATGAACTCGCATCATCGGCCCATGAACCGGATGGTGTTGTTCAGAGGACCGTGAGGAGACTGAAGGAAGAAACAGACCTTGTTGTCATGACGGATGTGTGCCTCTGCCAGTACACAAGCCACGGGCACTGCGGGGTTGTGGTTGATGGAGAGATAGTTAACGATGAAACCCTTGAAATAATCTCAAGGATAGCCCTCTCCCATGCAGAGGCCGGGGCGGATGTCGTGGCACCATCGGACATGATGGACGGACGGGTTGCCGTCATAAGGAAGACCCTTGATGACGCAGGATTCCAGGACACCCTGATAATGTCATATGCGGTTAAGTATGCATCATCATTCTATGCACCCTTCCGTGATGCAGTGTCATCGGCACCTTCCTTCGGTGACAGGAAGTCCTATCAGATGGACCCTGCGAACCTTGAAGAGGCTGTCGTCGAGGCCGAACTGGACCTGAAGGAGGGCGCTGATATAATCATGGTGAAACCGGCCCTTCCCTACCTTGACGTGATAAGGACCCTCAGGGATAACTTCAGGGCCCCCATCGCAGCCTACAATGTCAGCGGGGAATATTCGATGCTCAGGGCAGCCATAAGCATGGGCTACCTTACCGATGAATCAATACATGAGGTGCTCCTGTCAATAAAACGTGCAGGGGCGGGTCTTATCATTTCCCACTTCGCACCGGACGTGCTGGAGGTGATCTAG
>MKIIPDPF_00048	
GTGATTAACCTGATTGACTTCACTGACATCAGCGTGGCCATCATAAAGAGAACATTCAAGGGCAGGTTCCGGCTTGCAGCACTCACAGGAAGGTCAGGGATCTTCAGACGGATCGTAGACAGGCTCTTCTTTGAAGGTGATGATATACAGGTCATACCGAGGAACGCCTCCATTGAGATAAACAGGAGTATCCCGGGGGCTCAGGGCACGGTTGTTCCTTCCGATGTCCTCAGGGAGATGATAGGGCGCTCAAAGTACATATTCAGGATGGACTTCTGCATCTGCAGGGAATCCTCTGGCTGCAGCAGGTACCCCCGGGACCTTGGGTGCATCTTCCTTGGCAGGGGAGCTGCAAGGATATCCGATAAGGTTGGAAGCCTTATTTCAGCCAGGGAGGCCCTTGAACATATAGACAGGTGTCAGGAGGCGGGCCTGGTCCACATCATAGGCAGGAACAGGATAGACTCGGTATGGCTTAACACGGGCCCTCATGATGAGCTCCTCTCCATCTGTAACTGCTGTGAATGCTGCTGCCTCTGGAGGATGACACCCTACCTGCATGAAGACATCACATCCATCACACCAATGGAGGGCGCGAGGATGCTTGTTGACGGTGAGAGGTGCACCGGCTGCGGTGCCTGTGAAGAAATCTGCTTCACGGGCGCCATAAGAGCGGGTGATGGAATTGAACATGACCGGGACAGATGCCTTGTATGCGGGCGCTGCGCTGAGAGATGTCCTGGAAAGGCCCTCAGGGTGGTTGTTGACCCTGAAGCGGTTGATGAAGCCATAGGGAGGGTGGAGGTCCTTGTTGATGTTGAGTCGTAG
>MKIIPDPF_00049	
ATGAGGATTATATGGAAGGTCTATTCCTGGCTCCTTGACCATTATGGACCCCAGGGGTGGTGGCCCCTCCTTGACAGGGATACCATGACACTAAGGTACCATCCAGGGGACTACACTCCACCCTCAAACCCTGATGAGGTCTTCCAGGTGATGGCAGGGGCTGTCCTGACCCAGAACACATCATGGAATTCTGCGGCAATGGCACTCATCAGACTGGCTGATAGGGGTGCCCTTGATGCCCGATCCATCCTTGAAATGGATGACCATGAACTTCAGGAGGCCGTTAGATGCGCAGGATTCTACAGGCAGAAGTCCTCCTACCTCAGGGGGGTCGCGGAGTTCTTCCTCTCCCTTGATGGATCATCACCCACAAGGAAGGAGCTCCTGGGTGTGAGGGGTGTTGGGGAGGAGACCGCTGATTCAATCCTCCTCTACGGATACAGGAAGCCGGAATTTGTTGTTGACGCCTACACCAGGAGGATATTCTCCCGCCTCGGAGTTATAGGTGGGGATGAGAGATACTCCAGGATAAAGGAACTCTTTGAGGGATCACTTGAAGCTGACTTCAGGGTCTTCCAGGAGTACCATGCACTCATTGTCAGGCACGGGAAGACCCATTACAGAAATAAACCCTACGGCGAGGGAGACAGACTCCCCCTGCAGTTAAAGGGGGTAGAAGCCCCTGATTCAGGGGTCCGGGGTGATTAA
>MKIIPDPF_00050	
ATGAGATATGAAATCACAGATAGACCCAGTTTCAGTATGGTGGATGTTGAACTCTCGGATGGGGAGGCCATAAAGGCCGAGGCAGGTGCAATGGTTAGTATGAGCCCTAGCATAGAGATCCAGACAGAGACAGGGGGCCTCTTCGGGGCTGCTAAAAGATCCCTGCTTGGAGGGGAAAGCATATTCCTCAACACCTTCAGGTCCAGGGGTGATGGGAGCATACAGCTGGCCCCATCCTACCCCGGTGACATAGAGGCCCTTGATGTGAACGGGACAATCTATGCCCAGAGCGGCTCCTTCCTTGCGGGACCGGAGGACATGGATATCGATACAAAGTTCGGTGGAGTTAAAACACTGCTTGGAAGGGAAGGACTTTTCCTTCTTAAACTCACAGCCAGGGGTACGGTCTTCCTTTCAAGTTTCGGTGCCATCTATAACCGTGAACTGAACAATGAAAGGTTCGTGGTTGACACAGGACATATAGTTGCATTCACAGAAGGTCTTGACTTCAAAATCAGGAAGGTCGGCGGACTTAAGAGCACCCTCCTGAGTGGCGAGGGCCTTGTTGCTGAGTTTGAGGGTACCGGAACCGTTTACATGCAGACAAGGAGTGTTGACAGCTTTGTTGGCTGGTTAATACCCATGCTGCCATCAAGAAATTAG
>MKIIPDPF_00051	
TTGGCAGGGAACAGTACAGGTGAAATCTTCAGGGTGACCACCTTTGGATCCAGCCATGGCCCTGCCCTTGGAGCCGTTATTGACGGCTGCCCCGCCGGTCTTGAACTGTCTGAAAAGGACATCCAGAGGGAACTTGACAGGAGAAGGCCCGGTACAAGCAGCATAACAACTCCCAGGGGTGAAACTGACAGGGTGGAGATACTGTCCGGCGTGTTCGAGGGTAAAACCGACGGAAGCCCCATAACAGGTATCGTGCGAAACAGGGACGTTGACTCATCAGCCTACACTGACCTGAAAAACCGGCCGAGACCCGGGCACGGTGATTACACATGGAAGGCCAGGTTCGGACACTACGACTACCGTGGGGGTGGCCGTGGCAGTGGAAGGGTTACAGTGGGCCATGTGATCGGTGGAGCCGTTGCAAAGAAGCTCATCGAAAGGTGGGGTGTCCGTGTAAATGCCCATGTAATCCAGATAGGGAATATAAGGGCCAGCAGGGTTAACCTTAAACTCATAGGTGAATACGCCGAGAAGAACCCTGTGCGCTGCGCTGACCCGAAGGCAGCCAGGCTAATGGAGGAACTTATCCTTGAGGCTCGGGAGAGGGGTGACTCTGTTGGAGGCGTGGTTGAGGTGGTTGCAACGGGTGTGCCGCCTGGCCTCGGGGATCCTGTCTTTGGCAAACTAGACGCTGACCTTGCCCGCATCCTCATGGGAATAGGGAGCGTTAAGGGTGTTGAAATAGGGATGGGATTCAGGGTTGCGGAGCACCGTGGAAGTGAAATAAACGATGAGTACTACCTTGACGGTGAAACCATAAAGACGAACACGAACACCTCAGGCGGTATACTGGGAGGCATATCCAGCGGGATGCCTGTAACTGCAAGGATAGCCGTAAAGCCGACACCATCAATATCACTCCCCCAGAGGACGGTGGACCTTGAAACCATGGAAGAGACCGAGATTGAAATCCATGGCAGACATGACCCATGCATATGTCCCAGGGTTGTCCCGGTGGCCGAGGCATCCGTTGCAATGGTCCTTGCTGACCACATGATAAGGGCCGGCTACATACACCCCACAGACATAAACAGATAG
>MKIIPDPF_00052	
ATGGAGTTCCTTGAAGAGCTCAGCAGAGCCCTTATAGCATCAGGGAACTCTGTGACCGAGACAGAGAGGATATTGAGGTCCATTGCAGGGTCCCTGGGTGTCATGGTGGAGGTCTCTGTCCTCCCCACCATGCTGATAATAAAGATGGGAGGGGATGTCTCAAGGATGAGCCTGGCGGCCCAGTCCCCTGGTTTCATTCCCCTGCACCAGGTCACGGAGATCTACAGGCTCATCGATGACGTTAAGGAGGGACATGTTGACCCTGAATCTGCCCTGGATAAACTGGTTAGTATAAGAAGAAGTCCTCACCGCTCTGGAAGGCTGGGGATGTTTTCAGGCTACATACTCCTCTCGGTGGGGATAGCATTCCTTATACAGCCTGACCTCAGCCTGATAACCTATTCATCATTCCTGAGTTTGATTGCAGGTTTTCTCATAGTCATGAGCTATGGTAACGAGAGGCTATCCCTTATAATGCCTGTCCTTGCATCATTTACAGTGTCCAGTGTTGCGTTCTTCATGATCTGTGAGGGCCTCATGACAGGCAACCTGAGCCTCCTTGTACCTCCCCTCATATACTTCATCCCGGGGGTTACCATCACCACGGGTATGTATGAACTTGCAAGCCAGGAACTGGTTTCAGGGTCAAGCAGGGTTATATATGCGTGTATGCTGCTTCTTCTTTTACTCTTTGGAGTTTTGATGGGGATGCAGCTGAACGGGTTCCCCCAGCAGGAATTTACAGCAATCAAAATCACCAGTTCATTCATCTACAGCCCCTACCTGGGAGCTGTCCTCTTTGCAACAGGCATATACCTGTTCCTGTCAGTCAGGAGGAGTGACTTCCCCTGGATTCTCCTTGTGCTCTACACAGCTCTCCTGGGACAGCAGATAGGTAACCTTATTGCTGGGGGGCTCCTGGGGGCCTTCCTTGGCGCCCTGTCAATGACGGTCACTGCAAGGGGCATTGAAATTGCGGGTAAAACATCCCACTTTGTCACCCTTTACCACGTTCTCATCCAGGAGAGCCCCCCGCGGCTCGTTTAG
>MKIIPDPF_00054	
TTGGAAGTGGTGGTGGACGATTTCGCCACCATAACACAGAAGAGGATGACCGGCGGATTAAGGCTTGATGATATTGCCGGGATGAACATCCACATCGACCCCGGCCCAGGAGCCCTTGTAAGGTCCTACCAGTTCGGCCTTGACCCCAGGAAGCTTGATGCTGTGATGGTATCACATTCACACACAGACCACTACACCGATGCAGAGGTGCTGATAGAGGCCATGACCCGCGGGATGACACGCCACAGGGGTGCCATGATCGGGAGCCTGAGCGTCATGGAGGGCTACCGGAGCTGGGGGCCGTGCATATCAGATTACCATAAGGGAAGATCTGAATGCCTGACCCTTGCCCCTGATGAGACCCTCAGACTGGGCGGACTTGAGATCAGGGGTACCGAAACGGTCCATGGTGACCCCACAGGGGTAGGTTTCCAGCTGAAGACAGAGGAGCTTACGGTCTCATACACATCGGATACAGAGTACTTTGATGGTCTTCCAGAGGAGCACATGGGTGCTGATGTCCTTATCTCAAGCGTGATAAGACCTGAAAATGAGCATATAAGGGGACACATGTGCACGGATGACTTCATAAAACTCGTGGAGGAAGTGAGTCCAAGGGTTGCCGTAATGACCCACCTTGGGATGAAGATGATACTTGATAACCCGGAAGGGGAGGCGATGAGGGTTCAGGAGGCCACGAAGACGCGCGTACTTGCAGCCAGGGATGGTATGTCCCTTAAATTTGATGATGGAGACCTGGTGGATGTCCATGTTAAACTGTAG
>MKIIPDPF_00055	
ATGAGTCTCATAGTAACCTATATAAGCACCAGGGGATGCGTTATAATCGGAGATAAACGCAGAATAGCCTACTTCGGTGACAGGTCAGCCAGGGAAAAACTTGAGGAGGAACTGTACAGCGGCAGGATAAAGAGTGATGAGGAACTTCAGAGGAGGGCATCCGAGCTCGGCCTCAACATAAAGGTCACTGACGATGCATGCAAGGTGAGGAGCATAGGGGATGTTGTTGTTGGTGAGATAAGCCAGAAGACACCCTTCGAGACAAAGAGGAGGAGGATCTATGCAACAACAGGCGCCTACCAGATAATCGAACTTACAGGGTCAAGGATAACCAGCATGGAGAAGGGTGATACAGCCATAATAGTCTTCGGAAATAGGATAGCCAAGGAGATCACAAACGGTTTCCTCAAAAAGAGGTGGAAGACCAGGACAACCCTCAAGGAAGTTTCAGAGCTTCTCACCGAGCTCATGGAGCATGTTTCATCAAGGACACCATCGGTCGGAAGCAAATATGACCTTTTCATGAAAAGCCCTGCCCTGGATAAGAAGAGCGCCCACAGAATCCTCAGCGAGACCATCGTAAGGGACGTGAAGGTGCTTCAAAAGTGGAGGGCTAAACTCAGACAGGAAATGCTTGAAAGGAGCGAGGAAATCAGACTTGCATCTAGGATACTTACCGAGGGCGAGGTTGGAAGGGTTACCGGCCAGGATGGCAGACACATTGAGGTTAAACTTTCAGAGGGTGTTGAGGCCTATGACACCCGCTGGAAGCATGTTGCAGGTGCCGGTGAAAAGGTACTCATGAGAATTCCTGGTGAGGGCAACGTGGATGTGGGAGACAGGGTCGTTGTGAAGGATGAAAACCTCTGCGTTGACGGGAAGGACCTGAGCCTTGAATGTGATGTTATAATCTGCAGGAAGGAGTCATAA
>MKIIPDPF_00056	
ATGAAGGATGATAAATTCACAAACCGCCTGATCCATGAGAAAAGTCCGTATCTCCTGCAGCACGCCCATAACCCTGTTAACTGGTATCCATGGGGTGAAGAGGCGTTTGAAACTGCCAGGAAACATAATAAACCAGTTTTTCTATCCATAGGTTATTCAACATGCCACTGGTGCCATGTGATGGCAAGGGAGTCCTTTGAGGACCCTGAAATCGCCGATATGCTTAATGAAAAATTTGTTGCGGTTAAGGTTGACAGGGAGGAGCGCCCTGACATCGACGCCGTATACATGGAGGCCTGTCAGATGATGACAGGGACAGGGGGATGGCCCCTCACCGTTATCACAACACCTGAAGGCGAACCATTCTTTGCAGGGACCTACTTTCCAGCCGAGGACCGGGCAGGGATGCCCGGACTTAAAACCATACTTGAGAGGGTGGCCCTCTTGTGGGAGAGGGATCCAGGAACCGTAATTGAAACTGCAGGGGACGTTGTGAGGGCCCTTAAGAAACAATCCAGGCCCGGGGATGTGAGATTGGAAATCGTTGAAAGGGCCTTCGAAGCTCTGAAAAGGGGGTTTGACAGGACACATGGAGGTTTTGGTTCCGGTCAGAAGTTCCCGGTGCCCCAGCACATCCACTTCCTCCTGAGGCACCATATTAAAAGGAAGGATGAAGTGGCCCTTGAAATGGTGAACCTGACCCTTGAGAGGATGAGGTACGGTGGCATATACGACCATCTCGGTTATGGATTCCACAGGTATGCGGTTGAACCATCATGGACCTACCCCATTTTGAGAAGATGCTCTATGACCAGGCCCTGA
>MKIIPDPF_00057	
ATGGACCTACCCCATTTTGAGAAGATGCTCTATGACCAGGCCCTGATCCTCACAGCATACCTCGACGCCTTCTCGGTTACAGGGAGAGAACTCTACAGGGACACATCCCTTGAAATAACTGAATACGTGTTAAGGGATATGCAGTCACCCGCAGGGGGCTTTTATTCTGCAGAGGACGCTGAAAGTGAGGGTGTTGAGGGCAAATACTACCTCTGGAGGGCTTCCGAGATAAGGGAACTCCTCGGTGATGAGGCGCCCCTGGTGATGAGCTACTTCAATGTCCTTGAGGACGGGAACTGTGCAGGGGAGCTGAGGGGTGAGAACATATTACACGTAAGATCCCCTGAGAAGGTGGCTGAGGAGTATGGGATCACCACCGATGAACTCAGGGAGAGGATAGATAATGCAAGAAGGGTCCTCCTTGAAAGGAGGCTTGAGCGCACCCCGCCCTCAAGGGATGATAAGGTGCTTACCGACTGGAACGGCCTCATGATAGGGGCCCTTGCGAGGTGCCACAGGATCACCGGAAGCCCTGAAGCCCTGAAATCCAGTAGGAAGTGCCTCGGGTTCATAAGAAATAATCTGTGGGTTGATGGGAGGCTTATGCACCGTTACCGTGAAGGTGAAGCAGCCATAGGGGGCAGCCTTGATGACCATGCCTTCCTTATATGGGGACTCCTTGAGATGTACGATGCAACGTTCAAAGAGAAGTACCTTAAAATGGCGCTGGAGCTCTCAGAAGTCCTTAAGGAAAACTTCATGGCCCCTGACGGGGGCTTCTACTTTACCAATGACTCCTGCGGCCTTATTGTGAGGAGGAAGGACAGCCTTGAGGGTGCAATCCCCTCAGGTAACTCGGTGCATATGTTAAACCTCCTCAGGCTTGGTTCAATACTGGAGGATGATGAATTAACCGGGATGGCTCGTGGAATAGTATCGGCCTTCGCATCAAGGATTAAGTCAGCGCCATCAGCCCACACCTTCCTCCTGAGCCACCTGGAATGGGCCCTGAAGGGTGGAAGATCCCTCACCGTGATCTGCCCCCATACCCCAGGGATCCTTGAGGGTCTCAGGAGGGAGCTGATCCCTGACTTCACCATCACCCTGAAGGATGAGGCCTCTGACTGGTCCTTTGCACCAGGGCACCTCAGGAGCAAGGGGATGGTTAATGGTAAATGCACCTACTACCTCTGTGACCCTGAAAAATGTTATCCACCATCCACGGATGATAATGAGATACTTGAATACATAAGGGGAGTTTGA
>MKIIPDPF_00058	
ATGGATATGCACCATCACCATGCCATGGACTACAGGAAAAGATTCATAGTATGCCTTATCCTCACCGTGCCCGTAATCCTCCTTGGTGAGCTTCCAACAGGGACCGTTATCCTGAGTTTTCCCGGTAGCGAACTGGCTGTAACTGTACTCTCATCAATCATATTCTTCTACGGGGGCTACCCCTTCCTCAGGGGGTCTTTGGAGGAGTTAATGAGAGAAAGCCCGGGTATGATGACCCTCATTGCGGTTGCAGTGACTGTTGCATACATCTACAGCCTCGCTGTTGCAGCCGGTGTTGAGGGTATGGTCTTCTTCATTGAACTTGTAACCCTTATTGATGTGATGCTCCTGGGACACTGGATTGAAATGAAATCCGTCAAGGGGGCTTCAGATGCCATTGCAGGGCTTGCGAGGCTCCTGCCGGCTGAAGCCCACCTCCTGAGTGATGGGAAAGTCATTGATGTGCCCATCGAATCCCTGAAGCTAGGAGACCTTGTACTTGTAAGGTCCGGTGAGAGGGTGCCCTCAGACGGGACCGTTATAAAGGGGGAGTCCCATGTGGATGAATCACTGCTTACCGGTGAATCCTCTCCCGTCAAAAAGTCCAGGGGGGACAGGGTCATCGGTGGATCGGTTAACACCGGAGGGTCCCTCACCATTGAAGTTGAACGTGTGGGTGAGGAATCATTCATCTCACAGGTGATTGAACTTGTGGGGATGGCCCAGGAGGGCAGGACCAGGACCCAGGTCCTTGCAGACAGGGCTGCCTTCTGGCTGACCCTAATAGCCCTTGGGGGTGGATTTTTAACCTTCATGGTATGGTACCTCCTTGGAATGGGGGCCCTGTTTTCTGTTGAACGCGCGGTAACCCTCATGGTCACCGCCTGCCCCCATGCCCTTGGCCTTGCAGTGCCCCTGGTGGTGGCGGTATCCACCGCAATATCAGCGCGGAGGGGTATACTGATAAAAAACAGAAAGACCCTTGAGAGTGCCAGGGAAGTCGATACAGTGGTCTTTGATAAAACAGGCACCCTTACGGTGGGTGAGCTGGGGATAACAGACGTCATATCCTTCAGCCCTGAAACCGATGAGGGTGAGGTGCTGAGTTACGCTGCGGCCGTTGAGTCCCAGTCCAGCCACCCCATAGCAAGGGGGATAGTTGAAGCCGTTGACGAATTACTCCCTGTTGATAGGTTCAGCACAATCCCTGGTAGGGGTGTTATGGGTTACGTTAATGATTCCAGGGTCAAGGTCCTGAGTTACGCTTACGCCCGGAAGCTGGGTTTCAGCATCCCTGAAACCATCATCAACGACCTCATGGAGGAGGCGAAGACCCTTGTAATTGTCACGGTTGACGATGAACCCGTCGGCTGCATTGGACTTGCAGATATCATAAGGCCTGAGGCAGCCGATGCCATAAGGATACTTAAATCAAGGGGCGTGGAGTGCGTCATGTTAACGGGTGACCGTCAGAGGGTTGCCGAATGGGTTGCCGGGGAGCTCGGCCTGGAGGAGTACCATGCGGAGCTTACACCCCAGGAGAAGTATGAGGTCATCAGGAGGATGCAGGAGGATGGCAGGAGGGTTGCGATGGTGGGGGATGGTGTGAACGATGCCCCTGCCCTTGCACAGGCAGATATCGGTGTTGCAATAGGGGCGGGTACCGATGTTGCAATTGAGAGTGCTGATACAGTGCTTGTAAGGAGCAACCCCCTGGACTTCGTTGACCTGATGGACCTTGCAGGGGCAACCTACAGTAAGATGAAGGAAAACATCATCTGGGCAACGGGTTACAATGTAATAGCACTGCCCCTAGCAGCCGGGGTCCTCTACCAGCAGGGCATACTGCTCACACCTGCAATGGGGGCCATACTAATGTCGGCAAGTACCGTGATAGTCGCCCTCAATGCAAGGACCTTCACCTTCAGGGGCTCTGCCAGGTGA
>MKIIPDPF_00059	
ATGAAAAAGACCCTTGAGAACCTTACAAAGGCCTTTATTGGTGAGAGTCAGGCAAGGAACAGGTACACCTTCTATGCCAAAATTGCCAAGAAGGAAGGATTTGAACAGATATCAGAAATATTCCTGACCACCGCAGACAATGAACGTGAACATGCCAAGTGGCTGTTCCGCATGATAAATGACCTCAAAAAGGAGGCCGGTGAGGATCTTAACTCAATCGTCGTGGATGCTGAAGCACCCCTGACCCTGGGAACCACCGATGAGAACCTCATAGCCGCCATTGAAGGCGAACACTATGAGAACACTGAAATGTACCCTGAATTTGCAGATACTGCAGAGGAGGAGGGGTACCCTGAAATTGCAAAGAGGCTCAGGGCAATAGCTGATGCAGAGAAACACCATGAAGAACGCTACAGAAAGCTCCTGAAACTTGTTGAAACAGGAAAGGTATACAGGAAGGATGAACCCGTAACATGGGTGTGCAGGAAGTGCGGTTACACCCATGAGGGCACGGAGCCCCCAGAGAAATGTCCATCATGTGATCACCCCGCCAGGTACTTCCAGGTTAAATGTGAGGAATACTGA
>MKIIPDPF_00060	
ATGACAGAAAGGAACCAGATATTCCGCTGCAGTGTATGCGGGAACATAGTTGAGATCCTGAATCCAGGCCATGGACAGCTTGTATGCTGCAACCAGCCCATGGAACTCCTGGTTGCAAGGAGAACCGATGTTGGACCTGAGAAGCATGTGCCGGTCATTGAAAAGACCGAAAGTGGTGTTCATGTAAAGGTTGGTGAGGTACCCCATCCGATGGAGGAGAACCACCATATACAGTGGATAGAACTGGTTACATCTGAGGGTGTCTGCAGGGCTGACCTGAAACCAGGGGATAGGGCAGAGGCTGAATTCAGTGTTGACCCGGAATCAGACTTCATGGTCAGGGCCTACTGCAACATACATGGACTGTGGTACTAA
>MKIIPDPF_00061	
ATGGGCTTCAAGGTGGACAGTGAATATGATCTGGGACCTCATGGAAGGATCACCCTCCTTAAGGGTGAAGGAGATACCTTCATTGAACTCATAAGCAACCCTGTGCATGAACCCGGCCTGTTTTCAGTGGACATGGAGGTTGATGACCTTGAGGGTACATTAAATGAACTTAAATCAAGGGGTGCAGGGGTTACCATGGAGCCCGTTAAGATAAGCGTGGGATACCTTGCATTTATAGAGGACCCAAATGGAGTCAGAATAGCACTGATTCCAGCACACCGATAG
>MKIIPDPF_00062	
ATGAAAAGGATCCATATTCTGGTACTGCTTCTTGCCATTGTAGGTGTGAGTGGCTGTATAGACTCAGGTAAAGGTAACATTAACCAGCTGATACCCGAGATAAACGAGCATATAAAGAATGGTGACTCCTACTTCAATGAATCAGCCATGGCAGCCAATGATTTTAAACTTGATGATGCCCTCTCAAAGTGTGAACTTGCAGCCTCAGAATACAATTCTGCAAGGAACCTCGCGTCTGAGGCCCTTGGTTATGCCAGGAACGATGGCGACCCTGTTATAATCAATTACATTGAACTCCTTGTATCTGAACTTGAGGCGAAGATAAACGCGACTTCTCAACTTAAAAGTGCCATCGAGATGTTCAGGCTCAACCAGACCGAAGAAGGAAACTCAAATATAGAACTGGCAAACAGTTACATGAAGAGTGCGAAGGAACTTGAAGGTGAAAGGCAGGAGATTGTCAGGAAAAATCCTGACAGGTTCCAGTAA
>MKIIPDPF_00063	
ATGGAATACGTTGCATTTAGCGTAGCTATTATCATACTGCTTGGACTTCTATTCAACAGGATCTTCAGCAAAATCAAACTTCCGGGCATACTGGGGATGCTGATACTGGGTATCATAATAGGTCCCCATGGACTGGACCTTATATCAAAGAGCATAATGGAGATTTCGCCCGACCTGAGGGTTATAGCACTTATAATAATTCTGCTGAGGGCAGGGTTCGGTATAAACCTTGAAAGCCTAAGGAAAGTGGGGATGACTGCGGTCAAGATGAGCTGCATACCTGATATCACCGAGGGTTTTGCGGTGATGCTGGCAGCACACTACCTGCTTGGTCTGCCACTTGTTGAGGCCGGAATTCTGGGCTTTGTTATAGCGGCAGTTTCACCTGCAGTTATAGTCCCCCAGATGCTTTCATTCATTGAAAGGAGAATGGGAACAGCCAAGGGGATACCCACCATCATACTTACAGGGGCTTCAGTGGATGACGTGGTTTCGATAACTCTCTTCTCGGTTTTCCTTGGAATCTACCAGGGACAGCAGGTCAACCTGCTGGTGGAGGCCATTGGTGTACCTTTATCCATACTTATTGGCATAGTCTCTGGTCTGGCCATGGGCCTTTCACTGGTTTACCTCTTCAGAAGGTTCAGCATAAGGAACAGTGAGAAGACCCTTATAATTCTCGGAGCCGCCATTCTACTTAAGAATGCGGGGGACATTATCAGCGCCTACATCCCGGTAGCTGCACTTATAGGTGTAATGGTAGTTGGCCTTGTTATTCTTGAGAGGATGCCGGATACTGGGATGCAGTTATCTAAAAAATTCAACAAGGTCTGGATCTTTGCTGAGATACTGCTCTTTGTCCTGGTTGGTGGACAGGTCGATATCAGGCTTATAATCCAGCTGGGCTTTGCCGGTCTTGCTGTGATAGTCCTTGGACTTGCAGCAAGGAGCATCGGGGTACTGATGTCCCTGAAGGGTTCAGACCTCAACCTTGGAGAGAAAATATTCTGTGTTGCAGCATATATACCAAAGGCAACTGTGCAGGCAGCTGTAGGTGCAATACCCCTTGCAGCGGGAGTCGCGGCAGGTGAAACCATACTGGCAATGGCTGTACTTGCAATAATCTTCACAGCACCCCTGGGGGCCATGGCAACAAGGGTTGCCGGAGAAAAATTCCTGACAGTCGATGAGGACTATGAGAGGCCCTGA
>MKIIPDPF_00064	
ATGAAAAAATCCACAAAGTTCATAATAATCCTTGGAATTGTAAGTCTGTTTGCTGATATGACATATGAGGGTGCCAGGGGTATAACGGGCCCCTTCCTGGGCTTTCTCGGCGCCAGCGCATTCATGGTTGGATTTGCAGCCGGCTTCGGGGAGCTATCAGGTTACCTTGTAAGGTTCATTTCAGGCCAGATCTCAGAGAGGACAGGACGTTACTGGCTTATAACCTTCACAGGCTACCTCGTTAACCTCATAGCTGTCCCACTACTTGCACTTGCAGGCAACTGGCAGGTAGCAGTTTTACTGATAATACTTGAAAGGCTGGGTAAGGGCCTCAGAACACCCCCCAGGGATGCCATGCTATCCTATGCAGCCTCTGAGATGGGTCATGGAACAGGCTTCGGAGTACATGAAGCCCTGGACCAGATAGGGGCGGTTGCAGGTCCGCTGGTGGTGTTCGCAGTACTGGCCCTTGGAGGGGACTACAGGGACGGTTTTTTAGCCCTTGCAGTCCCTGCGGTTATTGCTATTTCTGTCCTGGCCCTCGGCTACCTTACCTTCCCACGTCCACGTGAACTTGAAGCATCAACAGAACTTGAGTACAGGGAATTCAGGGGATCCTACTGGATCTACATGGCGGCGGTATGCTTCATAGCACTGGGATATGCGGACTTTCCACTGGTGGGCTATCATCTCGGGATAACAGGGACAATGGAAGCCTCACTGATACCCCTCATATACTCAACCGCCATGCTCATGGATGCCGTATCAGCAGTTCTTTTTGGCAGATACTTTGACAGGTACGGTTTCAGGGTAATGGCCCTGGCGGTCCTTGTCTCAATGTTTTACGCACCATTATCCTTCCTTGGAGGCCCGGCCCTTGCCTTCACTGGCGCCGTCCTCTGGGGTGTGGGTATGGGTGCCCAGGAGTCAGTTATGCGGGCTGCTGTTTCAAGGTTTTCACCTCCAGAGAGGAGGGGTTCTGCCTACGGCACCTTCAATACGATCTTTGGGGTGGCATGGTTCTCAGGGAGTCTCATTATGGGATACCTCTATGGTCTATATTTGCAGGGACTTGTGATTTTCTCAATCACCATGCAGACCGCAGCAATTATCATCATACTCTCCCTTGAGAGAATAAGGACTTGA
>MKIIPDPF_00065	
ATGGACTATATATTGCTTGCAGTAATTACTGGAATAGTGCTGTTAATAGCTGCACTATCCATAAAAATAGTTAACCAGTATGAGAGGGGTGTTGTATTCAGACTGGGAAGGGTTATAGGTGTGAGGGAGCCTGGACTGCGTCTTATAATCCCCCTGATAGACCGGCTTGTCAAGGTTTCCCTGAGGATTGTGACAATGCCAATACCCTCACAGAAGATAATAACACAGGACAATGTTTCCATCGATGTTGCGGCGGTAGCATACTTTAAGGTCATGGATCCCCTCAAGGCCGTTGTTGCAATTGAGGATCACTACGGAGCAGTAAACCAGATATCCCAGACAACGGTAAGGAATGTTATAGGACAGTTCGCCCTTGATGAGGTACTCTCAGAGACCGCAAGGATTAATGAGAAGATAAAGGAGATCATTGACAGCCACAGCGAACCATGGGGGATAAATGTTACAACAGTTGAAATAAAGGACATTAAGTTACCTGAAGGTATGCAGAGGGCTATGGCTAAACAGGCAGAGGCTGAAAGGGAGAAGAGAGCTAAGATTATCACCGCAGAAGGTGAATACCTGTCTGCTGCAAAACTTGGGGAAGCAGCTGATATTATGGCAGAACACCCAATAGCATTACAGCTAAGGAATCTCCAGGTGCTCAGTGAAATATCCGCTGAAAAAAATTCCACAATAATCTTCCCAGCCCAGTTCATGTCAAGTGTAAATGATATAAAAAGGTTCATAGAAAAGGAAATGAAACCCTAG
>MKIIPDPF_00066	
ATGGATTCTGTCCTCAGGATGCATGGCGAGTACCTTGAGGAGGTACCTGAATGGGTCCTCTCCCAGCAGAACCCTGATGGCGGTTTTGGCAGGTATGGTTCGGATATAATCAACACGTACTTTGCCGTTGAGGTGCTCAAGGGCCATGAAGTTGATGTACCCGAGGGGGTCCTGGAATTTACTGATGGATGTTTCAGTGGAGGTGTATGGAACTTCACCCCCATCTCCTATCCGCCATACATTGAAACGGTCCATGCAGGATTCCGGATCAATGAGATGCTCAGGGGGTCGGGGCTTGATGTGTCTGATTTCGTCATGGGACTAAGGAACCCCGATGGTGGCTTCAGGAGGTCTGTTTATATGGGGATCTCTGAGCCTGAATACACTTACAGGGCACTCTACATGATAATAAAATCTAAAAAAAGGTTATAA
>MKIIPDPF_00067	
ATGGATGATCACAGATTAGGGGATTCCATCAGAGAATTCCTTAATAAAAGGAGACACCCTGATGGTGGTTATACCCTGTTTGAGGGGCTTCCTGATACAAAGAACACCTATTATGCCCTGAGGTCCTTTGAACTTCTGGGTGATGAACCCGGGGGACTTGAGAAGACCCTTGACTGGCTTGAAGATGTCCACAGCAGGGGGAGCTTCGCGGCCCAGGGACTCTTCTACAGGTGCAGTGTGCTGAGGGATTATGGCAGGGACTTTTCAGTGTCCGATAAATTCATCGACTCCTGA
>MKIIPDPF_00068	
ATGATTCAGTCATGTAGTGAATGTAAGGGTAAAGGTTACCGTGTTAAATCCTACAAGATATGCAGCGCATGCCATGGAACAGGTTACAGATCAACAGAGGATATAAAGGACCATTTCAAGGGCGTTTCAAACAGTGCAAGGCAGAGGTTTGACCTTGAAGAATCCCATGAGGTCCCCTGCGAGGTCTGCAGGGGGAAGGGTGAAGTTGAGGTAAGGGAGCAGTGCCCTGCCTGTGGAGGCAGGGGTGAGGTTAACATCTGCCCGTCATGCGGTAAGAAACTGGAAGGTAAGGAGGAATACTGCCCTGACTGCCAGGAAAAGGAGAAGGTCTATGTGCTGCACCCTGCATGCACCATGGATGACCTTGAAGTTGGAAGCATATACCGTGGGAAGATCACAAGGATAGAAAGGTACGGGGTATTTGTAAGTCTGAACAGCCACGTCTGGGGACTCATGAGGGGCCTCTTCCCTGACTACAAGGTGGGGGATGAAATCTTCGTGAGGGTGTCCCATGTTAAACCCCCTAAGGGGGAAGTTGACATGCTCCCCGCCAGTATAAAGGGCCCCTACGAGGTTATAAAGTTAAAAAAGGACCTTCCAAGGACAAGGATAGATGATATCGACACCAGGAGCCTTGGTAAAACCGTGAGGATAGTGGGTGAGGTCATACAGATTCAGCAGACCTCCGGTCCAACCATATTCACCATCTCCGATGAGACCGGCACCACCTGGGCCGCTGCCTTTGACGAGCCAGGTATAAGGGTATACCCCCATATACAGATAGGCCACATAGTTGAGGTTATAGGTGAGGTTAACCAGCACACCGGCAAGATCCAGATAGAGTCAGAGTCAATAGAACGCCTCATAGGTAAGGAGGCTGCCGAGGCCAGGCGCCTCATAGACGAGGCCATAGACAGGAGGGCTGAGCCCGAGAGGAAGGACCTCCTGATTGAAAGCGAAACCCTTGAAAAACTGAGGCCGAAGATGGTTGAAGCCGCCAAGGCCATAAGAAGGGCAATATATGATGGCAGATCCATACTGGTAAGGCACCATGCAGATGCGGACGGTATATGTGCGGGTGTGGCGATTGAAAAGGCAGTTCTGCCCCTCCTGAGGGACCTTAACCCGAGCACGGACGCTGAGTGGCACTACTTCAAGAGGGCTCCCAGCAAGGCCCCCTTCTATGAACTGGAGGACGTTGTGAAGGACCTCTCCTATGCCCTTGAGGACCTTGAAAGGCACGGCCAGAAGCTCCCCCTCCTCGTGCTCCTTGATAACGGGTCAACAGAGGAGGACATACTGGCCCTTATGAAGGCCAAGATCTATGACATCGAGATCGTTGTGGTTGACCACCACTACCCCGGTGAGGTCCTTGATGGACGTGTGGACGTGGATGAATACGTTGATACACACGTGAACCCCTACCTTGTTGGTGGAGACTCCCAGATCACCGCCGGGGCCCTCTCGGTTGAAATAGCAAAGATGATAAACCCCGAGATCGCCGAGAGGATCCTGCACCTTCCAGGTATTGCAGCCGTTGGGGACCATGCCAGGTCCGAGGAGGCTGAATCCTACATTGAACTTGCTGCTGAACGCGGCTATGACCGGGAGGACCTTGAAAGGATAGCTGCCTGCATAGACTTTGAGGCCTTCTACCTGCGGTTCATGAATGGAAGGGGGATAATTGACACCATACTTGGACTTGGAAGCCTTGATAAGCATAAGAAGCTTGTGGATGCCCTTTACAGGGAATATGAGAGGAAGGTTGACACCCAGTTAAGGGCGGCCATACCCAACCTGAAATCAACTGAGCTCCCCAACGGCATACTCCTGAATGTCCTTGACGTTGAGAAGTACTCCCACAGGTTCACCTTCCCTGCCCCTGGAAAGACATGTGGATTCGTCCACGACTACATGGTCCAGAAGCATGGTGAAGAAAGACCTATAATAACACTGGCCTATGGGCCTGACTTTGGGGTTATAAGGGCCACGGATGCTGTTAATGAGAAATTCGGATTCAACCTCAATGAGATCGTATGTGAGCTGGCCGAGGAGATACCTGAAGCGGTTATTGATGGTGGAGGGCATGAGTGTGCAGGGTCCCTTAAATATGTTGAGGGCCTCTCAAAGAAGGTCCTTGGCGCCTTCGCAGAAAAGATTGCTGCTCTAAAGGAAGCATGA
>MKIIPDPF_00069	
TTGAGATTCTCCTCGAGAAACTCAACTGAAGCCCTAATTTTCGGTGATCCTATCAGGGATATTGAAGGAATAATGGATGGCCTCAGGAGCATCTATTCCCCCAGGGTATTCGAGGACAGGGACCCCTACCGGGTGCTTATAAGGACCATACTGTCCCAGAGGACCCGTGATGAAAATACAGATGAGGCAACGGCAAGGCTCTTTTCAGAGTACCCCTCGATTGAGGATGTTGCCAGCGCACCCCTTGAAAAACTTGAGGAGCTCATCAGAAAGGCAGGGTTCTACCATGTTAAGGCCCGGAGGATAAGGGAGGTTTCAAGGATACTCCTTGAGGAGTACAAGGGGAGGGTCCCTGATGATATCGGCGAGCTCCTGAAACTTCCAGGTGTAGGGAGAAAAACAGCAAACTGTGTACTTGTCTATGCCTTCGGAATACCTGCAATCCCGGTTGACACCCACGTCCACAGGATATCAAACAGGCTGGGACTGGTGGATACAAAGACCCCGGAGGAGACCGAGAAGGCCCTTATGGAGGTAATTCCCGAGGAATACTGGATAGAGCTCAATGACCTCATGGTCCAGTTCGGTCAGGATATATGCAGACCAATAGGACCACGACACGAGGAGTGCCCCATAGCAGAGTACTGTGATTACTACAGGAACCTTACCGCTGATTAG
>MKIIPDPF_00070	
ATGAAGAAAAAGGAAACAAAGGTTGTAATCTTTGGGGATTATGATACAGGTAAGACAACCACCCTTGAACAGCTCTGTGACAGGATAACCAAGGTTGAATACAATGGAACAACCGTTGCACTGGATTATGGTAACTGCATGGTTGGTGGTGAGAAGATACACCTCTTTGCAACCCCCGGCCATGAAAGGTTCAAGTTCATGCTTGAGATAATATCCCATGGCCTTGACGCCGCGGTGATAGTGGTTGACAACTCAAGGGGAGTCACCCTTGCAGAGAAGGAGATAATGACAGAACTGGAAGAGAAAAACATACCCTACGTTGTCTTCTCAAACAAACAGGACCTTGACGATTCTGAACTGGAGATTGACAGGGAAGTTGAGGTCATACCAACAGTTGCAACTGAGGGCACAGGCCTTATGAAGGGCCTTGAGATTCTCCTCGAGAAACTCAACTGA
>MKIIPDPF_00071	
ATGGATCTTATAGTTGAAAGGTCAGAGGGTCTTTCAGGGACTGTTAAGGCACCCCCATCAAAGAGTTACACCCACAGGGCTGTTATAGTAGCATCCCTTGCCGAGGGCCGGTCCATGATAGCCGATCCCCTGGTATCTGAGGACACCCTCTCATCCCTGAGGGCGTGCAGGGCCTTCGGTGTCCGGATCCATGAGGAGGCCCAAGGATGGGTGGTTCATGGGAGCGGGGGCGCCCTTGAAACCCCCGAGGATGTGATTGATGTGGGGAACTCAGGGACAACCCTCCGTATAATGACCTCGGTGGCAGGCCTTGCAGAGAACTACACCGTCTTCACAGGGGATGAATCACTGAGAAAGAGGCCCATGCAGCCATTACTGGATGCCCTCCGCCCCCTGGGCGTCACTGCAGTGTCCTCAAGGATGAACGGACTCCCCCCTATAATAGTCAGGGGAGGCTTCAGGGGCGGTGAAACCTCAATTGATGGCCGTGTGAGCTCACAGTTCATATCATCCATACTGATTGCAGCACCCCTATCAGGGGGTGTTGAACTCTCTGTTGAGGGGGAGTTCATATCCAGGCCCTACGTTGACATGACATTGGATGTTATGGGGAGGTTCTCTGTCCCTGTAAGCTACTCTGATGGCATCTTCACCGTGGAACCATCGGTCTACAGGGCAGTGGATTACACGGTTGAGGGTGACTACTCATCTGCATCCTACCTTGCAGGTGCGGCTGCCGTTGCAGGAGGAGAAGTAAGGATACAGAACCTCTTCAGGGATTCAAAACAGGGAGACATGCTGATACTGGACATCCTTAAGGATATGGGTGCCGATGTGAGGAGGGGAGATGACCATGCTGTGGTTTCATCCACAGGTGAACTTGAGGGTGTCAGCGTAGACCTCCACAACGCCCCTGACCTCCTACCCACGGTGGCGGTCCTCGGCGCCATTGCAGAGGGCAGGACTGAGATAAGGGGTGTTGAGCATGCAAGGTACAAGGAGACGGACCGTATAGGGACATGCGCGGCTGAACTCAAAGCCCTCGGGCTCCAGGTCAGAGAACTTAAGGACGGCATGATAATCCAGGGTGATATCACGGGAAAAACAGTTAAATCCCATGGAGACCACCGCCTTGCAATGGCATTCACCCTCATAGGCCTCAGGAGGGGTATAAGGATAAAGGATGGTGATGTTTTCAGCGTATCATTCCCTGACTTCATTGAGAAGATGAACTCACTTGGCTGCAGGTTAAGGTTAGCTGAGCTTTAA
>MKIIPDPF_00072	
ATGACCGATAATCAGATTCCAAAGGATTACGACCATAAAAACGAGGCTAAATGGCAGAGGAAATGGCAGGAAGATGACATCTACCGTTTCGTGGGGTCAGGGACAAAACCGAGGTACATAATAGACACACCACCACCGTACCCTACGGGTTCAATTCACATGGGCCACGTCCTCAACTGGGTCTACATGGACATAATAGCACGTTTCAAGAGGATGCGGGGCTTTGATGTCCTCTTCCCCCAGGGATGGGACTGTCACGGCCTCCCCACAGAGGTTAAGGTTGAGGAGACCCACAATATAAGGAAGAGCGACATACCCAGGGATGAGTTCAGGAGGCTCTGCGTTGAGCTCACACAGGAAAACATAGCGACGATGAAGGAGCAGATGCAGCGCATGGGCTTCAGCCAGGACTGGAACCGTGAATTCATCACCATGACCCCCGAGTACATGAGGAAGACCCAGCTATCATTCCTTAAGATGTACAGGGAGGGACTCATATACCAGGGCGTCCACCCTGTTAACTGGTGCCCCCGCTGCGAAACAGCAATAGCCTTTGCAGAGGTTGAATACACAGAAAACGAGACAAACCTCAACTATGTCAGGTTCCCTGTTGATGGTGCAGATGAGGATATAATGATAGCAACAACAAGGCCAGAACTCATGGCAGCATGCGTGGCCGTTGTTGTACACCCCGATGATGAGAGGTTCACAGGATTTGAGGGCAGATCCATAGAGGTGCCCATCTTCGGACAGAAGGTTAAACTCATAAAGGACCCTGATGTGGATCCCGAGTTCGGTACAGGGGCTGTCATGGTATGTACCTTCGGGGATAAAACGGACGTATCATGGGTCAACCGGCACGGCCTCGATGTTATAGAGGCCATAGATGAAAGGGGCTACATGACAGAAGCCGCAGGGAAATATCAGGGCTTAACCATAGCCGAATGTAAGGAGAAGATAGTTGAGGACCTTGAAAGGGAAGGCTTCCTTGTGAAGAAGGAACCCGTGAAACAGAATGTGGGGACCTGCTGGAGGTGCAAGACCCCCATAGAGATCCTTGTCAAGAAGCAGTGGTTCGTTGCAGTCAAAAAACTCATACCACTGGTGAGAGAGGCTGCAGATGAGATGAAATGGATACCTGAACACATGAAGACAAGGCTCCTTAACTGGACCGGTTCCATGGACTGGGACTGGTGCATCTCAAGGCAGAGGATCTTCGCAACACCAATACCAGTATGGTACTGCACCCGGTGCGGAAGGGTCCATGCTGCCAGTGAGGACATGCTGCCAGTGGACCCTACAAGGGAAAAACCTGAAATGGTCTGTGAATGCGGATCCACAGAATTTGAGGGGGAGGAGGATGTCCTTGACACCTGGATGGACAGCTCCATCTCACCCCTTGCAGTGGCAGGCTGGCCCGACCCATCCTTCAGGGAACTCTTCCCGGCAGACCTCAGACCCCAGGGACATGATATAATCAGGACATGGGCATTCTACACCATACTCAGATGTATGGCACTTACAGGTGAGAAGCCCTTCAGTGAGATAGTTATAAACGGTATGGTCTTCGGTGAGGACGGCCACAAGATGAGCAAATCAAGGGGTAACGTGATAGCACCCGAGGAGGTCCTTGAGGATTACGGTGCAGACGCACTGCGCCTCTGGGCTGCAGGGAGCGTCCCTGGCTCAGATGTTCCCTTCGCATGGAAGGATGTTAAATACGGCTACAAGTTCCTGAGGAAGTTCTGGAACGCCTTCAGATTCATAAGCATACACCTCAGGGAAAACAGGGATGATGCAAGGCCAGGCCCCCTTGACAGGTGGATACTATCCAGACTCATGGGCCTTGTAGGGGATGTTACAGGTTACCTCGAAGACTACAACTTCGCCCCGGCGGTTAACAGGATACAGTCCTTCATCTGGCATGACTTCTGTGATGAGTACATAGAGGCCGTCAAGCACAGACTCTACTCAGATGACGACCCTGAATCAAAGAGGGCGGCCCAGAACACCCTGAGGACGGTCCTTGAAACCTGCCTGAAGCTCCTGGCACCAGTAACACCCCACTTCACAGAGGAGGTCAACCAGCATATCAACGAGGGTTCGATCCACCTCTCAGAGTGGCCCGAGTACGCGGAGGAACTCGTTGACCCTGAAATTGAAGCCAGCGGCGACCTGGCGGTTGAGGTTATAGGTGAGATAAGGAGGTTCAAATCATCATCCAAGATGCCCCTCAACAGTCCCCTGAAATCAGCCACCATCTACACCGAGGATGATGGGGTATCAGGGATGCTTGAACCCTTCCTCGAGGACATCGCAGGGACAATGAACATCGCCGAGATAAAACTTGAAGAGGGAAGGCCTGAGATAACTGAGAGGGCAGTTGAACTCACACCCCGAATGGATAGGATAGGACCCGAGTTCAGGTCGGAGGCCCCTGCAATAATATCCTACCTCACCGGGGCAGACACCCAGGAGATCTATGAGGAACTTAAGAGAAATGGTGAAGTTGATATTAATGGAAACAGGGTCACCATGGAGCATGTGGCCTTCAGGAAGGAGGTTATAGGCACCGGAGGGGAAAGGGTGGATGTCCTCAGCATGGACCAACAGGGGATCATCATAGAGATAGTCAGATAA
>MKIIPDPF_00073	
ATGGAGTTAATATGGTTCTATATAGCCCTGTTCCTTGCAATAAGTGATGAGATACATACAAAGATACTCTGGAATGTGTTCTTTGACTTTTATATACTTTTAGCTGGAATCATCAAGGAGACGGTCTCATCAAACATACAGCTCTGGCTGGTCCATGAGGGCCTTGAGGCGCTCTTCCACTTCATCGTACTGTCACTTGTCTTTATATCGGTGGAGATAGGGTTCCTTGCGGCCCTGATTCACCTCGTCGTTGACCTTTACCATCAGGCCACCGGTGTTGATCATGGCTGGCTGTACCACAGGGCACTGCATTTCACCGTTGAATCCCTGTTCTTCATCATGATATTTTCAACACTCTGA
>MKIIPDPF_00074	
ATGAAACTCTGTTTTCTTCTAATTTTCATTCTCATATTCTATGGAGGACTTTTGGGTGCATCGGCTCTTGAAGGGTCCACCTCCTCCAACTCCAGCTGGCACCAGTGGAAGACGGGTTCAGCTCGCCATGATTCATTCAGGGGTTCTTCAGATTGCTGCTCCGTCATCGTGAATGTTAACGATACCAGCGCGGTCTTCGCATACCGAAGGGACTCGACTTATGCAGCAACACTCAACATCCAGAGGAACGTATGGTACGGTAGGGAGATCCTCAGGGAATACAAGACAACCAACGGTTACTTCTTCCACACGGTAATAGCCGAGGGTGGCTGGATGATGGGGGCTGGAGGCCCGGATATAGTATGGATAAACCGTGCCCTTGAACGCCTTGGCGGTGAAATGATGGCAAAGGGCAGGGTGACCTCCTGTGATATGGGGAGGGCCCACAGCCTTGTAAGGAGGGCAGGCATGGGACACTTCGTTATAAGGGGATCCGGCGGACAGACAAGTGTTGCGATCTACAGGAGGGGTTACTCAAGACTTTCAACCTTCAGGATGAAACCCGGTGAATTTGTAAGTGTCCCTAACAGTCCAGGATACTACCGTAGGGGTTACTATTCACGCTGGAGCACTGACCCGGCAAGGGCTGCCGTTTATGCTGCTGGGACTGACAGTTGGGGTGTTAACAGGAGGAACATACTCACATATGAGGTCCATGCAGGCGAAAATTCAACTTCCATGAAGGTGTATGCAGGCTTTGATGGTGGAAGGCTCATCGGAAGGTACCGCGGAAGACCCGACAATGTGGTGTTCCTTGGAAAATTTATAGGTGCATCAGCAATCCCACGGATACCATCAATGAAACTCCTGGGGTCAGTGAGCCTTGCAGTGAAGACATTATAA
>MKIIPDPF_00075	
ATGCCAGTTATAACATTTGATTATGAGGATCTGAAGGAACTGGGCATTGATATTGATAAAGAGAAACTCATAGAGGTCCTCCCTATGATGGGGAGTGACATTGAGGACTTTGATGATGAAGGTGTTAAGGTTGAGTTCTTCCCGAACAGACCGGACCTCCTCTCTGTTGAGGGTGTTGCAAGGAGCCTCAGGGGGTTCCTGGGTATTGAGAAGGGGATGCCTGAGTATGAGGTCAGGGACTCGGGCCTTGAGGTCACCGTGGATGAAACCGTCCTTGGGGTGAGGCCGTACATTGGAATGGCAGTCATTGACGGCGTTAGATTCAATGATAAAAAACTGAAACAGGTCATGGAGTTCCAGGAGGACCTCCACTGGGTTATAGGAAGGGACCGTAAGAAGGTCGCCATAGGCATCCATGACCTTGACGCTGTCAGGGGCCCCTTCACCTATCAGGGTGTGGAACCTGAGGCTGTCTCCTTCACGCCGCTGGACAGTGTATGTGAGATGACACCCAGGGAGATACTGGAGGAACACCCCAAGGGTGTTAAGTACGCGCACCTCCTTAGGGAACATGAAAGGTACCCCCTTATAACGGACTCCCGTGGCAATGTCCTTTCCATACCCCCCATAATCAACGGTGAACTCACCAAGCTCACCGAGAAAACGGAAAGGATACTGGTGGATGTTACGGGTACTGATGAAAGGGCTGTGCAGCAGACCCTCAACATCATATGCACCTCCTTTGCAGAGGCAGGGGGGAGCATAAAATCTGTCACCATAAAACGCCCCGACGGTGAATTCAGGGCCCCTGACCTTTCACCAAAAAATATGACCGTCTCGGTGGAAAGGGCCAGCAGGCTCACAGGCCTTGAACTGGACCCTGAAACCGTCAGGGAACTCCTGATGAAGGCCCGTATGGATGCAGAGATTGTCTCTGAGGATGAGGTACTTGCATCCATCCCCGCCTACAGGGTTGAAGTCCTCCATGAAGTGGACCTTGTTGAGAACATTGCAGTACAGTACTGTATCGGGAGGATTGAACCTGAACTGCCAGAGATCGCCACCATTGCAGAGGAGGATAGCTGGAACCGGGCCGATGAATTCATAAGGGAGGTTATGATAGGCCTGGGATTCCAGGAGGTCATGAGCCTCATGCTCACAAATGAGGAGAACCACTACAGTAAGATGAGGCTTGAGGTGGATGAAAGGGTTGAGGTGGCCCAGCCAATATCACAGGACAGGACCATGCTCAGGAAGAGTCTTCTGAATGGTCTGCTGGAGTTCTTTGAGGATAACAAGCATGAGGATCTCCCCCAGAGGATATTTGAGGTGGGTGATGTTGTCTACCCTGACCCTGAGATGGAGACCGGGACTAGGGTTGTGAAGAAGCTTGCATGTGCGGTAACCCATTCCAGTGCAGGTTTCACCGAGATGAAATCAATTGCAGCCGCTGTGGTTGAAAACCTTGGATATGAGTTCAGGATAGAGGCCATGGATCATCCATCCTTCATAGGGGGCCGGTGCGCCTCCATTGAATCCAGGGGTGAATCATCATCAATAACAGGATTCTTCGGTGAAATACACCCCGAGGTCCTTGAAGGCTTCGGCCTCGAGTACCCTGTCATCGCCCTTGAAATAGAGTTCAGGGAAAACTGA
>MKIIPDPF_00076	
ATGGAATTCTATACAGAGGAAATTCCCTTAAGGACATCAAAGAGGCTTGAACTCATTGACGTAACATCAAGGGTCTCTGAGGTTCTTAAGTCATCCGGAATAGGAAACGGAATATTGAATGTGTTCTCAAGGCATTCAACATCAGCCATATTCATAAATGAGAATGAGACACGGCTTACCGGTGATGTTGAGTCCATACTCAAAACACTTGTCCCGGAGGATTCATCCTATGGACATAACATCATTGATAACAATGCAGATTCTCATCTGAGGGCGGTGCTCCTTGGAGGAAGCCAGACAGTACCTGTTATCAATGGATCACTGGATCTTGGCACATGGCAGAGCATATTCTTCGCTGAATTTGACGGACCCCGGAACCGGAAGATCAGGGTCTCGGTTGCAGGTAAACCAATGGAATAA
>MKIIPDPF_00077	
ATGAAGCCCATCTCCATATCCCGGTGCACCTCCTATGACCCTGATGAGGTGGAGACGGCAATCAGGGAATGCCTCCAACTCCTGGGCGGAGCAGGAAGGTTTGCATCAAGGGGGGACAGGGTACTGCTCAAACCAAACATGCTGATGGCGGCAACGCCTGAGAGGCATGTTACAACACACCCAGCAGTCGTTGAGGCCACGGCCAGGGTCTTCATTGATACCGGTGCAGAGGTCAGAATTGGTGACAGTCCAGGAGGATCCTTCAGGAACATAGAGAGGTTCTGGAGGGCCACCGGAATGCTGGATGTTGCAGGGCGGCTTGATATTGAACTTGTGAACTTCGAGGCTTCAGGTTCATACATCATCCAGGGCTACCCGGTATCAAGGCCCGTCATTGACAGTGATGTGGTGGTGAACCTCCCCAAGATAAAGACCCACAGCATGACCATCTTCACATGTGCGGTTAAGAACATGTACGGCGCCGTCCCTGGATTCAGAAAGGCGGAATACCACAGGGAACACCCAAGGCCCTCTGATTTCGCTGAGAGGCTCCTTGAGATCTACAGGATCACGGCACCGTCCATCACCCTCGTTGATGGGATAACAGGCATGGAGGGTAACGGGCCATCAGGCGGAACACCCAGGGATATAGGCCTTATACTCGGATCAGAGGATGCCCTGGCCCTTGATGTCTACATACCATGGATACTGGGGATGGATCCTGAAAGGATACCTGTTAATGCAGCGGCCAGGAGGATGGGTCATCACAGGGACCCTGATGACGTGGAGGTCCTTGGTCATGAACCAGAAAGGATTGAAGATTTCAGATGGCCATCAAACATTTACTACACACTTGACCTCCTTCCCTCGGGACTTGCAAGGGCCCTTATGAGGTTATGGTGGTCAAGACCAGCCATAGACCCTGATAAATGCAGAAACTGTAACCTGTGTGTTGAGAGCTGTCCGGTGGATGCATTAAGTCCTGGGGTGATAATCCCAGAGTTTGATTACGGTGAATGCATCAACTGCCTATGCTGTATGGAGGTCTGTCCCCATGCAGCATTCTATCAGGATAAGAGCTTACTCTACAGGCTCACAGGAAGGTTCTCAGGGATACTTAAATAG
>MKIIPDPF_00078	
ATGGTAAGTGTGAACATGGAGGCAAAGAAGATCGTTGACAGAATGATAGCAGGTGCAGATGACCTTAAAATAAATGTGGACACCCTTGAGAACGGTTCCACGGTCATTGACTGCGGGGTTAACGTTGATGGAAGCATAAAGGCAGGTGAACTGTACACAGCGGTATGTCTCGGAGGCCTTGCAGACGTGGGCATATCAATTCCAGGCGACCTCTCGGAGAAGTTCGCCCTCCCATCAGTCAAGGTTAAAACAGACTTCCCTGCAGTATCAACCCTGGGTGCCCAGAAGGCAGGATGGTCAGTGAGCGTAGGGGACTTCTTCGCCCTCGGATCAGGACCAGCAAGGGCACTGGCACTCAAACCATCAGAGACCTATGAGGAGATAGGATACAGGGATGAAGCAGACACAGCCATACTCACACTGGAGGCAGACAAGCTACCAGGAGAGGATGTTACCGACATGATTGCAGAGGAATGTGATGTCTCAGCAGAGAACGTCTACGTACTGGTTGCACCAACATCATCCCTTGTTGGCTCCATACAGATATCAGGCCGTGTGGTTGAGAACGGTACCTACAAGATGCTTGAAGCCCTCCACTTCGATGTTAACAAGGTCAAATACGCTGCAGGTATAGCTCCAATAGCACCGGTAGACCCTGACAGCCTCAGGGCAATGGGTAAAACCAATGACGCCGTCCTTTTCGGTGGAAGAACCTACTACTATGTTGAATCAGGGGAAGGAGACGACATAAAGTCCCTTGCAGAGAACCTCCCATCATCAGCATCAGAGGGCTATGGTAAACCATTCTACGATGTCTTCAAGGAAGCAGACTACGACTTCTACAAGATCGACAAGGGCATGTTCGCACCCGCAGAGGTTGTTATAAACGATCTCAGGACAGGGGAAGTCTTCAGGGCAGGATTCGTTAATGAAGAACTCCTAATGAAATCCTTCGGGTTATAA
>MKIIPDPF_00079	
ATGGCCTATGAGATAACGGTTGATGAGATTGCAGATGGATGGAAGAAACTGGTAAGGATGATAATGGATGAGGGAAGGGAGATAAGGGATGAGAGAGGATCCCTTACAAGGGAACTCATGAATACGGTTGTAACCATAAGAAAACCCCTCGGCAAATCCGGGGACTTCTACCACATCCCTGCAGGTTCACCTGCAAATATAAGGGTCCCTGAGGGTTACTTCTGGAGCGGTGAAAAGCTCGAGAAGTACTCCCAGCAGTTCCTGTCACCTGAAAGGAAGGGATTCATATACACCTATGGCAACCGCCTCAGATCCTACTTCGGAGTGGACCAGGTTGACGAGGCAATAAAGAGGCTTAAAAACTGTGGAGAGTCAAGGAGGGCCACCATGGTAACATGGGACCCTGTAAAGGACACGGGATCCGATGAGGTCCCCTGCATGATCCTCGTTGACTTCAAGTTAAGGGATGGTAAGCTCCATACCACGGCCCTCTGGCGAAGCCATGACATCTACGGTGCATGGTTCCCCAACGCAGTTGGACTGGCATACCTTGCAGATTACGTTGCATCCGGGGTCGGTGCCGGGGTCGGCCCCATAACAATACATTCAATTAGCGCTCATATATATGAGGTTAACTTCAAAGAAGCAGAAGAGGTGATTTAA
>MKIIPDPF_00080	
ATGGGGTTGGAGGATAAACTGATCACAACGGTCGTTGGAAGTTACCCTGCGGTTCCCAGGGGACCGCGGACCCTGATGGAGAAGATAAGAAACATAACAGGGTCCTATGACCCCTTCAGGCCCGCGGTGAGGACCGCAGTTGAGGACCAGGTCAGGGCTGGCATCGATATAATCTCTGATGGACAGGTACGCGGGGATATGGTCGGATACTTCGCAAGGGAAATAGGGGGCATGATGATAGAGGACGGAGTCCCGGTCATATTCTCAAGGATAACACCACCATCACACCCCATAGGTGCCGATGACCTCATATACGCATCAAAAATCTTAAGAAAACTTAGAAGGGATGAATCAGGTGGTGTTAAGGGTATAGTGACAGGCCCATCAACCATGGTCCATGCATCAAGGATAGAGGGATTCTACGACACTCATGGAAGAGAAAGGGCAGTAATGGACATGGCGGAGGCCCTCAGGTATGAGGCCATGAGCCTTGAAGCCGCAGGCGCATGCATGATACAGATAGATGAACCCTTCCTATCAACAGGGATGGTTGATATGAAAACCGCCAGGAGGGCCGTTAACCACATAGCAGACTCCCTGGAGGTTGAAGTAGCCCTCCACGTCTGCGGAGATGTAAGGGGAGTCCTTGGGGATCTTCTGAGATTCAGGGTGGATCTTATAGACCTTGAATTCGCAGGAAACCCATCCAACATTGAAGTCCTGGCCGATAAATGGAGGGGTGATAAAAAACTTGGCCTTGGATGTGTTGATACAAGGACAGAGAGGATTGAACCGGTGGATGAGATAAGGAACATTATAAGGAGGGGTGCCGATATAGCTGGAGAGGAGAACCTCCATGTGGATCCTGACTGCGGGATGAGAAAACTCTCAAGGGACGCGGCACTCAACAAACTTAGAAACATGGTGAAGGCGGCTTCCATGTGA
>MKIIPDPF_00081	
ATGTCATTCTGCATAGAGACCTACCTGCAGCAGTCCGAGGACTACGAGATACACCTCTCAAGGGCTGGATTCAGGGAATGCGCAAGACTCATCGAGGAGAAGGCGAAGACAGTTATACACATAAAACCCGGTGAAAAGATCCTCGGCGCAAGGATAATAGGCATACCCCCGGTCCCCATAGGCATAGACACTGGAAGGTCAACGGTGATGATGCCATACACCAAGCCATGCTATGGAACCGCGGTTATCGAGGTACCCGTGGATGAGGATGAAATCAGGAAGATACTCCAGATGGGAGAGAAGGAATAA
>MKIIPDPF_00082	
ATGAAAAAAACTTTAATCTTACTTGGATGTCCTGAGTCACCTGTCCAGATCCCCCTGGCACTTTACACATCACACAGACTCAGGGAGAAGGGGTTCAGTGTTACACTCACAGCCAACCCCGCGGCGATAAGGCTAATCCAGGTGGCTGACCCAGAGGGGATATACACTGGGGAACTCAAGGACCTTGAATCCTGCCTCGAGGGATTATCTGAGGGTGACTACGAATTCCTTGTGGGATTCGTGCCCAATGATGCTGCGGCAGCATACCTCATAACCTTCGCAGGCATACTGAACACACGGACCCTGGCAGTTGTATTTGAAAGGGATGCAGGGGTCCTTGAGGAACTTGTGGATGAGATAATGGATGGCTCGGATGCAGAGGTGATAGCCGCAAGGGCGCACCACAACCCGGCTCCCCTCAGGGTTAGGATAGACAGATTCATGGAGGAACTCTGA
>MKIIPDPF_00083	
TTGGCCCTTATACCGCAGAATCATCTTCAGTTGATAGTCGAGGTCGGCATCATACTCTACGCTGCAATGATATTCCTGCTTAACCTCGCCCCGATTTCCCTGAGCCTTGTACTCTTCATCTGCATCGTACTGGGGATAGGATTCAACGTAATATTTGGACTGGATGTTGTGGCACTCTTCATGTCCTTCGGCCAGAGCGAGTTCACCCATCCCTTCGGACCCATAGCCCTCCTTGCAGCAGTATCATCACTTTCAGCCCTTGCAATAATGGAGGATGTGGGGGTGGATACCGGTGGACTCCGTGGCTTTGTATACATACTTATGCTGGGCATAACGGTATTCGGGGGCCTCATGCACAGGTCATTCCTCCTTCTGTGGCTCCTGGGTCTCATGGTGGGGCTTTTCCTCATCTCAAAGTCCATGAGGAGCAGGTCAATCATAACATTAAAGAGGGTGGCTGCCTTTGCACTGGTGGCAGTTGCAGGGTTCGGGGGCCTTGAACTGCTTTCAAGGATCCTTGGGATGCCTGTTCTAAGCCCACTCCTCCGCCTTGAGAGGCTTGAGAATTTCTCAGTACCCAGCATCAAGATGGTGATTAAGAACACCACACTACTGGGCCATAATCCCATGTCATCCTACTGGGGTGAACTATCCAGGGGATTTGCCGATGGTTACATCTCACTTCCACTCCAGCTCATACTCTTTTTCGGCCTTCCCTTCCCGGTCTTCTACGGCATACTGGTTAACAAGAAGGATGTAATAGATTACATGGTCCCGGGCATATTTGGATGGGCATACGACTTCGGTTATGTTACCCTCTTCTTCCTTTTAATCTGGTGCATGGGCATCATTATCCTGGGCCTCAGGGTGCTCAGCATGTACCGTGAGAAGAGGGAGAAGGGTGTTAGAAGTTACCTTGGCAGGGAGGCTCTCCTCACAGGGGCCCTTGCAGCCTTCATATCCCAGGCCATAATAGGACTCTTCATAATAAACAGGACCATAAATGGAACAGCCCTCCTGACATTCATATTCCTGAGTTCACTCATATTTGCAAATTCCTTTGGACTGAAAGAATAA
>MKIIPDPF_00084	
GTGTATGAATTGATAATAAGAAATGTCAGGGAGGATGACTTCCTGGCCATAGCCGAACTTGCAGAGAAATGTCCCCCCATGGTGACGGAGAGGAACTCAATTTACCATATATTCACAAGGTTCTCCAGTGAAACATCCTTCATAGCCGAGGATGATGGTGCTGCAGGGTTCATCCTGGGTTTCATATCACAGTCTGACCCTTCTGAAGCCTACATCCACCTACTCTGCACCGCACCATCCCACAGGGGAACCGGACTTGCAGATGAACTCCTCCAGACCTTCATTGACACGGTCAAATCCAGGGGCGCCGGGAAGGTCCTCCTGATAACAAAACCCGTAAACCAGAGAGCAATAAGATTTTACCTCAGGAATGGCTTTGAACATGTTGAATCAGGCAGGATGGTTGAATCAGGCCCTGTTAGGGCTATAGCTGATTATAACGGTCCTGGAGAAGACATGGTCCTTTTCAGGAGGTTTATATGA
>MKIIPDPF_00086	
TTGAAGATATGGATTGATATCACAAACGCCCCCCATGTAAGGTTCTTCAGGGATGTGATCACCCACTTCCAGGATGAGGGAGAGGATGTGATCATCACCGCACGGAAGTTCGGGGATATACACAGGCTCATGGACCTCTTTGGATTTGAATTCACATCCATAGGTAAACACGGGGTTACCCTTGATGAGAAACTCATTGAGAGTACAAGGAGGGCTTATGAGCTTTCAAAGTTCATCTCCGAGGAAAAACCGGATGTCGGTCTGTCAAAGCATTCAATCGAACTGCCAAGGGTCACCTTCGGTCTGGGAATCCCCAGCGTATATGTGCTGGATAATGAACATGCCCTGGCAGCAAACAGGCTCACCCTTCCCCTCTGCGATCACATCATCATGCCCGAGGTCATAGACCTCTGGGATATAATGAAGACCGGCGGGGATCCCAACGTGATAACCAGGTACCGGGGCACATCAGAGATCATACACTTCCAGAACTTTGAATACAATGAGAACATCTTTGAGGACCTTGGACTTAAACTTGAAAGGGAGAAGACCATACTGATGAGGCCGGAGCCCTCCCTTGCATCATACCTTGATGCCGACTGCCATGAATCGGTACTCACCCCAATAGTTGAGATACTCAAGGACTATGCCAACATACTCATAATCCCCAGGTTTAAGGAGCAGGCGGATATATTCAGAGGATATGACAACGTGACAATAATCAGGCCCCCGGTTGATACATTCAGCCTCATGAAGAGGTGCGACCTTGTAATCGGTGCCGGGGGGACCATGAACCGTGAAGCAGCACTCCTGGGGACACCTGTGATATCATGTTACCCTGGAAAGCCCCTCTCGGTGGATAAATTTTACATCGAGAACGGTTTGATGGTGAGATCAACCGATGTTGATGAGATTGTTAACACTGCACTGCGGCTCCTTGTATCCGAGAAGAAGGCAAAGGAGATTAAAACAGACGACCTCTTCAGGATAATAGTTGAAAGTGTCTATGCCGCGGCTGATAACGAGTAG
>MKIIPDPF_00087	
ATGCACAAGATAGCAGAGGTTGAGATTCAGAATGATATTCTCCTTGCAAACAGAAAACTCGCAAAGAAAAACCAGAGACGCCTTGACAGGGCAGATGTATTCGCGGTCGACTTTCTCGGGGCCATAGGGTCCGGGAAAACAACACTCATCGAGAAGTTAATTGAGAACATGGACCGGAGGGTTGCTGTTATAGCAGGGGACGTTATAAGCAAATTCGACGCAGGAAGATTCGAGAAGTACGGAGTCCCGGTGGTGGGGCTTAACACAGGGAAGGAGTGCCACCTGGACGCACACCTCGTTGAACACGGACTTGATGACATCCCCCTTGAGGAGGTGGACATCCTCTTCATAGAGAACGTGGGAAACCTCATATGTCCCGTTGACTTCGACCTTGGATCCCATATGAGGATTGTTGTTGTGAGTTCAACCGAGGGTGATGACACCGTTGAGAAGCACCCCCTCATATTCAGGGAGGCTGACCTTGTAGTTATAAACAAGGCGGACCTTGCAGATGCCGTGGGGGCTGACATCGATAAGATGGTGGATGATGTTAAAAAACTTAATCCTGATGTCAGGGTAGTTAAAACAAGCCTTAAGACAGGTGAAGGACTTCAGGATGTTATTGAATCAATTGAAGAGGCAATGTCCAATTAA
>MKIIPDPF_00088	
TTGCATGAACTATCAATGGCCGATGCAATTGTAAGGACAGTTATCGATGCAGCCGAAAAGAATGATGCCGTGGAGGTCCTTGAGGTTACCGTTGAAATCGGCCAGATGACCCTTCTGAACCCGGAACAGATAAAATTCATGCTGGATGTCCTCAGTGAGGACACCATCCTTGAGGGGGCCCGGTTCAACATAGAGGTCGTTCCGGTTGAGATCGAATGCACCTGCGGATATGAGGGTGCTGTGGATACCGATGAACTTAACCATCTGGCCCCTGTGGTGAGCTGTCCCAGCTGCGGAGGCCATGAATTCCATGTTAGGGCTGGAAGGGAGTGTAACGTTAAAAATATAAAGATAGAAAAGAGGGATTAG
>MKIIPDPF_00089	
ATGATAATAGGTTGTTCAGCATCGCAGAAACTCGCTGCTAAGGTTGCAGATTTACTTGATGATCATCTATGTCCGGTTGAGACCCGTAAATTCCCTGATGGTGAACGTTACATCAGGGTGAAGGGGGATGTCCAGGGTGAGGTCACGGTTATACAGTCAACAGGGCACCCCCAGGATGAGAACCTCATGGAACTCCTGTTCATGATAAAGAACCTCAGGGACCTTGGAGCTGAGCGTGTACGTGCAGTGATACCCTACTTTGGTTACGGGAGGCAGGAGCGGCGCTTCAAGAGCGGGGAGGCGGTTTCTGCAAGGATTGTTGCAGAGCTGATCGAAGCTGCCGGTGCAGATGAACTCGTTACCGTTAACCTCCATGAGAACCGCCTCAGTGAATTCTTCAGCATCCCTGTAAGGGAACTCTCTGCAATGCCCCTCATCGCAGACCACATTTCGGGTCTTCTGGATGACCCTGTTGTGATAGCCCCTGACAGGGGCGCCCTTGGACATGCAAGGGAGGTGAGCGGTATACTTGGCTGTGAATGCGACTATATGGAGAAGGTGCGGCTCTCACCCGAGGTCGTTGAGACCCGTGTGAAGGACCTTGATGTTGCAGGTATGGACGCTGTGGTGGTGGATGATATCATAAGTACAGGTGGCACCATAGTGAACGCTGCCGGTATACTGAGGGAAAACCAGGCATCAAGCATAACCGTCTGCTGCGTCCACCCGGTCCTTGTCGAGGATGCCCTCATAAAGATATTCTCCGCAGGGGTGGACGATGTTATTGCAACGGACACACTGACGTCTGAGGTCAGCGACATCTCTGTGGCTCCACTGATTGCAGGGGCCCTGAAATAA
>MKIIPDPF_00090	
ATGAAAACCACCATTAAAAACTCCAGAGTTGAGGAAAAGGTTTCATATGAAAGCAGTGACAGTAAAAAAGAAGAGTCACAGGCATCCCTTTCATATGAAACATCAAAGGATATAAATGTCCCTGAAAGGCTTATAAATCAGATTATAGGTCAGGAAGAGGCAGTCGAGACCATAAAAAAGGCTGCTGAACAGAGACGTAACGTACTTTTAATAGGTGAGCCTGGTGTGGGTAAATCCATGCTTGCAAAGGCAATGGCCGAGCTGCTGCCACGTGAAAGGCTCCAGGACATACTCGTATACCCTAACATAGAGGACCCTAACAACCCCCTCATAGGAACCGTCCCTGCAGGTGAGGGGAGGAAAATCGTAATGAACCATAAGAACAAGGCAAGGGCACAGGATGAGAAGAAGAATCTCTTCATGATGCTCATAATATCCTTCATCCTTGTCCTTGGCTTCATGGTTCAGCAGTTCCTTGCAGCCATCATAGCGGCAGGCATAGTCTTCCTTGCAATGCAGCAGTTCAGGCCAAGGAAAACCGTGATGGTCCCGAAACTCCTGGTGAACAATGAGGGCCGTCAGGTAGCACCCTTCGTGGATGCAACCGGTGCCCATGCCGGCGCCCTCCTGGGGGACGTGAGACACGACCCCTACCAGTCAGGCGGCCTTGGGACACCGGCCCATGAACGTGTGGAGGCAGGGATGATACACAGGGCCAACAAGGGTGTTCTCTACATTGATGAGATAGGCACAATGAAGATGAAGACCCAGCAGGAGCTCCTCACAGCCATGCAGGAGAAGAAATACTCCATCACGGGTCAGAGTGAAACAAGCAGCGGTGCAATGGTCCGTTCGCAGGCAGTACCCTGCGACTTCGTCCTGGTGGCCTCAGGGAACCTCCAGGTACTTGAGGGGATGCACCCCGCCCTCAGATCCAGGATAAGGGGATATGGATACGAGGTTTTCATGAAGGATTCAATGCCCGACACACCTGAAAACAGGGATAAGCTCGTCCAGTTCGTTGCACAGGAAGTTGAAAAGGACGGAAGAATACCCCACTTCAGCAGGGAAGCCATAAAGGAGATAATAAGGGAAGCCCAGAGGAGGGCCGGTAAGAAGGACTCCCTCACACTCAAACTCCGTGAACTCGGCGGCCTTGTGAGGGCAGCTGGTGACATTGCAAAGAGCAGGGGAGCCGAAATCGTTGAACCAGAGGATGTGGTGGAGGCCAAGAAGCTTTCAAGGACCCTTGAACAGCAGATTGCCGACAGGTACATTGTACAGAAGAAAAAATACAGCGTCTTCAAATCAGAGGGCGGCGAGGTCGGCAGGGTTAACGGCCTTGCAATAATCGGTGACCGCAGCGGAATCATACTTCCAATAGCGGCCGAGGCAGCCCCGGCCCAGAGCAAGGAAGAGGGGAGGATCATAGCCACAGGGAAACTCGGTGAGATTGCAAGGGAGGCCGTGCAGAATGTCAGCGCACTCATAAAGAAATACACGGGCACAGACATATCCAACTACGATATACACATACAGTTCCTCCAGGCCTATGACGGTGTGGAGGGTGACAGTGCAAGTGTCTCGGTTGCAACCGCAGTCATATCCGCCCTTGAGGAGATACCAGTGGACCAGTCGGTGGCACTTACAGGGTCACTGAGCATAAGGGGGGATGTGCTCCCTGTTGGTGGAGTTACAGGTAAGATCGAGGCGGCTGCAGAGGCAGGCATAAAGAAGGTCCTCATACCGGCATCCAACATGGGGGATGTTATGATAGAGAAGAAGTATGAGGATAAGATTGAAGTAGTCCCTGTTGAAACCCTCGGGGACGTCCTTGAACACGCCCTCATAGGCAAGGGCAAGGAGAGCCTCCTTGAAAGAATGCAGAAGATAAGTGACATGGTGCCCTCAATAATTAAGAAGCCCGCCATGCACTGA
>MKIIPDPF_00091	
ATGAGATTAAGGGAAAAAAATGTCTCCATCCTCATGGATGATGAGGAGTTTGAAAGGCTCAGGGGCCTCATTGAGGAGGTGAAATCTGGCGGAGTGGTTTCAAACTTCGAAGCAAAACGTATAAGGAGTGATGGTGAGACGATCTGGGTCTCAATTTCCATGTCACCCCTCAGGGATTTTGAGGGTAACATAATTGGCGTTTCCACCATTGCAAGGGATATAACAGAGATTAAGAGGACCGAGGAGGCCCTCAGGGCAAGTGAGGAGAAGTACAGGAAGATAGTTGAAAAGTTCATACAGAACGCCCTTGCCCTGATATCTGAGATTAACCGCTGA
>MKIIPDPF_00092	
ATGAGGGACTACAGGGCCCGGGGCGAACATGAACTGGCAGGCAAGGTCTTTGAAACCGTCTCATTAAGGGCGGACGGGACAGAGTTCCCTGTTGAGATGAGCCTCAACCCCTCAAGAAGTCAGGGGAGACTCTTTCTAACTTCAATCATAAGGGACATCTCAGAAAGAAAAAAGATGGAACTTGAGGTCCTTGAAAGGGAGGAACAGTTCAGGGACCTCTTTGAGAATGCCAATGACATGATACAGGCCGTTACCCCTGATGGAAAATTTTTATACGTTAACAGGGCATGGAAGAAGACCCTCGGCTACACTGAAGGTGAACTTGAGAACCTGACAATCTTTGATGTGATACACCCTGATAAGGTGGATGAGTGCCGTGAACTCTTCAGGAGGGTCATGTCAGGCGAGAACATCCCAATCATTGAGACGGCCTTCATAACAGCTGATGGCGAGAAGGTATTCGTTGAGGGTAACGTCAATGTTAAGATGAGTAACGGGACCGTGGAGTACAGCAGGGCAATATTCAGGGATGTTACAGAGAGGATGAAGTTTCAGAGGGAACTTGAAAGGATGGCATCCATTGTTGAATCTGCAGGGGATGCGATTGTCAGCTATGACCTTGATGGCAGGATAATGGACTGGAACAGGGGTGCTGAAGAGATATACGGTTACGGTGCAGATGAGATTAAGGGAAAAAAATGTCTCCATCCTCATGGATGA
>MKIIPDPF_00093	
ATGTCCAATGATTCTGCTGAAGTTCTATCATCCGATGAGTTACTATCAATCTTTAAGACCGTTATAATGAACAGCCCCGACGGGATAATCACGGTCAACGAGGACGGGGTTATTATCTTCTCAAATCCATCTGCAGATAGAATGTTAGGCTATGAAACCCTCATGGGTAAAAAATTGATGTCATAG
>MKIIPDPF_00094	
ATGGTTCAGGGCACATCATCCAGTGCAGGTAAAAGCGTCCTTGTCGCCGCCCTCTGCCGCATATTCTCAAGGAGAGGGTATCGTGTAGCCCCCTTCAAATCCCAGAACATGTCACTCAATTCATTCACAACCTCCGAGAACCGGGAGATAGCAATAGCCCAGGTCCTTCAGGCTGAAGCAGCTGGCATAGAGCCATCACATCACATGAACCCGGTGCTCCTCAAGCCCAAGGAGGACTTCACATCCCAGGTCATAGTTCATGGGAGGCCGGTAGGGAACATGAACTTCAATGAATACCAGGTGGACTTCAGGGGAACAGCCCTTGAAGCCATAAAGGAGTCCCTTGAATACCTGAAGTCCAGGTATGACCTCATTGTAATTGAGGGTGCGGGTTCTCCTGCAGAGATAAACATGAGGGACAGGGACCTTGCCAACATGGAGATAGCCCACCTTGCAGATGCAGATGTCATCCTTGTTGCGGATATAGACCGTGGAGGTGTCTTCGCATCCATTGCAGGAACATTCATGCTCCTTGATGAACGTGACAGGTCAAGGATAAAGGGTGTTGTTATAAACAAATTCAGGGGCAACCTGGACATCCTCATGCCCGGTATTGAAAGGATAGAGGAGATTACAGGTGTCCCTGTCCTAGGTGTCCTGCCCTACGATGAGGCCCTCAGACTCCCTGAGGAGGATTCAGCATCCCTGGCAGACAGGAAATATCGCGGGAAGGGAAAAATAAAGGTTGGTGTCATCAGGCTCCCCCGGATATCGAACTTCACGGACATCGACCCCCTTGAATATGAAGAGGATGTCTCAGTGAAACTCATCGAGGCCGGTGACAGCCTCCACAACCTGGATGCCATCATAATCCCCGGGACCCGGAACACCATAAAAGACCTCATCCACCTCCATGAGACGGGCCTTGCCCATGAAATCATGGAACTGAGCCAGGATATACCGGTATTCGGTATATGTGGCGGGTTTCAGATGCTCGGCAGACGAGTGGTTGATGATGGTGGCCATGAATCAGCCCATGGAACCGTGGAGGGACTTGGCCTCCTTGACTGTGAAACCGTCTTTACAGGGGATGGTAAGATAATCTCACAGAGCCACGGTGAAATCATTGGGGGAGGCCTCTTCCATGGTCTGGGGGGTGAAACCGTTGAGGGCTATGAGCTTCATGAGGGCACCACAGTTCTGGGTGACGTGAAACCCCTTATAAGGGTGGAGAAGGGTTCAGGGAACCTGCGTGACGGCGGCTTTGATGGTGCCGTTGATGGAAATGTTGCGGGAACCTACTTCCATGGCATATTCCATAACTTCAGGTTCAGGAGGTACTTCACAAACATCCTCAGGGAGCAGAGGGGCCTGGAACCCCTTGACTATGACAGGGATGATTTCAGGGACTCCCGGAGGTTCTCCCTTGACAGACTGGCTGAGATAGTGGAGAACAACATGGACCTCTCACCCGTTGAGGAGCTCCTTAAAAATTAA
>MKIIPDPF_00095	
ATGAAAAATACTGTTAAGGGAGGTAATAGCACGGATACAAAGAAAGGATTTATCCTCAGCATTCTAATTGCACTTGCAGTTTATATAATACCCATGCCTGGTCTGAAGGCCTCAGGACATGCGGCTTTATCGCTTCTTGTTTTTGCGGTTTCAATGTGGGCAACCGAGGCCCTGCCACTCCCTGTAACCTCACTGATAATACTCTTTGCTCAGCCACTTATGGGTGTTGAGAGCTTTGAAAATGCGGTTATAGGCTTTGCGAACCCCATAATCTTCCTGATGATAGGCGGATTCATAATGGCTGAGGCCATAAGAAAGAGCGGTCTTGCCCAGCGCTTCACATATTACCTCCTGGGGAGACTTGGAGCCTCCCCTGAGAGGGGCCTCATGGTAAGCATATTCTCAACCGGTATCCTCTCTGCATGGATTGAAAACGTTGTTGCCTTTGCAATGCTGCTGCCCATCATAAAGGAGATAGTTGACCTCATGGGGTGCAGGGATCCCCAGCATGGAAGGAGTAACTATGCAAAGGCCATGATACTCGGAGCATCCTTCGGATCCCTTGCAGGGGGCTTCGGGACAGAGATAGGAACAGCACCCAACCTCATGGCAGCCGCATACACAGGAATACCCTTCCTTAACTGGATGATCTTCGGGTTACCACTGTCCCTGGTCATGCTGGCCGTTATATGGTTCCTACTGATGAGAATATTCCCCGCAGAAGTAAAGGCCATTGAGAACATCCAGGAACTCATCGGCGACAGGGTTCAGGGACTTGGAGCAATGGGCAGACAGGAAAAACTCAGTGCAGCCATCCTGCTTTTCGCAATATTCCTCTGGGTTACGGCATCCTGGACAGGGATTAACAGCTACTCTGTTTCACTCATCGCCGCGGTCATGTTCATATCATCCGGTGTGATAACCTGGAAGGATGCCCAGAAGAACATTGACTGGGGCCTCATAATATTCTTTGGCGGCGCCCTCTCCCTGGGAAGCGCCCTTCTAAAGACAGGGGCTGCCGCATGGCTTATCAATGACATTGTAAGGATGCTGGGCTCCAGTCCACCAGTCCTCCTGGTCATGCTGCTGCTGATGACCGTGGCGGTACTCATAACCCAGGTGATGTCAAACATAGCACTCTCAGCCATACTCGTACCCCTTTCCGTGACCCTTGCAGCTGCACAGGGACAGCCAGCAGGAATATACGCCGTTCCGGTTGCAATAGCATGTTCACTCTCATTCATGCTCCCGATGGCGGATCCAACAGTTGCAATGGCATACGGTACAGGATACGTTAAGCTGAGGGACATTCCAAGGGCAGGGATACCCCTAATAATTGTAGGCGTCATACTTACGGTGCTTGTCATAACGACACTTGCAACTCCATTCCTGGGATGA
>MKIIPDPF_00096	
ATGGTTAATGAGATGAATGGGGGAAAAAGATTTGTTGAGGTCGATGCCCTGAGGGGAATCGCTGTCATTATGATGGTGGCATATCATGCACTCTTTGACCTCGATTTCTTTTCAGTAACAGAGATAGACATGTCATCGCCACCTCTATGGCTTGCAGGGAGGCTGACAGCATTCCTCTTCATATTCATCGCAGGCCTCTCACTGAGCCTGAGCCATTCCCGCCGGATCCTTGAGGGAGATGCATCGTTCAGTGCCTACCTTAATCGGGGACTCAGGATTTTCGGGTACGGCCTCATAATAACCCTTGCAACATGGATATACCCAGGGGATGGTGTGATACTATTCGGGGTCCTCCACTTCATCGGAGCCGGGATTATACTCTCATACCCCTTTATGGGAAAACCATGGTTAGCCCTCATGGCAGCCTCTCTGTCCATCGCAGCTGGAATGATCCTCTCAGGTTTCAGGGCGGATTATCCATGGCTTTTATGGGCGGGGCTGAGACCACATAGCTTCTACAGCCTTGATTACTTTCCACTCTTTCCCTGGCTGGGCGTCATGCTGACCGGGATGAGTGCAGGGGATGTCCTTTACAGGGGATACAGAAGAAGATTTGACCTGGACACAGGGGCATTGCCCCTCAGCAAACCCGCACTTCTTGGCAGAAACTCTCTGAAAATCTATTTTATCCATCAACCGGTTATAATAATGATTATATTGGTATTAAACAGTTTTAGATAA
>MKIIPDPF_00099	
ATGGCTGGAATCGTTGGATATGGAGTTTACGTTCCATCATACAGAATAAAGGTTGAAGAAATCGCCAGGGTCTGGGGAGATGACCCCCAGGCCATATCAAGGGGGCTTGTGGTGCAGGAAAAATCCGTGCCTGGCCCGGATGAAGACACCGCCACAATAGCAGTTGAAGCTGCAAGATATGCTGTTAAAAGAAGTAAGATAGACCCATCAAAGATCGGGGCTGTCTACGTGGGTTCAGAGTCCCACCCCTACGCAGTTAAACCAACAGCAACAATCGTTGCAGAGGCTATTGAAGCAACACCACAGATGACGGCTGCGGACCTTGAGTTCGCATGTAAAGCAGGCACCGCGGGTATACAGGCATGTATGGGACTTGTAGACTCAGATATGGTTGAGTATGGTCTTGCGGTTGGTGCGGACACGGCCCAGGGAGCTCCAGGCGATGCCCTTGAATACACGGCATCAGCAGGTGGAGCAGCCTACGTTATCGGAAAGGAAGACACCCTTGCAGAGATAACAGATACATACAGCTTCACAACAGACACACCAGACTTTTACAGGAGGGAGGGCATGCCCTACCCCAGGCATGGAGGAAGGTTCACAGGGGAACCGGCCTACTTCAAACACGTCCTTGGAGCTGCCAGGGGCATGCTGGAGAAAAGCGGGATGAGCGCATCAGACTTTGATTATGCTGTTTTCCACCAGCCAAACGGTAAATTCTACCTCAAGGCTGCGAAGAAGCTTGGATTTGAAAGCGAGCAGGTAAAACCGGGTCTCCTCACACCCGTGATAGGTAACACCTACTCAGGTGCAACACCAATCGGACTTGCAGCAACCCTTGACGTGGCATCCCCGGGTGACAGGATACTTGCAGTATCCTATGGTTCAGGGGCTGGAAGCGACGCCTTCATCATCGAGGTGACCGATGGAATTGAGGAGAAGCGTGAACTGGCGCCCTCTGTAAGTGAGGTTATTGAAGAGAAGAGGTATGTTGATTATGCAGTTTATGCCAAGTTCAAGGGCAAACTCAGGATGGCTTAA
>MKIIPDPF_00100	
ATGAGGGATGTAGCAGTTATTGGAGTTTCACAGACAAAATTTGGAGAACTCTGGGATGTTTCCTTCAGGGACATGATAACAGAGGCCGGCCTCGGAGCAATCGAGGACGCCGGCATTGAGGGTGCTGACCTTGAGGCCATGTACGTGGGTAACATGTCAGCCGGCCTCTTCATCAAACAGGAACACATCTCCTCACTCATCGCTGACCATGCAGGTCTCACACCCATACCCTCAACAAGGGTTGAGGCTGCGTGTGCCTCAGGGGGCCTTGCACTCAGGAGCGGTGTGATGGCCGTTGCCTCAGGGTACCATGATATAGTGATAGCTGCAGGTGTGGAGAAGATGACCGATGTCGTTGACCCCACCCCGGCAATCGCAACAGCCTCTGACCAGGAATGGGAGGCCCAGCAGGGTGTCACCTTCCCTTCACTGTATGCCATGATGGCAAGGAGGCACATGTACGAGTACGGTACAACCAGGGAACAGCTTGCCATGGTATCGGTTATAAACCATGAGAACGCCTCAAAGAACCCCAGGGCGCAGTTCCCCATGAAGGTCACCCTTGAACAGGTTATGAGTTCAACCATGGTTGCGGATCCCCTGAGACTGCTTGACTGTTCACCCATATCTGATGGTGCCGCAGCCGTCATACTCTGCCCTGCTGAGATGGCGAGGGAGTACACGGACACCCCCGTCTATGTTAAGGCCTCTGCACAAGCTTCAGGTACAATTGCACTCCACGACCGCAGGGACATAACAAGGATAGATGCAACGGTTCATGCTGCCCGCAGGGCGTTTAAAATGGCTGATCTAACACCAGGAGACATTGACCTTGTGGAGGTCCATGACTGTTTCAGTATAAACGGTATACTTGCAGTTGAGGATCTGGGCTTTGTTGAGAAGGGTGAAGGTGGAAGGGCCTTTGAAGAGGGCATGACACGGATTGACGGTGACATACCCGTGAACCCATCAGGGGGCCTTAAGGCACGTGGACACCCCCTCGGAGCTACAGGGATAGCCCAGGCAGCAGAGGTGGTCTGGCAGCTCCGTGGTGAAGCCGGTGAAAGACAGGTTGAGGGTGCTGAGGTTGGTATGACCCACAACATTGGTGGAACCGGTGGAACCGCAGCGGTTCACATATTCACAAGGTGA
>MKIIPDPF_00101	
ATGGCACAGGAACAGCAGCCAATTCTTGTACTACCCGAAGGTACAAGCAGGTACCTTGGAAAAGACGCACAGAGGATGAACATACTTGCAGGTAAAATCCTTGCAGAAACAGTAAGGACAACCCTTGGACCAAGGGGTATGGACAAGATGCTGGTTGACTCCCTTGGGGACATCGTCGTAACAAACGATGGTGTTACAATACTCAAGGAGATGGACATCGAGCACCCTGCAGCAAAGATGCTGGTGGAGGTCGCCAAGACCCAGGAAGACGAGGTGGGTGACGGGACAACCACAGCAGTCATAATAGCCGGGGAACTACTCAAGAAGGCAGAAAACCTCCTTGAAATGGAGATCCACCCAACAATCATTGCAATGGGTTACAGGCAGGCCGCTGAAAAGGCCCAGGAAATACTCAACACAATTGCAATTGACGCAAGTGACAGGGACACACTCATAAAGGTCGCAATGACCGCAATGACAGGAAAGGGTACAGAAAAGGCAAGGGAACCACTTGCAGAACTCATAGTTGACGCTGTAAAACAGGTTGAGGAAGACGGCGAAGTTGAGAAGGATCACATAAAGATAGAGAAGAAAGAAGGCGCAGCCGTAGACGACTCAACCCTTGTACAGGGTGTAATAATAGACAAGGAAAGGGTACACCCAGGAATGCCTAAGAAGGTTGAAAATGCAAAAATAGCCCTCCTGAACTGTCCAATAGAGGTTAAAGAGACAGAAGTTGACGCTGAAATCAGGATAACAGACCCATCACAGATGCAGGCCTTCATTGAACAGGAAGAACAGATGATCCGTGACATGGTTGACAAGATAGTCAGCACCGGTGCCAACGTCCTCTTCTGCCAGAAGGGTATCGATGACCTTGCACAGCACTACCTTGCAAAGGCAGGCGTCCTTGCTGTGAGAAGGGTTAAAAAGTCTGACATGGAGAAACTATCCAAGGCAACAGGTGCAAGCATCGTTACAAACATTGAAGACCTTAGCGAAGAAGACATCGGTGAAGCAGGAGTGGTCTCAGAGAAGAAGATCTCAGGCGAAGAGATGATCTTTGTTGAGGAATGCAAGGAACCAAAGGCAGTCACAATACTTGTCAGGGGTTCAACCGAACACGTTGTAAGCGAAGTTGAAAGGGCCATTGAAGACGCTATAGGTGTCGTGGCTGCAACAGTTGAAGATGGTAAGGTTGTAGCAGGTGGTGGAGCACCAGAAATAGAGATAGCCAAGAGGCTCAAGGACTACGCTGATGCAATAAGTGGAAGGGAGCAGCTGGCAGTTTCAGCCTTTGCTGAAGCCCTTGAAATCGTTCCAAAGACCCTGGCAGAAAACGCAGGTCTTGACAGCATCGATGCACTGGTTGACCTCAGGGCAGCCCACGAAACCTCACCATACATGGGACTCGATGTCTTTGAGGGTGACATCGTTGACATGAACAAGGCAGGGGTCATTGAGCCACACAAGGTCAAGAAACAGGCAATACAGTCTGCAGCTGAAGCAGCTGAAATGATCCTGCGTATAGATGACGTTATAGCCGCATCATCCTCAGATTCCTCTGATGAGGACATGGATGAAATGGGCGGCATGGGCGGAATGCCTCCAATGTAA
>MKIIPDPF_00102	
ATGAGAATTTATTATCTTCCAGGAGAGGGGGTCATCATCCACCTGAGAGCCCTTAAGATGAGAATTATAGTCACGATCAGGGAGTTGCTGAAAAGAATAGTTCAGAGGGATCTGGGCGCAGTGGGAGTTTCAAAACTGCCGTATGTCATTTATCTTTCATTACCACATGCACCGTAA
>MKIIPDPF_00103	
ATGCTAAAAAAGACCACAAAAGCATGCCTTCCTGTGATCCTGATTATATTAATCCTCCTGGAAGGTGCATGTGCCGTTGAAAACGGTTCAGAAGTTTTAAACAGCTCCGAAATTCTCGAAGCCAGCGTCAGAGTCACCTCTTTTATGGAGAAAAATCAGAGACTCCCTGAAACCATAACCGTCCGTAACAGTACCCTTGACCCTGCATCCTACACCTATGCCCTCAGCAGGGCACTTACCGGATCAGCTACCGTGAAGGTGATCTCTCCGGGTACGCCTCCACTTAACATCAGGCGCATCTCAGGGACATTTACACGCAGCAAGTGCCTTGAGATAGCCTCCAAACTCCGTGACTTCACAGCAACCCATAACAGGTGCCCCTCAACCATAAGCTACAATGGTGGAACAGTTGACTTCTACAACACTGTATACCTCCTCTCAAAGACCGGTGCATGGAAGTACAGTAAGGGTGGAATGCCAGGGAAGGTTAACATCAAAACCCCCATCCCCAGGGTTGCATACCGCCTGGACTCAAACACCGTTGACCTCAGGATAAAGAGCATCACACTGAAACTTAAAAGAACCAGGAAAGTGATGGATGCAACCCTCAGGAAAATGAAGCTCACAGGGAACAGGAACACTCTTCTCAGGCTGCAGGCAAGGTACAGGTCCCTCAACAGCACCTTCACATCACTCCAGAAACAGCTCAGGTATTACAGGGACCTTAAAAATTCACCATGGTACGTTCCAGCCAGCCTCAGGGTGTACCTCAAAACCACAGCCCACTGCAGTGTCACCGACCCCAACATCGTTTACCTTGCACGTGAACTCTCAGAGAACACAACATACGCCACCGGGGACAGTATATTCAGATGGGTGCGTGACAGCATTGACTACTCATTCTACTACAGGACACGTTACGGTGCCACAGGCACACTGAAATACAGGACCGGGAACTGTGTCGACCAGGCACACCTTCTGGTGGCCCTTGCAAGGACCAGCGGTATACCCGCACGTTACGTGCGCGGTTACTGTAAGTTCATAAGCGGAAACTGGTACTCCCATGTATGGGTCCAGATATGGATACGTGGACGTGGATGGGTGACAGCAGACACAACACATACAATAAATACCCTTGGCTGTGTAAGGAACTGGGACCGGAACGCTTCAAAGGTGAAAGAAACCCTCCGCGAGTACAGCCTCTGA
>MKIIPDPF_00104	
ATGAAGTTCATAGACCTCACCCACCGGTTTGAGGATGGGATGCCCGTATTTCCAGGCGACCCCCATGTCAGGATACTTGAAACCCGGAATGATTACATCCTTAGCAGGATTGAAGCGGGAATGCACGCAGGCACACATATAGATGCCCCCAGGCATGCAGGATACCCCGGGACAGTTGAAACAATAAGCCTTGAGAGGCTCACAGGAACAGGTTTTCTGACATCCCCTGAGGGGATCAAAAGTCATGTCCCGGGGGGTATTGCCGTGGTCAGGACCGGCTGGAGCTCGAGATGGGGATCAGAAGACTACTTCATCAACTACCCCTTCCTGAGCATGGAAATTGCAGATGAACTTCTGGATGCTGATGTGAAGGGGGTCTGCATGGAGGGGCCCAGTGTTGACAGGCATGGCGAGATGGAGATACACAGGAAACTCCTTAAAAATGGTGTGTGGATAGTTGAAAACATAAAAAACACGGAGCTTCTCCCTGAAAGGTTCAGGTTGTTTGCTGTCCCCCTTGCCGCCGCGGCTGAAGCATCCCCTGCACGTGTATTCGCAGTGCTGGAATAA
>MKIIPDPF_00105	
ATGAGGTTCATCAGGGATTCAGAAAAGGAACAGCTCAAACTTCTTGTTAAGGCGTGCATGCTTGAGATAAGTAAACTCAAGATGGATCTCAGGAAGTGCCGTGAAGAATCAGACGACTGCAGCAGGGTCCGGGAGCTTGAGGAAACCCTGAAGATAAGGGAAAGGCGAATAACTGAACTTGAAGGGATCCTTGATGAGAAGGACAGAATAATAAAGGACCTCAACACCATTATAGCCGAGAGAGAGTCCTTGATAGCCGACCTGAAGAAATACAGGGATTATTTCCATGCCCTCACAGAGAAGCCTGAAAGGGACCTTACATCATTCCAGTCACAGATCTACCGGCTGCTGCCTGATGAAAAATCAACTGCAGAGGAACTGCTCAGCTTCATAAACGGAATAGGATTTAAGGACCTTAAACTTGAGAACATGGTCCAGATACTCAGGAACCTTGAGAGGAAGGGTTATTTCAAGTCATACAGGAAGGGTGATGAGACCCTCTGGGAGAAGGTGAAGAGGTAG
>MKIIPDPF_00106	
ATGCGGCCTATCCCGATGACATCCATTGATACATCCATCCTCTATTTTTTCAATGTAACCTTAAGCGCACCTCTTCTGGATTTCTTAATGCCGGTTATAACCTTTGCAGGCACACAGATCTTCTGGGTGATTTTATGTTCACTCATCTACCTCTTCGGCGACCATGAGGCAAAGGAAGCGGCATTCATGGCCATAGTAGCCCTCATGATAGGATTCCTTTTGAGTGAACTCCTCAAAGTGATGATTGCAAGGCCAAGGCCCTATGAGGTTATGGAATGGATAAGGTACTCCGGGGCTGCCGGCGGATACTCGATGCCATCCGGGCACACCGTTGCCGCCTTTGGAGGGTTCCTTTCACTCTCATTTAAACTTGGGAGGACGGCACTTTTCATTGCAGCAGCATCCCTTGTTGGCATCTCAAGGTTGTACCTTGGTGTTCACTACCCAAGTGATGTGGCTGCAGGTGCACTCATTGGAATTCTGTGTTCATTTATAGCCCTCCGGATAAATGAGAGGGTTAAATGTTTTGGTCTGTGCCGTTTTGAGATGTTGAAATGA
>MKIIPDPF_00107	
ATGGTTAATGTGGGTGTTTTAGGAGCTACAGGGATGGTTGGGCAGCGCTTTATTGAGATGCTTGAGAACCATCCGGAATTTGAACTCACCACACTGGCTGCATCGTCAAGGTCCGCAGGGAAACCCTACAGTGAAGCTGCAAACTGGTACCTTGACAGTGAGATGCCAGAATCTGTAAGGGACATTGAGGTCGTCGAGACCGACCCATCAAGTGTGGGTGATGTTGAAATACTCTTCTCAGCCCTACCTGCAGACATTGCAAGGAAGGTCGAACCCAGATTCGCAGAAAAGTATATCGTGGCATCCAATGCAAGTGCCATGAGGATGGAACCCGACGTGCCCCTTGTGATACCCGAGGTGAACCCGGAGTTCCTAGACCTCATCGAACTGCAGCAGAAAAAGAGGGGATGGGATGGATTCATAGTCACGAATCCCAACTGCTCAACCATAGCCCTCACACTGACACTCAAACCCATCTATGATAACTACAGTATCAGGAGGGTCTATGTGTCCACCATGCAGGCAGTTTCAGGGGCAGGATACAGCGGGGTGCCGTCAATGGCGATACTGGACAACCTCGTGCCCTTCATAGGTGGTGAGGAGGAGAAGATGGAAACAGAAACCCTCCACCTCCTGGGTGAACTGGATGAGGGTGTTGTAAAGCCCGCAGGCTTCGGTGTCAGCGCATCCTGTCACCGCGTCCCTGTTGTTGACGGGCACACGGAGGCAGTCTTCATAGAACTTGAGGATGAATTTGAACTTAAGGATGTCAGGGAGGCAATGGAGACGTTCCAGGGCCTTCCACAGAAACTTGGGCTCTACTCAGCCCCTGAAAAACCTGTAGTGGTGATGGATGAGGAGAACAGGCCCCAGCCAAGGATGGACCGGGACCGGGATGGTGGAATGGCTGTCACGGTGGGAAGACTCCGTGAGGACGCTGCATTTGAGAACAGCTTAAGGTACGTTCTTGTGGGTCACAACACTATCAGGGGTGCTGCAGGAGCATCCATACTCAACGCCGAGCTCATAAAGGAGATAATACTCTGA
>MKIIPDPF_00108	
ATGATCAGGGTAGCTGTTACCGGGGCCTGTGGACGCATGGGCTCAGGGATAATAGGAAGAGTACTTGAACAGGACGACATGGAACTTGTGGCGGCCATTGAGGCACCAGGGACACCCCTCAGTGGAAGGGACGTGGGTGAGCTCACAGGAAGGGGCCCGGTGGGGGTCATGGTAACCGAAGCATCAGCACTGAAGGACACCCTGGCTGAAACAGAACCCGATGTCCTGGTTGACTTCACAATAGCAACAGCCGCCGTTGAAACAATAAAGACAGCGGCGGAAGCAGGGGTTAACCTTGTCGTGGGGACCACAGGTTTTTCAGATGAGCAGATGAAGATAATAGAGGACTGCATTAAGAGGAACCGTGTGAAGGCCGTTATCTCACCGAACATGGCGGTGGGTGTCAATGTCTTCTTCAAGGTACTCAGGGACCTTGCACCGGTCCTCTCAGACTATGATGTTGAGATAATAGAGGCGCACCACCGCCACAAGAAGGACGCTCCCTCAGGAACAGCTGTACGTGCACTTGAGGTTATTGCAGAGTCAAGGGGTGTAAGCCCCGAGGTTGCCGTACATGGAAGGAATGGCCTTGTCGGTGAGAGGACCGATGATGAGATCGGTGTGCATGCAGTGAGGGGAGGGGACATCGTGGGAGACCACATCGTCCTCTTTGCAGGTGATGGTGAACGCCTTGAGATAGTCCACAGGGCCCACAGCAGACAGGCATTCATAAGTGGAGTTATGAGGGCGATAAGGTTCATTGAAAGCGCAGAACCAGGATGCATAGTCGATATGGGGGATGTGCTTGGCATAAATTGA
>MKIIPDPF_00109	
ATGAAGATTGAAGGCACGATAGTGGCCATGGTCACACCATTCACGGAAGATGATGAGGTGGATGAGGCCGGCCTGAGGGAGAATATAAATTACCTTATAGAGAACGGGGTGGACGGACTTCTTGTTGCGGGCACAACAGGTGAATCAGCCACAATAACCCATGAAGAACAGAGAAAGTTGATCGACATCCTCGTGGATGAGGTTAACGGCCGTGTTAAGGCAATCGCAGGGGCGGGGAGCAACTCATCCAGGGAGGCCCTGGGACTTGTCCAGTACGCTGAATCAGCAGGTGCAGACGCCGCCCTGGTGATAACACCCTACTATAACAAACCCCAGCCACATGGACTCATATCCCATTACACCATGCTTGAGGAATCCAGCGACATACCACTCATAATCTACAATGTCCCCTCAAGGACCGGGACGGATATAGACGTTGACACGGTGATCAAACTCGCCCGCCTTGACGGGATAATAGGGATAAAGGAGGCGAACCCCGACCTTGACAAGGTATCCATGCTCAGGTCAGGGCTCATGGCCGAGGGGATCAGGGACTTCACGGTGCTCTCAGGCAACGACAACCTCACACTTCCCATGATATCCATGGGGGCGGAGGGCGTTATCTCGGTACTCGCCAATGTTGACCCTGCAAGGATGAGCCGCCTCGTTAACGAAGCCCTTTCAGGCGACTTTGAAGCCGCACAGGAAACCCACTATGAACTCTACGACCTCATGAAGGCACTCTTCATTGAGAGCAACCCGGTACCCGTTAAGGAGGCCCTTAACATGATGGGAAGACCCGCGGGTCATGTGAGGATGCCCCTAGCACCCCTCAACGAGGCCAGCCGCGATAAACTCAGGATGGTCCTTGAGGAACTGGCCCTTATCTAA
>MKIIPDPF_00110	
ATGGAGTTAATAGTTGCTAAATTTGGCGGTACATCTATAGGAAATGGCAGAAGAATAAAAAAGGCAGCCCGTTCAGTAGTGAAGGAGTACATGAAGGGTAAGAAGGTCGTTGTCGTTGTATCTGCCATAAACAAGACAACGGATGAACTCCTTCAGATAGTTGACGAGGCAATGGAAGATGCTGTCACAGAAAAGCAGCTGGCTGAAATAGTATCCATGGGCGAAATGACCAGTGTGAGGATATTCTCATCTGCAATAGAGGCCCTCGGGGTTAAATCAGAATACATAGACCCCTTCATGGATGAATGGCCAATAATAACCGACAGCAACCTTTTAAATGCTAAGGTAGATTTTAAGGCGACTGAGGAAAAATCAAAGGAGCTCCTGAAACTCCTTGACCAGGGAATAATACCCGTGGTATGCGGCTTCCTTGGAAGGGACCCCAATGGTTACATAACCACCCTGGGCAGGGGTGGCAGTGACATAACAGCATTCCTCCTTGGCCACTGCCTCAAGGCCGATGAGGTCATAATCGTAAGCGATGTGGGGGGTGTGATGTCCACAGACCCCAACAAGCTTCAGGGTGCAAAGAAGCTGGATAAGATCTCTGTAGAGGAAATGAGGGACCTCGCAACCCATGGGGCTCAGGTCCTCCACCCACACGCCCTCAAATACAAGGACCCAGATATAAATGCAAAGATAATAGGCTTTGAACACGGGGACCTCTCGGCACCGGGGACAGAGATAATCGGACCGTCAAAGAATAAGATGCTCCGGACAACAACCCTCAACCCGGATCCAATATCCGTTGTGGCTGTGGTGGGTGAAAAGATCCTTAACAAGCCAGGCATACTTGCAAAGTTCACCTCAAAGCTTGCAGAGAATGATATAAACATAATAGGCATTTCAACCGGGCAGAACTCAGTCACAATATTTGTTGATAAGAAGGACGCTGACGAGGCACACCGCCTGCTCCATGACGTTGTTATCGCGGATGACAACCTCAGCTCACTCTCACTTGGAAGGGACATTGCAATGATAACAATCTCCAGCCCCGATTTCATTGACACACCCGGCATAATATCGGATATAACAGAACCCCTCCGGGATAACGACCTCAATATAGTTGAAATTTCATCCTCACAGACATCTGTGGTTATATTCGTTGACTGGAATGATGGTAAAAAGGCATATGAACTTGTAAGGGGTGTTCTTGAATGA
>MKIIPDPF_00111	
ATGGGAAACATAAGAACATCCTTTGTAAAAAGACTGGCCAAAGAACTGATAGAAACTTATCCTGGAAGATTCACAGCTGATTTTGATGAAAACAAGAAACTGGTGGAGGAGTTCTCAACAGTAAGCACAAAACACCTCAGGAACAAAATAGCAGGTTACATTACAAGGATCATCAGCCAGCAGAAATAA
>MKIIPDPF_00112	
ATGGATGAGTCCACAGCCAGAGAAATCCTTAAAAGATCCAGAGAGGAAATAGATAAGATAGACAGGGACATCCTGGACCTTATAGCTGCAAGAATATCCCTTGCAGGGGAGATCCTCGAGGCCAAGAGGGTGCTGGGCATGGATATACTGGACCCTGAAAGGGAGCGCCAGATAATAGAGAGGACCCGGAAGATTGCAGGGGAAAATGGAATCAATGAAGATAAACTTGTGCAGTTAATGAAGATTCTGATGGATCTAAATAAAAATGAACAGAAAGAACTGTTAAGGAGGAACTGA
>MKIIPDPF_00113	
TTGAAAAGGATTGTAAGATCCCCTGGATCGGCAACGGTCGTGAATGCCATTGCCACGGGGAAGGGTTCAGCATTCGGAATAGGCCTCCATGTGGAGGCTGAAGCTAAACTTTCAGGGTCAGGGATAAGCTGCATTTCCCGTGAAGGTGCCGACACTTCGCTGATAGAACTCTGCGCGGGGATGGTAATTGACCGCTACGGTGTGGATACTGGTGTGGAGATCATAACAAGGTCAGAGCTTCCTGTTGCCAGCGGACTCTCAAGCAGCAGCGCAGCATCCAATGCAGCAGTCATGGCAGTTTCCAGTTTGATTTCGGATGAATTCCAGGTTGAAGCAATGTCTGATGAGGAAATACTTGACATGGCAGTGGACGCATCCCTCAGGGCCGGTGTAACGGTGACAGGGGCCTACGATGATGCAAGCGCATCCTTCTATGGGGGTCTAACGGTCACAGATAACACAGCAAGGGAGATAATCTCCAGAAGGGAAATGGAAAATCAAAAGGTATTAATATACATGCCGGACAGAAAATCACTGACTGCACAATCGGATGTCCCGAGGATGAAACTCCTTGCTCCATGGGTTGACATGGCCTTCAGGGAGGTTCTCAACGGGAGGGTCCACAGGGCCCTTACACTGAACGGGATACTGTATTGTGCATCCCTTGGATTCGATCCGGGAATAGCCCTCGACGCCCTTGAAGCGGGAGCAGCGGCAGCTGGCCTTTCAGGTACAGGTCCATCATTCGTTGCCCTGGCTGATGAGGATTCGGTTCCAGGAGTCATCAATGCATGGGAATCCCTTGAAGGGAACCTTATCATCACCTCTGTGGATAACAGGGGGACCTTTGTGGTGGAATAA
>MKIIPDPF_00114	
ATGGAAAGGAACAGCAAAATAGTCGCGGGACTCATAGGAGCCCTCACGGTTTTAGGGATACTCTTTTCAATTTCAGGGTCAGTGGAAAGATCCGGCACCATAGCCATCATCCCGGTGCACGGAGTAATAGCCTATGACACAAGTATTGAGGGCGTCAGCCCCGATGATATAAAGGAACTCATCCAGAAGGCCAACGATGACCCCTCAATCAAGGCGATAGTCCTTGACATAAACAGTCCAGGAGGCACCCCCGTGGCCAGTGAGGAACTCATGGATGCCATAAAGAAATCTGAAAAACCGGTTGTGAGCTGGATAAGTGATTCAGGCACATCAGGAGCCTACCTTGCAGCCTCCGCATCTGACAGGATAGTCGCAAGTCCATCTGCATGGGTGGGGAGCATAGGGGTTATACTGGACCTCACGGACCTCTCAGGGATGTACAGGCAGATGGGTATAAACAAGTACGCCATAAAGGCAGGGGAATACAAGGATATGGGTGCAGATTACCGTATGGTGACGGATGAGGAAAGGGAGATGCTCCAGTCAATGGTGAATGAAGAATACGATTACTTCATCAAGACCGTCGCCGCCAACCGTAACCTCACCATATCCTATGTCAGGAGCCTTGCAGAGGGTAGGATATTCACGGGGCGTCAGGCCATGAAAAACAGGCTTGTTGACCTGACCGGTGGACGGGACCGGGCAGTTGAAGTTGCAGCAGGACTTGCAGGTATAAAAGACTATGACACCGTAACCATGGCACCATCAGGCGGACTTCTGAAGCTAATATCAAGCATGCTATCAAAGGTGGGGTACTCCAGCAACACCACCTCCACGTCCATGCTCTGA
>MKIIPDPF_00115	
ATGGTTGTTAAAATAGAGGTTTTCACATCCCCAACCTGCCCATACTGTCCCATGGCAATTGAGGTTGTTGAGGAAGCCAAGAAGGAATTCGGGGACGAGATTGATGTTGAAAAGATTGACATAATGGTGGACAGGGAGAAGGCCATTGACTATGGACTCATGGCAGTGCCTGCAATAGCCATGAATGGTGTTGTAAGGTTCGTGGGTGCCCCCAGCAAGGAGGAACTCTTTGAAGCCATAAGGGATGAAATGAAATAA
>MKIIPDPF_00116	
ATGAAGGATGAGAGGGTTTCTGGAATCACAACAGGGACAGCCGCCACTGCAGCGGCCCTCGCATCCCTGCTCTGTCTTAAGGGCGAAACTGTTAAGACCGTCACTGTTAAGGCCCCTGCAGGTGCTATTGAAGTTGATGTGGAGTCTGTTGAACGCCTCAGCATGGACACCGCCCGGGCATCGGTTGTGAAGAGACCCTACCCTGACCCCGACGTCACGGTTAACCTTGAAATAGTGGCAACGGTAAAACTTAAAGGAAGCCCCGGTGTGGAGATAAGGGGTGGTAGGGGGGTCGGTACCGTTACAAAGCCCGGACTCCAGGTACCCCCCGGTGAACCGGCAATAAACCCGGTCCCCAGGAAAATGATAATGGAAAACCTAGAGGAGCACCTTGATGAGGATGAAGGTGTGGCGGTAACTATTTCTGTCCCCGGGGGTGAGGAGGTGGCCTCAAGGACCATGAACCCCCGCCTCGGCATAATGGGAGGGATATCCATCCTTGGAACCACAGGGATTGCGAGGCCCATGTCCTCAAAGGCCTACAGGGAGTCCCTTGCCTGTCAGCTAGACATAGCCGTTGCCCGCGGATTCAGAACCGTCATCATGGTGCCCGGGAACATAGGTGCAGGGATTGCCAGGGAGTACTTTAAGGACACTGACCCTGATGCCATCATCCAGATGGGTAACTTTCCAGGCTACATGCTTGCTGAGGCCTGCAGGAGGGGTGTTGGAAGAATAATACTCCTGGGGCATGCAGGGAAGCTCATCAAGCTTGCAGCAGGAATATTCAACACGAAAAACAGTGTGGCTGATGGGCGCCGGGAGACCATGATCGCATACTCGGCCCTTGAGGGTGTCCCCGGGGCTGTCCTTGAGGCCATGTACTCTGCAGGGACAACCGAGGAGATGATAGAACACCTTGAAAGGACAGGCCTCACCGAGAAGGTCTTCAACCGGCTTGCGGATGCCATAAAGGAGAGGTGCGGGGGGCGCTGCAGTGTCCCCATGGAGGTCCTGATCACCACCATGGATGGCAGGATCCTTAACTCAAATTTCAGGGTCCCGGACGATATCCATACAGTGGATGGACGTTGA
>MKIIPDPF_00117	
ATGAAGGATGAATTCACACACCTTAAGGATGACGGGGTTCATATGGTGGAAGTGGGGGATAAGTCCGCTGTCCGTAGAACGGCCATCGCCGAGGGCGAGATCCTCCTCGATAAGAAGACTGTGGACCTCATAAGGGAGAGCAGGATAAAGAAGGGTAACGTCCTCGCAACGGCGCAGATAGCAGCCATAGGGGCCGTTAAGAACACCTGGAACATCATACCCCTCTGCCACCAGGTTCCTGTTACCGGTGTCGATGTCAGGTTCCTTGTGGATGATGACAGGATCAAGGTGAGGGTTGCCGTGAAGTGTGACGGGAAGACCGGAGTCGAGATGGAGGCCCTTACAGGAGTCTCGGTGGCCCTCCTTACAGTATGGGATATGGTTAAAAGCGTTGAGAAGGACCAGGATGGCCAGTACCCACACACCAGGATAAGGAATATACGGGTCATCAGGAAAGAAAAGGATGAAATTTGA
>MKIIPDPF_00118	
ATGTACACCGTCAAGCCTGAACTGAGGATGATTGTGGAGGACTGCTACCCCCACATAAGGGAACTGAACCCGGCCCAGAGGAGTGCCATTGAATCAGGATACCTTGAGTCCGATGAAAATTACATCATAGCCATCCCCACTGCAAGCGGTAAAACCCTGCTGGGCCTCCTGGCAGCCCTTAAAACCATCCTTGATGGTGGCAGGGTCGTTTACACCGTTCCACTCATCTCAATTCAGAACGAAAAGATAAAGGAGTTCAAAAAACTCGAAAAACATGGCATAAAGGTTGGTAAGGATCCTAAAACCTCAGACCTTGCAGTTATGGTGTTTGAATCCTTCGACACCCTCACACGTTTCTCATGGAACCTTCTAAGGGAGGTGGACCTCCTCATCGTTGATGAGTTCCACATGATAGGGGAATACAGCAGGGGCCCGGTGATTGAATCTGCAGTTACAAGGGCCCGGCAGCTGAACCCCTCCATGCGCATCGTGGCCCTCTCAGCAACCCTCTCCAACATGGACGAAATTGCGGGGTGGCTTGATGCCCGTGTCGTGGAGCATGACTACCGGCCGGTACCCCTCCACAGGGAGGTCCTTGACACCGAGATGTTCGGTGCCAGGGACAAGAACCAGGTTGTCCTGAAGATACTTGAAAAATCCATTGAGGAGGAAAGCCAGACCCTCGCATTCGTATCCACAAGGAGATTCACCGAGTCCCTTGCATCCTACCTTGCAGAAAATATCCGTGGGAGGATCCCTGAAGATATGAAGGAAAGATTCAGGACGGTTGCAGAGAGCCTCCTTGAGGTTCCAGGGGCCGCAGGGTCCCGTCCCACCTCGACGTGCATGAAACTCGCTGAATGTGCCGCCTCAGGGATAGCATTCCACCATGCAGGTCTCTTCAACAGGCAGAGGGAGATAATAGAGGACGAGTTCAGGAAGGGCAACATACTCATGATAACTGCAACACCCAGCCTCATGTACGGTGTTAACCTCCCCTCAAGGACCGTGGTTATAAGGGACTACACCCGCTGGACAGGCAGGGGTCAGCAGAGGATCCCTGTATTCGATTATGAACAGATGTCAGGGAGGGCCGGCCGGCCACAGTACGATGATGCAGGATACTCATACCTCATAGCAAAGAGCCATGCCGAGGCCCTTGAACTGGAGGAGTACTACGTCAATGGGGAGGTTGAGAGGACCTCTTCACGCGTCCTTGAAAACCGGGACGCCTTCTACCGGTTGATAATAGTACAGGTGGCATCAGGACTCTCAAGGAACCCTGATGAACTCATCGAATTCTTCAAAGGGACATTCTACGGTTATCAGCTCATGGAGAACCCCTACATGAACTCATTCGGCATGGATAACCTTCAGTATGAACTTGAGGGTGCCCTTGATTTCCTTGTGAAGAACAGGATACTCTATCCAGGGCCCGATGGCTTTGCTGCAACCGAATTCGGCATGCTCATTGCAAATTCAAACTACTCTGTTGAGACCGCCATCAAGTTAAACCAGCTTGCCTCAGAGATGGATGAACTCAACATCTACAGGCTGATCTATGAGATAACAAGGACCCCTGACATGCCCCTCATATCCTTCAAGGCCACGAAGAGCAGGGACCCTGTCAGGGAGAGGCTCATGGACCACGGACTCTTTGTCATGGACATAGGGAACGAGGAGGCCACGGCAGCAGCCCTTATAGAATGGATCAATGAGAGAACAGAGCATGAAATAGAAAACGCCTTCAACGTCTACGCTGCATCCACCCGGAGAGTGGCCTATGAAGCGTCAAGGCTTGTTAAGTTCTTCGGGAGGATATGTGAGATTATGGGGGTCTACGGTTATTCCGGTCAGCTGGAGGTGCTCTCTGCAAGGCTGTATTATGGTGTGGGTGAGGACCTGATACCCCTCGTTGTTGGTGTCAGGGGCCTTGGAAGAAGGAGGGCCCGTAAGATCATTGAAACATTTGGTGATGACCTGAGATACGTCCGGAAGGAGGACCTCAAACGCATCGATGGGATAGGTGAAAAACTCGCTGAGGCCGTTAAGAGGTATGCTGAGAGGTGCTAG
>MKIIPDPF_00119	
ATGAAATCCATCCAGCCGCACCAGAGAAACATTGACTGGCTTGAAATGTATCATGATGCCCCATCCATCACATGTCTCCTGAGGGATGCGGCTGCAGGGGTAGGTGTCTCTGATCTCATGGAGGTAAGGCTCTTCATTGAGAGGAGCTGTGAACATGTCCAGGAGAGGTACAGGAAGAGATACATCGATATCTACACCGGAATGGTCGTTGACTCGGTCCTTGAACTGAAGAAAGGCAGCCCTCTCCGCGCAGATCATGATGAAGAAAACACATTATGGGTCCTGAGGAGGCTGAATGAAACACGAACACCCCTCCTTGCAGGTTTAACAGTTCTTCACCGAACCCTCATCAGGAAAGAACCGCTTCACCCCGAGGGAACCCCCTTCCCTGGTGGAGATTCTGTTAAAGAGGTTAACGGTGTTTATTACTGTCCGGTTAAGGACCGGCAGAAGGATAATCCCCGGGCCCTCTGCGACATCTGCATAGCAAGACAGACACCCAAATTAAAGGGGTATCATGATCATCAGAACAGTGCAAGGATCCCGAAAAATTAA
>MKIIPDPF_00120	
ATGATCAGCGCTGATAGGATTCCATCCAGGATGACAAAAATGGGGTTACTTGAGATTATTAAAAAGGAAGCCTCCTCCATCCATATAAAGGATATAATGGATGCTTCTGTGTATCTCAGAGATGATGCAAGGTATATGCCGCCCAGGGAGCAGAAGGATTTCATAGAGAGGTTCACAAGGGCCTTCTTCAACAGGATAAGGGATATAAAGAATGACAGAAACACCTACCCTGGTGAAGTTGACACCGGCAAGCTGAGGGAGTTCCTTGAATTCCTTGATGATCAGTTCCAGAAGGCCGTTGAAGTCCCTGAGAAGTGCTTCCAGAAGATTGCACGTATAATAACCATTTATGTAACCTTTATAAGGGAGGAACCCGTGCATCCTGTTGGAACCCGTTTCCCCGGTGGCCTCACGGTGCGGAGGGATGGGGACGTTTATTACTGTCCTGTGAAGGACAAACAGGTAAACACGCCATCGGCACTTTGCCGTTTCTGTGTCAGCATCCAGGACCCTGAAGTCTGA
>MKIIPDPF_00121	
ATGGAGGTTAAGGATGCTGGTGGCAGGGTGCTCACCGTGGGCATGACCGTACGCTACACAGGGACCGGGACCACCGGTGAGATCTCAGCCATAAAGGTCGAGGATGATAAGGGATGGGCACGCCTTGAGGATTCAGATCTCTGGTACAGCACAGACTACCTTGAAGTGGTGGATAAATCAGAACTGAAAAAACGTGCCGGGAAAAGAAGAGGTCCTGAGGAGACACTTGAAAAGGTCAGGAAGATGAAGGAGGACCTTGAGGATATCGATATGGGTTCAGAGGTCTGTGATGGTGGGGGATGA
>MKIIPDPF_00122	
ATGGGATACATAGAATACAGTGGTGTTAATATGAAGGTGACGGAGTTCCTAGGACGCAAGGTGCTGGATAAAAACGCGATGGAGATAGGTAAGGTCTCTGACCTGGAAGTGGACCCTGAGAAGGGTGTTATAAATTCCATTATCATATCAAAGGGTGAACTCTCCCTCAAACAGAAGACCTTCATTGTGGGAATGGACAGGGTTGAGAAGGTAGGGGACTACGTTATTATCAGCATATCTGCAGAGGAGGCAGAGGAAGCCCCTGAGGAAGAGGAAACCATTGAAATATCCCCTGAATAA
>MKIIPDPF_00123	
ATGACCAATTCAATAAGAATATTCAGGGTTGCCGGAATACCCGTTGAACTGGATTTCTCATTCCTCCTGCTGATGCTCTTCATATACATACTCGCCTACCTTGGATTCGTCTCCCTGCAGCTGGCGATCCTCATAACCCTCGTCTTTGTAACGGTGGTGATACATGAACTCGCCCATTCATACGTTGCCATGGGGTTCGGTGTTAAGATAAACAGCATACTCCTCCTCCCCATTGGTGGTGTTTCAAGGATGGAGGAGATACCAAGGGTCCCCAGGGGGGAGTTCCTCATATCAATTGCAGGTCCCCTAACAAACATCCTAATCGCAATGCTGGTATCTGTACCGATCCTCCTGGATGTGACAGGACCCCTTACCGGCCTTGCAGGGGAATTCCTTGCGGTTAACCTCCTCCTTGCCCTCTTCAACCTGATACCCGCATTCCCGATGGATGGTGGCAGGATACTCCGGGCGATACTCGCGGAGCGGATGGGCCACATGAGGGCCACTGAAATCGCCGCCAGCCTTGGAAAGATCATCGCGGTGTTCATGGCTGTCCTCGGGGTTTTCTACAATTTCTTCCTCATACTCATAGGACTCTTCATCTACATAGGGGCCGAGCAGGAGTACCAGGCGACCCTCATATCATCCCTCCTTGAGGGTGTGACCGTGGCCGATGTCATGACCCGGGACCCGGTGACCATGGACCCCGATATCACCGTGGATGAAGCCCTTGAATTCGTCATGAGCAAAAAGCACATGGGCTACCCTGTGGTTGAGGGGGATGAAATGATAGGCATAGTGACCTTCCATGACCTCTCAGATGCAGAAAGAACCAGAAATGTTAGGGAGGTCATGACAGAGGACGTTGTGACCGTGAATGAGGATGATGAGCTCATATCCGCCCTTGAAAAGCTCAACAGCATGAACCTTGGAAGGCTCCCTGTCATGGGTGATGGCAGACTCAGGGGGATAATCTCAAGGACAGACATCCTCAGGACACTCAACCTCCTTAGAAATAAGAAAATGAAGCGTGAAAATTGA
>MKIIPDPF_00124	
ATGTGCAAACCTCCGGTGAAGAACATGAGAGATGCCTGCCGTCTGATAATCGATGATATAATCTCAGGAAAAATAAAAACAGGACAGGACCTTGAAAGGGCAAAGCACAGGGCATGCCGAGAATTCAAACTTAAGAAGTTCATGAGCAACTCTGAAATCCTTAAATACGCTGAACCTGATGAGAAGAAACTTGTTGAGGACATCCTGAGAAAGAAACCCACCAGGACCATTTCGGGTGTGGCTGTGGTGGCTGTGATGTGCCAGCCCCATGAATGTCCCCATGGAAGATGCCTGTACTGCCCTGAAAGCGATAAGGCGCCTCCAAGTTACACAGGGGAGGAGCCCGCAGCCCTGAGGGCCAGGATGCACGAGTTTCATCCATACAGGCAGGTATACAGCAGGCTTGAACAGCTTCACAGCATAGGCCATCCTGTGGACAAGGTTGAACTCATAGTGATGGGCGGGACCTTCCCCTCCCACAGCCTCTGCTACCAGGAATGGTTCATCTCAAAGTGCCTTGAGGCCATGGTGGACTTCGGGTCAGAGTTGAAGGACCTGAAGGTAACCATACCCGGCTATAATGGCTACGTGAAGGTGGATGATGCCCAGAAATACAATGAATCATCCCCTGTCCGGTGCGTGGGCATGACATTCGAGACAAGGCCCGACTACTGCCGTGAGGAGGACGTTGACCGGATGCTTGGACTGGGGGTTACAAGGGTGGAGCTGGGTGTTCAGACCATCTACAATTACATCTACCAGAGGATAAAGAGGGGTCACAGTGTCGCTGATGTCATTGAATCCAACAGGATACTCAGGGACTCCGGCATAAAGGTGGCCATGCACCTTATGCCCGGACTCTTCTCAGACTTTGAAAGGGACCTCCGGATCTTCAGGAGGATCTTCAATGACCCCTCCTTCAGGCCGGATATGATCAAGATATACCCCTGCCTTGTGACCAGGGGCAGTGAACTCTACAGGATGTGGGAGAAGGGGGAATACAGGCCCTACTCAACTGAGGAGGCCGTTGACCTCATCGTCGAGATAAAGAAGATGCTCCCCAAGTGGGTCAGGACAATGAGGATACAGAGGGACATACCCTCACAGCTCATAGTGGACGGTGTAAGGAAGTCCAACCTTGGTGAACTGGTCTACCGGCGCTTGGAGGAGGAGGGCTTCAGGTGCAGGTGCATAAGGTGCCGTGAGGTGGGTCACCTCTCCAGGAGGGGTGCTGAAGTCGATGAAGAGAGCGTGACCCTCATGGTTGAGGATTACATGGCAACGGGTGGAAGGGAGTTCTTCCTCTCCCAGGAGGACCCTGTGAACGATGTTCTCGTGGGATTCCTGAGGCTGAGGTTCCCATCAGAGAGGGCTCATCGCCCTGAGGTTGATTCCAGAACAGCCCTCGTGAGGGAGCTTCATGTTTACGGTTCAATGATACCCATAGGTGAACAGCGCGAAACCGTAGGACAGCACAGGGGCTACGGTGAGGAGCTGCTCTCAGAGGCAGAGGAGATCTCAAGGGAAAACGGAATGGATCGTATCCTTGTCACAAGCGGGATAGGTGCCCGTGAATACTACCGGAAGTTCGGCTATGAAAGAGAAGGCCCCTACATGGCAAAAAGGCTTTGA
>MKIIPDPF_00125	
ATGAAGATAAAAAGCAAGGAAGAACTGGCATCCCTTATAGACCATACCAATGTCAGGGCAGATGCAACCCCCGCAGACATTGAGAGGCTCTGCAGGGAGGCTGAAGAATACGGGTTCCGTTGTGCCGTGGTAACACCCACAAATGTCAGGCTTGCATCCGAACTCCTGAGCAGCTCTGAAGTCATGGTATGCTCGGTTGTTGGTTTCCCTGCAGGGGTCAGCACGCCCTCAGTGAAGGCCCTTGAGGCCTCGGAGGCCGTTGAAAACGGGGCCGAGGAGATAGATATGGTCATGAACATAGGCGCCATGAAGGCCGGGGACACCGAACTTGTCCATGAGGATGTGAGTGGCGTTGTTGAGGCTGCGGGAGTACCCGTTAAGGTCATACTCGAGACAGCCTACCTCACCGATGAGGAAAAGGTGAAGGCGTGTATTATAAGCAGGGACGCCGGGGCTGCCTTTGTGAAGACCTCAACAGCCTACGGGGGGCTTCCAGGGGCAACTGTAGAGGATGTTAGACTCATGAGGAGGACCGTTGGTGATGATATGGGTGTTAAGGCCGCGGGGGGTATAAGGGACTTTGAAACAGCCCTTGCGATGCTTGAGGCCGGCGCGGATCGTATAGGAACATCAACGGGTGTAGAGATAGTGGAGGGATTCAGGGTTGAGGATCAGGATAACCGTTGA
>MKIIPDPF_00126	
TTGAGGATCAGGATAACCGTTGAGGGCAAGGGACAGGCCATTGGAGAACTGGATGACAGGAACCCTGAATCCGCAAGGAGGATCTATGAGAGCCTCCCCATTGAAGGAAGGGCGCTTCTATGGATGGAGGAGGTCTACTTTGACATACCTGTAACCCTTGACTATGAGAACCCCTCAGGGACGGCGTCCCCTGGGGACATCTCCTACTGGCCGCCTGGATACGCCCTCTGCATATTCTTTGGATCAACCCAGCCCTATTCCGAGGTCAACCATATCGGCAGGGTCATGGAAAACCTTGAACTCTTCTCCCGGGTTGATGAGGGCGACAGGATAATCATAGAAAAAATATGA
>MKIIPDPF_00127	
ATGTTTGGCACAGCAGGAATCAAAACCCGCACAAGGAAAATACTTGAAAAGGCGGTTGATGAGCCTATAGGTACCGAGGATGCGCTGTACCTGATGGATGTAACTGGAAGGGACCTTCAGGCCCTTTTAATGGTTGCGGACATTGTCAGGGAATCGGAATGCGGGGACAGGGTCACCTTCATAGAGAACTGGAACATCAACTTCACCAATATCTGTTCAGGAAAGTGCGGGTTCTGCGCCTTCAGAAGGGATGAAATGGATGATGATTCCCACTACCTTGAAACAGAGGAGATCATTAAAATAGCAGAGAAGGCCGTTGAAAATGGTGCCAGGGAGCTCTGCATACAGGGAGGCCTCTACCCGGGACTTGACACATACTTCTACGAGGATCTGATTAGGGAGATAAAATCAAGGTTCCCGGATGTTCATCTTCATTCATTTTCACCAATGGAGGTTTACTATGGAGCACGCAACGCAGAACTCTCCATTGAGGAGGCCCTGAGGATACTGAAAAGGGCAGGTCTTGGTTCAATGCCTGGAACCGCAGCGGAGATACTGAATGATGATGTGAGGTCAGTCATCTGCCCCACCAAACTGAGTACCGGTGAATGGGTTGAGGTTATAGAGACAGCCCACCGTGTAGGCATACCCACAACCTGCACCATGATGTACGGCCACATAGACACCCCTGAGCACAGGGTTGAACACATGGCAATCCTAAGGGACATACAGGAGAGGACAGGGGGATTCACCGAGTTCGTACCGTTACCCTTCATGCACCCCAACGCCCCCATATACCGTGATGGTGATGCAATGCCCGGTGCAACGGGCGCCCAGGACCTCAAGGTTTATGCGATATCAAGGCTCATGTTCAGGGGATTGATAAGGAACATACAGGCCTCATGGGTTAAACTGGGCTTCAAATTCGCCCAGATAGCACTCCTCTCAGGGGCCAACGACTTTGGAGGGACACTTGGAGAGGAGAACATCTCAAGGTCTGCCGGTGCATCCTATGGTGTCAGGACAGAACCCTCTGAGATAGTGAGGGTTGTCAGGGATATAGGCAGGATCCCTGCAAGGAGGGACACACTCTACAGGGAGATCATTGATGTTTAA
>MKIIPDPF_00128	
ATGGCTGAATTACCAATTGCACCAGTCGGTAGAATTATAAAAAATGCCGGTGCCCAGAGAATAAGTGACGATGCAAAAGAGGCTTTAGCAGAGGCACTTGAAAAAACAGGTGAAGAAATCTCACGCAAAGCCGTTGAACTTGCAAAGCACGCCGGCAGAAAAACTGTTAAAGCCGCTGACATAAAAATGGCCGCTGAACAGTTATAG
>MKIIPDPF_00129	
ATGTCAACAATGGAAAACCTCAAGGAAGCCTTTGCAGGCGAATCCCAGGCCAACAGACTGTACCTTGCCTTTGCAAGGAAGGCCGATGAAGAAGGTTACCACCAGGTGGCCAAGCTGTTCCGTGCTGCCGCAGCAGCAGAGACGGTCCATGCAATGAACCATCTTGATGCCATGAAGGCCATTAAGGGTACAGATGAAAACCTTAAAGAAGCCATTGAAGGAGAAACACATGAATTCAAGGAAATGTACCCTGAATTCATTGAAGAGGCCAGGGCTGAAGGCGAAGATCAGGCACTCTGGAGCTTCGAAGTTGCAAACAAGGTTGAAGAGATCCACGCTGAACTGTACAGTAAGGCCCTTGAGAGCCTTGGTGAAAATGTTGAGGTGGACTACTACGTCTGCAACTGGTGCGGTAACACCGTTGAAGGGGAAGCCCCTGACAGATGCCCTATCTGCGGCGCCCCCAAGGATGAATTCAAAAAGATAGACTGA
>MKIIPDPF_00130	
ATGCGTTTATCCGTTATGTTCTTTGTCAATACCGTTACAGTGCTCCTTTCAGAGTCGCTTCTGGAATCAGAGGAGGCGGTGAGATACAGTGAGGAGAAATACAGACGCATAATTGAAACTGCAAGGGATGCCATCATTACCGTTGATTCTGATGGCATGGTGGTCTCCTGGAACAGGGGAGCGGAGGACCTGTTCGGTTACTCCTCAGGGGATGCAGCAGGAAAACCCCTCGAGACATTCATACCTGCAGAGCACATCGAAAAGCACAGATTCAATGAGGGGAACCTTGAGGGTATTTCAAAATTCATAGATGATGTTGAAGCGACAAGGAGGGATGGAAGCCGATTCCCTGTGGAATTAACCGTTGTGGGATGGCATTACATGGATGGCGACTATGTAACGGCGGTTATAAGGGATGTATCAGAAAGAAAAAAGGCTGAAGCCAGGCTAAGGGAGAGTGAGGAGAAATACAGGGCACTATTCAACCTTTCACCGGAATACATAATACTCCTTGACGTGGATGATGGAAGGATACTTGATATCAATTCAACCCTCGCCGGTAAACTTATGATTCCAAGGGAGAGGATGATAGGAAGATCAGTTTATGACCTTGAGTTCATCAGCGAGGATGCCCGGAGGGAATTCCAATCAAAACTTGAAACAATAAAAAGGGAGGGGTCGGTTGAACCCTACGAGATGGAACTGGAGGACCCTGCGGGTAATAGATACACCGTGAGGATCTACAATAAAAGGATCCATGCAGGGGACAGGGACTCGGTCATCGTGGTCCTCAGTGACATCACGGACCTTAAGAGGACCCAGGAGATGCTTGAAAGGTCCCTTGCCGAGAAGGAACTCCTCCTCAAGGAGATCCATCACAGGGTCAAGAACAACCTCATGATAATCTCAAGTCTGCTGAGCATGCAGTCAAGGCAGATAAAGGATGAGGACACCCTCGAAATCTTCAGGGAGAGTGAGAACAGGGCAAGGTCAATGGCACTGATCCATGAGAGGCTTTACCGCTCAGAGGACCTTAAGAATGTTGATATATCAGAATACATACGCACCCTTGGGGTGGAGATATTCAACAGTTACAATCTGGACCCCTCCATGATCAGGCTCAGCTTTGACATGCAGGAGTTTAGGGCGGATATTGAGACGACAATACCCATTGGACTCATTTTCACGGAGCTCATGACAAACGCCATAAAACACGCCTTCCCTGATGGCAGGGGAGACATAAAGGTTTCACTTAAAAGGAGCGACGGCACCGTGACCCTTGAGGTGAGTGATAATGGCGTGGGCCTTCCAGGGGACCTTGACTGGGAGAGCACACCTTCACTTGGACTTCAGATTGTAAGGGGCCTCAGTGATCAGATAGATGCGAGGGTTGATGTAATATCTGATGAGGGAACCACATTCCGTATAAGCTTTGAGGAACTGGGTTTTAAGAATCAGTGA
>MKIIPDPF_00131	
TTGAAGAAGCATGGAGTCACAGGTGATCAAGTGGTATACAGAACAGTAGCTGAAAAACTCCAGTTCTACTGGAACAGGAACGCCAGAATTATTATAGTGGCCCTTCTGACACTCTTCTGTTCCATCATGACCCTTTACTTTCACCTAATACTCGGTGTGGGAGTTGTCTTCACCCACGTATTCTACATACGATAG
>MKIIPDPF_00134	
ATGGATCTGAAGGTTTATATTGAGACATTCGGATGCACCTTTAACCAGGCCGATTCCGAAATCATGGCAGGATTCCTCAGGGAAGAGGGAGCCAGGCTGACGGATATTGATAGTGCTGATGTTATAATCGTTAACACATGCTATGTTAAGCACCCCACGGAGCATAAGGTGATTAACAGGATAAAGAAGCTCCAGGAACTCTACCCTGATAAGGGACTGGTGGTGGCAGGTTGCATGGTTGAGATAGACCCCGGGAAACTTGAAGCCATATCAGGGGACGCGTCATGGCTTGGACCCCACCAGCTTAAAAGGACCCCTGAGGCTGTTAAGGCAGCATGGAGGGGGGATTTAAGGCGCATTACTGGCTTCACATCAGACCTGAAGGTGGGTGTTCCAAAGGTAAGGTCCAACCCCCTTATACACATCCTCCAGATATGTGAGGGGTGCAACGGGAGCTGCAGTTACTGCTGCACAAGGTTTGCCAGGGGCAGAATCCAGAGTTACCCCTCAGATCTCCTCGTTGAGGAGGCGGAAAGAGCTATCTCTTCTGGATGCAGGGAGATACAGTTAACAGCCCAGGACACGGCTGCCTACGGTACTGATACCGGTGAAAGGCTCTCAGACCTCATCAGGAGGATAAGTGAGATCCCCGGTGACTTCAGGATACGTGTGGGTATGATGCACCCTGCCAGTGTCCTCAGGGACCTTGACGGCCTGGTGGAGGCATACACCTCAGAGAAGGTCTACAGTTTCCTTCACCTCCCGGTTCAGAGCGGCAGCGACCGGGTCCTGGCTGACATGAGGAGGGGGCATACTGTTGATGAGTTCCGGATGATAGTTGAAAGGTTCAGGGAAGTGATACCCGACATCTCCATCGCAACAGACATCATTGTCGGTTACCCCACTGAGGATGAGGAGGCCTTTATGGATACCTGCAGGCTCCTTGAGGAGGTTAAACCGGGCTTCATACACCTTTCAAAGTACAGGCACAGGCCAGGCGCCCTCTCATCGTCACTGGATGAGATTGACTTCAGGGACCTTAAGAGGCGTTCAAAGACGATAGAGGAGCTCAAGGGGAAGATAACAGAGAATGAAAATCGTGAACTTGTTGGAACACTTCAGAATATCCTTATAATTGAAAAGGGAAGAAAGGGGGGATTTATAGGTAGAACAGACTCTTACATACCCGTTGTAACCGGGGATGGTGAGATGGGTTCCTTCATGAGGGTTAGGATAAGGGATGCTACCGGGACTTACCTTATTGCTTGA
>MKIIPDPF_00135	
ATGATTGATGAGAGAAGGAGGATGGTTCAGGAACTCATTGATAAGGGTTACATAAGGTCAGAGCCGGTAAGGCGGGCAATGGAGAAGGTCCCCAGGGATGAGTTTGTCCCTGAGGAGGAGAAACACAGGGCCTACATGGACATGCCCCTCCCGATAGGTGAGGGACAGACCATATCAGCACCCCACATGGTTGCAATGATTGCAGAGATACTGGACCTCAGGGAGGGGATGAAGGTCCTTGAAATTGGGAGCGGCTGCGGTTACAATGCGGCGGTGATAGCCGAGATTATAGGGAAGGATGGCCACCTCTACACCATTGAGAGGATAAGGTCCCTCTATGAAAGGGCCAGGAGAAAGCTCAGGGAACTTGGCTATGACAACGTGACAGTCATACATGGTGATGGAAGCCAGGGGTGGCCGGAGGAGGCCCCCTATGACAGGATATATGTGACTGCAGCAGCACCCTACGTCCCTGAACCCCTCATGGAGCAGCTGGGGCTTGGGGGTAAACTTTTAATACCTGTTGGTTCTGATAAATTTTACCAGGAACTTGTTTTAATTGAAAGGATCTCTGATGAGGATTACCGGTCAGAGAACCTTGGCGGTGTTGCCTTCGTACCTCTGATAGGTAAACATGGCTGGAAATTCCACTGA
>MKIIPDPF_00136	
ATGCAGTGCCCGATATGCGGATCCACATCATTCAGGGTCCTGAAGAGCAGGACCGATGAATCAAGGACCCGGAAGGTAAAGCACCTGGTGCTTGAATGTGATGAGTGCGGAACGGTCTTCAGGGACAGGCTGGTAATTGAAAATCCCGAGAAACACCGTGTAATCATAAGCGAGCACGGTGAATCCTACAGGGATTACGTGGAACTGTACCCTGATGAGGAACTCTCCACAGGCGACGCCATAACTGTAGGGGGTAAACTTGTTGAGATAACCTCCCTTGAACTCAAAAGCGGTAAGAGGGTTGATAAATCCACAGCATCCGAGGTTGAGACCGTCTGGGCAGCATCCCTTGAGGCCCCTGCAAGGGTGGGTGTATCTGTGGACCTTCATGGCAGGGTCTACTCAAGGAAGGTGGAGGTTGACAGGGACTTTGTATTCAGGGTCGGTGATGTCATGAAACTCGGGGAACACGTCTTCAGGATCAGGGCCATAAAGACATCCGAGGGAATGATAAGGAGAGGCTCTGCAGAGGCACATTCTGTTAAAAGGGTTTACGGCCGCCCTGTTAACCTTCGATTTAAACATGACCTCACAGGCAGGATGATATAA
>MKIIPDPF_00137	
ATGAATTCAGTGATAAAGGGAAGGGTTTGGAGATTCGGTGATAACATTGACACTGACATAATAATCCCTGGACGCTATCTGAGGACCTTCAGTCTCGATGAACTCGCATCCCACGTAATGGAGGGGATAGACCCTGAATTCGCATCAAAGGTCCGGAAGGGTGACATCATAGTTGCCGGGCGAAACTTTGGATGCGGCTCATCAAGGGAGCAGGCTCCGGTAGCCCTTAAACATGCAGGGGTATCTGCCATCATCGCAGAGTCCTTTGCAAGAATATTCTACAGAAACGCAATAAACATTGGCCTGCCTGTTATAATGGCTGATGTTGATGCAGAGGATGGTGATGAGATCAGGGCTGACCTCAGGGAGGGTGTCATCGAGAATATCACCAGGCAGAAGAAGTACAGGATGAAGCCCTTCAACGATTACATGCTATCCATACTTGAGGACGGGGGTCTTGTGAAACACTACCTCAGGACCCTTGGAGTATCTGAAGAAGATGAGGGGTAA
>MKIIPDPF_00138	
TTGATAATAAACACACCATCCCGACTCCACCTGACCCTCATAGACCTCAACGGTGAGAGGGGCCGCCTTGACGGTGGAGTCGGGATCACCATAAAAGAACCGGAACTGGTAATAAGGGCAGAAGAATCCGATGCCACGATGGTTAAATTCCCCCATGATACCTCTGAGGCACTGCAGCGGGAGTACGCCTCAAAGATAGGGGATGCTGCCGAGAGGACCCTCAAGTACCTTGGGAGTGATGAGCACTTTTTATTCAGTGTCGAGGAGATGTTCCCATCCCATTCAGGGCTGGGTTCAGGGACCCAGATAGCCCTTGCAACCGCAAGGCTCATAGCAGAGCACCATGAGGTGGAATTAAATGCAGAGGAGCTTGCCAGGATAGTTGGAAGGGGAGGGACATCAGGCATCGGCGTGGCATCCTTTGAGTATGGTGGATTCATAGTTGATGCCGGTCACAGCAGGAAGGAGAAAAAGGATTTCCTGCCGTCATCTGCATCGACAGCCTCACCACCCCCTGTCATTGCAAGGTATGAGTTTCCTGAGGACTGGAAGATCATCATTGCAATTCCCGATATAGACAGGTCGGTCTCGGGGAGGAGGGAGGTTAACATATTCCAGGAATACTGCCCCTTACCCCTTTCAGAGGTTGAGAAGCTCTCCCACATCATCCTCATGAAGATGATGCCGGCCGTTCTGGAGGGTGACATAGAATCCTTCGGTGAATCAGTAAACGAGATACAGACAACAGGATTCAAGAAGATCGAAAGGGAACTTCAGGATCCACTGATAGACAGGATAATAGATAACATGATATCCGCAGGGGCACATGGTGCAGGTATGAGCTCCTTCGGCCCGGCGGTGTATGCGGTCACAGACGAGAACCCCGGGGACGTGCTGGGGGCTGCAAGGGAAGCGATGCCCGGGGGCCAGGCATTCATAACAGGCGGCCGTAACAGCGGTGCCATGATAGGTAAAGGAGGCATACCATGA
>MKIIPDPF_00139	
GTGGTAATAAAGAAAACAAAGAGCCTATGCCCCGAATGCCTCAGACCGGTTGATGCAGAGGTCCTTGAGGAAGAGGGCAGGGTTCTTATAAGAAAGGAATGCCCGGAACATGGAGACTTTGAAAATGTTTACTGGAGCAATTCCAAGATTTACAGGAAGGCAGAAGAATACGATGAGGAGGGTGAAGGCCTCTTAAATCCACAGACAGACCCCCTGAAGGGCTGCCCCCTTGACTGTGGGCTCTGCCCGGAACATAAGAGTCACACGGTCCTTGGTCTTATTGATGTCACCAATCGATGCAATCTTAAATGTCCCATCTGTTTTGCCAATGCAGCCGTGTCAAATTACCTCTATGAACCGGAATACGAAGAAATAAGGGAAATGCTTCGCAACCTTCGAAGGAACAGGCCGGTCCCGACACCTGCGATCCAGTACGCCGGAGGAGAGCCCACGGTAAGGAAGGACATAGTCGACCTTGTGAAACTCGCAAGGGAAGAGGGATTCACACATGTCCAGATAGCCACAAACGGCGTGAGACTTGCAAGGAAGCCCGAACTAGCCGCTGAACTCAGGGAGGCAGGACTCAACACGGTTTACCTCCAGTTTGATGGTGTCACAGAGGAGCCCTACATCGTATCAAGGGGTAAGAATCTTCTTCCACTGAAGCTGCAGGCCATAGAGAACTGTAGAAAGGCAGGGCTAGGGATAGTACTTGTGCCAACCCTGGTAAGGGGCCTTAACGATGACCAGGTCGGGGACATCATACGCTTTGCAGTTGATAACATAGACATAATAAGGGGTGTTAACTTCCAGCCAGTGTCCTTTGCAGGAAGAACACCCGCCGACAGGGTGGAGGAGCAGAGGATAACAATACCCGACTTCCAGAAACTTGTAGAGGCCCAGACAGGCTCAGAAATAGCAGTCGATGACTTCTACCCGGCATCATCTGTACGTCCCATATCTGATTTCGTAGCTGCAATTGAGGGAGAACCCCAGGTTACATTCACATGCCACCAGCACTGTGGAACAGCGACCTACATATTCATAGAGGATGACAGGATAATCCCAATAACAAGGTTCATTGACGTTGACAGGTTCTTCGAGGTCCTTGAAAAGGGTAAAGAGGAGATTGAGAAGGGAGGAATAGCTGCAAAGGCGAAGGTAATTGCAAGGTCAACCATTGAACTCCCGAAGACCCTTGACAAATCAAGGGCACCTGAATCAGTGGATATAAAGAGCATACTCACATCAATCTTCAGGGAGAGGTCCTACAGCGCCCTCGGCGAATTCCATTACAACACCCTCCTGATTTCCTGCATGCACTTCATGGACCCATGGAACTTTGACATAGAGCGGGTTAGAAGGTGCGTGATTCACTATGCACTTCCAGATGGAAGAATAGTCCCCTTCTGTACAATGAACTCCATACACAGGCAAAAGGTTGAGAGGCAGTTTGCAAAACCCTTAAAACCATCAGACAATTAG
>MKIIPDPF_00140	
TTGAATACCGATATCATCAATATTATAGATGTTCTCCATGTAATATATTTTATGCTGCCGGCCTACTTGGCCAATATGAGTGCCCTTGTCTTTGGTGGGGGTAAACCCCTTGATATGGGGGTCGCCCTTGCCGATGGCAAGCGTCTCATAGGAGACGGGGCAACCTGGAGGGGTACAGGTGCAGGGACATGTGTAGGTCTAATTGTGGGAGGACTTCAGGGTTTCATCTCAGGTTCGGTGCTTGCAGGTGCACTTACTGGTCTGCTACTTGGCCTTGGAGCCCTTCTGGGTGATGCTGCTGGAAGTTTCATTAAAAGGAGGATTGGTATAGAGAGAGGGCGTCCCGCCCCCATCCTTGACCAGCTTGATTTTGTATTCGGGGCCCTATTGCTTGTCTCACCCCTCGTAAACCTCCCGCTATATTATATCGTCCTTATAATGGTAATCACCGTGGTGCTTCACCTTTCAGCCAATATAGTAGCATACCTCATGGGTATGAAGGATGTCTGGTACTGA
>MKIIPDPF_00141	
TTGAAGCACTTAAAAATTTTGATCTTCATCATTTTACTGTTACTGGCACCCCTTGTCCTGATGAACCTTTCAGATCACAGCCTCATAGGAGAGGATGGTAGGGGATACGTTACAAGGGATATTTATGCCCATTACGGTGATAGGGACCTGAAAATAGCTGTTGTGACAGGGATACACCCGCGGGAGACTGTTTCCATTGCACCGGTCCAGTGGGCTTCAAGGGTATTCGCCCTCCTACCTGTTGAGGTTGTGCTCTACACCATAGTAGTTGAGGACAGCCCCATGGATTTCAGCAGGGGAAGGGCCAACGGGGAGGGCCTTGCAGCCACCTACATACTCCAAGATATAAAGGGATCTGACTGTGACCTTGTCATAATCGCCCACGCCCATAAACCCGGTTATGGTGAGGGCTTCTACGTTGCAACCCCCCAGATGGACGCCGCATCAGTGGAGATCGCGCGGAGGCTTGAGGGGGCTGGATTCAACTATTACCCTGTCCCATCAGGGACACGTTACAGGAGTTCATCCGGGAGGCTATTCTCAAGGCCCCTTGCAGCCGCAGGCTACCCCACCCTGGTCTATGAGGTCCCTGAGTGGTCTTCATCATGGGAGGTGTTCATGAAGACACTTAAACTCCTCATGGTCTCGGGTGAGGACCTTAAATGA
>MKIIPDPF_00142	
ATGAAGATCGCCGGATTTGATATTGGAGGAGCAAACACTGACATGGCCATAATAGAATTTGGCAGTGATGGTGAGATGGAGAAGGTGAGGGTGGACTTCAGGTACCTCCCGATGTGGCTTAAGAAGGATGAACTCTCAGAAACACTCCTGGAGATGGTTGGAGATGACATCCAGGACCTTGACGGTGTTGGGGTGTCAATGACAGCAGAACTGGTTGACGCCTACCCGAGCAAGGCCATGGGCGTTATCGACATCGTTGACAGGGTTGAGGGGACCTTCGATGTGCCGGTGGCCTACGTGAGCCTATCAGGCATGGTTGATGCTGAGGGGGCGGTTTCAGACCCCATGAACATCGCAGCGGCGAACTGGGTTGCCACCTCCCAGATAGCCTCTGCAATGAGCAGCGACTGTATAATGGTTGATGTGGGCAGCACGACAACAGACATAATACCGATAAAGGACGGCTTCGAGGCTGCGAAGGGACGGAACGACCTTGAAAGACTCGGAACAGGTGAACTGGTCTACACGGGGACCCTGAGGAGCAACGTGGCAACCATAGTTGACAGGGTCCCCCTGGGGGAGAGATGGTTCAGGGTTTCCTCCGAACTCTTCGCCATCACGGCTGATGTGCACAGGGTCCTGGGAAACATCAGGGAGGAGGACTACACCTGCAGCACGCCTGATGGTGCGGGCAGATCCCTTGAGGACTGCATGCTGAGGATCGCAAGGGTCCTCTGCGCGGACCTTGACCTGCTCCAGCCAGAGGAGATCCTTGAAGTATCGGAGTACATATACCATCAGCAGATACTCAGGATAGCGGAGGGGATTGCAGAGGTATCGGAACGTGAAAACCTTGAGGAGGTCATAGCCACTGGCCTTGGAATGAACGTCCTTGCTAAAAGGGCTGCTGAGGTACTTGAACTTGACTGCAGGACCATGGACGAGTTCCTGACTGAAGCGGAATGTGTTGTGGCCCCAGCCGTCGGCACAGCCCTTCTGATGGAGGATTACCTCCAGGACTGA
>MKIIPDPF_00143	
TTGAAGCTCCTTGTATTTGAATACGCCACAGCCTCAGGTATTGATGACCCTGAGATATTCCCTGAGGGGAAATCAATGCTCGAGGCCCTTCTTGCAGACTTCAGTGAGTTTGATGTGGAGTTCCTGCTCTCGGAGAGGTTCTCTGACATTGAACTGAAATCACCCTTCAGTCCGGTACTCATCGACACCCCCATTGATGCATGGCTCAGGGAGAACCTTGAAGGCTTCGATGCATGCATATTCATAGCCGCTGAGGAGGACATGGAACTTTACAGGCTGACAAGGATCATTGAAGACTCAGACGTGCTTCTCCTGGGATCGGACTCGGAGGCTGTGCGATTGTGCTCGGATAAATCAGAGACCTTCAGGGTGCTCAGGGGAAAGGTGCCGCTTCCAGAGACCTACGGTGCAGATGATCTCGGTGAAGTGGACTCCAGGGTCATAGTGAAACCATCCGATGGAGTAGCATGCCAGGGCATAAGGATACTTGAACCTGGAGAAGGGATCGATGTCCAGGATAACATGATAATCCAGGAGTTCATTGAGGGGGAGGCTGTGAGCGTCAGTCTGCTGGCAGATGGCAGGAGGGCGCTGCCCTTCAGCCTTAATAAACAGAACATCATCATGAATAACGGTTCACTGGAGTATGATGGTGGATACACACCCATGGACCATGAGATGATGGAGGAGGCCTTCAGGGTGGCCGCCAGGGCGGTCGAGTCAATAGGGGGTCTGAGGGGATACGTTGGAGTTGACCTTATCCTTGCAGACAGGCCATACCTTATTGAGATAAACTCAAGGATAACAACACCCTACATAGGCCTCAGAAGACTCACTGACAGGAACATGGGGCGCATGATAATCGATGCTGCAGGGGGCAGGCTCCCTGATAGGGTTGAGCTCAGGGGAAGAGCATCATTCAGGAAGGGACCCTCAGGGATGTTGGTCCGTGTTGAATAG
>MKIIPDPF_00144	
TTGGATGATTACAGGATAGCAGTATTCGGACTGGGCCACATAGGTCTTCCAACGGCAGCACTATTTGCAAGGGCAGGATTCAATGTCACTGGTGTTGATATAAACAGTGAGACCGTTGAAAAGGTGAACATTGGAAGATCACCCGTAATGGAGCCCGGACTGGAGGAACTCGTCATGGAAGTCGTTGGAATGGGGAGGCTCCAGGCGACCACAGATGGTGCTGGGGCTGCAAGAAAATCAAATGTCATGATAGTCGTTGTACCCACACCCGTAAACAGTGATAAAACCTCAGACCTCTCCGCGGTCATATCAGCAGCCGAGACCATCTCAAAGGGTCTTAAAAAAGGGGATCTTGTTATAGTGGAGAGCACGGTGCCCCCTGGCGCATGTCAGGAGGTCGTACTGCCCATACTTGAAAGTACGGGTCTCAGGGTTTCAGAGGACTTCGGCCTTGCCTACACACCGGAAAGGGCCCTCCCCAACAACACCCTCTATGAAATGCAGCACAATGCAAGGGTGATAGGAGGGATTGACAGGAAGAGTTCTGAGAGGGCGGCTGAACTCTACAGGAGGATGACCTCGGGTGAGGTGATAATTGTTGATGATATAATGACAGCTGAGATGGTTAAGCTCATGGAGAACACCTACAGGGACACCAACATCGCCCTTGCAAATGAACTGGCCGTCATATGCGAGGCCCTTGGCGTGGATGCCATAAGGGCAATAGAGGCAGCCAACCACCACCCCAGGGTCAACATACACACACCGGGTCCGGGAGTGGGCGGCCACTGCCTCTCAATAGACCCCTACTTCATAGTTGAAATGGCCGAGAGAAGGGGTGCCGAGGCCCGCCTTATAAGGACAGCCAGGGAGGTCAATGAATCAATGCCCTTCCATGTCCTTGAAATCATCAGGGATGCCCTTAAGGCTGCAGGCAAGGATCTTAGGGGTTCAAGCGTCGGTGTGCTTGGAGTTGCATATAAGGGTGATGTTGCGGATGCAAGGGAGACGCCATCAAAGCCACTTGTAGCATCACTGCTTGCAGAGGGCGCTGAGGTACTTGTAAATGACCCCCATGTTAACCCTGAATTTATAAGATCCATGGGTGCCGAGCCCGTCACCCTTGAGGAGGCCCTTGACTCGGACTGCGCCGTCCTGATGACGGACCACAGCGAATACCTTGATATAACCCCCGAAATGATAAAGGGGGGAATATTCATATGCACAAGGCCCGTGCTGGACCCTGAAAGGTTCAGGGAGGCTGGTATAACCTTCAGGGGTGTGGGGCGTCCTTGA
>MKIIPDPF_00145	
ATGCATGATGTGATTGACATGAAGATAGCTGTTGTTCTTGGAACAAGACCCGAAATAATCAAGATGGCGCCGGTCATAGATGAAATCAGGAGGCGCGGCCTTGAATTCACACTCATCCATACAGGTCAGCACTATGACCATGAAATGTCTGACCAGTTCTTCATCGACCTTGAACTCCCATCACCTCACCACAATATAGGGGCCGGGTCAGGGAGCCATGGTGAAATGACTGCAGAGATGCTCAGGGGCATAGAGGAGGTCCTTGCAGAGGAAGAACCTGACATAGTAATGGTCCAGGGGGACACCAACGCGGTACTTGCAGGTGCCCTTGCAGCGGTGAAACTCCACATCCCGGTGGGGCATGTTGAAGCTGGCCTCAGATCCTTTGACAGGACCATGCCAGAGGAGATAAACAGGATGGTTGCAGATGCCTGCTCAAAACTCTACTACGTCCCGACTGAGGAATCAGGCATAAACCTCCTCATGGAGGGCGCTGACCCGGATAACGTCTTCATAACAGGGAACACCGTGGTCGATGCATGTTTAAGGAACATTGAAATCGCCTCCAGGAGTTCAGAGGTCCTTTCAGGATTTCAGGATGATGAGAAGCTGGTGGTGCTCACCCTCCACAGGGCAGAGAATGTTGATAACCCTGAGAGGCTCAGATCGATCATTGAGGCTGTCCTTGAACTCAGGGAATTCAGGATAGTATTCCCTGTCCATCCAAGGACAAGGAAGAACCTTGAGGAGCAGGGACTCTACAGGAAGCTCATGGAGGCTGACCATGTCTCCATCCATAAACCCATGGGTTACCTTGACTTCCTTCTCCTGCTCTCAAACTCATTCATGATCCTGACTGACTCAGGGGGGCTCCAGGAGGAGGCCATAACATTCAATGTACCCTGCCTGACACTCAGGTACAACACAGAACGTCCCGAGACCGTTGATGCAGGGGGCAACATCCTAGTGGGAGCAGACAGGGATAGAATCATATCAACGGCCAGGAAGATACTGGAGGACCCTGAATTCAGGGACAGGATGATGGAGGCTGATAACCCCTACGGTGATGGTCACGCATCAGAGAGGATACTTGATGAAACCATTAGGCTTTACAGGGAGGGAAGACTTGGAATGGAGCCTCCCCGTGAGGTTACAGGGTCTTTCAGGAGGAAACTTGTCCGGGTTGATGAGGACGTCACGGCAGGAGAATTCAGAAGGAGACATGATGCGGTTATAAGGATGATATACGATTGTGAGGGGGAACCCGTTTTCCCTGCTGAAGGGGTGAACCTTAGGGGAACCCATGTCCTTATTGAGACGCGATAA
>MKIIPDPF_00146	
ATGAAGGAGGCCTCAAGATCGGATATTATAAACAGGATAATAGAGCATGGAAGGGCGATCGTGGTGGCATCAGACGTCCACCCGGCCCCTGAAGCCGTTAGAAGGATAGCTTCAATGCTCAATGCAAAACTTTACACTCCTGAAAGGGTCCTGACGATATCATTCAAGAACGAGCTTGTATCGGAGTTCCTGAGCGACTCAGAATCCACCCCTGAGAACTCCCATGAAAGGGATGCCCTTGCAGCAGCGGTAAGGGCCTACAGGCACCATGAAATGAAACTCAGGCAGATCGAAAAAAAACTTGAGGATCTGGATATAGGTGAGGCTGATGAACTGAAGATCAAGGGCCTTGTTATAACAGGTAAACCGGTAGCAGAGGCCATAAAGCTTGTAACCGACAGGCAGGAACCCGTGGAGGTTATCAGGGAGCAGGCGGGGGAAAAACCAGAGGCTGACATAGATAAACTTAAAAGGACCCTGAGGACCCAGAGGTCAACCATAAAGCACCAGAGGCTGCTTATCGAGAAACTTGAAAATGAAAACAGGTCACTCAAAAAGAGGATCCGGGAACTGAGGGATGAGAAGTCAAGGCTGAAGTCAAAGCTTGATAGACTCCACTATGAATACTCAAGGGACCTTCTACTGAACAGGGAACTTTCCCATAAGCTCAAGGTCATAGACAAGCTCCAGAAGAAGTACAATGAGGAAAAATCCAGGAGGATGGCCCTTGAAAGGAACCTGGACTCTCTCCTTAGGATAAGGGACATGGAGTTTTCACCTGATAAAACACCGGTCAAGATAATTGACACCTTCACAAGGGACGGGATCAGGAGGGCATGCTCGAAGTGGAAGATAAAGAGGGGTGACGTCCTCCTCCTGCGAAGCCCGGAGGGTGGAGGTTCACAGACAGCAAGCATACTGCGGGATATAGGTCCAAGGGCAATAATCACAGAGGATAAAATGTCACACCAGGCCCTTGAGGTCCTTGAAGACGGCGATATCCCTGTAATATCTGCCAGATCAATCGATGTAGAAATATACAACGACTTCGGTTCGGTCAGAACTCAAGATTTAAATACTGAAATAAAAAAATGGAAAAACAGATTGAATGAAAAGAGAAAGAAAAGGGAAGAAGAAGAGCTACTTAAACTGATAGATCAGTACAGGGCTCAGAGAAGGAGAAAATAA
>MKIIPDPF_00147	
ATGAGGAAGATACTCTTGAGGGTTGCATACATCGGGACAGGTTATCATGGATTTCAGAGACAGCCAGATGTGCCGACAGTAGAAGAGAAGCTCCTGGATGCCCTTAAAGAGGCGGGTCTCATTGAGGGCCCCTGGGAGTCGCGCTTCCAGATAGCTGGAAGAACAGACAGGGGTGTCCATGCCCTAGGGAATTACGTGACCTTTTTCACAGAGGAGGATGTGAGGGTTAACCAGATAAACGACCTTCTACCTGCAGATATAAGGGTGCTTGCATGGGCCTCAGTAATGTACCCCTTCAAGGTCAGGTACCCCCTGGAGAGACATTACAGGTACATCCTCCACAGGGACCATGTAGAGAAGCTTGATGCAATGATAGAGGCTGCAGGGTACTTCAGGGGGACCCATGACTTCAGCAACTTCTCCAAGAGGTCTGAAAGGAACCCTGTGAGGAAGGTTAATGATGTCAGAGTATCATCCTCTGGGGAGACGGTAGTCATCGATGTTTACGGTGAGAGTTTCCTCTGGCAGATGGTCAGGAAGATGGTCAGCGTACTTTTAAGGGTCTCAGGTGGTGAAATGTCACCTGAAGAGGTGGCTTCACTCCTCGATACAGAGGAGCGAATATTCATAGAACCTGCACCGCCGGGGAACCTCATACTAATGGACATGAAGTACGGGGTTAAGATAAAGCTCCGCCACGATGAATATGCAATCAAGAGGTTCATGTCACAGCTTGAAGCAGAATTCATGGAATACCGGGACATGTCCATGGTAAGGGGCGCAATGCTTGATGCTGCAGGGGAACTAAAGCAGATGTTACCTGAAGATTAA
>MKIIPDPF_00148	
ATGAAACGTCTATGGGGCTATCTGAGTATCATCACTGCAACGATTTTCTTTGGGATTTCAGCAACCCTTGACAAGATCATGCTCTCTGAGATGCACCCTGTCACTATTGGAGCCTACACCTACATCATTGCAGGTTTATTCCTGTTTTCAGTCCGGCAGTCTCCCCTCGGTGAGCGTATAATCAGCATACTCAACAGTGAAACCCTTTCAGAAAGTGATATCACCAGAAGGGACTATGCTGTACTATTTATCACTTCCCTCCTTGGAACGGTGATTGCCCCCATAATCTTCCTCAATGGTCTTAACGATACAACGGCGGTTAATGCATCACTTCTTCTGAACGTTGAGGTCCTGTTCATAATCATCTTGGGTTACATCATCTTCAGGGAGGTGCTCAGGTCAAAGGATATCACAGGCATATTACTTATAATAACCGGTGCAGTGTTCCTTGTAACGGATGGCCGCATCCCCCATGTCGACATGATCCTGATGGGTGATATCCTTGTTATCGGGGCTGCCTTTTTCTGGAGCCTTGACACCGTTCTCAGTAAATTCTTAAGTAAAAAGAGGGATCTGGTACTCGTATCTGGAATTAAAAGCCTCTTTGGCGGAGTTATACTCCTGCTCCTTATCCCCCTCCTTGGTTTTAACCCTGTAATGCCCCTGCATATGGTTCCATATGCACTCGCCGTGGCTGTATTCAGTATTGGCTGCTCATTTATACTGATCTACACTGCAATAAGGGAGCTTGGCGCATCAATGGTGGGGGCTCTTTTTCCATTATCCTCACTCTTTGGAGCCATATTCGCAGCCATCATACTCCAGGAGCCATTAACAGTCCTGGATGGTATCTCAGGGGCTGTGATGCTGGCAGGTGTATTCATACTCTACTGGAATGGTAGATAA
>MKIIPDPF_00149	
ATGCAGGGGTTAAGGGGGATAATTTCACACTACCGTAAACTTTCAGACAGGGAGATAATGGCTGAAACCTCCAACGGCATCCTTATGGGTCCCAGGAAGCCATTAAAGGATAAAATAGAGTTCAAAGACCTTATGAAGCCCGAGAGGAACTTCTTTTCAGAATCGGAACATGATGCTGATTATGTCTCAAGCTTCCGGTTCGGACACTTCAACATTCCGGACATAATTGCAGGATCCGCCAGGGGGGTCTCCTACATTGGAGGGATGAACCTCGGTTCAGGTCTTATCAGGGAGGGACTTGTGGATGACCTGGAATCCCTCAGGGATTTTATGGTTGAAAAGAAACTTGGGATCCTGGATGTTGTCTCCAGGGAGGAGGATGAACACCTCAGGATGGATGTGAGGGTCTATGAGTGCATAGAGTGTTCGGGCCTTCCAAACATCGGGAGACCTATCTGTTTCTTTGAAGCGGGTATTATCAGCGGCGCCCTCTCAGAGATCCTTGGTTTAAGGGTTGATGCCTATGAAAGGCGCTGCTGGACCAATGGATACTCCTTCTGCCAGTTCGATGTCGTTGCCGAACCATGA
>MKIIPDPF_00150	
ATGAGTTTTCAGAAAGACAGAATGCTTATAATACCCGCTGTGGATATCAAAAACAGGAAATGCGTTCAGCTTGTGCAGGGAAAGCCCGGAACAGAGCAGGTGGTGATTGATGATCCTGCCTCTGTTGCAGAGAAATGGGAGTCCCTCGGTGCGGAGACCATTCACGTCGTGGACCTTGACGGTGCCCTCGGCTCAGATAAGAATACCGACATCCTTGAGGAGATAGTGGAAAGGGTTTCTGTGCCCCTTCAGGTTGGTGGAGGTATAAGGGACAGTGACTATGCAGGCAAACTCCTTGAAATGGGCTTTGAAAGAATAATAATCGGGACGATGGCCATTGAGAAACCAGGGACCGTGAAGGAGCTTGCAGAAGAGTACGGATCCGAACACATAATGGTCTCCCTCGACAGCCGGGACTCCAGGGTCGTGATAAAGGGCTGGACAGAGAAGGTCCCCTTCACTCCCGTGGAACTGGCTGGAAGGCTCCAGGAGGAGGGTGCCGGAAGCATACTCTTTACAAATGTTGACTTTGAAGGGCTTCTGAAGGGCTTTGACGTTAAACCGGTCCTTGAACTTGTTGAATCCATTGAAATACCCGTTGTGTACTCCGGGGGGGTCAGCAGTATCAAAGACATTGAACTTTTAAGTGGAACAGGTGTTGCAGGGGTTGTTATTGGCTCCGCAATCTACAGGAAAAAAATAGACTTCCAGGAGGCCCTCAGGTACCAGGATCCGGGTATCAGGGATGAATGA
>MKIIPDPF_00151	
ATGAAGACCGTCATGGCTACAGGTACCTTTGACATAATCCATCCAGGCCATGGATTCTTCCTTGAGGAGGCAAAGAAACTCGGTGGAAGGGATGCTAAACTCGTTGTGGTCCTTGCAAGGGATTCAACGGTTCGTGCACGTAAGAGAACACCTATAATCAGTGAAAGGCAGAGACTTGAAGTTGTAAGGATGCTTAAACCCGTTGATGAGGCCTACCTTGGCAGTGAAACCGACATGTTTGAAATCGTCCACAGGATAAAACCCGACATCATTGCCATCGGCCCTGATCAGAAATTTGATGTTGATGAACTCAGGGATGAGCTGAGGAAAAGGGGACTTGAATGTGAGGTTAAACGGGTCAGCGCCTACCTGAAATCAGAACTTGACAGCACGTGCAAGATAATCAAAAAAATCAGGAGCATGGACTTTGATGAGAACTCCCTCAGAAACTGTTAA
>MKIIPDPF_00152	
ATGCATGGAGGCGGTGAAATTAAGCGTCACTCGATGTTTGCGATGCTGCTACTTCTTGCAGTGGCGGTATTGCCTGCCGGTGTAAGTGCCGTTGACTCAAACACAACGGCTTCAAATGTAACAGCAAATGCAAAAAGTAAATCCGTTGCATCCAGCACATCAGCATCAACGGTGGTTAACTACACATACAATGAATACGTGCCCTACAAGGTTAGGGTGAAGGTCTCCTACATGAAACCATATACTGTGAAGGTCAGGACCCCTGTTAAGACCTACTACTATAAGAAGGGTAAATACAGGGTCCGCTACGTCTACAGCTACAGCTATGTGACAAGGTACAGAAAGGACTATAAGTGGGTTACAGAGACCCGATACAAAAAGGTTTCAAGGGTTGGCTATGCTAAACTTGGGGATTACCTGCAGGAAACAGATAACTGCCAGGTTTCAGATGATGAAATAGTTTCTTTAAGCCAGAGACTCACAGCTAACGCGACTTCAGTCTATGAGAAGGCTGTGAACATTTTCACCTATGTACGTGATAACACCGACTACAGTTTCTACTACAACACAAGGTACGGTGCCATCGGGACACTCAGGTACAGGACAGCCAACTGCTGTGACCACACACCTTCTGGTGGCTCTTTCAAGGGCTGCAGGGATACCCGCAAGGTACATGCATGGAAACTGTGTCTTCAGGAGCGGGAACACCTATGGGCATGTCTGGGGACAGCTGTATATCAATGGAAAATGGTATGA
>MKIIPDPF_00153	
ATGATCAGCGTGGGTATTATCGGAGCCAGTGGATACACCGGCGGGGAACTCTTAAGGTTACTTGAAAATCACAGGGATGTTGAGGTCGTCCATGCAACTTCAAGGCAGTACAGCGGTGTTCCTGTCTCAAGGGTACACCCCCACCTGCAGGACACTGACCTTAAATTCCAGGACATGGACCCCGGGAGGATGGATGCGGACGTGATATTTACGGCCACGCCCCACGGGGCATCCATGAAGATAGTCCCCGAGATAATTGAAAGGGGCATCATGGTGGTGGACCTCAGCGGAGACTACCGCTTTGAGGATACCGGGGTCTATGAGGAATGGTACGGCATGAAACATGAGCACCCCCTTGATGCGGTATACGGGCTTCCCGAGATCCACAGGGAGAAAATCAGAAAGGCTCAGCTGGTTGCAAATCCCGGATGCTTCCCAACAGGGGCCATACTGGCATGCCTCCCCCTTGTCTATGAAAAAATCGCAGACACCTTCATCATCGATTCAAAGACCGGTGTGAGCGGTGCTGGTGTCAAGCCGACATCACTCACCCATTACCCTGAATGCAGCGACAATGTGATACCCTACAATGTCACGAGCCACAGGCACACACCTGAAATAAGGCAGGAACTCTCAAGGATAAACCCGGTAAGGCTCAGCTTCACACCCCACCTTGTACCCGTAACAAGGGGCATACTCACCTCAGCCCACACCTTCCTCAGGGAGGACCTTGAAAGTGATGAGCTGATGGAGATATTCACGGGATTCTATGATGGGGAACCATTCGTAAGGGTCGTTGATGGCATCCCAAGGTTAAGTGCTGTCAGGGGATCCAATTTCTGTCATATAGGCTGCTTTGAGGTTGATGAAAACCAGAGGGCGGTTATAGTATCGGCCATAGACAACCTTGTTAAGGGGGCCTCGGGTCAGGCCGTCCAGAACATGAATATCATGTGCGGACTCAATGAGGTTGAGGGTCTTGACTTCCCTGGAATGCACCCGTGA
>MKIIPDPF_00154	
ATGATGAAGACCTGCATAACATATTATTCAAGGACAGGTAACACTGCAATGGTTGCAAGGACACTTGCAGAGGAACTTGGAGCGGACATAATAGAAATTAAAGATCTGAAAGACCGTGAAGGATTTCTAAGCAGCTTTAAATCATCAATAGATGCCATGAGGGAATCAAAAACACGTATAAGTCCCGGAAAGGTGGACATGGATGATTATGATCTCATATACATTGGTTCCCCCACATGGGCCGGTAAACCCGCCCCTGCAGTAATAACCCTCATAGACACCCTCAACTTTATGGGTAAGGATGTGATCCTCTTCACAACCATGAGCCGCCAGGGAGGCGAGGGTGTTATAGAGAGGATGGGCGAGAAGATAAGGGCCCGTGGAGGCAGAATAATAAACTCTTTCATGATAAAGACCGGTGGAAAAGAACTCATTGAAGTTAAGGAGGACACTTTAAGGGTTATATCCGAAAAGGACCTCCTCATCTATGAATCCTAG
>MKIIPDPF_00155	
ATGAATCCTAGGGTGATATGCTTGATGGATAAACTCTTCAGATCATACAGGCCGCTGATAGCAATACCCGTGGCAATCACAGTTATTGCACTGCTCATCGTGGTCTTCAACGGACTCAATGAGAGTGTTGATCTAAGGGGGGGTTCCCTCGCAGATCTGACACTGGAAAAGAGTATAAGTAACGCGGAGCTTGAATCAATCCTTAAGGAAAAACTGGGGCTGGATGATGTTAAAGTTATCTCAGCTGCAGGTAACAGGGTCACCGTCCAGTTCGGGACCGGTGTGGATGTCATGAAGGTTACCGATGCACTGGATGGGGTGGCGAAGATAAACAGTTACAGGTCTGTTGGTCCCCTGCTCAGTAAACAGGCGCTCAACCAGATCTACTGGGCCATAGGCTTCGCATTCCTCTTCATGTCCATAACCGTCTTCATAATCTTCAGGGACCCGATACCCTCGGTGGCCGTTATCCTTGCAGCAGTATCCGACATAATAATAGCCCTCGGTGGGATGTCAGTCTTCGGGATCCCCCTTTCACTGGCATCGATTGGTGCGATACTTATGCTCATCGGTTACAGTGTGGACACAGACATCCTCCTTACAACAAGGCTTCTTAAACAGCGAAAGGGTGAAATCAACAGGAGGGCATTCGGTGCCATGAAGACCGGCCTTACCATGTCAATAACGGCCATCGCCTCGATGACAGCACTCTACCTTGTCACTTTATTCATCATACCTGAGGCCAGGGTTCTGAGTAACATCGCCGCGGTCCTGATAATAGGCCTTGCAGGGGACATCCTTACAACTTGGCTCATGAACCTTGGAATTCTGAAGTGGTACTTGGAGGCTAAAGCATGA
>MKIIPDPF_00156	
ATGAACAGGAAGGTTTCAAAATTCCTTAAAGATTACCAGGTTATCCTTTTAATACTCCTTGTTGCAGGGAGCATCACTGCAATATCAACCCTTGGGATCCAGCAGGGACTTGACCTCCGCGGGGGGTCACTGATACAGATACAGCTTGAAAAACCCGTTGACTCTGCAACCATGAACACGGTAACCAGTGTACTTGACAAGAGGCTTAACATATTCGGTGTCAAGGACGTTAAGGTCCGTGCAAGCGGTGATCAGAATGTTATAGTTGAAATCGCCGGTGTTCAGCCAGACCAGGTGTCAAGGATAGTTGGAACTCCAGGTAAATTTGAGGCCAAGATCGGCAATGAAACCGTGCTGACCGGTGAGGATATTGTGAGTGTCCAGGCACCCATAATCACAGATACACAGTGGGAGGTCCCCTTCAAGCTTTCAACATCAGGAGCCCAGAAGTTTGCTGAGGCCGCGAGGGGTAAAGCGGGTCAGCCAGTTAACATGTACCTTGACGACAGGCTTATAACATCACCCGAGATCTCGGCAGAGGTTGCAACAGGAAGGCCCACAACAGACGTCATGATAACCGGGGCTGAGAACAGCAGGGCCGAGGCCGAGGCCCAGGCAAAGGAGATTGAGACCCTGCTGAAATCAGGGGCTCTTCCCGTCAAGGTAAGGATAGTTGGTGTGAGCAGTGTATCAGCAGAGCTCGGAGACCAGTTCGTGAGGGGCGCCCTCATCGCAGGCTTGCTCGCCATCCTCGCAATCGTGGCAATCCTCATAATACATTACAGGACCCCCATCCTTGTTCTGCCAATATTCTTCACGGCACTGGCCGAGGTCATACTGACACTGGGTGTGGCCGCCGTGATAAGGTGGAACATAGACCTTGCAGCCATAGCAGGTATACTTGCAGTTATAGGTACCGGTGTGGATGACCAGATCATAATGACCGATGAGGTCCTTGCAGGTGATGGCAGGAGGACCCGGAGGAAGTTCCGGATAAAGGACGCCTTCTTCATAATATTCGCATCCGCCGGCACCCTTATAGCTGCCATGCTGCCCCTGGCCTACGTCGGGTTCTCAAGGGGTGCCACAGGTATAGGTCTCCTTGCAGGTTTCGCCTTCACCACGGTCATAGGTGTGCTTATAGGCGTATTCATCACAAGGCCGGTTTATGCAAAGTTCATTGAAATCTTCAATGTGGGGAGAAGGTAA
>MKIIPDPF_00157	
ATGAAAAAACCAGTTGAACTCCGGGTTAAACCCATAAAAAACGGCACCGTCATTGACCATATAACCGCAAACAGGGCCCTCAACGTCCTTAACATACTGGGTCTTCCCGATGGAAGGAGCAGGGTTACCGTTGCAATGAACATGGACTCATCCCAGCTGGGGTCCAAGGACATACTAAAGATAGAGAACAGGGAACTGAAACCGGATGAAGTGGATCAGATAGCCCTCATAGCACCCAGGGCAACCATAAACATTATAAGGGACTATAAAATAGTTGAAAAGGCCAAGGTAAGGCTTTTAAGTGAGGTCAGGGGGATACTCAGGTGCCCCAACCCCAACTGTATAACCAACAGTGATGAGGGTGTTGAGAACCGTTTCTATGTCACATCCAGGGAACCCGTGACCCTGCGGTGTTATTACTGTGAACGCATCATCGAGGGTGATGAAATAGAATCACAGTTCTAG
>MKIIPDPF_00158	
ATGCTCATTGCATTCATCTTTCTGGTTTCTCCGGCATCTGCAGCTGTATTCGTAACCGACCCATCCCATGCAATCATAACGGCTCCCGCAGCAGCCCATACAGGCAGCCCCCTTGTTTTAAGCAGTTACACTCCTGAGAAGTCCGTGCAGAAGCACCTGAAGGGGAAGGACGTGGTCGTTGTCGGTGACCTTAAGATTAAAGGCACAAGGATACCTGCAAGGACATCATCCCTTGCAGTTTACTGGAAGAAAAGCAATGTGGTGGTCCTTGGAACCGGGAATGAAGTTTCAGCGGCATACATTGCCATCAGAAATGATGCCCCTCTGCTTGTAACCGGGAAGACCATGCCATCAGCAACCAGGACCCAGATAAAGCGTCTGAAGCCATCCAGGATAATCGTCTGCGCCCCCGAGTCCAGGGTGCCTGCATCATCCCTCAGGGGACTTGGAGTTCCCTGGCAGAGGGTCTGGTATGGCAGCGACTCAGCAACCCTCAGGGCCCTTCAGAGGGACTCTAAAACCGTTGTCACCGCTCCAGGACCCCTCCTCCCGGTTGCAATGACACTCTGGAAGAATGCAACCTTCAGGTTATCGGACACCGTTACCGTAAACGGCACAGCTCTCTGGTCATCCTCAAGGCAGACCACATCCGTTATAATGAACCGTTACGCCTCAGGGGACCCTGAGAAAATCTATATAAGCTCAGACAACCTGAACGGTGTTAATGGAAAATCCTTCATGGAGGCCATCAAGAGGGAGATAGGGGGTTCAGCGACGGTTATCCTTGACCAGAAATCACCGGCACCAGGGGAAGCGGATAGGGCCATAAAGAATGCTCCTCCAGGGTCCCTTGCGGTCTACATAGCCGCAGCATGTGCCGGTACAATGCACAGCACCATATCAGGTATAAAGACCGGTTACCTGAGGTCATATGCCTCAGACCTTGATGGTGTTGTATACGTGAACTATGGAAGCCTTAACCTTGCCTCAACCGGTTACCTTGCCAGGGCCTGGGACGACAACTTCTCAAATGTTTACTTTGCAGGTATCAACAACCCTGCCAGGTACCTCCAGGATGCCGGCATACTGCTGATTGAACCGAAAACCGTTGCCCAGGACCAGAGACCACGTATGATTGCAGGTAAACTCATAGATTACGCCTATTCTGCAGATGGAGAGCATCTGAGGAGCCTTAACTCATCAGGATACGTGGCAAGGCATGAGGTAGACCCCACAGGCCTCTCATGTGACGCAAGGCGCATAGTGAACGGGACTAAACCCCTGATGAAGAGAGAGGAATGGGTTTATCTTTCATCGCAGTACATCGCAGGGCTGCCCATAAAGAGGAACACCACCACAATATCCGACGCCCCGGGAAGCATGGAGAGCACCTATACAGGGACACTGTCAAGGTCAGAGTACCGTGACGTGGCAAGGAGGGTCTATGAGTTTGCAAGGACCAACAGGAGACTTCCATCATACGTCCAGGTGGGGGATAAAAGGCTCAGCAGGGATGACTACACCCTCATCTTCGCGGAGATAATACAGAACCACACAGAAAGGAGCAAAATGGTGTTCCCATCATCCGTGAAGATGGGTGAAAGCCTCATCGACAGGGCCCTTGATTTCATCAGGGACATCTTCACATAA
>MKIIPDPF_00159	
ATGAAATGGAAAATTTTAAAACCCTTAACGCTGGCCTTTGCACTCATAATGCTTTTTTCAAATGTACAGCTTGCAGCGGCCCTCCAGACAGAGATAATATACACGGGTACCGGGGGAGATGTGGCAAGGAACTATTATGTCAAAAAGTATTCCCCGAAGACTTCGTTAACATCCCAGGTCTTCCAGGAGGCCAGGAAGGGAACCCCCATGTTCGTGTTTGGTAATGGCAGCGGAAGAAAGGTTATAATTGTTGCAGGGGTCCACGGTAACGAGCTCCCTGCATCAATCGCTGCGGTTAAACTTATAAATTACCTTTCGGGCAGGAAGATCAACGGCACAGTCTACGTTGTCCCCTTCCTGATACCATCATCCACTGCAAGGAGTTACAGGTACTGGAATGGCAAAAACCCCAACAGCATAGCCAATATCCCGGGCACACCCACAGGCAGGATAGTCCAGATTGCACGTGAGAGGAACGTGAAGGCTGTGGGGGACTTCCACTCAACAAGGCCCGGAGGCGTACCCGGCCGGACATCCATCCTCTGCACGAGGAGACCAACATATGAAAGCTACACCATGGCATCCTATATGAGCCGCTACAGTGCTTCAGCACTCATACCGTCACAGTTTGCAGGCAGGGACTATCCAGGGGCCCTTGAGGATGTCTGCAACCTCCAGGGGATACCTGCAGTGACCGCTGAGGTCAGATCACCCCATGGCTATGCATCATCAACCACCGTTGCGAAATCCTACAGCCAGATGATAGGGTTTCTGAAGTATAACAGGATAATTTAA
>MKIIPDPF_00160	
ATGGTTTTAATAGTTGGCTCGGGTGCTGCGGGTGCAACAGCAGCCAGGGAACTTGCATTCAGGGGCTTTGATGTAACGGTCATTGAAAGGGGTCCATGCATTGAGGATAGGGACGCCTTCAGGTGCTACGATGAAAGTACAGGAACCCCAGACCTCCTGAGCACAAGCTGTGTTGGCGGATCAACCCTTGTCGCCGCCGGAAACGCTGTAAGGGTACTTGAAGACCGCCTCAAGGACTATGGTGTTGATATCAGCAGGGACCTTGACGCCCTTGAAGGGGAACTGGGGGTGTCTGAGCTGCCCGAAACCCATATCGGTAGAGGCACAAGGCTAATCATGGATGCTGCGGAGTCAATGGGCATCAGGGTAAGGAGGATGCCCAAATTCATAAGGCCATCCGAATGTAAACCCTGTGGTAAATGTTCCTTCGGCTGTCCCAGGAGTGCCAAGTGGTCGGCGAGGGAGTTCATTGTTGAGGCAGTGGAGCATGGGGCTGAACTTGTCACAGGGACTGAAGTAACTGGTATTATAGTTGAGGATGGTGCCGTAAGGGGCGTTACGACATCAGGGGGCAGTTTCTATGATGAAAGGGTTATTCTGGCAGCCGGGGCAATTGAAACACCACGGCTCCTTATGGGGGCAGGTATAGGTGCAGGTAAAACATTCTTCATGGACACATTCATAACCGTGGGGGGCCTCCTTGATGATGTGGGGTTCTGTGATGAGCTGCAGATGGCTGCCCTCATTGAAATGGAGGACTTCATATTATCACCCCACTTCTCAACCCTCCTCTTCCCTGGGGAGATGAAGAGGAGCGTTCTTGGCCTGATGGTCAAGATCGCGGATGAGGCCTCTGGCCGTGTTGAACCAGACAGGGTGGTGAAACACCACACTGAAGCCGATGTGAAGCACCTCTCTGAGGGGGCTGCCCTTGCAGGTTCAGTCCTTGTTGCTGCAGGTGTAAGGCCGGACACACTGAGGTCAACACATCCAAGGGGCGCCCACCCCGGTGGAACAGCACCCATAGGCCGTGTTGTGGATGAGAACCTTGAAACTTCTCTGCAAGGCCTCTTTGTGGCTGATGCGAGCGTTCTACCCGAGGCACCTGGCGCGCCCCCGATACTTACAATAATGGCACTTGCAAGGCGACTTGCACGCCATATTTCATCAGATTAG
>MKIIPDPF_00161	
ATGAAGGCATGGCTTAAATTCTCACCGAGGATTGTTAACAAGTCAATAATCTCAGAGGCCATAAAGAAGTATGACATTGACTTCAACATCCTCAGGGCCAACATCACACCCCGGGGAGGTAAGATGCTGGTTGAGATCAGCGGCCCTGATGAGGGAAAGGGGATCAAATTTATAGAGGAGGCTGGAATCGAAGTACAGCCCGCCATGAGGGTTGTTAAGAAGGACAGGGATAAATGTGTGGACTGCGGTGCATGCCTCTCACTGTGCCCTGTAAACGCCATATGCATGGAGGACGACTGGGAAGTGAAAATCGATGACCAGAAATGCATCGGCTGCAGTTTCTGCGTGAACTCATGTCCAACAAAGGCCATAATGCTCTTTGAATAA
>MKIIPDPF_00162	
TTGAAGACAATTGAGGAGATAAACCAGAAGATCAGGGACGGAGATGCTGTGGTTGTAACTGCGGCAGAGATGACCCGGATAGTGGCCGAGAACGGTCCTAAGGATGCTGCAGATGAAGTGGATGTTGTTACAACAGGTACATTTGGTGCTATGTGTTCATCAGGTGCTTTCCTCAACTTCGGACATTCGGATCCACCCATAAAGATGACCAGGACATACCTCAATGGTGTTGAGGCCTACTCTGGTCTTGCTGCAGTGGACGCATACCTCGGCGCCGCACAGCCAAACCGCGACCCTGAACTGGGACTGGATTATGGGGGAGCACACGTAATAGAGGACCTCATAAGGGGCAGGGAGGTTGAACTGGTTGCAGAGGCCTACGGTACAGACTGCTACCCCCTGAAGAATGTTGAGACACTTATAAGTCTAGACACCATCAACCAGGCGGTCATGGTCAACCCAAGGAACTGCTATCAGAACTATGCTGTTGCGGTTAACTCCACACCCGAGACCCTCCACACCTACATGGGGACCCTTCTTCCAAATTATGGAAACGTGACCTATTCAAGCGCAGGTGAACTTAGCCCTCTGATAAACGATCCCTACTTCCAGACCATAGGTACAGGGACCAGGATTTTCCTCTGCGGCGCCCAGGGTTACGTGGTGGGTGAGGGCACCCAGCACTCAACGGTGGGGGACAGGAGGAACGGTGTACCGGTCTCGGCATCAGGCACACTCATGCTCAAGGGTAACATGAAGGAGATGGACCCTGAATATGTGCGTGGAGCCACAATGCCAAGGTACGGGCCGACGCTCTACGTCGGTGCAGGGATCCCCATACCGGTACTCAATGAGGACATAGCCGCTGCAACAGGAATCTCAGATGAGGATATAGTCTGCAGGGTTATTGACTACGGCGTCCCCAGGAGGTCCAGGCCGGTTGTCATGGAGACCAATTACAGGGAACTCAAGACCGGTAAGATAGAGATAAACGGCGTGGAGGTTCCAACATCCCCACTGTCATCAATCAGGAAGGCCCATGAAATTGCAGAGGAACTTAAGTCATGGATTGAGAGGGGCGAGTTCCTCCTCACCGAGCCCGTTGAGAACATACCATCAAGGGGATGCTCCACAAAGCCCCTTGAGATAAGAAAGCCATCCATTATGGTGAGGGAACTTGAAAGCAAGCCCGTCATAATAACACACGAGGATGACAGACTCAAGGACGTGGCGAGGAAGATGGTTGAAAACAACATCAACCACATACCCGTCGTTGACAGTGAGGGTATCCTGAAGGGTATAGTGACATCCTGGGACATTGCAGACGCGGTTGCAAGGGGCAAAACAAGGCTTAGGGATGTGATGACCCGCAAGGTAATCGTGGCAGGGGAAAATGAACCCGTTGATGTCGTGGCGCGGAGGATAGATAAATATAACATCTCAGGTCTGCCAATAGTTGATGAAGAGAACCGTGTTAAGGGAATAGTAACAGCCGAGGATATATCAAGGCTTATTGGAAAGATAGAGAACAGGGGAGAGTCAATATGA
>MKIIPDPF_00163	
ATGGAACTCGACATTGATAAACTTGCAGGTATAATCAAGAGTATAGATGAAAGCGCGGAATACGTTGATATAAGGGCAGGGTATTCAAGTACAAACTCGATTCTCCTGAAGGACGGCAAACTCCAGGAGGTTAAATCAGGTTCAGACACAGGATTCAGGATCCGTGTACTTAAAAACGGTTCATGGGGCTTTGCATTCACGGATGAACCTGGAAGAATTGATGAGATGGCAGAGAGGGCTCTTAAAATGGCCGGATCCCTCAGTGGGGATGTGGAGGTGGGATCCCTGGGACCCGAAGTGGATGAGACATCAGTCAAAACCCTTAAGGCCCCATCAGAAGTTTCTGCTGAAGAGAAGAGGGACATTGTATTTGAAGCGCATCAGGCAGCATCCATTGATGGTGTGGTGAGCACCACCGTCAGCTACGTTGACCTTGAGAGCTCAGCGGTGTTCCTGAACTCTGAGGGTTCATGTATTGAAACCGGTGATGTTAAGGTCGCCCTCTTCCTCAACGCGGTTGCCTCCGACGGCACCGGAATACAGTTCGGTCACGGTAGCTGCGGAGGCACCGGGGGCTTCGAAATCCTTGAGGCTGAGGATATTGAAAAATTCGGTAGAAGGGTTGGTGAAAAGGCTGTCCGGCTTCTATCTGCAAGTTCACCCCCATCAGGGCGCTTCAATGTAATCACGGACCCGGAACTAACCGGGGTCCTTGTACACGAGGCCCTAGGACATGCTGCCGAGGCAGACCTCATACTGCAGGGTGACTCCATCCTTGAGGGGAGGCTTGGAGATCATGTTGCCTCCGAGGAGGTTACGGTGGTGGATGACCCTACCATGGATGGGTTTGGAAGCTACACCTATGACGCTGAGGGTGTCAGGGCCTCAAGGACCGTCCTTGTGGAGGACGGCATCCTCAAATCACTCCTGAATTCAAGGGAGACCTCCTTTAAACTGGGACTTGAACCCTCAGGTAATGCCCGTTCATCCATAGCCGATCAGCCCATCGTCAGAATGAGCAACACATACCTTGAACCCGGCGAATTATCCTTTGAGGAACTCATCGAAGACATGAAGAGCGGGGTCTACCTTAGGGGTTCGCGTGGAGGTCAGGTCGACACCGGTAAGGGGATATTCCAGTTCAATGCAGCTGAATCCTTCAGGATAGAGGATGGTGAAGTCAGGGAACCTCTGAAGGATGTTTCACTCTCAGGAAACGTCCTTGAGACCCTCAAAAACATCGATGGTGTTGGATCCGACTTTAAACTTGGAATCGGATTCTGCGGTAAATCAGGGCAGAGTGTGCCCGTTGGTGATGGCGGCCCCCACGTAAGGATCATGAATGCCATGGTTGGCGGGACAGGCTAG
>MKIIPDPF_00164	
ATGATTTCAGAAGAGGATGGTAAATTACTGGTAAAAATTGCAAGAAGAGCCATTGAAGAACACTTAAAGGGTTCCGAGAAGTTTGAGCTGGATGAAGACATCCCTGAAACCCTGATGGAGAAGAGGGGTGTCTTCGTGACCCTTGAAAAAAATGGGGCTCTTAGGGGGTGTATAGGTTACCCTGAACCCGTGAAGCCACTTATAGAGGCACTGATAGACGCCGCCATCTCAGCCGCCACCAGGGACCCCAGATTCCCTCCGGTTGAACCAGAGGAACTTGAGGACATAACCGTTGAGGTCAGTGTGCTCACCGTGCCCGAACCCCTTGAGGTTGAAAGGCCCTCTGATTACCCTGAACATATAAGGGTGGGTGTTGATGGACTGATAGTTGAAAGGGGATGGGCCCGCGGACTCCTCCTCCCCCAGGTTGCCCCTGAATGGGGATGGGATGCTGAGGAGTTCCTCTGCAACACATGCATGAAGGCGGGGCTACCCCCTGACTGCTTCTATGACCCTGAAACAAGAGTTTACAGGTTCCAGGCTCAGATATTCAATGAAGAGGAAAATTAA
>MKIIPDPF_00165	
ATGATAATACCAACAGTTCCAACAACAGATGAACTCCTTGATAAGGGATTCAGGAGGGCCAGGAAGGCCGCCTCCCTCAAGAGAAGTTCAAAGATACCAGGCCAGAAGAAGGCCAAGGTGATTGAATCAACCCGTGTTCAGACGGCCTGTCAGGTTATACGGGACCGTCTGAATATGATCATCAAGAGAATACCGGATATAGAATCCCTGCCAGAATTCTACCAGGACTACATTGACGTCACCGTCGGTGTGGATGAACTTAAAAAATCCCTCGGAGCCCTTAACTGGGCTGCTGGAATTTTAAATCAGCTTGAAGCAGATTACATGGCACGTATAAAGCGTTCGAAGCCTTCTGATGCTGCCCAGCTGAGGAGGGAGGCCTTTGGAAGGATATCATCGGTTGTGAAGAGGATTGAGGGTGACCTTGACTTCCTTGACTTTGCAAAGAACAGGCTCAGGAATATGCCAACCGTTGATTTCGATGCCTTCACCGTGGTTATTGCCGGGTTCCCCAATGTTGGTAAGTCCACCCTCCTCAGGACCCTGACGGGTGCCGAGCCAGAGGTTGCGGATTACCCCTTCACAACCAAGGGTATACAGATAGGCCACCTTGAGAGGAAATGGAGGAAGATCCAGGTCATCGACACTCCGGGACTCCTTGACCGCCCTGTTGAGGATATGAACAATATTGAACTCCAGGCCATGGTCGCCCTTGAAAACATAGCCGATGTGATACTCTTCATCTTCGATGCATCCGAAACCTGCGGCTACTCACTTGAGAGTCAGTACAGCCTCTACCTTGGGATAAGGAGTGTCTTTGATATTCCTGTGGTGACGGTTTTCAACAAGATGGACCTTGCAGAAAATGTTAAGTATCTGGAGGAATATATTAATAAAGTTGAAGATCCGCTGATGGTTTCTGCGTTCCAGGGCAGAGGGGTCTCCAGGATAATTGAAAGATTGGAGGGTTTGTATGAAGAAGAAACTTGA
>MKIIPDPF_00166	
ATGAAGAAGAAACTTGAAAAGCCAATGACCATGCTGGAGAAAAGAAGGCTGATGGCTGAGAAGATGATAGATGAGATGATAAGCAACATGAAGGAGATGCAGAAGGAGTTTGAGAAGAAGATCTCCGAGTACACCGAGACAATACCAGAGAAACTGAGCATGGACGTCATGGAAACAGATGACACCATAATCATTAAAACAGATCTGCCGGGTGTTAAAAAGGAGGACATAAACATAGAGCTCACAGAGGACTCAATATCAATATCAGCCGTCTTCGAAGAGGAAGTTGAAGTCGAAGAGGCAAACTTTGTCAGGAAGGAACGGAAGTACGGTGAAGCAAGAAGGGAGATGAGGCTGCCTGAAAAGATCAGGGTCGAGGATGCCAGAGCCAAATTTGAGAACGGTGTCCTTACCGTGGAACTCCCGAAGGTTGAGGTCAAAAAGAAACAGACCCTCAAGGTGGAATAA
>MKIIPDPF_00167	
ATGAAGTATAAAATGTATGATGAGCTCATGGAACAGCCAGAGTCCCTCAGGAGGACGATGAAACTTGAAGGGGAACATATGGACAGCATATCCTCCGATATGGTGGACTGCAGGCACATCTACCTTGTGGGCTGCGGAAGTTCCCTTTCAACATGTTACAGTGCACGCGACGCCCTGTGCATGAACTATGAAACAGCAATCACCGTCATGACAGGGTATGAATTCTACTATCATCAGAAGATCAGTAACAGGGACTCTGCGGTGATATTCACATCACAGTCGGGTGAAACAGCAGATACCCTGGCAGCCCTCAGGAAGGCCAATGAACTGGGCCTTAAAACCATAACGGTTACGAATGAACCTGAAAGCAGCATGGCATCCGAGTCATCCGAGGCCGTGATAACCAGGTGCGGTCATGAGGAGGCCATACTCGGAACAAAGACCTACATGACACAGCTCATGTCCCTCTACAGGATTCTCTTCGGGATGTACAGGGATGAGATGGCTGAAGGGGTGCTCCTGGAACTTGAAAGACTGCCAGTGGAAATTGAAAGGCTCCTCAAGGACACCCGGGACCAGTGCAGGGACCTTGCAGAGGAATATTCCGGTGAGGAAATCTTTTACTGCATGGGGAGCGGCCCCAATTATGGACTGGCATACAAGCTTGCAATGACCATGCTGATGGAGGGGGCCCTTAAACATGCATGTCCCCTCTATTCTGGTGAATTCAGGCATGGACTTATTGAGAGGGTTGAGGCGGGTGTCCCTGTAATATTCCTTGAAGCAGGGTTTCCCGGTGATGAGCTCACATCAAGGGCAATTGCTTTCTGTGAAAAGCTGGGCGCCAGGAACATCGTATTCAGGATGTCTGATTATTCTGATCTTGAATCCATCCTTTCACCCTTCATACTTGCGGTTCCCCTTGAATGGTTTGTCTACTACCTTGCCCATTACAGCGGGGAGGACCCGGGCAGCACAAGGCACATTGGCAAGGTCAGGTACTGA
>MKIIPDPF_00168	
ATGGAGATAGAAAACCTTAAAAGGGCCCTTGAATTACTCTCATCATCGGATGATTTTGGACTGCTGGTCCCTGAGGTCAGATCAAACATTGTAATGGCACGTGAAGGTGCTAAAGACACTGAAGACGTGGCAGCAGTACCCGGGAGAATCACTGAGTTCCGTGGAAAGGCATTTGCATGCCGTGAACCAGAATACGGTGCATCGTCCCACATGGCACGTTTCATACTGACCTTCATGAGACACAGACCGGAAAGGAGGGCAGCCATTAATATTAAGTTCGATGAAAGTATAATCAGGATATGTGAGAAGGCAGGGCTTGTGGTTTCCTGCTATGACAGGAGCAGGGAGCCAGCCAGTGTAAGGGATTCTGAGGGCGGAACCATACCGTGGGGTGTGGAGGAGGCCTTCAGAGACTCAGAGTCACCCCCGGATGTCATATACCACAGGGGAGCCTGGGGTAAGGAACCCATGGTTGTATTGACGGGTAAGGACGCCGTTGAAGTTGCTGAAACCGCCCTTAAGATTGCAGAGGAATACAGGATTCTGATGGAGAGGATTTGA
>MKIIPDPF_00169	
ATGGAGAAGGTGAAGGATTTTAGAGGTATAAAGGGACACCTTGGGGTCTTCAGGGAGGAGACCGCCAAGGCTGAGAGGATAGGATTTGCAGGGGTCCCCGGAGTATGCACTCCCTTTGCACAGTTATTTGCCTATGCTGTGAGGGATAAGGAGAACCTTTTCATTCCATCCACTGACTTTGAAAGGGCAAGGACCCTTGAGCTGACAGATTACGGTGTTGAACTTGGAGAAGTCAACCCGGGGAGGGTTGATGTGCTGGTGCTCCTCGGCGGACTTTCAATGCCAGGGATAGGCTCAGATATCGAGGACGTTAAGGAACTGGTAGGGAAGGCCCTTAAGGATGATGGCAAGCTCATGGGACTCTGCTACATGGACATGTTCAGGAAGGCAGGATGGTATGATCTCCTGGACTTTGACTGCGTCATAAACGCAGACATAGAGGGTTTTGTCCTCAGGAAACAGGAATAA
>MKIIPDPF_00170	
TTGGATCGTTACAGAGTATGCGAAGACCTTGAAGCCCTTGATATGGAGAGGGGAAGACTGTATGAGACAATCACTGTAACCTGGGATGAGTCCATGAAGGGGAATGCAGCTCCCATCGGTGTCCTGTGCACCGGTAAGAGGAGCGTTACCCTCTATCTTTACCACGGGACACATACACTCCAGAACATCCTTGAAACAGGGAGATTCACCGCTAACATAACCCTCGACCCACTGCTCTTTACAGAATCCGCCCTTGCTGACCTCGATGATGAAATGTTCTCCCAGCACCAGGATTACCTGTACCTGAAGGGTGCCGATGCATTCTTCACAGCAGAAGTGGAATCCGTGAGGGAGGTTGTGAAGAGGGACAGATTCAGGGAGTCCCCGGTTTCAATTGTCAGGGCAGGGGTCCGTGAGGTCATGAAGGGTGATGGGTTTCGTATCGCGCTTAACAGGGGGATATACGCTGTTATAGAGTCCCTCATCGAGTATACCCGCGCAGAAATCTCTGATCCTGTGAAGGTCATGGAGAGGGTGCGGGAGATGAACAGGGTTGCCCGGAAGGTTGGAGGACCCCAGGAGAAGGAGGCTATGAAAAGAATAATTGAAGAACTTGAATCAAAGGTCAACCACCGGAAATCGCCTGGCCAGTGA
>MKIIPDPF_00171	
ATGGGGATTGAATTGATAAGGGGCAACATCCTCAATGTCTTCACAGGTGACATCTACCCCGCTGAGATCGAAATAGAAGATGGAATAATAAGGGCCGTCAGGAGGATAAGGGGGGAGTACGACCACATCATTCTACCCGGATTCATAGATGCCCATGTCCATATTGAGAGTTCAATGCTCACACCATCATCCTTCGCATCCGCAGCGGTACCCCACGGGACGGTGGCGGCTGTCTCAGACCCCCATGAGATAGCAAATGTTATGGGTGTTTCCGGGATCGACTTCATGATATCTGATTCATCAGAAGCACCCATGAGGTTCTACTTCACTGCACCATCCTGCGTACCTGCAACTCCCTTCGAGACAGCGGGTGCAGAGATATCAGCCGGTGAAATAATGGAGCTCCTTGGAAGGGACTCCATCGTCGCCCTGGGGGAGATGATGAACTTCCCAGGGGTGATAGCAGGGGATGAGGAGGTCACAGCAAAGATAGAGGCTGCAAAGGCGATGCGCAAGCCCATTGACGGTCATGCACCCCTCCTCTCAGGGGACGACCTCTGCACATACATCGCCGCAGGCATATCAACCGACCATGAATGTGTGACAGCCACTGAGGCCATTGAAAAAAGGGAGCTCGGCATGAAGATCATGGCAAGGGAGGGTTCAAGTGCAAAGAACCTCAGGGACCTTCTGCCTGCCGGCTGCGATTTCCTGGTATCCGATGACATCCACCCCGGGGATCTTCTGAGGGGGCATTTGGACCTTGCACTCAGGAGGGCGGTTGAGTATGGCGCGGATCCTGTGGAGGCCGTCCAGATGGTAACCATAAACCCTGCATCACATTACCGTCTGGATACAGGCGCCATAGCCCCTGGGATGCATGCAGACCTTGCAGTGGTGGATAACCTGAGGGATTTCACTGTCAGGAGGGTCTACATTGGCGGTGAACTGGTGGCTGCAGACGGCAGATGCACCTACCGGATGAAGAAGTCAGCCCCCATCTCAGTGAACAGGATAAAGGTTAAGGAGTTCAGTGAGGAGGACCTTGAGGTTGAATCCGATGCCGATGAGGTCACCGTCAGGGTGATTGATGTCATGGATGGCCAGATAATCACGGAGGAGTCAAGGGCAGGGCTTGCTGTTGAGGATGGTTTCGTGGCCCCGGATCCATCGGCTGATATACTCAAGGTGTCGGTCATAGACCGTTACGGTAAGGGGAACATTGCAAATGGATTTGTAAGGGGCTTCGGATTAGGGGAGGGTGCCCTTGCATCAACCGTGGCCCATGACTCCCACAACATCATCGTGGTCGGCACTGACTCAGAAAAGATGAAGGGGGCGGTTGACCTTTTAAGGGAAAGTGGAGGCGGACTTGCTGCTCTTTCAGATGACAGATGCATGGTGCTTGAATTACCAGTAGCCGGTCTCATGACAGACAGGGAGGCATCTGAGGTCGCAGAGGAACTTGAAGAGATCAATGATTTTGCATATGAACTTGGATCACGACTTGGAGCACCCTTCATGACAATGTCCTTCCTTTCGCTCCTTGTAATACCTGAACTCAAAATAGGGGATCGCGGACTATTCAGTGTTGATAGGTTTGAATTTGTGGATGTTATTGTTGATTAA
>MKIIPDPF_00172	
ATGGTGTTTGCTATGAATTCTCGAGAGGTGGAACTAAGGGGTCACATAATCGACAGTCTCATACTCCCCAGGGCCCTTGATATAATAATGGATATGGGTGGAGATTTCCAGATACTTGAGATCGAGATAGGTAAAAGGAAATCGGATCCAAGCCATGCAAGGATACTGGTGGAGGCAGAGACACCCACACTTTTAAACAAGATACTTGATGAACTGAGTGAAATAGGGGCCTCCATTGCTGAGATAAAGGAGGTCCAGCTCAGAGAGGCTGAAATGGACAGGGTGCTCCCTGAGGACTTCTACTCAACAACAAACCACCAGACCTTCATATATTATGGTGGTGAATGGGTGGAGGTTGAGGGAATTGAAATGGACTGCATGATAGTGGTTGACCCCAAAACCCGAAGGGCCAGATGCAAACCCATAGGCAGGATAAAAAAAGGCGACCTTGTCGTTGTTGGCAGGGAGGGTATAAAGGTTGTTCCACCCGAAAGGCCCAGGGGGAAGCAGGGCGTCTTTGAATTCATGGGCAGCGATGTTTCAAGTGAAAAGCCCCTGGTAACCACCATAAAAAAGATAGCCTCCGAGATAACTGAGATAAAGAGGCGCGGGGGTAAGATAGGCCTCGTTGGAGGACCTGCAATTGTACACACGGGCTCAGCCCCCGTCATCGCCGAAATGATAAGGGAGGGCTTCATAGATGTTTTATTCGCAGGCAACGCCCTGGCCACCCATGACATAGAAAATGCACTCTACGGCACATCCCTGGGCGTGGACATAGAAAGCGGTGAATCAGTGAGCAGAGGACACAGACATCATATAAACGCAATAAATGAGATAAACCGTGCAGGTTCAATAGGCGATGCCGTGGAGAAGGGTGTTTTAAGGTCAGGGATAATGTATGAGTGTGTTAAGAATAACGTCCCCTTCGTCCTTGCAGGTTCAATAAGGGATGACGGACCACTCCCTGATGTTATAACAGACGTTATAGAGGCCCAGGAGGAGATGAGGAAATACGTCCAGGACCTTGACATGATCATAATGATAGCCACCATGCTCCACTCCATCGCAACGGGCAACATACTCCCATCAAGGGTGAAGACGATATGTGTTGATATAAACCCTGCAACCGTCACCAAGCTATCTGACAGGGGGAGCTCACAGGCCGTGAGTGTGGTGACCGATGTGGGCGCGTTCCTGCCCATCCTCCTCCATGAACTCAAGAAGATGAACAATGATGGGGATTGA
>MKIIPDPF_00173	
ATGCTTCTACACACACAGAACCCACTGAAATTTGCTTTTTCCACAGAGGACCCTGATAATATTCCGGAGCTTTCCTTCGGAATAATAGGGGTCCCCTTTGATTCCACTGCAACATACCTCCCGGGGACGCGATTCGGTCCCCAAGCCATCAGGGAGGCTTCCTACAGCTTCGAATCATACAACCTCAGGTTTTCAGGTAATGTGAAGCTGAACAGTTTTGATTTTGGTGACGTTAATGTCTCCCACGGTAACTTCAGGTCAACCTCAAAGTTTATCAGGAGCTCTGTTTCTGAGATCCTTGAAATGGGACTCAAACCCATCATACTTGGCGGTGAACACACGGTAACCCTCCCGATGCTTGAAGAGTTCAGTGAAGGGGGGCTCATCCATGACCTTACGGTGATCCACATCGACGCCCACATGGACATGGCCGACACCTATACCGGTGAGAGGTACTCCCATGCCACCGTCATGAGGCGGGTTCATGAACTCCAGCCATCGGGCATACTGCAGCTGGGGGTCCGGTCGGCATCAGAGGAGGAGGTGGAATTCGTCAGGGAGAACGGGATAGAATACCACACAGCCCATGAGATAATGGACAATCCAGAGGGCGCCCTCCGCGCCATCAGGAGGATCAGGGGACCCGTGTACCTTTCCGTGGACATTGACGTCCTTGACCCGGCATACGCACCATCTGTTGGGAACCCCACACCCTGCGGACTCACACCCTTCATCATGGAGGAGCTCACTGCCGCGGCAGCGGAAAAGGAGCTCCTTGGATTTGATGTTGTGGAGGTGGCCTCAGGGACTAGGGGTGATCAGACATCCATAAACGCTGCCAAGATAATCTACGACATCCTCACCATCACCTGA
>MKIIPDPF_00174	
ATGTCAAAGAAAGTAGTTGAAGTTAAGACGCTTAAGGTTGGAAAGTACGTGATCATTGACGGAGAGGCATCAAAGATCACAAACATCTCAACATCCTCCCCTGGTAAGCACGGATCAGCCAAGGCCCGTGTCGAGGCAGTGGGGATATTCGACAACCAGAAGAGGAGCTTCGTAAAACCAGTGGACTCAAAGGTGGACATACCCATAATCGACAAGAGAACAGCACAGGTACTGGCCATAATGGGAGAGGACGTCCAGTTAATGGACCTTGAAAACTATGAGACCTTTGAAACACCAATACCAGATGAACTCCGCGACCAGCTGGTTGAAGGTGTTGAGGTTGAATACATAGAGGCCCTCGGCCAGAGAAAACTCATGAGAACCAAGGGATAG
>MKIIPDPF_00175	
ATGAACATGAAGGTTGCTATAACATCAGGTGCTGCTGAAGGACCCACCCGACTGAATGCCTTTGACAACGCACTCCTTGAAGCAGGGATAGGGGATGTCAATCTCATCAGGGTGTCAAGTATACTTCCAAGGGACACCAGGATAGTTGAACTTCCAGAACTTGAACCCGGATCAATGGTTAACTGCGTCCTCTCCCGGAAGATATCCGACAGGAGGGGAGACCTTATATCTGCAGCCATCGCCGCGGCAACATCCGGTGACTTTGGATGTGTGGTTGAGAACTCCGGGGTGAACAGGGACCCTGAGGATGTGAGGAGGGAGGCCGTATCAATGGTTGAGTATATGATGTCTGTGAGGGGCCTTGAAATAAAGGAATTAATAGTTGAAGAGATAAATCATACTGTTGAGAGGTGTGGTGCCGCAGTATCTGCACTCGTATACCTTGACTGA
>MKIIPDPF_00176	
ATGGAAGAATCAGATACCTATTACTGGAAGGGCGTTGCCATGCGGATGGCAGACCAGGTTGAGAGGGCCATAGCTCCCCTTGTGGGGACAGAAGATGCAGGTGAGATAATCAAAATGGGGGCTGATGGAACACCTACAAAGCTCATAGACCTCGTTGCAGAGGACGAGGCCATAGGTGTCCTTGAAAACACCATGAGGCCCGTTACAATAATAAGTGAAGAGATAGGAGTCCTTCACATAAACCAGGACGGTGATGATGAGCCCAGGATAATCTTTGTGGTGGACCCCCTTGATGGTACAAGCAACGCCATAAGGAACATACCCTTCTACGGGATATCCATTGCAGTTGCAGAATATATTCCTGGAAGCGACCTCCCCTCAATGAAGGATGTCAGGATGGGTTTTGTTAAGAACTTTGCAACGGGTGACCTCTACTGGGCCATAAGGGGCCAGGGGGCGTTCATGAATGATAAAAGGATTGAGTCATCATCACAGAGTTCCCTTGAAAGGACATCTCTCGGTGCATTCATCTACGGCACCCGCTTCAAAAGGGTTGATAACATATGCCGGGTTATACGCCGTATGCGTATACTGGGCTCTGTTGCCCTTGAACTGGCATACGTGGCGAACGGGTCCTATGACGCCTTCATGGACCTCAGGGAAAACCTCAGGATAGTTGATATTGCCGCCTCAAAGCTCATCGTTGAGGAGGCAGGTGGTGTGGTGACAGATGAAAGGGGGGAAGTTATAAACGGCCTTCTTAACGTCAAGGCAAGAACCTCCCTTATCGCTGCGGGTAACGTTAACCTTCACAGAAAAATAATGCAGACCCTGGAGGTCATATAA
>MKIIPDPF_00177	
ATGCGTATAGGCCTTGTTGCCCGTTTTGACATGCCTGAAGCCGTTGAGCTTGCAGGTAGAGTTGCATCCTTTCTCCTCAACAGGGGTGTTGAGCTCACAGTCGACCTTAAACTCACAGAGGAACTCCCCATCCTCAGGGAGTATGGTGCGGATATAAGGGACATGGATGCAGACATGATAGTCACCATCGGCGGAGATGGGACGATACTAAGAACCCAGAGCCTTATAGAGGGTAAGGAGATACCTATACTGGGCATAAATATGGGCACTGTTGGTTTTCTGACTGAAGTAGACCCTGAGAATGTTTTTTCAGCCCTTGAAGACGTCCTGATGGGTGAGTATGCTGTTGAAAAGAGGACCCTCCTCAGCGTCCATCATAACGGTAAACTGCCATTGGCCCTCAATGAGGTGGTTATGATGACGCGTAAACCCGCCAAGATGCTCCACATTGAAATATCTGTGGATGATGAAATCGTTGAGGAGCTCAGGGCCGATGGTATAATCATCGCAACTCCAAGCGGCTCCACAGCCTACTCCATGTCAGCCGGCGGGCCCATAGTAGACCCCCGCGTGGAGGCCTTCCTCATAGTGCCCATATGCCCCTTTAAGCTCAGCGCGAGGCCCATAGTGGTCTCAAATAAAAGCACCATAAAGGTCAAACTACTCAGGAAGGGAAAGAAGGCCATTGCAGTTATTGACGGCCAGTATGAGGAGGAGATAAACCATATGGATGAGGTCATATTCAGGAAATCAGATAGCTGCGCCCATTTTGTAAGGTTGAGTAAGGACTTCTACCGTAAGGTCCGTGAAAAACTAATAGAGGGTGGTATAGATTCAATCAAGGGCCACTGA
>MKIIPDPF_00178	
GTGGTGGACCTTACTCATGGCGGTGTTACAATAGCCCTTGAACTGAAGAGGGAATCTGACAGGGTGCTTGCCTGGGATATATACGGTACGCTTGGTGAGGATGACCTTAAACTCCTGACCGATAATGGCATCGAACTTGTAACGGGTCCTGATACCGGTTCGCCGGTCATAGCACCTGTCCACTGCCCCCTGGAAAGAACTGACATGACCCATCATGAGATAACTGGTCGTCTCCTTGAATCATGGAAAAGATCAGCGAAAATCCCTTTGGTGGAGGTTACAGGTGTTAAGGGCAAGACCAGCACCGTATGGATCCTCAGGGAGATCCTCAGGGACCTTCAGCCCCTCATTCTCAGCAGCCTTGGATCCTATGCCGGTGATGATCTCCTTAAAAGGGATATAAGCATAACCCCTGCAAATATGATTGAAACTGTACGCCTTGCAGGTGAATGTGACTGCAGGACCGCCATATTCGAGGTTTCCCTTGGAGGAACAGGACTTGCAGATGTTGGTGTCCTGACGAACATAGCCGAGGACTATCCCATAAGACAGGGCACCTCAAGTGCCAGCAGGGCAAAATCACAGATATTCAGGAGCAGGAGAGTCTGCTGTGAGTACGGAGCCTTCAGGAGATACTATGACAGGTTCTGGGATATTACAAACACCTTCTCTGTCACCGATGACCGTGCCTGTGTCCATGCATCCGATGTTGAATATGGCCTTGAATCAACATCGGCCACCCTGATTATCGATGGACTCGAAACACTGAAGGGTGATGTTATTGAAACCGAGTTCAGTGTAGAAACATTTGCACCTGCAGAACACCACCTCCAGAATGTCCTTGCAGGGGTGAGCGCGGCCCTAACCCTTGGTAAAGATCCGAAGAGGATTCAGGAGGGTCTTAGGAACTTCAGGGGCATACCTGGAAGGACTTCGATACGTGAGTTCAACGGCACAACCATCATTGAGGAGATAAACCCGGGCCTCAATGTCAGGGCAGTTGAGTACTCCCTTGAAATGGTGGAAAAACTCACAGACCCCGTTGTGATCATCGGGGGCAGATACGGGGTTACATGTGAAGAAATAGACGAGGAAAGACTTATCAGGACCCTCAAAGGAAGTGACCTCCAGTTCATTTTTGTTGATGAACTTGGATACAGCCTCATGAAGGGGATGGGAATCGATGCTGTTTATTTCAGGAGACCTGAAGACGCCCTCAGGATTGCGATGAAGCACGACACGGTCCTCATGATTTACAGGTCAGTGTACGGTGACCTTACAAGGAGGTGA
>MKIIPDPF_00179	
TTGATAGTTGGAACACGGGGAAGCCGCCTGGCCCTGGTACAGACAGATCAGGTTATCGGGATGCTCCAGGAGATCTGCAGTGAAGACATAGAAAGGAAGATCATAAAAACGAAGGGTGACAGGATAAAGGATTCTCAGCTTTACAATATTGACTCAAGGGGCCTCTTCACAAGGGAACTGGACCTGGCAGTCCTGGAGGAGGAGGTTGACCTTGCCGTCCACAGCCTCAAGGACGTGCCAAGCGAACTGGACCCTGACCTTGTGATTGCAGGAGTCCCTGTGAGGGAATCCCCAAATGAGGTTCTGATATCACGGATGGACTGGGATGAACTTCCACCGGGTTCAGGTCTCGGGACAAGCAGCCTGCGGAGGGAGGCCTTCTGCAACCATCACCAAAAAAATTTTAAGCTCAGGGCCCTAAGAGGAAATATAGATACAAGGATAAGAAAGGTTATGGAAGGCGAGGTTGACGCCACCATCATGGCCGAGGCGGGTTTAAAACGTCTTGGGCTTGAGAGATTCATTAAAAGGAGATTCACGCTTGACTACTTCACACCCGCCGCAGGCCAGGGGGCCCTCGCAGTTATAACAAGAAGAGACAGTGACATCAGGGGTGATGTTGAAAGGATCACACACTACCCCTCAATCCAGGAGGTCACCGCCGAGAAAACCCTCCTGAGGGAGCTGGGTGCTGGGTGCCAGTGCCCGCTGGGGGTCATTGCAAGGGCCGTGGACAGAAAACTCAGACTCTACGCTGTCCTTTTAACCAGGGAGGGTGAGATACTCAGGAAGCTGAGTGTTGAAGGATCTCTGGGTGAAGCAGAAGATATCGGTAAAAAAGCTGCCAAGGAAATGGAGGATTATATTTGA
>MKIIPDPF_00180	
TTGAAAAAGATAAATGTGGGTGTAATCGGTGTCGGAGCCATGGGTTACAACCATGCCAGAGTTTACCACAGACTTGAAAACGCGAATCTTATAGCTGTATCAGACATCATGAAGGGGACCCTTCAGAAGGTCGCCAACAAGTATGACGCTGTTGGATACGTGGACTATGAAAACCTCCTTGAGATACCTGAAATAGATGTTGTAAGTGTCTGCGTGCCAACCACCCACCACTACAGGGTAGTGATGGATGCCCTTGAACATGACAAGCACGTCCTTGTTGAAAAACCCATCGCATTCACAATAGAAGAAGCCATGGAGATGGTGAGCACGGCCCGTAAAAAGGGTTTGAAGCTTGGAACGGGGCATGTTGAAAGATTCAACCCTGCCGTGCAGAAGGCGAAGGAACTCATTGAAAATGATGTGATTGGAGACGTGGTTTCAGCATCAGCAAAGAGGGTGGGTCCCTTCCCCCCAAGGATAAAGGATGTTGGAGTTACAATTGACCTGGCCATACACGACCTTGACGTTATGCACTACCTCTTCAGTGAACCCGTTGCAGAGGTATACGCTGTCATGGGAAGCATACTTGAAAAATGTGAGTATGAGGACCATGCAGAGATAATGACCAAATTCAAAAGCGGGATAACCGGGATCCTTGAGGTTAACTGGTTAACACCCTACAAGAGAAGGAAGCTGGCCATCACAGGGACCGACGGCATAATCAATGTGGACTACATTGACCAGAAACTCGATGTTTACGGTAAATTCGCACAGGACATAGAGATAAAGCATGAGGAACCACTGAAGAATGAGATTAAATCATTCCTTTCATCCGTCATAAATGATGAGGAACCTGAAATCACCGGTGAAGACGGTATATATGCCCTGAGGACCGTGCTTGCTGCAATGAAGTCTGCCAGGGAGCACAGACCCATAAAACTTAATGGAGATATTTAA
>MKIIPDPF_00181	
ATGGAAAATGAACTTATAAAGAAGGCCCAGGAACTCAGAAACAGGGGCTTTACAACTGGAGAGATTGCCGATGAACTTAACGTGTCAAAGGACACCGCAAGGTGGCTTACACTCCAGACAACCACCTCCATGTCAAAGAAGGAGGCCCCTGTGGATTTTGCCATTAACTGGGAAAGCCTTGGTGGCAGCTCATCCCGTATGAGGTATGTTTCTGCTGCCATGGCCGACATGGCCCTCAAGTACGGTGTTGCTGATGTGGTCCTCGGTATCGCCATAAGCGGCGTGCCCTTCGCAACCCTCATGGCTGATGTTATGGGTGTTGAAACCGGACTTGAAACATCCCTTGCAGTATTTCACCCTGTGAAACACAGGAAGGATGAGGAAGCTAAGGGAGCCATAAGCAGTAACTTTGCAAGGGTTAAGGGTAAGCGTGTTGTTGTGGTCGATGACGTTATAACCAGCGGGAGGACCATAAGGGAGGCTGTTGAGGTCCTTAAATCCCAGGGAGCCACTCCTGTAGCTGTAACCGTTCTCATCGATAAGAAGGGCATATCCGAGGTTGCAGGTGTGCCTGTTGAGTCCCTGATAAGGGTCAGGAGACTGGGATAA
>MKIIPDPF_00182	
ATGTCAGCAAACAGATATGAAAACCATATTCTTAAAAACGCCACCCCTTTAAGGGATTTTTTTATAACCCTCTGGAACCTTTTCCTATACGGAGGTTTCATCCCGGCCCTCTGGGGACCATCCCTTCTTGTAACATCCTCGGTGTTCATGGGAATACCATGCCAGCCTGTCACTGCAGCCATATCCTTCATGCTGCCCCTCACCGTCTACGCCTATGACTACCTCGCGGACCTTGAAGATGACGCTGCAACAAACCCTGAACGATGCGGTTTCATCAGCAGATGGGGCATGAAGCTGACCGTCACCTATCTCTTACTCCTTATAGCCCTCCTCATATGCTGCATGAACATATGGATGATCATCCTCTCGGCCGCCATGTTCGTAACAGGGATACTCTATGCAGGGCTCTTCAAGGGCCTTACAGAAAGGATCACCGGCTTCAAGAACATATACCTTGGACTTATCTGGAGTTCATGGGCGGTTACACCCCTCTTCATCCAGAACCAGTGTTTCCCTTGGCCTTCCTCACTTGCAGTGTTCATCTTCATCTTCCTGAAGGTCTACATAAACACAGCCTTCAGTGACTACAAGGACATTGAATCCGACTCCCTCAGAGGTCTAAGGACGCTTCCTGTAGTTTACGGTGAAAGAAAGAGTCTGAAGGTGCTTCAGATTATAAATGGCGTTAATGCAGCCATATTACTCTCAGGGATCTTCCTTGCAGGGATACCCCTAGCTGCATCTCCTGCCGTGGTCCTCTGCCTATACACAGCACTCTACCTTCACTTTAAAGAGTCAATGGGCACAGAAAACGCAACCCTTGTGGCGGACCTTGAGGGGCCGCTGCACCTCCTTCTCCTGCTGGCAGTAGTTTAA
>MKIIPDPF_00183	
GTGAGTGAAGTATCATCAAAGGAACTTTATGAGTTCAAGAGGACCCTCCAGGAACTCTCAGAAAAGAAGGGGAGGGGGACTGAACTCGTATCGGTCTATATACCCCCTGACAGGCAGATCAGTGATGTTGCCAAGCACATGAGGGAGGAGCTCAGCCAGAGCGCCAACATTAAAAGTAAACAGACAAAGAAGAATGTCCAGTCAGCCATCGAGGTTATAATGCAGCGCCTGAAACTCTTCCCGAGGCCCCCTGAGAAGGGCCTGGTCATGTTCGTCGGCATGATACCCCGGGGAGGGCCGGGGACAGAGAAAATGGAGACCTACGTCTTTGAGCCCCCTGAACCAATCAAGACTTACATCTACCACTGTAACTCAGAGTTCTACCTTGAACCCCTCCAGGAGATGCTTGAGGAGAAGGAAACCTACGGCCTAGCCGTCCTTGACAGGAAGGAGGCCACCATAGCCACATTGAAGGGTAAACGGATCGACATACTCAAGACCCTCGCAAGCGGGGTGCCTGGTAAGCACAAGGCAGGCGGACAGTCACAGAGGAGGTTTGACCGTCTGATAGATCTGGCGGCCCATGAATTCCTCAAGAGGATAGGGGACCATATGAATGAGGCCTTCCTTCAGATAGAGGACCTTAAGGGGATTATACTTGGAGGACCTGGCCATACTAAGGATGAGTTCCTTAACGGTGATTACCTCCACCATGAGCTGAAGAAGAAGGTAATCACAACCGTTGACACATCTTACACCGGTGAGTTTGGTATCAGGGAGGTTATAGACAAGTCAATGGATGTCCTGAGTGAAATAGATGTCATGCGTGAGAAGAAGCTCGTCCAGAGGTTCCTCCGGGAACTCATAAATGAGGATGGACTGGCATCCTACGGTGAGAGGGAGGTCAGGAACCACCTCCAGATGGGTGCGGTTGAGATCCTGCTCCTCTCGGAGGACCTTAAATATCAGAGGGGGACCTATGAGTGTGCTTCATGCGGACATAGAATGGAAAAAACAGGAAAGGACCTTCCAGACACCGATAAGTGCCCTGCGTGTAACGATCAGATGAGGATAACCGAGAGGCGCGACATGATAGACGACCTTGTTGAGATGGCCGAGGAGGTCGGAACCGAGGTTGAGATAATATCCACCGAAACAGAGGAGGGTATGCAGCTCCTCAGGGCCTTCGGAGGGATAGGGGCCATCTTAAGGTACCGTCCATAG
>MKIIPDPF_00184	
ATGAGGATTGTGATTACCATCGGAGGATCAATCATTATAAGTGAATTCACACATGAAATGTTCAGATCCTACGCGGATGTCCTGAATTCACTGCGGGATGAACATGAACTCTTTATTGTTGTAGGTGGAGGTAAACCCGCCAGGGACTATATAAGGGTTGCGAGGGAGCTGGGGGCGAGTGAGGCCCTCTGTGATGATATAGGTATAGATGTTACAAGGCTCAACGCAAGGATGCTCATAACAGCCCTAGGTGAAAGCGCATACCCCTCTGTTCCGGAGAACTTCAGGGAAGCGCTGAGGTACTCAACATCAGGGAGGATAGTTGTTATGGGTGGCACCGAGCCGGCCCACAGTACGGATGCCGTCGGGGCCATCCTGGCAGAGACGGTAGGCGCGGACCTCATGATAAACCTTACATCTGTTGATGGCTTCTATGACCGTGACCCTGAAAAGCACCCTGATGCAAGGTTTTACCCGGAGATAACAGCCAGTGAAATGCTGGAGCACCTTATTGGCTGTGATGTGAAGGCCGGTACCTATGAGTTCTTTGATCATACAGCCATACAGATGATAAAGAGGTCCGGTGTGAAGACACTTATAGTGAATGGGAGGGACCCTGAAAACCTTTTAAGGGCCCTTGATGGAGATATAGGTACTGCTGTTATTCCTGAATGA
>MKIIPDPF_00185	
ATGATTGACCCGCACAAGCACTGCCCGGTATGCGGTAACCCGATACCCCTGGATGAAAGGACATGCTCAGAGAGATGCCAGGAGATACTTTCCAGAAACCAGCAGAGGGTGAGGAGGACAAGGACGCTCTTCTACGTCGTGTTCGCTGTTTTTGTGATTGTATGGATTATATTCTCCCTGCGGGGGTAG
>MKIIPDPF_00186	
TTGCTGAAAAAATGGGCGGGTCTCTTTTCTCTTATACTGGGTATAATATTTCTCATATCCCCTGTCTTAGGGGTTACAGCGATAAGCATTCTCACGGGTCTTGTACTCACGGCTCTGGGGGTCTGGATGCTGCTTAATGGCCTCATGGCAAGGAAGTACATGGAAGTCAGCATACTCTGGATAGTATTCTCGCTGATAGCCCTTGCAGTTGGCATGATTCTGGCATTCAGAGTTGTACTCATAAATCAGATTGCAGGGGCATGGTTCTATGTTACAGGCGTCCTTCTTATAGTGGCGGGTGTCATGATACTTTCAGCAGGGTACGAGAACTACATAAAAAGAAATGCAGGGATAATAAGCGCCATATTCGGCCTTATCTACATAATAGCTGGTTTTTTAGCCTTTAACCCGGTTTTCATCGGTGTCCTTGTGGGCCTGATACTCGTACTGCATGGGGTTATGGTGCTGAGGTCACCATGA
>MKIIPDPF_00187	
ATGGATTTACTGCTCTACACCATGGTACTCCTCATCACGGGGGCGACAGCAGGCCTTGCAACAGGACTCCTTGGTGTGGGAGGGGGCTTCATAATAGTCCCTGCCCTCTACTTCATAATGGAATCCATGGGGATACCCATGGATACTGCCATAAGAACAGCCTTCGGGACGAGTCTTGCTGTGATCCTCCCGACGGCCCTGAACGGTGCCAGGTCACATTACCGGAGGGGATTTCTGGACCTGAAGGAGGCCGTACCCATAGGGGTCCTTGGATTTCTGGGGAGCATGGCAGGAGCATACACGGCAGGCATTTTCAGTGCAGAGGTCCTCAAATCCTTTTTCGGATCACTGCTACTTTTTATAGCACTTCAGATGATATTCTCAGGGAAAATTGATCGGGGAAGCAAACTGAGGGGCGCAGCACCCCCCCTAGGATTCATTACAGGCCTGCTTTCAGGCCTTCTGGGGATTGGTGGGGGAGTGGTCCTTGTACCCCTCCTTGTGATGGTGGCGGGATTCGATGTCCTTGAAGCGGTGGGCACATCATCCATTGTCATCGCACTGACAGCAGCAGGAGGCACGGTCTCATACATATACAGTGGCATTGGAAAGGCCTCACTCCCCTTTTCTGCAGGATACGTGAACCTCTTGCAGTTCATGGTCATAGTCTTCATGAGCATACCCTTCTCATGGATCGGGGCCAGCCTGGCCCACAGTGTTGATGTGAGGTACATAAGGTATCTTTTCATCGTCATGCTCCTTTTAACGGGCCTCAGAATGATTTTTTAA
>MKIIPDPF_00188	
ATGACTGTGAGATCTGATAGGTTCATATTTACAGGTGTCGTTTTCATCGTACTGGCCATCATCCTCTTTAAAACTGATGCCCTTGACTCCATCATAACACCCTTCACCCATGTGTTCCTGATGGGATCATCTGAGGGTAAGGATGTGATATTCTTTACGCTTATGGGCACCATGTTCATCCTTGCACCCCTCTTTGGAGATGGAGGGTCCCTTAATCGGCTCATGACCCTTGACAAGAACACCTACCTCTACGCTGCAGCCATCCTTGTAGCCATCACATACACCGCCGGCCTTTTAGTGGAGATCGTCATCAGAATGGGGATGGGCGTATCCCCCTTCACAACATTCATGGCACTTAACCCGCCTGCATCAACGAGCATCATCCATTCACATGTCTTCAAGGCTTCAATGAGCCCCCTCACATCCATAATAATCCCCCCATCATCCGGGATCCATACGGGCACTTCACTTGCAGGTTACATCCCAGGATTCGTCCTTCCATGGCTTGTTTTCACGGTTATTTCCATATACATCCTCGGCCTTCTTTCAGCAGGGGACAGGAGGGACTTCCATGTGGCGATAGTGATATTCGCCATAGTTTCAACCATAATAGGAATAATAGATGGCGGTCTATTCTCAACCCCCTCCCTTGTGGGTCTTTCAGGGATCCTGGGTATGAGCGCCCTGAGGGTGCCCTTCAGCCCATGGAACCTTAAAATCCCTGCAATGATAATAGCATCCCTCATAGTACTGAGGGTTGCGCTGGGAATGCTTGGCTCGGTGCCGGAGTACTATGAGGTCACCGTTATAGAGCCCCGGGGCGACCTAAACCTCCAGGGCCTCCCTGTTGTATCGGCTGAAGGGACCGGGGACAGGGTCATTCTAAGGCTGCCGCCAGGCCAGAATGAGATGGATGTTCTGGATGAACTCACATCCCGCCTTGAGGGCAGGTGTGATGGTTTCTTCATGACATGGAACTTCTTTTCATTCTTCAGGGAGGGATGA
>MKIIPDPF_00189	
ATGAAGCTCAGTATAATCATACCAACCTACAATGAGGAGGAATACCTTCCAGGACTCCTTGAAAGTATAAAAAGGCAGGATTTCAGGGACTACGAGGTCATAGTTGCAGATGCAGACTCGACCGACAATACCCTAAGGATAGCTGAGGATTACGGTTGCCGTGTTGTTGACGGAGGACTGCCGGCAGCTGGAAGAAACCGTGGCGCTGCCGTCGCCCGCGGCGAACTCCTCCTCTTCCTTGACGCTGACCTTGTACTCACAGACGGCTACCTCAGGGACGCCGTTGAGGAGTTCGAATCAGAGGGCCTTGGAATAGCAATAACCCAGATGATACCACTTTCAACAAGGAAAAGGGATAAGATACTCCATGAATTTGCGAACAGGTTCATGATACTTGTTGAGTCCATAAAGCCCCATGGTGCCGGTTGCTACGGTATACTGGCCAGGAGGGATCTTCATGAAAGGGTTGGGGGCTTTGATGAGTCCCTTGACTTCGGCGAGGACACCGACTACATAGAACGGATAGGGAAAATAAGTAAATTCAAGGTCCTCAGAAAGCCGAGGGTGCTTGTATCCATCCGTAGACTTGAAAAGGAGGGACTCAGGAACCTTGCATTCAAGTACACCAGGAGCACGATATATGATTTCATGGGAAAAAGGCTCAGTGCAGAGGACCTCAACTACGAATTCGGTTATGATAAAAAGCCACGGGTCCTCTACTCGGTCTGCGGTGAGGGTATGGGTCATGCTATAAGGAGCGGTGTGATCCTGGAGGAACTTGTAAAGGACCATGAGGTACTCATATTTGCAAGTGACCGCGCCTACAGATACCTGAGCAGCAAATTCGATAACGTCCATGAGATATACGGTTTCAACACGGTCTATGAGGACAACTCCGTTAATGATGTTAAAACATTTGTCAGGGCCATGAGGACATTCCCCAGGGACCTGAAGGAGAACCTTAAGCTCCTCTACCGCACAGCAAGGGACTTTAAACCGGATGTTGTTGTCTCTGACTTTGAATTCTATGCCAGCCTCATAAGTAACATGCTTCGAATACCCCTCATAAGCATAGACAACATGCATGTTATAACCGAGTGCAGGATCGAGTACCCTGATAGGTTCAGGAAGGACAAGCTGAAGGCCGAGGCCGTGGTGAGGTCCTTTATCGTCAGGCCGAGGAGATACCTTATAACAAGTTACTTCTTCCCCGAGGTCAGGGACCCTGAGAGGGTGTCCATGTATCCCCCGGTACTGAGGGAGGAGATAAGGAACCTTAAGCCGTACTATGGTGACCATGTCCTGGTCTACCAGACAAGTAAATCCAATGAGAAGCTCCTTGAAATACTCAGAAGCATTGACAGGAAGTTTATCGTCTATGGATTTGATGTCGACAGAGAGGAGGGGAACCTCCTCTTCAGGAAATTCAATGAGGACCGCTTCTTCAGGGACTTTGAATCTGCCGCTGCGGTCATCACAAACGGTGGTTTCACCCTTATAAGCGAGGCCCTCCACCTTAAGAAGCCCGTCTACAGCGTCCCTGTCAGGGGCCAGTTTGAGCAGATACTCAATGCTGTTTACCTTGAAAGGCTGGGTTACGGTGAATTCCACGAGGAAATACGCAGGGAATCCATTGAAGAGTTCCTTGGCCGCCTGGACATCTACAGAAAGAACCTTGAAGGATACGATGATGGTAACAATGAGATAATAGATGCCCTTAAAAAAACAATAAGGGAGTGCGCAGGGGGATGTTAA
>MKIIPDPF_00190	
ATGAGGTCTGATGTTTCTGAAATAGAGAAGGAAACAAAATGCCCTGAATGTGGCTCCGAAGATCTCAGGGGCGACTACGAAAGGGCTGAAATTGTCTGTGGGAAATGCGGGCTTGTCATAGATGATAACCTGGTTGATATGGGTCCTGAGTGGAGGGCCTTTGACCATGAACAGAGGGACAAGAGGACAAGGGTAGGTGCACCCATAACCTACACCATACACGACAAGGGACTCTCCACAATGATAGACTGGAGAAACAAGGACATATACGGAAGGGACATACCGGCAAGGAACAGGGCCCAGTGGTACCGTCTCAGGAAGTGGCAGAGGAAGATAAGGATTTCAGGCGCCACAGAGAGAAATCTTGCATTTGCTCTCAGTGAACTTGACAGGGACTCATCAAGGCTTGGCCTCCCCAGAAGTGTGAGGGAAGCCGCCTCAATGGTGTACAGGAGAGCGGTGGAAAACAAACTCATAAGGGGAAGGAGCATTGAAGGAGTTGTTGCAGCATCACTCTACGCGGCATGCAGAAGCTGCAACGTCCCCAGGACACTTGATGAGATCGCTGAGGTATCAAGGGTAAGCAAGAAGGAGGTTGGAAGGACCTACAGGTTCCTCACAAGGGAACTGAACATAAAACTTCCCCCAACATCACCCGTTGACTACGTTCCAAGGTTTGCAAGTGAACTGGGACTTTCAGGGGAGGTCCAGTCCAAGGCCATCGAAATAATTGAAATGGCCATGAAGAACGGTTTAACATCTGGAAGGGGCCCTACAGGTGTTGCAGCGGCAGCACTGTACATAGCATCTGTTCTTCTGGGTGAGAGGAAGACCCAGAGGGACGTTGCCGAGGTTGCGGGTGTAACCGAGGTAACAATAAGGAACAGATACAAGGAGCTCACAGAGCAGCTGGATCTTGGTGTAACACTCTAG
>MKIIPDPF_00191	
ATGAAGATTTTAGGGAATATTTCACATATCTCCAACAGGGGAAGAATCATAGCACGCTCAGAGAGAACACCGAAGCTTGGAGCACCTGTTTTTACTTCTGATGGAAAGAGGATTGGAAGCGTCCATGATATCTTTGGTCCAACACGGAAACCATACATATCCATCAAAACAGGTCGTGCAGTAAACACAGAAAAGTTTGAGAACCGAGTTGGAGAGACTTTATACGAGGGTATAAAGAATGTGAAAAAATGGGGGCGAAGGAAACGAAGGAAAAAATGA
>MKIIPDPF_00192	
ATGGCTGAGAAGGATGTCTTTGCATATCTGAGGGAGAACAGGAAGACCATAATATTCTCCTTCCTTGCCGTCGCAGTCATAATATTCCTTATAAGTTTTTTTGCAGGTTTCGGGGATATACTGGCAGCCCTTGAGGGCACCAGCATGTATTTCCTGGCCCTGAATTTCCTTTTTGAGGCCATGATCCTTTTACTCTGGACCCTCAGATGGAGGCTTATACTTAACCTGGTTGATGAGGCACCGGCCTTTCCAAGGCTCTTTATGATGCTTCTTGCAAGCATATTCGGGAACAACATAACCCCGGGGGCTGCAGGGGGTGAGCCGCTGAGGGCTTACCTCCTCCTGGAGGTTGAAGGGACACCCTTTGAGATTGGCTTCGCATCATCAACTGCTGACAGGGTCTTTGAATTCGTGCCCTTTGCTCTGATATCCATACTCTCGGCGGTACTCATAATGACATGGGATATATCTTTATGGACCAGGTTCACCGTCAGTTTCCTTATATTCACAACCATTGTCATCTTTTCCCTCGCCATCTATGCGGGTATGAACACAAGGATAGCCCAGAGCATAGCCATTTCAGTCACCCGCAGACTTGTCTCATGGATATCCCGTTTCAGGGCAGATGATATCAAGTTCTCAGGGATACATGACAGGGTGATGTTCTATATAAAGAGGTTCACGGATGGTTTCTCAATGACCCTCAGGGACCGGAGGGTCTTTGTCCTGGGGTTTTTCATATCCCTGATGATGTGGTTCCTTGATGTCTGCCGCCTTTACATATGCTTCATGGCGGTGGGGGTTTCACCACCCATGGTCCCCCTTATCATTATCTATACTGGGGGGATCCTCATATCCCTTCTTCCCCTTCTTCCAGGCTCCCTTGGTCTCAGGGAGGGCATACTTGTGGCCCTATTTGCTGTTGCAGGTATAGGGGCTGATTATGTGATGGCTGCAAGTGTCATTGACAGGATTGCAAGTTACGCTGCACCGACCCTTGCGGGCCTTCTTGCGGCCCTCTACTATGGAAGGCACATCGCAGATAGCCACTGA
>MKIIPDPF_00193	
ATGGTTCGAAGGGGTATAAAACCCATTGAACGTCTCAGGGGTCTTGGCGCTGTGAGGGACCCCACCAGGCTCCTGAAGGACATATCCACCCCACAGCTTTCTGATGCGGTGAAGAGTGTAACCGGTGAAAACAGGGCCATCACATCTCTGAAATCAGTTAACGGGCTGATGGTGGCCGGTCGCGCTGTAACCGCAGAGACATCCAGCCGCGACTGGGGCACTTCAGTCCTGGCGGTTGATGCTGCGGACTCAGGGGATGTTATCTTCATAAGGACCGATGGCGATGAAATGGCTGTATGGGGTGAACTCACATCAATGGCTGCCATGAACATGGGGATTGCAGGGGCGGTTATCTATGGCTCATGCAGGGATCTTGATGCCATCAGGGGTCTTGATTTCCCGGTATTCTCAAGGAGCCATGTTCCCTGCGCAGGGGAACCCCTTGCAGAGGGATCCATAAACATGGCGGTGGAATGCGACGGTGTGACGGTTGAGCCAGGTGATTTCATCATGGGGGATGAATCAGGGGTTGTTGCTGTACCCTGGAGGCTCATCGGTGATGTTGTTAAGGAGGCCCTCAAGATAAAGGAGAAGGAGATCCTCATAAAGGATGCCTATGGAAGGGGTTTAACCCTCTCTGAGATTCTTGGCTTGAAGTAG
>MKIIPDPF_00194	
ATGGTGGCTAAAGGCCTTATAAGGATTGTTCTGGATATACTGAAACCCCATGAACCAATAATACCTGAATATGCCAAGTATCTCAGTGAACTGCGGGGTGTTGAGGGTGTTAATATAACCCTCATGGAGATTGATAAGGAGACAGAGAACATTAAGGTGACGATTCAGGGGAACGACCTGGATTTTGATGAGATAACAGAGGCAATCGAGAGCTATGGTGGTTCCATACACAGTGTTGATGAGGTTGTAGCTGGAAAAACCATGGTCGAAGAGGTTACAACTCCTCAGGACTGA
>MKIIPDPF_00195	
ATGTCTCTTATGAAGCTTCAGCAGATAAACGATGAGATTGATGAACTTAAATATCAGGGAGAGCAGGGAGTGCCCATTCTCATAGAAGGCCGGAAGGATGAGGAGGCCCTCAGGGAACTGGGAGTCAACGGACCCTTCATAAAGGTTTCAGGGTCCAGTTTGAATCTCTCTGAAATCGCCCTTAGGGCCGCCATGTCCTCAAGGGTCATAATACTCACAGATTTTGATAGGAAGGGCAGTGAACTTGCAAGGAGACTTTACATGGATATACAGAGCCTTGGATCATATCCGGACCTCAGCATACGCCGCAGACTCATGGGCATGACAAGGAGATACATCAAGGACATACAGAGCCTGCCTTCATACATTGAAAGGCTGAAGTTTCAGGTCAGCCCCTACCTCTACTGA
>MKIIPDPF_00196	
ATGGGAAAAGAAGAGATAAGTACAACTAAATACCTTATTCACGCTCAGATTAACGCTAATGGAATCGTTGAGAAACCCGACGTCGTTGGGGCGATATTCGGTCAGACCGAAGGCCTTCTCAGCAACGACCTTGACCTCAGGGAACTTCAGAAGACAGGGAGAATCGGTAGAATCAAGGTCAACATAACATCAAGGGGGGGTAAATCAAAGGGTGAGATCATCATCCCGTCAAGCCTGGACCGTGTTGAGACAGCCATACTCGCAGCCTCCCTTGAAACCATCAACCGTGTTGGTCCCTGCGAAGCCTACATCCAGGTTACAAAGGTGGAGGATATCAGGGCCGTTAAAAGAAAAAGGGTGGTTAAGAGGGCCAAGGAGATCTACGCCAGCATGATGGAGGAAGTGACCCCTGAAAGCCTCAGGATGATAGAGGAAGTTAAGGAGGCTATGAGGGTCCATGAAATCACCGAGTACGGTGAGGAGAAGCTTCCAGCAGGCCCAAACGTTGAGACATCCGATGCGATACTCGTTGTTGAGGGCAGATCAGATGTGCTAAACCTCCTCAAGTACGGTATAAAGAATGCAATCGCGGTTGAGGGTGTCAGTGTACCGAAAACCGTTGCAGATCTCACAAAGAAGAAAACGGTCACAGCCTTTGTTGACGGTGACCGCGGAGGCGAATTAATACTCAAGGAACTGCTCCAGGTGGGAGAGATAGACTATGTGACAAGGGCGCCCCGCGGAAAGGAGGTTGAGGACCTTGAGAAGGATGAGATAATGATGGCCCTGAGGAACAAGGTCCCTGTTGAACAGTTCTACCATGAACTCGGAATGCAGCCCTCAAAGAAAAAAACAGAGGATAAACTGGTCCTCCTGAAGAACATACTCAAGGAACTTGAGGGCACAGGGAACGCGGAGATACTGGATGATGCCCTGAACATACTGAAGGAGGTGAAGGTGGAAAACCTCTACGATGAACTGAGCAGGGTCAACAACCACCCCTACGCAGTGGTCTTTGATGGGGTCATAACACAGCGCCTCGTGGACATCTCCTTTGAGAAGGGGCTAAAGTACCTTGTGGCCGTGAGGAGCGGGGACATAGTAAAAAAACCCCACAGCCTGAAACTGATAACAGGCCACACATGA
>MKIIPDPF_00197	
ATGTATGTTGATATGAATCGGGAGTATCTGAAGGACATAAATACCACAGAGGACGTCAGGATACCTGAGGATCCCCTTGAAAGGGTTATAGGCCATGACGATGTAATGCCAATGATAAAGATAGCTGCAAAGCAGCGAAGACACCTGCTTCTCGTTGGGCCGCCGGGCATAGGAAAGTCGCTCCTTGCCCAGGCCCTTTCGTTTCATCTGCCGGAACCATCTGAGGAGATAACGGTCGTTCATAACCCTGAGAGGCCCGAAAGACCCTTTGTTGAGGTTAAAAGTCGCAAGGAAATAGAAAATGAAATCCTTGAAATTGAAAGGGCTGAGGGAGAACTGATAGACCCTCAGAGTGTTCCGGATGCCGTTGCAGAGAGACTTGGATTCAAGTGTATACACTGCGGGGAGTACAGCAGTGCATACAGCAGTCTCTGCCCAAAATGTGGCGGGGACAAATTTTCACACATAAAGGCCAGGCGAAAGCATATAGGGGATCTCCTCGGAATGTTTGAGATGAGTTCAGGTCACCTAAGCGTTCCCCAGAAGCGGGTTACCACCACAAGGATCATTGATGGTGTTGAGGAGGTTGTTATCTATGAGAGGGTTGGTGGTGATGAAATCAAGGTCCTTGACCAGAGCGCCCTTGAAAAGAGAAGACAGATGGTTGAGGAGAAACCCAGGAACGTCATAGTACCCCTTGACCGGAAAACCTTTGTCCAAGCAACAGGGGCCAGTGAAACCGAACTCCTTGGTGATGTCCGCCACGACCCCTACGGCGGCCACCCGGACCTCGGTTCACAGCCCTATGAACGGGTAGTCCCGGGGGCCGTCCATGAGGCCCATGAGGGCGTCCTCTTCATAGACGAGATAGTCCATATTGCAGGACTTCAGAGGTTCATATTCAGTGCAATGCAGGATAAGACCTTTCCGATTGTGGGCAGGAACCCACAGAGTGCAGGGAGCTCGGTGAAGGTTGATGAGGTCCCCTGCGACTTCATATTCGTGGGTGCATGTAACATTGCAGATCTGCAGTACATACTCCCTCCGCTGAGGTCACGTGTGCAGGGTGAGGGCTATGAACTTCTCCTTAACACAACAATGCCTGATACTGACGAGAACAGGGCAAAGATAGTCCAGTTTGTTGCACAGGAGATTGAACTTGATGGGAGGATACCTCATGCACGTGCCGCTGCCGTTGAGATACTCATTGAGGAAGCCAGACGCCGTGCAAGGGTCATTGATGACACAAATGATGCCCTTACACTCAGACTCCGTGACCTTGGAGGCGTTGTCAGGATGGCCGGTGACCTTGCAGTTATGGATGGCAGCAAATACATTGAAAGCAAGCACATGGAGGTTGCCGTGAGGAAAGCTGTTTCCGTTGAGGACCAGATCATAAGAAGGTACAAGAGCTTTGAAAAGGCCCTTGAGAAGGACCTTTCAAGTTCACAGCGCATGTCACAGCACAGATACAGCAATGAAAACATAGACCGCAGTTACATGTAA
>MKIIPDPF_00198	
ATGAACATGAATGGAGCTGCAGAGGAAAACCAGAGCCTTCTTGAACGTTATAATTTCCCTGAACTCATTGAGGAGTATCTAATTGAACTTGAAATCAGAAATTATTCCCCCAACACAATAAAAACCTATAAATCAATTATTAAAAACTTTTATGAATTCTTAATGGATGAGGGTGACCTCTACGACGACAGAAGGGTTCTTCGATCATTCAAGAGGTACATACAGTATCTTAAAAGGGATAAAAACGTCACCCAGAACTACATATATCTTGTAACCGTTGTTGTGAAGAAGTTCTTTGAATTCAGTGAAATAAACTGCCTTGAGGAGGTCCAAGCTCCCAAGAGGACCAAGTCGCTACCAAAGTCCCTCAGTGAAGAGGATGTAAGGAAACTGATAGATGCTGTTGAGGTCTCTGATGACGGCTCAGAGCTTCATGTGTTCATCAGGACCCGTGATCGTCTCATACTTTCACTCCTCTATTCCTCGGGACTCCGTGTCTCTGAACTCGTCTCCCTGAGGATAAATGATATAGACCTTCAGGACAGGACCATCAGGATAAGAGGTAAGGGGGATAAGGACCGTATAGTCCTCTTTGATGAGAACACCAGGCATCTGCTTGAGGACTATCTCCAGAAAAGAGTCTATGAAAGTGATTACCTCTTCTTAAACCGCTTCGGCGACCCCCTGACTCCAAGGTACGTTCAGATGATGATAAAGAACTATGCCCGTAAGGCGGGTATAAACAAGAAGGTCACTCCTCACATCCTGAGGCATTCCTTTGCAACCCACCTCCTGAAGAATGGTGTGGATATAAGGGCTATACAGCAGCTCCTCGGCCATTCAAACCTTTCAACCACGCAGATATATACGAGTGTGGACATGCAGACCCTTAAAAATGTCTATGACCGTGCTAAACTCCTTTAA
>MKIIPDPF_00199	
TTGCTACAGGAATTTGCAGACTACGTCACATACAGCCTCATCGGGCTGGAACCATCATCCCACCTTGGAAGTGCGGTTAACTTCTTCATCTATGACACCATAAAGATATTCCTACTGCTCATAACCCTAATATTTGTTATATCATTCCTCAGAACCTACATCCCCCCAAACAGGGTGCGGGAGCTCCTTGAAAAACGCCATAAATATACCGGAAACTTTCTGGCTGCTCTCGTAGGGATAATCACCCCCTTCTGTTCATGTTCAGCTGTCCCCCTCTTCATAGGATTCGTTGAGGCTGGTGTCCCTCTAGGCGCGACCTTCTCCTTCCTGATATCCTCCCCCATGATAAATGAGATAGCGATAATACTCCTCCTCGGACTCTTTGGCTGGGAGATAACAGCCTTCTACATAATATCCGGTTTCATAATCGCCATCCTCGGAGGAATACTTATCGGGAAACTGAGGATGGAGAAGGAACTGGAAGATTACGTCTATGAAACTGTTGAAAAGATGAAGGCCCTTGGAGCCGCAGATGTGGAGCTACCTCAACCGGATCTGAGGGAAAGATACATCATTGCAAAGAATGAAACAGTGAACATACTGAGGAGGGTTTCACCCTACATCATCATCGCAATAGCCATCGGCGGCTGGATACACGGATATCTCCCATCAGACTTCCTCCTGGATTATGCTGGAAGTGACAATATCCTCGCGGTCCCCATGGCCGTGCTCATAGGCGTCCCCCTCTACTCGAATGCCGCCGGGACCATACCACTGATATCGGCCCTCATAGAGAAGGGTATGGCTGCAGGGACGGCCCTTGCACTTATGATGTCAATAACAGCCCTATCACTCCCTGAGATGATAATCCTCAGAAGGGTTATGAAACCAAAACTCCTCGCCACCTTCATAGCCATACTGGCAGTTTCAATAACGCTAACAGGTTACATCTTTAACCTTATAATCTAG
>MKIIPDPF_00200	
ATGAAGATACAGATATTCGGCACTGGATGTGCCAACTGCCAAATGCTTGAGAAAAACGCCAGAGAAGCTGTTAAGGAACTTGGAATCGACGCTGACTTTGAAAAGATAAAGGACATGGATAAGATACTCGAAGAAGGACTTACAGCCCTGCCGGGACTTGCGGTTGACGGTGAACTTAAGATTATGGGGAGGGTCGCATCAAAGGACGAGATCAAAAAAATCCTCTCATAA
>MKIIPDPF_00201	
ATGGTTAGTGATGAAGAGAAGGGCTTTGAGGGTAAGATAAAGGCCATGATTAACTCAAGGGCCTGCGCCTGCCAGACAGGTATCCTTGAGAAAAAGAAATCAGGCCTCAGATACGTGAACTGTAAGGGCTGCGGTAAGCTCTTCAAAACCGACAGAGACACAGAGTACTGTTATGACTGTGAGAAGAAACTGAAGAGCAGGTGA
>MKIIPDPF_00202	
TTGTACAGGAAGATATTGCTTGCTACAGATGGATCTGAATGTTCCAATATCGCAGCGGAACACGCCATCAGGATAGCTGAACAGAATGATGCAGAGTTAATAGTCCTGACAGTGACTGAGATATACCCTGTTGCGGAACTGCCGGTTGAAGAACTGACCCGTAAGGTGATCAAGCTCTTCAGGGAGGAATCAGAAAGAGCCCTGAAACACGTAAAAGAAAGGATAGAAGAAAAAGAGTCAGGTCTGAAATTCACTTTAAAGAGTGTTGAGGGAAAGGCAGCTGATTCAATCCTTAAAGTCGCAGAGGATGAGGATGCCGACCTCATCGTTGTCGGATTTTCAGGCAAACACGCCCTTGAAAGATTCATCATGGGGAGCGTGTCAGAAAGAGTTGTGAGGAATTCAAAGGTCCCGGTACTTGTAGTTCACAGAAAATAG
>MKIIPDPF_00203	
ATGACTTCATGTAAACCAGGGAACCCGAACCCTGAAGATATAAGGCTCCTTAAGGAGAAACTGAAAAAACTATCTGAGGACGATATAGCCCGAAAGTCTGAAATTCTGAAGGCCCTTGCAGACCCCACAAGACTCCTTATAGTCCACCTCCTATCCAGTGGGGAGCTCTGCGTATGTGAGATAATGGCCGCCCTTGAAAAGCCACAGCCAACAGTTTCACACCACCTAAATGTATTAAAGCAGGCCGGCATCCTTAAATCACGAAAGGTTGGTGTCTGGGTCCACTACAGCCTTGCAGACGAGAAGCTACCTGGAAAGATAGATGAGATTCTTAATATGATATAA
>MKIIPDPF_00204	
ATGAAGAAGAGGGTGGTTATTGTAGAGGATGAGGAGCTGGTTGCCCAGGACATAAAGGCCATCCTTGAAGATTATGGTTATGAGGTCCCTGCCATATTCCATTCTGCAGAGGATCTGATTGATAACCTTGAAAGGATAAAACCCGACTCTGTGATAATGGATATAATGCTTGAGGGATCCATGGATGGCATAGAGGCTGCAGGTATCATCAGGAAGAAGCATGATGTCCCGGTGATATACCTCACGGCCTACAGCGGTGATGAGATAGTTAAGAGGGCCATGGAGACAGAGCCCTATTCATACATCCTCAAGCCATTCCATGAGAGGGACATCCGCGTCAACCTTGAGATGGCCCTCTACAAGCATGAGGCGAAGAAGAACAGGGTGAGACTTATACAGCAGAGGACCATAAACGAGTACCTTAAGAAATCCATAGCCGAGAAGGAGCAGCTCCTCAGGGAACTCCATCACAGGGTTAAGAACAACCTCCAGCTAATCATAAGTCTCCTCTCCCTTCAGATAAGGTACATCGGCGACCCGGTGATGGAGGAATTTTTCATTGATTACCTCAACCAGTTACGTTCTATTTCCATGATCCATGAACGGGCCTACCCCTCAGGGGGCAGCTATATTATTGATTTTATTGATTATGTGAGGAGTCTCTCAATGCAGCTACTGGAATCACACGGCAGGACATCCGATGTTAAAATAAGAATCCATGGGGATCATGTGGAGCTTAACATGGACACAGCAGTCCCCCTGGGCCTTGTGATTTCAGAGTTAATATCAAATTCACTCAAACATGCCTTCACTGATGGGGGAGGTGAGATCTCCATTGAACTTGAAAAACTTGATGGAAGATACAGACTAATATTCGCCGACAACGGGCCGGGCTTGCCAGAAAACGTTAAATTCCCGGATGGAGGATCCTTCGGGTTCAGGATGATTGATAATCTTTCAAAACAGCTCGGCGGACACCTTGAAATCAGGAGACCTCCAAGGGGGACCATATTTATATTTGAGTTCAGTGAGCAGGTCTACAGTGAGAGGATAGATACCTGA
>MKIIPDPF_00205	
ATGACATGCAGAATACTCATACTTGAAGACGTCCCCTTTGACGTCGAACTCATGGAAAGGGAGATAAGGCTTTCAGGGATAGAATTCACATCAATGACGGTTGATAATGAGAAGGACTACCTTGAAGCCCTTGAAAACTTCAAACCTCATGTTATACTCGCCGATCATTCGCTCCCATCCTTTGATGGCCTTTCAGCCCTGAAAATTGCACTTGAAAGGTGTCCGAACGTTCCATTCATCTTTGTCAGCGGTAAGATAGGGGAAGAATTTGCGGTTGAAGCCCTTAAAAGGGGAGCGACGGATTATGTCCTGAAAAGCAACTTTTCAAAGGTCCCCATAGCCATAAAAAGGGCTTTAAGAGAGGTTGAAAAGCAGAAGGAACTTGAAAGGGCGAGAAAATCCCTGATTAAGAGTCACTGGCAGCTCAGGGAGGCCCAGAGGATAGGTAAAATTGGAAGCTGGCACTGGGACATGGAAGCCGACAGACTCTCATGTTCCGAGGAGGGGATGAGGATACTGGGGATAAAGCCCGATGAATTCAGTGGCAGCATCCATGAACTCATTGACAGGATACACCCGGATGACAGGGAGGACTTCAGGAGGCGGGTCATGTCAATGGAATCCTTTGAAGGTGAATACAGGGCTCTGATGGATGACGGTTCCATGAAAATCCTTTTATTCAGGGCCAAGGTTATCAGGGGACCCGGCGGCAATCCGGAAACCATGATTGGAATAAAACAGGATGTAACTGAGGAGAAAAGGATAAGGGAATCCCTTGAGGCATCCCTGCGGGAGAAGGAGTTTCTTCTTTCTGAGGTTCATCACAGGGTTAAGAACAACCTTCAGCTCATATCAAGCCTCCTGAGACTGCAGTCACGATACATAGATGATGAGAAGTCCCTTGAGATATTCGGGGAGTGCCAGAACCGTGTTAAATCAATAGCCCTTGTACATGAAAAACTCTACGGTTCAAGGGATAACTCCAGGGTTAACCTGCGCGAATACCTTGAGGAACTGGTTAACGAAATCAGGGGGATGTGTAACGGTAAGAACATCATCTTCAACCTCCAGCTGGAGGACATGGATGCTGAAATAGATGTGGCGGTATCCATAGGCCTCATCGTTAATGAACTTGTAACAAACTCCATAAGGCACGGGATTTCCTATGAGGGTGCTGTAACGGTTAAACTTGAAATTATGGATGATGGAGCTATTCTTAAAGTTTCAGATACAGGGAAGGGACTCCCTGAAGGCTTTGATATTGATGAATCTCAGGGCTTCGGTTTAAGGCTCGTTAGGTTCATGCTTGAAAGGATAAATGGAAGTATAAGCCTTGAAGATGGTGATGGATGTAATTTTGTGGTCACCTTCAGGAAGGGTGGGTTATGA
>MKIIPDPF_00206	
ATGAGAAAGTTCAGAAGACCCCTCATCGTCCTGAGCCGGTGCATAGAACATGACCACTGCAGGTATGATGGGTCCATGATTTCAAGTCCCTTCGTAAGGCAGTTCTCTGCATACGCTGATTTTATAACGGTATGCCCTGAGGTGGAGGTGGGCCTTGGCATCCCGAGATCACCGATACATATAACTGAAGAGGATGGTGTCCTGAGGCTCGTCCAGCCGGAAACCGGTCGTGACATCACCGATGACATGAATTCATTCATAGACTCCTTCCTAGACTCCCTTGAAATTATAGATGGATTCATATTAAAGAATAAGTCGCCTTCATGCGGGATAAAAAACGTTAAGGTCTACCGTGATGATAACCCCAGACCAAGAACCGATGGGATGGGTTTCTTCGGCAGGAAAGTGAAGGAAAGGTTCCCGTACCTTGCAGTTGAAGATGAGGGGCGCCTGAGGAACCTGCAGATAAGGGAGGACTTCCTCATCAAGATATACCTCATGAGGGACTTCAGGGCCGTTGGCAAACTCAGGGACCTTATAGAATTCCACACAGAGAACAAGATGCTCCTCATGTCCTATGACCCCGCCATCCAGGCGAGACTTGGCCGGATAATAGCAGAGCAGGACCATGAAGACTTCGATACCGTGCTCTCAGAGTACCGGAAGATGCTCTGCATGGCAACCAGGAAATCCCTGAAGCCTGGTAGAAACATCAACACACTTCTTCATGCCTTTGGCCATTTTTCATCAGAACTGACCCATGAAGAGAAGAATTACTTCCTTGAATCCCTTGAGGGTTACAGGAAGGGTTTGCTTCCCCTCATAGTACCCATAAGTCTCCTTAAATCATGGATTATCAGGTTCGATGATGAATACCTTAAGGGTCAGACCTTCTTTGAACCCTACCCCCGGGAACTGGTCCCCGTAACCCTCATAGTATGA
>MKIIPDPF_00207	
ATGAGAACAGAACACTATGAGGGTCCGGTGATGATAGAGAAGGAAAGGATACGGCACCTCAACAGCGAGGCCGTGAACAGGAAGGGTGAATACGTCCTCTACTGGATGCACGCATCACAGAGGACGCACTGGAACCCCGCCCTTGAATACGCCATTGAAACCGCCAATAATCTGGGAAAACCCCTCATAACCCTTTTCGGACTTACCCGGGATTTCCCTGATGCCTGTCCACGCCACTACAGATTCATGGCCGAGGGCCTCCTGGAGGTCAGGGCCTCCCTTGAATCAGTGGGGGTCCCCCTTGTTGTGGAGGAGGGCGACCCACCGGATGTGGTCATGGAATACTCTGATGAAGCGGCCGCGGTTATAACAGACATGGGGTACCTTGACATCGAGGATGGCTGGATCCATCCTTTAAGGGATGGCCTTGAATGCCCCCTTGTCCAGGTTGAGGGTAACATAATTGTACCCGTTGAGGAGGCCTCAGTCAAGGAAGAATACTCAGCAGGGACGTTCAGGCCAAGGATAACCCGGAGGCTTCCTGAATTCATGGTCCCGATGAAGAAAGGAACACCGAAATTCCAGACAGACCTTGACCCTGGTCCTGACCCTGAAGGGGTGCTCAGGGGTTTCATTTCAGGGGGTGATGCAGGGCCATCATTCTTCAGGGGCGGCACCTCAAGGGCCCTGGAACTCTTTGATGAATTCCTTAAAACAAAACTGAGGTGCTTCAAAGAACACCGCAATGACCCCACTAAAAACTGCATCTCCAACATGAGCCCTTACCTTCACTTTGGACAGATATCCCCCCTTTACCTTGCACTTAAGGCTTCAAAGGCCGGGAAATGTCCTGAGTTCCTTGAACAGCTGATTGTGAGAAGGGAGCTGAGCATAAACTTCGTCCATTACAGTGATAACTACCATTCAATAGAGTGTCTTCCAGACTGGGCCCTCATGACCCTCAAGGAGCATGCAGGAGACCCCAGGGAGTACGAGTACAGCCTCAGGGAACTTGAGGATGCCAGGACACACGACCCCTACTGGAACGCAGCCCAGAAGGAGATGGTTATAACCGGGAAGATGCATGGATACATGAGGATGTACTGGGGTAAAAAGATCCTTGAATGGACAGATCACCCTGAAAAGGCCTATGATATTGCACTGTACCTTAACAATAAATATGAGCTTGATGGCCGTGACCCCAATGGCTTTGCAGGTGTTGCCTGGTGCTTTGGAAAACATGACAGGGCCTGGGGTGAGAGGGAGATATTCGGTAAGGTAAGGTATATGAATGACCGTGGACTTGAGAGAAAATTCAGGATAATGGAGTATGTGAAGCGGGTTGAAGGCCTGGATGGGTCCTGA
>MKIIPDPF_00208	
ATGAACATTAACCTGGAAGGATACTACAGGATACGTTACAGTCTATTCAGATGGAGAAATGAACAGACATTCATCAACAGGACCATAATGGCATTCTTCATGGCATGCGTTACCGGTGTGATGGCCCAGATCGTCATACCCCTCCCATGGACACCGGTCCCGATAACCGCCCAGACATTTGCTGTTCTCATGTCAGGTGTTCTCCTTGGAAGGTACTGGGGTGGCCTGAGCCAGTTAATATACATTGCAGTGGGCGCCGCAGGCATACCCTGGTTTGCGGAGATGAGCGGAGGCATCGACGTCATAATGGGTGCCACGGGAGGATATCTTATCGGCTTCGTACTGGCAGCCCTTTTCCTGGGCCACCTTGTTGACAGGTACATACGTGCAAGGAAGTTCATGCCCATGCTTGGACTGATGCTCTTTGCAAACTTTGCCCTCATATACATACCAGGACTCATGGTCCTTGGCCTCTGGATGTACACCACCACAGGGTCATTCCCAGGGGTCTGGGAACTCCTGGTGATGGGTCTTCTGCCCTTCATAGCAGGCGACCTTGTCAAGATAACCGGTGCAGCGGCACTTACAAGGGCCATAACACCCAAAGAGCCCTACGGTGAAGAGGTTGACATTGAAAAGGCGGCTGAATGGAGATTGCCCTGA
>MKIIPDPF_00209	
TTGAAAAGGCGGCTGAATGGAGATTGCCCTGATATTACCATCAGGGCCCATCACCTCCTCTGTATTCAGGGCTTTCAGGGTTACGGTTACAGTGAGGAATTTACTGAAAACATGGAGCTGGTTATCAGAAAACTCAGATCCCGGCCCTCAGTATCCGTAATGATCGTTGATTCTGCCGATGAAATCTGCACTGCCTGCCCCTTCATGGATGGGGAAGCATGCATGATGGGGGATGAGTCCGTTAAGGGGATGGACAGTAAACTCATGGAGATCCTTGGAATCAGGAGCGGAGATATCAGGGACTACAGTGAGCTTGAATCAGAGCTTAAAAACATGGAAGCCTCCCTTATACGGGAGGTCTGCGGTGACTGCTCCTGGATTGATGTCTGCCTCCTGCACAGTGACAGGGAAAATTGA
>MKIIPDPF_00210	
ATGAAGTACAGGACACTTGGTTCAACAGGCATCTCTGCATCCATACTCGGGATAGGGGTTATGCGGTTCCCTGAAGTCCATGGAAGACTGGACCTGAAGGCCGGTGAAAGGATACTGGGCCGCGCCCTTGAAGGGGGTGTGAATTATATAGACACGGCCTACCCCTACCATGGGGGTGAAAGTGAAAGGTTCATAGGCGAATTCCTCAGCAAACACCCTGAACACCTTGAGAGGGTTACGGTTGCAACCAAGCTACCGGTATGGCTGGTCCGAAAGAAGGATGACATGTACTGCTATTTCAAGGAGCAGAGCAGAAGATTAAAGGGTAAAATTGACATATACTTACTCCATAATCTTAGGGAAGATTCCTGGAGGCACCTTAAGGGGCTGGGGGTCCTTGATTTCCTTGATGAGGTCAGGGGTCAGGGTATATATACAGGTTTTTCATTCCACGACGATGTCGGTGTATTCTTTGACATAATGGACTCCTATGACTGGGATATCGTGCAGGTACAGCACAACATAGTTGATGATGAACAGGCAAATCCAGAGAGCATAGCATATGCCAGGTCCCGGGGTGCCGGTACTGTTATAATGGAACCCCTCAGGGGAGGTTCGCTTGTAAGGAACATTCCAGTGGAGGTCCAGGAGATATATGACCTTGCAGAGGATCCCATGAAACCTGTGGAATGGTGTCTCAGGTACCTGTGGGATATGGATGATGTGGATGTTGTCCTTAGCGGTATGAGCAGTGTGGCTGAGGTTGAGGAGAACACGGCCCTGGCCTCTGCAGATTACCACCTTACAGATGATGACAGGGAGATTCTCAGGGAGGTTAAAAGGGCCTACCGTATGAGGAAGAGTGTCCCGTGCTCCGGCTGCGGGTACTGCATGCCCTGCCCCGAGGGTGTTGACATACCAGGGAATCTAAGGCTCCTGAATGACATCTACAGGTTCAGGAGCAGGAGGGGTGCTGAAACCAGGTACCGTAAGATAATGAAGGATGAGGAACGTGCCTCCAACTGTTCAGGTTGTGGTTCATGCATGCCCTGCCCCCAGATGATAGACATACCCTCTGAACTGAGAAGGGTGCATGAAAAGCTGGGTTAA
>MKIIPDPF_00211	
ATGAAAAGCTGGGTTAAAGGTGATGAATTGCTTGATAGAATCCAGTACTCCCTTAAAATATCACTGATAATGGCTGTTCTCGGGTCGCTGACCCTCTTTATCTGGGGCATGATAGGTAAAATGGCCCTTGACTGGGAGGTCCTTGGCTCCGCCCTTGAGGGTTTTATAGGATTTGGGATATTCGGTTTTATACTCGGATTCTTGATATATGACCTTGAACCATGA
>MKIIPDPF_00212	
TTGAAGGTTCCGGATGATTTCAATCTCCTTGTGACCCTCAGTGGCCAGAAGGGTGCCTCAGCAGGTGAGGAGATTGTTGGTCTTGAGGAAATAGAAATGGCACTTTCACAGTATGAGGGGGAGCTCAGGGTTAAGGATTCTGATTTTCCAAACGTTTTAAAGTTTGACCTTGACATGAATCCCCTTGAGGCAGTTAACATAATCAGGAACTCACCCACAACCGTGGTTTCCAAGGTTGTGCCTGTTGAGGCTGTGGTAAGGACCCGGCTGGATAGTATAGTGGAGAAGATCCTGGCACTTGCATCGGAGAAGGTTAAACCAGGCGAGACATTCCAGGTCATCTGCGACCTCCGCGGCCGCAGGTATATAAAGTCCCCAGAGGAGGTTACTGAAAGGGTTTCCGAGGCCCTGGCGGATAGGCTGGCCCTCAAGGAATCAGATTCGCCGGACTGGATAATTCAGGTTGAGGTTGTTGGTGATGAGACCGGTGTGAGTGTTTTAAGGCCGGGGGATGTCCTCAAGAAACCATAA
>MKIIPDPF_00213	
ATGGCAACTTTTCTGCTGTTATCCGTGGCCGTGTTCCTCCTCGGAGCCAACCATGCCGCGGCAGCAGATGATATCCTAACAGGTGAACTGCCAGGAGGGGGTACATCCGGAGAAGGTGATGTCTTCAGGGTGACAGCAGCCAGCCCTGACGGTGTATACTACACCATCGATGGATCCATACCATCACGGAACAGTACAAAGTACAGTGCCCCGATCCTACTCAACAGGACAGTGAACATAAAGTACATGATCGTCAAGAATGGAACCGTGAAGTACGGTATACTACAGCACACCCTTACAGGCAACATAACAAACAGGACATACCCTCTGCTCATATTCAATGAAACACCAGTGATCCAGCTTGCCAATGGCACCTACTACCAGCTGGGTAACGGTAACATAACCCTCTACAACGGTACGGTCGCGCTGACAGGCAACACCATCATGAAATACCTTAGGACCAACAGTACCAACTCAACCATGGGTATAATCAAGAACACACCGGCAAAGCTCGTGAACAAGGTGAAGGTCAACAAGGTCAGGGTCAAAAAATGGTACAAGAAGTGGTACAGGTACAGGGGTAAATGGAGATACAAGTGGAGATACTACTGGACCTACAAACAGATAAAACAGCAATACCAGGAACTCCAGCCAGCCGCCTGA
>MKIIPDPF_00214	
ATGAAATGGGGCTTCATTCTCTTTTTTGGGATGACACTGCTCAGCGGATCCAGTTACGGTGCAGACTACATCGTTGATAACACAACCTACCTTCAGGTATTCACACCCGGCGGGGTGCAGGGAACCTTCACCCTAAACGGGACCGAACACACCCTTGAGGACGGTGATACCTTCACCTTCTTGGAGGGCATCTATGATACGGTGAACATGGTGATCAACAGGACCATCTCCCTGGTTGCATCAGGCACGGTCCAGCTGAATGGTGTTATTGACGCCATTGCACCTTCCAGCATAACAGGTTTCAGTGTCAACGGGACAGTGAACCTCCGCGGAAACGGATGTAACCTCAGCAGCACAAACATCACAGGCACCCTGAATATCACAGGCAATTCCTCGCGGGTCAATGATTCAAGGATACTCAACCCTGCTTCAGCCGTGATGGTATCAGGGGACAATGTAACGATTACCAGCAGCTACATAAACGGTTCCGCATCCCATGGAATTGTTGTGAATGGCAGGAATGCCCGGATCCAGGGTAACAATATAACAAACAGCAATGGAAGCGGAATCCTCATCCATGGGGAGGGATGTCTTGCAGAGGGGAACACCATATACCTCTCAGGGGGTGATGGGGTAACCTCAGATGCATCTGGAGCCTCAATAATCAGAAACAGCATATCATTTAACTCAGGAGACGGTATAAGATCCTCCGGCAATAACTCGGTGATAACAAACAACACTGTTCTCAGGAACAACGGAACCGGCATATACTCCTCAGGAAAAAATGCAACCATAAACTCGAACACCGTCAAGTACTCAGGCGGTGACGGGATATACGTTGCAGGGAATGGCTCCACGGTACAGGGCTGCTATGTCCAGAACAACACGAAGAACGGCATAAAAATAACAGGATCTGGCTGCACCGTCAGCAGTTCCTACACCTATTACAACGGTGAAAACGGGATATACTCCACAGGGGATAACACATCATTCAGATACGTTGATTCCAGTTTCAACGCCAGGAACGGCATATACTCCTCAGGAAAAAATGCAAGCTTCTTCTATATAACCAGCGCATCCTACAATGGTGAGAACGGCATACTCTCAACCGGACCATCTGCAAGTATGCAGATCATCCTTGATGTGACCTCAAATTCACAGAACGGTGTCTCATCCCGGGGTGATAATGCATATATATGGTTCGTTGAGGTTAAAAAGAACGGAATGAACGGTATCCATTCTTCAGGAAAGAATCTATACCTATCATACGTTAAAAACGCCACCAACAACACCCTCAGTGGTATAAACTCGACAGGAATAAATGCAAGGATACTGGACGTCACTGTGAACCTCAACCGTGGGAACGGCATATACTCCTCAGGGTACAACACGACCATAGCCTACTTTGAAGCAATCAACAACCTGGGGAATGGTTTATGGATTTCAGGAGGCAGGAGTTACATTTTCGAGGGGAATACGACATCCAACCGCCAGAACGGAGTCAAAGTGAATGGTCCCGATGCCATTCTAAGGTCCTTGAATGCGACAGACAACACCGCCAGCGGGATAGCCATCTACGGTAAGAATGCCATCATATACAACTGCACATCCATGAGGAACACCGATGGAGTGTACGGAACAGCCAGCTTCAGGATGATCCTGAGCAGAACATCGGCCAACAGGAACTGCGGTGTGAATGCAAGGGGAACTGCAACGATAGAGCAGTGCACGGTGTATGGTAACCGTTATGGAATCTATGCTGGTGGCGCGAATTCAGTCATATACTCATCCAGCGTCAGCAGTAACAGGGGCTACGGTGTCTATGCAGCCGGTTCATCAGCAACCATCTACAGGAACACGGTACAGTCAAACGGTGGAGACGGTATAACTGCAAGGGGAAGCTATGCAAAGATATACTACAATACAGCAAACAGGAACAGGGGCTCAGGCATAAGCTCATCATCCTACAGGGCAGTTATAGCCTATAACAGGGCATCATATAACTCCTACTACGGGATATACTCTTCAGGTAAAAAAACGACGCTTGCAAAGAACAGTGCAACCGGTAACAGAAAGAGAAATATAAGAAGGGGCTAA
>MKIIPDPF_00215	
ATGGACTTCAGGTTCTATGGTGGAGTTGATGAGATAGGCGGTAACAGGATAGAGGTATCCTGCAATGGCGATGGTATATTCCTTGACTTTGGCAAAAGATTCAATATTGAAAACCTGTACTTTGATGAATTCCTGCAGCCCAGGAGCTTCAGCGGGATCGCAGATCTCATTGAACTCGAGGCCCTCCCATGGATACCCGGACTTTACCGTGAGGACCAGGTAAGGTACCTCGGAATGAGATTCGAGGATGAGCCTGCAGTATCAGGCATACTTCTGAGTCACCCCCACCTGGACCATGCAGGATGTCTCAAATACATCCGCCACGATATACCCTTCTACATGACAGAGGAGAGTTTCCTCATCCTGAAGGCCATAGAGGATACATCCGCATTGAGTTCAGATCTCCTTCACTACAAACCCAAATTCCACTTCAAAGAAAAGAAAAGAAAAACTGGAAACACCTCACACATGAGAGACAAGAACATCAAAATAGAAAGACCCATAAAATTGCTTGAACCCTATAAAGCTGAGGATCTGGGCGAATTTGAAATCACACAGGCACCGGTTGATCATTCAGTGCCGGGGTCATGCGCCTATCTGATAGAATCCGAGGAGGCCATCGTATACACAGGGGATATCAGGTTCAGGGGCCGGAGAGATCAGGAATCCCGTAAATTCGTTAAGAAGGCAAGGAAGTTCTCCCCCACCATTATGATAACAGAGGGGACGCGGATAGATCAGGATAACAGCACCTTTGAGGAGGACATTGAGAGGAGGACCTCAGACATAGCTGTTAATCACAGGGGGCTTGTGATCATCAATTATCCCATAAGGGACCTGGACCGTTTCCTGACATTCTACAGAGCCGCCGAGAACTCGGATAGGACCCTCGCAGTCAGCCTTAAACAGGCCTACATCATTAAACTCTTCGAGGGCCTGGGTTACCCCCGGCTCAGGGACCTGGCGGTCTACATACCACGGCGGAACTGGGGACTGATAGCTGAGGACGCCTTCGTATGCTTTGATGGGGAATGGATACCTGCAGCTGACCTTCCAGAGGAATACATGGAACAGGACTACAGGGGATGGGAGCGGGCGTTCCTTGAACTTGACAACATCATAACCTGCAGGGACCTCCGGGAGGAACCTGAGGAGTACCTCTTCCAGTGCGATTACTTTGAATTCAAGGAGTTCATAGACATAAAACCGGAGGGGGCAGCCTACATCAAATCCAAGACGGAACCCTCCAATGAGGAAATGGAGATTGATGCAGAGCGTGAGAGTAACTGGCTCAGGCACTTCGGCATATACCAGTACAGAAGGTTCCACTCATCTGGCCATGCAGGGCGCTCAGACCTGATGGGGATGATACGGGATATTGAGCCAGAGTCAATATACCCGATACACACAAGGAACCGGGAAGAATTTTTGATCTTTGAGGATGAGGGTATACGGGTCCTTGACCCTGCACAATGA
>MKIIPDPF_00216	
ATGCATATAAATTACTGGCAGATCCTGAAATACGCAGATAAACCATGGGATAACATCATCCTTATAACACCCAATGAAGGTTTATCAAAACAGCATTATGATGAATTAAAACTGTCAGGTATTCCCTGCAAATTATATGATGGGAACATTGATAATTTAAAGACAAGGAATGAGGAAATTCTGGTTATAGAAATTCATAAACTAAGGGAAGAGAAAAAAGGAGAAGGTGTGAGTGTAGATATCTCCTCTTTCGATGGTAAAAATTTGGTTTTTATTGATGAGGGACACAAAGGTCAAAAATCTGAAGAACAGACATGGAAGGGATTAAGAGAAAAAATAGCAAAAAATGGATTTATATTTGAATATTCAGCGACATTTGGCCAGATTATTAAATTCACAAGCTCTGGGAGACCACAAGGTGGAAAGTCAAACCGGATGAATATTGAATTATATGATGAATACTCAAAAGCCATAATCTTTGATTACTCTTACAAGTATTTTTACATGGATGGTTATGGAAAGGATTTCTACGTTTATAACATAAAAGCAGAGAAAAAGGGAACAAGAGAGTTCTATTCAGAAGAACAGCAAAATTTATTGCTAACAGCAGGATTATTATCTTTCTATGAGCAACTGGTCATTTTTGAAAAGAATAAGGAAGGATTAAGGGATTACCATATAGAAAAACCTCTGCAGACCTTTGTTGGAAGTAAAGTTACTGGAAAGGGATTAAATTCTGATGTGGTCCGGTTAATTCAATTTCTTGATAAAATAATGAAATCAGAAAACTATCTTAAAGAAAACGTTGAGAAGATACTGGGCGGGCAATCAGGACTCATTGACGATGAAGGAAACGACATCTTCAGGGACAAGTTTGATCTTGTGAGAGAAGATCCCATTGAAGAAATTGTTGAAGGCATTTATCAAAATGTTTTCAATGGCAAAGGAAACCTTGAACTTTATGAAATTAAGAATGCAGAGGGTGAAATAGCGCTTAAAGCATCCACATCAGAAAAATATTTTGGAGTTATAAACGTTGGAGATGTGTCTTCTCTTAAGAAGTTAATAGAGGAGTCAGAGATTGAACTGAAAGAGGATCACATGAGTCAATCTCTGTTTTTTGGAATAAATGAGGACAGATCACCAATAAACATTCTTATAGGCTCAAAAAAATTTGTTGAAGGCTGGAACTCATGGAGAGTCTCCAATATGGGACTAATAAATATGGGAAAAAGTGAAGGACCGCAAATCATACAACTTTTTGGGAGGGGTGTGAGGCTTAAGGGTAAAGATTATTCTCTAAAAAGAGAAGAAAATCCTGATTATGAATTAAAAGCCCTTCAGACCTTGTTTATATTTGGTTTAAACGCTGATTACATAAATTCGTTCCTCATAGCGATAGAGAATGAGGAAGTGCATTATGAGGAAATAGTGATCCCTATCAGGTTTAACAACAGCGAAAAATGGGAAGGGAAGATATATACAATAAAGACAAAGGATGACTTTGATTTTCTTGAGCATCCAATTAGGTTGGAGGCTGATCTGGATATACTGGATACTATTAAGCTGGATTTAAGGCCTAAAATTACATTTGCACATGGATTGAGAAATGAAGCTGTATCTACAGTGGTTAACAGGGCCGTTGAAATATCTGACGAGTATCTGGATCTTATTGATTGGGATCTAATTTATTCTGAAGTAATAAATTATAAGACAATCCATGGAATGTTCAATCTGCTCATCGAAGTTGATGTCTTGAGGGATATCATAAACTCAAGGAGATATCAGATTTTCATGGTCGATGCCCCTGGAATAGCCGTGGAAAGGGAGAATGGTAGGCCCACATTAAGGCCCACATTAAAAATAACTTCCTTCAGGGGCATGAAAAAGTTCCATGAAATAGTTTTGATGGTTCTCAAGGATTATATGAGCAAATTTTACAGGAATATGGAAAAACGAAAGATGATGGATTATTTAGAGGTTGAAAAATTAACGAAAGAAAGTTTCTCAATGTTTCCAGAGAACTATGAGATTACCCTTAAAATCCCGAAAAAATTGGCCTCTGACATTTCGAGTATTACAGAGCAGCTTGAAGGATATAATGGGGACATGGTGCCTGATTCCTGGAAAACATGGGATTCTTTCATTGTCCATCTTGACAACCATCTTTACACTCCTTTGATAATCTGGAAAGAAAATAAAGAAGAGATAAAATCAATCCCTGTGAAGTTGAATGAGGGAGAAACAAAGTTTGTGGAGGATCTGAGAGATTTCTTGGAGACTAGAAAAGATTTATTTGAGGATAAAGATCTGTTTTTATTAAGAAATCTTTCCAAAAAGGGGGTTGGGTTTTTCTTAAGTGCGGGTTTCTATCCAGACTTCATTTTGTGGCTTAAAGATGGAGATAAGCAGTATATGGTTTTTGTTGATCCGAAGGGTATCAGAAACTTGGGGAATTTCAAGGATGAGAAAATTCAATTATGCAAATTCATTAAGCGTATTGAAGATAGGGTAAAGGAAGATGGGAATGTTGATTTACAACTGGATGCTTTCATTGTATCGGTATCAGAGTACAGCAAAATAAAGAAATCATGGGAAAATGGCAGATTTTCCGAAATTGATGACAAAGATGCCTTGGCGGAATTTGAGGATCATAACATCTTGTTTCAGGAACATGGCGATTATATAGGAAAAATGTTTGAGAAGATAGGCATGGAATTTTGA
>MKIIPDPF_00217	
ATGGATGATTACCGGCCAAAATTGGTTAATGTGGATACAGTGGAGACCTTCAACTATCTTTTAGGATTACATGTAAAAGCCTATAAGACGTTAGAGGATAACGGTAGAAAATACGTTTTTGTTTTCGGAGAAAAAGAAAGGAAGAGAACAGTTATTATCTGGAGAAGCATTGAAGAGATTGATTTTGAGAAGGATAAAAGAATTATTGAAGACAATATAGGTGATTTTGAACCGGATGAAATTTACATAAATGGGGAAGCCCTGGTTGAGAACTTTAGGCCTGTAGAACATTTATTCAAATCTTTAATGTTTGAGGAAGTGAGATAA
>MKIIPDPF_00218	
ATGGGGGATCATTTCTGGTCAGTGGTTTTACCGAGAATGAAAAAGGTGCTGGCTTACGACAAATCAGGGATAAGTAATGATATTAAAGAAAAATACAACCCAGAAACGGCCGGAGGCTTTTTCAAATACCATGTCCTGGAGCAATACGAAGATGCATTGGAAAACATTGAGTTTGAAGAACCACAGAAAACACTTTATTATGATGTAACCGATTACCTAGTTAATTACATGCTTGAATGGGAAACCAGGAACAGCAATACTTTTCTAAATCTTGAAGCACTTAGAGACCCTTCAATTATAAACTAA
>MKIIPDPF_00219	
ATGGCTTCAAAAACTGAGATTTCTAATGAATTGAGGGAAGACCTAAAAGAAAAGCTTAGGGAAATATTCCAGTTTGAAAATGAGGATCTTGACTTTGGCATTTATAGGATAATGAATTACAGGCGAAGAGAAATTGAAAAGTTTATTGAAGAGGATCTTATCACTGAAATTAAAAATCAATTGGATCTACTTGGCGAAGAAGAAAAAAAAGGTCTGGAAGAACAATTAAAGGAACTGTCCTCCAAAAATGGTGTTAAGAAATACCTTGAGGCATTAAAAAGTGGAGATAAGGAGAGAGAGGAAATTTATAGAGTAGATTTTGCTGAGGAGATTGAAAAGTATGAAAGTTTGAAAAGGCAGATAGAAACGGTTAAAATTTCAGAAGACCTAGAAAGAGAGATCTACAATCATCTCATCAATTTCTTCTCCCGTTATTATGATAAGGGGGATTTCATAAGTAAAAGAAGATATGGTAAGAATGAAAAATATATGGTCCCCTATAATGGTGAAGAAGTTTTGCTTTACTGGGCAAATAAGGACCAGTATTACATAAAGACCACGGAGTATTTCAGAAAATACACGTTCAGGGTTGGGGCTCTGACAGTTAATTTCAGAGTTTTAGAGGCAGAGGAAGAAAAAGGAAACATTAAGTCACAGGAAAAGAAGTTTTTTGTTTTGAATGAGAGAGTCTTTGATTTCGATAACGAAAATGATGAATTGAATATCTATTTCGAGTACAGAGCTTTAAGTGAAGATGAAAAAAAGAAGTACAAACATGGAAACACCGTATCACAGGATAAAGCTAATGAAGAAACAATAAAAATCCTGAGGGAGAGGATCCCCGAAAAGGGGTTAGGGGAATTTATCTTCAGAAAGGAAGGAGATAAGACTTTAATTGAAAGGCATCTTTACAGGTACACAAAAAGAAACACAAGAGATTACTTCATACACAAAGATCTGAAAGAATTTTTGGAGAGGGAGCTGGACTTTTACATTAAAAATGAGTTTTTGAATCTGGAAGATTTACAGATATTAGATGATGGAGGGTATTTTGATAAATTAAAAATCTACCTTATAGGGGTTAAAGCATTCAGGAGCATTGCTTTAACGATAATCAAGTTCTTAGCACAGATTGAAAACTTTCAGAAGAAAGTATGGGAGAAGAAGAAGTTTGTTATTGATACGAATTATGTAATAACCCTCGATAAAATTAAGGAATATGGCGGTGAGGAGTTTTTAGAAAGCATCTTGGATGATATTCTGGAAGAATGA
>MKIIPDPF_00220	
ATGCATATTAATGGAAAAATCGTAGTTGTTGGGGTGTCTCTTATATTGTTATATTTTGCCATTGGGATTATTTTTCCAACAAAAACTTATCATGATTCAAAGTTTGGTGTTTCATTTGATATACCTCGAGATTGGGAGGTAAAAGATGACTGGGTCCGTACGCCTGATGGTAGGATGGCCTTTTCATATGAATCTGGACTCGTTTCCTCTGAACCTGGTACGTTATTCCCTGCGACTTTGGATCAGGAACTGCAAGAGACACAACAGGTTAAGGCTGAGCTTGGAGAGCCTGTATTGAATTATGGTTATACGAGTATAGATGGTAATCCTGCTGTATATACTGTAACAAGCACGAATTATCGCTATTATACGATAAAGAACGGTAAAGGCTATTATTTTGACTTTAATAGGAATATTGTGAATGATGAGGAGATAAAAAAGGTGGTTGAATCGATAAGGTTAGATTAG
>MKIIPDPF_00221	
ATGAATAGAAATCTCCTCATAATAATCCTCATATCCCTCGTTATCACCACTGCAGGTTGCACCACCAAATACCAAAAATTCTCTAATGAGAATATGTCATTCGAATACCCTCAAAACTGGGAGGCCATGCCAATACTGGATGACGTAAGCCTAACGGAAAGGGATGGTTATGGTAGAATCTTCATCAATCCCACCCTTCAGGATCTAGAAAGTTTCAAATCATGGTATGGACAGAGCGCAGAGTATGTTGGTGAAGAAAAAATTGGAGGAGTAACCTGCTATAAATATAAAGTTGATCATGGAGGAGCCTATATTTTCCAAAAAATAAATACTGTCTTCCTTGTAGTATACGGTGAAGGATCTGAAGACGTTGCAAAGCACATCATAGAAACATTAAATGCAACATACATTATTGAACCCACAGAAGCCCCTCAAATATAA
>MKIIPDPF_00222	
ATGCGTAATGGAACACTTCTGCTTGCAGCGCTGCTTGCAGTCTTTATACTTGCAGGTTCATCGGCTGCAGCAGACGTGGGTGTTGAACTCGATAAGAACAACACAAAGCCAGTGTATAACTCGACCCTCAGGGTTAAGGTCATAGCGAAGGCAGGCAATCAGAACGTGCAGAACGCCGTTGCAACTGTTAAGGTCCCCGAGGGCCTGGTCCTCCAGGACTACTACACAGGCCAGGGCTACTATGACCTCGAAACAGGTACCTGGGAGATCGGGGACATCCCTGCATATGAGGAGAGGTCCCTGACACTTGTGTGCCTCCTCAACACGACAGGAAATGTCACAGTGAAGGCCAATGTGACTGCGGATGGTGATGAGAACCCTTCCAACAACAATGCCCAGTTGAAGTTCAGGGTCAGGGGGATCGCGGACCTTGAACTCAATGTGACCAGCAGTAAACAGAGTGCCAGGCTTGGTGATACGGTCACATTCAATGTGAAACTCAAGAACAGGGGCCCCCACGCCGCAAATAACATCAACATTGCCAACTTCTTCTCAGGCGGCCTTGCGATTCAGAGTTACAGTTACACTACAGGTTACTTTGACGATGTCGCGAGGGAGTGGATCCTTGAGACCCTTGATGCCGGTGAGGAGGCCACCCTCACAGTTGTGTGCCTTGTTAACAGGACAGGTGATCTCTCTGACTATGTTTCAGTGCGTGAGGTGGATGAGGGCGATGTGAATGTCTACAACAACATGGCCCGAGCCTCAGTCGCTGTTAAAGGAACTGACCTGGACCTTGACCTCTCTGTGAGTAAACCGAGGGCCTATCAGGGTGACATGGTTAATGTGATATGCCGTGTTAAAAACAATGGTCCTGAGACCGCCCAGAACGCCAGGGTCAACTTGCAGCTACCTGCTAACCTGCAGGTCCAGAACGTCCAGGTGGACAGAGGCACCTACAGTAACGGTGTCTGGGTCATCGGTGACCTTGCAGACAGTGAAACAGCGCTCCTCAATATAACCGCCAGGGTGGTCTCAGCGGGTAACTTCACAGTGAACGCCACTGCGGTTTCACCTGAAATCGACGACAGCAACCTCGTGAACAACGACGATACAGTCCTGATGTCTGCAGCGATACCTAAGAAGGCCCTCAAGGTGAGGATAAAGAACAACTCTGCAGTGACCATAAGGGTGCTCTTATATGTGAACATCAATGACCACGGTAAAATCACCAGGAAGACCTACAATTTCTACCTGAAGAAGGGCCTCAGCAGGGACCTCAGCCTGGGATACTTCCAGCTCGGCACCACTGCACTCTTCAAGCAGTACACCTACAACACCAATTACAGGTCAAGGACGATATCCTATGAGAACACCTACAACACCACAGATATTAAAACAAGCAGAGTCAGTGTTTCAGGAGTCAAAGGAAGGCAGAAAGCACCTGTTGTCAGAATAAACACCTTGTACTTCGATGAAAACGGATCTACAATCACTTAA
>MKIIPDPF_00223	
ATGCCTTTGGGTACAAACGAAGTGTCTTATGTAACCATACAGATTAACAGATTCATAAGTTACATAAGAATATTAAAAATCGAGCATTGCCCTCCAATAAATCTAATATCAAGAATTTTCAGGTATTATAATCTAAAACAGGGAAATACCATGTTAATACTTTTAAATCTTCCATTTAGAGATTATTTCAAAAAATATTTATGA
>MKIIPDPF_00224	
ATGAAATCAGGGTTTATAAGTGAAATGGTGATTAAAATGCCGCTAAAAGATATAAACTTAAAATCTCTTGATGGGAAACTAACGCTCTCAATGAGCATTTTTGTCCTGATATTATCGATACTTTCATTGATTTTATGGTTAACAGGACCATCGAGTCTGGTTGAAATAAGACACTTCCTGGATACAAATCCAGTGGTATTCACAAGTTTCATCTTGCTGGCCATCTCAATCATCACAGTGAGGACCTCAATGAAGATAACATCTCTGATCCTTGCAGTTCTCCTGATACTACTGCAGATGAGTGGAAACTGTAAATGCAACTGCAGATGA
>MKIIPDPF_00225	
ATGAGTGGAAACTGTAAATGCATGCAGGGACTCCTCAACCTCCACCTGCCAGCAACCTGCACTATCACCTCAACAATAATCGCAGCCTACGCAATAGCCGTAGTGCTGTTCACCATAAGATACTATTCTGCAGCCCAGATCATCAGCTACACTGCAGGCACAGTGGCATATGCATCATTCCTCTCAAGCATTACAGGCATAGCAGACACATTACCACAGTTCAGAATATGCATAACATCCTCTGCAATGATGGTATTTGTGGCAGTAGGACTGCTCAGCACCCACCCATCAAAGGGGGTCGTCGAACCAATATACTCCCATAACATAGGAGGTTACACGGGGAGAATGCTCATCCCAATCATCATAGGCGCCGTAACCATCACATCATTCATAATAATCAGCAGCAAGAGATACCTCCCCTTCTCCGCAGAAGTTTTCATCGCAGCACTGAACCTTGCACTCATAATCATAATAATAACCTTCACAGCCTACAGACTCAACAGAGTAGATGCAGAAAGAATAAAAAACCAGAAGAGGATGGAGAGGACCTGGAAATTCTTCAGGAAAGTCGTAGAAAACCTTGAAGAAGCAATCGCAGTCCTCGACAAAAATGGAGAACCCCTGCACAGAAACACTGCAATGAAAAACCTCAAAGTGGATCTAAAGGAACTCTGGAAGGAAAACCTGAAAAACAAAAACCTGCCACAGCCAATCCACACATTCAAAATAGATGAGAGATACTTCACAGGATGGGCCATACCCCTCGACGAGGGAGGCATCATCTCACTAATGGACGTCACAAGACTCATAGAAATACAGGAGGACCTCAGAGCAAACATAACTGAAAAAGAGGCCCTTCTCAGGGAACTCCATCACCGCGTCAAGAACAACCTCCAGATAATAACGAGCCTCATAAACATACAGTTACATGATGCAGATGAGAAGGCACGGGAAGCCCTGCTGGCAATCCTTACCAGAGTAAAGGCCATGGCCATAATCCAGGAGTCCATTTACAGCGCTGAAACCTATACCATGGTCAATATGAGGTCATGCGTATCTAGACTAACAGAACACCTGAGGTCACTGTTCAACGCACACAATATAAATTTCCATATCAAGACAGACCTGAAACTCAACCTGGAAACGGCCATGCCCCTCTGCCTCATAATAAACGAACTCGTAACAAACTCCATCAAACACGCATTCCCAGAAAACAAGGGAAGTGTTCACATTGAAGTGGAGGAAAAAGATTCAGAATACCACTTAAGAGTGGCAGATGATGGAGTAGGACTCAGAGATAATGAAGAAGGGACGGGTCTCAGCCTTGTAAAAAGCCTTGCACGGCAATTAGAAGGTGAATTGAGGATACTCACAAGAGAGGACAGGGGTACTGAGGTCATAATACCTTTCAGGGAACTGGAATACAAAAAAAGAAGATAA
>MKIIPDPF_00226	
ATGGATGGCCTACCTGTTTGCAAGGACAGCGCAGAGCGTAGGCAGGATGTGATTTCCTTGAAGAACTCAGAAATCGATGAGGTCATGAAATTCATCTGCAGGTTGGAATATGATCACGGGAAGAAGATATTCCTCCAGAGGGTCTACCTGGACCTCCATACTGCCTGCAAGCTTCATATTCTGAGCTTCATTGAGGGGAGGTCCAGGAGTGATATCTCAAGGATGGCCATCAGGAGGATAATCGAGGAATATGAGGATGAAAATGGGAACCTGATTAACAGGGCAAAAAGGGAGTTGATGTGGATATAA
>MKIIPDPF_00227	
ATGGATTTTGACGACCACTGGGAAGATATGGATCTGGATGAAGAATTTAGGGACCGTAGAGTATGTGAAATTGATGAATACGCCTTTATATTCACAGCATCCATGATAATTCTGGTATTGTTATGGATGGCCTACCTGTTTGCAAGGACAGCGCAGAGCGTAGGCAGGATGTGA
>MKIIPDPF_00228	
ATGAATAGTGAAATAAGAGCCGCCCTGTCCTCAGCGAAAGAAACTGGAGAACCAACAGAAAGACTGCCCTTTGACAGAAAAAATGACAACCGCCTCTTTATTCTAGAAGAAACCCTGTACATGGACACAATTGAAGAACATCTCCTTGGAATACACCTCCACCTAGAGGTACACATCCTCTCTGGAACCAGTGCCCAGGGAAGCCATAGATAA
>MKIIPDPF_00229	
TTGGAGAAACTCATCAACGAACACCTTGAAAATGGCAGGAGCGTGGCTGTGAGATACAGGGACGTCACAGAATACGATATAAACGCAGACTACCAGGTCATCTACCTGGAGATTATAAACCCTGCAAAGGAAACCGCTGCGGTAATACTCTCAGAGCTTATAGAATCATCCAAAACCACCATATACAGCAAATACACTCTGAATGAGATCACAAGGACCATAAAGAAAAGAACAAAAAACAGGGACGTCCTGATAGTCTTCAATGATCTGCAGGACCTCTCAAGGAGTTCAACCCGCTTCTTCATGGATATAATCAGTGAGGTCCAGATACTCTGCAGCATACGAGCAGAGACAAAGGGATACCACGCAAAGCTCCTGAACAATATGAAGGTCCTGAGCCTCGAAGAGGATGAAGTAACCGATATAAAAATCCCCCTGATTATAATGGGAGGGATTATAGCCTTTTTATTATACCTGAAGATTGCAATGGGCCTTAAGGGAAGTATTGCCTATCTTGTTCTTGCATCTGTATGGTTTGGAACGATAATAGCAAGGACACTGCTCTGGATTGCATCATGA
>MKIIPDPF_00230	
ATGAGATGGTACACTCATGCGATTTTTGCATTTATCATGGGCGCTGTCCTCGGTTATATCCTGGGCGTGGATCTGGGGCCCTACTATTTTATTGTTACAGTTGCATCAGGTACAGTAATTGATTTCCTGGAGATTGCAGTTTATGATAACCACAAGAGAAACCTACACAACCTCTTCACTCTGATACCCCCAGCTCTGCTTTACATCATGTATGATGCCACCATAGGCGCGGGACTGACAGTGGGGCTCTTCTCACATATTATACTTGACTGTATGACACCTACAGGCTGCCCACTCCTTCACCCTTTAAAGAAGATGAGATACGCTGTGAAATGGAAGAACAAAAACTCCAAGGCACGTGAAAGGAGGATCCTGGCAGTAATGGTCGTACTTGCATTCTGTACAGTGGTGATAATGGTTCCGCACAGCCCCGTGAATGGCATGATCGAATCATGGGCGGCAGGCCAAAACACAGGCAATAGGTCAGACCAAGGATTTACAGGACCCCACCTGAGTATAAGCAACCCTACAAGGGACGTATGGATCCACCCCTTCTCAAATGGAAGCATATTCATAGATGTAGAAGAGGATCCATCCAGTAAGTACCACCACACTTCAGGCCCATCCAGATCCAGATATAAACCACAAGGAGACCCAGATAAAAAAGAAAAGAAAAATGAAAACAATACAAACAATTTCAACTCCTCTAATCAAAGATAG
>MKIIPDPF_00231	
ATGGTGATGGTGATGATAAAGACATTCACCGCGATAGTAGACAGGCAGAAAGACGTTGAAACCCTGCAGGAGATGAGAGATTACATAGATGCAAGAATCAGGGCCCTGGAAAGCCAGACCTCTGAGGCTGGAGACAGGTCCTCACGTAAGGGCAGGGAGGTCGTGGCCTCAGTAACCTACAGGCTTGAAAAGGTGAGGTGCGGGAAAAAAGGCTGCAAGAAATGTCCCCACGGCCCCTACTGGTACGCCTACTGGAAAGAAAACGGAAAAACAAAATCAAAATACATAGGAAAAACACTGAAACCAGTGACTAGGACACTGAAAGCTCCTCAATAA
>MKIIPDPF_00232	
GTGTCAGGTTGTGAGTCAAGGATGGTTCGTGGCAGGCTCTTCATGGATAGGATCACAGGTAATTACTATTTCTTTGTCCCTGATGAGCCTGTGTATATGGAGTGGTTTGATGAGTACCTCGCAGTTCTGTATCTGATGCCTGATGAGGCCAGGTACCTCTTCACTGAGGATGAACTCCTGGATGTTGACAGGGAGGGCTTCTCATTTGTTTCAATGCAAAAAGAGGTTATTGAGGAGCTTTCAGTGTCCTAG
>MKIIPDPF_00233	
TTGAGTGAGTATGTCAACAGTGAGGCGTTCTTGAATCGCCAGAATGACCTCAAGAGGTCCCTCATGCAGGAGAATTTTGATGTTCTCAGTATCAGGGAGCGTGAAATGCACCTCATGCTTGCAGGTGATGGTGAAACGGTTTTTCTGTTCATGGTCCTCCTGCCATACATGGAGGTCTTTGAACTCCCCAAGGCTTACATCTGGAAGCTGAGGAGACTTGCAACCAGGTTCAGGGCGAGGCCCTTTGTCACGACTCTGATACCTGAGGTGAGGCACTGGTTCTTTGTACCCCTCACGGCCCTCAGGGATGACGGGTCCTCATTTGTCCTGGATGTGGAGTCCTGCAGGCACAGGGGTTTCTACCTGCAGAGGTTGATTTCAGAGGAACTTCAGCAGAGGTTAATGTAG
>MKIIPDPF_00234	
ATGGCCCTCCTCAAAGGCATGGATGAGGAAGAATTCCTGGAGAAAATCATAACAGACAAAATCAGTGACATTAAAGGCAAAAACAACTAG
>MKIIPDPF_00235	
ATGGAAGCTGGAACTCTAACAATTATACCAATGAACGGAAACCTTCTCGAAAATTGGATTGCCAGTCACTTTCTAGAAAATACCAATGCTCTTGAATTTCATTTATATGATAGTGACAAAGGTAGTGACAATGAAAATCGTTATCTTGAATCTATTAAGAAGGTCAATCAAAGGGAGATGGCTCTTATGGAACTCTTACAAAACTACGCGAGATAG
>MKIIPDPF_00236	
TTGAAAATTTCAAATATTTCATTTGAAAATTTCAGGTCTTTTAGGAACTCTGAAGTCAATATAACTGATATTAATGTTTTTCTGGGTAAAAATGACCAGGGTAAGTCTTCAATTCTTGAAGGTCTGGATGTGTTTTTCTATGATGGTAAAGGAAGTATTAAAGCGACGAAAGATGATTTGAATAAGGATGCTGTAAGAGAGGGTATTAATGAATTTGCCATAGGTGTTCAATTTGAGGGATTTCCAGATCCTATTATTATAGATGAAACGAATGAAACATCCCTAAAGGAGGAATACTTGCTTAATAAGGATGGAAAATTGGAGATTTGGAAAAGATTTAGAAATGGAAACCTTTCATCTACACAGATTAAATGTTATCATCCATGCAATGATGAGTTTCTAGGTGGCCTAATAACAAAAAGGATAGGTGAACTCAGGGATTTTATTGATGAACATGGACTGGTGGTATCTGATAGAAGGAAAGCTGCTGAAATGAGGAAGGCTATAAGAGATTATTTTTCAAAAAGAGATGGTCGATTAATTTTCGAAGAGGTGTATATCCCTATTGACGGGACAGATTTGAAAAAGATCTGGGATAAATTAAAAATGCACATGCCTGTTTTTAATTTGTTTGCAGTAGACAGGGAAAATCTGGACAAAGATTCTGAGCTACAAGATCCTCTTAGAAGTAGGATAAAAGAAATATTCTATAGAGAGGATGTTTTAAACAGATTAAATGAAGTTTCAGAGGAGATTGACAATGAAATCAGAGCATTTGCAGAGAACACAATTGAGATGTTCAGGTCACTGACTAAAAATGAAACAGAAATCACTCCGTCTATACCGTCTACAGAGGATTTGAAATGGGATTGTGTATATAAAAACATCGGATTTAACACAGAAGACGATATACCTATGAATAAAAGGGGTAGTGGTTTCAGAAGGCTTGTTCTTTTGAGCTCTCTCATTGCAAGAATAAAGGAAGAGGTAAATAATGAAGTAGATGTAATTTATGCAATAGAGGAACCTGAATCTTCTTTGCATCCAAAATGGCAGAAAAGACTTGTAAAGGCTCTTATAGAGTTAGCAGAGAGAGAAAAGTATCAGGTTTTTAACCACTCACAGCCCCAATATGATGCGCATCTTTGA
>MKIIPDPF_00237	
ATGCAGAAGGTTCTGGTCTCTGCCAGGTGCAAGCCTCAGTCCAAGGTGATAATAAAGAACAGTAATTACAGCTACGGGGATGCCATCGACTACTTTGCCAATAAGATCAGCAGTGAAAGCACGAGACTCCGTGTTGAGATTGAGCTCCTGAAGGATGAGATCAGTGAACTTGAGGACATCCTTAAGAAAACGCAGAGGAAGATTGAGGAGAAGCGTGAGTACCTCCAGCTTCTTGAGTCCAGGTACTCTGCTGATTTTGAGGTTGATGAGAAGATCCTAGAATCAATCAGGTCCATTAAGAGCATAGCTGAGTCATTTGACTGTGATCCTATGGAGATCAATGAGTTCACAGGTAATGACACTATTGGTTTCCATGCCATGAAGTGTGGTATAACCAGACTTGAACTTGAGGAGCTCCTGAGAATGAATATTTAA
>MKIIPDPF_00238	
ATGAATAAGGTTGTTGAAGATGATATCAGGGAGATACTGGAGGCCATTGATGCATTTGAGAGACTGGTTAAACTCCTGGATGATGCTGAAATGCTTCTGAGGGAGTGA
>MKIIPDPF_00239	
ATGAAGTTTGGAGATTCGGACCATGTGATATTTGAGACCTGGGTACTTAGGAAGGGTTTGGAGAAGTCCACCTTCAAGACTTACCTCCAGTGCCTCAAGAAGTACTGCATGGTCACAGGCATGACCCCTGCAGAACTCATAACTGAGGCAGAGGAAGAGGAGGAGGCTGGCATCAGGATGAGAAACCGCAAGATAAACCTGCATCTCCTGAAGTTCAGAAGGGTACTGGAAGATGAGGGCAAGGCCCCTTCCACCATCAGCCTTTACTATTATGCCGTAAGGTCATTCTATGAGGCCATGGACATCACAATGCCAAAACTCAGACAGCCCTCAGGGGACATCTGCCTGGAGCAGAACTACGGCAAACTCATCACAAAGGAGGAACTCAGGACACTTGTGAGCATGGCACCTCCCAGGGAGAAGGCCCTCATATACCTCATGGCACTCTCAGGTATGGCGCAGGCAGAGGCCAGGAGGCTGACCATCAGGAAGTTCCTGGATGCCGCGGGTGATGCCATTGGCCGTGAACTTGAAACGGTTGAGGACCTCTTCAATGCCAGGGATGAACTCATGGATGAGATCATAACCCTGGATATTGTCAGGAAGAAGGTGAACTACCGCTACATGACCTTCATCCCACCTGAGGCCACAAAGGAGATCCTGAATTACCTCAAGGAGCGGATGTATGGCAGGAATGAGAAGATACGCATCAGGGATTATGATCGGGCCCTCTTTGTTAAGGTAAACGGTGAGGACATTGACAGGGATATCATCGTAACGAATTTCAGGCGCATAGGCCTCGAGGCGGGTTTCAAGAAGAAGGATGGTGCCTACAGTTTCTGGAGGGCCCATGCACTCAGGAAGTACTTCATATCCACCATCATTAACAAGCTGGGTGACAAGGTCCTGGCGGACTTCCTTGCAGGTCATAAGATCTCTGATGTGGATAGAGCCTACTGGTACATGGATCCTGAGGACCTCAAGAGGAGGTATATGAAGGCCCTTCCGTATCTTTCAATTGATGGTGTTGAGGTGAGGACCATTGAGGATAGGGATTACAGGCGCCTGAGGGAGGTTGAGAAGATCTATAATCAGATGAAGGAGGAGATCCAGAAGACCGAGAAGCTCATAAGGATATTCAAGCAGTACCCTGAGATCAATGAACTTTTGAGTAAGAGAATTCCTGATTAG
>MKIIPDPF_00240	
ATGGCCAACTATCCACTAACTTCAAATGCAACATCATATCATGTGATAGTCTCCACTGGGGGTGGTGATGATGACTTGCCAATGTTTTTCATGGATTCAACGCCTTTGAAGTGGGTTACAGTAGGTTCAGACACATTTTATAACTTCAAATCAGCATACACGGATGATTCCCATGAGAACATTTACATAAGATGGGATTCTCTCTCAAGGACAGGTGTGATGTTTTACTGGACCCTCTCAGATATGACATATAATGGTGGGGAGACACTTCAGGGACTTATAAAGAATGCTCAGTGTATAGGAATGCTCGCAACTAATCCATCAGCACTCTACAAGTTACTTAAAGCAACAAACATCGACTATCAGACCTTTAAAACACTATGGGATACTGGAATTGACAGCGAATACATTTCATCCATCCCGGTAACTCCAATTGAGTGGATAAGCACAGTCAGTGTCATCCCACGTGAGGAGTACAGTGCAATGTATGCCAGTGGTATTAATGCTGTCATGGTAGCCAATAGAGCCCTTCAAGCTGCTGGTTTTGAACCGCTTGACAGTGATGATCTTCTAATAACATCTGCAGGTTACTCAGAGACACAGGGAATCTCTGCTGGCGCCATTGATGGTATAATATCAGCAACAGGCATAAAATTTAAAAACATATACTCCCTCAAAAGAGGTACGCAGACACCTCTCTGGTACGTGTTCGTTAAAAAACCAGACGAAACGACAGGTCCACTCCACGCGGTTTTTGTTGATGGTAATGGAGCCATAAGACCGGTCACATATGGAGGGACACAGTTCAATGTGTTTGATATCAGCGCTGTAAACCTTGCCGGTGCTACGGGAACCGAAGGCTATCAGAAATCCCTCGCAGTCGCGTCAACCTATGGATACAGCATTCCCCAGTACGCACAGCAGGACTACTATATTGTGAGTCTGGCGAACCAATGGGCTTATGCTATGCCCTACGAGTTCGCTCTGGCTGCCACCGGGGGTGGATGTCCAGGGTCCGGTCTGGCACAGGGATACGTGCTTGCCAACATAATCCGATCATGGCTTCCTCTATCAGATGGGCAGTACTATGCATACATCGGTGTGCCTGCTCACTGTAAGGAACAGGTGCTCATGGAGGTCCTGGGACTCTCAGCAGCGAGAGGTAACTATTTCACGACAGGAACCAGAACAGCATCAGATGCCAGTGCAGTTGGTATTGCCATAAGGTGGGATCCTGTTAAGAACACGGGAAAGGCCATACTTGTATCCTACAATAAAGATGCAGTCAACGCCATACAGCCAGCATCTAACAGTTACTACAAAACAATGTACTGGGCTCTCTGGTACATTACACAGGCATTCCCTGGTAAAGAACTCTATGGTACAGTGACGTCTGCTTATTCCATTGCAAAATCAGTAACTCTGACATCAGGAGAGTTCAAGTCATTAATTGCTGCCAGTGATCCAGTGAGCTATATTAAGGACTTTGAAGATGTTACAGCACCATCTTTAAATGTGCGAGTAGATGACTCCACACTGTACATGGATATCAATGAGGAAGGGACGATCTTCTATTCCTTTGATGGCAGAACATGGAATGTTTACAGTGCACCTGTCAAACTGGGTAAGCATGTAAAGACAGTCTATTACTATGCTGTTGATCTTGCAGGAAATGCCCATCAGGTAGGCAGTATAAGTGTTCCAGAAAACCAGGCTCAGAACACACCAGAAGTTTCCTATGGATCAGTGACAGCAGGAAAAGCTTCAGTGATTTCGTGGATCATGAAAAGAATAAGATCTGATGACTCCAGTGCTGTGGTCGAAGAGGTTACCGGTCAGGGAACATCATCACCAGTAAATCCAGCGGAGCATCCCGGCAGTGCATCATCAAGCTGGTTTATACCTGTGTATGCGGCAATTATTCTGGCTGTCGGGGGTCTGGGCATGTACCTCTTTAGGAGAAGGGCCAGCAGATCCAACGAGGCAACATGGCAACCGGGCAAATAA
>MKIIPDPF_00241	
ATGGAGGTGAAAATTGAAATGAAAAACAAACTTCTGACTCTAGTGATCCCAGTGCTAACAGTGTTTCTTTTTACCGGTATCAGCTCAGCGACACCACTGGAAGATATTACACACCACATCTCAAATGACGCGGAGACTTCCCTGAACATATCAAACGCAGATGATATGATCCTTATAACAAATGCCGGTTCAGCAAGGTATTCCAACACCACAACAGAAGACGCGATACAGACCGTGATGGAAACAGTTCCTATAAAATATTCAAAGATTTTTCAGATGAACCAGCCGGACCATGACCCAACCTTCACATTTGCCGTGAAAAACAGCAAGGGATATTATGCAAGGAAATACACAGTTCTTCAGTCAGGGGAAGTGCTAAAAACACCCGTAGTATACATAGGTCTTGACATGACTGAAAACCAGTTCCAGCAGGCAAAGGCGAATCTGGGTTATGATGTGCTGAGCCTGCTGAGTGCATGGAATGCTGGCGCACCCAGTGATCTTTTAAAGGTTGGCTGCGTGGACTGGAAACGTTAG
>MKIIPDPF_00242	
ATGATGATTCATGGATTTAAAAGACTTGAAAGTAAGAGAAACCATGTATACTTAATCCAATCAGGTACAGAAAGTTTCATCGTCAAAGTACACAAAACCAGCGAAAAATCTTACCTCGAATCAGAAAATGTGAAACTACTGAGGGATAAAGGAGTCAGAGTGCCTAGAATACTTGGTGTATCCAAGAATATCTTGATTGAGGAGTTCATCGAAGGAAAAACCATTGGAGACCTGATATCTAGGGCAGACACAACATGGACAGAAAGCCTTGGAAAGTGGTTCTCAGAAATCCACAGTATAAAAAAACAGTCAAAGACCCTTTTAAAAGGTGACTGCAATCTTAAAAACTTCATATTCACAGAAAAAGAAATTTTTGGGGTTGATTTTGAATATATACACTATGGGAATCCCTATGATGATCTTGGAAAACTATGCTTCTTCATAATGGATAGTAACTCACAGATGTCCATGAATGACAAAAAACACCTTATAAAAAGGTTTCTGAGTGCCTATGAAGATCACTCAAAAACTGTTGTAAATCCAAAAATTGTGGCTGAATACATGGAAATCGAGAAGAAAGGGGCCCTGATAAGGAGGGAACGTCATACTCCTAAATGGTTATAA
>MKIIPDPF_00243	
ATGAGGGAGAGGGGATGGTCCCAGAAGAAGATTGCAAGGGAATTGAAGACCACAAGACAGAACGTGTCAGCAATAGAAAGAAAGGCCATGGAGAACATAGAGAAATCCCGGAACACTCTAGATTTTGTTAAATTCCTAAAATCACCTGTAAGAATACTTTGCAGACGCGGGGATACCCTTGATGAAATTATAAAGAGATTATTGGAAGAATCAAATAAAGAGGGCATACATGTAATACATGACTCAATTACACTCGCATTTCTGATAAGGGAAAAGGCCAGCCACAGGATCGTTCACAGGGTTGTTAAAAGCGATTTTGAAATAGGAGTGACAAGGGACGGAGAAATTATCGTCGATCTAAATTCCTAG
>MKIIPDPF_00244	
ATGTTACTAATAGCCAGGAAGGTCCTTGATTTTGAAGTCGATGAAGAAATTTATGTTACATGTGAAACGACAAACTGTTTACCCGACGCATTCCAGGCCATATGCAAATCAACAATAGGAAATGGGAGACTGAATATCCTGGACACTGGAAAAATGGCTGTCATCATCAACAGAAAGGGTATGCCTGGAGAAACAGTCCAGGCTCTTAGAATAATACTGGATCCTGAAAAGACCGTCAATTACCCGATCATACATGAATGGTACATGAACACCCGCAAGGTATCCGCAGAAGAAGTGAATCCAGAACTCATAAGAGCCGGTGAAAATCTATATTCCTGGTATTTTGTTGATGTGATCGTTCCAGAAAAAGAAAAGAAGATAATTGAAATCTGTAATCTTTGCAACGAACCTTTCATAAAAAGAAATGAGCTGGATCTCTGTCCAGCTTGTCTGAAAAGATAA
>MKIIPDPF_00245	
ATGGGATTTGTGTTGGTACCAAAATCAGATTTCCAGATACCTCTGGAAGCAGATACCATAAGACCCGATCTGTTTGAAGGGCTGGATCTTGATGAAATTCGTTCCCTTCAAGTATACGAAGGGAACATCAAAAGACCCCTAGGCGAATTTTTTGAGATAGCAGAGACATCCCATGAAGATCAGTTAATACGGATCGATGGGGATGTCAGCAGGGTGAAGTATATCGGTTCAGGGATGAAATCCGGAAAAATCATCATAAACGGCGATGTCGGACTCCAGCTTGGCTGTGAAATGAAAGGCGGTGAAATAGAGGTAAATGGAAATGTTTCTTCATGGATCGGCATGGAAATGCATGGTGGCACCATAAAAATTAATGGAAACGCGGGGGATTATGTTGGCTGCGCATATAGGGGAGAGTGGCGTGGCATGAAAGGAGGTAAAATCATTATACAGGGTAATGCAGGGAACAATATTGGGGGTGGTATGATGGCCGGAGAAATTTATATAGGTGGAGATGCAGGTAATTTCTGCGGCATCCGAATGAATGGGGGTGAAATAACAGTACGCGGGGATGCTGGAAGGGCCCCCGGAGCAGAGATGGTATCAGGTATCATCAAAATTCATGGACGGATCTCCTCTCTCCTCCCGGGATTCAAGGAGATCTCAACATTCAAAGAAGATGGATCCCTTATGATCCTATTCAAAGGAGATCTATCCGAAAAAAATCCGGAGGGTAATCTATACATCAATTATAATAAGAACCTTCACATTCTAGAGAATGAGACCGATGAAGGGAGAGTCATCACAAAAAAGGGAATTAAAGTAATCTACAACAGTGGAAGTACGATCCGTGAAGGGCAGATAATAAAGGGAGGCAATAAACTCACAGATGATTATATAGATGAATGTGCACGCTGCTGTATTAGTCCTGAAGACTATAAGCTCCTAGGTGAACCCGAAAATGTTGTCGTATCATCACATGGAAATGAAGTTGTTCTGAGAGCTGTTGAGGACCCTGGAATCCAGATGGGAACAATATTCATACCCAGAGGTATATGGGCCAATGTGCTAACGCCACCGTATACCGAGTCAACCGGTTCCCCAATGTATAAAGGAGTGCCGGTTTATCTTAGAAAGGCTTCACAAGGTGAAAGGATCCTGAGTGCCGAGGAACTTGTAGAGGAATACGGGGTGGGAAAATGA
>MKIIPDPF_00246	
ATGAGCGTCTATAAAAATGTGACATGTCCCGTCTGCGGAGGGTCTTGTGATGACATAGAGGTTCTCTATGATGGGAAAACAATAAAAACAAGGAATGCTTGCAGGATGGGGAATGCAAAGTTTCAGGAGATGGTCAGCTCCCACAGAATACTTAGACCCCAGATTAAAACTGAAAGTGGTTTCAGATCCGCAGAATGGGATGAAGCCCTTGACGCTGCAGCAGAGATACTTACAGAGTCAAAAAGACCAACCCTATTCATGGGTAGTGAGATGTCAACTGAAGCCATGGCTGCAGGTCTTGAACTTGGTGAGTATCTAAATGCCATGGTGGATTCAAATGCAACCATATGTCATGGCCCCACATTAATGGGAATCCAGGAAGCTGGACAGAGCGCTGCTACGGCAGGTGAGATAAAGAATAGAGCTGACGTCATCATTTATTGGGGTACAAATGTTATGGACTCCATGCCTCGCCACATGTCACGTTACAGCATATTCATGCGCGGATTTTTCAGAGAACGTGGTAAAAAAGATAGAACTGTCATCTCCGTGGATCCCCGTGAAACAGCAACAACTAAAGCCTCCGATATCCATCTGCAGCTGAAACCAAACTCAGATTATGAACTTTTTTCAGCACTGCTTACAGTTATAAGGGGCAATGAACCGCACAGGAGTATTGAGAGTATAACAGGGATATCAGTTGAAACCATAAAGGAAGTCGCAGACATAATGCTGAATGCGCAGTTTGGAGCCATCTATGGAGGTCTTGGACTTGCATCATCAGAAGGTAAGCATAGAAACGTTGAGATGGTTCTCAAACTGGTAGCTGCACTTAATGAACACACCAAATTTACAATAGGAGCCATAAGAGGTCATTGTAATGTTGCAGGATTTAATCAGGTGGCTTCATGGGAGTATGGTTTCCCCTTTGGTGTTGATTTTACAAGGGGTTATCCACGCTACAACCCCGGAGAAACAACTATAGTCGATCTTCTCCAGAGAAAAGAATCCGATGCGGTCCTCGTTATATGTTCAGATCTTGGAGCTCACCTCCCCAAAGAATGCGTTGAGTATATGAAAGAGATTCCTGTAATATGCATAGATATTGCCCCATGTCCAACAACACTTGTATCTGATGTTGTGATCCCTGGAGTTATTGATGCTATGGAGTCCAGCGGCACCTTCTACCGCTTTGACAATGTTCCCATCCACCATAAGGCATTCACAACATCACCATTCCCTGAAACAGAGAGCAACGAACATACTCTTAGACAGATCCTTGAGAGGGTTAAATCAATTAAAGGCGAATAA
>MKIIPDPF_00247	
ATGAGTTTTCTGGATATAGATAATTTAGAAATCGACCTTGGCGAATTCGTAGTCAGGGTAGATGAACTCCACCTTTCGAGGGGAGATTATCTTGTTATAATCGGCCCGACTGGTAGTGGTAAGTCTATCTTTCTTGAGACCATCATGGGGTTCTTTGAACCGATTTCGGGGACGATATCTCTTGATGGGGCGGATCTAACCACCCTCCCACCTGAGGAACGTGATGTTAGCATAGTATATCAGGATCACTGTCTCTTCCCTCACATGACCGTGGAGGAGAATATAGCCTACGGCCTTCGTAAGCAGACAGAGATGAAGGAAAATATTCACAGACAAGTCCATGAAATCGCAGCTATGATGGGTATAGATCACGTACTGAATAGATACCCTGGAACCCTCAGTGGAGGTGAGCTCCAGAGGGCATCGATAGCAAGGGCAATCATAGTGAATCCCCGATTGCTATTGATGGATGAACCATTCAGTGCCCTTGACCAGAGAACAAAGATATCCCTAAGAAAACTTATCGCAGATATCAGGGATAATTTTGAAACCACTGTGATCCATGTTACACATGACCTTGATGATATATGGTGGCTTTCAAATAAGGTGGCGGTGATGAACCATGGAAAAATCATTCAGATGGGTAAAAAGGAGGAAGTCATCAATAAACCATCGCCCTACTTTGTTGCAGATTTTCTGGGTGCTAATATACTTGAAGGGACTGTTGAAGGCCAGGTGAATGGGCTCACCTCTGTAAATGTTAATTCAAATATCTTCAGGACAGTTGACTGCGGGGAGGGGTCTGTGATACTTTCCATCAGACCAGAAAATATAATGATAGCAGCTGATCCGTTTATGGCATCTGCACAGAATATCTTCAAGGGTACAGTTGAAGACATTATAGAAACTTCAAGGATTGTTTATGTAAACTTGAGGATAGGGGATATAGTTCTGACCTCGGCTGTAACTCCAGGCGCAGTCACTGAGCTTGGTATAAGAACGGGCGAAGAGTTTCAAGTTCTGATTAAAGCCACGAATGTCTGTATCATAGGAGAAAAAAATAAAAATGGTTAG
>MKIIPDPF_00248	
TTGTCCATTGAGCGAGTGAGTATTTTCAGAGGTACTTGCAGATTCTTTGCGGTCATCTTTGTGGCCGCATTTTTTATAATATGTATTTCACTCTGGACAGTATCCTCTCCGCAATCCATCCTGAATTCATTCACAAGTGCTGATATGATCCACTCAGTGAAATTATCTCTTTTAACATCCACTATAACAACAGTGATTGTGATGTTATCTGCGCTGCTCATTGCTTATTCACTATCAGAGGACTCCTTCAGAGGGAAATCCATTGTTAAAACAGTGCTGGATATTCCTATAGCATTCCCTGAAATTCTTATAGGTATAATGCTTCTCATATTTCTTGGAAACACCCCTCTAAATTATATGATGGATGGACTCGGTATTCAGATAGTCTTCACGGATCTTGGAGTCATCTGTGCACAGTTCTTTGTCTCTTTACCGTATACGGTCAGAATATGTTACTCCACATTCTGTAACATAGATAGGAGACTCAAATTTGTTTCCCGTTCCCTTGGATATACAGAATTTGAGACATTCAGGAATATCATGATCCCTTTATCAAGGGATGGAATATTAGCTGCAACAATAATTACCTTTTCAAGATGCATAGGCTGCTTTGGAGCGGTACTGATAGTTGCTGGAGGTACCTATCAGAAAACAGATACGCTGCCTATATCTCTGTATCTTAATTTATCCTATGGAAACGTGGAGATGGCTGTGGCATCCGGTATCTTCCTTATGATAATTTCATTCATAACAATATTTTTCCTTGAAAAAATGGGGGCTTATGGGAATGAGTTTTCTGGATATAGATAA
>MKIIPDPF_00249	
ATGATACATGAGTTTATCAGGGATAAAATGAACTATCTGATACATTCGTCAGCCATGGAGTCCACATATGTCGAGATCTCTGTGAAGAACCCTCTCCTTGATACATCAACCATCAAGGATTATCCTCTTGTTGAGGGGAGAGAGGTCATGCTCAGAGCGACTCTTGAAGATGGTACTGTAGGGGAGTGCTTCACAGCTACTCCCACTCATTTCAGAGGAACCCTCGGGGAACTTTTAGTAAAAGGGAAACAATCGTGTTTGATAGCTACTTTCAATGCACTCATGAGGAAGAAGGGTTTCATTGATAGGACAGTTCACTGCACTGGAAACGCTCCTGAAAGGTGTGCTGAATTACTTTCAGATTACCTTGAATTGCTGGGATATGACAGAGTTGCTTTGCTTGGGTTTCAACCGGCGTTTGTAAGGAAACTTCACGAGACATTTGGAGACAGATTGCAGGTTACAGATCTGAATCCTGGAAATAAGGGTAAAAAATATGGTGTAGATGTATTTGATGCAAAAAAAAGCAATAAGAAGATAATTCATAATTCTGATGTTTTAGTGGTAACCGGTTCTACTGTAGCTAACGGTACATTTGAGGATATCATGGCCATGGCATCAGATAAAAGAGTAATATTTTATGGAACAACGATAGCAGGGTTAGCAGCACTGATGGGAGTTGAACGGTTTTGTCCATTGAGCGAGTGA
>MKIIPDPF_00250	
ATGGATAAGAAGATAATGGCGTTTGTAATAGGGTTGCTGATCCTTTCAGCGGTTACAGGAGCGTATCTTATCACAGGAAATTCAAAGACTATGAAGGGATCAGAGATCACAGTCCTTGCAGGGGCAGGGCTCATGAAACCAATGAATGAGATAATAACTAATTTTGAGAAAAAGACAGGAAAAAAGGTTAATGTTCAGTATGGGGGTTCAGGAGAACTTCTTGCAACACTGATGACATCAAAAAAGGGCGATGTACTCATAACAGGCGAATATACGACAATGGACAAGGCAAAAGAAAAGGGTTACATAATCAATGATACCATTGTGAATGTAACCTCACATAAACCCGTCATAGCCGTTAAAAGGGGAAATCCGAAGAACATAACCTCCCTTAAAGATCTGGGTAAAGAAAACGTGAGAGTTGCGATAGGAGATCCCAAGGCATGCGCGATAGGCAAAGTCGCCCAGAAAATGCTTGATAAAGAGGGCGTAAATATAAATGAAAATTTAGTTGCAAAGACTCCAACAGTTAATCAGCTCTTAACATACATCCTCTCAGGACAGGTAGATGCAGTTATAATATGGGAGGACATGTTGACATGGAACAACAGTAAATCAAAGCTGGAAATGATTGAAATCGAGGGAGCAAAGAACCAGACAATACCCGCAGCGGTCACTTCAATTTCAGGAAACGTTGAAACATCAAAAGAATTCGTTGAATACATTAAATCAGATGAGGCCAGGGTTATATGGGAAAAATGGGGGTTCAAAGTCATTTTCTGA
>MKIIPDPF_00251	
ATGATACTTGATGATATACTGGATGAGATTGAGAACATGCCTGAAATCAGAGTAAGGGATGTGGCCATAGGCAGATCATGGACGGCTGTTTGGAGCAGCTCCTGCGGTATAGCCAGTAATAATGGATTCATCAGAGATTTTGAAATTCCAGAGATGACTCATGAATTACTTGAACTTTCAAGGTCATGGGACCCATTTTATTCCAGCCTGGGAATTGCTACTGTTAACTCAGTGATCGAGGGAGGTGGTAAACGATGCAATGCATTTGATATACTGATGGAGGAATGCCGAAATCGAAAAATCGCTATGGTGGGTGAATTCCCACGCCGCTACACTGACAGGATAAGGACGGTTTCGGACGAGTTCTATATTCTGGAGATCAATCCATTTAAGGTCAATCCTAAAAGGGGTGTTTTTCCTGAAACAGCGGCTGAACAGATTATCCCCCGGGTTGATGTACTTGCAGTGACTGGCAGCACACTGGTCAATCACAGCACAGAACGTTACCTTGCACTGGCAGAACTTGATGCTTTTGTGGCTATCATAGGACCCACAACGCCAATGACAGATGTTTTTTTTGAATACGGGGTTGATATGATTGCAGGGGTTGAAATAACTGATCCTGTTAATATTCTAAAGAAAATAAGGTTCAATGAGGGCATGTTACATGAAAAAGATGGAGGAATAATCTACAGGGTAATGGAGGCCTGA
>MKIIPDPF_00252	
ATGTTGGTTAATGAAAGGATGGGTTCTGAAAGGAGGACACTGAATTACAATCCGGATCTATGCACGGGTTGTGGGTTATGTTCAGAGACATGCCCTGTGGACGCTATAGATATAGCTCCTCTTCTCCCAATAGCGAGGGGTTTAATCAAAATGAACAGAGTGTCCTTCAACAAGGAGAAGTGTGTTCTATGTGGGTTATGTGCTTCAGTATGCATCTTCGGAGCCATAGATCTCCAGAAGGATGGTAAAAGCATAAGGGGCGCCGATGAATATCCGTTCTGGGACTTTAAACTTGAAATTGATGACGAAAAATGCTTTTTATGCGGTAATTGCGCCGATGCATGTCCAAGGAATGCACTCTTAACCATCAGGGATCTTCCTGAACGTAAATCCCTTGTAAAAGGGGAGATAAATGTATCAATGGAAAAATGCATCTATTGTGGTGAATGTGCAGCTATGTGTCCTGTATCAGCCATTGAAATAAGCTGGAGAGACCCGGATTCATCAAATATGGCGATAGCCGATGGAATCCGGGTGGATGAGGATAAATGTCTCTACTGCGGCATATGCAAAAGGATATGTCCTGTTGGCGCCATCCGTATGAGCTGTCTGACATGCATGTATAAGGAGGAACTGAAGGCCACTGTTGAGGGTGCTGTCATAACAATTGATGAAAAATGTGCTCACTGTGGTTGGTGTATGGAAATATGCCCGGCAAATGCGATCACCGTTAAAAAACCCATCAGAGGAACCATAGGCCAGGCAGATGAGCGATGCAGGGGTGAGTCATGCCACGCGTGTGTGGATGTTTGTCCCTGTAATGCAATCAGTATAATAAATGGTACTGCCCGGATCGATGAGAAATTCTGCGTATTCTGCGGAGCATGCTCCAGTGTCTGTCCCGATGGACTCCTCTCTATTGAAAGGTCTGAACTAAGGATCAGGAATCTAAAGTCAGTGGCATGGGAACACATCATAAAGACGGCACTCCAGAAATAA
>MKIIPDPF_00253	
ATGATAGTCATCAATAGGGAGAAATGTAGCGGTGTTGAAAACTGCGCGGGAAAAGGCCTCTGCATTCTCATCTGTGAAAAGGATGCAATAATTGAGGACAACGGATTTCCCCTTGTGATAAATGATAAATGTGATAATTGTAGGCTTTGCATCTCTAACTGCCCAAACGGCGCTATTTCTGAGGTAGATACTGATGTTGGTTAA
>MKIIPDPF_00254	
ATGCAGTACATGAACCCGGACCTTCTCTCAAGGGTCAGGGAGAAGCTTTACGCTGCCACGAAGAGCTCAGCATTCGCACTATCCCCCGATGGAGGATCCACACCGACAGCACCATCAAATCCAGGACAGCCACAGGCACCGGGTACATCAGCAGACAAGGGGGAGCCACATCACGAGGAATCACAGGGTTCAGATGTTTCAACATCAGCACCTGGAGTGGAGGCAGCAACTCATTCCTCAGCGGGCGAAAACCAGGGTAAGGCCTATGAGGTCAGCAGCGCCTCAGGTTCAGCTAACCCGGAGACCGGGCTACCTGTCTATGCCATAGTTGGTATAGTGGCGATAGTGGGCCTTCTAGGTCTGGGGTACTTCTTTGGACCTGGAAGAACAGATTAA
>MKIIPDPF_00255	
ATGGAACTTAAGGTTCTGACATGGAACCTGAACCGGGCATCCTACAGGCGGAGGAAACTCTGGAGTTATATGGGGGAACTGGAATTTGATGCAGGATTTTTCCAGGAGGTCTACATGATACCCAATGAGGTAAGGTGGAATTACCATACCTTCCGCGGGGAGATGAACACATTACTTCTTCATAAGGATCTCATGCTGGATTCCATGAAAAGGAACTACCTTGAAATCTCAGACAACCACTGTATAGAAGATTTTTATGTTTCCTGCAGAATAGAAATCGGAGGAAATAGTCTTTCCCTCTTTAGCATATACAATTACATTGGGCCAGCAGATAGTGACTTTTCTGAGTTCCTTGACCTCCTGTATAACTACATTGAGGAGGGAGAGGACCTGATCATAATTGGCGGTGATTTCAACATCAATAAAAACTTCAGCCCATCCCTGAGGAGGTTAGCACTCCTTGCAGAGGAGATGACCGGAAGACTCTCTGAACTTGGATTCAGGGATGTTCTCAGGGAGGAGGAAGATCCATTCACATTCATGACACCTAACGGGGGGAAATACCAGATTGATTACCTCTTTGTCCCGGAAGGAGTGAAGATCCTTGACGTCTGGCACCCTCCGGCAGGTGAAATTATAGAGACCAGGCCAAGGTTATCTGATCATATACCCCTCAGGGTAACCCTGGAGATCTAG
>MKIIPDPF_00256	
ATGAAAATAAATAAGATCCATACACTAACAGCCCTCATAACACTTATGGGGCTCTTTGCAACACTATCTGGCCTCCTGGACCAGAATACATACATCAACGACTCATTATCAGCAACTGCACAGATGATGGGCCAGGACCTCGTGACACTCACCACAGGGATCCCCCTCCTAATCATTTCAGCATACCTTAGCCGTTCCTCGGCCAAAGCCAGGCTGCTGTGGATGGGTGGAATGTTCTACTTCACCTACACCTATGCCTCCATGGCCTTCCTCGCATCCTACAACAGTCTCTTCCTCCTGTATGTGGGCATACTTGCCTTATCACTCTACGGCCTCATGGGAGAGCTGTTCACAACCACCTACAGGGTTAAGGTTGATGAAAAAAAATCAGGCTTCACAGCCATCTACCTCACCCTCACCGGATTAATGCTGGCAGCCATGTGGATCAAGATGATCACAGATTCCCTGATAACCGGCATGGCCCCGGGGGCCCTTGAGGGCTACACAACCCTCGTCATACAGGCACTCGACCTCGGCGTCGTGGTTCCAGCGGCCCTCCTCACATCATACTTCCTCCTGAAGAGAGAAGTGTGGGGCTACATACTTGCACCGGTATTCCTTGTCAAGGTATCATTACTGGGAACAGCCATACTCTCAATGGTGGCCTTCATGGCCATGGAGGGGGTCCCATTCAGCTGGGGGCAGGCTGCCTTCTTTATGGTCCTCACCTTCACAGGCCTGGCCGTCACCGGGATTTTCTACCGGGGAATGGCAATCACATCAGGGAGGTTGACACTGGATGAAGGATATGCAGGCAATACGGGATGA
>MKIIPDPF_00257	
ATGAAGGATATGCAGGCAATACGGGATGAACACCGGGAGACAAGGGAGTCCATGGAGAGGTACATACTGGTAGCCCTCTTCCTCATCGAGCAGCGCTGGAGCTACATAGTGAGCCGCGAGTTCCGCGAAGATGGCATAACAGCAAAGCAGTGGCTCTTCATGGTGATCCTTGGAAACGTCTTTGAAAGGCCCCCCTCAATGCAGGAGATGGCTGATGCCATGAGCACCACCCACCAGAACGTCAAGCAGCTCGCGGTCCGCCTTGAGGATAAGGGGCTCATAAGGATAAAACCTGACCCTCAAAACAGGAGGATGCTCCGACTTGAGCCCGCAGAGGGTTTCCATAGATTCTGGGCCGGCAGGGACAAAAGGGACGCTGAAGCAGTGAAATCCCTCTTCGATTCACTTGACGATGAAGAGGTCAAAAGCCTCTTTAACATATTTGCAAAGCTTGAGGAAGCATCAAAGGAGAGGTACCTGGAATACTGTGGAAGAAGGTGTTCAAAATGA
>MKIIPDPF_00258	
ATGCTTGGAAAAAGATTCAGAATGGAAGTTGAAGAAGAACTCAGAAAAGGTTACGCGCAGGGGGATAGGGAAGTCCCCGGGATCCTCATGAGGTACCTTGACCTCTGCGGTCTACCCCCTCACCCCAGGAACCTCCTCATGAGGTGGGCTGATTCAAGGATAAGGAGGGGCTCGGGGTGGATGGATGTGGATATGCTGCAGTTCAACACCCCGACACCCTTCAGGAGCGTTTACATAAATGGACGCCTCTTCGGAATCCCGGTAGAGGGCCTCGATATCTACTCCGGGGGTCATGGCGAGATGATCATAAGGGCCCTGAAATTCCTTAAACTGGCCGATGAGGGCGGAGCCCCCATGGACCAGTCAGGCCTTGTAACCATCCTCTCAGAGGCCCCGCTCCTGCCATCACTGCTGTTTGCAGAATACATAGAATGGTCAGAGCTGGATGAGAACAGGGTTGAGGCCAGAATCCGGGACCATGGCACCGCCGCCGGGGGCATCTTCACCTTCGATGACAGGGGGCGGTTCATAAAGTTCTACACCGAGGACAGGTACTGTGCAGAGTTCAACATGGAACAGCACCCCTGGAGTGTTGAGGTGCTGTCCTACCAGGATACCGGTGGTTTCCTGTATCCATCCGAGTGCACCGCAACCTGGCACCTGCCTGATGGTGACCTGAAGTACTTCCATGGTAGAATTGGGGAAGCAGAATTCAACATAAACACACTTTAG
>MKIIPDPF_00259	
ATGATAAAGGAGAACGTTATGAAAGAACTTTACCCCTTCATCTTCAGGAGGAAGTCCACAAGGAAGTACACTGGCCCCGTCGGTGAAGAGGAGCTGAACATGGTTTCAGCAAGCCTCAAGGAACTGGAGCCGCTCTTATCTTCTGAAGTTGAACTTAAAATTGTTGGAAGAGATGATGTCAGGACAGGGATGCAGCGCCCGGCACCCCACTATATTGCAGCCTTTGCAGATGGTGATGAAGGGAAAATGAATGCCGGTTTCATGCTCCAGCAGATGGACCTGAAGCTCTCATCCATGGGGATCGGGAGCTGCTGGCAGGGGATACCCTCACCAGGGGGTCACCTGAAATCTGAACTTGAATTTGTAATATTCCTTGCCCTTGGAGAGGCCGGTGAACCTGTTCACAGGAGCCGCTCAGAGTTCAGGAGGAAGCCCCTCTCTGAGATAACAGATATAACCGGGATGGATGATGTGCTTGAGGCCGTGAGGCTGGCTCCATCTGCAGTCAACAACCAGCCATGGTACCTTACAGGAGGTGATGGTGAGATCCACGTCTACTGCAGAATACCCGGACCCATAAAGAGGCGCCTTGTTGGCCGCTGGAACCCCATCGATATGGGTATAGCCCTGGCACACCTTCAGATCTCACTCCAGCACCACGGCTACAGAACAGGGTTCAGGGTGCTTGAGGATCCCATGGAACTTAAGAACTTCAGGTACACCGGGACCTTCAGCTACATGGAGTTATAA
>MKIIPDPF_00260	
ATGGGTAAAGACGTCCTGAGGGAATTTCTAAGGGACAAGGAGTTCAGTACTTCAGAGTTCATTGCAGCTTCAGTGGCCAATATGGTGGTCCTCTATATCGTCAACAGTATCATGGGATGGAACCTGTCCTTCATTGACCCCTCCTTCGCCACCCTCATACCCCTCATAAACCTTGTGGTTGCTGCGGGTCTGGCCGTGAACCTTGTATTTATCTTCTTCAGGAAGCAGTGGCTCTGGTCATTCACCCAGATAATCCTGAACACCCTCGGCTACCTTATGGTTTCATCACTCTACAGTGTCTTCCCCTTCACCTTCAGGAACATCTACATATTCTATTCTGTAAGGTTCGCCCTCTTAATTGCAATGATCGTTATGGCCGTGGCTGTGTTTCTCCATGGACTCAAATTCGTCCTTAAATTCATTGTGAAGTACGGGTGA
>MKIIPDPF_00261	
ATGAAGACAGGAGCAGACAGATTCCTAGAAGAATTACCTGCAGTTGCAGAGGCATTCAAAGGCTTTAAAGAAGCTGTAAGATCTGAGGGAAAACTCACAGAGAGGGAGAAACTCCTGATATCCGTCGCATGCGCGGTTGCGGTTAGATGCGATGCATGCACCAGAAGGCACGCTGAAGAGGCCCTTGCCCGTGGTATAGGGGAGGATGAACTTGCAGAGGCGGCAGCACTCGCCGCACTTATAAGGGCTGGTTCTGCAATGAACACCGCAGCAGGGATATTCCGTGATTGA
>MKIIPDPF_00262	
ATGAGACTTACAAGGAGCATGGAAAACTACCTTGAAGAAATGTACAGGATAAGGAGCCATGGCATCATAAGGACATCAGACCTCTCGGCCAAGATGAAGGTCAAACCAGCCAGCGCAACCCAGATGCTCAAGAAACTCCACGGGATGGGCCTTGTAATCCACCACCCCTACCTTGGAGCTGAACTCACAGATGAGGGAAGGAAGCTTGCAGCGGAGGTCATGAGGAGACACATGCTGCTTGAGTGCCTCTTCCATGAGGTACTGGGCATGGACCTGGAATCCGCCTATGATGAGGCATCCCGCATGAAACATGAGCTCTTCAGGGAGACAGAGCTTGCCCTCATGAGGTACCTTGGCAATCCATCAAGGTGCCCCCACGGCATACCCATCCCCTGA
>MKIIPDPF_00263	
ATGCTTGAGATACGGGTACATGAGATAAGGGGGAATTGCCCGGTGTACAGGGAGGGGGACCGTATAGTCGTCGATGACCCCAAGATAGACCTTGAGAGGACGGATGCCCTCTGCACCCATGCCCTTTCAACCATCCTCCACTACACCACAATCCTTGAGAGGAACTGGTGCCCCCTTGAACTCGGACTCACTGTGGAGGGGGACGAGGAGAGCGCATACATGCAGTGCATTGACCCGGGCAGACCCTACACCCATGGCGGGACCGTCATATTCAGGTGCAGGAGGATCAGATAG
>MKIIPDPF_00264	
ATGTTCTCTCACTGCAGCTTCGGGAGGGTGAATTTCAGGGGCAGGGAGTACACCCATGACCTTGTGATACACACGGATGGAAGGGTCAGTAAAAGAATGAAGGAGCTCTCAAGGAGAAGGTACGGGACATCACACATCCTCTCCGAGGATGAACTATCAGAGATCCTTGAAGAGGAACCCGATGTCATCATCGTGGGCACATGGGTCCATGGAGCCCTCAGGGTCCCTGATATGAACCTTGAAACCAGGATAATCAGCCTTCCAACATGCGAAGCCGCAGAGAAGTACAACAGACTCATAAAAAGAGAGAGGGTGGCTGCGGTGATACATGTAACCTGCTGA
>MKIIPDPF_00265	
ATGAGGAATATAAGAATAGGTGACATTGAAACGGCCTATGAGGTCATAAGGAGGCCTGTCAAGCATCCAAAGATAGAACTGAGGGACGGCGGGATAAAACTCATACTCCCACATTCCTGTGATGACCCCGAGGGCATCCTGAGGAGACACGAGGCATGGATCCACAGGAAGCTCTCCTACATAAGGGACGCCAGGAGGGAGGCTGAGGGTATCAGCCTCGAGGACAGGTCAGTGGATGAGCTCAGGGAACTCATAGAGGGCCTTGCAGCTGAACTGGCAGGGAGGCTCGGGGTTGAGTATGGCAGGATAACCCTGAGGACCATGAGGACAAAGTGGGGTAGCTGCAGCTCCAGGGGGAACCTCAACTTCAACACCCTCCTCCGCCACCTCCCTGATGAGCTTGTGGAGTACGTTGTCCTCCATGAACTGGCACACCTAGTTGAGAGGAAGCATAACAGGGACTACTGGAGGATAGTCTCATCAGTTAACCCTGCCCATGAGAGGATGGAGCACCTTCTCTCGGTTTACTGGTTCGCCATAGACCGTGATGAGGGTGAATGA
>MKIIPDPF_00266	
ATGAATGTTCCAAGATGCATGAGCACACAGCACCCTGACAACGTGAACCCCCCATTCTTTGCATCAGGCCCTGAACTTGGAGGGGAGGATGAGATAAAGGAGGCCTACTATGTATTCTCACACCTTGGCTGTGATGAGCAGATGTGGGACTGTGAGGGTAAGGAGGTGGACAGTTACGTTGTCAAGAAGCTCCTCACAGAATACGAGTCATTCTTCAGGGAGAACATCCTCGGCGAGGACTGCAGACTGACACTCAGGGTCCCCAACCCTACGGTGGAAAGGGCCGAGGCAAAGATCCTCCTTGAAACCCTTGAGAGCATACCCCGATCCTATGATACGGCAGCCCTATTCTATGAAAGGGATGTGCCGCCGGTATTTGAGGTTATACTCCCCATGACGGCCTCAAGCAGGTGCCTTAACCGTGTCTACCACTACTACAGGGACTTCGTGGCCGGGAAGGAGAACCTGAAGCTCAAGGATGATGTGACGGTGGGTGAATGGATAGGGGAGTTCCGTCCAGAGGAGATAAACGTCATCCCCCTCTTCGAGGACATGGACGGTATGCTGGCAGCTGGGAGGATAACCGCCGAGTACCTTGAGGGCAAGGACCCTGAACATCAGAGGGTGTTCCTTGCAAGGTCCGACCCTGCAATGAACTACGGGATGATCCCGGCCACACTCCTCAACAAGGTCGCCCTCCAGTCCCTGGGGGAGGTTGAGGAGGAGACAAGTGTCATGATCTGCCCCATCATAGGTATGGGTTCAGCGCCCTTCAGGGGCAACCTGAAACCATCAAACACCCGCGCCGTTGAGGACTACCCTGGTGCCTTCACCTTCACTGTACAGTCCTCCTTCAAGTTCGACCATCCCCCTGCCGAGGTCAGCGATGCCGTGAGGCTGCTCAGGGAACATAAGCCTGGTAAACCCCAGGATGTGGACCGGGAGAGGATAATCGATATTGTGAACCGTTACTCCAGTGAGTACAGGAGGCATGTCATGAGGCTCGCTGATATGATAAACAGGGTTTCAAGGCACGTCCCCGGGAGGAGGAAGAGGAAGCTCCACATTGGACTCTTCGGTTACTCGAGGAGTATGGGAGGGGTTTCCCTCCCCAGGGCCATAACCTTCACCGCGGCCCTCTACTCCATCGGGGTGCCCCCTGAGATACTTGGTTTCAGCTCTCTCACGGACCCTGACCTTGACTACATAATGGAGATCTATCCTGGATTTGAGAGGGACTTCCATGATGCCCTCAGGTACATGAACTCCCATTCACCCCACCTGCCCCCTGAACTCAGGAGCTCAATTGAGGAGCACTTCCCTGACATCAGCCATGACCCTGAACATGTAAGGGTGACCGACGAGATCAACCACTCCCTTGCACTCAACAGGACCGGTAACCTGCAGGGCAGGATACTGGAGGCTGCAAGTATAAGGAAGTTCCTGGGGTAA
>MKIIPDPF_00267	
ATGGACAACAGGGAAAGACTTGAAAGGATAAGGAGCTCCCCCATAACCTTTGAGGGGCTCCGTAAACTGAACATTGCAGCCGGATCCCTGCACCTTGTACAGGGACTCCTGATGGTTTTCCTGGGTTATCTGCTGACCTGGGACAGGGACATATACACCTTCTATCTGAAGTTCAGGGTGCTCTCACTGAACCCGCCGTCATTCCAGGTTCTGCCGAACCCTGAGGTGGTATTCACGGTGAGCTACCTTGGAGTTATACTGGCATCCTTCCTCCTGATATCTGCAGCCGCTCACTTCATAATAGCATTCTTGAGGAATGAGAGCTACATCGAGAACCTCAAAAGGGGTATGAACCCCTACCGGTGGTACGAGTATGCCCTCTCAAGTTCAATAATGATCGTTATACTGGCTACCTTCGTTGGTGTCTGGGACCTCTGGTCCCTTGTGATGATCTTTGTACTCAACGCCTCAATGATAATGTTCGGCTACCTCATGGAGAAGATCAACCAGTACACCGAGAACATCGACTGGTCCCCGTACATCCTTGGCTGCATCTCAGGTTTCACGCCATGGATAGTGATTGCAGCCTACTTCATAGCGGCCCTGAGTTCAGCAGAGACACAGCCGCCAAGCTTCGTCTACCTTGCACTCCTGATCTACTTCGTGATGTTCAACACCTTCTCCATCAACATGCTGCTCCAGTACAGGGGTGTTGGGAGGTGGAAGGATTACCTCTACGGTGAGAGGGTCTACATCATACTGAGCCTTGCTGCAAAGACCATACTGGCCTGGCTGGTGTTCATAGGGGTGTTCTCACCCTTCTAA
>MKIIPDPF_00270	
ATGTTCAGCCTCCTTTTAATCGGTGTTAACACACGGCCTGTTGCTGAGTCAGCCTTCCGCCTCGGCTACCAGGTCATCTCTGCAAGCTATTACTGCACCGCTGACTTCAGATCCTACACCAGGAGGCGGTGTATGCTGAAGCAGGAGCCCGGCAGGAGCTGCGGGAGGTTCCATGAGGAATTTAGCACGGAACGGCTCCTTGAGATTTCATCGGACCTCATAGATGAGGCCGATGGTATAATACCCCTCACGGGAGCGCCGGAACTCCCCTGGAAGAAGGTGATGGGCAACACCAGGACGGATCATGTGGAGGACAAGTACCGGTTCTACAGGAAGATAAGGGGCTCCTACCTCACCCCCGAGACGCACCTCCTGAGGGACCCTGGGGAGGCTGCTGAGATGGTCTCACCTGATAAGAGATACATCATTAAACCCGTCAGGGGGGCTGGGGGCTTTGGAGTCACGGACCTCCAGGAGTGTGGGGGCGAATTCCTCCTTCAGGAGTACATTGAGGGCGTGCCTGTAAGCGCATCCGTACTCTCAACAGGCCAGGAGGCGGTGACCGTCCTTACAAGCAAGCAGATCATCGACAGGGGGGTGCCGGGCTTTGAGGGTCAGTTCATATATGCCGGTAACATGACCCCCGGGCCTCTAGGTGAGATTGAATCCCTTGCCGAGGACCTTATCCTTGACTTCTCACTGCGCGGCTCAAATGGCGTGGACTTCATCCTGAGGGATGGTGAACTCTACGTTATAGAGGTGAACCCGAGGATACAGGGGACCTTTGAGTGTGCCGAGGCATCCCTTGGAATCAACATGCTCGAGGCCCATATAAGGGCCTTCCATGGTGAACTCATTGAAAAACCCGTCCCCAGGATGTGTGCCGTTAAGAGGATACTCTATGCCCCTGGAAGGTGCATTTTCCCGGGTATCAATCTGCAGGGTGTCCATGACCTTCCGGTTCCAGGTGCGGTTATAGAGGCCGGCGAGCCCCTCGTAACCGTAATGTCAGAGCATAAAACCCCTGAGGGGGCCTTTAGACTTGCATCCAGAAGATGCTCCAAGGTCCTGGGATCCCTTAAAATAATATGA
>MKIIPDPF_00271	
ATGAGCAAGGATCCGCTGAAGGAGTACCTTAAGGACCCGGATAGAAGGGCGAAACTGTTCCTTTTAATGAGCGGGGGAATGATACTGAGCACGATACTCATAACCATAGGCACCATAATACTGATACTCCTCCTCCTTGGCATAATATAG
>MKIIPDPF_00272	
ATGAGAGGCGACAGGTCAGACAGGCTCCTGAAGAAGGAGATATTCAACCTCAACAGACACCTTCCATCAAGGAGGAAGACCCTCAGCGAACTCCTCAATGAGGACAGGCCACACGTCACAGGCGCCGATGGAACCAGGCACAGGTTTAAAATTGCGGAACTCGAGGAGCTTGCAGGTATGCTGACCGATGATGAGATAAAGCGCCTCAGGCTCCCGATTTACATTGAGATTGACTCTGAAACATCAGGGGCTAGGATTGCAGGGGCCACCGAGGTGAGGGTTGTCTCGGAGGTCCTTGGAAGGGATGATGAGGGTGATGAGATCTACATTTACAGACCGGAGATAAGGGTTTTAAGGGCGAGGTTCCCCACGGTCACCCAGTACATATTCCTTGTAAGGGAGCTTTAG
>MKIIPDPF_00273	
TTGGATATTGATATTGAACAGTGCCGTGAGAATGATAAGATAAAGGAGATAATCAGTAAGAGCGGGCTTCCGGTTAAGTACATAAAACTGCTTCTCAGGCTATCGGACGGTATATACATCAATGCAGTTAACTACAATGTAAGGATCACCGATGATGGTGTTTCCATAATCCTCATATCATCCAAGCCAGAGAACATCACAGGAAGATTCACCACAGGGGCCCTTACAAACATATTCTACCGTGTGCGTGAACTTGAAAAGGAGCATGAGGAGATCGAGACTGAGTGTCATGTCAGGGATAACCTCCTGGAGATAAGGATAAAATTCCGGTAG
>MKIIPDPF_00274	
ATGGATCCCGGCGAATACAGGAAGATACTTCATGAGATCTCAGAATTCGGTGATATTGACACATCCACGGTATCCTCAACAAGGAGAAGCATAGTGAAACTCAATGAGAAACGTGAGGAGCTCCTCAGGATAAAGAAGAGTATAAAGAGGGATATCAGGGGCGTTGAACGCCAGTACCTTGAGAGTATGGCCGAAGTGAGGGATGAGGTGAATTCCATGAGAGACTCATCCAAACTGAGGAGGCTTCTCTCAGGAAGCCCTGCCGCCGCACAGGCCAGGGCCATCCGTCAGATAAGGAATAACCGTGACGCCCTGATAGAATCATACAGGGAGCTCCTTGAATACACTGAGGACCTCATGGTAGAGCTCTATGAATCAATCAGGTCCTTCCTTGGCTAG
>MKIIPDPF_00275	
ATGGTTCGAATACTTACAAGGTTAGGCCAGGTCCGTGAGGCAGAGGAGAAGTACAAGAGGGAACTTGTTGACTTCAGGATGGGTGAGGTTTACGGTAACCTCAGGGCCAACATCGCAGATGAGGACGTTGATGTGAGGGCAGGCGAGGCCGTAACAGTGAAGATCAGGGAGGTCAGCATACCAGCAAACCACATAGTCTTCATGTGCGCCTACGCCACGAACCCCTACGGTCACCCCATAGCAGCAGGTGAGGAGACACCACTCCCAATAAGCATGGACCGGAAGGCCGACCACGCCACCTTCGTTGCGGTGAGGGATGGTGAAATAAAAAGGAACGACCTCCTGGGGGTCCTGATAATTCTCCCTGTGGAGTTAACCCATTAA
>MKIIPDPF_00276	
ATGGCACAGGAAATGATCGAGGGGATCAACCCCACAAGGATGGAGCTCCTGAAACTCAAACAGCGGGAGAAACTCGCTGTCAAGGGTTACAGTCTCCTCAAGGAGAAGAGGAACGCCCTTATCATGGAGTTCTTCAACATCCTTGAGAGGGTTAAGGGTTCCCGTGAAAGGGTCGAGGAACAGCTCAGGGAGGCCTTCAAGGACCTCACAGAGGCCCAGGTGATGATGGGTGACGTGGCGGTTGAGAGGGCTGCCATGGCGGTCAAGGGATCCGTGGAGGTTGACATAGACTCAAGGAGCATAATGGGTGTCGTGGTCCCTGTGGTTGATGCCAGGGCAACCAGGAGGACCGTGGTTGAACGCGGATACGGCCTTGTTGACACTTCAGTAAAACTTGACGAGGCAGCCAGGAAATTCGAGGAGTCACTGGCCCTTATAATAGAACTGGGTGAAATTGAGAAGACCATAAGGCTCCTTGCAGGGGAGATAGAGTCAACCAAGCGAAGGGTTAACGCCCTCGAGCACATCATAATCCCGAGGCTCAAGAACACGGTCAAGTACATTGAGATGAGACTCGAGGAGATGGAGAGGGAGAACTTCGTCAGGCTGAAGATGATTAAAAAATCCATGGAGATGGAGTGA
>MKIIPDPF_00277	
ATGAACGTAAATATCAAGACCCGTGAATACACCACAGTCACAGAGGTCTCAGGTCCTCTCATGATAGTTGAGGGTGTTGAAGGGGTTGCCTACAGTGAGATAGTCGAGATTGAAACACCCACAGGTGAAAGAAGAAGGGGACAGGTACTTGAAGTTAAGGAGGACCTTGCGGTTGTACAGGTCTTCGAGGGTACCAGCGACCTCAACACAGAGACAACAAAGATAAGGTTCACAGGCGAAACAGCCAAGATAGGCGTCTCCCTTGACATGATGGGCCGCATATTCGACGGTACAGGTAAACCCATAGACGGCGGACCCGAGATCATACCCGAGAAGGAGCTTGACATCAACGGAAGCCCCATGAACCCGGCTGCAAGGGAGTTTCCTGCTGAGTTCATCCAGACAGGTATATCAACAATCGACGGGATGAACACCCTTGTCAGGGGACAGAAACTCCCTATATTCTCAGGTTCAGGTCTCCCCCACAATGAACTGGCGGCCCAGATCGCAAGGCAGGCGAAGGTTCTGGCAGAGGAGAGCGAATTCGCGGTTATATTCGCGGCCATGGGTATCACCCACGAAGAGGCAAACTACTTCATGAGGGACTTTGAACGTACAGGGGCCCTTGAACGTGTTACGGTGTTCATGAACCTGGCAGACGACCCTGCAATTGAACGTATCATCACCCCGAGGATGGCACTGACAACCGCCGAGTACTTCGCCTTTGAACATGACATGCATGTCCTGGTCATACTGACGGACCTTACAAACTACTGTGAGGCCCTCAGGGAGATCTCAGCTGCAAGGGAGGAGGTGCCTGGAAGAAGGGGTTACCCAGGTTACATGTACACCGACCTTGCAAGCCTCTACGAGAGGGCAGGGCGAATAGTGGGCAAGGAGGGTTCAATCACCCAGATGCCAATACTCGTGATGCCCCAGGACGACATAACACACCCGATACCTGACCTTACAGGTTACATCACCGAGGGCCAGATCGTGCTGAGCCGTGACCTCCACCGTAAGGGTATCTACCCGCCAGTGGATGTTCTACCATCCCTCTCAAGGCTCATGAGTGGGGGTATAGGTGAGGGCAGGACACGTGAAGACCACAGCGGTGTCTCAGACCAGCTCTACAGTGCCTACGCCGAGGGGCGTGACCTCCGTGACCTCATGGCTGTTGTGGGTGAAGAGGCCCTTACAGAAAGGGATCGTAAGTTCCTCAAGTTCGCGGATGAATTTGAGAAGAGGTTCATCACCCAGGCACGTGATGAGGACCGCTCCATAGAGGAAACCCTCAACCTTGGATGGGAGCTTCTCTCACTGCTGCCAAGGTCCGAGCTCAAGAGGGTCCGTGAGGAGCACATACCCAAATACCTCCCGGGCGCCGAATAG
>MKIIPDPF_00278	
ATGACACAGGAAGGAAGAATTATAAAGATAGCGGGTCCTGTTATCATCGCAGAGGGGATGAGAGGATCCCAGATGTATGAAATGGTTAAGGTGGGTGAAGACAAGCTCATAGGAGAAATCATTGAACTTGAAGGGGACACGGCAACAATCCAGGTCTACGAGGAAACAGCAGGTATCAAGCCAGGGGAGACCGTCGAGAGGACAGGCGGGCCCCTGTCAGTGGAACTCGGACCTGGAATACTCAGTTCAATCTTCGATGGTATACAGAGGCCCCTGGAGGACATAAAGGCACTCACCGGCGACTACATCGAGAGGGGTGTGGATGTACCGTCCCTCCCAAAGGACAAGAAATGGACCTTCAAGCCACTGGCACAGGCAGGTCAGATGGTTAAGGGCGGGGACATCATCGGTGAGGTTGATGAGACATCATCAATCACACACAGGATAATGATCCCCCCGAACGTTGAGGGTAAACTCCTAAGCATAGCACCCCAGGGCGAGTACACGGTCCTTGATGACATAGCAGAGGTTGAGACAGATAAGGGTGTTGAGAAGATACAGATGCTCCAGAAGTGGCCTGTAAGGAAGGGAAGGCCATACAAGAAGAAACTCGACCCTGACGTGCCCCTCATAACAGGTCAGAGGGCCCAGGACACATTCTTCTCAGTTGCAAAGGGCGGTACAGCAGCCATACCAGGACCCTTCGGTTCAGGTAAAACCGTCACCCAGCAGCAGCTTGCGAAGTGGGCCGACGCAGACATAATCGTCTATGTTGGATGCGGTGAGAGGGGTAACGAGATGACAGAGGTTCTCAAGGAGTTCCCTGAACTCGAGGACCCCAAGACCGGAAACCCCCTCATGGACAGGACCGTGCTCATCGCCAACACCTCAAACATGCCCGTGGCTGCGAGGGAGGCCTGCGTGTACACCGGTATAACCATAGCCGAGTACTTCAGGGACATGGGCTACGACGTGGCCCTCATGGCAGACTCCACCTCAAGGTGGGCCGAGGCAATGAGGGAGATCTCAGGAAGGCTCGAGGAGATGCCCGGTGAAGAGGGTTACCCTGCATACCTGGCCTCAAGGCTTGCACAGTTCTATGAACGTGCAGGAAGGGTCATCACCGTGGGTTCAGAGGACAAGGTGGCCTCTGTCTCTGTTGTCGGTGCTGTTTCACCACCAGGCGGGGACCTCTCAGAGCCGGTTACACAGAACACCCTCAGGATATGTAAGGTGTTCTGGGCACTTGACGCATCCCTTGCAGATAAGCGTCACTTCCCATCCATCGACTGGCTGCAGAGCTACTCACTCTACGTTGACAGTGTTGAGGACTGGTGGGCAAAGAATGTGAACCCTGAATGGAGGTCCGTGAGGGACGAGGCAATGGTACTCCTCCAGAAGGAAGCGGAGCTCCAGGAGATAGTCCAGCTCGTGGGACCTGACGCCCTGCCTGACAGGGAAAGGATAACCCTTGAGACAACAAGGATGATAAGGGAGGACTTCCTCCAGCAGAACGCCTACCACGAGGTTGACACCTACTGCTCCCCATCAAAACAGTTCGAGATGCTCAGGACCATCATAATGTTCCACAGGAACGCAACAGCAGCCCTCAAGAAGGGCGCGCCTGCAGCGGACCTCATAGGGCTCCCTGTCAAGGAGGACATAGGGCGTATGAAGTACATACCCGAAGATGAATTCCCCGGAAGAATCAAGGAGATCCAGGAAAGGATCGTCAAGGAATGTAGTGAGGTGTGA
>MKIIPDPF_00279	
ATGACTTCAGGTATTGCAGTGGTTGGTGACAGGGACACGGTAACAGGGTTCAGGCTTGGAGGTGTCAGGGAAGGATACGTTGTTGAAGGCCCTGACGAAGCAGAAGAAACAATAAGGAATCTCATAAAGGAAGATTTTTCCATAATAATAATCACAGAAAAGATTGGTGATGAACTGAGGGAATTTATTGAGGAAACCACAAGTTCAAGCGCATTACCAATGATAATAGAGATACCAGACAAAACAGGCCCCTCAGAACGCGAAACCGATCCATTGAGGGACCTGATTAAAAGAGTTATTGGGGTTGAGATGGTAAAATGA
>MKIIPDPF_00280	
ATGGCTGACAGCATCACAACAATTGTAACAGCGCTTGGATTCCCATCAGTAGAATCTTTTATAGGCCTGCTCCTGGTAGGGGGAGCAATAATAGGTGCTATCGTGGTGATAGCAACCATAAGGCCTATATTAGATTTATTCCCCTTCGCATACCCTAATGCAAGAGTCAGGGCAAGAATAGGACGCTTAATAAATGAAAAACAGTTTTCAGAGATCCTTGAAACAGAGAACCTTGAGGAGTTCATGAACTACCTCAGGGGCCTCCCTGACTATGCAAAATACGTGGACCGCTTCCCGGTTGAAAAGGCCCTTGAAAGCCAGCTTGCAGAGACCTACGAGACAGTATCAAAGATTGCACCGGCCTCAATAAGGGAGCCCTTCAGGGTTAACCTTAAAAAATGGGATATAAGGAACATCAAGAGTCTGATAACAGCCAAAGACGCAGGTCTGGGCGCGGAAGAAACACTCAACCTCCTGGTGCCCTTCGGTGAAATCTACGAAACCCTTGAGGCACTAACAGACTCGGAGACAGTCCAGGATGTTGTGGCAGGACTTGAGGGAACAGAGTACGCCCAGGTACTGGAGGACGCCCTCTCCGAGTACGGTGAAACAGGCATGGTCCTGCCCCTTGAGGCAGCCCTCGACAGGTACTACCTTGAAAACATGATGAGGGCGGTTGGAAGTCCATCAGACGATAACACGAAGCTCCTGCACACCTACTTCGGTACACAGGTGGACATCTCAAATATAAAGATAATACTCCGTGCAAAGGCAGATGGACTCAGCTACGATGACATAAGCCCCTACATGATACAGGAAGGCTACCAGTTAAGGGAATGGAAACTCAAGGACCTCATGGAAGCAGAGGATGTCAGCGGCGTTATAAGCGGACTTGAAGGGACAGACTACGGTCCGATGCTCTCAGAGGCCCTCTCAGAGTACAGTGCAACAGGATCAATCTCGGTATTTGAAAGGGTCCTTGAAGAGAACCTCAACAGGATGGCAAGGAACTTCGCACTCAAGAAGCCCTTCGGAGTCGGGCCGATGATAGGCTTCCTGAGCAGGAAGGAGGTTGAGGTGAGGAACCTCAAGGTCATTGCAAGGAGCAAGAGGGAGCCAGGGTTCCCTGAATCAATGGTTAAGGAGATGTTAGCATGA
>MKIIPDPF_00281	
ATGAGCTCCGGAGCCGAAAAAATTGTCTCCAGCATACTTTCAGAGGCTCAGGCAAAGAGAGATGCTATCATTCAGGAAGCTGAAAAAGAAGCTGCCAGGATACGTGAAGAAGGCGAGAACAGGGCCAGGATGGCTGCTGAACGCATACTTGAATCAGCCAGGAAACAGGCTGACATGAAGTACCAGCAGATAATCTCAGAGGCAAAGATGAACGCCCGCAGGGCGGAGCTGGAGGCAAGGGAAGAAGTAATACAGAGCGCATTCGAGAAGGCTGAAGATGAACTCAGGAAGCTCTCATCAGAGTCCTCAGAGGAGTACCTTAAAGCCCTGAGGGAGATGATAAAGGAGGCTGCAGTTGAGATAGGCGGCGGCGACCTCATCGTGAACCTCAGAGAGGAGGATTCAGGAAGAGTAGGGGACCTTGATGGCATAGCAGCCGAAGTGGAAGCTGAAACAGGTAAAAAAACAACTCTGGAAGTTGGAGACAGCATCAAAACCATTGGAGGAGCAGTAGTAAAAACCAGGGATGGTCTGGTGGAAGTCAACAACACAATAGAGGCCAGGATGTCCAGGTTCAGGAAGGCTCTACGTTCAGAGGTGGCCAGGGTCCTGTTCGAATAA
>MKIIPDPF_00282	
ATGGTTGAAATAGCATTAGGAACAGCTTTAGCAGCCATAGGTGCTGGAGTTGCAGTAGGATTTGCAGGTCTCGGATCAGGATTAGGTCAGGGGATAGCAGCCGCAGGAAGTGTGGGTGCAGTTGCAGAGGACCCTGACATGTTTGCGAGGGGTATTATATTCTCAGCCCTTCCTGAGACACAGGCTATATATGGTTTCCTGATAGCCATACTCCTACTGGTGTTTTCAGGTCTCCTTGGAGGAGGAAAACCACTGGATGTCACCGCGGGGCTCGTTGCTGTGGGTGCAGGTGCAGCCATAGGGTTCGCGGGTCTTGGTTCAGGTATGGGTCAGGGTATAACATCAGCATCATCAGTCGGCGCGGTTGTTGAGGACCCTGACATGTTTGCGAGGGGTATTATATTCTCAGCCCTTTCTGAGACACAGGCTATATACGGTTTCCTGATAGCCATACTCCTCATGGTCTTCGGCGGAATCCTAGGAGGCTAA
>MKIIPDPF_00283	
ATGTTTCTACCGGCAAGGATGCGAAAACTCAAAATCATAACCCTGGATCGGTACTCGGATTCAGTGGTTCGTTCCTTGCATGAGGAGGGAATAACCCAGATCGACGACATATCAGAGCGCATCCAGCAGGATGCAGAGTGGGCTCAGATACTGAAACCCTCAAGGGCAACACCATACACAGGGAGAATATCATCCCTCCTCATGAAGACCAGCGGTATCCTGGACTTCCTTGGCTCAGTGGCAGCCGAGGAGAAGGGTCTCAGGGATACCATCAGGGAGTTCATCAACCCCCCGGTATTTGAGAAGAGGGAAGTTGAGGAACTGGACACAGAGGCCCTCATAGAAAGGGCCGAGGACATCCTGGGAAGGGTCGAGTCAAGGACCAGGGTTATGGAGGAAAAACTGAACGAGCTTGATTCAGAAAAGGCAAACGTTGAATCAGGCCTTAGCGTTGCAGAGAAATTAACAGCATTTGATATTGATTTTGGCGATCTCCATGATTCAAAGTACATAACTGCAATAGCCGGCAGGATGCCCCTGGAGCAGTTCGCCGACCTTGAAGAGAAACTATCGGAGATCACAGACGAGTTCCTGATCTTTGATGCTGAGGCAGATACAAAGTCAGAGCGCACGGTGATCATAATAACCCTCAGGAAACACGGAGACAGGGTCGCGGCACTCCTCAGGAGAATGGAATTCGAGAGGTTCGAGATCAGCGAACTCAGGGGAAGACCATCAGAGATAATCTCAAACTCCAGGAACCGCCTCAAAGAGATTAGTGAGGAGCGAAGGGAGATCATCACAGGGCTCAGAGAGGTTAACAGGGAATGGGAGGATGAACTCCTGGTCCTTAAGGAACAGCTTGAAATCGAGAAGGAAAGGAACGAGGTGTTCTCCCTTTTCGGTGAAACAGAGAAGACTGTGATGCTGGAGGCATGGGTACCCCTCAAGGAGGCTGAAAGGGCCATCAGCATAGTCGAGGAGGCATCCGAGGATCACTGCGTCACCGAGCTTGAGGAACCCGACCCTGATGAGGTCCCGGTGCTCCTTGATAACCCCCGCTTTGCAAGGCCCTATGAGAACTTCGTTGAGATGTACTCACCCCTCAGGTACAATGAGATAGATCCCACGGTCTTCATAGCCTTCGTGTTCCCATTCTTCTTCGGATTCTGCCTTACAGATGCAGGATACGGTATATTCGACGCACTCATAGGTTTAATACTCTACAGGGGACTTGGAAAGGTTAACGGGTTCATGAGGGACTTCGGTATAATACTCATGTCCTGCGGGGTCTGGGCCTTCATCCTTGGAATGGTCACCAATGGTTTCATCGGCGACTTCTTCCCCAGGTTCCTTAACATCAAGCTCCCGACGGTCATCCCCGCCATCGATGCGTTCGTTAACCCCCAGAACATACTCATAATGGCCTTGGCCGTGGGGGTGCTGCACATAAACTTCGGTCTCATCATCGGTGCAAGGAACAACATAAGGCTCGGGAACATGAGGGAGGCCCTGGGTTCCCAGATAGTCTGGCTGATACTTGAGCTTGGCATAATCCTCTACATATTCGGAGGCATGCTGCTGGGCGCCCCGCTTATCGTGCTGGCATTTGCAATGCTGCTCTACTACAACGGGCTCTTCGGCCTTATGGATGTTTCAGGGTTCCTGGGGACCCTGCTATCATATGCAAGGCTCCTGGCCCTCTGTCTATCAACGGGGGGTATAGCCATGACAGTGAACATCCTCACGGGCCTCAGCTATGACATGATACCCGTCGTGGGAGCCGTGCTGGCCCCGGTGATATTCGTCTTTGGGCACCTGGCCAACAACGCCTTCCAGAGCCTCGGTGCCTTCATAAACTCACTTCGTCTACACTACGTAGAATTCTTTGCCCAGTTCTATCTGGGCGGTAAAAACAAATTCAATGCATTTTGTGCTGAAAGAAACTTCACTAAGATAAGGAGGTAA
>MKIIPDPF_00284	
ATGACAACGATATCGGAAGCTATCACTACCATAAAAAAGGCTGAAAATGATGCTGACGGGTTAATACATGATGCCAGAGATGAATCATCCCGCCTCATTGACAGTGCCAGGATAGAGGCCCAGGAGCTCCTGGAAAAGGCAGAGAAGGAAGCCACTGAGAAGGGCGAAGAGCTCATAATGGAGGCAGAGGAAAGGGCGAGGAAAGAGGCCATCAGCATTTCAGGGAAGGCAAAGCGTGAAGTTGAAACCATGAAATCCGCGGCCATGGGCAGGGTCCCTGAGGCTGCCAGTCTTATTGTGAAAAGTATCTTGTAG
>MKIIPDPF_00285	
ATGGCGATAGGGAAGGAATCACTGGAAAACGTATTCAGGGTGGGTTCCCCAAAGTGGAGGACTTCTATTACTCGTGTTGAGCCTAATCGTATTGTTACCAAGGGTTATTCTCAGGAGGAGCTTATTGGTGGTGTTTCTTTTTCTGAGATGGTGTATCTTCTGATCAGGGGTGAGCTTCCCTCTGAGAATGTGGCCAGGATGCTGGAGGCTGTTCTGGTTTCCTTCTGTGATCATGGTGTTACTCCTCCCAGTACTCAGGCTGCGCGTATGATTGCTTCTGCCGGTTCTCCGGTGCATGCCTGTATCGCCGGGGGGCTCCTGGCCTTTGGTAAGAACCATGCAGGGGCCATTGAGCGTTCCATGAAGCTCTTCCAGGACACCATCTCAAAATGCAGCTGTGAGGATGATATACCCTCTGCTGCCAGGGAACTGGTTGACGACCACCTCAGGAGGAACCGGAGGATTCCTGGTTTCGGTCACAGGTACCATAACGCCGATCCCCGCGCCATCAGGCTCCTTGACCTGGCCGAGGAGTACAGCTGCATAGGACCCCACACCCGCCTGGCTATGGAGGTCCAGGAGATACTTGTTGAGGAGAAGGGCGTCCGGATGAACGTTGACGGCGCCAACGCAGGAATACTCTCGGACATGGGATTCGACTGGAGGACAGGAGCAGGATTATTCATGATAGGACGCCTGCCAGGACTCATATCCCACGTATACGAGGAGAAGGTCAGGGAACCCGCCTTCAGGAAATTCTTCGACATCGAAGAAATACACTACGACGGAGAAGAAGAGAAGGATCTCCCGGTGACCACGGACTCAGAGCCGATGCCGGAATAG
>MKIIPDPF_00286	
TTGGACCTTGCAGCCAGGGTGCGTGATGCCGTTATCTCTGCAGGTACAGGTTACTCCCCGGACATCATGAGGGCATATGAGAGGGCCCTTGAAGTGGAGGAAGATGATAAATCTGCGTGGATACTTGAGCTTCTGATTGAAAATGCAAGGATAGCAGAGAGAGAGGGAAGACCCCTCTGCGATGACACCGGCATACCCCACCTGATGGTTGAGGTGGGGGAGGACGCCCTTCTACCGGCGGGCTTCTTCAGCTTCATCAGGAAGGGTGTTGAGGAGGGCCTGAGGAGCCTTCCGGGGAGGCCGATGGCTGTACGGGGGGATGAAATTGAAAGGATAGAGCAGAGCCGCGGCCTATATGATGACCCTGCAAAACTCCCGCCGGCGCCCTTCCTTGTGGAATCAGTGCCCGGGGACGGCGTCAGGATCCATGTGCTCATGCTTGGAGGAGGCCCCGAGATAAGGGCGAGGACCAGGAGGGTTTTCCACAGGCACAGTTATAGAAAAGTATTTGAGGAAGTTCTAACATGGATGAAAACAGAGGTCCCGATGCTTGGATGCACACCATGCATACCTGTTCTGGGTGTCGGGAGGACTCATTTTGAAGCCACATCCCTGATGCTCAGGGCGATGGCAACAGGAAACCTTGATGAACAATCAGAAATCGAGGAATACATTACAGAATCCCTTAACAGGATGGGAACAGGGCCCCTGGGTCTTGGGGGATCCACAACAGCCCTGGGATCCATGGTGAAGGTCGGGCCGCAGCGTGCCAGCGGTGTTAGAATAGTCTCCATGAGACTGGCGTGCTGCGTGGAACCCAGAAGGGCTACAATAGAACTTTAA
>MKIIPDPF_00287	
TTGGAAGAAACCCGCAGATACCTTAACAGTATCGGGATAGGGGAGCCTCATCTCGCTGAATCCGAGAAGAGGTTCGGTGACGGTGGACAGTACAGATTTGAGGTTCCAGGGATACAGAAACCGGGCGCCATGAGGGCCCTCATCGATGCAATGGAAGAGAACGATGTTAAGGTCCACAGGATCACCCAGACGAAGGGTATAATGCTCCTGACAGACACCGAGATCCAGGAGATGGTGGACCTTGCACTTGATGCAGGTGTTGAGCTCTTCCTGAGCGTGGGTCCAAGGGCAACCTATGACACCAGCGCCTCTGCAAGGACACCTGAAGGCGCCAGGATAGGCTACAGGCTAAGGGGATACGATAACCTTGTCTATGCAGTGGAGGATGTCAGGAGGGCCGCGGACCTGGGTGTCAGGGGCATAGTGGTCTATGATGAGGGCCTCCTCTGGGTGCTTGGAAGGATGCGCGGGGACGGGGAGCTTCCAGGCGACATGCACTTTAAGGTTTCAGCCCACTGCGGCCATGGAAACCCTGCATCCGCACGTTTACTCCAGGATATTGGCGCCGATTCAATTAACCCTGTAAGGGACCTGCAGGTACCTATGCTGGCATCAATAAGGCAGGCCGTGGACGTATCTATCGATGTGCACACCGAAAACCCCAGGTCGTCAGGAGGATTCATAAGGCACTATGAGGTCCCTGACATCATAAGGTACGCCTCACCAGTGTACCTGAAGACAGGGGGATCCGTTGCAGGGCACCATGGATGGGACACCACCGAGAGCCAGGCCCGTGAAAGGATAAGGCAGGTGGTCCTTGTAAGGGACATGATAGAACGCTACTACCCCGAGGCTGTCCTTTCATCAGGGGGGGAGCTCGCATTACCCTCACGGAGATGA
>MKIIPDPF_00288	
ATGATAACCCGAAGGCTTGCAGAGTTCACATCATCAATCTCATACAGTGAAATACCATCAGATGCCACTGAAATGGCCATCACATGCTTCCTGGACTTCCTTGGCGTCTCGCTGAGGGGTTCCGGTGAGAGGAGCAGCAGGATAGCCATGAAGGCCCTTGGCCCCGGTGAGGGTGAATCAACCATCATCGGACATGGATCCGGGGCACCTGAAAGGGCAGCCCTCATAAACGGGATATCCGCCCACAACCTTGACCTGGATGACGGCCACCGCCTGGCAAGGATGCACCCCGGCGCATGCATCATCCCGGCAGCCCTCGCAGCCGCAGAGTACATGGACCTTGAATTCAGGGACCTCATCACGGCGATGGTGGCGGGTTATGAGGCGGCGATCTTCATAGGGATACTTGTAAACCCTGCTCACAGGATGAGGGGATTCCACACAACAGGGACCTGCGGGGCCATTGGCGCTGCAGCAGCAGCATCAAGGGTAATGGGCCTTGACGCTGATGAAACAGCATGCGCCCTTGGACTTGCAGCAACCCAGGCCGCAGGGCTCCTGGAATCCGACCATGCAGGGACAATGGCGAAACACCTGCACGCAGGGAGGGCGGCCCAGTCAGGAATCATATCAGCCCTACTGGCATCCGAAGGGTTTACAGGCGCAGAATCAGCAATCGAGGGCCGTGAAGGATTCTTGAGGGCTATGTCGGATGGGTCGGATGCAGGGATGCCTGAACTGGGCGCCTTCCATATAAGGGGTGTTTACCTCAAGAGGTACCCTGTATGCAGGCACCTGCACCCGGCGCTTGATGCAGCAGCAGACATCATGGCAGCCAGGGGCTTCATGGCCCATGAGATAGAATCAGTCACCGTATCAACCTATGATGTTGCGGCGGAGCATGATAACTACTCACCCGACACCATTGAAGCCGTCAGGCAGAGCCTCCCGGTCTCCCTGGCGGTTCTCCTTGAGAGGGGGGAGCTGAGCGTTGAAAACCTTCAGGACGCCTTTGATGTGGGTGAAACAGCATCAAAGATCACCGTAAGGAAAGACCCCCTGATGGAGGGGTGCGGTGACAGGAGGCCCGCGGAGGTCACGGTCAGACTCAAAAACGGCGAGGTACACACCTGCCGCAGGGACCTGCCGGCTGGTGAACCAGAGGAGCCATTCACATGGGAGGACGTGGTTGAGAAGTTCTCCCGGCTCAACCCGGGTTACCGGATGGAGAAACTTGAAATCCTGCAGGAAAACCCATCAGTAACCGTCCGTGAACTCATGGATGGACTTGAACTGAAGCAGACTCCCTCAGACGTCTGA
>MKIIPDPF_00289	
ATGTGCAGAATTCATGTCGGTATAGATGACACAGATTCCCCCCAGGGAATGTGCACTACCTATGTATCATGTGTAATAATCCAGAAACTTAAAAGTTGCGGTTTTTCTCTTGAGGGCTACCCGCGCCTCATAAGACTCAACCCCTTCGCACCCCACAAGACCAGGGGTAACGGCGCCGTTGCTTTCACTGTGCTGGCAGCGTCATCAGGGGAGCTGGAAGTTATAAGGGACCTGGTCCTCAGGGAGGTGGAGGGGCTGGCTGAACTTGAGAACGAGAACACCAACCCCGGCGTAGTCTTCCATACAGGGGAGATCACCCATGAGATGAGGGATTTCTCCCTCAGGGCAATAAGGAGTATACTTAAAATTGATGATGCCCGGCGTGTTGCAGAGAAGGCAGGGGCGGAGGTCCATGGCTTCAAGAAGGGAAGGGGTATTATAGGGGCCCTTGCAGCCATAGGATGCCCCCTGGATGACAGGACCTATGAACTCCTCACCTACAGGGTCCCTGAAAACTATGGCAGGCCCCGCCGCATCGACCCCGACTCTGTGAGGAGGATGGATGAAATCACGGGGGATGAAACCTTCGATAACATTGACGGTGATTACCTTGCAATCGAACCCCACACACCCTGCCCCATACTCTACGGTATAAGGGGGGAGTCCCCTGAGGTCCTCATGAAGGCCATGGAACTTGTTGAGGTGGGCGAGGAGATCGAGAGGTTCTGCATATTCGAGACAAACCAGCACACCGATCAGCACATCCAGGAGGCTGACAGGATATCTGAAATGGAGGCCTTCGGATGTTACCGTGTCAGTGGGAGGGTCAGGGACACCCCCAAGGTCATCGAGGGGGGTCATGTCTTCTTCACCCTGGCCGATGATTCGGGTGAGATTGAATGTGCTGCCTATGAACCCACCAAGGACTTCAGGAGGGTGGTCCTTGAACTTGTACCCGGGGACGTCCTGACGGTCTATGGGGGTATAGGGAGACACGGGACCCTCAACATTGAGAAGATGAAACTTGAAAGGGCAGCCGAGCTCTATGTTGAGGAGAATCCCCTCTGCACCTGCGGCAGGAGGATGAAGTCCGCCGGTAGGGACAAGGGATTCAAGTGCCCTTCCTGCGGCAGGAGGGTAAGAAATTCCAGAAAGGTTAAGAGGGTCCTTGAAAGGTCACTGGTGGAGGGATACTATGAGGTCCCCACATGTGCAAGGAGGCACCTTTCAAAGCAGCTTGTGAGGATGGGGATCAGGGGATGCGGTGTTAATAAAAAACCACAGCATTCATAA
>MKIIPDPF_00290	
TTGGATAAATCTGTTAGAAGGGAACATGTATTAAGGGAAATACATGGGCTCCTTGCCAGTAATGGCTTTGAAACCTCCGGTATATATGAGCGGAGCTGCTTTGACCTCATGGCAAGGAGGAAGCTGTTACTATTATTGCTCAAGGTCCTTGTAAATATTGATGGTATAAATAGTTTGCAGGCCCATGAGATAAAGACCATCGCACACACCTTCCTTGCATCACCACTCCTTGTGGGTGTTAAGTCAAAGACAGAGTATCTTGAAGAGGATGTGGTCTATGAGAGGCACGGCATCCCCGTCGTTGCACCTGAAACCTTCAGGAATATGGTTGTTGATGGTGAATACCCTGAGATAATCGCCGACAGGGGAGGGTACTATGTGCACATCGACGGGGGGACCCTAAGGAGGGTGCGTGAGGAGTACAACCTTTCACTCAAGGACCTGGCAGACCTTGTCCATGTCTCCAGAAAGACCATATACAAGTATGAGAATGGTCTTGCACGTGCCTCGCCTGAAACAGCCATGATACTGGAACAGATACTTGATATAAGGATAACGCTCTCAATAGACATCTTCGGGGCCCCTGAAAGGGAGGATATTGAGATAAAGCCATCAGGCAAGCTTGCGGATATAGGGTTTGGCATGATCGAGACCCGTAAAACGCCCTTCGATGCCCTAGCAAAGGAACTTAAACTTGACAGTACGGTTATAACAAACCTTGAAAAGGAGAGGGACCCCAGGACCCTTAAAAGGATGGCAATCCCCCTCAGGGACCTTTCACTGGTCAGTGGATCCGACTCGGTTTTCATAATCGACAACCCCAGGATAAAGGAAAACCTTGAGGGCATCCCGGTCATTAAGAGCTGGGAGATCAATGATATGGAGAGCAGCAGGGAATTCCTCAAAGCCATAGCAGAGAGAAAGGATTACAACTGA
>MKIIPDPF_00291	
ATGTTCAATGGTTCGGTGAGAGTTGACGGAGTGGAGATGCCTGAGGCATTCCTTGGAAGCGCACCCTTTGTCGCTGCAGAGTACTTCGGACACCGTTCAAGGCTGTACCAGATGGATCTTAAGAGGAGGCCTGGAAACATTGCGAATGTCATGTTAGGGGCCTATGAGGCCGGTGTGAGGGGGTTTCAGCTGATCCCGGAGGACCCTGTCCTTGAGGCCCTTGTGATGGCGGCTGATGCCGGGTGTGAATTTGAGATCATGGGAACCCTGAGACCCGACCACTTCCAGGAGGACCTTGAAGTCCTCTCTGAACTCGGAGCCTCAGCAGCACTCCTTGATGAACACTACACTGATCTCATGCCGGCATCAGATGTGTCGGAGCTCCTTGATGAGATTGATGGGATGCTCAGGGGCCTTATAACAACCATGCCATCGGGGACCACCGTGAGGCTCCTTGAGGAGGGTGTTGATAACTTTGAACTCTACATGATACCCCTGAACCGTCTCGGTTACATGATGGACTTCTCCATGTTCCTTGAGGATGAACGAAGAAGGCTCGGGGAACTCCTGGGGGAACTCGGCCGGACGGTTGTTGCAGAGAAGGTCCTTGCAGCAGGGATACTGTCACCGGTGGAGGCCTTTGATTTCCTTGAAGGGATAGATTACGTTGACATGGTGACCCTGGGTGTGGCGTCACCTGCCGAGGCCCTTGAGACCTTCGGAGAACTCTTCGGGAGGTAG
>MKIIPDPF_00292	
ATGCGTGAGATGAAAGTGCTTATTGCTGATTCCATCAATGAAAAGGGAATATCAGAACTTGAAGAGGTGGCGGAAGTTGTTGTTAACACCACCATAACCCCTGAGGAACTCCTTGAAACAATAAAGGACTTTGATGCCATCGTTGTGAGGAGCCGGACAAAGGTTACGCGTGAGGTTATAGAGGCAGCCCCCAGGCTCAAGATAATCGCAAGGGCCGGTGTTGGCGTTGACAACGTTGATGTGAAGGCCGCCACCGAGAGGGGTGTGATGGTGATAAACGCCCCTGAATCAACCTCAATAACGGTTGCCGAACACTCAATAGGCCTTATGCTGGCCCTTGCCAGGAAGATATCCCTTGCAGATAAATCCGTTAAGGAGGGTAAATGGGAGAAGAACAGGTTCATGGGTATTGAGCTCAACGGAAAGACCCTCGGGATAATAGGCATGGGCCGTATAGGTTCACAGGTCGTTGTAAGGACAAAGGCCTTCGGCATGGACATAATGGTCTACGACCCCTACATAAGCCGTGAGGCTGCCGAGGAGATGGGTGTCACGGTAACAGACCTTGAAACCCTCCTCAGGGAATCCGATATAGTAACCATCCACGTGCCCCTCACACCTGAAACAAAACACCTGATCTCGGATGAAGAGTTCAAACTGATGAAGGAATCCGCCTTCATTGTGAACTGTGCCAGGGGAGGTATAATCGATGAGGAAGCCCTCTACAGGGCCCTTAAGGATGGTGAAATAGCCGGCGCAGCCCTTGACGTCTTCGAGGAGGAACCCCCTGAGGGAAGCCCCCTCCTTGAACTTGAAAACGTGGTCCTCACACCCCACATCGGCGCATCAACCTCAGAGGCCCAGAGGGATGCTGCTATAATCGTCGCGAATGAGATAAAGACGGTTTTTCAGGGAGGAACCCCCAGGAACGTCCTTAACATGCCGGTGATGGACTCCGAGACTTACAAGTTAATGAGGCCCTACCTTGAACTTGCAGAGAAGATTGGAAGCATCCTTGTGCAGGCCCTACCAGGTAACATAGAAAAGCTCGACGTCACCTACTGCGGTGAACTGGCGGATATGCAGTTCGACATCCTCACAAGGACCATGCTCCAGGGTATACTTAACCCCATACTCACAGAGCCCGTGAACATGATAAACGCGCCCTCAATTGCAAAGAAGAGGGGAGTCATGGTGACGGAGGCCAGGAGGTCCGAGTCAGATGGTTACAGGTCCATCATAATGGCCAGGGCCGTCTCTGACAGGGGCGAGTTCAGTGTTGAGGCCACCCACATCAAGGAACCCACCATCATAGGTATAAACGGTTACAGGGTTGATGTGAAGCCCGAGGGCACCATGATAATAGCACGCTACAGGGACCTCCCGGGTACAATCGGTGCCATAGGCACCAAGCTCGGTGAGCACGGCATCAACATTGCAACAATGCAGGTGGGTAGAAGGGAAATCGGCGGCGAAGCCGTCATGGTCCTCAAGGTGGATCAGAGCGTGCCATCTGATGTCATAGAGGAGATCAAGAAACTGGAAAACGTTGATGACGCGGTATCAATAGAGCTTTAA
>MKIIPDPF_00293	
TTGATTGGGATGGGTTTAACTGATAAAATAATGGCTTCACTCTTTGGTTTCAAACCGGTAAGACGGGTCATCGTGGATTCAGGAGTTATGGAGGGTGCCCTTGAAATTGCCAGGAATTCACATCCAAGGGAGTTCGCAGCCCTACTTGAGGGCCATAGGGAGGGCGACACCCTCCACGTAACAGGTCTAATCTTCCTTCCATCCAAGACATCTGATGAGGGCGCTGTTATGGACGTCCTCATGCTGCCACCATTCACAGGGGCTGCTGGCTCCGTGCATTCACACCCGGGACCATCAAACGCACCATCACCCGCCGATATAAGGTTCTTCTCATCAAATGGCATATTCCATATGATAATAGCCTACCCCTACAGGAGGGAGACTGTGGCCGCCTACACCAGGAACGGAGTCCCGGTTGCCTTTGAGGTTGCTGACTGA
>MKIIPDPF_00294	
ATGGTCTTTGATGTGCGTTCACATGAAACCTATTCCAGTCTCAGGGTTCCGCCATCAGCAGAGGTTGTGCTCAGACTTGACGGCCGAGGATTCCATGGCCTCACAGAGAAGCTTGGATTCACCCGCCCCTACGATGAAAACTTCCGGGACATCATGGCGGCCACTTCCATGGACATCATGGAGGAGTTCAGCCCGGCATTCATATACACATTCTCAGATGAGATAAACATCCTCCTCTCAGAGGTCCCCTTTTCAGGGAGGGTGGAGAAGCTTGACTCTGTATTCGCAGCCCTCGCATCATCCTCATTCACCCTTGAAGCACTGAGCCTCGGATTCAAACTGGACCAGGCGGTTTCCTTTGACTGCAGGACCATACCCCTTGCAGGTGGTGCAGTTCAGGAGTACTTCAGGTCAAGGCAGAGCGAGGCATGGAGGAACTGCCTCAACGGATACGCCTACTGGACCCTGAGGGCTGAGATGGGAAAGGAAGAGGCTGTCAGAACCCTTGAGGGCCTTAAATCTGAGGGCATCCATGACCTGCTCTTTGAGAGGGGTATAAATATCTCGAGGGTTCCATCATGGCAGAGGAGGGGTATAGGTGTCTACAGGAGGCCTGTTGAGGTTGAGGGATACAACCCCCTCCGTGATGAGAGGGTCACAGCGTCCCGGATGAGGACCATTGTTGACATGGACCTACCCCTCTTCACAGGAGAATTCTTCAGGGAACTTATCAGGACTGGTTGA
>MKIIPDPF_00295	
ATGATTGTAGGTATACTTGGTTGCGGTGCCATAGCCAACCTTATAACGGGATTCGTGAGGGATGGCAGGGTACCTGTGGAATTGGGCTTTTTCTATGACAGGGACCTTGAGAGGGCTGAGAACCTTGCCTCAATGGTTGATGGAACAGCGGTCCTTGATGTGAGGGACATGCTACCCGAGGTTGACCTTGTGGTTGAGGCCGCTTCACCGGAGGCGGTGAGGGAACTGGTCCCGGTGGTCCTGGAGGCAGGAAGGGACGTTGTGGTGATGAGCGTCGGGGCCCTCATGGACCCTGAACTCAGGAAGATGCTGGAGGAGACGGCATCACGCAACAATGCAACCATCCATGTACCCTCAGGGGCAATCGTAGGCCTTGATGGTTTAAAGGCAGCCTCCGTGGGAACTATAGAATCTGTTAAACTTGTCACAAGGAAGCCCCCAAGGTCCCTCGGGATAAGTATGGATGAAAAGAAGGTCCTCTACAGGGGGAGGGCCTCGGAGGCAGTTAAAAGGTTCCCTCTCAACATAAACGTGGCAGCCGCCCTTAGCCTTGCATGTGACAGGGATATAGAGGTTGAGATCATCGCTGACCCGGTAGTTGACCGCAACGTCCATGAGGTGACCGTCAGGGGGGACTTCGGAGAATTCAAGACAATAACCGAGAATGTCAGGTGCTCCGTGAATCCGAAGACAAGCGTGATGGCAGCATACTCTGCCATAAGGCTCCTCAAGTCCCTCAGTGAGAACATGCATGTGGGGACATAG
>MKIIPDPF_00296	
ATGGTTGAATTATCCAATCTCTATGGACTTGAAATATACACCTCAAGGGGCAAGTATGTTGGAAGGGTTCAGGATGTCGTCCTGAACATAAAGAAGGGACGTGTCTCAACACTCAAGGTTCGTCCCATGAGGCATGATAAGAAGAACGTTGGAATCAAGGATGTCCTGAAAACCAGTATAAGGATAGTGCCTGAATCCGATGAGATAAGGTCCATCCAGGAGGAGGGTATAATAGATATAAACTATGACAGGGTCCAGGCAGTTGGGGATATACTCATAATATCACCTGATGTTTCTGTCCAGAAGGCTGCAAGCCCCCTTGAATCATAA
>MKIIPDPF_00297	
ATGTGGGATACCAGCAAGGATTACAGACTCATGGTTGCACTGAAATCGGTTGAACTCTTCAGGAGAACCCTTGAAACAGGTAGCTTCAGGGGGCAGTGGAAGAAGAAACTGGCTCTCACCACAGCCGGTGAAATCGAAAGGACGCTGCAGGGCATCCTCTACTCCTACCTTGAACCCGGGGAACTTGCAGGGTCCCCTGAAATAGAGGGGGTCATGGAAAAACTTGACGTCATCGTGGAGGCCCTTGGTGGTGAGGACTGGGCCATGAAGTTCGCCTCTGAGGCCGGAAAGGATGACCGGGAAAAGGTTGAGGAGAACATTGCAAGGGTCAGGTTCTTCCTGAACACCATCGGCAACCTGAAGAAGAGGCTCATGCTTGGAAAGATAGCCGACCCTGTGATTGGAGTTGATATCCTTGCAGGTGAGGTTATGAGTGTTGGGGGGCATCCCGGGGCGGATAAGCTGCAGGTCTGCAATGTAAACATTGGGGGAAGGGCCCTTAAGGTCGTTACAAATGACCCTGACGTCCGTGAGGGTGACCGGGTGGCCGTTGCCCTCCTGCCCCCTGAGAACTTCATGGGGATAACAAGTGAGGGCATGTTCCTGGGGGTTGAAGGCGTCCTCAGGGACGTTAAGGGGGAACCCGGAGAGATGCCCAGGGGCATACCCCTAGAGGCCCTCAACGAGGCAAGGAACCTTGTGGAGGAGTTCCTGAAATCCTAA
>MKIIPDPF_00298	
ATGGTCAGACACATCCAGAGAAAGAGGACCGACGCGGAGTTCATCCTCGCCACAAATGGATTCTGCACACCCGGAACACTCAGGAGGCTCCTTGATTTCACATCACTCTTCAGCTTTGAGATAAAGGCACTGTCAGATGAACTCCACAGGAACCTTACCGGCGCACCATCAGAACCGGTGCTCAGGAATGCAGGGTACCTTGCAGGGAAGTTCCCTGAAAGGATCAGGATCTTCAGGACGGTTGTGATACCGGGCATAAACCACCATGAGATACCTGAAATAGCAGGTTTCCTTGCAGAGATAAACCCTGAGGTCCCCTACCGCCTCATAGGATTCAGACCAAACTTCATGCTCTACTACCACAGGGGCCCTGAAAGGAGGCTCATGGAGAGACTCGTTGAGGAATGCAGGGCTGCGGGACTGGAAAGGGTTGACTACTCAGGCCACTATCCCCTCCTTAAGGCCGACCTTGAATCCATACTCAGGGGGAAGGGCTGTGACCTCCCAGGGGACTGTGGAAGCTGCAGGCACACAGTCTGCAGGGCGATGGTCAGGGAGCCCTGGAGGGATAGTTAG
>MKIIPDPF_00299	
ATGCTTGAAATCCTCGAGGGTGACATTACAGGTGCAAACATCAAATGGTACTACACAGATGATCTTCTTAATGGACCATACGCAAACTACACAGTACTGGCAGATGTAAAACAGGCATGGCTCAGCTCATTTGAAGGTGCACCTGTACCGCAGGGACAGGCAAAGCTCTACAATGAGGACGGTCGGAAATACACATGGCTCTTTGTAGTTGAAAATGCTAGGGGCAAGGTCTTCAAGATAAGGGCAAATTCAACAGCCATCAGGATGGTAGATGATAATCTTGAGGTTGTGAAAGTCCTTGCTTCAGAGGAACTAACTGTGGACCTTCAGCCACACTTCTCACTCTCAGACCTCAAAGTTGAACCGGTCAGTGGCAGCGCACCCCTCACAGTAATGGTGAGAGTCAACGTCACCAATACAGGCGTTGCAGATGACTACACAGCCGAACTCAAAATTAACGGTGAAGTGAAGAACACAACAACTCTTGTTAACCTCGCAACCGGTGAGACAAGGGAAGTGATATTCACATACGAACTCCCTGCAGGTCTCTACAACGTCACCGTCGATGACTTAACACCGGTAAGCGTCACATCAATTCCAGCAGCACCCTCTGCAAGCCCTGCATCAGGAACCTACCTCAACAATGTAACCGTTACCCTCACAGGACCTGAAGGCTCAACAATATACTACACTACCGATGGATCCACACCAACCGTTTCAAGCAATAAATACACGGCACCCATCGTCCTGAGCAGATCAGCAACACTCAAATTCATAGCAGTTGCTAACAGTGCATCATCAGCCGTTTCATCAGTAGAATACACAGTCCTGAAGCCAGCGACACTCACCTACTACGTTAAGGTGAAGGTCAAGAAGTGGTACAAGAAGTGGTACAGGTACATGGGTAAATGGAGATACAAGTGGAGATACTACTGGACCTACAGGTACGTTAAAAGGACCAGCACCTACTGGCAGATGACCTAA
>MKIIPDPF_00300	
TTGGATATGATAATCAACGGGGAGATGGTATCCGGCAGCGATACGTTCAGTGTCACCAACCCCTTTGATGAGAGCACCGTCGACAGGGTCCCTCTTGCAGGCAGGGCTGAGGCTGAAAGCGCCATTATGGCGGCACACAGTGCCAGAGATTCAATGAGGAGCCTGTCGGCACGTAAAATATCTGATAAACTATATGATGTTGCCGATGAATTGAAGGCTCAGATGGATCCCCTTGCAGAGATGATAACCCTTGAATCAGGAAAACCAATACGCTTCTCAAGGGATGAGGTCCGAAGATCGGTTGAAACTGCTATTCTATGTGCTGAGGAGGCCAGAAGACTCTACGGTGAATCCATACCCATGGATGCGGGTATAGGTGGAGGGGGCCTCTATGGTTTCACGGTGAGGCTCCCCCTGGGTGTGGTGGCAGCCATAACACCCTTCAATTATCCCCTTAACCTTGCAATCCACAAGGTGGGACCGGCACTTGCGGCGGGAAACACCGCCGTACTTAAACCTTCTCTTGAGGCACCCCTCTCTGCAATGAGACTCGTTGAGATAATGAATGAACACTTACCCCCTGGAGCTGTTAATGTTATAACAGGGAGGGCCTCTGAGATTGGGGATGTTATAATTGACAGTCCCCTTGTGGATAAGATCAGCTTCACGGGCAGCGTTGAGGTGGGGCGCTACATATCAAGGAGGGCTTCTATGAAGAAGGTCACCCTTGAACTTGGAGGCAACGACCCCCTTATTGTTATGGATGATACCGATGTTGACCTTGCGGTTGAGTCTGCAGTCAGGGGTTCATATCTCTATTCGGGTCAGGTCTGTATAGCCGTGAAGAGGCTCATTGTCCACAGGGACGTGGCAGATGAATTTGCTGATAAACTTGTGAAGAAGACCAGGAGTCTGAGGGAGGGGGACCCCATGGATCCAGAGACGGATATAGGTCCCCTAATAAATGAAGAGGCTGCCATTGGTGTTGAGAAAGCAGTACTTGATGCAGCAGATTCAGGGGCTGAAATCCTCTGCGGCGGGAAGCGGAGGGGTAACTTTGTTGAACCCACGGTACTTGACCATGTGAATCCATCAATGGACTTGGTTTCCAGTGAAACCTTTGGACCGGTATCACCCATAATAAGGGTTGCTGATGCTGATGAGGCCATCAGGATAGCCAACGGCACATGCTACGCCCTCCAGGCAGGGGTATTCACTGATAATATAAGAACCGCCCTGAGGTTCGCCTCTGAAATCGAGGCGGGAACTGTTCTTATTAACAAGCAGTCGACGTTCAGGGTTGATCACATGCCCTTCGGGGGATTCAAATGCAGCGGTATGGGTAAGGAGGGCGTTAAATATGCTGTGAGGGACATGACCCGCACCAAACTCATAGTCCTCAATACCCGGTGA
>MKIIPDPF_00301	
ATGGATTTAAGGGGTGATGAATCAGGACAGAGTTCAGTTGAACTCATACTCCTCTTTGGAGGGGTCATAGTTGTTGTAACCTTTGCAGTGGTATGGTACCGTAACTATGTTACAGGTGCGGAGAATGCAATGACCTCCGATGTTAAGAATGTCACCAACTCCATCAGTAGCCTTAAAAACAAGTTTTAG
>MKIIPDPF_00302	
ATGGCTGTATTACCCAGCGCGTTAAAACCGGTAAGTGATGCCTTTGAGAGTATAATCCCTGACAAGTTCCTTATAAGCGTGCAGGAGATACTTATAAGGACGGGGCTCTATGTTAAGGCATCTGATGTTATAACACTGGCTTTTCTTGGTGGGGTGTTATTTGCAATTCTTGGATCCGTTGCAGCGGCTGTCCTTGGCTTAAATGTAATCCTGGCAGTTTTAATTGGTTTCTTCACACCATCTATCCTTCTTGGGGCATACATATTTATAATGATGGAGCGGCGTATTGATGCCATTGAACAGGGCACACCCGACTTTTTAAGGCAGATAGCATCCCTCCTTAGGGCAGGTGTGGGCCTTGAAACAGCCCTTGAGGACGTATCAAAGCAGGGGGAGGGACCCCTCTATGATGAACTCAAGAGGGCTGTTATTGAGATAAAGATTGGAAGAACCTTTGATGATGCCATACTCTCAATGAGTGAACGTCTGAAATCAAAAAACCTTGACAGGACCTTCAGGATGATCCTTGAGGGCAGGAGGGCAGGAGGAAGTCTTTCAGATGTCATCGAGACGGTTGCAGAGGACCTGAGGGCTGTGCTGGCCCTTAAAAGGGAGAGGAAGGCTAATGTGATGATGTCAGTAATGTTTCTGGTTGTTGCCGCCATAATCGCAGCTCCCTTTGCCCTCGGGATGATAATGGTGTATTCAGGGTTCATGGAGTCCATAGGGCAGCCGAACCCCATGCTTGGGGCAGCTAAAACCGCTGCAGCAGGTTATATTATAATACATTCAATCATCGCAGGACTCCTTATAGGAATAATAATGTACGGGAGTGCAAGGAAGGGTGTCAAGTTCTCCATCCCCTTGGCAATAGTTGCCTACGGGATATTCTATGTCCTTGGAAACTTTGGAATGACACTCGTGAGCAGTATGGCACCATGA
>MKIIPDPF_00303	
ATGGCACTGAATAAATCCACCGAAGGTGGTAAACACATCATAACAAAAAGGGAGAACATTTACTACCTGACGGGTTTCATGCCCTCATCACTATCCATCCTGATCCTGGAGGATGAACCATTCCTCCTTGTAAATGAGATGGACCGCGAGGCCGCCACTGAAAACTCAACCGTTGAGGTGAGGACCTTCAGTAGGATGGGTGACCTGAGGGAGGTTCTTGCTGACACAGAGGATCTGGTTGTGGAGCCATCAATGACGGTTGGGCTCATGAAGAGCCTTGGCATAGGGTCATTTGAAGTGGATGACGTTGTATCGGAGCTCAGGATGATAAAGGACAGGGATGAGATAGGGAATATCAGGAGGGCGCTTCAGATTGCCGAGGAGGCCCTGAAGGAACTTGAAATTGAGGGTTCAGAATCATCCATTGCAGCGAAACTCGAGTACCTGATGAGGCTTGAAGGGTCAGAGGGGGCGTCCTTCGATACTGTTGTGACTTCAGGGGCGAGGTCAAGCATACCACATGCCACTCCGACGGGTGAACCAGCAGGGTCACCGTTACTCCTAGACTGGGGTGCTGTTTACAAGGGCTACCATTCAGACACAACAAGGACGGCTGCATGGACTGAAAGGGAACAGGAAATACTTGAAATAGTGGTTGAGGCCAAAAAGGAGGGTTTAAGGACAATAAAGGATGGTGTCAGGGCATGTGAAGTTGACAGGGCCGTAAGGAGTGTTATGGAGGATTACGGTTACCTGGAGAACTTTATACATTCAACTGGTCATGGAGTTGGTCTCGAGGTCCATGAAAAACCATCACTGGCTCCCGGGGATAAAACGGTTATCAGGAAGGGCATGGTAGTTACGGTGGAACCCGGCATATACCTTCCCGGTGAATTCGGGGTTAGGATGGAGGACATGGTTGTGGTTGGAAATGGTGCTGAGGTCATAAACAGGCTGCCAGACTATAACTGGATTTGA
>MKIIPDPF_00304	
ATGAGCTTCTGTGAATACTGTGGTATTGATGGCTACTATGGCCGTGAAATCCTCAGGACAGGGCACTGGATAATATACCTTGCCCCGAGTCAGAGGTACCTTGGGACATGTGTCCTTGCACTGAAGAGAAAGTGCAGGGACCTCTCGGAACTCGACAGGGCCGAATGGAATGATTTCTCATCAGCCCTGAGGATGCTTGAAGCTGCATTAAGGATGCTTTTCAGTCCGGACCTCTTTAACTGGAGCTGCTTTAAGAATTCGGCCTTCAGGGACCCGGAACCTGACCCTGAAGTACACTGGCATTTCATACCACGCTACAGCAGACCGGTGCATTTTGCAGGTGAATGTTTCACTGACCCTGACTTTGGCCACATACCACTTCCCATTGTAGGGCGCGTGAGTGAGGCTGTGATGGATAAACTTGAAAGCGCACTGAAGGATGCTCTTAGAGGGTAA
>MKIIPDPF_00305	
ATGTATATTACCGTTAGTTGTTTATATCATCAAGAGAGTATTATACGTATAGGGATGCCCTTCAGTGGTCGCCTCCAGCTGGTGTTAACCATGGAACTTAGAAAGTTCGTGACAAGCGAATTCGTCTTCAGGAACGGGGCAAGGTTCCTTGCAGGAAGATACGCCTCAAATCTTGGAGGCGAACATGTTTTCATAGTAACAGACCCCGGCATAATGGATACCGGGCTTCTTGATGACCTGAAATCCAGTATGGATGATGAGGGTCTTGAATACTCTGTTTATCATGAGGTCACACCGAACCCCAGGGACCATGAGGTTATGAAGGGCGCCGAGGTCTTTGAGGCAGAGGAATGTGACATCATCGTTGCCCTTGGAGGAGGGAGCCCCATTGACTGTGCAAAGGCGATAGGTGCGGTTGCATCCAACGGTATGCATGTAAGGGAGTTTGAGGGTGTTGATATGATCCCTGTCCCATCAGCACCGGTGATATGTATACCAACAACTGCAGGTACCGGTGCCGATGTATCCCAGTTTGCAATCATAATGGATACAGAGAGAAGTGTCAAGATGGCCATAATAAGCAAGACAATGGTCCCTGACGCCGCCCTCATAGACCCCGAGACAACGGTGACCATGGACAGGGAGCTGACCGCTGCAACTGGAATGGATGCCCTCGCCCATGCAGTGGAGGCCTACGTATCCAATGCAAGCTTCCATATAACAGACCTGAACGCCCTTGACTCCATAGGGATCATAAACAGGTGCTTGCCCGTCGCGGTGTCTGAACCCAAAAACCTTGATGTCCGTGAATCCATGATGCTTGCAAGCCTCGAGGCGGGCCTCGCGTTTTCAAATGCCAGCCTCGGACTGCTTCATGCCATGGCTCACAGCCTTGGAGGTAAACTCGACATTGCCCATGGGGAGGCCAACGCACTCCTCCTTGAACATGTGATGGACTTCAACTTTCCTGCTGCCAAGGAGAAGTACTCAAAAATCGCAGGGGCCCTCGGCCTCGAAAGCGCATCAAGGGATGAACTCACAGGCTACATACGTAAATTCAGGGAGGACATCGGGATCGGCAAGACCCTCTCTGATCTTGGTGTGACACCCGATGAGATCCCTGAACTTGCAGAAACCTCAATGAATGACCCCTGCATTGTCACAAATCCCATGAAGCCCAGGGTGGAAGATGTTGAGGAGATATTCAGAAGGGCCCTTTAA
>MKIIPDPF_00306	
TTGTCACTAAAAAGTCCCGTCCGCGAGAACGGGGTAGTTCACTATAAATGGTGTGTATTGATGCCTGGAAAGGACTGGGAAGAACTCCGGAGGAGGATAATAGGCTTCGGTGAGAAGTCAATAAGGAAGAGTTATTACCCCCGACTTCAGGAGTCCCTTGCAGAACTTGAAAGATTCAGGAAGCTCCTTGACTGTACAGACGACGCCATATTCCTTGTTAAAACCCCCACAGGTGAACTTGCAGATGCAAACCGTTCAGCCTGTGAGAGGTTGGGGTACTCAAGAAAGGACCTCCCCGGACACACCATCCATGATCTTCTACCCGAAGGGTTTCACAGTGAATTCTCAAGGATCCTCCAGGGTGAAGATAAAAAACTGAAACTCGATGGGGCTCTCAGAAAAAGAAACGGTGAGGAAATCCCGGTTGAAATAGGAATGGATATGGTGGACTTCAGGGGCGAGAGATACGCTGTCCTTGTTGCCAGAGACATAACCGAGAGGCTTGAAATGGAGAAAAAGCTCAGAAGGTCCCTCAGGGAAAAGGAAATCCTACTCAGCGAGGTGCACCACAGGGTCAAGAACAACCTCCAGATAATATCAAGCCTCCTGAGCCTCCAGGCACATAACATGCATGACCGGACATGCAGGGCGCTTCTTGGCGAGAGTCAGAACAGAATAAGGTCAATGGCACTCATACATGAGCAGCTCTACAGGTCAGGAGACTTCAGTGCAATAGACTTCAGTTCATATGCCTCTGAACTTATCCGGAACCTCAGGAAGTCCTATTCAACCGATAAGAACATTGAATTTTCACTTGAAATCGATAAGATAAACCTTAACCTTGAAACCGCCATCCCCCTTGGCCTTATACTTAGCGAACTCATAACTAATTCCCTGAAACATGCCTTCAAGGGTATGGATGGTGGTCTTATCACCGTCAGATTCACCCGGGAGGACCTGTATTATGTCCTTGAAGTGGTGGACAACGGTACCGGTTTCAGGGAGGAAGGCCTCAGAAACAGTGACTCCCTGGGATTCAAGCTCGTTGAAATTTTAACAGATCAGCTTGATGGGACCCTTAAGGTCTCGGGTGAAGGCGGCGGCTACTTCAGGATAAAATTCAGGGGTCCGGTTTACAGGAACCGGATGGATATGGAGCCATAG
>MKIIPDPF_00307	
ATGGTCAGATTCAGCAGAGGGGAACTCAGGGACATCCTGGTTTCCATGATTGTGATTGCCGGAGTATTTGCCTATGTTTTCTCAGGGAGGAATATCCAGGCCACGGTAATCCTGTTACCTGTAACCGTCTTAACCGTGGGGCTTGGATTCGTCCTCCATGAAATCGCCCACAAGCTGACGGCTATACATTACGGGTTCTGGGCCGAGTACAGACTGTGGGTTGAGGGACTTATACTTGCAGTTGTAACAGCCTACTTCGGATTTGTATTCGCAGCCCCCGGTGCCGTCTACATACATGGGAACTACATTGAGAGGGATGTTAACGGTAAGATATCAATTGCAGGGCCCCTGACAAACATAGCCCTCGCAATCATATTCCTTATGGCATCATCGGTACTCCCCGGCCCCCTTGGCTATGTGGCGATGCTCGGCTATGCTGTTAACAGTTTCCTGGCATTATTCAACCTGATACCCATCGCGGTCCTTGACGGTGCAAAGGTCTTCAGGTGGAACCCCCTCATATGGCTCGCTGCAGCTGCAGCCGCATTTACGCTCACATTTAACAGCATGTTCTAG
>MKIIPDPF_00308	
ATGTTCAGGGATATTCCTGTTAAATATGTTGGATGCACGCACCGTGCCCTTAAACCCGCCGAGACCGTGCAGGAGTTTAAGGATAAACTACCGGCAATAGGCGTCACGAGGATAACCGAGATAACCCACCTTGACAGGGTTGGTATACCGGTATTCTCTGCAATAAGGCCCACTGCAGAGGAGGGGGCGGTTAGCATATACGCGGGTAAGGGTGCCACAAGAAACCAGGCAAGGGCATCTGCCATAATGGAGGCCTTTGAAAGGTACTCTGCAGAGAGAAAAAAAGGGGATAGGACCATCCTCGCCCATCAGGATGAGGCTGAAAACTGCATAGACCCATCTTCACTCATACTCCCAGGGGGCAGTGCCCCTGACCATGAAATTGAATGGATTGAAGCTGAAAACATTGAAACAATGGAGAGGGTCCTTGTACCCGCAAATGCTGTCTTCCACCCCTACAACCCGCCAGTGGATGGGATCGGTCTTTTCAGGTCAAACACCAATGGTCTTGCCTCAGGGAACTTCACCGAGGAGGCTGTTTTTCATGGACTGATGGAAGTGATTGAGAGGGACGCATGGAGCATCTTTGAAGCCAGAAGGGGGCCTAAGATAGAAATTGACTGTTCAGGGACCGATAATGACATCATAGCCGGGCTTCTTGAAAGATTTGAGAGGGCGGAGATAGAGGTAACCCTCCTGGACCTTACATCAGATACATGTATTGCCACCGTGGCTGCAGTTGCAGATGATGTTAAACTAAGGGACCCGGCGCTCCTCACAATGGGTGTCGGGACGCACCTTGACCCTGAGGTTGCCGTTATAAGGGCCCTTACAGAGGTCGCCCAGAGCAGGGCCACCCAGATACACGGGACCCGTGAGGACACCGTAAGGGCCGTTTTCATGAGGAGGGCAGGGTATGAGCGCATGAAACGCCTTAACCGGCACTGGTTCAGGGAGGCCGATGAAACCATCGGAATCTGTGATATGGAGGACCTCTCAACAAGATCCTTCAGAAGGGACCTTGAGGTGACCCTTGAAAGGCTCAGAAGGGTGGGGCTCAGGGACGTCCTCTTTACGGACCTTACAAGGGATGTGGGTGTTCCAGTGGTTCGTGTAATAGTACCCGGCCTTGAGGTGTTCTCTGTTGACCCTGAACGTGCCGGTCCCCGGTTAAGGTCGGCTCTATGA
>MKIIPDPF_00309	
ATGAAGAGAAGGATAATCATCTTCACAGGCCCCTCACTTTCCCATGCCGAGGCATCAGAGATCCTCAGGGCCGACTACAGGCCCCCTGTGAGGAGGGGTGATGTTACAGATGCTCTTTCTGATTCTCCGGATATAATTGGAATTATAGACGGTGTTTTCCATCAGAGCCCTGCTGTGGGGCACAGGGAGATCATTGAGGCCCTGCAGAGTGGTGTTACGGTTGTTGGCGGTGCGAGTATGGGTGCCCTCAGGGCCTCTGAGCTGAGTGAACTTGGAATGATAGGGGTGGGGCGCGTATTCAGGGCATACCTTTCAGGGGAGATTGAATCAGATGATGATGTTGCGGTTGCCTTTGACCCCGAAACCCTTGAGCCACTATCTGATTCCCTTGTGAGCATGGATTACAACTTCAGACGTGCCCTCAGGAAGGGTCTGATATCCAGAGAGGATTACAAAAGACTGATTACCACTGCGAAGAACCTCTTCTATCCCCTCAGGAACTACAGGAGGGTGCTGAATGATTCTGAGATGGAGGAAGGGAAGAAGGATGCGCTCTCCGAGTTCATTAAAGGGGAGGGTGTCGATATCAAAAGGGAGGACGCCCTTGAAGTTATAGGTTACATCAGGAAACTCCTAAGAGGTTAA
>MKIIPDPF_00310	
ATGGAACTTGATGAAAAGATTGGAAGGGTTAAAGAATCCCTTAGGGGGAGGCGTGTTGCCGTTGGATTTTCAGGGGGAGCCGACAGCACGGCGCTCCTTGATATTGCAGCGGGAGTCGCAGAGGAGGTGGTTGCATTCACCGTTGATACCGGTGTCATGCCCCGGGGCTTTACTGAAAGGGCCTCAGAAATCGCAGCCAGGATAGGGGTCCCCCATAAAATCATAGAACTTAACCTCCTTGATAACCGGGAATTCCGTGAAAACAGTGCGAAAAGGTGCTTTGTCTGTAAAAACATCATATACAGTTCCATAATGAGTGAAGCGCATGCCATGGGCCTGGATGTTGTTGTGGACGGGACAACCGTAAGTGACATGTTCGAGGACCGGCCCGGGGTTCTTGTGAACCACCTGCTTGGAATAGAAAGCCCCCTTCTAAATGCAGGGATGAAGAGGAGCGACGTCCTGGAGTACCTTAAACTGAGGGGGCTTGATTACTCGGAGAACACGACATGCCTTGCAACGAGGATAAATACAGGTGAGGAGATAACCCCCGAGAAGATAAACAGGGTTTCATATGCTGAGAGTCTTATAGGGAGCATCTCAGATGCCGGGGCCGTGAGGGTGCGCCATGACGGGAACAGTGCGGTCATCCAGGTAGAGGACCCTGAAGGCCTCCTGAATAAGAACATCCTCAGGCACATTGAGGGTGAACTCAGGGCAATCGGATTTGAAAGGGTTCTGCTGGACCTTTCAGGTTACAGTAAGGGGGAGGAGGAGCTTGTCCTCTACAGGCCATGCCGTGAGGCGGATTCAAGGATAATGTTTGAGGTTAAACTCCCCTACCCGATTGATGTGAAGGAAACCTGCAGCAGCCTCGAATCCATGAAGCCGAGGTGTTCAGAGAAGATGGGGGTCATCATGCTTGACCTTGACGGCAGGAACGTGACCATCTTCAGGAACGGTAAGATAGTCTCAAGGAATGTTAAGGACAGGGAAGATGCAGAGGACGTCCTCCTTAAAGTCCTGCCGCATATAATAAGAAGACTTGATGACAGCAGTCTCGTTACTTAA
>MKIIPDPF_00311	
ATGACTGACCAGCGGATACACCTCAAGGCATCAGGGGACCTCCTCACGGTGGCTGCCAGGAACCAGGGTGAGGTCTCCATAAATGAAATACACCTGAAGCCTCTACTGGCCTACGCATGGTGGAACAACCTTCCTGTTATTGAAACGGTGCTGGATGTGGTTGAATCCACACTTAAGAAGACGGTGTATGATGTGATGCCACATGATGAACTCCTCATTGAATACACCCTGAGGACGAATGACATCCCTGATGATTCAAATGAGGTTGAGATAATCTTCAATGGGGTAAGCGCTGATGGAGTGCCCTTTGAGGTCTCAGGCGACCTCCTTCTTATGGGCGAGGATTCAAGGGGTTTTCTAAAGAGGATGACGGCATTCAGAAGAAGGACTGATGAGAATATAATCAGGGTTATCTGA
>MKIIPDPF_00312	
ATGCTTGTAAAGGAGATAATGTCAGAGAAAATACACTATGTAACCGTTCCAGGGAACCGTTCAACAGCCCTTGAACTGATGAGGAAGGAGAACATATCAGGACTTCCAGTTGTTAAGAAGGGCACGGAGGAACTTGTGGGTATAATAACAAGGACGGACCTTGTTGAGAATCCTGATGAGGAGCAGATAGCCCTCATAATGACAAGGAACCCCATAACGGTATCCCCTGATGATGACGTCAGGGTAGCTGCCAGGAGGATGCTTGAGAACAACATCCGCAGGGTCCTGGTGGTTGATGGATCTAAACTGGTGGGTATTGTCACAAGCTACGACCTTGTTGCCGGTGCCATAGCAGAGATGGATATATCTGACCCTGTTGAGGATTACATGACACGGAACATTCCAACGACATGGGACAGGACACCCCTCAGCGTGGCCTTTGAGATAATGAGGTACTTCAGGTTAAAGGTCCTCCTGACCCTTAACAGTCAGGGTAAACTCTCAGGGGTCCTTACAGAGACGGACTTCATAAATGAGAGTGAAGTAGTCTCGGAAAGCACCGTCCACAACACCTCAGTGGGTACCGAGGGCGACCGCTGGTCATGGGACAGCAAGAACGTCCTCTACGTTATAAAGAATCAGCTCAGGTTCCCTGATAAGGAGGTCAGGGAGGTTGCAACCACAGATATTGTCACGGCAACCACATCAACAACGGTAACCTCCTGCGCAGAGAAGATGAAGAGGAGGAACATTGAACAGATACCGATCATAGACTATGAGGGTGACCTCGTGGGCCTTGCAAGGGCCAGTGACCTTATAAAAGCCCTGATTGATGGAAATGACTGA
>MKIIPDPF_00313	
ATGTACAGTAAAATCCTGCTCCCAACCGATGGCTCAAAACATGCCAACAAAGCCGCGGAACATGCGATATGGATTGCCAGAAAAAGCGGAGCTGAAATAATTGCTTTAACAGTCATGGAGACATCATCACTGGTGAGTCTCCCGGCAGACGACCTTATAGTACGCCTTAAGGAAATGCTTGAGGAGGAAGCCTCCAGATCCCTTGAAGCCGTTAAGAAACTTGTGGAGAAATCAGGAGCAGGTGTGAAGATAACCCTGAGGACAGATGAGGGTTCACCCGCAGACGCCATACTCAGGACCATAGAGAAGGAAGAGGTGGACCTTGTTGTTATGGGGACATCAGGCAAACACGGACTTGACAGGTTCCTCCTTGGAAGCGTGGCTGAGAAGGTTGTAAGGTCTGCAGGGTGCCCTGTTCTCGTTGTTCACTAA
>MKIIPDPF_00314	
ATGCTTGTCATTGAGAACGGCACCATCCTGAGGGGCCCCCACCTGAAACCCGAAAGGGGCAACATGGTAATAGAGGATGGTGTAATAAAGGAAATAACATCTGAAAGGATCCCCTGCAGGGACAGAATAGATGCATCGGGCCTTATAGTGGCACCTGCACTTGTGAATTCCCACGTACACCTTGGTGATACGGTTGCAATGGACGAAGGGGATGGAAGACCACTCGATGAGATAGTAAGACCCCCTGATGGCATCAAACACAGGATACTGGAGTCAAGCACACCCGATGAACTTGAGGGGGCCATGGGGTCCTCAGTGGACTTCATGATGGACCATGGCACATCCGCCTTCGTGGACTACAGGGAAGGCGGCATCGGGGGTGTTGAGGCCATAAGGCGGGCCACGGACCCCAGTCCAGTGAAGGGGCTCATACTCGGCAGGGACCCTGTAATCTTTGATGAAGATGCATCACCCGAGGAGGTGAGGAGGAGGGTCCGGAGGATCTTGTGGGTTGCCGATGGAATAGCGCCAAGCGGGATGGGTGAGATCACCGATGAGACGGCAATGATAATCACTGAAGAATGCAGGAGAAGGGGTAAAATAGCATCCATACACGTGGCGGAACACAGGAAATCCCAGATACGCTCCCTTGAAGAGACAGGGATGACCGAGGTTGAAAGGGCCCTCAGGGCAGGCTTCAGACTCCTCGTCCACCTCACACACCCAATGAGGGATGACCTTGAACTTGTCAGGTCCAGCGGGGCAGACGTTGTGATATGCCCCCGGTCCAACGGTGCACTGGCGGCAGGGATCCCCCCTGTAAAGAGGATGCATGAGATGGGTATAAACCTCCTCCTAGGCACGGATAACGTAATGTTCACCTCACCCGACCTCTTCAGGGAGATGGAGTACACCCTGAGGGTTACAAGGGGCATCACCGGCGAGTACTTCCCGCCGGTGGAGGTCCTCAGGATGGCCACTTCAAATGCGCGCAAACTGACAGGGACAGGGTGCCTGGAGGAGGGCTTCCAGGCAGACATAATGGTCACCGAGAAACCATCAGCTAACCCCTATCTCTCCCTCATCAACAGGACTGAATCGAAAAATATAATATATTTAATAATAAAAGGTAAATTAGTTAAGAGGTGA
>MKIIPDPF_00315	
GTGAAGCATATACGATATGGAAAAATAGTCCTCGCAGTATTCATACTCTCTTCTATAATCACATTACCACTGGCAGAGGCCCACATACTTATAATAGCCAATAGTCGTTCAGACATGGGCGAAGCTTACGATGAGGCCAGGAAGGTTGCAACAACCCTTAAAAATAAGGGATACCAGGTACTTGAACTTTATAATGGCAGTGCAACCGTAAAGAATATACTCAAGGGCATGTACGGTGCTGATGCCGTGATATACGCGGGGCACGGCGGTTACATGAAGGGAAACTATGATGATAATGGAGGAGATGCAAGCCCACCCTTCTCCCTTGTGGCATCAGACGGCTACATATGGGGAGACGGTGAGATGATGCGAGTCGGGAACACATCATTCTATGCCCCATTCAAGGATGGCATACCTGTGATACTGCTCCATGCATGCTTCTCAACGGGATGGGTTGATGAATACGAGGTTAAAAATCCAGTAGAGACAATATACCACTTCTCAAGGATGTTCATGGGTTCAGGAGCCAACTATTATGCGACTGCATGGGACGGCGCAGAGATAATCTACGACTTCCTCAATGGAGCAGCAAACTTCCAGGAGGCCAACCAGAGGAACTGGGAGGTTATCAATAACAGCTCAGTCTACAATGGAACAAGGGTATGGCGCAATGAACATGGATACGCTGCATTTGTAGGTGACTGGAACGGTACATTCCCGAGGGCAAACCAGACCACAAGCTATGATGATGCGGCTGCAGAGGAATGGTACGCCACAAAGACAAGGCCGAACTTCACCGATAACCGGCCACCGGTATGTGACTTCACATACGCCTACTCAGGTTCAACAAGTATCAGGACATTAACATTCCAGTCAGCAGCATACGACCCGGACAGCGACGATATCACACTTAAATGGAAGTTCGGTGACGGCTCAACAGCCACAGGATCCACGGTAACGCACACCTATGCAAGGGAGGGCTACTACACGGTAACCCTTACAGTAACAGACAGCAAAGGAGTCATATCAGGTAAAAGGAAGACGGTTAAGGTCGGATATCCCAGGCCGGACCTTGTAGTCACCGGTGTCAGGAAATCAGGAAGCACGCTCTACATCACAGTAAGGAATCAGGGAACAGACACGGCAAGGAACTTCTACACCCGTGTATGGTACGGTAAATACTCCACAAGGAACTATAAACAGTTATACACGGGAACACTCACCCCTGGGGCCAGCGTAACACTTAAGACATACTACGGATACCGGCGGGGCACGGTTAAGGTGGACTACTTTAACAGGGTCCCTGAGAAGTCAGAGACAAACAACATAAGGACCTTCTAA
>MKIIPDPF_00316	
ATGCCGCGGGATGAAAGCATCAACAAGGTACTTATCATAGGATCAGGCCCTATACAGATAGGGCAGGCAGCAGAATTTGACTACTCAGGTTCTCAGGCATGCAAGTCTCTCAGGGAGGAGGGAATAGAGACGGTACTCGTTAACTCAAACCCTGCCACAATCCAGACCGATATGGATATGGCTGACAGGGTCTACATTGAACCCCTCACACCTGAGATCGTTGCAAAGATAATTGAAAGGGAAAAACCCGACGCCATACTCCCGACCATGGGGGGCCAGACAGGCCTCAACGTTGCAACGGGACTTGCAGAGATAGGGGCCCTTGAGGGTGTAAGGGTTATAGGTTCATCCATTGAAACAATAAGGAACGTTGAGGACCGTGACCTCTTCGACAGCTTCATGAAGAAACTGGACGAACCAGTACCCGCAGCAAGGGCTGTTAATTCAGTTGAAGAGGCCTTTGAGGCGGTTGAGGAGATAGGATACCCTGTCATCGTGAGGCCCGCCTTCACCCTGGGAGGTACAGGCGGGGGGGTTGCCCATAACCGTGAAGAACTCGTTGAGATAGCAACAAGGGGCCTGGAGATGAGCTTCATCAACCAGGTCCTCATAGACCAGTCCGTCCTTGGCTGGAAGGAGTTCGAATACGAGGTTATGAGGGACCGCAACGACACCTGCATAATAGTCTGTAACATGGAGAACATCGACCCCATGGGTATACATACAGGGGAAAGCATCGTGGTTGCACCGGCCCAGACCCTAAGCGATGAGGACAACCAGCGGCTCAGGGATGCGACCATAAAGATCATAAGGGCCCTGGGTATTGAGGGGGGCTGCAACATACAGTTCGCTGTCCACCCGGAGACCGGCGAATACAAGGTTATAGAGGTTAACCCGAGGGTCAGCAGGAGCAGTGCCCTGGCATCAAAGGCAACAGGGTACCCGATAGCAAAGATAGCCGCCAAGATAGCGGTGGGAATGACCCTTGATGAGATACAGAATGATATAACAAAGGAAACCCCAGCATCATTCGAACCCACAATTGATTATATCGTGACAAAGATACCCCGCTGGCCCTTTGACAAGTTCAAGGGGATAAGCAGGGAGATAGGGGTTCAGATGAAGTCAACAGGGGAGGTCATGGCCATAGGCAGGACCCTTGAGGAGTCCCTTAACAAGGCCATAAGGTCCCTTGATGTGGGTGCTGATGGCTTCGTCAGGGTGCCCTACACCATGGATGACCTTAAAACACCAACTGACCTCAGGCTCTTCCAGATCTACACCGCCCTCAGGGACGGGATGAGTGTTGATGAGATACACGAGGTAACCAGCATCGACAGGTTCTTCCTCGAGAAGATAAGGAACATCGCAGAATTCGAATCCGGCCTTAACAGGGAATCCATCACAGATCCAAGGGTCCTGCTGAAGGCAAAGAGGCTCGGTTTTTCAGATTCAAACCTTGCACGCATCACAGGGATGGATGAGTCTGAAATAAGGTCCCTGAGACTCAAAAATAATATAAAACCCGTTTATAAGATGGTGGACACGTGCGCTGCAGAGTTCGAGGCCAGAACACCCTACTACTACGGATGCTATGACCTTGAGGATGAGGTGGAGGTTTCAGACAGGAAGAAGGTCATTATAATAGGTTCCGGACCCATAAGGATAGGTCAGGGGATAGAATTCGACTACTGCTGTGTCCACGCCGCAATGGCCCTGAGGGATGATGGCTATGAGGCCATAATGGTTAACAACAACCCGGAGACAGTGAGTACCGATTATGATATATCCGCCAAGCTTTACTTCGAGCCCCTGACACTTGAAGACGTCATGGCCATCATAGAGAAGGAGAAACCTGAAGGCGTTGTTGTCCAGTTCGGCGGCCAGACATCCATCAACCTGGCGGTGCCGCTTGCAGGGGAGGGTGTGAGGATACTTGGAACCCCCCATGAGAGCATAGACAGGGTTGAGGACCGTGAAAGGTTCACAAAGGTCCTTGATAAGCTCGGCATACCCCAGGCCCCCTATGGAATCGCAAAGTCCTTTGAAGACGCCAGGGAGGTGGCTGAGCGCATAGGTTACCCTGTCCTGGTGAGGCCCTCCTATGTACTTGGCGGAAGGGCCATGGAGATAGTTTACGATGAGGGTGAACTTGAGGAGTACATGAAGGAGGCTGTGAGGGTTTCCCCGGAGCACCCCATACTAGTGGACAAGTTCCTTGAGGATGCCATAGAGGTTGATGTTGATGCCCTTGCAGATGGCAGGGACGTCTACATTGGGGGTATAATGGAGCACATAGAGGAGGCGGGCGTCCATTCAGGTGACTCGGCATGCGTAATACCGCCCCAGACAATCCCTGAGGATATAATTGAAACCATAAAGGACTACACAAGGAGGCTGGCCCTTGAACTGGATGTGGTGGGCCTTATAAACATCCAGTATGCCGTTAAACCTGGCTCTGACCCGTCGGTTTACATACTGGAGGCCAACCCCAGGGCAAGCCGTACGGTTCCCTTTGTGAGCAAGGCAACCGGTGTGCCCCTTGCAAAGATGGCCGCAAGGCTCATGATGGGTTCAACCCTCAGGGAACTTGGACTTACAGGTGAAGGCACGGTGGAACACGTTGCAGTCAAGGAATCTGTTTTCCCGTTCATAAAGCTCCCGGGCGTCGACTCCGTCCTGGGCCCTGAGATGAAATCCACGGGTGAGAGCATGGGGATAGATGAGAACTTCGGGATAGCCTACTACAAGTCCCAGCTCTCAGCAGGCATGGACCTCCTTACAGAGGGCAAGGTGTTCATCAGTGTTAGGGACCAGGATAAGGATAAGATCGAGGATATTGTAAGGAAGGCCCATGAGCTTGGCTTTAAGATCATGGCCACCAGGGGCACTGCAAGGGCAGTTGAGGGTGTTGCCGATATTGAGGTCGTGAGGAAGGTCAGCCAGGGGTCACCCAACATAAGGGACGCCATACTCAGGGGTGAGGTTGGCCTCATAATCAACACACCATCAGGTAAACAGTCAGCCGATGACGGTTACCTGATAAGGAGGATGGCCGTTGAACTTGGAATACCCTACGTAACGACACTTGCAGGTGCAAGGGCGGCCTTAAACGCAATTGAGGCTGTTCGCCTTGGAAGGATAACGGTCAAATCCCTTGGGGAATACCATGGTAGCTGA
>MKIIPDPF_00317	
ATGTTTAAAGAAGCAAAACTCGCCTTGGAAGATGGCACTATACTTAGAGGAGAAGCCTTCGGATTCGAAACAGTCACAACAGGGGAAGTTGTTTTCGCAACAGGCATGACGGGCTACGTGGAGTCGCTCACGGATCCATCATACAAGGGCCAGATACTCATGCCAACCTATCCCCTTCAAGGTAATTATGGTGTATCAGAGGAATGGTACCAGTCAGACGGTATAAAGGCCGAGGGCCTTATCGTAAGGGAGGAATGCAGAGCACCCTCACATGAACTCTCCCAGAAGACCCTCTCAGAGTTCCTGGAGGAGTACAGGATCCCAGGGATCTCAGGGATAGATACAAGGGCGCTCACAATAAAAATCAGGGACAAGGGGGCAATGAAGGGGGCCCTGGCCACTGAAGAAATAGATGATGAGGAGCTCCTTGAACTTGCGGTTAACCAGCCGGACATAACAGAGATTGACCTTGTGGATAAGGTCTGTGTGAAGGAACCCGTGTTCATGAATGAGGATGCAGGAAGGAGGGTGGTTATAGTTGACTGCGGTATAAAGAGGAACAGTATAAACGCCCTCCTCAGGAGGGATGTGGGTGTTGTCATCGTACCCTACACCATGGAACCCGAAGAGATCATGGACCACGACCCCGACGCCCTCCTGATTTCAAGCGGACCAGGGGACCCAACAAGGGTCAGGGAGGCAATAGAGGCTGTTAAAAGACTATCCAGCCGCCTCCCGGTATTCGGGATCTGCCTTGGACAGCAGATAATCTCCCTGGCCTTCGGAGCAAGGATTTACAAGATGAAATTCGGGCACCGGGGAGTGAACCAGCCTGTCAAGGACCTCAGGACAGGTGAGGTTTCAATAACCTCCCAGAACCATGGCTTCACGGTTGACCCATCATCGGTTGAGGGCACCGATATTGAGATAACCCAGATGAACCTCAACGATAAAACACCCGAGGCCATAGAGCACAGGGAACTGCCCGTGTTCAGTGTCCAGTATCACCCTGAAGCAGGGCCGGGGCCTCATGATACAGACAGCATCTTTGACAGATTCGTGAATGTGATGAAGGAATACTGA
>MKIIPDPF_00318	
ATGATAATAAGAGAATTCAAGCCCCAGGACCTTAAAAGGGTCCTTGAGATCGAGAAGGCATCCTTCAGGGATCCGTACCCCGCCAACCTCCTTAGGGACATCTACAACCTTGGAGCAGGCTTTCTGGTTGCTCAGGAGGACGGTAAGGTAGTGGGATTCATAATCTTCTGGATCCGCTTTGAGGATGAAGGTCATATTATTTCACTTGCAGTGGATAAAGATTACCGTCGCCGGGGTGTTGGAAGGGAACTGGTGAGGATGACCATAAGTATATTTGAAAAATTTCACATTAAAAATATTAAGCTGGAGGTAAGGGCAGAGAACAGGGTAGCCATAAGTTTCTACAGGTCCCTTGGATTCAGGGAGGAGAAGATTATAAGGGACTACTATGAGGATGGGGAGGATGCGGTGGTAATGACAATGGATATATCTGAACCAGGAGTTAAGAGGAGGTCTGCAGGCGCAGATCAGTTACGATCATCATTAAACCAGGAAGAATCATGA
>MKIIPDPF_00319	
ATGTGGAAAGACCTTGCAATCTACATAATCAGAAGCTGCGAACCCGGCGCCCGGGTTGTTGAGGTTGGTGCCGGAAGGTTCCTTGATGTTTCAGAGCATATCCGGAAACATTCAAAAATTGATTTGATACTAACAGATATTAAACCTTCCCATGGGGGCATCATTGAAGATGATGTAACATCCCCGAGGATGGACATTTACAGGGGGGCGAGCCTCATATACTCCATAAGGCCGCCGGCTGAACTTCACGCCCCCCTCATGAGGGTTGCCGATGCTGCAGGGGCCCGCCTGATAATTAAACCACTTACAGGGGAGGATATAGTCACCCCTAAAAGGATGAAGCTTGTGAACTTTCAGAGAACATTCTTCTATGAGTACAAACCGCTCCCTGAAAATCCCCGGGCTCATCAGCCGGGTGCAAATAAGCCATGA
>MKIIPDPF_00320	
ATGAAATGGGCTAAGATGAGTATAAAGGACGTTCTGAGGGAACTTGAAACATCAGAGGATGGTTTAAGCTCCCTGGAAGCCAGTAAAAGACTTGAAAGGTATGGTAGGAATGAACTGGTTGAGGAGAAAAAGGCCGGACCACTGAAGCTGTTCCTGACCCAGTTCATGGATATACTTATAATACTGCTTATTCTGGCTGCCGTGGCATCATACCTTGTGGGTGATGTGCTTGACTCTGCAGTCATACTGTTCGTTGTGGTTGTTAACGCCACTGTAGGGTTTATACAGGAATACCGTGCCGAGAAGGCAATGGAAAAATTGAAGGGCCTCGTATCAACCGAGGCTGTTGTCATAAGGGATGGTAAACCCGCAAGGATACCCTCCTCTGAACTGACCATCGGTGACATTGTTGTCATAGAGGAAGGGGACAATGTGCCTGCAGACCTGAGGCTCATAGAGGCCTATGACCTCAGGATAGATGAGTCAGCACTTACAGGTGAATCCATACCCGTCCAGAAGACCTGTGAAAACCCTGAAGACGAGAGGGATGTACTTGCCTTCATGGACTCCAACGTTGTATCCGGGCGGGGAAAGGGTGCCGTCATCGCTGTGGGTATGGATACATCCATCGGTAGGATTGCCGAGATGATACAGGAAGAGGAAGGTAGAACACCCCTCCAGGAGAAGATAGCATCCCTCGGGAAAAACCTTGGATTAATAGCTGTGGTCGTCTGTGCCCTTGTCTTCGGTCTTCAATTCCTGAAGGGAATCCCCCTGGTGGAGACCTTCATGACAGCGGTTTCACTGGCCGTTGCATCCGTACCCGAGGGCCTCCCTGCAATACTGACCCTCACCCTTGCACTGGGCATGCAGCGCATGGCAAGGAGCAACGCCATTGTAAGAAGGCTCCTTGCAGTTGAGACCCTTGGCTCCTGTTCTGTGATCTGCACTGACAAGACAGGTACACTCACCCACAACCGGATGACCGTGAGGGAATCAGAGATCACCTCAGAGGAGATGGGTCTCCTTATATGCGCCCTCTGCAACAACGCCACCATATCAGGTGAAAGGGCCATAGGGGACCCTACAGATGCAGCGATACTCATGTTCGCAGAGGAACACGGTTACAGGAGGGAGGAACTTGAGAAGAACTATCCCAGGCTCATGGAAATCCCCCTGGACAGTACAAGGAAGCGTATGAGTACCGTAAACCGGTTCGAAGATGGGCGCTACCTCCTTGTCAAGGGCGCCCCTGAGATCGTGCTTGAAAGGTGCAGCTACATCGACGAGGAAGGTGCTGTAAGGCCCCTTGAGGATAAAGAAGTGAAAGAATGGCTCTCAAGGCTTGATGAGATGACCTCAAAGGCCCTGAGGGTCCTTGCCCTTGCATACAGGAGGCTCCCTGATGATGAAGAGGATGAAAGGAACCTTGTATTCGTGGGCCTTATCGGCATGATGGACCCCCCAAGGAAGGAGGCTGCTGAGGCCATAGAAACCTGTAAGAAGGCCGGTATAAAGGTTGTTATGATAACAGGTGACCATAAGGACACTGCAGTGGCAATAGCGAGGGAACTGGGCCTCATGGAGAACGGCCTGGCCCTTACCGGCAGGGAACTTGACGGGATGGATGATCGGGAATTCATGGATGTTGTGGAGGATGTGAAGGTCTATGCAAGGGTCTTCCCTGAACAGAAGGTCCGGATAGTTGAGGCCCTTCAGGGCAGGGGACATGTTGTTGCAATGACGGGTGACGGTGTGAACGACGCCCCGGCACTCAAAAAGGCGGCGATAGGTGTTGCCATGGGGAGCGGCACCGATGTGGCCAGGGAGTCATCTGACATGGTCCTCCAGGATGATAACTTCGCAACCATAGTCCGGGCTGTCAGGGAGGGGCGGACCATATTCGACAACATAAGGCGCTTCGTTAAATTCCAGCTCTCAACAAACGTTGGGGCCATACTCACAATAGTATCCGCCTCCCTCGTCAACATACCGGTCCCCTTCAACCCCATACAGATACTCTGGATAAACATAATAATGGATGGTCCCCCTGCACAGTCCCTGGGTGTTGAACCCCCTGAAGCAGATATAATGTTAAGGAAGCCTGAACGCGAGGACATACTCCCTGGAAGGAACCTCCTGAGGATAATCCTTGCAGGTGCTGTTATGGCCGCGGGTACACTCGGACTCTACGGTTACATGTTGTCCACTGGTGCAGGGACAGCCAGGGCCATGACCGTTGCATTCACGGTATTCGTAATGTTCCAGATATTCAACGTGTTCAACTGCAAATCAAGGACCGGACTGTCAAACAGGACCCTTATCGTCGCTGTTGCGGCATCCCTCATCCTCCAGCTCCTTGTCGTTTACCTGGGACCCCTTGAGGGAATCTTCAGGACCGTGCCCCTCACCGCCATGGACTGGGTCCTCATAGTCCTTGTGGCATCCCTCATCCTTATAATGGAGGCTGTCCTGAGATTCGCTGATCAAAGGTGA
>MKIIPDPF_00321	
ATGGCAGGGACCGCCGATGCAAGGAGGATAATAGGGAAACTCAGTGAAAGGGGAGTTGAAGTTACAGCAACGGCAACAACTGACTACGGCGCCGAACTTGCAGGGATATCCGGTGCATCAGAAACTGTATCCCGTCCCCTCACTGAAAAAGAGCTCTGTGAACTCATAGAGGAGAAGGGGGCGGGTGTTCTTGTTGATGCAACCCACCCCTTTGCTGTGAGGGCCACCTGGAACGCCCTGAAGGCCTGCCATGAAACAGGGGCTGTGTACGTGAGGTTTGAGAGGCCCCCTGTGGACGCCGGGGAAGTGATAAGGGTCGGGACATTCAGGGAGGCTGCTGAGCTTGCATCATCACTACTTGATGATGGTGAGGTTGTGATGCACCTTGCAGGTGTTTCAACCCTTCCTGAAGTAACCGGGGTCCTTGGACCTGAAAGGGTCGCTGTACGTGTACTCCCCTACACCCCATCCATTGAGGCCTGCAGGAAACTTGGCGTCCCCGGCAGGAACATCATAGCAATGCAGGGGACCTTCTCGGTGGAGCTGAACAGGGCCCTCCTCAGGGATTACGGTGCCGGTGCCGTCATAACAAAGGACAGTGGAGAAACAGGGGGTCTTAAGGAGAAGGTGCGGGCTGCGAATGAGCTGGGGATACCCGTGATACTCGTTGAAAGGCCCAGTGTCGATCTTGAGGGTGAAGCCGTGTTCAGTGACCCTGAAGACCTGGTGGAGTATGTTGAGGGTGTTCTCTCATCCCTGAAGGGCGATGGGCCCTGA
>MKIIPDPF_00322	
ATGGGAACAGAATTTCTTGAAATAATTGATGTTGATGATGCAAGGATGATCATAGGCGAACTGGTGGATGAACTCTACAGCAGAGGCTCTGAAGTGGTTGAAATCGGTGATGCAGCAGGAAGAGTCCTTGCAGTGGACGTGGAAAGCCCCATTGACCTTCCACCCTTTGACAGGGCATCCAGGGACGGGTATGCTGTTGTGGCAGCAGACACATTTGGGGCAGGGGATGAGAACCCGGTAAGGCTTAAGTGCATCGAGATGGTTGAGGCAGGGTCAATACCATCCCTCAGGGTTACGGAGGGGTTCTGCACCCGTATAAGTACAGGGGCACCGGTGCCTGAGGGTGCTGATGCCATCGTGATGGTGGAGTACACCGAAGCCGATGGCGATGATGTCTTCATCTATCGCCCCGCATACCCCTCACAGCATATAGGTGCAAGGGGCTCCGACATAAAGGAGGGGGAGATCCTGCTCCATTCAGGAACACTCCTTTCCCCGGATAAGGTGGCGGCCCTCTCTGCTGCAGGCATCTCCAGTGTCAGGGTCATCTCTGAGCCATCTGTTTACGTGATATCCACAGGGAACGAGCTTATAGGGCCATCAGAAACACTTGAACCGGGAAGGATATTTGACTCCAATTCAACGGGAATTGCAGCGGCCCTGGAGGAGGCAGGGTGTTCCGTGATACATGGAGGTATAGTCAGGGATGATCATCATGAACTCAGGGAAGCCATCTCCCGGGGCGTTGAGGAGGCAGACCTTGTTATAACCTCAGGAGGCACATCTGCAGGTACGGGTGACGTGCTCTCGGATGTCCTTGAGGAACTTGGGGAGGTCCTCATCCACGGCATATCCATGAAACCAGGTAAACCTACAATAGTGGGTGTGGTATCCGGGAAGATTGTGATAGGACTCCCGGGGTTCCCTGTGGCAGCCCTCCTTGTTTTCAAATCACTCATAGACCCATTCCTGAGGAAGCTTTCAGGGATGAAAGCTTCAGAGGAATCAGTTAAGACATTCAAACTCTCTGAGAGGTTCCATTCATCCAAGGGGCGGGTCCAGTATGCCCTTGTAAGGGTTGATGGAGGATACGCCCACCCCATCTTCAGGGACTCAGGCGCCATAGCATCCCTTGCACAGGCAGACGGGTACATTGAGATACCAAAAAACGTTGAGATACTACATGAGGGGGAGGATGTCCAGGTATTCCTCTTTGAATAG
>MKIIPDPF_00323	
TTGAGTAGAGGACATCAGACACAGGAAGTCAGGCGTGTTAGAACACCCAGGAAGGGTGAGATACCCGGAGTTGTTGAACAGATAATGGGGCACGGTAAACTCAAGGTAAGGTGTGCGGATGGCCATATCAGGCTTGGCAGGATCCCCGGGAAAATGAAAAAACGTATATGGATCCGTGAAGGCGATGTTGTACTTGTAAAGCCCTGGGAATTCCAGAGCGATGAAAAGGCAGATGTTGTATGGAGATACACCCGTACAGAGTCAAACTGGCTTGAAAGGAAGGGCTACCTTAAACTTTAA
>MKIIPDPF_00324	
ATGGATCCTGAAAAAGCTGGAAGCGCACCTGAATTAAGGGCCCTTAAGTCGAGGGCTGTGGACAGGGCTGACTCTGACCTTGGAAGGATGGAGGCCGAGAAGAGGCTTAAGAGCGTTGAAGACAGGCGTGTTGGAAGCGAGGTCTTCGATGAGCTCACCCTCAAGACACTCTACAAGCTTGCAAATGCAGGTTACCTGTCGGTCCTCAACGGTGCCGTGAGCACCGGAAAGGAGGCCAACGTCTTCAAGGGCATCACCGAGAGTGATGAATTCGTTGCGGTTAAGATCTACAGGGTCTCCACATCCGACTTCAGGAAGATGCAGTATTATATCCAGGGCGACCCCCGCTTCAGGGTGAGGACAACAAATAAACGCCAGCTTGTCCAGGCATGGGTCAACAAGGAATTCCGGAACCTTAAAAGGGCCCATGAGGCCGGTGTCCGTGTCCCTGAACCCACTGTTGCAAGGGACAATATCCTGATAATGGAGTTCATAGGGGATGACGGTGCTCCTGCACCCACAATGAGGGAGGCCCCGCCTGAAGATCCTGAGGGAGTCCTTGAGCGTATAGTCGAGTACATGCACCTCCTCTATACACGTGCTAGGCTTGTGCACGGTGATCTATCATTCTTCAATATCCTCAACCACGGGGGTGAACCTGTAATAATAGATGTATCCCAGGCAATGGTGCTTGAACACCCCCTGGCCCCCGAGCTCCTTGAAAGGGATGTTGAAAATATTGTGAGGGACTTTGGAAGGATAGGGCTGTCTGTAAATGGCAGTGAGATAATGAAGCAGATAACCAGAAAGGATTAG
>MKIIPDPF_00325	
ATGCCCAGCGAGGAATATCTTAAAATACCCCGCGAAAGGGTTGGAGTTTTAATAGGTAAAAATGGCGAGGTTAAAGCCAGGATAGAACGTTTAACCCAGACAGAACTTGAAATTGACAGCGAAACCGGTGCGGTTACCCTCATACCCCAGGATGAACTCGAAGATCCCCTATCACCCTGGAAGGCCAGGAACATCGTTAAGGCAATAGGCCGTGGTTTCAACCCGGAAATAGCCCTCAAGCTCCTTGATGATGACGTTGCACTTGACATCATAAAAATCACCGACTATGTGGGTAAGTCAAAGAAGGCCATAGCAAGGCAGAAGGGGCGTGTTATAGGCCGTGGTGGTATAACACGGAAGATAATTCATGATATGACAGGCGTGGACATGTCGGTCTATGGAAAAACCGTTGCACTGATAGGGGAGTTTGAAAAGCTTTCAGTTGCAAGGGAAGCCGTTGAAATGATACTCAATGGGGCCAGGCACAAATCTGTCTACGCATTCCTTGAAAAGAAGAAACAGGAAATGAAGATGAAGGAGTTTCAGGAAGGCGTTAAGTTCATGTGA
>MKIIPDPF_00326	
TTGGCTAGGCAGGCTTTAGATCTCTTTGATGAAGGTTTTCAGGAACTCACACCATCAGAATTCTTCAGGAAAAACAAGCAGATGCTTGGATTCTCCGGTAAAATAAGGTCACTGACGATAGTGTTCCATGAACTGATAACAAACAGTTTTGATGCTGCCGAAGAGGCAGGTATACTCCCTGAAATAAAAATAGACCTCAAAAGGGTGGGTAAAGATCACTACATCCTCAGACACCAGGACAACGGACCCGGAATACCCGAGAAGTACATACCAAAGGTGTTCTGTACCATGTTCGCCGGGTCAAAGTTCCGTAACATCCAGTCAAGGGGACAGCAGGGGCTCGGGTGCAGTGGATGCGTCCTCCTGTCCCAGATGACCACAGGTAAACCGGTAAAGGTCATATCAGGTACCAGGGAAAACGGGGAGCTACGCGGGGTCAAGATGTCCCTCAAGATGGATGTGAAGAAGAACCAGGGACTCATCCTTGAAAGGGAGGATGTGGAGGTTGAAGGTACGGGTGTGTGCATAGAACTCCACTTCAAGGACGTTTCATATTCACTATCAGAGCAGGGCGCATATGAATACATAAGAAGGACAATGATAGCCAACCCCCATGCAAAGATAGTGTTCAATGACCCAGCAGGAAACCGCTACGTCTTCAACCGGGCATCAGACATCGTCCCACCCCTCCCCAAGGAGGTCCTGCCGCACCCATGGGGTGTGACCGCAGACGACCTCATATTCATGGCAAAGCACACCGAGAAGAGAAGATTCAGGAGCATGCTAACAAGCAACCTCTCAAGGATGTCTGCCAAGAAGGTGAAGGAACTTGAGGAGCTGACAGGGATAGACCTCAACAAGAGGCCCAAGGACATGAAGTGGGAGGAGGCCGAGAGGATAGTTGAGGCCTTCAAGAAGATGAACTTCATGGCCCCTCCGACCTCAGGCCTCATACCCATAGGTGAGGACCAGATTGAGAAGGGTATGCGTGAGATACTGGACCCTGAATTCACGGCCACAGTAACAAGGAAACCCAAGACCTACAGGGGTGGTATTGCATTCATAGTCGAGGCGGGTATAGCCTACGGCGGTAACTCAGGAAGGCTTGTGGGTGACCAGAGGAAGGCCGAGATAATGAGGTTCGCCAACAGGGTGCCCCTCACCTTTGATGCGGGTAGCTGTGCAATAACAGAGGGTATCAAGAGCCTTGACTGGAAACGGTACGGTATAAGGGACCTTGAGAGCACACCCCTCACCATCTTTGTGAACGTTGTCTCCACCAACGTCCCCTACCTCTCAACAGGTAAACAGAGCATAGCACCCGAGCCTGAGATACTCCATGAGATCAGGCAGGCCACCATGATCGTTGCAAGGAAACTGCAGAAGTACCTCAGGAAGAAGAAGGCAGCCAAGGAGGAGGCCCAGAGGGCCAGGGTCTTCGAGACCTACGTCCCCGTTATAATAAAGCAGGCAGCGCTCCTTGCAGAACGTGAAGCACCCGATTACAGGGAACTCCTTGATAAGGTTACAAGAAGAGCAAAACTGGAAATACTGGGGGAATCACTGAATGAATAG
>MKIIPDPF_00327	
ATGAATAGACGTGAAATTGCCATTAACAAACTCAAAAGCCTCGGTGACATGATACTTGAGGATGTCCAGGCTGGAAAGATTCCAAAGATAAAGGTCCCCTCAAGGGGCACATCAAACATCATCTATGATGAGAACAGGAGACACTACGTCCTTGGAGACCGTTACGGTACAAGGTCACTTGGTAACGTTAAGCAGATAAAGAAGATAGGTCAGATGCTCTACACTGCAAACTTCTGCAAGGACCTTGTAGCCAGGCAGAAGACCGCAACCCTCAGGGAGCTCTACTACATCTCAGAGGGATGGGAAGTGGACTTCGCAGACCAGCAGGAGTCAAACATAGTCGGTGAGGACCTGGAGGTCACCCTGGGGATGACAAGGGAGGACCTGGGCCTCATGCCGGAAGAGGACGGGGCATCAGTTTACGGGGAGCTAACGGTCCGTGAAGGCGATATCGAGATAAACGCCCTCAGGTCAGGTAAGTCAGGTTACAATATATCCCCGACAATTGATGAGGTTGAATTCGTTGACCATGACGTGGAACGTGTGATTGCAGTGGAGACAATGGGTATGTTCCACCGTCTGGTCCAGGAGAAGGCCTACAAGAAGTTCGATGCCCTCATAGTCGGACTCAAGGGTCAGGCTGCAAGGGCAACAAGGAGGTTCATCAAGAGGGTCAACGAGGAACTCAACCTCCCGGTATACATCTGTAACGACGGAGACCCCTGGGGATTCCATATTGCAATGGTTATCATCTCAGGGAGTGCGAAGCTTGCCCACGTCAACCATCAGCTTGCAACACCCGATGCAAGGTTCCTCGGTGTTACAGCAAGTGACATAATAAACTATGACCTTCCAACCGATCCCCTCAAGGACATCGATGTCCTGCGGCTGAAGGAACTCCTCAAGGATCCGAGGTACAGGGATGATTTCTGGAAGGTTGAGATCAAGAAGATGCTCAAGATAGGTAAGAAGGCGGAACAGCAGTCCTTCTCAAAGTACGGTCTTGAGTACGTTGTGGACACATATCTCCCCGAGAAACTTGAAGCCGTGGAGAACCAGTAA
>MKIIPDPF_00328	
ATGATATCTGTAGCCATTAACGGGTATGGGACAATAGGAAAGAGAGTTGCTGATGCCGTAGCTGCCCAGGACGATATGAAGGTTGTGGGTGTCAGCAAGACAAAACCTGATTTTGAGGCACGGGTTGCAGTTGAGAAGGGTTACGACCTCTACATAAGCATCCCTGAACGTGAAAAGCTCTTTGATGAGGCAGGGATCCCTGTAAGCGGTACCGTTGAGGATATGCTTGAGGAAGCCGACATCGTCGTGGATGCAACACCCGAGGGTATAGGTGCAAAGAACCTTGAGATGTACCGTAAGAAGGGTATAAAGGCCATATTCCAGGGCGGTGAAAAACATGATGCCATAGGACTCTCCTTCAACTCCTTTGCGAACTATGAGGATTCCCTTGGCGCCGAATACACCCGTGTGGTCTCATGCAACACAACAGGACTCTGCAGGACACTCAAACCCATAGACGACCTCTGCGGCATAAAGAAGGTCCGCGCAGTCATGGTGCGAAGGGGGGCTGACCCTGTGCAGGTGGGTAAGGGACCCATAAATGCCATAGTACCCAACCCTCCAACAGTGCCATCACACCACGGACCAGACCTTAAAACCGTCATGAAGGGCGTGAACATCCACACAGTGGCCCTCCTGGTTCCAACCACACTCATGCACCAGCACAACATAATGGTGGAACTGGAAGACCCTGTGGATGCCGATGAGATAAAGGCCCGGCTCGATGAAACAACAAGGGTGATGCTCGTACGGACATCCGAGGGTCTTGCATCAACTGCTGAGATAATGGAGTACGCCAAGGAACTCGGAAGGTCCAGGAACGACCTCTTCGAGATACCTGTATGGGAGGAATCCATAAACGTTGTGGACGGCGAACTCTTCTACATGCAGGCGGTCCACCAGGAATCAGATGCCGTCCCTGAGAGCGTGGATGCCATAAGGGCCCTCCTTGAAGTTGAAGATGACAACATGAAGTCCATCAGAAAGACCAACAGGGCCATGGGCATACTCTAA
>MKIIPDPF_00329	
ATGGGACTGGACGCCTATGAATACCAGGCCACCTACGGGCTCAGATTAAAGAAAAAGAATGCGCTCCTTATCCATGAGAACTCCAGAAGGAATGATGTCCTTGTTTCCATGCACGGACCATACTACATCAACCTGTCCTCCCACCAGGAGGAAACCGTTAAAAAATCCATTGAAAGGCTCTTTGACTGCGTGGTTGCAGCTGACTGGATGGGTGCCTACAGGGTTGTGTTCCATGCAGGGTTCTACGGTAAACATGGCAGAAGGAAGGCCCTTGAAATGTGCAGGGAATCCCTAAGGACCCTCATCGATGAACTCCATGATGCCGGTCTAAGGGACTTCACCCTTGCACCTGAAACCACCGGTAAGAAATCACAGGTGGGGAGTCTCGGTGAGATAATAGGGTTCTCTGAAGAATTCGATAACATAAAACCCACAGTTGACTTCGCCCATATACATGCAAGGGGTGGTGGCTGTATAGAGGGTGCCTCAGATTACCTCAGGATACTTGATACGATAGAGGACCGCCTCGGCATGGATCACCTCCACTGTCACTTCACGGCAATAGAGTACACCGACGCCGGGGAGAGGAGGCACCATACACTCAGAGAGGACTTCGGTCCGCCGGTAGAGCCCCTCATCAGGGTCCTGGTGGAGTGCGGATGGGATGCCACCATAATCTCAGAGACACCCCAGAAGGACAGGGACGCTGTTAGAATAAAGGAGATCCTGGGCGGATACCTCTGA
>MKIIPDPF_00330	
GTGAAATTCAATAACATAATCCATGAATCCCAGCTATCTGATAAAAAGTTCCCTGTTATGGCCCCTGAACCTGAAAGGGAGGCCAAGCTGATTGTGCTTCAACCGGTTGGATACCCCTTTGTATGCAACCTTATGGAGGCCCCGAGGATAGACGTGGTTAACAAGGAACTCTTTGAACTCTATGCCAGGGACCAGTGGGAGGGATTCACTGCAAGGGAGGGCTCCTACCTCTTTGACCAGAAATTACTCCCTGATTATGCATTCAAGATTATAAGGGCCCACCCTGACGGTTCAAAGATCACAGGGAACACCTCAATAATACTCCTTGAGAATGAGAAGGAGGAGTTCCATGAGGTCAGAAGCAACATAAGAATGGATGATGTCATCGGACAGGAGGACGCCAAGGTAAAGTGCCGGATAATCATGAAGTACCTTGAGGACCCTGATCGCTTCAGGGACTGGGCCCCCAGAAACGTCCTCTTCCACGGGCATCCAGGTACAGGTAAAACCATGCTTGCAAAGTCCCTTGCAAACGAGTTAAAGGTCCCCCTCTACCTCATAAAGGCAACGAGTCTTATCGGTGAACATGTGGGTGATGGTGCCAGGCAGATACATGAACTCTATGAACTGGCATCAAAAACAGCCCCCTCAGTGATATTCATTGATGAGATGGATGCTGTGGGCCTTGACAGGAAGTACCAGTCCCTCCGGGGGGATGTTTCAGAGGTTGTAAACGCCCTTCTAACCGAGATGGATGGTATAAATGATAACTGGGGTGTTGTAACCATCGGGGCCACCAACAACCCCGAACTCCTTGATAATGCTATAAGAAGTCGCTTTGAAGAGGAGATAGAGTTTAAACTCCCGGGGGATGATGAAAGAAGGCTTATGATTGAGAAATGCATTGAAACCATGCCCCTGAGGGTTGAGTGCCCGGTTGAACGTCTGGTGAAACTGACCCGCGGCATGTCAGGAAGGGACATCAGGGAGCGGGTGCTTAAAACAGCCCTCCACAGGGCCATTGCAGAGGACAGTGAAACCGTGCGACCTGAACATATTAAATACTCACTCAAAGAGCGTAAAAAATCAGATGAACCCAGGCACATGTTCGCCTGA
>MKIIPDPF_00331	
ATGATTCTCAACATAAGGGTGGATCATAAGACCTCGGATGTGGAGGAAATGGAACATGCATCGGGGGATATCCAGGAACTTGTGGCTGAACTGGAGGCTGCAGGGCTCGTTAAGGAGAAGATCCCCCTGGTGACCTGTAACCGTGTGGAGTACTATCTCTCTGCCGATAACATCCCTGAGGGATTTGATTTCAGGGGCTTCACCGTTGAAACCGATGAGGATGCCCTGAGACACCTCCTGAGATTGTCTTCAGGCCTTGAATCCATGATAATAGGTGAGGACCAGATACTCGGCCAGATAAAGACCGCCAGGATCAGGGCCCTCAGGGATGGTACCTGCGGCCCCCTCCTTGACATGATCTTCACCAAGGCCATTCATGTTGGACAGGCAGTAAGGCGGAAGACGGAGATAAACAGGGGCTCTGTGTCCATAGGATCCGCAGCAGTTGAACTTGCAGAATCCATACATGGAGACCTTAGGTGTAAGAAGGTCCTTGTTATCGGGGCCGGGAAAATGGGGACCCTTGTTGCAAGGGCACTTGCAGAGAAGCACCTGAAAGCCATAATGGTTGCAAACAGGACCTATGACCGGGCATATAACCTTGCATGTGAACTTGGAGGCGAGGCAATACACTTCGACCGCCTTAACGAGTCCCTCAGGGATGCTGATGTTGTTATAAGCGCCACCGGCTCACCACACCACATCCTCACCCTTGAACGTGTAAGGGAGGCTGTACCCCCTGAGCGCAGATCCAGGGTTGTCATGGTTGACATTGCAAACCCAAGGGATATAGAGGACTCTGTAAGGGAACTCGGGATAAGGGTTTTCAGTATAGATGACCTCAGGGGTGTGGCAGAGGAGAACAGAAGAAGAAGGGAAGCCGAGGCCCGGGAGGCCGAGAGAATAGTTGAGGACGAACTTGAACTCCTCCTGAGGTCCCTTAAACGCATGGTTGCAGACCCCCTGCTTGCTGAGATAAGAAGCCGGATGGAGGAGCTCCGCAGGAGGGAGCTTGAGAAGGCCGTGAAAATGATGGAAAATTCTGATGCTGACAGGGTTATGGATGACCTCACAAGGTCAATAGTTGATAAGATCTTCCATGATGTCGCCATCAGCATCAGGGAGGCTGCTGAAAGGGATGATGTTGAGTTTCTGAGGGCCTGTGCCGATATATTCGGCTGTGATTCTGTTTAG
>MKIIPDPF_00332	
ATGGACATGGACGGGAAGAGGGTCTTCGTCCTTGGTTCAGGGGAGGTTGGAATCAGGAGGGCCAGGAGGTTCCTTGAGGCAGGTGCAGAGGTGGTTGTGGCGGGCCCGCCGGCAGAACTTGAAGGAGCAAGGTTTGTTGAAATGGATAACCTTGAGTACTGGGTTGAATGGGCGGACCTGGTGGTGGTTGCAAGTCCTGACAGGGAACTGAATGATAGGGTGGCATCCTTTGCAGGTAAGAGGCTCCTGAACCGTGCAGACAGTCCACTGGAGGGGGATGTGATAGTCCCGTCAACCTTCATGGTGGGGGATGTTTCCATTTCAATATTCACGGGGACAAGGAGTCCCCTCATGGCAAGATACCTCAGGGAGAGGATTCAGGATGCCATCCAAACTGAGGATCTACTGATGATAGAGGTCCAGGATAGGGTCAGGAGGAAGATCCGGGAAGAATTCGATGATCACAGGGTCAGGAGGAGGATACTCTACAGGATATCAGAGGACCCTGAGTTAAAGGAGTATCTGAAGAAGCAGGACACCGAAGCAGCCCTTGAAAGGGCTTACACCATGATAGATGAATTCAGGAGGGGGGTTTTAAGATGA
>MKIIPDPF_00333	
TTGGTATGGAGCGATGCACCATCCCATGTATGCAGGGGTGGCGATAAAAGGGCGCTCACATTCTGCTGCCCACCAGTAAAACCATGTCCAATAACCATAGCCCTTGAGGAGGCTGATTTAACACCGCAGGATTACATTGAAATAAAGGAGGAGTTCGCCAGGAAGACAAGGCTGGGTGAAGGTCAGGGCACATGTTTCGGGTCCCTTGTATGGTGCTGCAAGCCGTCAAAACCATGCCCCCTCAGGGACATGGCAATGAAGAGGATCAACATGACGGTTGAGGAGTACATGGAACTAAAGAAGAAGCTTTCAGAGGCACTTGTTGGAACAGCAGGACCCGACACTGAAAGCGTGAAGGCCCTTGCAGAGGCCTTTGATGTATCCATGGATGAGGCAATGGATGCCATCAGGGAGGCTGACAACGACCTCAGAACAGCCATGAAGATACTGCGGATGAAATCCCTCTGA
>MKIIPDPF_00334	
ATGTTTTTTATAAAGCTGGAAAACGTCACAAAGAAGTTTAAGGATGTTGAGGTTCTCAGGGATATCAGCGTTGAGATCGAGGAGGGCAAGGTCCTCGGTATACTCGGCAGGAGCGGTGCGGGAAAGTCTGTGCTCATAAACATGCTCCGTGGTATGAAGGACTACCGGCCCGACAGCGGACGCGTAATCTACAGGGTGGCGGTGTGCCCTGAATGCCTCAGGGTGGAGCCACCATCCTTTGATGGAAGGCCCTGCCAGTGCGGAGCAAACTTCGCCCTCCAGGAAGTGGACTTCTGGAACTGCGATAAAAAGACATTTGCGGCTGTGAGGAGAAGAATAGCCATAATGCTCCAGAGGACCTTCGCCCTCTATGAGGATGACACGGTAATCGATAACGTCATAAAGTCAATGCCTGAACTCGAATACGAGGAGGCCCTCTACCGTGCACTGGATCTACTTGAGATGACCCAGATGAGCCACAGGATAACCCACATTGCCAGGGACCTCAGTGGTGGTGAAAAACAGAGGGTTGTCCTTGCAAGGCAGCTTGCCAAGGAACCGATGCTTTTCCTTGCAGATGAACCAACAGGTACCCTTGACCCCAGGACAGCGGAGCTCATACACGACGCCCTCATTGAGGGTGTTAAGGATAAGGGGATAACCATGATAATAACCTCCCACTGGCCCGAGGTCATGAGCGACCTTTCTGATTACGCCATATGGATTGATAAGGGCGAAATAGTGGAGGAGGGGGATCCTGAAACCGTAGTTGCCAGATTCATGGAGCAGGTCCCGGCTCCTGAAAAATCAAAGGAATTTGAACAGAAAAACCCCATAATAAGGATGGTTGATGTTAAGAAGCACTACTACTCCATTGACAGGGGTGTTGTGAAGGCCGTTGATGGTGTGGACCTCACCGTATATGAGGGTGAAATCTTCGGAGTGGTGGGCCTGAGCGGCGCAGGCAAAACAACCCTCTCCAGGATAATAATAGGTATAACTGAGCCAAGCAGTGGAAAGGTCTGCGTCAGGCTCGGTGATGAATGGATCGACATGACAGAGAAGGGACCCCTTGGCCGTGGCAGGGTAACACCCTACCTTGGAATACTCCACCAGGAGTACAGCCTTTACCCCCACAGGGACGTCCTGGGCAACCTCACAGAGGCCATAAGCCTTGAACTCCCTGCAGAGTTCGCCAGGATGAAGGCACTCTATGTACTCAGGGCCGTTGGATTTGATGAGGAGTATGCTGAGAACATCCTCGGCAAGTACCCTGATGAACTTTCAGGCGGAGAGAGGCACAGGGTTGCACTGGCCCAGGTACTTATAAAGGAGCCACGGATCATAATCCTTGATGAACCAACAGGTACCATGGACCCCATAACAAGGGTCCAGGTCACGGACTCAATTCTTAGGGCCAGGGAGGAGCTTAACCAGACCTTCCTTATAATATCCCATGACATGGACTTTGTCCTGGACGTCTGCGACAGGGCATCCCTCATGAGGGGTGGCAGGATCCTCAAGACAGGCGACCCTGAGGAAATTGTCGGTGAACTCACACCCGACGAGAAGATGAAGATGCTTAAGGAATAA
>MKIIPDPF_00335	
ATGACCCGTGAGAACTGTCTGAGGGTACTGGCACCCATGGCAGGAATCTCTGATGCAGAGTTCTGCCTTAAACTCATCCCCTATGGCTTTGACATGGTCACCCTCGGAGGATACAATGCAGACATGGAGACCTGCAGGGCAGGTAGACTCATAATTGGGAGGGGCAGACCAGAATTTGATTTTGACTTCAATGAACTACCCGCGGTGGTTGCTGAAGAAGCATCAAAGATAAAGGACAGGTTTGATGTCAGGGTTTCCGTGAACCTCAGGGCCACAGAACCTGAGGGGATCATAGAGATATCCAGACTGGATCCGGTTGATGTTGTTGAGATCAATGCCCACTGCAGGCAGCCCGAGATAACCCGCACCGGGGCGGGTCAGGCAATGCTCCTTGAACCCGAGTTCCTGGGCGACTTCACCCGTGAGGTTGTAAGGAAGGCGGCCTCAGAGGTGTCGGTGAAGATAAGGGGAAACGTTCCAGAGGCAGATACGGTTCTGATATCTGAGATCCTTGACCAGGAGGGCTGCAGCTACATACACCTTGATGCCATGAAACCCGGTGTTGATAGAGCCGACCTTGAACTGGTATCGCGGGTTTCAGGGGCGGTCAGGAGGGCAAGGATTATAGGCAACAACTCAATAAGGGACCTGAGATCTGCAAGGGCAATGCTTGATGCCGGGGCAGACGGCGTATCGGTTGCAAGGGCAGCCCTCTCAGGGAGACTATCCTTCAGCCTCAGCAAACTCTGA
>MKIIPDPF_00336	
ATGATACAGATGACCTTAATTCAGATAGACAACTACGGGCCATGGACGGTCACACCAGCTCCACGAAATGAGGCGGATCTCCAGATACTCCAGGCAGAGCTTTACGCTGACCTCCAGCGGCAGTTTGCAGCCCATCAGGGGCTTGTTTTCTTCACAAGGTTTGACAACATGCTGGCAGTCACAAATGGTATGGATATTGAGGACCACAGGAGGATACAGAATTCAATAGCCAACCGTTACCCCATAACCGTAAGTATGGGTGTGGGTGCGGCTGAGACACCCTACGATGCCCAGAAGAACGCTTCAAGGGCCCTGCAGAGTCATGGGGGGGCTCAGTCAGAGGAGAGAAAAGAGGTGCTCGCCATAGACGGTCTTGTGGATGAGGGATACGTTCAGATCGCCCACCTTGATATAAACGGTATAACCGAGACAATGACTGACATCGTCCCTGCCTATGACACTTCCTTCATTGTGAACAGGGTTCAGCACTTCTTAATGAAGAAGCTCATCAAGGAGGGGGCTCTTCTCTTCTTTATAGGTGGAGATAACTTCATGTCACCCTGTAATGGTCTGGAGCCCCAGGGACTACTGAGGATAATCAATGAGATAGATGATGAGATAAACGTTGCGCTTAAAGCAGGGATCGGTAAGGCCCCAACCGCCGAGAAGGCAGCAAACCTTGCTGATCTGGCCCTTGAGGAGATCAGGGGTGGATTCACCTACGACCTTGTCCATGTGATTAAGGAATGA
>MKIIPDPF_00337	
ATGATAACTGTACTGTCGGGCGGAACAGGAACACCCAAGCTCCTCCAGGGACTTGTAAGGCTCGTTGACCCTGAGGATATCACTGTTGTTGTAAACACGGTTGAGAACGGTTATTTTTCAGGGGTATACGTTGCACCAGATGTTGACACGGTCATCTACACCCTTGCAGGCATCATAAACGAGGATACATGGTACGGTGTGAAGGACGATACATTCATAACCCATGAGACACTCTCGGAACTCGGATGCCCTGAACTCCTGAGGATCGGTGACAGGGACAGGGCATTCAAGATTCAGAAAACACTTCTCCTTGAGGACCATCCACTTCACAGGGCAGTTGACGTACAGTGCAGGGCCCTGGGTGTGAGGTCAAGGGTCCTCCCCATGAGCAACCAGGACTCGGATATAACCATAGTTACGGATGAGGGTGAAATGGGGTTCCACACCTTCCTCATTGAAAGAGGTTCGGAGCCCCGGGTCCTTGATGTGAGGTTCAGTGAGGTTGAACCGGCACCGGGTGTTATTGATGCAGTGGAATCTGCCGACCTGGTCATAATAGGACCATCAAATCCCGTCACATCCATCGGACCGATAATAGGTACCTCAGGCGTGAGGAAGGCCCTTAAAAATTCCCCTGTTTATGCAGTATCCCCCTTTGCAGGGGATAAGCCCTTCAGCGGTCCTGCAGGTAAGTTCATGAGGGCATGGGGTTACAGTGCGTCAAGCCTGGGTGTTGCAGAAATCTACAGGGACTTCCTTGACAGGCTCATAATAGATGAAGTTGACGCTCACCTTAAGGGAGAAATAGAAAAACTAATAAAAGATGTGGAAATAACAAAGACCATCATGAAAAACATAGGGGATAAAATAATGCTGGCCAGAATACTTTTGGGTGAAATATTATGA
>MKIIPDPF_00338	
ATGGAGATCAAATTAATCGGTATTCAGGGCATGCCACTTGTAGAGCGCGGGAATGATATCCCTGAACTCATAGTCAGGGCCCTTGATTTCAGCGGCCAGGAACTCATGGACGGCGACATCATAGTAATAGCAGAAACCATAGTGTCCAAGGCAGAGGGCAACACCATTGATCTGAATAAAATAAGTCCATCAGAGAAGGCCCTTGAGATGGCTGAGAAGACAGGGAAGGATCCGCATCTGGTGGAGGCCATCCTCTCAGAGTCCGCTGACGTGATAAGGGTCGGCCATAACTTCATAGTATCAGAGACCCGGCATGGTTTTGTATGTGCAAATGCAGGTATTGATGAATCAAATGTTAGTGAGGGACTTGCAACGCCACTGCCAGCGGACCCTGATCTTAGCGCAGAACGGATACTGAGGGGTTTAACTGAAAGGTCAGGCAGGGAAATTGCTGTGATAATCTCGGACACCCAGGGAAGGCCCTTCAGGGTGGGAGCCGTGGGGGTTGCCGTGGGGGTTGCAGGCATGGCTCCCCTCTGGGACCGTAAGGGTGAGAGGGACCTCTATGGTCGGAGATTGCAGACAACGGAGATTGCAGTGGCAGATGAAATGGCGGCGGCAGCATCAATGGTGATGGGGCAGGCAGATGAGGGTGTGCCTGCAGTTATTATCAGGGGCTACAGATGGGACCACCTCAAGGCTGACGGGGGGATCAGGGACCTCCTGAGACCCAGGGAAATGGATGTTTTCCGGTGA
>MKIIPDPF_00339	
ATGTATCTTGGAAGAATTCTTGCAGCTGGAAGGAACAGTGAAGGAGCCTTTGTGGCCTACAGGGTTTCAAGCAGGTCCTTCCCCAACAGGACCACGAAGGTCTTTGAGGACAGGGTGTCCGTGATACCCGTTGAGGGACATGAGGGTGATGTCTTCAGGAACCCCTACATAGCATACAACTGCATCCGCATAGTGGATGATACGGCGGTTGTTTCAAACGGAGCCCACACCGATACCATTGCAGATAAGATAGCCCTTGGAATGAACCTCAAGGATGCAATGGGATTCTCCCTCCTTGCAATGGACTATGAGAAGGATGAACTCAACACACCAAGGATAGCAGCGGCCATCGATGCAAGGGAGGCATTCATCGGTATAGTAACGGCCGACGGCATCACCGTTAAAAGGATCCCTGATAATGAATCAATGTACATCTCCACCTATGAACAGATAGAACCGGCACCCACACAATTCGAGGCTGCTGATGCAGACGAAGCAGCAAAGTTCATACTCGAAGGGGGTGAATTCGCAGGCTTCACCCACCCGGTGACAGCCGCGGCAGCATTTAACAGTGGAGACGGATGGAAACTGAGCAGGGTCTGA
>MKIIPDPF_00340	
ATGCCCCTTGACACGGACAGGTACAGGCGCAAAATCCACGGGAAACCCCGCTTTAACATGGTCCCATTCATCGACATACTCTTCACAATACTGATTTTCCTTGTTGTCACCGCAACCTTCGGTGGTGGAGGGCAGGGATCCTCAGGAAAACCCGAGATAGCCGAGAACACAGGACCATCAGAGTATTACCTCATACCTGTTGCAGGTTTAAGTAAGGTTACCGTAAACGGGGTTGACATGTCAGGGCACATAAAAAACAGTGCCGTGGCGGTCCATACAAGGGTTATTGATGAGGGCGAGATAATCATAAGGCCGAAGGAAGGAGCTATAATCATAACGACCCCTCCAGACCTGCCTGTTGAGAGGGCTGTGAGAACACCATCATGA
>MKIIPDPF_00341	
ATGTTCCCTGATCAGATCATCAACTTCTTCGCCACCATCCTTGAGATGTTCAGGAGCGGCGGTGCAATAACATATATAATAGCCATCATGGGAATCTACGGCTTCATAACATCAGTTGAGAAGATAAACTACCTCAGAAGGATTTCACGGATAAGCACACCCCAGATAATAGGGACAGTCAACGATTCAATGGAGAGGGGCGGTGCCCTCGAGGCCCTCAGGGAGATCGGCCAGTACCAGAACCCTGTCTCCAGCATCATCTCCGAGGCCCTAAAGATAGGTTACAGGAACCGGTCAGAGGTTGAGGATGCCATGGAACGCGTCTTCATCGTTGAGATGAGCAACATGACAAAGGGCCTGGGAACCCTCAGGACCATCATAGAGGTTGCCCCGATGCTGGGACTCATCGGGACCGTGATAGGGATCTGGTACACCTTCAGGGCCCTGGGTGTGAATGCTGACCCCGCTGCAATGGCTGAGGGGATCTACGTGGCCCTCATAACAACAATACTTGGACTTGCAGTTGCAATAATCCTCATGCCGCTCTACTCCTACATAACATCACGGATAGATGATGAGATCGATAAGATTGAACTCATAAAGAAGATGACAAACTGGGGATACGCCGTCATGAGGATAAGGGTCGATGGAGACGTTGATGAGGTCGTCGAGGCCCTGATGGAGTCTGATGGGGTGGTTAGTGTAAGGAAACTGGATGATGATGATGCCAACCTATCAGTGGCATTCAAGCCGAGCATGCTTGAGAAGAGCATAAACAATATAATACTTGAAAGGTGCGGTAGAAGCGCCGAGATAATTGAAAGCAAGCTGAGGCAGTGA
>MKIIPDPF_00342	
ATGAAGGTCCTTGGAATTGATGAAGCAGGCAGGGGCCCGGTCATAGGACCCCTTGTGGTTGCCGGGGTGATGGTTCCTGAGAGGAAATTCTCGATACTCAGGAAGATGGGTATAAAAGACTCGAAGAAACTCACCCCTGAGAGGAGACGGTTCCTTGCAAGGAAGATACAGAGAATCGCAAGGGTCTTCACGGTGAAAATCAGCGCCTCAGATATCGATGCGATGCGTGCCCGTGGATTCAACCTCAATGAAATAGAGAAGATAGCAATAAGGCGGATAATCATGGAGGCCCAGCCGGACCGTGTCATAATAGACTCGGTTGATGTGAAGCCCTCAAGGCTTGAGGATGAGATCAGGGCACACTTCAAGGATATGGAGGTGAAGGCCGAGCATGGTGCAGACGCCCGCTATTACCCTGTTGCAGCAGCATCAATAATAGCCAAGGTTGAAAGGGACCTTGAGATAGAGAAGATAAGGAAGAAAAACCGCAAACTCGGGGATATAGGTTCAGGTTACCCAAGCGATCCAAGGACGAAGAGGTTTCTTGAGGGATTCAGCTACGATGAACTGCCTGACTTTGTCAGGAAATCATGGGCAACTGTTAAGAAAAAGAAGGAAGGCCATGATTAA
>MKIIPDPF_00343	
ATGTTTTCATTTGGAAAGAAGAACGAGGAAAAAAAAGATGAAAAAAGGGCGGCCATTGCCAACACCCTTGGCATAGACCTCGGTACCCTCAATACCGTGGTTGCCAAGCCAGCAGGGGACAAATTTGATATTTACAAGATTCCTTCAGTCGTGGCTGTTAAGAAGGAGGACCCCTCATATGTCCTTGCAGTGGGTGAAGAGGCAAAGATGATGCTTGGAAGGACCCCTGAAGACATCATAGCAGTAAGACCCCTCAGGAAGGGTGTCATTGAGAGTGTGGCCCAGGCGGAGGCCCTGCTTGTATATGCAATGGAGCTCGGTGCAGGGGACTCTGAATCCATAGATAGGATTGTGATAGGCATACCTGGGGATGCATCAGAGGTTGAGAGGAACGCTGTGGAAGAGATAGGGAGAAAGGCAGGGGCAAATTATGTTCTTGTCATAAGTGAGGGTCTGGCAGCCGCCATAGGTGCGGGTCTACCAATAGCAGAGGCCTCAGGTACCATGGTGGTGGATATAGGTGCGGGTTCAAGTGACATTGTTGTAATATCCCTTGGAGGAATCACCGACATCGAGACCATAAGGATTGGCGGTGACGATATAGACAGCAACATAGTTGAACTTGTAAAGGAAAAATTCAACGTGGAAATAGGCATACATGAAGCAGAGAAGGCCAAGATAGAGGTTGGAATGGTCAAATGCAGCGAAGACCTTGAGAATCTCAAGACGGTAGTTATAGGGAAGTGCATGGAAACAAACAAACCCAAGAAGGTTGAAATAGATTCTGAAATGGTTGCTGAGGCCGCCGAACCACTTGTTAAAGGTATAGTCAACTCCATAGCCGCCGTGCTTGAAAGGCTCTCACCTGAACTGATCTCTGGTGTCTACAATAAGACCGTGGTTGTGGGTGGAACCTCACAGCTCAGAGGCATTAAGGAGAGGATATTTGAAGAGGTGGGCATCCCTGTTGAGATATCCGACGACCCCATGACCGTGGTTGCAAAGGGAGCCGCAATTGTCGCAGCTGAACCAAGGGCCCTTGAGCCGGAGGTAAGGCTGAAGGCCATGAAATAA
>MKIIPDPF_00344	
ATGGTGATGATAGAAAGCAAGATAAAGGTCCTCAGGAAGGCCGCGAAGGTTTCAACGACCCAGAGTTCAGATAAGCTGTGGGCGGTCATTGCAGGTAACGAGGACATGGTTAACTCGGTTGCCTACGAGTCGATTGCTTCAAAGGATCTTGTGAAGATACTTTTCAGAGAGCACGTTACCATCAGGGATTCCTTTGTAAGAAAAAGATTTGATTTTATAATGGTCTATGGTGACAGTAACAAGATAAGGGACCTTTCACTTATATGTAAGGATAACGGGGGCGCCTTCATCAAGATAGCCCCCTATTATGTGGAGAATGAACCCAACCTTGTACTTCTAGTAGCACCAGAGGATGCAATGAAGAAATTTGCAGGTGAAGCTGAAAAAAACAGCATAGGATTCTCATTCATCCTTGAAGACAGGACAACGGGTTTCATAGAAACTGATGTTTATCTGACAGAGAAACTCTCAGGCTTCATAAGGAACATAGTAGACCCCCTATTCAAGGTCACCGATGTTGTCCTTGTAACCCTTCTCATCTCGGTTCATGAAAGGGATGACGTCAGGAGGATATGTGAGATAGCATCAAGAAATAACATATTTGCAGTTGACTTTAAAGATATCGTTGAGGAGGAGTAG
>MKIIPDPF_00345	
GTGTTCGTTAAGGGTGTTGCAAAGAGGGTCAGTTTTCTGATAAGCGTGGCAACCATCCCCTTCCTTCTGGGTTATCACGCGGTGAGTATACTTATGTTCACTATTATCGCATTCATGATGCAGTTTTTCAGGGATCCTGAGAGAAGGTCGCCTCCTGAAAGAGACCTGATCGTAGCCCCGGCAGATGGCAGACGATTCTCCGGGAAGATTGACCGTATAGAGGAGGTTGGACCTGACTATCCCCTCATCGACAGGATATTTTCTGATGGAAGCGGTGGTCTCCTCATAAGCACCTTCATGTCACCCTTCGATGTCCATGTTAACAGGTCCCCCGTAACCGGGAAGGTTGTATACACCGAGTACCTTGACGGTAAGTTCAGGGTTGCCAGGTCAAGTATACTGACTGAGAACGAGAAAAACTTAATTGTAATAGAAACAGATTACGGTAACGTTGGAGTTATACAGATAGCAGGTTTCGTTGCCAGGAGAATAGTCCAGTACGTTGAGGAAGGGGATCATGTTGAGAAGGGGTGCCGTATAGGTATGATAAGGTTCGGTTCAAGGGTGGACCTTATACTGCCAGGAAACTGTGAGGTCCTTGTTGATACAGGTTCAAGGCCAAAGGCCGGGGAGACCGTTGTTGCAAGGTTCAGAGAAAACATTTAA
>MKIIPDPF_00346	
ATGAAGGATTCATTTAACAAGGAAGAAAGAAGGATAACATCGTTTATAGGAATCCCTGATATTATATCCATGCTCAACGCTTCTTCAGGATACTTATCAATTATTTTATCCATTAACGGGTTCTTTGATGCTGCATGCATACTTATGCTCACAGCCATGATCTTTGATTCCATGGATGGCTGGTTTGCCAGGAGGAGTGGAAGGACCGGGACCGGATTCGGAAAGAACATCGACTCCCTTTCAGATATAGTTTCATTTGGTGTTGCCCCGGCCATCTTTATCTATTCAGCAGGCGCCAGCTTTAAATATATTAATATATCAGTAGGTCTCTTAATAGTATTATGTGGTATACTGAGACTTTCAAGGTTCAATGTCCTCACAGGGGGTGTGAAAAACTTCACGGGTCTGCCAATACCCGTAGCGGCACTGATGCTATCATCATTCTATCTCACAGGATTCTACAGTGAAACTGCTGCAGCCATTCTGATGCTGGCTGTTTCTATCCTCATGGTGAGCAGTGTTGAATATCCCAAGGTTAGTGGGAAAAGTGCCTTGATGGTGCTTTTGCTGATAATGGTGGCAATCATAACGGGTCTTATGACAGGCGCCATTTCAGGCCCCGTTTCGACCATGCTTTTCATTGCCACGATTATCTACATTATAATACCCATAACATCAATGAGACGTGATCTAAATGCTGGACAAAATTAA
>MKIIPDPF_00347	
ATGCTGGACAAAATTAAAGGTGATGACCGGGATAAGAAAAATCCTCCAGATCTCCGTAAAAACATCAGAAAAGAAGGATCAGATGTTGGGGATAAGTTAAAGGGACTTGTAGGTAAATTTGGTGGTGGAGAAGACGGTTCAAAGAAAAAGAGGGAACCGCGTCCCATGCCAAGGCCCCGTTTAAAATCACGCGAAACCAGGAAACCCGAAAAGGCGCCTTTAAAATCAGAATCAGGTGAGAAACCGAAACCTAGACTTACTCCACCCCCCAAGAGACCAGGAGGGTCATCTGGAGGTATAGGAAGACGCATCCCCGAGGAGGATCAGAAAACCATTGTGGGTGCGGTTGTTTTTGGCGTTATACTCATGATACTCGTAGGTGCCGGTTACTACTTCCTTGTGTACCAGCCATACCAGGAGGTCCTCCAGAACGCCAAGGCAACGAAGATCGCCGAGGTGGATGCACTGTTCAAGGGGCCCCTTGCAACAGATCCACAGAAACAGGCCATCCTTGCCCAGATAGATGGTGCCACGACTCCAGAGGAAGCCCTTGCCGTGGACGTGGTTGGGCCGGCTACACAGTCCTGGAGAACCTATCAGAACCAGCAGATAAACCTGAAGAAGGATCGTGTTAACAGGGTAATGGTGAACTACACCGACAATGGTCAGGAAAAGCGCGTTATAATGAAGGTTGATGATGCCAAGAAGTTCGTGAGCCAGGCAGATGCAACGGTTCTTGCCAATACCCAGATCCAGACCCCTGACACGGTGGCGGTGCCCATAATGATCACACGTCTTCAGGCTGCAGGAGGCCTGATAAGTGTCGGTAGCATGGTGGACGTCTACCTCAGGCAGAATAACACAAATAACACAGCACCATCATCATCGACACCAAAGATAAGCGGTGCCACCGTGCTTGCAATCCTGCGTTCAAAGGACAGTGGAACGGTGGATGCCAGGATACTGAACACCCAGCGCCTCACACTCAACTCAATAACGTCCCAGAGTGAAAATGAAAGGACATCATCAACTGACGTTGAACAGCTCCTTAGAGCAGCGGCATCAGGAGGCCTCAACGAGGCTGAAATCAATGCAATACTTCAGAATTATGGTATACGGCTTTCAGATTACGAGAGATCCTCAAACCTGGGTGAACTGGAAGCAAACTACCTCATAATCCTTGAGGTGCCCAGAGAGGACGTTCTGTTCCTCATACAGAACATGGACAGCGTAATCCTTACCGTGCCGACACAGAACGCGCCTGACTGGATGATAAGGGAGCTGCAGAGGATATACGGATAA
>MKIIPDPF_00348	
ATGCGAAGAAGGTTGTGTATTCTTATACTTGCTTTAATGCTGCTTTCTGCTGCGGTAGTCCCTGAGAGCGGATCAGCAGCAAAGGAAACATGGGTGAAGGAAAACCCTTCTGCAACAAGCTTCAGACTGAAGGACCTTACAGCCGTTATAACCGTTAAGATAAAAAACAACGACAAAAACGTCCAGTACTTCAAGATAGGCCATGTCTATCAGGGAAGCCTTCAGGAGAACAGCACGATAAAATGGATAATCCAGTGGACGGATCCAGCAGCTATTAAGATGGTTAAGTCAAGGACCCCTGAACTTGGAGGTGACTATGGATGGAAGATCAAACCAGGGGAGACAAAGACGGTATCCTTCGGTCTGCAGGCAACAGGGGAAATGGGTGAGATCCCGAGTTACATAGTAAATGTTGAGTCAGATGACAGTAACTACTGGCCGATCCTAAATGAGCCGGGATTAATGTCATCATGGTTCATACCAAATGAGATAGAAGTCCTGAACCCATCCCTTGATCTTAAGTACTGGAAGGGAACCTTCGGCTTCACACTGATAAACATCGATGATGAGAGGGTTTCAGGTATCGTCAGGGCCCCCATTGCACCTGTAAATTCAAGGGTGATCTACAGCAGCCCCCAGGCATTCTCCGATGACAACCTGTTTGTCAGCACACAGGTCGCTGCATGGGATGTTACCATGGATCCTGAAACATCCCAGAGGTTCATCTACACCTATGAATGGCCTGCAAAGATAACAGGGGGTATGCCTCAACAGGCAGCGGCGGTTACTACCCACCGGGAACCCTCTACGGGACCACAGGTTCATCATCAGGGTTTCCAGGTCAGAAAAACAGGGGCGCCCTACGGTCCGCTGGTCATAGGGGCCCTTGTAACAGCGGCAGCAGTGGCATACACGAGGCTAATGCGCTGA
>MKIIPDPF_00349	
TTGAGGCTTAGCACGGCTCTTGTAATCACTGGTATGTTTATAATCTCACTCTACGCCCTTATTGAGGTAAGCTTCTACTCCTCCCAGATAACGGTCCATCAGAGGGATGTTGATTCACCGGTAGTTGAGATACCCTCCCTCAACCTTACAGAGAATATAAACAACAGATCAGTATTCTACGGGGTCTACCATGAACCAAGATCCTACACCCCCGGGAACAGAACCGTGATACTCTTCGGTCACAGAACCCTCTATGGATCACCCTTCCTCAAACTTGACAGGTTAAGGGCTGGGGATGAGGTTTACCTTAACTGGCCGGGTATAGGGCTTGCAGAGTACCGTGTAAACCGTTCATTCATTGTCCCTGAATCCTACCAGATGTCAGTGAAACAGGGAGCCCGGCTTTTCCTCATCACATGCCACCCGCCGGGGTCAACAAGGGAACGGCTCATAGTTGAATGCAAACTTGTGAGGATAACGCCCTACCAGAAGAGCCTTAAGGTGGAAAACCCCAGGAGGTACTATGCCCTCCTGATAATCACAGGTTTTCTAATCGGAGGGCTTTTTATCACCAGGATATACCCTGTTTCTGAGGATAAAAGGATTCTCCTTGCTGCTGTAATAGGACTTACACTATTTCTTATCCTGGGATACATCTTCCCTGTTCCACCGGAGTTCATATCCGACAAACTCTCAGAAATCAACAGCATGATGGGGATCTGA
>MKIIPDPF_00350	
ATGAAGGATGCTGACAGTAAATACTTCTCCAACCTTACAGATAGAGAAAGGGCCATATTTGAAGGCGGAATCAGCATGGGTGCTCTCTTCCATCAGTTTACCGGAACACCCGTGAATCTGAGAATCGCAGAGGACCTTGAAAGGGCCATCGCAGAAGCCATAAGCCTGCAGCCCGCCATCAGGGATGTTGAAGTCCATATAGACAGGGAACGCCTCATGGAGGCGTCAGGAGAATTTGGATACACATCACTCACAGGGGAAATGCTGGATGTCACCCTGACTGTGGAGTACGGCTCAGCAGTGATCAGGGTCCGCCTCGAGTACATTGAGGAACTCAAGTACCCCCTCATGTACGTCCATGATGAATAA
>MKIIPDPF_00351	
ATGATAAGGATAGACTCGGAGCTCTGTAAGGGATGTGACATATGCAGAGAATTCTGCCCTGAAGGGGTTTACGCAAGATCAGAGAAGCTGAACCGGAAGGGTGTCCATGAACCCGTCCCAAAAAACCTTGAAAGGTGCACCAAGTGCAGGCTATGCATGATGATGTGTCCAGATCAGGCAATAGTGGTGTATGAAGATGAGTGA
>MKIIPDPF_00352	
ATGAAGATGAGTGAAGAATATTTTATACAGGGAAATGATGCCTGCGCCAGGGGAGCCCTCAAGGCAGGGTGCAGGTTCTTTGCAGGTTACCCCATCACACCCTCAACAGAGATAGCGGAGGAAATGGCAGCCATCCTGCCACGCGAGGGCGGAGTCTTTGTCCAGATGGAAGACGAAATAGGAGCCCTTGGAGCTGTTATCGGGGCTGTCTGGAGTGGTGTTAAGGGGATGACAGCAACTTCAGGGCCAGGATTCTCCCTGATGCAGGAGCACATTGGATACGCTGCAATGACAGAGACACCCCTTGTTATCGTCAATGTCCAGAGGGGGTCGCCATCAACCGGCCAGCCAACCATGGCATCTCAGAGCGACATGATGCAGGCAAGGTGGGGGTCCCATGGCGACTATGAGATAATAGCATTATCACCCTCATCGGTCCAGGAGTGCTTTGACTTCACGGTTAAGGCCTTCAACCTTGCAGAGGAGTACAGGGTGCCCGTAACCGTGCTCAGCGATGAGATCGTCGGGCACATGAGGGAGAAGATCACCATACCCGAAAGGGTCCCTGTAAGGAAAAGAAGGGCGCCTGAGCTTCCCCCGGAGGAATTCCTTCCATTCAAGGCCCCCGATGATGGTGTCCCTGAGATGCCGGCCTTTGGGGACGGCTACAAAATCCCTGTAACAGGACTCACACATGATGAACGGGGATACCCCGACGCCTCAAACCCCGAGGGACACCATAAACTTGTTAAAAGGCTCTGTGACAAGATACTGAAAAAAAGGGACCGGATAGTGGATGTGGATGAAAGGTACACCGAAGACGCTGACATAACAGTCATATCCTACGGTGCACCATCACGTTCAGTTGCAACCGCAGTTAAAATGGCAAGGGAAAACGGCGTCAAGGCGGGTTACATGAAGATAAACACACCATGGCCATTCCCCGAAGCAGAAGTCATGGAGGCGGCTGAAAGGTCCGGAAAGTTACTTGTTGTTGAGATGAACCTTGGTCAGATGTTCTATGAGGTTCAGCGGGCTGCTGGTGGAATGGCTGACGTTGAACTGCTCCCGAAGATAGGTGGAGAGATCCACAGGCCAGGGGAGATCCTTGAAATGATACTGAAGATGAACAGATAG
>MKIIPDPF_00353	
ATGGATGGAAAAGAAAACCCCTACCTTAAGTATCTGAGGAGGGAAAGGCTGCCACACATATTCTGTGCAGGGTGCGGTAACGGGATAGTGCTCAACACATTCTTCAAGGGCATGGAGATGGCGGGCCTTGACTTCGAAAACATTGCAATGGTCTCGGGTATAGGGTGTTCCTCAAGGATACCGGGTTATGTGAAGTGCGATTCCCTCCACACCACACATGGAAGGCCAATATCATTCGCAACAGGTTTAAAACTTGGAAACCCGTCTCTTGATGTGGTTGTATTCACCGGGGATGGTGACGCCGCCGCCATAGGCGGAAACCACCTGATACACGGTGCAAGACGGAACGTTGACCTGACGGTTATCTGCATAAACAACAGCATATACGGGATGACCGGTGGACAGATAAGCCCGACATCACCCGAGGGGAGCTTCGGGACCACGGCACCCTACGGGGCGCTTGAAGAACCCTTTGACCTTGCAGAGCTTGTGAAGGCCGCGGGTGCAAGCTATGTTGCCAGGTGGACCACAGCACACCCCCTTCAGCTTGCAAACTCCATAAAAAAGGGACTTAAAAACAGGGGTTTCTCATTCATAGAGGCAGTCGCCCAGTGCCCGACATACTTTGGGAGGAAGAACAGGATGCGTTCACCCGTTGAAATGATGAAGTTCATGAAGGAGAACAGTTTAAACCGGAGGAAGGCCCTTAAAATGGACCCTGAAGAGGTTGAGGGCAAGCTTATAGTCGGTGAGTTCTCAGATAACCCCCGACCTGAACTCTGCGAAAGGATAAATGAGATGGTCCGTGAAAGGTCAGGATCGGATCTCAGGATAATCAGATCAGCCTACAGAGATGATTGA
>MKIIPDPF_00354	
ATGATTGAAGTGAGAAGAGAAATCAGAATAGCTGGATTTGGTGGTCAGGGAGTTATACTTGCAGGAATAGTTCTCGGGAAAGCTGCAAGCCTCTATGATGGTTTATACGCTGTTCAAACCCAGTCCTACGGGCCTGAGGCAAGGGGCGGGGCTTCAAGGGCCGAGGTGGTCATAAGTGATGAGGAGATAGACTACCCCAAGGTCCAGAGCCCCGACATCCTCGTTGCAATGTCCCACGAGGCCCTCATAACCTACATGCACGACCTTAAAAGGGGGGGTACGCTCATCGTGGACCCTGACATGGTCGTTGAGTCTGAAATAAAGGATTTCATAAGGGAAAGGAATGTAAGGTACTTCAGGGCCCCTGCAACAAGGACCGCCGAGGAGATGATAGGTCTAACCATAGTCGCCAACATGGTCATGATGGGAGCCCTTACAGAGGCCACCGGTGTTGTGAGTGTTGAGGGCGCCGAGAACGCCATAAGGGACAGTGTACCCCCTGGTACGGATGAAAAAAACCTCATGGCATTCAGGGCTGGGCGTGAGGTAGTCAAGGAGGTGTCCCCATGA
>MKIIPDPF_00355	
ATGAAACTATATGAGTACAGTGCCAAGGAACTCTTCAGAAGGGAGGGAATACCCACACCGAGGGGTGGTGTCGCAGAAACACCCGAGGAAGCTGCAGGTATTGCAGAAAAACTTGGATGTGACGTTGCAGTGAAATCCCAGGTGCTCACGGGTGGACGTGGAAAGGCCGGGGGAATACTTTTCGCATCACCATCAGATACTGCTGAAGTCGCCGGGAAGCTCCTTTCATCAGAGATTAAAGGGGAAACCGTTGAACGGGTGCTCATTGAGGAGAAGATACCAATAGACAGGGAACTCTATGTTAGCGTTGTCCTTGACCGGGCAGAGAAGATGCCCCTTATAATTGCAAGCATTGAGGGCGGCGTTGATATAGAGGAATTGGCAGAGAAGTCTCCTGAGAAGATAGTGAGGTACCATGTAAACCCCCTTGATGAATTCCTGCCATACGAGGCCAGGGAGATAGCAAGGAAGATGGGCCTTGAAAGTGAACTGATACCCGGGGTCGGGGGTGTTATATGGAAACTCTACAGCCTCTTCAGGAAGTATGACGCCCGCCTTGCCGAGATAAACCCCCTTGTGATCTCGGATGGGGAAGTTGTTGCAGCCGACGCCAAGGTGGAGGTTGATGATGACTCCATCTACCGTCACCCTGAGTTCAGGGAGATGGATGAATACGAGCCCGAGGAGTTCGCATTCGTTAAACTCGATGGTGATATCGCAGTGATAGGTAACGGTGCCGGGCTTACACTGACAGCCATGGACCTCATAAAACTTAAAGGCGGAGAACCTGCCACCTTCCTGGATATAGGTGGCGGTGCATCAGAAGAGGTTATAAGGAGGGCCCTTGAACTCGTTATTTCCTATCCAAGGGTAAGGGTCATCTTTCTGAATGTCCTTGGGGGTATAACAAGGGCCGATGATGTGGCCCGTGGAGTTGTGAATGCCCTGAAAGACGCAGGCAGGGAGGTCCCCCTGGTAATACGCCTTACAGGTACCAATGAAGAGGAGGGTCAGAGGATCCTTAAAGAAGCAGGCATCCCCTTTGAAACCTCCCTTGAAATGGCTGCTGAAAAGGCTGTTGAAATTTCAAAATAA
>MKIIPDPF_00356	
ATGTTGATAGCTCAGAATAACCTTCAGTTCATACTGAAAGTTGCAGTGATAATCCATGTTGGGGTGCTTCTGCTCTTCAACGTGGTGGCAGTTCCACTGAGCCTCGTGATGTTCCTTGGAACACTGATCACGATTATAATTGCATTGGTCTTCGCACTCGACGCAGCATTCCTCTTACTTCCGCTTCTCTCACACCATGAGTTCACACACCCCTTCGGACCCTTCGCAGTGTTATTCTGGGTTACCATGGTGGCATCATTAAACCTCCTGACAGAGGCAGGTATAAGGTCAACATCCATTAAGAAACTATCACTCCTCCTCTTCTTCATCATAGCAATTGCAGGGGGAATCATGCACAGATCATTCCTTATACTCTGGCTTTCCGGATGGGCCTTCGGATACATACTCATGTCCCGGAGTTTCAGGAGAAGCACAAAGATAACCCCGAAGTCCATTGCATCATTCTTCCTTGCAGGGGCAGGGGCCTTCGCCCTTCTGGAGTTCCTATCAAAGGTTCTGAATAAAAGTGTTCTGAGCCCCATGCTCAGGATAACAAGGCTTGAAGAAAACACGATCCCAAGCCTGTCCCTTGTACTCAAGAACACGACCTTCTGGGGCCATGTGCAGGGGTCATGCTACTGGAAATCGGCATGCCTCGGAGGCGCCGATGGATACATAACGCTACCGGTTACAATGATACAGAACCTCGGGCTCCCCTATCACATATTCTATGGCGTGCTTGTTGTTAAGAAGGATTACATAGACTACATGCTCCCGGGGATATTTGCGGTGGCATTTGATGCAGGATTCTTCGGCCTCATCTTCCTGCTCTCATGGGTGATGATAGTAACCATCTCGGGTCTGAAGGTTCTTAAGAGGTACCAGGAGCAGAGGTTAAATGGAAGCAGAATGTACCTTGGAAGGGAGGCCCTCCTGATAGGTTCTCTGGCGGCTTTTCTTTCCCAGAGCCTTATTGGACTGTTTATATTCAACAGGTCCTTTAACTCATCAGCCCTCCTTACGTATATTATAATATCCGCCATGGTCATGGCACACACGGTTACCGTTAAGAGGAGCATTCAGTGA
>MKIIPDPF_00357	
ATGAGAAAACTAGTTCTGGGACTTCTCATCGTCATCATGGTGACCGCACCAGTATTTGCTGCCTCCGGGTTTTCAATAACACTTGGTGAGGCAACAGACAGCAACCCTGCCTACAGGAACTCTGTCCTGAATTACTTCAAATCAAAGACAGACAGGGATATTAACAGTGCTGACATAAGGGTTATAAGGGCATCTGAGGTTAATGAGGTCTCAAAGGGCATCACGGGCCTTGTCTATTCACCATCCCAGATCCTCTCCTGTGCAATGGTGGACCTCTCCTACTCGGAGGGGATAAAGGTCTCGGTTGATGCAAGCAAGATAAGGGTGGTGACACCTGAAATGTACGCCAATGCCCTGAGGTCCTCGGGTATAGATCGTGGATACGTGGTGGTAACATCACCAGTCCCTGCATCCGGTGAGGCCGCCCTTGCAGGGGTTCTCAGGTCATATGAGATTGCTGTGGGTCAGGAGATCCCTGAGGAGGCTAAAAAGGTTTCCATAGAGGAAATATACCTCCAGAGTCAGCTTGCAAATGATACCAATGCAACAGGGGACCAGATAGCACGGCTGTTCGGGGAAGTTAAAAACCAGACAGAGAACAGGAACCTTCAGGACCCTGCTGATATACAGAACGTCGTTGTTAATGTTGCACAGGACATGAACATCAACCTTTCAGATAACCAGGTCCAGCAGGTTGCTGATTCGGTTGCAGCATCCCAGAGGGTTCAGGGAAACCTCACGGACTTTAAACAGAAACTTGAAAGTATGAGCCAGCAGGCTGGAGGTGCAGATATACTGCAGCAGATCTACGATTTCCTTGTGGGTATCTACAACTACATAGTGGGGATGACTTCCCCATAA
>MKIIPDPF_00358	
ATGGAGAGAATGGGGTACCGTTTTGTTGGAAGCAACCTCCACTCAGCCGTTAAAACGTGCCTCTGGACAAAGAAGAGTATAATAAATGAGGGAGTCTGCTATAAGGAGAAATTCTACGGGATTAAAAGCCACAGATGCCTTCAGATGTCCCCGGCAGTACCTTTCTGCCAGCAAAAGTGTCTTTTCTGCTGGAGAAACCTCTCATCAACGCGTGTTCAGTGGGAAGGCCCGTGGGATGAACCCTCAGAGATAATAGACGGGGCGGTTGAGGCCCAGAGGAACCTTCTCTGCGGCTACTTCGGTAACGAGAAAGCCGATAAAAGGAAGGTCCTTGAGGCACAGGAACCATCAAACGCAGCAATATCACTGGCAGGGGAACCCCTCCTTTACCCGGACATGGACGGTCTCCTTGAGGAATTCCACAGGAGAAACTTCACAACCTTCCTTGTCACAAATGGCCTTGCAGCTGAAAACCTCGAGTCCCTTTCTGAAGAACCAACACAGCTCTATATATCCCTGGACGCCCCTGACAGGGAAACATATGAAGAACTGTGCAGGCCTCAGATTCAGGGGGCATGGGAACTCATGAACCAGTCCCTTGAACTCATGCCCTCCTTCAGGTGCAGGAGGGTTCTGCGGATCACCGCGGTGAGGAACATTAACATGAAAAGACCGGAACTCTTCGCGGATATGATAGAAAGGGCCCGCCCAGATTTTGTTGAGATCAAGGCCTACATGTACATAGGTTACTCAAGAAGGAGGCTTGAGGTAGATAATATGCCCCTCTTCTATGAGGTTTACGAATTTGCAGAGAAAATCGCAGCCGAATCCGGCATGGATATAGTTGATGAGTCAAGGGAAAGCCGGGTCGTCCTTCTGGGATGA
>MKIIPDPF_00359	
ATGGAATCTCAAGATTCCACTGGCGAAAAACCAACTTTAATAAAGTCAGAACAAGCAGTTAAGGTAAGTGCTGTTTACACAAAGAAGTACACCAAGAAATCCAAGAGCTACACCAGATATACAAAGAAGAAATACACAAAGGCCGCCTACAGGACAAAGGTCAAGAGAAAGTACAGGTCAAAGGCCAGTTACAGGACCACCACAGGGAAGGCCTACACCCGTGCAGCAGGCTCAGAGGGACTCAATGACCTCCAGGGCGATGAGGGCCTTGAAAGACTCGCTGGCTACATAAACAGGAACTTCAACCACAGGTCCGGTGGTCCGCACACAGCAGAGGGTGTTGAAAAAGCAGGGTACGGTGACTGCTGGGGCCTTTCAGACTGGGCCGCCAAGAAACTTGCAGCCAACGGCTACAAGGTAAAGGTAGTTCAGGGTGCAACATCAGCTTCATCAAGGCACAGGTGGCTCCATGTCTACTCTGAGGGACGATGGACAAGCTTTGAACCGTCACTGGTAACAAAGAGATATGGAAGTAAACATTATACTGCAACCTGTGGGAAGACAAACACCGTTGTCAAAACCTACAACATGTAG
>MKIIPDPF_00360	
TTGAAGGAAGACACACCCATCGTTATACTGAACTTTAAAACGTATCTTGAGTCAACCGGTGAAAGAGCCGTTGAACTGGCATCAGCCTGTCAGAAGGTTGCAGATGAAACAGGCGTGAACATAGCGGTGGCGCCCCAGCACATGGACCTTTCAAGGGTTGCGGGAGCCGTTGAGATCCCTGTTATGGCCCAGCACATTGACCCCATCAGGGCAGGGGGGCATACCGGCAGCGTGCTTGCAGAGTGTGCCCTGGAGGCAGGTGCTAGAGGCACCCTCATAAACCACTCCGAGAGGAGGATGCTCCTTGCGGACGTGGAGGCTGTTATATCAAGGGTCAGGGAACTTGATATGGTATCTGTTGTCTGTACCAACAATGTGCAGACCACTGCTGCTGCCGCAGCCCTTGAACCTGACTTTGTGGCTGTTGAACCACCGGAACTTATAGGTTCAGGGATACCTGTGTCAAAGGCGGAACCTGAGGTTGTTACCGGAAGTGTGGATGCTGTGAAGAAAATCAACCCAGACGTTAAGGTCCTCTGCGGTGCCGGAATATCCACGGGTGATGATATGAAGGCCGCCAGAGACCTGGGAGCGGAGGGTGTGCTCCTTGCATCGGGTATAATCCTTGCAGATGACCCTGAAAGGGCCCTCCTTGACCTTGTAAGTAAGATATGA
>MKIIPDPF_00361	
ATGTCCTTTAACTTTAAGACCATCGATGACCTTGAGGTGTCAGGGAGGACCGTCCTTGTCAGGGTGGATATAAATTCACCTGTTGACCCACAGAACGGGACCATACTGGATGATACAAGGATAAGGCTCCATGCAGAAACGATACGTGAACTCTCGGACAGGGGAGCCAGAACCGTTGTGATGGCTCACCAGAGCCGGCCCGGGAAGAAGGACTTCACCACCCTGGAGCAGCACGCCCACGTACTCTCAGGGATACTTGAAAGGCCAGTCAGGTACGTGGATGACATCTTTGGCTGCGCTGCAAGGGAGAGTATAAGGGAGCTTAAGGATGGTGAGGTGCTGCTCCTTGAGAACGTGCGCTTCTACTCCGAGGAGGTCCTCAAGAGAAGCCCATCTGAACAGGCCGAGACGCACCTTGTAAGGAAGCTATCACCCCTTATTGACTTCTTCATAAACGATGCATTTGCAGCAGCCCACAGGTCCCAGCCTTCCCTTGTTGGCTTCGCAGTTAAGCTGCCATCCGCCGCAGGGCGTGTAATGGAGAGGGAGCTTAAAACCCTTTACAGTGCCCTTAAGGATGTTAAGAGGCCCTGTGTCTATGTGCTGGGCGGTGTGAAGGTGGATGACTCCATCATGGTCATGAAGAATGTCCTTGAAAACGGGAGCGCCGACCTCATACTGACAACTGGACTTGTTGCCAGCATATTCCTTGCAGGTTCCGGTGTGAAGATAGGGAGAGTGAACTGTGACTTCATTAAAAGCAGGGGTTACTGTGACTTCATAAAGGTTGCGAGGAAGCTTAAGAAGAAGTTCGGTGACCGTATACTTGTCCCCGTGGATGTTGCCGTGTGCAGGGATGGTAAAAGGGTGGATGTCCCTGTTTCAAAGATACCGAACCTCCAGATACAGGACATTGGAATGGAGACCATCAAGGTTTATGCCGAGAGGATCCGTGAAGCAAGGACCATATTTGCAAATGGACCTGCAGGGGTCTTTGAAAACCCTGATTTCAGTATCGGGACCCAGGACATCCTTAATGCCATCTCATCATCAGATGGGTTCTCGATTATAGGTGGAGGTCATCTTGCTGCTGCTGCGGTTAAGATGGGCTTTGAGGACAGGATAGGTCATATAAGCAGTGGTGGTGGTGCCAGCATAAGCCTGCTTGCAGGTGAGGAACTGCCTGCGGTGAGGGTGCTTGAGGAATGCACGCACCCCTAA
>MKIIPDPF_00367	
TTGAAACACCAGCTGGTTCCGGAACATGTTGTTTTGAATGATTCTGAAGCAAAAAGGGTGCTGAAGGAGCTGGATGTGCATCCAGAACAGCTGCCCAAGATAAAAACAACTGACCCTGTGGTGAAGGCCATAGGTGCTAAAAGGGGGGATATAGTGAAGATAATTCGTAGAAGTGCAACTGCAGAGGAATTCATTACATACAGGCTCGTTCAGGACTGA
>MKIIPDPF_00368	
ATGAAAAAAAGTGCATGGGGATTGGTAGACGCGTTTTTTGATAAGTACGACCTGGTGGACCACCACATCCATTCATACAACGACTTTGTGAGTAACAGGATACAGGAAATAATAGACACCAGCGAACCTATAGAACTTGAACAGGGCCAGTACACCGTTGAGACCGGGAAGGTTACCATCGAAAAGCCCTTCATAAAGGAGGCTGATGGTTCCAAGAGCAAGATATACCCTACAGAGGCAAGGCTAAGGAACCTGACCTACTCCGCCCATATGAGCCTTGAAATGAGGCTCCTCAAGGAGGGCGGCTCCGAGACAGAATTCGAGAAGGTCTACCTCGGTGAACTGCCTGTTATGCTCAAATCAGAGATATGCCACCTGCATGGTCTCGGAAGAGATGAACTCATTGAAAAGGGCGAGGACCCGGCAGACCCTGGAGGCTACTTCATCGTCAATGGATCAGAGAGGTCCATTGTAACAATGGAGGAGATAGCCCCCAACAAGATAATCCTTGAAAGGATAGGTGAAGAGGATGAGAACAGGGCAAGGGCCATCGTCACATCCCTAAGGAGCGGTTTCAGGGCAAGAATATCCCTCGAGTACAGGAAGCCCCGGAAGACAGGCGTCTTCCTGAGGATATCGTTCCCCTACGTCCCGGGAGAACTTCCACTTGTAATCCTCCTGAGGGCACTGGGCCTTGCAACCGACCAGGAGATCATCACAAGCATATCAGATGACTTCAACTATCAGATGATAGCTGCAGACGACATCCAGGTATCCCTTGACAAGCTGAAACTTGACAGCGATAAAATGGAAGAAATGGATGAAGAAGAGAGAAGGGAATACCTCATAAGAAGCGCCATAAAATACATCGGTAACCGCGTTGCCAAGGGCATGACCGAGGATTACCGTATAAAAAGGGCCGAGGATGTTATTGACCGTTATCTTTTACCGCACATAGGAACAGAACCCGATAAGAGACTTGAAAAGGCAGTGTACCTTGCTGAGATGACAGAGATGCTCCTGCAGGTCATCTCAGGGGAGCGCAAACCCCACGACAAGGACCACTACACAAACAAGCGCCTCAGGGTATCAGGAGACCTCATGGAGGACCTCTTCAGGGTTGCCTTCACAAGTCTAACCAGGGATATGAGCTACCAGCTCGAGAGGAGCCTTGCAAGGGGAAAGGAACCCTCTGTAAAGCAGGCCGTGAGATCCGACGTCCTGAGCGAAAACCTGAAGCACGCCATCGCAACAGGTAACTGGGTCGGTGGAAGGGCAGGTGTGAGCCAGCTACTGGACAGGACAAGTTACATGGGTACACTCTCCCATATGAGGAGGGTTGTATCACCACTGAGCAGGAGCCAGCCCCACTTCGAGGCAAGGGACCTTCACCCGACACAGTTCGGTAAGATCTGCCCCAACGAGACCCCTGAAGGTCCGAACTGTGGTCTTGTCAAGAACCTCGCCCTCATGGCCAAGATATCCGAGGGCTCAGACCCTGATGAAATTGAAGAAGTCATCAAAAAAATGGGGGTTATTAACTAA
>MKIIPDPF_00369	
GTGAATAAAACCAAGATCTACATTAATGGAAAACTTATAGGGACCTGCGACAATCCTGAAGAATTTGTTGAGGAGATACGGGCTAAGAGAAGGTCCGGAGAAGTATCCCATGAAATGAACATAACCCACTACCCTGAAAACCATGAGATATACATCTTCACGGATCCCGGGAGGGCCAGAAGACCCCTGATCATCGTGGAGGACGGCGAACCCCTCCTCAAGGAGGAACACCTTGAAAAACTCAGCTCCGGTGAAATGGAATGGGACGACCTCATATCACAGGGGATTATAGAGTACCTTGACGCCGAGGAGGAGGAGAACACCTACATAGCAATGAGCCCCGAGGAGGTCACAGAGGAACATACCCACCTTGAAATTGACCCGTCAACCATGCTGGGTATCTGTGCAGGGATCATACCATTCGCAAACCACAACTCATCCCCAAGGAACACCATGGAGGCGGGGATGACAAAACAGGCCCTTGGTCTCTACGCATCAAACTATGACCTCCGTACGGATACACGCGCCCACCTCCTCCACCACCCCCAGGTCCCCATAGTCAAGACAAGGATAATCGACGTGATAGGCTACGATGAAAGGCCATCCGGTCAGAACTTCGTGGTGGCAGTCATGTCCTACGAGGGCTACAACATGGAGGACGCCCTCATCCTCAACAAGGCATCCCTTGAAAGGGGCCTTGCAAGGTCATCATTTTTCAGGTCATATGAGGCAACGGAACGCAGATACCCCGGGGGGCAGGAGGACCGCTTCGAGATACCTGAGAAGGGTGTCCGGGGTTACCGTTCAGAGAGGGACTACAGGCACCTTGACGAGGACGGTATAATCAACCCAGAAACAGAGGTGTCATCAGGCGATGTGCTCATCGGTAAAACATCACCGCCCCGTTTCCTTGAAGAGATCGATGAATTTGGAACGGTTGCAGAGAGAAGACGTGAAACATCGGTAACCGTGAGGCGCGGGGAAGAGGGAATCGTTGACGCCGTTCTCCTCACAGAAACCGTTGAGGGAAGCAGACTTGCCAAGATAAGGGTGCGTGAACAGAGACAGCCAGAATTCGGTGACAAGTTCGCATCAAGGCACGGTCAGAAGGGGGTTGTGGGCCTCATAGTATCACAGGAGGACATGCCCTTCACAGAGGACGGTGTTGTACCCGACCTCATAGTGAACCCCCACGCCATACCCTCAAGGATGTCGGTGGGACAGGTCCTTGAGATGCTTGCAGGTAAGGCCGCCTGCATGGAGGGGCGGCGCGTGGACGGAACACCCTTCACCGGTGAGGAAGAGAAGGACCTGAAGGAAGCCCTGAAGGCCAACGGATTTGAAAGTGCAGGTGTTGAAACACTCTACAACGGCATAACCGGGGAAAGGATAGAGGCCGAGATATTCATAGGCGTTGCATACTACCAGAAACTCCACCACATGACAACAGACAAGGTATACGCGCGTTCAAGGGGTCCGGTGCAGGTCCTTACAAGACAACCCACAGAGGGAAGGGCGAGGGAAGGAGGTCTCAGATTCGGTGAAATGGAAAGGGACTGTCTGATCGCCCATGGAGCAGCTCTGGCCCTGAAAGAGAGGCTTCTTGATGAATCAGACAAGTACGAGGCCCTCGTATGTGCGGAATGTGGTATGATAGCCATCTACGACAAGATCAGGGACAAGAAGTACTGTCCAATATGTGAGGACTCTGAATCATTCCCTGTGGAGATCTCATACGCATTCAAATTACTCCTGGACGAGCTTAAAAGTCTATGCATCTTCCCAAAGCTTGTACTTGAAGATAAGGCATGA
>MKIIPDPF_00370	
TTGAGAGGAATTTTAAAGAAAATTTCCCAGATAAACTTTGGGCTCATGTCCCCTGAGGATATAAGGAAGATGTCCGTGGCCCAGATAGTGACACCGGACACCTATGACGAGGACGGGTACCCCATCGAGAACGGACTCATGGATCCAAGGTTAGGGGTTATAGATCCAAGTCTGAGGTGCAGAAGCTGCGGTGCCAAGGGTGGTGAGTGCCCCGGGCACTTTGGAAGCATAAACCTTGCAAGGCCCGTGATCCATGTTGGTTTTGCAGACACCATACACAAGATACTCAGATCCATCTGCAGGAAATGCAGCAGGATACTCCTGACGGAAACAGAAATCCAGGACTACCGGCAGAGGATACTTGAAGCCATGGAGAGGGAGGAAAGCCTCACACCCATAATAAAGGAGATATACGCAGAGGCAAGACGTGACAGGTGCCCCCACTGTGAGGAGGAACAGGAAGAAATAAAACTTGACAAACCGGTTTCAATCGTTGAGGGCGACTACAAGCTAACACCAAGTGAAGTCAGGGAGCGCCTTGAGAGGATAACCGACAATGATTCCCTTCTCCTCGGAGTCAACCCGGAGGTTGCAAGACCCGAATGGATGGTCCTCACCGTACTCCCGGTCCCCCCGGTTACCGTGAGACCATCAATCACCCTGGAGACAGGTGAAAGGTCAGAGGACGACCTCACCCATAAACTCGTTGATATCCTCAGGATAAACCAGCGCCTCAAGGAGAACATGGAGGCCGGAGCGCCCCAGCTCATCGTTGAGGACCTCTGGGAGCTCCTCCAGTACCATGTGACAACCTACTTCGACAACGAGGCATCAGGAGTGCCGCCTGCAAGGCACAGGTCAGGAAGGCCCCTCAAGACCCTGGCCCAGAGACTGAAGGGTAAGGAGGGTCGTTTCAGGAGCAACCTTTCAGGTAAAAGGGTTAACTTCTCAGCCCGTACAGTCATATCCCCTGACCCCAACATAAGCATAAACGAGGTGGGCGTCCCTGAACTGATAGCAAAGGAGGTCACGGTACCGGTCTATGTCACCGAGTGGAACATAGACCGCATGAAGGAGTACATAGAAAACGGACCGGACGTCCACCCCGGCGCAAACTACGTTATAAGACCCGACGGCCGGAAGATAAGGATCTACAATGAGACAAAGGATGTTGTGCTGGAAAACCTCAAACCCGGCTACATAGTTGAAAGGCACCTCAAGGACGGGGACATAGTGCTCTTCAACCGTCAGCCATCACTCCACAGGATGTCAATGATGGCCCATGAGGTCAGGGTCCTCCCCTACAAGACCTTCCGTCTAAACCTCTGCGTCTGCCCCCCATACAACGCTGACTTTGACGGTGACGAGATGAACATGCACGTGTTCCAGACAGAGGAGTCCCGTGCAGAGGCCAAGACCCTCATGCGTGTCCAGGAGCATATCCTTTCACCAAGGTTCGGCGGACCCATCATCGGGGGTATACACGACCATATCTCAGGAGCATACCTCCTCACAAGGAAAAAGGCTGTTTTCAGTGAGGAGCAGGCCTTCCAGATCCTCAAGAAGGCAGGGCTCCCCCTCCCCGACAGGGAGGGCCGCGAGTGGACAGGTAAGGAAATATTCAGCATGGTCCTCCCGGACGACCTCAACATGGTTTACCGTGCGGAGATCTGCAGGAAATGTGACGAATGCCTTGAGATGGACTGTGAAAACGACGCCTACGTTGTCATAGAGAACGGTCAGCTGGTAACAGGTGTCATTGACGAGAAGGCCTACGGAGCATTTGCAGGTAAGATACTTGACCAGATAGTGAAGGAGTATGGAAGCGAAGCCGCCAGGGAATTCCTCGACTCCGCCACAAAACTGGCTATTGCCGGTATAATGCATGCAGGTTTCACCACCAGTACCAACGATGAGGAGATCCCTGAGGAGGCCAGGGAACGCATAGAAGCCCATCTCAGGAATGCCGAGGCCCGTGTAGACCAGCTCATCGAGGCATATGAGAACGGTGAACTCGAACCCCACCCCGGAAGGAGCCTTGAGGAAACCCTCGAGATGAAGATAATGCAGGTCCTCGGTGAGGCCAGGGACAAGTCAGGGGAGATTGTAGAGAGCTACTTTGACATGGACGAGAACCACGCGGTTATAATGGCACTTACAGGTGCAAGGGGTTCCATGCTTAACCTGACGCAGATAACCGCATGTGTCGGTCAGCAGTCTGTCCGTGGTGGTCGTATAACAAGGGGGTACGACAACAGGACGCTTCCCCACTTCAAGAAGGGAGAACTCGGTGCTAAGTCACGTGGATTCGTGCACTCAAGTTACAAGGAGGGACTCGACCCCATTGAATTCTTCTTCCATGCCATGGGTGGAAGGGAAGGTCTTGTGGACACCGCCATCCGTACAGCCCAGAGCGGTTACATGCAGAGGCGTCTTGTGAACGCCCTCCAGGACCTCACGGTGGATGAGAATGGAAGGGTCGTTGACAACAGGGGAGTTATCATACAGACCCGCTTCGGTGAGGATGGCGTGGACCCGGCGAAGAGTGATTACGGTAAGATAGTTGACCTTGACAAACTCGTGCAGGAGATAAGGCTTAAATCAGGGAAGTGA
>MKIIPDPF_00371	
GTGCAGGACGTTATTAAAAAGATAGAGGATTACTCCTCCAGGAACGGGATTATGCTCCCGGACCCTGTCACCGAATACGTGGCAGGGATTGCTGAGGAGGAAAAACTGAAGGACCCCGAGCTCCATGACCTTGTAAGGCTCTTCAGCAGGATATGTGAGAGAAACAGGGGCCTTGAAGGAGAAGAACTGTTAAAGGCCGTGGAGGATGAATACCTCAGGATACTGAAGGTCAGGGAGCTCGTCAAAAGGAAGAGGGCCAAGTTCCCCCCGAGGCTCATTGAAGAGATAGCTGAAGCAATTAAAAGGCACGGCCTCAGTGACGATGAACTCGATGAACTTGTAAGGGGTGTCAGAAGGGCCTATGAACGTGCCATGGTTGAGGCCGGTGAAGCCGTTGGTACAGTGGCCGCCCAGTCAGTCGGTGAACCAGGTACCCAGATGACGATGCGTACCTTCCACTATGCAGGGGTGGCTGAGCTCAACGTTACACTTGGTCTCCCCAGGCTCATCGAGATAGTGGATGCCAGGAAGAAGATATCCACCCCAACAATGAGCATATACTTTGAAGGCGACAGGAAATACGATGAGGAGTTCGTGAGGAAAAAGGCCAACAAGATAAGTAAGAGCACCCTCAACGATGTCCTTAAAAATTTCAGCATCCAGTATGCCGACATGTCAGTTGAAGCAGAGCTGGATGATGAGAAAATCCGTGAAAAACACCTTGAATATGATGATATAATAGCCAAGGTGGAAAAAACTTTTAAGAAAGTAGAAATAGATAACAACATACTGAGATTTGAACCCCCCAAGCCAACCATAAGGGAGCTCAGACTGCTTGCAGATAAAGTAAGGAAACTCCAGATAAGCGGGGTTAAAAATATAGGCAAGGTGGTTATCCGTAAAGAGGATGATGAATGGGTAATCCATACAGAGGGTTCAAACCTTGGAGCTGTTCTTAAAGAAGAGGGTGTGGATAAGGTCAGGACGACCACCAACGACATTCATGAGATAGAAACAGTCCTTGGTATAGAGGCAGCCAGAAACGCGATAATTCACGAAGCAAAGAGAACCATGGAGGAACAGGGTCTCACCGTGGACATAAGACATATAATGCTCGTTGCAGATATGATGACTGCCGATGGTTCTGTCAAGTCCATTGGAAGACATGGTATTAGCGGTGAGAAAGCGAGCGTCCTTGCAAGGGCTTCTTTTGAAGAAACCGGGAAACACCTTCTAAGAGCAAGTATCAGGGGAGAGGTCGATCATCTCACCGGTATTATAGAGAACATTATTATAGGGCAACCTATACCCCTGGGTACAGGTTCCGTTAGTGTTATAATGAAAAAATAG
>MKIIPDPF_00372	
ATGGACATAGATAGAGGAATACGAGTCGCTGTAGATACTGGTAATGTTATTCTTGGATCAAAGGAGACAGTCCAGAACCTTAAACTGGGTAAAGGAAGACTGGTTGTAATGGCCAGTAACATTCCAGAGGACCTGAAGGAGGATATAGAATACTATGCTGGTCTATCAGAGATTCCAGTTTACACTCATGAAGGCACCAGTGTCGAATTAGGCTCTGTATGCGGTAAACCATTCACCGTGGGTGCCCTCCTCATCAAGGACCCCGGTGATTCAACAATACTGGAAATTGTGGGGTAG
>MKIIPDPF_00373	
GTGACCATCAAATTCACCACCAACGAGATAAGGTACATTGCACTATTTGAAAGCATGACCGGTGCAATGGTAAAGGACTGCATCGTTGACGACGATAGCGGCAGGATAACATTCCTTGTTAAGAAGGGAGATATGGGTCTTGCCATCGGTAAAAAGGGAAGCACAGTTGCCAAGGTTCAGAAGGCCGTTGACAAGGGCGTTGAGGTTATCGAACACTCAAACGACCCTGTGGAGTTCATAAAGAACCTCATGGCACCTGCAAAGGTGAGGAGCATAAGGATACTCCAGAAGGAGAACGGTGAAAAAATAGCCACAGTAGAAACCGATCCCAAAAACAAGAGAATCGCCATTGGAAGGGGCGGGCAGAACATTGAAAGGGCCAGACTACTGGCCAGGAGACAGCATAACATAAGCAACATAATAATAAAATAA
>MKIIPDPF_00374	
TTGCCAGGACTTTTCGCAGCAAAAAAGCTCAAGAGTAAAAGACAGAATTTTAGATGGAAGGACACACATTACAAGAGAAGATCACTGCGCCTTGACGTGAAGACAGACCCCCTTGAAGGAGCACCTCAGGCAAGGGGCATCGTAATAGAAAAGGTGGGTATAGAGGCAAAACAGCCCAACTCAGCCATAAGGAAGTGTGTGAGGGTTCAGCTCATAAAGAACGGGAAGCAGATCACGGCCTTCGCACCTGGAGACGGCGCCATTGGTTTTATCGATGAACACGACGAGGTCGTTGTTGAAGGAATAGGAGGATCATCAGGGATGTCCATGGGCGACATCCCTGGTGTTCGATGGAAGGTTACGAAGGTTAACAACGTGTCCCTCCAGGAAATGGTTAAAGGAAAAATAGAAAAACCAGTGAGGTAA
>MKIIPDPF_00375	
ATGAGTTTAGTTTTTGACAGATGGGAACTTAACGAGGTGAAGGTCGAAGACATGGGCCTCGCCAAGTACATATGCCTTGATGATATCCTCGTCCCCCACACCATGGGAAGGCACGTGAAGAGACAGTTTGCAAAGTCAAAGGTCTCAATCGTCGAGAGACTCATAAACAAGGTTATGAGGACCGAGAGAAATTCAGGTAAAAAGAACAAGGCCTACAAGATAGTCCAGGAGGCCTTCGAAATAATAAACCGGAGGACAAAGGAGAACCCTGTTCAGATCCTTGTGAAGGCCGTTGAAAACACATCCCCCAGGGAGGAGACAACAAGGATCAAGTACGGTGGTATAGGGTACCAGGTTGCAGTGGACATATCCCCCCAGAGAAGGGTGGACCTATCCCTTGGATTCATAACCAAGGGCGCCATGCAGGCAGCATTCAAGAACAAGAAATCCATAGAGGAATGCCTTGCAAATGAAATCATGCTGGCTGCAGACTACGATACAAGGAGCTTCGCAATCCAGAAGAAGGAAAAGAAAGAAAGGATAGCCAGATCCGCACATTAA
>MKIIPDPF_00376	
GTGAGCAGACGTGCAAAAATGATTAGCAAGATTAAGGAGCTCATGTACCAGCCGGACTATATCCGTAACATCGGTATAGTGGCCCACATTGACCATGGGAAAACAACACTCTCAGACAACCTCCTGGCTGGTGCAGGGATGATCTCAGCTGAACTGGCAGGGGATCAGCGTTTCCTTGACTTCGATGAACAGGAACAGGCAAGGGGTATAACCATTGACGCTGCAAACGTATCAATGGTCCACTCCTACGAGGGAAATGAGTACCTAATAAACCTTATAGACACTCCAGGTCACGTTGACTTTGGAGGAGACGTTACAAGGGCAATGAGGGCCGTGGATGGAGCAATAGTTGTTGTATGTGCAGTTGAGGGTATAATGCCCCAGACAGAAACCGTGCTGAGACAGGCCCTCAAGGAAAACGTAAGACCGGTCCTCTTCATAAACAAGGTGGACAGGCTTATAAATGAACTTAAACTGGATGCCAATGAACTCCAGGAGAGGTTCATAAAGATAATTGCAAACGCTAACAAACTCATCAAGAACATGGCCCCTGAGGAATTCAGGGAGAAATGGCAGGTGCGTGTTGAGGACGGAAGTGTTGCATTCGGTTCCGCATACCACAACTGGGCTATAAACGTTCCAATAATGCAGGAAACCGGTATAAACTTCAATGACATCTACAAGTACTGTAAGGAGGATAACCAGAAAGAACTGGCCCAGAAGGTCCCGCTGCACCAGGTCCTCCTTGGAATGGTCGTTGAGCACCTCCCAAGCCCTGCAGAGTCCCAGGCCTACAGGGTGCCCATCATATGGTCCGGTGACCTTGAAAGTGAGGAAGGTCAGGCCATGCTCAAAACAGACCCTGATGGCCCCCTTGCAGTGATGGTGACAGACGTAAGTATTGACAAGCACGCAGGGGAAGTTGCAACAGGCCGTGTCTACGGTGGTGCCATAGAGAAGGGAAGCGAAGTCTTCCTTGTGGGTTCACACAGCAAGGCACGTGTACAGCAGGTCGGAGTCTACATGGGGCCTGAAAGGGTTAACACGGATAAGGTCCCTGCAGGTAACATCGTTGCAATAACAGGTGCAAAGAATGCCGTTGCAGGGGAGACCATCTGCGACGTCGGAAGGAAGATAAAAGCCTTCGAGGGTCTTGAACACATCTCAGAACCCGTTGTTACAGTTGCGGTTGAAGCCAAGAACACCAAGGACCTGCCAAAACTCATAGAGGTGCTTAGACAGGTGGGTAAGGAGGACCCCACCGTCAGGGTTGAGATCAATGAGGAGACAGGCGAACACCTCATATCAGGTATGGGTGAACTGCACCTGGAGATCATAGCCTACAGGATAAATGAGAAGAGTGTTGAGATAGAAACCTCAGAGCCAATCGTTGTCTACAGGGAGACTGTCTCAGGCACCGCAGGTCCTGTTGAGGGTAAATCACCCAACAAGCACAACCGCTTCTACATAGAAATCGAACCCGTTGAAGAATCTGTTATGAAGGCCATACAGGAAGGTAAAATAAAGGAAGGCCGTGTTAAAGGTAAAGAGATGGCCAAGACCTTTATAGAGGCGGGTATGGATAAGGAGGAGGCCAGAAGGGTCTGGGATGTATATGAGAAAAACCTCTTCATCAACATGACCCGTGGTATCCAGTACCTTGACGAGATCAAGGAACTCCTCATGGACGGGTTTGAGAGCGCCATGGACAACGGTCCAATCGCAAAGGAAAAGGTCATGGGTGTTAAGATAAAGCTCATGGACGCCAAGATACACGAGGACGCTGTCCACAGGGGTCCGGCACAGGTGCTGCCCGCCATAAGGAAGGGTATCTTCGGTGCCATGATGTCTGCAGAGCCCACCATACTCGAGCCAATACAGAAGGTGTTCATCAACGTTCCTCAGGACTACATGGGAAGCGCGACACGTGAAATACAGAACAGGCGTGGACAGATCGTTAACATGACCCAGGAGGGTGACATGGTAACGGTGGAATCAACGGTGCCTGTTGCAGAGATGTTCGGATTCGCAGGTGACATCCGATCAGCCACAGAAGGAAGATGCCTATGGTCAACAGAGAACGCTGGATTTGAGAAACTGCCAAACGAACTCCAGCACACAATCATAAGAGTAGTGAGGACAAGGAAGGGTCTCAGCCCAGAGCCATACAAGGCAGATCACTACCTGGGTTAA
>MKIIPDPF_00377	
ATGGCTAAAGAAAAAGAACACATGAACCTGGCGTTTATTGGACACGTAGACCACGGTAAAACCACATTAGTGGGACACCTGCTCCTGCAGGCCGGAGCAATCGCCGAACAGCAGTTAGCTGACGGTGAAGACAAGTTCAGGTTTGTTATGGACAGGCTCTCCGAGGAAAGGGAAAGGGGAGTTACAATCGACCTTGCACACGCCAAGTTTGAAACAGACAAGTACGAGTTCACAATTGTGGACTGCCCAGGACACCGTGACTTCGTTAAGAACATGATAACAGGTGCATCCCAGGCAGACGCAGCAGTACTGGTTGTTGCAGTTGATGACGGTGTAATGCCACAGACAAAGGAACACGTCTTCCTCTCAAGGACCCTCGGTATAAACCAGCTCATAGTCGCCATCAACAAGATGGACCTTGTTAACTACGATGAAGAAAAATTCAACGCACTCAAGGATGAAGTCTCAGCACTCATCAAGACAGTGGGTTACAAGCCAAGTGAAGTTGAATTCATACCACTCTCAGCCTTCGAAGGAGACAACATAACAAGCAAGAGTGAAAACACCCCATGGTACAAGGGCAAAACACTCGTTGAAGCACTTGACGACCTTGAAGCACCTGAAAAACCAGTGGACCTCCCACTGAGGATCCCGATCCAGGACGTGTACTCCATCACAGGTGTGGGTACTGTTCCTGTGGGACGTGTTGAAACAGGTGTCCTCAAGAAGGGTGAAAACGTTATATTCGAGCCTGCAGGTGTCAGTGGAGAAGTTAAATCCATTGAAATGCACCACGAGATGATCGACCAGGCCGAACCCGGTGACAACATAGGTTTCAACGTCAGGGGTGTAGGTAAAAACGACATAAGAAGGGGAGACGTTGCAGGACACCTCGACAACCCACCAAAGGTTGCCAAGGAGTTCACAGCACAGATAGTCGTCCTCCAGCATCCAGGTGTTATAACCGTGGGTTACACACCTGTATTCCACTGCCACACAGCACAGGTTGCATGTACCTTCCTTGAACTGGTGCAGAAGATGAACCCTGCAACCGGTCAGGTGGAAGAGGAAAACCCTGACTTCCTCAAAACAGGTAACGCTGCTGTCGTGAAGGTCAAACCAACCAAGCCACTTGTAATCGAAAAGATAAAGGACATCCCACACATGGGAAGGTTCGCCATAAGGGACATGGGCCAGACAGTGGCTGCTGGAATGTGTATAGACCTTGTGCCAGCAAAATAA
>MKIIPDPF_00378	
ATGCACAAAGCAAGGATTAAACTCACAGGGACAGACCCTGAAAAACTGGCATACGTCTGCGACCAGCTGAGGAAGATCGCTGAGAGGACAGGCGTTGACATGTCAGGCCCGATACCGCTCCCAACAAAGAGGCTTGTGGTCCCGACAAGGAAGTCACCTGATGGTGAGGGAACCGCAACATGGGAAAAATGGGAGATGAGGATCCACAAGAGGCTTGTGGGTATAGAGGCTGATGAGAGGGCCATGCGCCAGGTTATGAAGGTGAATGTGCCTGACAATGTCAGTATTGAAATTGAACTCAAAAGTTAA
>MKIIPDPF_00381	
ATGGTCAACAAAAGGGAGGTACCAGAGGAATGGCCCCACATAGTTGGAGATTACGAGGTTGGCGACTCAGAAAGCCCGGTTGCAGTTGTAACCCTCGGGTCCCATATGGGTGATTCACCTGTAAAGGCAGGAGCAGCCATTGCAGGACCACTACACACCGAAAACCTTGGCATAGAAAAGGTTGTCGGGAATGTTGTTGCAAATCCAAACCTCAGGTTCCTAGTCGTGTGCGGTGCTGAGGTCCAGGGCCACATAACAGGTCAGAGTATAAAGGCGCTCCATGCCAACGGTGTTGACCCTGAAAGCGGAAGGATAATCAATGCAACCGGCGCCATCCCCTACATAGAGAACATGCCTGATGAGGCAATAGAGAGGTTCCGCCAGCAGGTGGAACTTGTTGACATGGTGGATGTTGAGGACATGGATGCTATCAGCTCAGAAATAAAGGAATGTGTAATCAAGGATTCCGGGGCCATGGAAGAAGAAACCCTGATACTGAAAATCAAGGAAGATGATAAGGATAAAAAGGTGGAGCAGAACACCTAG
>MKIIPDPF_00382	
ATGTCCACCAATTCCAGGAGAGAACGTGAAAGAAAAGAAAGGCGAAAGGAAATCATAAAGGCTGCAGAGAAGGTCTTCTTTGCAAAGGGATACGACAGGGTTACCATGGACGAGATAGCCAGGGAGGCAGAAGTCAACAAGGCCCTCCTCTACTACTACTTTAAAAACAAGGAGGCCCTCTTCTTTGCAGTGAACCTCTACGGTGTCAGGATACTCCACGACATGTACAGGGACTGTTTAAGGCTCGACACCGACGGATACGGTAAGGTCAGGGCCATGACCAAGGCACTCTACGACTTCTCAAAGGAACACCCTGACTACTTCCGAATCTACTGTTACAGCGGTACAGAAAGGTTTGAGCTCAGTGAAAGCCCCGATGCAAGGGAGATCGTGGACCTCAGGACAGGGATGTGGAGGATCATGGTGGAGGCCATAATGGAGGGAATGCAGGATGGGAGCATCCGCAGTGACCTGGACCCTGTGGCGCTATCAATATACATCCATACACTGACCATAAATGCACTTAACCTTGACCTCCCATCAAAGATTGTGCTTAAGGCCAGGAACATCCCCATGGACAGGTTCTGGGATGACCTTGAACTCTTTCTTGAAGCAGCACTCAGACCCGGGAGCAGGGAAAAGGTATAG
>MKIIPDPF_00383	
ATGAAGATTCATGATGAACTCGGAGAATACGTGATAATCCATAACAGTATAAAGGACATGAAAAACCTCGGGCTCCTAGTGGACGGCCCGAACATGCTCAGAAAGGAATTCTGCTCAGACCTTGACGTGGTGAAGAACCTCCTAGTTGACAGGGGAAACCTGAAGATAGGTAAGGTCCTCCTGAACCAGTACGCCTCAGACAAACTGATAGAGGCAGTTGTAAACCAGGGGTTCTCCCCCATGATAGTTGCAGGTGACGTTGATGTGCAGCTCGCCGTGGAGGCCTTTGAACTGATACACAACCCCAACATTGATGTGGTTGCCCTTATGACAAGAAACGCGGATTTCCTCCCCCTCATAAACATAGCAAAGGAGAACGGTAAGGAAACCATAGTAATAGGGGCGGAGCCAGGATTCAGCGTGGCCCTGCAGAACTCGGCGGACGACTCAATAATACTTGAAAGTGAAGGTGTATAG
>MKIIPDPF_00384	
ATGATACCCACCGACGGCTCCAGGGACGCTGAAAAGGCAACAGACCATGCCTTCACCCTTGCAGGGTACAGCAATGCAGAGATACTCGGTATAAGTGTTGTTGACACATCCTACCGTAAATTACTTGAAGATAACGTTAATGCAAGGCTCGAGGAGATACTGAGGAATCAGGCAGAGAATGCTGTGAAAACCCTCATGGATAAATTTAAGTCCATGCAGAGGGAAGGCCACATGGTGGGCTGCAGCCTGGAGACCCGTATACTTGAGGGTAACCCTGCAGAGGTCATCCTCGAAGTCATGGAGGACGAGGAGGTTGATCTTGTCGTGATGGGGAGCTCCGGAAAGCATGGCCTTGACAGGATAATATCCGGGAGCGTTACCAGGAAGGTCCTCAGATCAGCGGAGACCCCTATAATGGTTGTAGGATGA
>MKIIPDPF_00385	
ATGATGATGGTGATGGATATGATAAGCAAAAAAAGGATTGATGATGAAAAACTTGCACTCATAACATTCACAGGTAAGCTTGTTGAAGCAGAAGGACTCCTGGAGGAAGTCTCAGAGTTCATAGAGTCAGAGAAACTCGCTGTGGACGGTGATCCCACCGTAATATTCTACACAGCACCCCTGAAGGATGAAGGAAGATACGATGTTGGGTTCCCTGTGAAGGGAGAAGCCGCAGGTGACGGAAGGGTGAAGATCGTGACGGTACCCGGCCACACCGTTATCTCAACAGAGTACTCCAGGGACAGGGAGAGTGCATATGAGGAACTTGTAAATTACGTTGAAGAGAATGAACTTGATGTTATAGGTGCTCCAAGGGAGATCTACCATGAAAAGACAAGGGAAGTGCAGTTCCCAGTTGTCCTTTAA
>MKIIPDPF_00386	
ATGCTCATGGAATGCTCTGATTATGGACTTACAAGGACCCTTGAAAGGGATAATCTCAACCTGAACCCGCTTCAGCGTGGCGGTGTCCTGCCAGCCGCGGCAAGGAAGGCGCTGTATGAGTTTGGTGATGGTTACAGTGTCTGCGATTACTGTGAGGGCCGCCTGGACCAGATCCCAAGGCCGCATGTTAACAGCTTCCTTGATGACCTTGCAGATTTCATAAAGGCGGATGCGGTCAGGACGGTCCACGGTGCCAGGGAGGGAAAATTTGCAGTCATGCACGCCCTCTGTGAGGAGGGGGACACAATCGTGGTTGATGGCAACGCCCACTACACCACCCACCTGGCTGCTGAGAGGAACGGCCTTGAAATTGTGGAGGTGCCGTCAACCGGGCACCCTGATTATGAGATAAAACCTGAAACCTACAGGGAGGTTCTTGAGGAGACCCTTGAGGAGACTGAGGTTAAACTGGCTGTACTCACCCATGTTGATGGGAACTACGGCAACCTCACCGATGCAGCTGCTATTGCGGGTATATGCAGGGAACTGGGGGTCCCCCTGCTCCTGAACTGCGCCTACTCCATGGGCCGCATGCCGGTGGAGCTTAAAACCCTGAAGGTGGACTTTGTTGTTGGCAGCGGACATAAGAGCATGGCGGCCTCCGGGCCCATAGGGGTCCTGGGGATGAGTGCTGAATGGGAGGATCTTCTCCTTAAGAGGTCCCCAAGGCATGAGAAGAAGGAGGTTGAGCTCCTTGGCTGCACCAGCAGGGGGGCGCCCCTCGCAACCCTCATGGCATCCCTCCCCTATGTACGGGAGAGGGTTTCACGATGGGATGAGGAGGTTGAGAGGACAAGGTACCTGGTGTCTGAACTTGAGAAGATGGATGGTGTGAGGCAGATAGGTTTAAGGCCCAAGGAGCATGACCTTGTCAGGTTCGAAACCCCTGTATTCCATGAGATAGCATCTTCACATCCAAGGAGGGGCTTCTTCCTTTACGAGGAACTTAAAAAGAGGAGGATAGTCGGTATAAGGAGGGGTCAGACCAGGTGGTTCAAGTGCAGTGTATACGGGATGACTGACCGGCAGGTCCAGTACATCATAGACTCATTCAGGGAGATCGTTGAGGAAAACAGGGACTGA
>MKIIPDPF_00387	
GTGAAGATTGTAATCACCGGCAGACATGGTAGCGGGAAGAGCACGCTGGTTTGGAGGATAAGGAGTTACCTTGAGGAGACCGATAGATCCACAGGGGGTATCATAACACCTGAAATCAGGGAGGGATCCTCCCGGAGGGGATTTGAGATTGTGGATATTAAATCAGGGAGGAGGGCTGTTCTTGCAGCATTAGATATCAGGGGGCCCCGCGTTGGAAGGTATGGTGTCAGTGTGGAGGCGGTTGATGAAGTGGCTGTACCCGCACTGAGGAGGGCCATGGAGGAGGATGAATACGTTATCATTGATGAGATAGCCCCAATGGAACTTAAGAGTGAGGAGTTCAGGGGGCTGGTTGATGAGCTCTTCTCATCAGGGGTTAATGTCATCGCAGCCGTCCACAGGGGCCTCGTTCAAAGTATAAAAAAGAGGGGGGACATAAAGTTATTTGTAATAAACCCTGAAAACCGTGATGATATTTACAGGGAGATAATCGATTTACTCGGGTGA
>MKIIPDPF_00388	
TTGAGGTGGATTAACCTGTTCCCGTCACTGATTTACGGTCAGCTGCAGGTCTGGTTGAGTGAAATGTCTGTTAGGAGGGTGCTCGGTCACTACTTTGCGGTGAGGGATAACCTTAAGGAGGCAAGGTTCCTTGTTGCAGCAAGGACACCTGCATCATTCAATCCAGATTCGGGTCTTGAAGAGCTCTGGCTTGAACATGAGAGGATAGCCCGCGGGGGGAGGTGCGATGATAACTGCACAAGGTCATTCCTCGACCTTAAAATTGAGATAGCCCGACGAATTTTCAGTAAATGCTCCCTGTGCCCATGGATGTGTGGCGTTGACCGTTCGGTGGGCAGGGGGCACTGTGGTGTTGGAGACCCCCACGTGGCATCCGAGTTCCTCCACCATGGTGAGGAGGAGCCCCTGGTGCCAAGCCACACCATATTCTTCGCCGGATGCACCATGGACTGCGTCTTCTGTCAGAACTGGGACATATCATGGGACCCATCAGCCGGGAGATACATACCGGAGGATGAACTCGCATCAGTCATAGAGGAGAGAAGGCGTGATGGATCAGCTAACGTCAACTTCGTTGGCGGAGACCCCACCCCCGCCATCCCTTACATACTCAGGGTCCTCTCGAGGGTATCGGTCAATGTCCCGGTGGTATGGAACAGTAACATGTACATGTCAGGGGATGCCCTGGGGCTCATCCTGGGGGTGGCTGACCTCTACCTTACCGACTTCAAGTTCGGTAACAGTGACTGTGCAGAGAGGCTTGCAGGGGTCAGGGACTACTTTGAGGTTGTCTCAGGGAATCACCTCATGGTATCATCGGAGGATATGATAATAAGGCACCTTGTACTCCCCGGGCACCTTGAATGCTGCACAAAGCCCATACTCTCATGGATAGCAGAGAACCTAGGGGAGGAGACGGTTATAAATATCATGGCCCAGTACCGGCCCCTCTACCGTGCAGCTGAACACCCTGATATTTACCGTTACCCGTCAATGGCTGAGATAAGGGAGGCCCGGAGATGGGCGCTGAAGCTTGGCTTTGAGAACATTCTATGA
>MKIIPDPF_00389	
ATGTTCGAAATCGGAGAAAAGACTCTTAGATTAGCTTTAAGGGATGCTGAAATGGCTGAGGTCTACATTGAAAGGGAGGACGCGGTTGAACTGCAGGTGCAGCGTGAAAGAATAGACTTTGCAAAGACAGAGACCATCACGGGTATCGGCGTGAGGGTCATAAGGGATGGGAGGATGGGCTTCGCATACACCTCGGACCCCTCCGGTGTGGATGAAACGGTAAGAAGGGCCATCGATAACCTCGGCATAGGAGACCCCGATGAAAACTTCGGCATCTCAGAACCATCAGATTACCCCTCGGTTAAGGGGGTCTTTGACGGCTCATTCAGGGACCTTCAGGTTGATGACTACGTGGATGTGGCGCGGAGACTTGTGGACAGGGTCCTTGAGGATGGCTGCGCCCCCACAAGCGGGGGGTTCTCAGCGTCACTGCTTGAAACATTCATCGTGAACTCGGAGGGTGTTGAAGCATCATCCAGGTCAACGGGCTTCTCAGCCCACATATCCGTGAATGCAGAGAAGGGCGGTGTGAAGACAACGGCCTATGAATCTGATTCATCATGCAAATTTGACCTTGACCCTGAATGGATAGCCGGGAGGGCCTGCAGGATAGCATGGAACTCACTGGGGGGTGAAGCCATTGAAACAGGGGACATGCAGGCCGTTCTTGATTACCATGCAGCAGCAGGCTTACTCGGGACCTTTGCAGAGTCCTTCAGCGCAGAAAACGTGCAGAGGGGAAGATCCATCCTTGCAGATAAACTTGGATCCAGGATAACATCATCGGGACTCACGGTGTATGATGACGGCACCCTCCAGGGGGGTCTTCGATCAGGACCCTTTGATGGTGAAGGGACGGCCTCCCAGCGAACTGTGCTTGTAGATGAGGGTGTTCTTGCCGGTTACATCCATAACATCTACACCGCGTCCCGTGCATCAGCAGAGAGCACTGGTAACGGCCTCAGGGATTACTCTGACATACCCGGGGTATCGCTTACAAACTTCATCCTTGACTTTGATGATGCTGAACCCCTTGAGGATTGCGGGGGGATATTCGTAACCGATGTCCTGGGGGCCCACACGGCAAACCCCATATCCGGTGACTTCTCTGTGGAGGCAAACAATGCCTTCCTACTGGATGGAGGGGAATACAGGCCGGTTAAGAAGGCCATGATATCTGGGAACATCTTCAGTCTAATGGAGGGGGTCTCATGCATTGAAATGGAGGAGAGGCAGATAGGCCCCTTCATACTGAAACCATTACTTGTTGAGGGTGTGCGCGTGACCGGTTGA
>MKIIPDPF_00390	
TTGAAGGCCGTTGCAGTGGACATCGATGGCACGATAACGGATACCGCCAGGAAGCTCTGCCCGGAAGCATTAAAGGCCATAAGGATGCTTGAATCCAGAGGTATACCGGTGATACTCGCCACAGGGAACATCCTCTGCTATGCAAGGGCGGCCTCAGTACTTATAGGCACCAGCGGAGGCATCGTGGCGGAGAACGGTGGAGTCATATACGCTGATGAGGAGGTAAGGGTCCTCGGGAACATCCAGAAGGCGCTGGATGCATATGGGCACCTAAGGCGCTTATACCCTGTCAGGAAGGTTCAGTTCTCTGAACTGAGGGTTTCTGAGGTCGCCCTCACCCGTGAAGTGCCTGAGGAGGCTATAAAGGAGGCCCTCAGGGACTTTGACGTCGAGGTCTATGATACAGGGTTTGCCATACACCTCACCGACCCTGCCGTCAGCAAGGGGTCCGGCCTTGAGATGGTGGCAGCTTCAATGGGGCTGGATGCCTCCAGGATAATGGCCATCGGTGACAGTGAAAATGACATTGAATTCCTTGAAGCGGCAGGGTTAAAGGTGGCTGTTGCAAACGCGGACCCTGAGCTCAGGGAGGTGGCTGATTACGTGACAGCTGCACCCTACGGGGATGGTGTGGCGGAGGCCATCCATAAATTTATACTTAAGGGGTGA
>MKIIPDPF_00391	
ATGAAGAATCTTGCAAGGGAGATAGTCTCAAGGATAAATGAAATAGCCAGACCAGTGAAGATAATGCATGTCTGCGGTTCACATGAACACACCATAATGCAGCACGGCGTCAGGTCCCTCCTGCCGGAGGAGGTTGAGGTGGTCGCGGGTCCGGGCTGCCCTGTCTGCTGTGTACCTTCAAGGGAAATCGATGAATGCCTTAAACTCGCAGAACAGGGGGTCACCATAACAACCTTTGGTGACATGCTCAGGGTCCCCGGCTCGAAGGGTTCACTTGCAGATGCAAGGGCCGATGGGGCGGATGTAAGGATAGTCTACGGTGTCAGCAACGCCGTTGAAATAGCAAGGAAACTCGATAATGAGGTGGTCTTCATGGCAGCCGGCTTTGAAACAACAGCACCCACAACGGCATCCGAGATACTCTCAGGGCCCCCTGAGAACTTCTCGGTCCTCTCATGCCACAGGCTGATACCACCAGCCCTCAGGTTCCTTATAGAGTCTGGTGAGGTGAACCTGAACGCCCTCATAGAACCGGGACACGTATCAACCATTATAGGCATGAAGCCATATGAGCCCTTCTCAAGGGACTACGGGATACCCCAGGTCATAGCAGGCTTCAACCCCTTGGATATCCTCATGGCGGTCTACATGATACTCCGCCAGATCAACAGGGGGGAAGCCAGGGTTGAGAATGAGTATAAGAGGGCTGTCAGACCGGAGGGTAACCTGAAGGCCCAGGAGGTAATGGATGAGGTCTTCTATATCACCGAGAGGGAGTGGAGGGGATTCCCGACCATACCCGACTCTGTATATGAGATAAGGGATGAGTTCTCCCAGTACAATGCAAGGGAGAAATTCGATATAGAAGTTGACGAGGTTGTTGACACACCTTCAGGGTGTATCTGCGGAGCAGTCCTCCGCGGTGTTGCAAGGCCAGAGGACTGCACACTCTTCAGGGACCCCTGCACCCCCACCAACCCTGTAGGCGCATGCATGGTTTCAAGGGAGGGGACCTGTAACATAGCCTACCGTTACAGTTCCCTCTGA
>MKIIPDPF_00392	
ATGTCAGTCATCATCCTCATATTTCTCTTCATCGCATCTCTTCTCGGTGTCATAAAATCAGCGGACATCTTCGTGGACAGCATAGTTGATATTGGAGGAGCCCTGAGGATACCCCAGATCATGCTGGGTGTTACGGTGGCTGCTGCAGGCACCTCACTGCCTGAATTCGGATCTGCAATGATAGCCGTTCTAACAGGAAACCCTGACCTCGGTGTTGGTGTGGTTATAGGGTCAAACATATGGAACATAGCAGGGATAATCGGGATATCCACCACCCTGTCGTGTGCCGTGACAACAAACCAGGATGAGATCAAAAGGGACGGCCTCTTCGGCCTCCTGAGCATAATCCTACTCCTTATTTTCATGATTATGGGGATGGTTGGATTCCTGGCCGGTGCCGTGCTGCTTCTGCTCTACGCCATCTACCTCCGGATACTCATAAAGAAGCAGAGGAGATACTACTTGAACCACCCCCAAGTGGAGGGTGAGATTAAACCAAAAACCGTCCTCTATGCCATTACAGGATTTATAGGGCTTGTTATCCTGTGCAGGGTTCTTGTTTACAGTGCGGTTGAAATTGCAGAAATAGCCAGCGTCCCCGAAATGATAATCGGTCTTTTCGCCCTTGCAATTGGTACAAGTCTTGCCGAGCTGGTTGTTGCAGTTAACTCCGCACGGAAACACATGTGCAGCCTTTCCCTCGGCACCGTCCTCGGCAGTAACATATTCAACATACTCATAGGTATTGGAATACCCTCCCTCTTCGTTAAAATCCCCGTAGAGCCCCTTTCAGTTATCCTTGACGCCCCTGTGCTCATAGCCGTGACACTGATTCTGATGTACTTCATGTGGACGGACATGGAACTTAGAAGGACCGAGGGGGCCTCCCTCCTCATAATTTACATCCTGTATGCCTCAGTAAGAATATACCTCACATGA
>MKIIPDPF_00393	
GTGGGTGTATTCATAAACTATGTGAATGCATCAGCATATCAGTATGACCCGATACTGTCAAACAACAATGCAACGGCTCTACTTACTGTGAACCCATCTGCGGACGTCGCGGTAACCAAGACGGTGAGCAACAGCACACCAAACTATGGTGACGTCATAGTATTCTACATCACGGTCACCAACAATGGACCTGACAATGCGACTGGCGTAACCTTAACAGAGTCTCCACCTGCTGGACTTGTGCACATCTCACATGTGGCATCACAGGGTGTATGCGACCCACTGGCATGCCTCTGGGTTGTAGGTTCACTGGCAAGCGGTTCATCCGCAACCCTGAACGTCACTTTACTTGTGAACGCTACAGGTGAATTTGTAAACAGGGTCCAGGTTGTGGCATCAGAGTTCGATCCGTACCCAGAGAACAACACAGCAAATGTAACGGCCAATGTTCCTCCGGCTGCTGATATTGTGGTTGAGAAGGTTGCTAATGTGACTTCAGCCAATTACAATGACACCGTCACTTTCACTGTGACTGTGAGGAACCTTGGACCTGACACTGCGATGAATGTTGTGGTGAGTGATGTCCTGCCGGTTGGTCTTGTCTATCAGGGTTACGTGGCTACTAAGGGTGTGTATGATTCTGTGACTGGTGTCTGGAACGTCGGTGACCTCTTGAATGGTGACGTGGCTGTGCTTAATATCACGGCTCTTGTGAATGCTTCCAACACTACACTGGTGAACAATGCGAGCGGCTCATCTGATGTGTATGATCCTGACCCTGAGAACAATAATTCAACGGCAACTGTTGATGTTGGTCCATGGGCTCAGCTTACCATCTCCAAGTCTGTTGACAGGCGTGCTGTGCGTGTTGGCCAGAACGTGAAGTTCACCATCACGGTGACCAACGAGGGACCCGACACTTCACTGAACACCACGGTAATTGAGAACCTATCAGGTTCATTCAGGTTCATCTCATCCAATGCAAGTATGGGTTCATTCAACCCATCAACGAAGCTATGGACAATAGGAGACCTCACAGCAGGTTCAACAGCCGTCCTTGAGATCGTTGTACAGGTCCTTGAAAGGGGAAGGTTCGTCAACATAGCTACGGTGAGTTCTGGATCAGGAGCTGATGAGAACAGTACCGAGGTTATCGTTGATGTCACAGAACCAGAACCGGAACCTCAGCCAGAACCAGGCAAGATTCCTATGCAGCCAACAGGTGTCCCTGTACTCATCCTCATAGCGGGATTCCTGCTTGCTGCTGCAGGATCAGTCATCAGCAGAAAATAA
>MKIIPDPF_00394	
ATGAAAAGATTTACACTGGCACTTTCGGTTTTACTGCTGCTACTTACAGTGGGAAGCGTCAGTGCTGCAGATTATGACGATCAAAATGACTCAGATTCTCTTATAACAGGTACGGTGACGTACTGTAACGATTCAGAGCCATTCGAAGGAGTCGTTATTGATGTTACCTCCACGGCAGGTGATAGAGTTGCATCAACTATAACAGGACCTGACGGCACCTACAGCGTATCCTTCAGCTCACCTGAGAGGACATTTATCGTCTCAGCAGTCGCACCGGGCCACGTTATACCCTCAAGGACAGTCACACTGGATGACTCCGGGAGGGCCACAGCTGATTTTAAACTGGGAACACTCAATCTAACAAAGGGTTCATGGGACATAGTAGGACTTGACCGCAACGATGTGAATACCGGTCCGAACCAGTATCTCATACAGATCCGTGTGAGGAACGATGCCCTGACCACCGCAAACAATGTAACTGCAAACCTCACATTCACAACAGCCAACCCATACATTAACCTTGCACAGAATGAAACAGCAATCAAGTACCTTGGTGACATACCACCCGGGGTAACTGTGGACGTATTCTACCTTGTGGAGATAACAAGAACACCATTAGCCCATCTCACATCAAGGAATTATACCGTGACCGTAGGCGGAACCAACACAGGATCAGCAGACACCATAGATGGAATCCTCTACGTTGAAAGACTCAACTCACAGAACCGTAATGACGTGGTTTCAATAAGTGTAAGCAACCCAACACCGGCCATAGGGGATGTGATTGCAGTTACCGTTGTATCAACAACTGCATCAGCAACCTATGACATCGTTAACCTTCCGCTCACAAATTACAACCCCTTAATACTCCAACCCATCAATGTCACAGTAACCTACGGGCCGAACACAAGCAACAATATACGTATTGATTCACCGGGACAGACCAACTTCGTCTCTGTATGGCTCTTCAATGTAACAGGGGCTGGTGTCACAAGGCTCTTTGGACTCATAACCGACAGAAGCGGTTCAAGCTACCATTACAAGTCAGACTATGGGGAGAACATTACAATAGTCGCTGTGGTTAAGTCTGACCTTGCAATAGCAAAATCCGTTAACAACACAGCACCGAACCTCGGCGATGAGGTTAAGTTCACCATAACAGCGGTTAACTACGGACCAAACAATGCCACAGGAGTATACGTGACAGATATTCTACCACCGGAACTCATATTCCAGTCAGCCACAGCATCAAAGGGCACCTACAACAGCACAACGGGAATCTGGTACATCGGCGACCTTGACTACTTTGAAACAGCAACCCTTAACATAACAGCCATCGTTAACTCAACAGGACTCATAGTTAACAATGCAAACATCACGGGTAACGTCTCAGACCCCAACATGGAGAATAACTATGCATCAGCAACCATCAATTCTCCACCGGCATCAGACCTCACCATTGACAAGACTGTGAACAATCCTATGCCCTACGTGGGTGAAACAATCCAGTACACAATCACGATAAGTAACAGGGGACCTGATAACGCAGCCAATGTCGTGGTGGAGGATGTTCTACCGGCAGGCCTTATACCAGTAAGTGCAACGCCATCAAAGGGCACATACCTGCTCGGTGTCTGGAACGTGGGTGAACTGAACTACCTTGAAATCGCAACCCTGACAATAATTGCAAGGGTTAACGCGACGGGTGTACTTGAGAACTTCGCCAACATCACATCACCGAACTTCGACCCCAACCCGGATAACAACAACGCAACATGTGAAGTTGAGGGTGTACCCTCAGCAGACCTCAGGATAGTCAAACACGTGGATAACAGAAGTCCCAATTATGGATCAAACGTGACCTTTACGGTCACCGTAACCAACCTTGGACCAAGCACGGCCACTGGCGTCACGGTCATAGATGTACTCTCAGAGGGCCTTGAATACATCAGCCACAGCCTCACCAGGGGTACCTATAACAGCACAACTGGAGTATGGACTATAGGAACACTGAACTACCTTGAAGCAGCAATACTTAACCTCACGGTCCTTGTTAACACTACAGAGGATGCCAATAACACGGTTTCAGTGACGGGTAATGAATATGACCCTGACAGGACAAACAACAACGCTGCATCAACCCTGAACGCTGTATCTGCAGATCTGAACATCCAGAAAACCGTTGACAGGCCCGTTATAAATAACGGTGAGACCGCCACGTTCACCATCATAGTCCGAAATGCAGGTCCTGATACACCATCAAATGTCACTGTAACGGATCTCTTACCTGCAGGCCTATCACTGTTATCCTACACGGTCACACAGGGTTCATTTAACGACACAACTGGAGTGTGGACTGTTGGAGAACTACCCGCACTCTTCCAGGCAACCATGACGCTCCTTGTGAGGGCCACGCAGGCAGGCTTCCAGACAAACATCGTCAATGTTTCATCTGAACTACCTGACCCATTCCCTCAGGACAATGTGGATGCTGTAACTGTTACCGTGATGCCTTCAGCTGACGTTATGGTTACAAAGACAGCGAATAACACTTCACCATACTACCTTGAGGAGGTCACATTCTACATCATGGTGACAAACCTTGGACCGGATAATGCGACTGTTGTGAGGGTGGTTGACACTCTACCTTCAGGTCTGGTCTATCTGGCTCATCAGGCATCAGCAGGGGTCTATTTCCCTGAATTCAATGTATGGACAGTTCCTGTACTTTCACCGGGAGCATCAGAGACACTTAACCTGACGGTACTTGTAAATGCGACAGGTACCTTAGTAAACACAGTCTCAGTAACAAGTGCTGAATACGACCCTGACCTCACAAATAACTTCGCTTCAGAGGTTATGAATGGTGAGGAGATCGCTGATATCGCGGTGCAGAAGACGGTTCTCGTGACACCCATAAATAACGGGCAGACCACAAACTTCACGGTGACGGTAACAAACAACGGACCAAGCGGCGCAACTGGTGTGGTTGTAACCGACTTCTTACCAGCCGGACTCTTAATAGTGTCCTCACGGTCACGCAGGGTTTATTTGATAGCTTAA
>MKIIPDPF_00395	
ATGAAGCCCATTGTTTTCATAGGTAGGGGTCTTTCAGAGTACAGGAAAATTGTCCATGAGATGTTCATCAGGGACTACCGTAAAGACCCTGATGGTTACGTTGCCGGTGAACCTTCAGTAGCATTTCAGGGTGTTTCTTTGTTTTTCAGAAGACCCTGA
>MKIIPDPF_00396	
GTGTTTCTTTGTTTTTCAGAAGACCCTGATGGTTACGTTGCCGGTGAACTGCCCGCCCTACTCTTCGATGACGGGGAATTCGACCTTGTGCTCTCATCAAACCTCCTTTTCCTCTATGAAGATCGTTTGAGCTACATGTTCCACGTTGAATCCATCAGGGAGATGTTGAGGGTTGGAGGGGAGGTCAGAATATTCCCGGTGAATAATGTCCATAAAAGGAGGAGGTCAAGGTATCTGAGTGGGGTTCTTGATGAATTCAGACTGTGTAACACAGAGATTCAGAGGGCATCCTACCGCAGTGAGACCGGGTGCGGTGAGGTCATGATAATAAAGTGA
>MKIIPDPF_00397	
ATGTCTGTTGATTTCAAAATTATAGAAAAGAAGAATTATACAGTAGTTCATTTTGAACTGAAGGATAAAGTAACTCCTAATATCCTAAAAAACATGAATCCTCCAGGTTTAAGGTGCTCAAAGGGTGTGGTAATAAGTGGGCGTGGCCCAATATGGCTTCACTGCTATCTTGTCCATTATTATCATCCCACATCATTCATCGCTACCTATGACCCTCGTGTTGAGGGGGCAATAATTGTAGAGTCTCATAAAAAAGGTTATGAGACGGGGGATGTTATAAAGGTAGATTGTGATAATTTATAG
>MKIIPDPF_00398	
ATGAAAGTTTTAATAGCTCCGTGGGGAAATCCTACACGTTGGAAGGAAGTAACATACAGTCTGGAAGGGAATAACCTAAAATCTAAAACTTCATTAGCACTCCTTCAGGAGACTGTAAATCCAGATAAAGTTATTATAATTGGCTTAGATACTCTTGCAGAGGGAGGTTTAGATTATTTAAGCGTAAAGGAAAATGCGAAGGAACCTATTAAATCTTCAGTTAACTTTAACCAAGATCTCAGTGTCCTAGTGGCTCCCGGCATCGGGGTTTTTAAAAACGGTGCTTTTATTGGGGAAGCTCTTGATTATTATTACTACATTTTAACCGCCATTTCATTAGAACTATTGGAACTTTTTGATGATTCAATAGAGATCCATCTTGACTTAACACATGGGCTGAACTATTCTACGGTACTTACCTATAAGGCTGTCAAGGATATATCAGAAGTATTTTCAGTTTTTGGGGATGTGAAGTTTAAAGCTTATAACGCGGATCCCTTTGGATCAACAGACAACCTCAAAATAAATATTATTGAGGACGTAAAGGTAGTTCCAAGACCCTTTACTGGGGTAATTAAAGGGGGGTCTGGGCAAAGAGTCCTGGAACCACAAGTATTATCTCCAGAAGAGAGAAAAAACCTCTATAAAGAAGATTTGAAGTTTTTAAGAGAAATAGGTAAATCTGAGATTTCTGCTTTTCTTGGGGCCATGTATAATGGTTTACCTCTGGCTTTATTTAGGTTCTATCCGGACAGGGATAAACTGAAAACCTTGATTGATAATGTCATTGAAAACTTTGAGAAATATACATGTATAGAAAATGGCGATGGAAAACTTAATGTAAAGAGGAAGTTAAGATTTGGAAAGGATTTCGAAGCGTATCTGTTCAGCTATCTGACCTCAGTTTTGCTGAAAAAAAGGGAACTGATTTCTTCGCGGAAGAGTGAAGTAGAAATTAAGGAAATAAAGAAATTAGCCAATGATTTGTTCAATTCGATGGAAGGTTTAAGAATAGAATTAGTAATGACATTTCTAGGATTGAAAGAGATACGGGGGAGGAAGATAATTTCGATTGGAAAACTTATAATGAATTTTATGGTGAATACGGTAGCAAGCTGA
>MKIIPDPF_00399	
ATGACAGGTGACCATATGGAGGACTATATGGGGCTCTGCGGCGCCCTCAGGAGCACCATCCTCAAGTATAGGATGGGTGGGGATGATAAGCTCCTGGTCCTTGAGGCGCTCCTCACACTTGACGGTGAGGATGGTGAACTCCTCCTGGAGGGGTTTCAGGAGGATCTGGAGTAA
>MKIIPDPF_00400	
ATGACCGTCGGGACAGGGACAGGTGACAGTAATGAAAGGGTGAGGAGCCTTGCCCATGGACTTCTCCAGTCAATATACCATAGAAGACCTGATAGAATAGTGTTCTTCGGGTCTGATAAAAGCAGGGAGACCCTGGATTACCTTCTGGAGGAGGCTAAGAGGGAGGAGAAGGATATACCTGAATACGAGTTCATTGAGGTACGTGAAGTTGACAGGGTCAACGAGTGGCTCGAGGTTTTTGAGGAGCAGATGAAGAAGTACAGGGATTACGATGTGGTGGTGGATTACACATCAGGGACCAAGACCATGACCTCGGCGGCCTTTGTCATGGCAATCCTTTACAGGAAAGAGGTTTCGGTGGTTTCAGGGTTCAGGGATAAAAACGGAACAGTTCAGAGGGGAACGGAGCAGGTTATAACCCAGAACATGTACCAGGTATACGATAAACTGAGCATAAGGCGCTTCAAGGATCTTTTCAACCTTGGCAGGTTTGAAACAGCCATAGATGTACTTGAGAATGATGTGGTTAATCATAATAGAAGGGACGCCTACCTGAACCTCACAAGGGCGTACCTCCACTGGGACCTATTTGAACATGAGAAGGCGTTAGATTACCTTAACAGTGAAGAGGTCAGGTCCCTGGATGAACTCGAGGATGTTATAAAGAGGAACAAGAGGATACTGGGGGAGATTGTCAGTTCAAGGACCGGGAAACGGAAATTCAAGTACAGGCCTTTCCTGCCTGACCTCCTTGCAAATTCCAGGAGAAGGGCTTCTGAGGGCAGGTATGATGATGCAGCGGCCCGGCTTTACCGTGCGCTTGAACTGATAGCACAGGTGATCATCGAGGAGAAATACGGTGATGAGACAGACAGCCTCTCACCTGATAAGTACAGTATGGGGACAAGGTCAACGCTCAAGCTCAATGCTAAGAGGCGTGTAGCCCTCAGGGATGCGTATAAGCTCCTTGCATGTGAGGATTATGACATTGGAAAGGCTTTCATTGAGGATAATAGGGTGATGGATCTTCTTACCGTTAGGAACTATTCCATACTGGCCCACGGCCTTGAACCTGTTAACAGGGATGATTATAAGAAGTTCTATGATAGGGTTCTTTACTATGCAAGGATCCTGGATAAAGATATAGATTCGAAGATAGAGGATGCCACATTCCCCCAGCTTTAA
>MKIIPDPF_00401	
TTGAAATGCACCCTTCAGGTTATAACACCGGTTCATGTTGGGAACGGGTTGAAGTACGGGCCCCAGGAGTTTTACACTGGAAGGACAAAGGATGGGAAAAAAATTTTTGGGAGGGTTGACGTCTCCCGGTTTTACTCAAACCTTGATGATGACTTGAGGGATAAGTTCATCCATAATCTATCAACACCCGACTTCAGACTGGACAGTATCAAGGAATTTAAAAGAACTGCAAGAAAGTCAGTGAGATACAGGGGGCTTCTTAAAACCGATGCCTCAGAGGTAAAAGAGGTTAGTGAACATATTAAAACCCTGGATGAACTCTATATCCCTGGTTCATCCATCAAGGGCTCCATAAGGACAGCCCTTCTCTATGAACACCTCAGCGGTGATGAACTCAAGGGTATCTCAGAGGCAGTTTCACAAGCACTTGAAAGTAAAAGAAAGAGGAACTGGAAGACTTTGAGGAAAAAACAAGAAGAAATAAAGGATATAATAGACAGTTTTTTTGCATCTGACAGAAGAGAAACCGCAAAGAAGGATGGGAGAGAAACCGCAAAGAAGAGCATAATGAGGTTCCTTGAGGTCACAGATACCACCACATTTAAATCACCCGCAATCTATCCCGTCAAGGTTCTGAAAGTGTCGGATAACAGTTATAAGAGATTCCGTTATGAGAACTTCCTAATTTACATGGAGTTCCTACCGAAGACAAAGAGAAAACTGGAATTTGAGATGAACTTCACCTATAATGGAAGGTATGATCGTATCGGGCTGGGGAATAAGCGCCGCCTGGTCACCCCTGAAACCATAAAAGAGTCACTGTACACCTTCAGCAGGGATTACATAGAACATGAAAGGAAGTTCGCATCAAGGTATGGTGTGGATTTCCTTGAGAAGATATACAGAAAGCTTGGGAAGCAGAACTCTCCTGATGCCCCCCTCATGAGGATAGGTCACGGAAGCGGGTTCCTTGCAACCACGATAGGCCTCAGATTCAAGGAGGATGATCCCATGACCTATGAATCCATAAGGAAATTTAAGAGGGGAAGAAGCTATCAAGATGAGTTTCCAAAGACAAGAAAGCTTATAGATGGGGAGATACCTCCTGGCTGGGTTAAGGTGATCTTCAATGAAGAGTAG
>MKIIPDPF_00402	
ATGCTCGTCTACCTTAAACCAGAGTCCTCCCTCCCGCGGCTGTCCTCGGACACCATATTCGGGGCATTGATCTACGGTTTCAGCCAGCTCTACCCTGATGAGGTGGATGACATAGTTGATCTCTTTACCGAGGAACCGCCCTTCCTTATATCATCAAGCTTCCCCTACATTGAGGGGGATGAGAGGCTGCGCTTCTACCCGAGGCTTATAACGGAGCCGGGAAGCTATGACCCCATCAGCTTCAAGGAGTACAAGGGAGCCTCATATATACCTGAGGAAGTCTTCATCGAATGGACCTCCGGGGAAATATGTGAGGAGGACATAGTGAATTCTATGGATGATTACAGGGTTTACGGGGGCCTCCTGATTGATAGAACAGATTTAAAGTTCGGGGAGAAGGAATTTGAGGAGCCCCATAACGTTGTGAACAGGATTGAAAGAATGACCGAGGGAGTGTTCCATCTGAGGCGGGTCTTCTATGAGAACATGGGGAGATTCTTCCTTGTGAGGCTGAGGGATGCATCCTTCAGACCATACATTGAGGCGGCCCTGAGGTTCCTCTCTGACAGGGGCTTCGGCCCTGATGTGTCAACAGGGAAGGGAGCGTTCAGCTTCGAGGTTGACAGCAATCCCCTTGAGGATAATGCTGGTGAAAGGTTTGTAACGCTTTCCAGGCTTATCCCGGCACGGTCTGAACTTGAAGACATAACAAGGGGCGCCTGGTTTGAACTGGGATCAAAGAGGGGGAGAGGCCCTGATGGTGAGATAAGGAAGCAGGTCAGGTTCTTCAGGGAGGGTTCAACCTTCAGGGACACCGGCAGGGAGTACTACGGGACCATGGTCAGGTCGGGGAGATCCGCAGTGGAGTACGGTCTGGCATATAAATTTACACTTGGTGGTGGTTAA
>MKIIPDPF_00403	
ATGAAGTTCCAGAAAAATTATATTATATCCGGTGAAATCCTGTGCAGAACAGGACTCCATATAGGGGGGTCCAAGGACTCCATTGAGATAGGCGGCTCAGACAATGTTATAATAAGGGACCCCATAACGAGGCTTCCCTACATCCCGGGGTCATCCATCAAGGGTAAGATGAGATCCCTCCTTGAACTTGCACGCGAACGCTTAACCAAGGGTGGTCCATGCAAATGCGGGGAATGTGAAATATGCAGGGTGTTTGGCAGCGCAGCGGATAACACCAGCAACCTTGGACCGACAAGGATAATAGTAAGGGACGCCTTCCCCACAGATGAAACCATTGAAACCTGGGATGAGAGCACTGATGTTGTTGAAGGCGCTGAACTGAAGTATGAGAACACCCTGGACAGGATAACCTCAAGGGCAAACCCCAGGAACCAGGAGAGGGTCCCCAAGGGTTCAAGGTTCGGGTTTGAGATGGTGGTGAGTGAATACGAGGGCGACGACAACAACCTGAAACTGGTAATTGAGGGCCTCAAACTCCTTCAGGACAGTTACCTTGGAGGTAGCGGGACCAGGGGTTACGGTAAGATCGAGTTCAGGGATATAAAGATCATGGAGAGACCCGCCGAATATTACCGTGGGAAGTCCGCTGAGAAATCCCTGGGGGACTTCGAATCCATTTCAACCATCAAGTTACCTGAAGAGTGA
>MKIIPDPF_00404	
ATGGTGATAGCCATGAGTGATCTGTCTTTTAAGGATGTTAAAAATGAGATAAGTAGACTTGATAAGCTCAGCGACCTGGAGGTGAAGAAATACGCTGACACCGGAGGATATGCTGATGTGATAGCCAGGGCGAACAAGAAACTTAAAACAACACAGTTAAGGAAGTTCTTCGGGGCCATAAGGAGCATGGAAAAGAAAGCAGATTCATGGGAAAAGATAGAGGCCGATTTCTACCTCCTCAAGCCACAGCTTGCAAATGCGCTTGGAAGAGACCTTATACCCCGGGAATTCTATGAGATAATGATGGCGATAATGGACAGGGTCGACAGGGGAGATGATGCTGAGAAACTTGAAAATTTCAGGGTCTTTGTAAGTTTTCTTGAATCAATAGTAGCCTATCATAAGTTCTATGAGTGA
>MKIIPDPF_00405	
ATGAAACTTGAAGATATACAGCTGGCTGCCCTTCTTCATGATATAGGTAAATTTTATCAGAGAACATCTTTACAACTCAGTAAATACAAGGGACGCACTGACCTGGACCTTGGGCGTTCAGGAGCCCATGGTAAGTGGTCAGCGGAATTTGTAACCGAAAATAATCTTGGGGAGGACATAGAGGACCTTGTACTCTACCACCACAATCCTTCAAACTCCAGAAACCCTGAGTACGCCAGAATAATAAGGGATGCGGATCATCATTCAGCCTCTGAAAGGAAAAGTGCTGAATCAAAACAGAATGTTAAGGAAAACCCACTCATATCGGTATTCTCCCGGGTTAACATAACTGACGAGAAACCTGAAGGCGAGTACTACCTGCCGCTCATGGAACTTGATCCCAGGAGTCTTGACAGCATAAAACCTGAGAGGATGAAGAAGGCGGTGATGTCGGGTTACAACCTTGAAAGGGAATATATGAGGCTTTGGAAGCTCTTCTCCGATGAAATGAAAGGACTTAGAAGACCGGATCTAAACACAGTATATCATCTCCTGAGGAAGTACACATCACTCATACCGTCAGCCGTTTACATGAGCGTACCGGACATATCACTCTTTGACCACCTCCGCACGACGGCCGCCCTGGCCGGCTGCCTGTACCTCCAGAGGGAGGATGGGGGGGATGGTAAGCCATACCTGATAGTATCCGGTGACGTTTCGGGGATTCAAAACTTCATAACAAGTGTGGCGTCGCCTGATGAGGCTCAGAAGGGGATGAGTAAACGTTTAAGGGGAAGATCCCTCTACATAAGCCTCCTTACGGATGCGGTTGCAAACAGGATAATCTCTGAGATGGGCCTTTCCCAGTCAAACATCCTCTTCTGTGGAGGAGGCCACTTCACCCTTATACTCCCCAACACGGAGGGTGCGCGGGGCGTCCTCGAGGGGGTCTCAGATGAGGTTAACAGGAGGTTCATCGAGGCCTTCAACGCTGAACTTTACCTTGCAGTTGCAGCTAGGGAGGCTGATGGAGATGAGCTTAAGGACTTCGGGGCCATCATGGATGACCTTGCAAGGGAGAACCTTAAAAACAAGAGGTCAAAGTTCAGGGGCCTCCTAGATGACTTCTTCAGGCTGGAGGATGAACAGCCAGCAGGTACATGTGCCGTCTGCGGTCTGCCCTCAGCATCATCCATCTGCAGCTCATGCAGGTCCCATGAGGAACTGGGCGCCAGGGTGGCAAATGCAGATTACATGATAAGGGTTCAGGGTTCCATGGGATCTGATTTCAGTGAAGCAGGGGTATCGTACTTCTTTGAGACCGCGGATTCTGTGATTTCAAGGCTCGAGGGACTTGCAGGTCATGATGGGCGGATAGATGTGCTTAGGCTTAACAGCACGGACTTCCTTGAAATCCAGGAGAGTATTCAGGCTGAAAACGTTTCCTTTGGCTTTTCCCTTATGGGGAACACCGTGCCTGCGGCTGATGGACGCGCCCTTGACTTTACGGAGATATCATCCCTGAGCATTGGGGCGAGTAAACTGGCCGCCCTGAAGATGGACGTTGACAACCTGGGTCAGATATTCAGCCAGGGGCTTGATTACAGGTCGATATCGAGGGTTTCAACCATGAGCTCCTTCATGGACCTTTTCTTCCTCGGATACATCAACCAGGTGGCATCGGAGTTCTTCTTCCTCAGGGACCCGTGCAAGGAATGCAAGGGGAAACTCCTGGAGACTGAGAGTGAAATTGGAACTGTATACAAGGCAGGAGGGGCTGAGATCTGCGAGGGGTGCAGGGAGCGTTCAACCCCCACCATATACATAACCTACTCTGGAGGGGATGATGTCCTGGTATTCGGCCCATACGATGATGTTGTTGCATTCGCCGGAAGACTCAGGGATGAGTTCAGGGAGTGGACGTGCAGCAACCCGTCCCTGGAGATATCAGGGGGTGTGTTCATGGGGGGACATAAGTTCCCGGCCGGTAAGGCGGCTGAGATCGCGGATGAACAGCTCGAGAAATCCAAGAAGCTGGGTAAGGGTAAAATATCGGTCTTCGGGGAGACGGTCCAGTGGGATACGGACCGGTTCATCGGGTTCACCGAGCTCCTGGAATTCGGCAGGAAACTGGAGGATAACCAGAGGGCGGGTAAACTGTCAAAGAACTTCATATATTCACTTCTGAAGCTCTGGGAGTCATCATTTGATGAGGATGTAAGGGATTCTGATGAATGGATTGATTCACAGGAGACGAGACTCAGAAAAAAGGATTACGTCCCCTACTATGTGTATAAACTTCGAAACATATCAGATAAACAGTTAAAAAAGGATCTGTTTAATGACATCAGGTTCATCCCGTGGATCAGGATACCGGTCTCATGGGTCAGTTTAAGAACAAGAAATGGTGATAGCCATGAGTGA
>MKIIPDPF_00406	
ATGTATATCATCATAGTATATGATATAGGGGTTGAAAGGGTTAATAAGGTCAAATCTTATCTTAGAACAGAGCTTTACTGGATACAGAATTCTGTTTTCGAGGGTGAAGTTACACAGAGCCAGTTTAAACGAATAAAAACCAATTTAAAGAATATAATTGACAAAGAAAAGGACTCTGTAATAATATATTCATTTAGATCTGAGGATGCTATGGAAAGGAAGGTTATAGGTAAAGAAAAAGCCCCGATGGATTTTGTAATATGA
>MKIIPDPF_00407	
ATGACAAGGAAGAATTATTATATAACAACGGATGGTGTCTTGAAAAGAAGAGAGAACACTATATATTTTATAAATAAGGATTCAAAACGTCCACTTCCCATCAACAAGATATACACAATATATAGTTATGGGGCTCTTAGTATTTCCTCCCAGGTTCTGAATCTTCTTTCAAGGGAGAGCATACCAGTCCATTTTTTTAACAGATATGGTTACTACACGGGCTCCTTTTATCCACGCGAGTCCTTAATTTCAGGGGATCTTATAATTAAACAATCTGAACATTTCCTGGATCATGAAAAGAGAATTGAACTTGCAAAGTACTTTGTCAGAGGAGCTGCCCATAATATGCAACGGGTGCTGGATTATTATAAAATAGAAAATGGTGTTGGAGAGATACTTAGGAGTCTTGATAATTCCAAATCAATTACTGATGTTATGAATGTTGAAGCAAGGATACGCGCAGATTACTACACAATGCTTGATATGATCCTTCCTGACGACTTCAAAATTGTTAAAAGGACTCGAAGGCCACCCACTAATATGATGAATTCACTTATTAGTTTTGGGAATTCTCTTCTATATTCAACCATCATTAGCGAGCTCTACAATACACAACTCAATCCAACGATATCTTATCTTCATGAACCCTTTGAGAGAAGATACTCCCTTGCACTGGATCTCAGCGAAATCTTTAAACCAATACTTGTAGACAGGCTCATTCTTTACATGATTAAAAAGAAGATTATTAAAATAGGGGATTTTGAAAGGGACATGAATTACTGTCTTCTCAATGACTCTGGAAGAAAAAAATTCATAATTGAATATGATAAAAGGCTCAGCAAGACCATCAAGCATAAGGATCTGGGAAGGAAGGTGTCCTACAGGCGCCTTATAAGACTTGATGCCTATAAGCTCATAAAGCATCTCATTGGGGAGAAAAGGTACGAACCATTTAGGATCTGGTGGTAG
>MKIIPDPF_00408	
TTGATCTCAGAGTTTGAAAAGAACATCAAGATAAGGGGATTGCAGATTAACTACTATTTTGTATGTAAGCGGAAGCTTTGGTTCTTCTCACACCATATTCAGATGGAGAGAGAATCTGAACTCGTAATCCTTGGAGGACTACTTCATGAGGAATCATACAACAATGAAAAAAAGGAATTAATAATTGATAATCTCATATGTGCGGATTTTATAAAAAAAGGAAAAACACTGGAGGTTCATGAAGTTAAGAAGAGCAACAAGATGGAGACCGCCCACAGGTTTCAGCTACTCTATTACATGCATTATCTTAAAAATAAAAAAGGAATACAAGATATTAAGGGTGTTATTGATTATCCTAAGATAAAAAAAAGAACGGAGATAATTCTCAGAGAGGAGGATGAGAAAGAGCTGAAGAGGGTAATGAGTGAAATTAACTCTATAATTTTTGGAAAAGTTCCAAAACCAGTCAGAAAGTCCATATGTAGCAAATGCGCTTACTTTGAGTTATGCTGGATCTAG
>MKIIPDPF_00409	
ATGAATTTGAGTGATACTTTAAGGGCTAAGTCCAGCGATCAACCAAATTACCTTCTGAAAGAACACTTAAAGGAGACTGTTGAAAGAATAAATGATTTCTATGATTTCTTTAATAAAAATAAGGATAGATTTACATATGATATTGATGATAGAACATTCTCTGGTCTTGCAATGGCAGCAATTATCCATGACCTTGGAAAGGTGGATTATAACTTCCAGAGAAAACTCATGACTCAGGAGGAACTTGAAGGAGAATCCTGGAGACTCATCGATGAAGTTCTGGCACCACTTAAGTCCATTAAGAGATCTCCCCGTCATGAAATTCTATCAGTTATATGGAGCATCTTTCTCATGGGCAATGATGATGTTGATGCAAAGATGAGGACAGCCATACTTCTCCACCACTACAATGAATACTTCATAAATGAAAAGGATCTGATGGAACTCGTTTTCACCTACAAGGATACTTTTGAAACATACCTCTCATTTATACTTGAAAAAGGCGAAGTTCTCGAAGGATTTTTGCTTGAAGTCCTTGATTATATAGGATCAACCATAAAATCAGAACTTATAGATTCAGCCATTCATTTATTGAAATCCAGCATGGACTTTAGAAGGGCAGAAGAACTTCTTAGAAGGATAAGAGAATATGATGATGACATCTCTGAGATGGCGGCATTTTACGAGCCCGAAAAGGATTCAATTGATTTCCTCGTTATTTCAGGGATTCTCAGGAGGGCAGATTACTCAGCAAGCGCGGATACCAGAATAGAATCCTTTGATCCACAAGTGTATCTGGATGTTAATGAGAGGATCATATCCCGGTTCGGGAAGGATGTCTGGCAGTCAAACTTACTGCAAGAGGTGGGAAGAAGTGATAAAATGATCCTCATTGCACCAACAGGATCTGGGAAAACGGAATTTTCACTTTTATGGGCGGCTGAAAATGGCAGGAAACTATTATACACCCTCCCATTAAGGGTGGCACTTAACGATATCTTCATGAGGCTAAGGGGAAATGAAGGATATTTTGAACCCTTAGGGGTAGATATTCTCCACTCAACCGCGTTCATTGAGTACCTTAAGGAAGAAAAGGGTGGAAGAGAAATTGATGTTGATGCCATGTTAACATCTGCGAGGATGCTGTCCTCACCCGTACTCCTCACAACACCTGACCAGACACTTTTAACATCCCTTAATTACTTTGGCTCAGATAAAGTTATTTCCACTTACCCATTCTCTTCGGTTGTGATAGATGAAATACAGACCTATGACGAGGAAATGGCTGCAATTATAATAAAAACACTGGGAATAATAAATAACCTTAAAGGGAATGTACTCGTGATGACAGCAACCCTTCCACCATACTTCACTAGCTTCTTCGAAGCAATGAATTTCAGGGTCGTCGATGTTGCCACAGCAACCAACAATAACATAAAGAATCTTGACATGAAAAGACACAGATTCAAACTTATAGATAAACCCATGTTTGATGATGAACTTGAAGCTTCAGACGAGATTCAAAATTTCATCCAGGATAACAGCGGTAAAAACATCCTTATTGTTGTGAACAATGTTAGAAAAGCAATCGAACTTTACAGGAATCACTCAGAAGATGAAAACGCCTATCTTCTCCACTCAAGAATCCTTGAAAATGAGAAATCAGAGAGAATAAGAGATATAAAGGAAAAGAAGGAAAAAGGAGAACGTTTAATTGTTATATCAACCCAGATGATTGAGGCATCAGTGGACATTGACTTTGATATTATGATAACAGAGATTTCAACCATTGATAGCCAGATACAGAGATGGGGAAGAGTCTATAGAAATAGGCATGGGCATTATTCATCCCAGGACCCTAACATCATAATATTCACAGGTGCCGATAAAAGAACAAAAAGAATCTACGACGCTAAGGTTTTAAAGGCAACTATTCATGTTCTGAGGGACTATGAAGGCCAGCTACTTGATTACCGCCAAGAAAAAAGGATGGTGGATGAGACATTTGATTACAGAATAAATGGATTTAGCCTTAGGGAAATTTATGAGAAGAGGATCCATGATATTTTAGAGGATCTTGACTACTTTGAAGTTGAAAAGAAAAGCCAGGCCCAGAAGATATTCAGGAAAATGGCAGGTTATAAGGTATTCATACCGGATCTTGTCATGCAGTATTCTGACTCTGAGACAGAAAAACTATTCGCAGAGTTGATAAAAAAGGACTTTAAAACATGGAAGGATATTCTTGAAGAGATTAAATCTTTGACAGATAATGAATTATCGATTTGGGATCTCAAAAGAACATTATATGACTATTCAATTAACATACCTATCTTTTATGAGGAAAAAAGTGACTTCTGGGCAAGGACAGTTGGTGAATTCAGGGGATTCTATATATGGGGGAACATCTCATCAGAGAAACTGGAAGACCTCAAGGAGTTAGGCGCTGACAGCATTTTTGAAGAGACAGAATCTCCATTCATATCTTAA
>MKIIPDPF_00410	
ATGGATAAAACCATTATAATCGAAGTATTCCAGCCATTCGCCCAGTACAGAAACCCATTCACCTTTGACTACGCACAGACATACCCTCTGAGCCCCAAATCAACCATCGTAGGGATGCTACAGAACGCAACAGGTAACTACTATGATGAAAGAATCAGCGAAGTTCAGGTTAGCATCCACGGACTCTTCGAAAGTTTCTTCTGGAATTACCAGAGCTTTATTCTGGGAGATATAAAGATGGTAACCCATAGGGGGAGACTGAAATTATGGAATAAAGGCTATCCCCTTTATAACGAGAACAAGAAATCACAGCGAAGCCCATCATACCAGCAGGAACTTTTCAATGGACATTATTACATATTCTTGAGGGGAGATAGAGACATAATTGGGGAAATTGAGGAATGCCTTAAAAGACCCGCCAAACCCCTTTATCTTGGCCGGGCAGAGGACGTAATATTCATAAGACGTATTCACAACACATTCGATGTGGAGGAACGGGAGGTGAAGAGCAACCTCTGGCTAACATACCCAACATACATAAAACTTGAACATGAAGATACTTTCTTTCCGATAAGGGATAAGAGGTTCCCTGTTTACTCCATACCTAAAAAGGTCCTCTTCAAAAATAAGGGCAGTAGCATCATATCAAATAAGGCCGAGCTGAATCCCTCAACAGAAAGGGTCCCCGAATTCGAGAATGTAATGTACACCGGAATGAACCAGGTAATATTCCTAGAGGACCGGGTGATGGTTGAGAAATTTAGACTTAATGATGGATTCATATTCAAGATACCTCTTAACTTTGGGTGGCTATGA
>MKIIPDPF_00411	
ATGTCAAGGTACATCGTTATGGATATTGTCTTTTATGGCAACTCTCTGAACTATGACCAGGGAAGTGGAAACTATCAGGAATTGAAGAAGATAACGAAATGGGACGGTAGGCAGTACACAATGGTAAGTAGATATGCATTGAGGTACAGCCTCCTTGATACAGCAGAGAAGATGAACATATTCAAAGTCGCGGATGCCGGGAATCTCATAAAGTCAGGCACTGGTGATAAAACTGTGATACAACCAGCCACAGAGTTTTTGCTTTCAGGCGAAATACTTAATTTTCCTGAATTCGACCTTTTCGGTTATCTGATAACTGAGACAACACCACAGAACTTCAGGACAGCCCCGGTTAAACTTAGCCATGCGGTTTCCATGACACCATTCATGTACGATGCTCATTTCAATGCAAACATAGGTCTGGCAAACCGTATGCGCAAACGTTACGGTGAAATGAAACCAAACCCCTTCACTGCGGAGGAGCATGAAACATTCTACCAGTATTCAATAGTTGTGGACGTCGACAGTATCGGAGAACTTGAGATCTACATCTCTGAGGATAGTAAGATAACAGTAAATGATGAAACATTCAAACCTGAAAAGATTGAGAATGATAAAGATGGTAATGGATTAACCATCCACCTGAAGAACAGAAAAAACAAAAAGAAGATACGCCAGTCAAAATCAGTTGAATTATGCGAATTTGATAAAATTGATAAGACTTACGTGATAAGATATCGCCTTAAGGACGAAGAAAAAATCAAAGAACGAGTTAAATCATTTATAACTGCAGTTATGAATCTTAAAAGAAGCATAAAGGCTCGAAATGAGGATTTATCCCCCAAATTACTTGTAATAGGGCTTTACAGGGACTCCCCCTATGAGACCTTCAGGGACAGGATCTCCCTGCTGGATGAATATAGGGAGGAGGAATACGATGAAATAGAAGAACGGGAGACAGACAGTGGTCGTATACTCAGGGTGAAGCATTTAACAAGTAAGACGAGGAGACCAATTTTTGAAATAAAGGGCTTAAAAGGGGAAGCTTCAGATGTTAAGGGAGCCGGCGATTTTGTAGAAAAAATCTTTGAAGGGAATGACGAACTTTCAGAGGTGGTAGTATTCACTGATCCAAGCATAGAAATTAAAACAGATGATAATTAG
>MKIIPDPF_00412	
ATGTCGAAGAAAATGAAACCAATCTCAGGGAGAGATTATAAGGAGATAAAGAGATACTCAATGCGCGCCTTTAAAAATATAGGCTCGGAGAGCTACCGTCAAAGGCTCGTATACAAGCTGTTGAACACTGCAAGGACAAATAATCAGACAGAGTTTTTTTCATTTCTTCTGAGGACACTCAATTCAAGAAAAGGTGACGAAAACATTAAAATGTTGTGCAATAAGTTGGGGTGGATCTATCCGCTGAACCAGGAAAATTTTGAGAAGGTTGCATACTCTATAATTTTAGGTATAATGGCTGCGAATAAAGGTGATTGA
>MKIIPDPF_00413	
ATGAAATATGAATTCAAAGGGAGCTCAGACCTTGAATTTACAGGTAACTGGTTTATAGATGCAGGTATAATGGGTTTTGTAAGGCTCATGGAGGATGTCTATGGCTTCAGCATAAGGGAACTCCAGGAATTGGTTGAAAAACATGAAAAAGCAGTCTACTATGGTCTTTTCCCCTTTGCATACATCTACACAGAATTGAAAAGAAAGTCATCATCTGATCCTGTTTCATCTGATTTTATAGACAAATTTAAGGATGAAATTTTAGGAAGGGACTTTGAATCAGAAAAAAAGATCTTCGATTTCACCTGGAATAACTATGTGACAAGGGCCACTGAAAACCTATGGGTAGAAGACAAAATTAAAAAAATCCTCCCAAAGAAAAAATCTGAAGTGGGAAAAGTTAAATTTGGAAAATTTAAATTACCTGAAAAACTCAGGGTAACTGCTGAAAAGATCAAGGAACTTGAATTAAATTTAACTGCCAATTACGAAGATGAATTAAAGGAGCTATTGGGACACAAGAATATAAAGTATACAGAGGATATTCATAAAATCTTAGAAATCAAATCTCAGGATCTTTCTGATTTTAATGAAGAATTCTCTGATTCTATTGCTTTATATAAAACCAGACTGACTGAATTCATAGCTCTACTCAGGGAGTTCTGGGAAAAGGACGTTATAGGTGGGGGTGAAACGCCTGATGAAATGGATTCGTTTTATAGAATACCTATAGACAACAAGTTTTATAAGAATTTTCTGTTCTTCAATCCTTCCTCAGGTTATAAAAAACAGAGGAAAGGACTTTACGATGTGATGACTTTCAATATAACTGATCAGAAGATACTTAAGATGGTAGACAAAACAGTGAATAAGTTCTTAAAGTCCTATAAAGAGGCGGGGAATACTTACTATGCACCCATAGCAAGCAAACACTTAAAAAACTTCACAGAACACCTTTTTATATACCTACTCTGTTCTGACAGGGCATTCGAATTCTTTAATGGTATAGGTTATATTCTTTTCTATTCTAATGACATTGAAATCACATACAAGGTAAATAAAGGGTTAAAGATTAAAAAATCAAGGATAGAAGATACGAGCTTGCTTTTGAGTGCCACCTGGCAAGAAGTCATAGATGCTGTGGTAGAATTAAAATCTGAGTGGACCCTTGAGAACATGTACTTCATAAAGTACGCTAACATTGACAGTCAGACCCAGAGAATAATTGATGTTGAATATATCGGAATTTCCAGGATTCATTCAACAATCATTCTTGATGATACCATACGCGAAAGCCTTAACAGAAGGCTTCAGATCAGACAAAACGAATATAAATGGCTTTTAGAGGAGTTAATTAAAAATAGGCGACTTAAACCATTTATAATGGATCACATAATCCTCAGAGCGAATAAAAATACCCGCCAGCGGAATATTAAATCACTTCTCTATGCTCTTGCAGTGGATTCACAATTATTTTCACAACAGGGGCGACTGGTTTTTGAGGATCCCCTTAAAATTTCCCCCAGAATGGAAGAAACTATTTCAAAGATAAAGGATTCCTATAATGAGATGAACAGGGCGCGCAGGAACATCTCAGAACTCATAAAACAGAGCGAGAGGGAAAACATTTTACACCCCTTGGTATCGATAATAAGGAGGGGTAACAAGTATCTATTTGTAAACACCCTCCTGAAGGTCCTGACTCCCAAGAAAGATGCTCTAAAGTACTTGAATAGTTATTTATTTGAAAGAATCCTTCAGAATGACGACACATGGGATTTATATGCTACCGCCCTTATCACAGGACTTTTAGGAGGAATATAA
>MKIIPDPF_00414	
ATGAGGCCATTCAAGATTCCATACAACTACAATCACGTTGTATCCTCCATAATCTACAGAAGGATAGCTGACCTTGACCTTGCAAGTGAACTCCACTCCAGAGCTGGTTTTAAATTCTTCACGTTCTCACAGCTCAGCATACTTCGGAGAAAAACCTACAAGAACTTCCTGGTATCAGAGGATGGTAGATTCCACCTTTTCATATCATCACCGAATCATGAACTCATCAAGAACCTTGTAGAGGGGTTTATCGATAAACCAGAAATTGATTTTCTGAGGAGAAAGGTCCAGGTGGAGTATGTGGAGTTCCTTGAGCCCCCTGAATTCAGAAGGAACATGAAGTTCAGGACACTATCTCCGATAATCATTAAGACGGTGAAGAAGGATAATGGTGAACTAAGACAGTGGGATGTCAACCCTAATGACCTTAAATTCTATGAGAACATGCAGAAGAACCTTGTAAGGAAATACAGGGAATTCTATGGGGACTATGATGGGGATGAATACCTCAAGGTTATCCCCTATCAGAGTTCCATTAAGAGGAAGAGAATCATGATCCCTAAGGAGGGTTCTGAGACATACCATCGCGCCTATCACATGAAGTTCCGGGTAGAGGGTGACCCACGACTTCTAGAGTTTGGATACGACTGTGGCTTCGGTGAGAAGAACAGCATGGGATTCGGGATGGTGGTGTCATCATGA
>MKIIPDPF_00415	
TTGGCGGACCATTTAAAAAATGTGGCAACGCTATCAAGAAACATCATTAATTCAAAGTTTATAAAGAATAAAAGGCTCATGGGTGATATATCCTATTTGATAGGAGCCGCTCATGACTTTGGAAAATCCACTACAGCATTCCAGAAAATGCTGATAACCAATAAGAGGACAAAAAAAGCAAGTCACAGTTTTCTATCATCATTATTTGGATACTTCATTGTAAAGGATTTTTTGATCAAGACTGATAGGATAGATGAGCTATGGTATATTCCATCTGTTTCATGGATCGTTATAAGCAGACATCATACAAATATTGGGAATATAAAGGAAGAGTCGCGTAAATTGAGAGATCAAAAGAAAATAAGGCTTATAAAGGAACAGATGGAGGATATCAAACATAAAAAAGAAGAAATAGAAAATATTTATAATGAAATACTGGTTGACTTTGAGGATTACGATTTAGATTTAAACACATTTTTTGAAGAATTTGACGTTTTAGTTGGCGAAATATATAAAAAAACGAGGAAACTTGCCAGGGAAGGGGGTCTTAGAGCTTATTTTGAAATATTATTTTTTTACTCAGTACTCCTCGATTCAGACAAAATGGATGCATCGGGTAGTAAAATTCCTTCAAGAATTGGAAACCTGAGCAAAGACCTCGTAGATGACTACAAGGCTAAAAGGTTCAGATCCATCCAGAGAGGATCAATGGATAAACTAAGAGAGAGGATTTATCAGGAGGTCAATGAGAGGCTTGGAGAGATTGATATAAAAAGGGATAGAATTCTCTCAATAAATGTACCTACCGGCACAGGTAAAACTCTTACAGGATTTTCATTTGCACTGGGTCTTCGGGAAAGATTAAATAATGTTTTTTGTTTTGAACCAAAAATAATTTATTCACTACCATTTTTAAGCATAATAGATCAGAATGCAAGTGTAATAGGGGAAATTTTGAGTTCTGATAGGTTTAAAAGAAATTCAAAGATTCCATCGAATTTATTGCTTAAACACCACCATCTTGCAGATATAGAATACAGGGAACTGAGGAACAATGAATTGAACCTGCTAGATATTAACAGTTCTCTTATTTTAACAGAGGGATGGCACTCAGAGGTAGTAATAACGACCTTTTTTCAGCTTTTCCATAGTATATTAACAAATAAAAACAGAGCAGCCAGAAAATTCCATAACATAGTAAATTCGGTTATATTGCTGGATGAGATTCAGTCAATACCTCATAAATATTGGCATCTTATAAATATGGTTCTTAAACATCTCGCATTTGAATTTAATTGCTATTTCATACTAATGACGGCCACAAAACCCTTGATTTTCGATGATTCTGAAATAAAAGAATTAGTTAAGGATAAGGAGCTTTATTTTGAATCCTTTGATAGGGTTGTATTTAATTTTAATTTGAATCCATTGGACTTTGATTCATTTAAAGAAATGATCCTTGAAAAAATAAAAAAGGATGATAAAGACATTATGGTGGTATTGAACACGGTCAAATCATCCCAGAAACTCTACTGTTATCTTAAAAAAGAATTGTGCAATGATATCAAATCAAGAAGCTGTGTTGATGGTGATGGTATATGCAATTTCCCTGGCCTTGAACTGATCAATATGTCTACATATATTCTGCCCAGGTACAGACTCAAAAGAATAAAAAGAATTAGAAAAGATAATAAAAGAAAGGTTATAATAACCACGCAGTTGGTTGAAGCAGGAGTTGATATAAGCGTTGATGTAGTTTATAGGGATTTAGCACCGTTAGATGCAATAATACAGACAGCAGGGAGGTGCAACAGAAACTATAGTGGATCAAAAGGTGAGGTGAATATTGTAATTGTTAAGGATGAGAAAGGGAACTTTTTATATCAACATGTCTATGATCCTTTTCTTATAGATTCCACAAAAATTATCTTAAAAGATATGAAGGGCGAGGTGTCAGAAAATGACTTTGTATTTAGATCAGCAAAAAAATATTACCTCTTATTAAAAGAAAGAGGGTCATTCGACGAATCTTTAAATTTAATAGAGAGCTTAAAGTGCCTTAATTTTCAGGAAACTTCTCAATTTGCCCTTATAGAAAAGACGAGAAGTATGTCCATATTTGTGGAATTAGACAAAAAAGCGAGATCTATAAGGGAAGAACTTGATAATATAATGCAAATGGATCGTTTTATTCGAAAAAGCGAACTAATGAGGCTCAAAATATATATAAATGATTTTTCGCTGTCTATAAATTATGGTGAGGATAAAGGCCTGAATTCTCTGCCAATGATAGGTGAACTTGAAGATTTCAGGTATATCCCTTTAGAGAATCTAGAGGATTTTTACCTGATGGATATTGGCTTAACAGTGAAATGGCAAACTAATAAGCTAGGTTGCACTAAATGA
>MKIIPDPF_00416	
ATGGAAATAGATAAGGTACTTGTGTTTGATATATGGGGAGATTACGGTCATTTTAGAAAGATAGAGACCACAACTTCCCCATTAACATATTCAATCCCACCCAAGACATCTTTAAATGGATTGTTAGCTGCTATTTTGGGTTTTGAAAGAGACTCCTATTATGAAATCTTTTCAAACGATAACGTAAAGTACGCTATAAAAATTTTGGAACCCATAAAAAAGATCAATATAAACATTAATTTGATTAACACCTCTAATGGGTTCTTCCTTTGGGATAATAAATCGCATCCACACTCTCCAACTCCCTTTGAGTTTATTAAGGATCCGAATTATAGGATTTACGTATGGCTAAAAGATCTTGAAATCTACAGGAAACTCAGACTTCATCTTGAAGAACATAAAAGTGTATTCACACCCTATATGGGTATCAGTGAATGTATTCTGAACTTCAGGTTCCAAGGAGAGGTGGATGTTTATAAGGTGGATTCTAATGAATATGTCCATACCGTTATTAGAAATAAAGATTTCAAAGTAGATAAAGAAGATCTGAAGAGAGGAATGCGGTGGACGATAGAAAACATACCTCTAACTATGGGCCCTGATCGAAGGGTTTTAAAATATGAAAGGGTACTTTTTGAACAGAATGGCAAATCATTGGGGGCCTCCGGAGGAGAGATATACAGGGCTGGTGAGAATAACATTGTATTACTCTAA
>MKIIPDPF_00417	
ATGAATGATTTTATAAAAAATAGATCTGAAATCCTGTTTTTATATGATGTGAAGGATGCAAATCCAAACGGAGATCCTTTAGATGAAAACAAACCCAGAATAGATGCGGAGCGAAATATAAACATTGTGACTGACCTGAGACTAAAAAGGACTATCAGGGATTATCTGCACAACTTCAGGGGGGAGGATATATTTGTAATAAAGGATGTAAAGAATGATGGCACGCAAAAAACTAGAGAAGAAAGAATAGAAGAACTTCAGCAAGACCTGAAAAAACTTAAAGTAAAGGATGATAAACGATTTGAGGAAGAAAAAAGATTAATTCTTGAAAAATATATTGATATGAGATTATTCGGTGCAACCATAGCTCTTAAGGGATCTGGTAAAAAGGGGGGACGGTCCATAACCTTTACGGGTCCAGTTCAGTTTAAATTCGGAAGATCATTACACGAAGTTGAAGTTAGGAGCATAAAGGGCACCAGTGTCATGCCATCAAAGGCGGAGGCCCAGCAAGGAACCTTTATAGAGACCCAAATTTTACCATACTCACTGATAGCATTTTATGGAATCATCAATGAGAATGCAGCTCGCACGACTTTCCTAAAAGAGAGTGACATCTATCTGCTGCTTGATGGTCTCTGGAACGGGACCAAAAATCTTATTACAAGGTCAAAGATTGGTCAGATGCCACGAATGCTACTCAGAATCATTTATAAAGAAAATAATTACCATATAGGTGATTTGGATAGGAAGATAAAGTTAATAACAGAGGGCATTGATGAAAGGGAGATAAGGGATTTGTCAGAATTCAAATTAGATGTTTCAAAACTATTTAAAACGTTGAAGGATAATCAGAAAAAGATAGATAGAATAGAACTTAAGGTTGATGATGAGCTTGAATTTGTTGATGGAGCTGAAACAATAGATTTCACTCAAAAACTTGGAGAGATAGCTGAACTGAAAACACTGGATTTATAA
>MKIIPDPF_00418	
ATGTTAACATCTGTTCGAGATCTGGGGAAATATCTCAGGATTTATGAGAATATCAGTGCTGAAAGGGCATTCATAGAGGCTAATAAACTTTCTGGAATCAAACATGTCATATGCGCGGTTTTTATAAAGGAAAACCATAAGTTAAAGTATGAAGGAATTCATCTGGAACAATTCACCGCTCAAAAGGTTGATAAGTATCTGTATAGACAATTCAGGCATCGATTGTGGGACACTGTTCCGACTTCTAGGGTTCAAACTCCTGATAAATTAATAGATAGATTGAAGAAATGGTTCATAACATATGCGGGAAAAAAGAATAACTTCTGGGGCGATGAATTAATAAAAAAATTGAATGATGTGGTTATTGACAAAAACGGGGATTTATCAGAAGATATTAAACAAGACATCGTTTCCATCCTTGAGGAGATACCTAAAAGAGAAATAAATAATACTCTTTTTACAGTAAAAATAAGGGAGGGTGAGGCTGAGAAATACCCGGGGGACATAGAAATCTTCAAAAAAATTTTCCGGGAAGAATCTCTTAAGAAATTTTATGAGAGGAAATTTGATAAGGAAATTATTTCTAAAGGTGTAGGAACCTGTTATCTCTGCGGGGAGTCTAAGGAGGTCTATGGCTTCGCATCGCCTTTTTCTGTTTATACAGTTATGAAAAAGGGATTTGCTTCAAATTTTGTCCAGGAAAATTCCTGGAAACAATTACCCCTATGCGAAGATTGTGGTATAAACTTAGAAATTGGCAAGGAATTTATTAATAACTACCTTTCAAAGTCATTTTTTGAATATAACTTCTATGTTATACCTTACTACGTGGTTGGAGACATTAATGATGTTTTAATTGAGGAGATAAAAGATGATGAAAGGAGGCTGAAAAGTAGAAGCTTGCTTTCATTGGAAGATGATATACTGGATATACTGAAGGAAAATAAGGATTTCCTCGTTTTTATATTTGTTTTTTATAAAAGGGGGCAGGGAGATAATTTTGATATACATAAATACGTTGAGGATGTACCTCCTTCATGGATAAAAGCGCTTTTTGAGGCTTTTTATGGTGTAGAAAAATCCATTTTTGAAGAGGAACAATTAAAGATGATCTTGGGTGACAAATGGTCTGGAGATCTGATTGATGGTTCATGGGATGGTAAGAGTAGGGGGGATATGACTCTAGGGGGCTTAATTAAAACCTTCTTTAAAGATCATGATAACTTCTTCCTTGATACTGTGGGCAATATTTTAGCTCAGAGAAGTTTAAATAGAGGATTAATTGTCTCTTTTTTTATTAAGCAGATAAGAACTGAGCATGTGAACGATAGGGATTTTGGAGAGAAGTTGTTGTGCTTGAAATCACTGTATTTGCTGGAGTTTTTGAATAGACTTGATTTATTGGGGGTAAATAATATGGATAAATTAAGACATTCTTCAGGTGAAGTGGAGAATACAGTTGTTGGCAAGATTGACTCGTTTTTCAAGGAGTTTGAAAACGTGTTTGATACTCCTGAGAAAAGGGCGGTGTTTTTGCAGGGAGTACTTACGAAATTTCTATTGGATGTACAGTATGCGCAGCGAAAATCCACTCCCTTCAGGTCTAAATTGAAGGGTTTAAAGCTTGATAGGAGGGATATCAGAAGATTACTGCCAGAAGTAACAGAAAAATTAAGGGAATACCGGGTTGCTTACCCACTACTGGAGGAGGAAGTTTCAAAATATTTGATTGAAACTGAAAATAGCGGATGGAAACTATCAAAGGATGATATAAGCTACTATTTTGCTCTTGGAATTAATTTAGGAGGCGCTTTTAAAGAAAAAAAGGGTGTTTACCATGAATGA
>MKIIPDPF_00419	
ATGCCGGAACTTGAAGGTATATACACGATATGGCTCCGTGAGATGAAGAGGTTCTTCAGGTACAGGTCAAGGATAGTGACGTCGGTTGTGACACCTCTGCTGTGGCTCATAATATTCGGGACCGGCCTGGGGGCCGCTGTACGCTTCGGAGGAGTTTCAGGGGGGTACAGGGCCTTCATCTACCCGGGTATAATCGGCCAGACCATACTCTTCACCTCAATATTCTCGGGGGTCTCGGTGATAATAGACAGGCAGTACGGTTTCCTCAAGGAGATCCTCGTAGCCCCGGTATCAAGGCAGGCGATAGTTATAGGGAAGGCCCTGGGTATAAGCACAGCCTCCATGATTCAGGCAGCCATACTCCTCCTCCTCTCATTCATAGTGGGTGTTACCATGTCCCCGGCCTGCTTTGCCGTGAGCATGGTCATAGCCCTCATAATATCCATGGGACTCGGCGGGCTGGGCCTTGTTATCGCGGCCTTCACGGATAGTATGGAGGGGTTCAACCTTATAATGAGCTTCATAGTCCTTCCGATATTCCTCCTGAGCGGGGCCCTGTTCCCCATCACGGGCCTCCCGGCATGGCTGCAGGGCGCGGTCTACATCAACCCCCTCACCTATGCTGTTGACGCCCTCAGGTTCACCATACTCAGGGAGTCGGTCCTCCCCCTCGGCCTTAACCTTGCCGTTATAACATTCTTTGCAGTGGTTTCTGTCTCGGCAGCAGCATTCCTCTTCAGCAGGAAGGAGCAGAACCTGATGTGA
>MKIIPDPF_00420	
GTGAACATTATAGAGACAGAGGCCATAAGCAAAAGGTATGATGACTTCCTTGCAGTTAACAGGGTTGACCTCCAGGTCCCGGAGGACTCAATATACGGTGTCCTGGGACCCAACGGGGCAGGTAAGACTACGCTCATATCAATGCTCTGCACCATCCTCCACCCGACATCAGGGAGGGGATGGGTGAATGGATACGATATTGTGAGGGAGTCAAAGAAGGTGAGGGAGTCCATAGGGATAGTATTCCAGTCAAGGGCCCTTGACGATATCCTCACAGGGAGGGAGCACCTTGAAATGCACGCAGCCCTCTACGGAGTCCCGGGGGATATAAGGAAACAGAGGATAGAGGAGGTCCTTGAACTCATAGCCCTCGGTGACAAGGCGGATGAATACGTGAAGACCTACTCTGGAGGTATGAAGAGGCGGCTCGAGATAGGCAGGGGCCTCATACACCACCCCAGGGTACTCTTCCTTGATGAACCAACACTCGGACTCGACCCCCAGACCAGGGAGAGCATATGGAAGTATATAAGGAAGCTCAACAGGGAGGAGGACGTCACGGTGCTCCTCACAACACACTACATGGAGGAGGCCGATAAACTCTGCGACGAGGTGGCAATAATGAGCCGGGGCAGGATAATAAAGGCCGACGCACCCCGGAACCTTAAAAGGGAGCTCGGGGCCGATAAGATAACCGTGAAGGTTGACAGGGCAGGGGAGTTCTATGAACTCATAGGTAAACAGGACTACGTCAGGGAGGCCTTCATCTCAGGGGATGAGATAAAGCTGCTGGTGGAGGCCGGCGAGAACCTAATACCCGAGATAGTGAACTTCGCAGCGGCCCGGGGATTCTACATCAGGTCGGTTGAACTGGAGCACCCGACCCTTGAGGATGTCTTCATAAAGTACACGGGTTCAGGTATAGGCGGGGAGGCCTGA
>MKIIPDPF_00421	
ATGCAGGATGGGGACACTGCGAACCTTGTAGTGGCTGATGACGGCGTGGGACTTCCTCCGGATTTTGACCCCGAAAGGGACGGTAAGCTGGGGATGGAGCTCATGATAAACCTTGCAGGGCAGCTTGGAGGCCGGCTTGAAATAGATGGCTCGGATGGTGTCCGCATAGGGGTCAGATTCCCCCTGGATAATTCAGAAACTGATGTGCCACTGGACGAATCATAG
>MKIIPDPF_00422	
TTGTTATATGGTGATGGTATGATACTTGAAACCGTAAAGTCCGGGGGAATTTCACATAACTCCTACTTCCTTGGTTCCGGTGGTGAAGCTGCGGTCATAGACCCCAGGAGGGATGTTGAAGTCTACCTTGACCTTGCAGAGGGGCACGGCATGAACATAAGGTACATCTTCGAGACCCACCGGAACGAGGACTACACCATCGGGTCCGTGGAGCTTGCACGCTACGTGGATGCGGAGATACTCCATGGCTCTGCACTGGACTTCAGGTACGGTACGGCTGTGGTGGATGGTGACAGTTTTTCATCCGATATTCTGGGTCTGATCTTCAACTTGGTACGGTACGGCTGTGGTGGATGGTGA
>MKIIPDPF_00423	
GTGGTGGATGGTGACACCTTTAAAGTCGGGTCCCTGGAACTGGAGGTCCTTGAAACTCCAGGCCATACATATGAGAGCATCTCAGTGGCTGTAAGGTACCCTGATGTCAGCGATGATGCCATAATGGTGTTTACGGGGGATGTGCTCTTCGCCGGTGAAACCGGGCGTGTTGACTTCTTTGGCCCTGAAAGGATAGAGGAAACTGCGGGGCTCCTCTATGACAGTATACATGAAAAGATTCTCACCCTGGGTGACCATGTCCTTCTCCTGCCTGCCCACGGGGCGGGATCTGTGTGCGGTGCCGAGATAAGGGACCAGGACGTTACAACCATCGGCTATGAGAAGCTCACAAACCCCTACCTCTCAATGAGCCGTGGGGAGTTCATTGAACACAAGAGATCAGAGAGGCTCTACACTCCCCCATACTTCAGGAGGATGGAGGAGAACAACCTGAAGGGGGCCCCGGTTGATAACCCGTACCTTGAGGCCCTCAGCGTCCCTGAATTCAGGGAACTTATGGATGATGGTGCCCAGGTGGTTGATGTCCGCAACCCCGCTGGATTTGCAGGCGGACACGTGCCCGGGAGCATTAACATCTGGCAGGATGGGTTCGCTGCCTTCGCCGGTTACTTCCTCAACTATGAGGACCCCCTGGTCATCGTGGGTGAGGGCCATGGCCTGGACCCTGTGAGGAGGTCCATGATAAGGATCGGGTATGATAACATGGCCGGCTACCTTGCAGGTGGATTCCAGTCATGGTACATGGCTGGTAACGAGGTCAGTAAGCTGGATGCCCTTGGGGTCCATGAGCTCGCTGAGAGGCTTGATGAATTCAGTTTACTGGATGTCAGGAAGATAACTGACCGTGAAAGGTTCCATATTGAGGGCTCGGAGCACATCTGGGTCGGGGATCTCCCCGGGAACATTGACAGTGTGCCTGAGGGGAACCTTCTCATCTACTGTGACTCTGGCTACAAGTCAACCATCGCTGCAAGCCTACTGCAGGGACACGGGGTGGATGCGGCCACGCTCCTGGGGGGTATAACCGCCTGGGTGAGGGCGGGTTACCCTGTGGTGGAGGGTTAG
>MKIIPDPF_00424	
ATGGGAATAGTTAAGATACCCCTCATGAGCAGGGAGGAGTATGATGAATTCATATCAGAGAACTTCATGAGCAGGATAGCATTCAACGGGGAATACCCCTACATAGCCCCGTTCCTCTACGTCTTTGATGGTGAGCACATCTACTTCCTCTCAACAAGGTACGGTAGGAAGATAGAACTCCTGCGGAACAACCCCTGTGTGGCTGTTGAGATAGAGAACTATAAACCTGACCTTTCAGAGTACCGCTTCGTCACACTGCAGGGCCAGATAGTTGAGGAGACGGAACCCGGGGAGGTTGAACGTGTTAAGAAGATGTTCGCTGACCTCATAGAGACCAGGAACCTGTCAAGGAACATCCTTAGGGCCCTGGGTCATTCACCCGAGGACCCCCTTGCCTGTCTCGTGAAGATGAACAGGAGCCATGTCTGGAAACTCGTTGATGTGGTTGATATAACGGGGATAAAGAGCGGTTAG
>MKIIPDPF_00425	
TTGAACCCGTACCTTGAGATACTCAGACCAGTAAACGCCCTTATGGCGGTTATAACCATAATACTCATGGCACTCATCGCAGGCAGCTCTGACCCATCAGTCATTGTTGCATCGGCCGTTGTGTTCATCGCAACAGGGGCAGGTAATGCCGTTAACGACTACTTTGACCATGAAATAGACGCTGTGAACAGGCCATCCCGCCCAATACCATCAGGGAGGATTAGCCGGAGGGCTGCAGGGATCTACTCCGCCGCCCTATTTTTTACAGCCTCCCTCCTGGGCCTTTACCTGGGCACCATCCCGGGCCTCATAGTGGTTTCAAGTTCACTCCTCATGGTCTACTATGCATGGAGCCTCAAGAAGAAGTGCCTTGTGGGTAATGTCACAATATCATTCCTGACCGGCCTCAGCTTTGTCTTTGGTGGCGTGGTTGTGGGTGAGGTTGCCACATCCATTTACCTCGGTTTCTACGCCTTCCTCATGACCATGGCAAGGGAGATAGTTAAGGACATGGAGGATGTCCGGGGCGACAGGCTTAACGGGGCATCAACCCTCCCCATAAAATATGGGATGAGGGTTTCAGGCATCCTTGCAGCTGTATTCATGTTCTCAGCCAGCCTAACAAGTCCGGTACTCTATTTCATGGGCATATTCTCTGCACTCTACCTTCCGGTCCTCATGGCTGCAATAGCAGTGTTCCTCAGGGCTGCCCTGATGATCCTGAGGGAACAGGATGTTGAAACGGCCTCCAGGGTGTCCCGGCTGATAAAGACCGGCATGGCGGTGACCTTCATGGCATTCGCAGCCGGAAGCAGGACCCTGACAGGGATTCTGATGGGACTGATATGA
>MKIIPDPF_00426	
ATGCACCTCCATATGGGTGTGATAAATGATTCTATGCTCCACTTTAAATCAAAAGTCACTTATAGAGTGAAATACTTCATAGTCTCTATGAACGGCAGTGATGTTCTTGGACTTCTAATGGTATATGTGTATGTTGCAGTTTTATTACTTGTGTCTGAGAGGTTACCTGAGGATAAACCAAATCTAAGCCGTAAATTCATACATATAATGGTGGGTAACATCCTTTTTATACTTCCCCTCTTTCAGAGCCGATTTGTAATCACATTCCTTGCAGCAGCCCCCTTCATAGTCCTCACCTTCCTTATAAGTCCCTACTCTCCCCTTAAGATAAAGCATCGCGCCTCATCCTACGGCCATGGCCTTGGCCTTGTATACTACTCCATATCCTGGACCCTAATGGCGTATATCTTCTTTGACAGGCCGTGGATCACCGGGATAGGTATAGCTGCAATGTCCTATGGTGATGGATTCGCGAGCCTCACAGGCCAGCGCTTCGGTAAAACCACCTACAGTGTGCTCGGTGACAGGAAGAGCCTTGAGGGGTCCCTGGGGATGTTCCTGGTCCTCCTGGTCACCATCCCCCTGGTACTCATATACTACTCCCAGAGGCCCAACCCCATCATCATCCTCCTGGTTGCCCTTACAGCAACCCTCCTTGAGGGGCTGACACCTAAGGGGCTTGATAACCTGACGGCATGCTTCGGGGCTGTTGCAGCCTACCTTCTGACCACAGGGGTGGGTCTATGA
>MKIIPDPF_00427	
ATGAGGTTCATAGTTATTGATGGACTTGATGGTGCCGGTAAGGACACCCATGCCGAGCTTATAAAGAGGAGGTACCTCTCAATGGGTGAACGGGTGGTCTTCAGGTCACACCCCGAGGATGACAACCCCTACGGTAGGAGGGCCAGGAGGGCCCTCCTTGAGGGTGGGAGGATAAACCATATCCGTGCATCCATATTCTACGCCCTTGACGTTATAAGGTCCCTCTGGAAGTACCGGTGGCGATCGAATCCAGGGGCTGATACGCTGATATTCTCAAGGTACCTTATGGGTGTGGCCTATCTCCCTGAGTTCCTGGCTGTACTGCTCTACAGGGTCCTCTACAGGGTCCTGCCGACAACCGAGTACATGTTCTTCCTTGACGTCTCACCCGAGGAGTCCCTGAGGCGGCTCATGGAGAGGGATGAGCATGAGATGTTTGAAAACCTTGAGGACCTCAGGAAGACCCGTGAGAAGGCCCTTAAACTTGCGGATGGATGGTACATTATAAACACCGAGGACCCCATCGAGGATGTTCAGAGGAGGATCGACAGGATCCTTGACAGGCTGGATATGAGAAACTCGGAGGATCATGGGGCCGGGACAGTGAAGGGTGCCCCGGCTGAAGTACCGGAGGACCTGAATGAATAG
>MKIIPDPF_00428	
ATGAATAGGATAACATGCCTTGTTGAGGATAAGCCATCACACACACTCATGGGGGAGCACGGACTTTCCCTCTACATTGAGGGTGAAAGGGACATCCTCTTTGACACCGGTCAAAGCAGCCTCTTTGCAGAAAACGCGTCCATCCTCGGCCTTGAACTGGGGGGTGCAGATGCTGCCATCATATCCCATGGACACTATGACCATGGAGGCGGCCTCAGACACTTCATGGGTATCAACGACAGTGCAGAGGTGTTCATGGGGGAGGGGGCTTTCAGGAGGCGTTACGCGGTTGAAGATTCTGTTAAACGGTTCATAGGTATCCCTGAAGTTAAAAGTGAGCGTATAAACTTTGTGGGTGAAACATTACCCCTGGGGGATGGCTACACCATCCTGAAGGACTTTGGGGGAAGGTTCGGGAGGCCCGCGGGTAACCGGACACTCTTCATGGAAGCCGGGTCGGGACTGGTACCTGACAGCTTTCAGGATGAAATCGTCCTTGTCATCGAATCCGGGCGTGAGGTTCACATTATAACCGGCTGCTCCCACAGCGGGATCCTGAATATTGTTGAAGCCGCCTCTCAACTCTTCCCTGATAGGAGCATCGGTGTCCTTGCAGGGGGGTTCCACCTTTCAGGTGACGTCAGCGGGGTTGCCCGGGGACTTGCGGAATTCAAGGTCCGTGAGATCTACACCGGCCACTGCACATCAGAGGAGGCCCTCCATGAACTTGATGACATCCTGGGTAATGTCAGGCCCCTGCGACCCGGGACCGTGATAGAACTCTAG
>MKIIPDPF_00429	
ATGAGATGGCGTCTCCTGTTAATTTTTCTACTTGCAGCTGCCCTTGCAGGCACTGCATGCGCACATCAGCCCAGACTTGTCACTGGTACGGATGTTACAATTAAAAACCCTGAAGTATCCCAGGCATTCTACGGAAAGCTCACGGGAAAACCCGTCTATTTCACGGTGAGTTCTGATAAACCCTTCAGGTTATACGTTAACATACTGGTCCCCTACTCTGTGGATTCCAGGCCTGTGGCTGTTGATATCCTCAGGGATGACGGCACCCTCATCACGACCCTCCAGGGTAACCTCACAGAATGGGAGCCGTACTTTGAAGAATTCGGCGGCGACTCCTACTTCAAGGGGCCCGAGTTCAACCGTACGGTGGAACCTGGAACCTACCGTATAAGGGTCCGGAGCCAGACAAACAGGGACCCCTATGTCCTTGCAGTGGGGGATATTGAATCCTTCCCACCGGCAGAGGCCCTCAACGCCCTCCTGCTCCTCCCTCTGCTTAAGTCCGATGTCTTCGGCGTGCCTGTCCTCCCCCTTTTCATGCAGTTCCTTGGTATGGTTGCGGGTATGGGGGCATTCCTCGCCATCCTGATCTTCTCAAGGAGTGGGAGGGGGTCCCCTGAAATATACGGGCCCCTTAAGCGGCTTGGATGGGGCGGTATCCTCCTTCTTGCCCTGGGATGGGCCCTCACCTACATCACAAACCCCCTTAACATAATGGGGAACGTTGAAAACATTGTCCTGCTCCTTATAGTTGTCCTTAACTGGAGGTTCAACAGGGGGCTTCCAGGTTACCGGCGGTTTTCAGGGCTCTTCCTCTTTATACTCTGGATGATACTCCTCTTCATCAGAGCCTCACTGATAAACTACTGA
>MKIIPDPF_00430	
TTGGATAAGATAAAGATCGCTATAGTAGGTGTGGGGAACTGTGCCAGCTCCCTTATCCAGGGGATATATTATTATCAGAAAAAGGGTGCTGATGATGCAATAGGCCTCATGCACAGGGAAATCGGCGGATACGGTCCCGGGGACATTGAGGTGGTTGCAGCATTCGATATAGACAGGAGAAAAGTGGGTAAGGATTTAAGTGAAGCCATATTCGCACCCCCGAACTGTACAACCGTGTTCTGTGATGTCCCTGAGACCGGTGTTAAGGTTTCAATGGGCCACGTCCTAGACGGGGTGGCCCCGCACATGAAGGATTACCCTGAGGATCAGACCTTCGTGGTTGCGGATGAGGAGCCCGTGGACGTTGTTGAGGTCCTAAGGGAGAGTGGTGCTGAGATACTCCTCAACTACCTCCCGGTGGGGTCAGAGGAGGCTGCCAGGTTCTATGCCAGGTGCGCCCTTGATGCCGGTGTTGCCTACATTAACAACATGCCTGTATTCATTGCAAGTGACCCTGAATGGGCCGGGAAGTTTGAGGAGAGGGGGATCCCCATTGTGGGTGATGATATAAAGGCCCAGCTCGGGGCTACGATAACCCACAGGACCCTTGCAAACCTCTTCAAAAGGAGGGGTGTGAAGCTTGACAGGACATACCAGATAAACACGGGTGGAAACACCGACTTCCTTAACATGCTGAACCGTGACCGTCTTGACTCAAAGAAGGAGTCAAAGACAGAGGCTGTCCAGTCAATACTGGGTGATGATCGCCTTGAACCCGAAAACATCCATATAGGTCCAAGTGACTACATACCCTGGCAGAAGGATAACAAGATCTGCTTCCTGAGGATGGAGGGGAGGCTCTTCGGTGATGTTCCAATGAACCTTGAGCTCAGACTGAGCGTTGAGGACTCTCCTAACTCAGCGGGGTGTGTCATTGACGCCATAAGGTGCTGTAAACTGGGAATCGAGAGGGGTGTTGCGGGTCCCCTGACATCCATATCAGCCTACACCATGAAGCATCCGCCTGAACAGTACACCGATGATGAGGCTGCGAGGATGGTGGATGAATTCATTGAAGGGAAAAGAGAAAGATAA
>MKIIPDPF_00431	
ATGGCAAAGATAATAATAGATTACGATGAATGTGATGCATGCGGAGAATGCGTTGATGTATGCCCGATGGAGGTACTCATAATAGTCGACGGGAAACTCAAGGTCCAGCACCCTGAGGAATGCAATGAGTGCGAGGTGTGCATGGACGTCTGTCCAAACGAGTGCATAGAGGTCCAGGAGGACTGA
>MKIIPDPF_00432	
ATGAAAGGGATAAAGGTCATTGAAACAGCATTCAGGGATGCGCACCAGTCACTCCTTGCAACCCGCCTTCGTACCGAGGACATGATACCCATTGCAGAGGAAATGGACAGGGTGGGTTTCTTTTCACTGGAAGCCTGGGGCGGCGCAACCTTCGATACATGTATACGCTACCTCAATGAGGATCCATGGGAAAGACTCAGAGCTCTTAAGGATAACGTGAAGAAGACACCCATCCAGATGCTCCTCAGGGGACAGAACCTTGTCGGTTACAAACACTACCCCGATGATATTGTGAGGAAGTTCATCGAGAAGGCATATGAAAACGGCGTTGATGTTTTCAGGATATTCGACGCCCTCAATGACCTCAGGAACATGGAGTACGCCATAAAGGTTGCCGGGGAGCAGGATGCCCATGTCCAGGGGGTCATCTGTTACACCATAAGCCCCTACCACACCCTTGAGAGTTACGTTGAATTTGCAAGGGAGCTTGAGGCCCTTGAATGTGACTCGGTGGCTATAAAGGACATGGCAGGGCTCATATCACCCCATGACGCCTATGAACTGGTAAGGACCCTGAAGGAGGAGACGGACCTTATGGTGAACCTCCACTGCCACTGCACAAGCGGCATGACCCCCATGAGTTACTATGCTGCCTGTGAGGCTGGTGTTGACATTCTTGATACTGCAATATCACCCCTCTCATGGGGGGCGTCGCAGCCGCCGACCGAGAGTGTTGTGGCTGCACTCCGGGACACGCCATACGACACCGGACTTGACCTCCGGATACTCAAGAACATAAAGAAGTACTTCGAGGGGATAAGGAAGAAGTACAGCAGCATCCTGGACCCTATAGCCGAGCAGATCGACACGGATGTGCTGATCTATCAGATCCCTGGGGGTATGCTGTCAAACCTTGTATCCCAGCTCAAGGAACAGAACGCCCTTGACCGCTATGAGGAGGTGCTGGAGGAGATGCCCAGGGTGAGGAAGGATATGGGTTACCCTCCACTTGTAACGCCCACCAGCCAGATAGTCGGTATACAGGCCGTTATGAATGTCCTAAGCGGTGAAAGGTACAGTATGGTCACCAATGAGGTTAAGGACTACTTCAGGGGACTCTACGGGAGGCCCCCCGCCCCTGTGAATCAGGAGGTCGCCAGGAAGGTTATAGGGGATGAGAAGCCAATAGACTGCAGGCCCGCAGACACCCTTAAACCGCAGTTTGAGGAGTGCAGGAGGCGCGGTGAGGAGATGGGTATAATAGGGAAGGAGGAGGATATCCTCACCCTGGCCCTCTACCCTGCCATAGCACCCAGGTTCCTGAGGGGTGAAGTTGAAGCCGAACCCCTGGAGCCACCCAGAGAGGAGTCACCTGCACCCGGTGACGTGCCGACCCTCTTCCATGTTGAGGTTGATGGTGACGAGTTCCAGGTGAGGGTGGTTCCTGCAGGCTACATGACCATAGAGGAGGCTGAACCCGAACCCCTGGATGTTGAGGGTGCGGTTAAGTCAACGATGCAGGGTATGGTTGTGAAGATCAAGGTCAATGAGGGTGACACTGTGAATGCAGGGGATGTTGTTGCGGTTGTTGAGGCCATGAAGATGGAGAACGACATCCAGACACCCCATGGTGGTGTTGTTGAGAAGATATATGTTGAGGAGGGTGAACGTGTGGAGACCGGAGCCGTCCTCATGGTCATAAAATAG
>MKIIPDPF_00433	
ATGAGGAAGGCCATCAGCATATTATCAGCAGGTATGGATTCAAGTGTCTCAACGGCACTCCTAAGCAGAGAATACGATATAAGTGCCATCACATTTGATTATGGGCAGAGGAGCGCCCAGATGGAGGTCAGGTACGCCAGGAAACTCTCAGAGTACCTGGGAATTGAACACAGGGTCATAGAGCTCCCATGGCTCGGCGAACTCGGAGGTTCCGTGTTGACGGATGATGGGGAGCTGCCCTCACCAGGGGACCTTGATGATGTTGAGGAGTGCCTTGAGACAGCCAGGAAGGTCTGGGTCCCCGGCAGGAACATAGTCTTCACCTCGGTGGGGGTGTCCTTTGCAGAGGCCCTTGACGCGGACGCGGTTATAGTTGGCTGGGACAGGGAGGAGGCAGCCACATTCCCGGATAATTCAAGGGAATTCCTCGAGGCCTTCAACAGCCTCCTGGGTATAGGGACCCTCAGGGGTGTCAGGGTCCTCGCCCCCGTCATTGACATGACCAAGAAGGAGATAGTTGAGGCCGGTATGGAGATGGACTTCCCCTTTGAACTCACATATTCATGTTACACCGGAGAGGATGTCCACTGTGGAGTCTGCGAGTCATGCCTCCGGAGGAGGAGGGCCTTTGAACTTGCAGGGGCTGAGGACCCCACAGAGTACCGTGAATGA
>MKIIPDPF_00434	
ATGGTTACGGTAATAGACCCCCAGGTTGCAGGTATTTCAGGGAACATGATGGTCGGGGCCCTCATAGACCTCGGAGCCCACCCTGAAAGGACAGTTGAGGTAATGGAGGAGTCAGCATCCCACTTCGGCGGTGCTGAGGTCAGGGTCTCTGAGGTTAAAAGGGCGGGTATCAGGGCAACCTACGTTGAAGTGAAAACCGATGAATCACAGGCCATAGGATACAGGGAGTTCCTCAGGCGCCTTGACGGCATCAAAAACCCCCTCCTTAATGATGATATGATGTCAATGGCCAGGGCAGTGTTCCATACAATCGCCCAGGCAGAGTCATCGGTACACGGCAAGGGACTCGATGAGATACACTTCCATGAGGTCGGAGCTGCAGATGCGGTTGCAGATGTTATCGGGGCGGTCTTCGCCTACTTCGACCTTAACATGCACATGGATAAGGTCTACACACTACCTGTTTCGGTTGGGGGAGGCAGGGTCATGGGAGCCCACGGCATAACACCGGTACCCGCACCTGCAACAGCAGAAATCCTGAGGGGCTTCCCAGTGGAGGGGGGGCCGGCCGAGATGGAACTTACAACACCAACAGGGGCGGCGCTCCTGGTTAACATGGCAGAGGGCCACAGGAGATTCTACCCTCCAATGGAGATACAGGCCACAGGCTACGGCGCAGGCAGGATGGACCCGGACTTCCCCAACGTCCTCAGGATCCTCAGGGGAAGGGAACCCCTACCCTCCGACAGGATAGTCCTCCTTGAGACAAATGTTGATCACCTGAGCGGGGAGGTCCTGGGGAGCCTCTTCAAGCGACTCATGGATGAGGGGGCCCTTGACGTGACACTAACCCCTGTTATAATGAAGAAGAACAGGCCGGGTCAGCTTATCAGGGTAATATGCAGGGAGGCGGAGCATGAAAGGATCCTTGAGGCCCTGTTCAGGGAGACCGGGACGCTTGGGGTCAGGGTTTTCCCGCAAGTCCACAGGAGCATACTTGAAAGGAAGATAATAGAGGGGGAGGTTGAAATCAGGGGGAGGCGCAGGGCAAGGTTCAAGGTAGGATTCCTTGGATCCAGGCCACTGAACGCAAGGATAGAGTACGATGACGCCCGGAGGATATCCCTTGAGACCGGCATACCCCTCAGGGATGTTATTGAGATGGCGGAGGAACAGTTCAGGGCGTCTCTACAGAGATCAGGAGGTCAATGA
>MKIIPDPF_00435	
ATGAAGGTGCATCTGCGTATATTCATTGAGGTTGAGAACCTCGGGCGTGTCATGAACATACTGGCTGATGAGGGCGTCACAGGCTTCTACATTGTGGAGTACAGGGGTGTTTCCCCGGCAGAATGGAAGGGATTCACTGTTAAGGAGGACCCTGAATCAGCCATCTCACTGATACATGACTATGCAAGGGACGCCGTCCTCGTATGCTCCGTTGTGGATGAGGAAATGGTTGAACCCATCATAAAAAGGTTCAGGGATGATATGGGTGAGGAGAAATACACCATAATGGAGATCCCCATAAAGAGGATAATAGTAAACTCCCCGGGTACCTAG
>MKIIPDPF_00436	
TTGAAGGAAGAAGTGAATGTTAACGGGATTGGAGTATCATTTGAAGGCGATAAGGTGGTGGTCTCTGGGGATTCTGGATTGGTCGTGGCTGGAGACTCCATCCTATTTACCGGTGAACTTGAATATGAGATGGTGTCAGGGGATATTGAGGTTAGCTCCCTGGAGAATGTTACCTGCGCATCATCATATCATGATGGTGCCCTGGATCTCCTTGTGGTCCTTGGGGAGCCCTGCGGTGACCGTGTCCTGGAGTGCTTCAGGGCCGCGGTTGAGGAGGCCTCCCTCAGGGCAGGGATACTCATGAAGCTCCTGAGGTCCAGGATAACCCTTGTATCCCTCCCTGGAAGCTCAGAATATGATGATTCCTGCCTCAGGGGTGCTGTGGGGGATGTTCTCGGCAAGATCCTCCTGCCGGGTCCCGGTGTTGAGGAATGCCTAAGGATGCACGGTGCCGGGATGGAAGAGATGGTTGATGCTGGAATGGAGCTCTGTGTCGGTGTTGAGGTCACCGCTGAGCTCCGGGAAAGGCTTGAGGCCGAGATAACCCGGGCCCTGGGTGACCTTAATGTGAGGGCCCTTCTTGCAGCGGCACTCCACCTTGAGGATGACATAGAAAACCGGAGGCTCCTTGGCCTTGACCTCAGGGATGACCCGGCGTTCCTGTACAGTGATGAGGTTATAGGGATGGCCATCGCAAACCAGATAGCCGGTACAAAGGCCATATTTAACTTCAAACGCTATGATGAGGAGAAGCCCGGGGTTATAGGTGGGCTGGGCCCCATGGTTGATGATGCTGTTGCAGGGCTCATAGCAGGGTGCATGTCCCGCATCTTTGAATGA
>MKIIPDPF_00437	
ATGGACTTCATCAGGAAATTTGCAGGTCTCCTATCCTTCTCAACCATCGTTCCGATCCGTTCAGATGCGAGTGTTGAGGATATAGCATCCCTGACCCTCCACTGGCCCCTTGTTGGGCTGTTCATTGGGGGTGTTGTGGGTTTAAGCGGACTTATCTGTTCAATGGTCCTGCCGGGGCCTGTTGCTGCATGCCTGGCCTATGCTGTGGCCGTCTGGTTCACCGGTTTCCATCACCTTGATGGGCTGATAGATATGGGTGACGCCCTCATGTCCCACGGGACCTTTGAGAGGAAGGTTGAGATAATGAGGGACCCCAGGATAGGTACAGGCGGCCTGGGGCTTCTTATAATCGTATCCTCCACCACCATTGCATCAATTTACTCCCTTCCTACGGACCTTATCCTTCAGGGGCTTCTCATTTCCGAGGTTGGGGCCAAGGTGGGTATAACTGGATGTGCCCTTGTATCAAGGCCCCTTGACACCGGGACCGGACGCTACTTTATACTGGCTGCCAGGAGGGGTGGTGCTCTCCCTGTCTGGCTCATCTGGATGGTTGCAGGATACCTCATCCTCGGGCTGCCGGGGGCAGTCTCGGTTGTCTCCGCAATCCTGGCAGGGGTCTTCATGGGACTTGTTGCAAGGAGGAACTTCTACTGGAGTACTGGTGACGTACTCGGCGCATCCAATGAGTTTGCAAGGATGATGTCCCTACTGGGGCTTCTTGCAGGTGTCAGGTTAATATGA
>MKIIPDPF_00438	
ATGGATGTTAAGGTTCTGAGACTGGGTCATCGGAGATCAAGGGATGCAAGGATAACCACACATGTATGTTTAACCGCAAGGGCCTTCGGGGCCTCGGAGGTTATACTGAGTGGTGAGGAGGATCGTAATCTTATGGAAAGCGTTGAGGATGTTGTTGAACGCTGGGGCGGTCCATTCAGGGTTAGCTACAGGCGTAACTGGCAGGGAGTCATTGATGAATGGAAGAGGAGCGGTGGGGAGGTCGTGCACCTTACAATGTACGGGCTCCCTGCAAGGGACGTTATACCCTCCATGAGGGAGACAGGGAGGGATAAACTGGTGGTTGTCGGGGGTGCAAGGGTCCCCGGGAAGGTCTACAGGCTGGCCGACTACAACGTTGGTGTGACAAACCAGCCCCACTCCGAGGTATCATCCCTTGCCGTGTTCCTCCACATGCTGTTTGATGGTGCTGAATTCGACCTTAAATTCAGTGCTGCCATGGTGGAGGTGGTCCCCCAGGCCCATGGTAAAAGGATTAGGACAGGGGATGGTGATGAGGATGCTGAAATTGATTGA
>MKIIPDPF_00439	
ATGAGGATGCTGAAATTGATTGATAACCTTATCGTAAGGGAGACCCTGACCTCCATAAGGCGTAAGGGGGTTGGAGCTGCGGATTTCAGGCGGGGACTCTCTGAGCTGGGGCGTTACATGGCCTATGAATTTGCAGACACCCTCAACTACAGGGATGTGGAGGTTGAAACACCCCTGGGCGTTGCAGGTGGTGTTGAGATAAGCGACCGGGAAAGGATGGTTGTTGTGAGCATACTCAGGGCCTCGCTGCCCTTCAGTGAGGGTGTGATGAAGGTTTTCCCTGAGGCCCATCACGGGATCATAGGCGCCCGGAGGTCAGATGAACCCCCATTCAATGTATCCATAGACTACATAAGGATGCCCCGGCTGGATGGCCGGATCCTTGTGGTGGCTGACCCCATGCTTGCAACCGGTAACACCATGCTGGGCATACTTGAGGAGCTGGGGGGTTTCGGGTCCCCTGATAGGACCGTGATATTCAATGTGCTCTCCTCAAGGGAGGGCCTTGAAAGGGTGCTCAGGCGGGACCTTGAGGTCTACACCTGCGGTGTTGATGACAAACTCAATGATAGGGGGTACATTGTCCCGGGCCTCGGTGATGCAGGTGACCTGGCCTTCGGCAGGCCATCAGAATGCAGAAAATAA
>MKIIPDPF_00440	
ATGATTGAGATAACACTACCCGCAGACCCTGCAGAGATAGGGAAACTTGAGGTGGGTGACAGGGTCCTCCTCAGGGGCACCATCTTCACAGGAAGGGACGCGGCACTCCCGAAACTCGTAGGGGCGCTTAAAAATGGTGAAAGTCCCATAGATGTCCAGGGGGCTGCCATAATGCACACCGCCGTAAGCCCTGCCGGGATAGCCCCCACAAGCAGTAACAAGGAGGATATAGAGGAAAGCATACCCTACCTTGCATCTGCAGGGGTCCTGGTACATATAGGGAAGGGTAAGCTTGGCGATGACACAATCAGGGCCCTTGGAGAGGCAGGGGCTGTTTTTATTGTAACACCACCAGTAGCGGCACTCCTCACAAGCAGGGTGAAATCCAAGAGGGTGGCGGCATTCGAGGAGGAGGGCATGGAGGCCATATTCGAGTTAAGGGTTGAGGGGATCCCTGGGATAGTTGCAGCGGCCTCCGGGAGATCCATATACAGTAATGAATGA
>MKIIPDPF_00441	
ATGGATGAAAAGGGCCTTTCAAGGGAAGAGGTGCTCCGGCTCCTGGAGGAATACCGGAAGCAGGATATGAGCTACAGCTCCGGAAGGATACTGGGCTCCATGTGCACCTGCTCCCACCCCCTTGCAAGGGAGGTCTACTGCAGCTTCCTTGAATCGAACCTGGGAGACCCCGGACTCTTCAGAGGCACCAGGGACCTTGAATCAAGGGTAATAGGGATGCTCGGCGCCCTGATGGGGAATGCTGATGCCAGGGGGCACATCGTAACAGGGGGCACCGAGGCCAACCTCATGGCCATGAGGGCCGCCAGGAACATGTCAGAAACCAAGAAACCCGAAATAATAGTACCCAGGTCAGCCCACTTCTCCTTCAGGAAGGCCGCGGATATACTCCGCCTTGAGCTCAGGGAGGCTGAACTGGATGATAACTACAGGGTGGACACGTCATCGGTTTCGGACCTCATATCGGATGACACCGTGGCGGTTGTGGGGGTTGCAGGGACAACGGAGCTGGGTATGATAGACCCCATCCCTGAACTCTCAGAGATCTGCCTTGAGGAGGGCATCCACCTCCACGTAGACGCCGCCTTCGGGGGATTCATAATACCCTTCCTCAGGGAGGCCGGTTATGAGCTCCCTGAATTCGATTTCAAACTCCCAGGGGTGTCATCCATAACCGTCGACCCCCATAAGATGGGCCTGGCACCCATACCCAGCGGATGTATCCTCTTCAGGGACGAATCCAGCCTTGATGCCATGAGCATCGACACACCCTACCTTACAGAGAAGCAGCAGTCAACCATAGTGGGCACAAGGACAGGTGCATCGGCTGCAGCCACATGGGCCGTTATGAAGCATATGGGCCGTGAAGGGTACCGTAAACTGGCCCTGAAGGTTATGGGGGTAACATTTAAGCTCCTGGAGGGCCTCAGGGGCCTCGGCTACATACCGGTCACCGAGCCAGAGCTCAACATAGTGGCATTCAACCACCCCTCAATCCCACCAGGGGAACTTGCAGGGCTCCTTGAGTCAAGGGGATGGGCGGTTTCAGTTGCATCCTGCCCCCCCGCCATAAGGGTGGTCCTGATGCCCCATATCAGGGAGGAGCACATTGAAATTTTCCTCGGGGACCTTGAAGGCCTCATCTGA
>MKIIPDPF_00442	
ATGGCTAAGTATGTGGCGTTTTTTGAGGAACTCGGTAAGGATGATGTGGGAATTGCCGGTGGAAAGGGGGCTAACCTTGGTGAACTGACACAGGCAGGCATACCAGTCCCTCCGGGCTTTGTTGTAACAGCAGCAACCTATGAAAAGTTCATGGCAGATACGGGCCTCCAGTCCGTGGTCATGGACATGCTGGAGAACCTTGATGTGAACGACACAAAGGAACTCCAGAGGGTATCGGCGGAGATAAAGGATATAATCACATCAACAGAGATCCCGGAGGACATACAGACACTCATAATAGAATCATACAACGCCCTCTGCCAGAGGATAGGGAAGGACGACGTATACGTGGCGATACGTTCCTCGGCCACAGCAGAGGACCTCCCGGAGGCATCATTCGCGGGTCAGCAGGACACCTTCCTCAACATAAAGGGCGCCGAAGATGTCATGGAGTACGTTAGAAAGTGCTGGGCATCCCTCTTTGAGGCAAGGGCAATATTCTACAGGGAAGAGAACAACTTTGACCACTCCAGGGTCTACATAGCCGTCGTGGTCCAGGAGATGGTTGATGCCGAGAAGGCCGGAGTAATGTTCACGGTCCACCCGTCAACAGGCGAGGACAAGATCCTCATTGAAGGGTCATGGGGACTTGGAGAGGCGGTTGTTTCAGGCTCAGTGACCCCCGACACCTACTGGGTTGATAAGAAAACAGGGAAACTCCTTGAATTCACGGTGGGTGAAAAGAACGTCATGTTCACAAGGGAGGATGGAAAAACCGTTAAAAAGGAGGTCCCTGAGGAACTCAGGAACAGAAGGGTCCTCTCCGATGAAGAGATCGCAGCCCTCAACGAGATGGGTAAAAGGATACATGAACACTACGGCTACCCCCAGGACACCGAGTGGGCCATAATGGACGGTAAGGTCTACATGCTCCAGTCAAGACCCATAACAACCCTTGCAGAAGCCACCGGGGAAACCGTGGAGGCGGCGGAGGCAGAATCAGGGGAGGTCCTGGTGAAGGGCCTCGGGGCAAGCCCGGGCATTGCATCAGGTAAGGTCAAGATAATCAGGGAGATCCATGAACTCGACAAGATACAGGTCGGCGACATCCTCGTGACGGTCATGACAACACCGGATATGGTACCCGCAATGAAACGCGCCAGTGGTATAATAACCGATGAGGGAGGAGTCACATGCCACGCAGCCATAGTCTCCAGGGAACTTGGAATCCCGTGCGTTGTGGGTACAGGGAACGCAACCCAGGTCCTCAGGGAGGAACAGGTGGTCAGCATCGACGGTAACAGGGGACTCGTATATGAGGGGCGCGTCCTTGGCGAGGAGAAGGCTGAAGCCGCACCCGAAACCGTCACGGTGGAATCACCACTACTCACGGTAACAGAGGTCAAGGTCAACGTGAGCATGCCTGAAGCCGCCAGGAAGGCTGCTGCAACAGGCGCGGATGGTGTGGGTCTCCTGAGGACCGAGCACATGATGCTCACAACAGGGCTTCACCCAAGGAAATTCATTGAAGAGGGACGTGAGGATGAACTGGTCAGGACCCTGGCCGAGAACATACTCAAGGTTGCGGATGAGTTCTACCCACGCCCGGTATGGTACAGGACCCTTGACGCGCCAACAGATGAATTCAAGACCCTTGAGGGCGGAGAGAACGAGCCCTACGAACACAACCCCATGCTTGGCTGGAGGGGTATACGCAGGGAACTCGACGAACCCGAGATACTGAGGGCAGAGTTCAGGGCAATAAAGAAACTGCATGACCAGGGATACACCAATATAGGCATAATGATACCCCTGGTCCAGCACCCGGATGAACTCCGCAAAGCCAAGGAGATCGCAGAGGAGGCAGGCCTGAAACCCCACAGGGACGTTGAATTCGGTATAATGGTCGAGACACCCGCAGCAGCCCTCATAATAGAGGACTTCATAGAGGTGGGCGTTGACTTCGTCAGCTTCGGAACAAACGATCTTACACAGTACACCCTTGCAATTGACAGGAACAATGAGCACGTAGCGGACCTCTACACAGAGGGCCACCCCGCCGTACTGAAACTCATCGAGAGGGTTATAAGGAAGTGCAACGAGGCAGGTGTTAAGACAAGCATCTGCGGACAGGCAGGAAGCATTCCAAGGATAGTTGAAAAACTGGTTGAACTTGGAATAAGCAGTGTATCAGCCAATACAGATGCGGTTGCAGAGGTAAGGAAAACCGTTGCACGGGCCGAGCAGAGACTCCTCCTGAAGGCAGCGAGGAAACTACTCTAA
>MKIIPDPF_00443	
ATGGTTCGTGCATACACGAGAAGAGATTATATCAAGAAGATCCCCGGATCAAAGATCGTTCAGTATGATATAGGTAATCTAGCAGCGGAATTCCCCATTTCAATGAGCGTGGCGGTCAAGGCACCCACCCAGATAACCCACAACGCCCTCGAGGCAGCTAGGATAGCATCCAACCGTTACATGCAGAGGCGAGCGGGGAAGATGGGCTACCACCTTAAGATAAGGGTGCACCCTCACCACATTGTCCGTGAAAACCCAATGGCGACAGGTGCCGGGGCTGACCGTGTCCAGGATGGTATGAGGAAGGCATTCGGGAAACCAGTAAGTAGAGTTGCTCTTGTAAAGAAGAACCAGAGGATAATTACAATCGAGACAAACAAGAGGAACTTCAAGGACGCCAAGGAAGCCCTGAGAAGGGCTGCCATGAAATTCCCTGTACCATGCAGGATCGTCGTTGACAGGGGAGAAGAACTCATAAAATAA
>MKIIPDPF_00444	
ATGGAATACCTCTTAAAGGTTTATGGTGTCATCATGAAGATAGCTGTAACTGGTAAGGGAGGAGTCGGGAAGACGACCATTGCAGGTACGCTTGCATGCATATTCTCAGAAGAATTCAGGGTTTTTGCAATAGACGCTGACCCTGATATGAACCTCGCATCGAGTATAGGGATAATGGAGGACATAACCCCCATTGCAGAGATGAGGGGGATTATAAAGGAGAGGACTGGTGCAGAGCCTGGTTCCTCCTTCGGTGAGGTTTTCAGGCTCAACCCCAGGATAAGCGACCTTCCTGAGTCCCTCTCGGTCACCCACCCCCGGCGCCCCAACCTGAGGGTTATGGTGATGGGTACCGTGGAGCACGGGGGTGATGGCTGCGTCTGCCCGGCCTCCGTACTCCTTAAGGCCCTCCTGAGGCACCTCATAGTACGGAAGGATGAGATGGTCATCCTTGACATGGAGGCTGGTATAGAGCATCTTGGCCGTAAAACAGCCGAATCCGTTGACCTGATGCTTGTGGTCGTTGAACCCGGCCTCAGGTCCATTGAAACAGCTTCAAGGATAAAGGGCCTTGCAGGGGACATCGGGATAGAAAGGATCATGGCCGTCATAAACAAGGTCACCGGTGAGGATGAGGAGGAATTTGTAAGGGAGAAGCTTGAATCTATGGGGATACCCGTCCTTGGAACCGTGCCTGCAGATAAAACCGTTATAATGGCTGATATGAACGGCGAACCCCTCAGCAGGTACCCTGAATCAGCTGCATACAGGGCCATAAGAAAGATCTCAGAAACCATAATATCCATGAAGAACCAGAAGGAATGTTAA
>MKIIPDPF_00445	
ATGAATGTGAGGATAACCGTAACCGCAGAGTATGATAACCATGAGGAAGCAGAAATCGTCATGAAAGCCCTCGAACCGGAAAACGAATCCTACGTGTACTCTGAAATTCAGGGATCAATGGTAAGGTTCCATATGGAGTCGGATTCCATTTCAACAGCCCTCAACACTGCAGATGATCTGATATTCTCTGAGATGATAGTTGAAAGTATGATAAGGTGA
>MKIIPDPF_00446	
ATGAAATTCAGACTTAAAGGCATGATAAAGCTAAGCAGAGAGGTTCCTGAAGCAGAGGAAGACCTTGAAAGGTTCTTTAAAGAGGCTGAAGAGGACATACTGAGAAGGGGGGTTCCAGGGGGCCAAGAGGAAGAGGCGAGCCATGTGAAATCATGGAAACTTGAAGGGGACCGGATAATCATCGAGATGGAATCAGGGCGGCGTGTCCGTGCACATGAAGGTCTCCTGAGGCTTAAAAAATCCCTTGGGCAGCTCCTTGGACCCGGATACAGGGCGGGGGTCCGGGGTATGAGTGTGGAGGATTACACCCTTGAGATGGATGCGCCAGGGGTCTCTGAAATACCGGGACTCGGGGAGCTCCCCTTCGTGGAGGAGGCCGTGGTGGCTGATGGTAAGATCAGGGTTAAGTTCAGCCCCCTCGGGGAGTCCGAGCTGCGAAGGCACGTGGTTGACAGGGTCGTGAAGCACGCCCTAAACCTTGTTGAATCATCCGCAGGTGAGGCTGAAGGGACTGAAACCAAGGACCTGACGGTTAAGGTGACAAAGGCAACACCCGGTGAGGTGGTTGCAAGGAGCAGGGAGATGGAGTTCCTCTTCCATGGTGAACCAACAGAGGAGGCCGTCCGCCTTGGATGGGTTAAGAAGTTTCCCGGGCGGGGCCAGTGGTTCTACGGCCCCCAGATAACCGCCCTCCACAGGGTCCTTGAGGACATCCTCATCGAAGGGATTGTGAAGCCCCTGGGATTCGTTGAGTGCCTCTTCCCCAAGCTCATACCCCTTGACGTGATGAACAGGATGAGGTACCTTGAGGGCCTCCCTGAGGGGATGTACTACTGCTGCGCACCCCGCAGGGACCCCGAGACCTTTGAAAGGTTCAAGAATGAGCTTGTGATAAACCGTGAGGTTCCGATGGAGCTCCTGAAGAAGGGTATAAAGGACCCCGGCTATGTTATTGCCCCTGCCCAGTGCGAGCCCTTCTACCAGTTCCTCTCACATGAGGTTGTGAGTGCAGAGGACCTCCCCATAAAGTTCTTTGACAGGAGCGGCTGGACCTACCGCTGGGAGGCGGGGGGTGCCAAGGGACTTGACAGGGTCCATGAGTTCCAGAGGATCGAGCTGGTGTGGCTGGGCACACCTGGGCAGACCGAGGAGATCCGTGACAGGACCGTGGAGTTGTCCCATGAACTGGCAGATGAACTTGAACTTGAATGGTACACCGAGGTCGGTGATGACCCCTTCTACCTTGAGGGCAGACGCGTGGAGGAGAGGGGTATAGAGTTCCCTGATGTCCCCAAGTATGAGATGAGGCTCTCCCTGCCGGGAAGGGATAAGGGTGTTGCGGTTGTATCCGCCAATGTCCATGGAACTCACTTCATAGAGGGCTTTTCAATCAGGGAGGCCCGTAACAGGAAAATATGGACCGGGTGTACCGGTATAGGACTTTCAAGGTGGATATATGGTTTCCTCGCCCAGAAGGGCTTTGACACTGAAAGGTGGCCTGAGGCCGTAAGGAAGAGGATGGAGAGGGTTGAGGTGCCCAGGATCCTCACATGGCCCCGGGTGGAGTGA
>MKIIPDPF_00447	
TTGAACTGTGACAAGCACCCGGAACGTGAAGGCATTGCATCATGCATAATATGTGGAAGGATAATGTGTGAGGAGTGCAGGCTGAGGCTTGGTGGTAAGAACTACTGTCAGAGCTGTGCCGACAGGATATTCCGGGAGAGGAGCGTGGAGGGTCCGGTGGATGAAGGGATGGGGGCCCTTAAGAAGCTCCTCATAACCTTCATCCTGATCATCGCCTTTCTCGTCTGCCTGTTCTATATCCTGTACCTGGTCTACCTTGCACCCTACTATGGAAGCCTTCAGAATGTAATCAGCATACTAATGGAGGACCCCCAGAGGATAATAAGGTTCCTCTCATGGAGGATCGGCTTCTGA
>MKIIPDPF_00448	
ATGGATGAACTTGTATCCAACAGCATCAGGCACCTCCCTGAAGGAGGAGAGATAACCGTCTCCCTTGAAGAGAAGGATGATGGCTTCATACGCTCTGTCACTGACAACGGCCCCGGGCTCCCTGATGACTTCAGTATTGAGGAATCAGGGGGCCTTGGAATGGAACTTGTAAGGAACCTTGCAGCCCAGCTGAACGGAGGGTCAGCTATGAATCCGGTGATGGAACAGCCTTCAGGGTTGAGTTCACCGAACTCAGGTATGCTGAGAGGCTTTAGGTTCCCGGAACCCTATATGCAGCAGGTAACCGGTGTCAGAAGCCGATCCTCCATGAGAGGAACCTTATTATCCTCTGGGGGTCCTCCATTAGTATGCTGA
>MKIIPDPF_00449	
ATGGTATGGATCCTTGTATCTGACTACAAAGCATACTTGAACGGTAACGTCTCACTTATTTTTGAACTCTCGGTTCTCAAGGGATCCATGTTCATAATCTTAACCTCACTCCTTCTCTACGCACTCCTCAGGACGTATCTGGTCTCTCTCATGGAGAGGGAGGACTCCCTGAGGGCCAGTGAAGAGAAGTTCAGAACCCTCTTCATGGAACTCTCTGTAGGCCTTGCCCTTTTTGATGAAAACTGGGTGATAGTTGAATCCAACCCCCTCATGGAGGAGATCTTCAATGGACCTGTTATAAGTAAAGTCCCCGGTGAACTGGATGGAGGGCTCCTCCCGGAACCTGGAAGGGAATCCCTTATAAGGAGGGATAGTAGGTGGATCCGTGTAAGATTTCAGAAGATCAGAGGGGGATTCCTAGGGATATTTGAGGACGTAACAGATATAAAAAGGTCTGAGGAGGCTGCCAGGGAGTCCCTTGAGAGGAACAGGGCACTGCTCGCCGAACTCCACCACAGGGTTAAAAACAGCCTCCAGCTGATATTAAGCCTTATAAACCTCCAGTCATACAGGCTGAGTGATAAAGAAGCAGCTGAAGCTATGAGGAGCCTTCAGAGGAGGATAAAGTCCATTGCAATCATACATGAGATACTGCTCTCAAGGGGGGATGTTGATGTCGTGGATTTCAGGGACTACACCCTCAGGCTTACATCATACCTCAAGGACCTTTACCGTTCAGATGCAGGGATCATGGTTGATGTCCCTGAACTTGCACTTAACATTGAGACCGCGATTCCCCTTGGAATCATATGGATGAACTTGTATCCAACAGCATCAGGCACCTCCCTGAAGGAGGAGAGATAA
>MKIIPDPF_00450	
ATGGCAGTGAATAAAGGAGACTTTATAAAACTTGAATTTACAGGAAAGATCAAGGAGACCGGCGAGGTCTTTGACACAACCAGCGAAGAGGTTGCAAAGGATGCAGGTCTTCAGATAAAGAAAACATTCGGCCCAATACCAATCGTTGTAGGCGGCGGCCACCTTATAAAGGGCCTTGATGAGGCAGTAACGGGTATGGAGGAAGGCGAGGAAAAGCACATTGAAATCGAACCAGAGAACGCCTTCGGTAAGAGGGACCCTAAACTCGTCCAGCTCATACCCATGAGGGAGTTCAAGAAGCAGGGAATAAAACCATACCCTGGAATGGTGCTCACAATCGAGGGCCATGAGGGAAGGGTCCTCAATGTTTCAGGCGGCCGTGTCAGGGTTGACTTCAACCATGAACTTGCAGGCAAAACCCTTGAATATGATGTTAGGGTGGCCGAGATCATCACCGATGATACCGAGAAGGTTAAGAGCATGATCCAGCTCCACTACCCTTCACAGAACATGGACATCGACAAGACAGAGGTCAGGATAGAGGATGGTACGGTGACCATCTACATGGATGAGATGACCAAGTTCGATAACAGGCCATACATGGACGTGACCCTTGCAAGGTTCAGGATATCAAGGGACATCTGGCAGAACATGGAGGGCATTAAAAGGGTTGAATTTGCAGATGTCTTTGAGAAAAAGGATGAGGAAGTCACTGAGGAGGAAGCAGAGGAGTGA
>MKIIPDPF_00451	
ATGCCCCCTGAACCTTCATTCCTTGAGAGCATCATTGAGAGGGACCTTGAAATAATCAGGCGTGATGCGCATCTGAGGCCCGAGTACGGGGACCACTCCCCTGAACCCATGATAATGGCTGACTTCACAGAGTACTCCCCCTTCCATAAAGGCCACAGGCACTGCATGATGGAGGCAAGGAAACGGTTCCCCGGAGCCCTCTTCGTCGCCATCATACCAGGACCCCTCGAGCGCAGTGGGAGGGGAGTACCCTACATAATGAGCCGGGAGGCGAGGGCAGAGATAGCCATACGCGCCGGTGCAGATATAGCTGTTGAGGGACCCCCCATGGGTGTTATGGGGTCAGGGCAGTACTCCCTCTGCCTTGCAGGGATGTTCAGGGCCCTTGATGCCAACAGGATACCCAGGGGTTACAGGCAGGTCCCTGGCTTTAAAGAGGTCCTCAGGAGAATAAGCCACGGCCACAGGGTCGTCCCAAGACCATACAGGATCGTGGACCTTGATGAGGGCGAAACGGTCCTTGAGGGACCCCTTGAGGAGGACAACTATGTTATAGTTTCACTTGCACGGGCCCTTGGTAAGGTTGGCTTTGACTTCACCGGCAGGTTCATATTCATTGAGAGAATCGGGGGGGTCAGCGGGACACGGATAAGGAGGGCTGCAGCGAGGGACGAGCTTGAATCGGTATCCCACATGCTACCCCCAGAGACACTCAGCGTCCTTGAAGGTGAGATAAGGGAGGGAAGGGCGCCTATGCATGAAATACGCCTTGAGGACAGGATAATCAGGAACGCAGAAACACTCCCCCGGGATGAACTCATGGACCTCAACCTCTTTGATGAGGTAACCGCATTAGCCATTCTAAGGAGAAGGCCCTACAGCAGCATCAAAGAGGTGGAGGCAGCAATACCCGGATCATTCAGCCGGCACCACAGACAGCGCATACTATCGGTCCTTGAGGCAAAGGTTCATAAGGGGCTGATCCATAAATATATAGAAAATTATCCATCCGTAATTCGAATTCTTGGATTTAAGGATAAACAGGTCCTTAAAGAATTTAAAGATAGAATACCACACAGGAGGCTAGAGATATGGCAGTGA
>MKIIPDPF_00452	
ATGTTTGACCTTTTACTCGAGAACTGCAGGATCGAAAGGGACCTCATTGTGAATATTGGTGTTGATGATGGAAGGATAGCCAGGATATCCCATGAAAAGCTCAGGGCCTCGGAGAGGATTGACCTTAAGGGCTATTTCGTCCTCCCAGGACTTATAGATGCCCATGTGCACTTCAGGGACCCCGGGCTTGAGTACAAGGAGGACTTCAGGACAGGATCCATGGCAGCCGCCCATGGCGGTTTTTCAACGGTCATTGACATGCCAAACACCATACCCCCCACAGATAATGCCAGGGAATTCAGGAGAAAGATAAGGATAGGTGAAGGTAAGAGCATCGTCGACTTTGGACTGCATGCAGGTTATTCCGATCCATCAGAAATCGAGGAGGTGCTTGAATTAAAACCCGCATCCTTCAAGGTCTTCATGGATCTTGCAGAGATACCCATGGTTGACGCCCTCTTCAGGAGGCTCAGGGAGCTGTCATCAGGGGTGCCTGTGACGGTCCACTGTGAGAACAGGGAGGTTATAGGGCGCTCCATGGAGAAGCTCGAGGGGCGGGATGACCCCTTCGCCTATTCACTTGCAAGGCCTCCCCTTGCAGAGGAGGTCTCCGTTGCCGAGGTCCTGGCGCTTGCACTGCACCATGGGCACCCCGTCCATGTGTGCCATCTAAGCACTCGGAAGGCCCTTGAAGTCATCGAACCCTTCAGGGATTATGTTACATGCGAGGTCACACCCCACCACCTCCTCCTGGACTCAGGGTCCCTTGAAGGGTTCGGTACACTTGCAAAGACAAACCCGCCCCTGAGGGCGAGGGGTGAGGGACTTTCACCTGAAGATCTTGGGAGGATCAACATCATCGGGACCGACCATGCCCCACACACCCTCGAGGAGAAGGAGCGTGGTGTGTGGGATGCTCCGCCAGGGATACCTAACCTTGAGGTTGTGCTCAGACTCCTCCTCACCCTGGTGTCCATGGGGAGGGTGAGTCTTGAGACCGTTAGGAGGATGCTTGCCGAGGGACCTGCAAGGATCTTTGGTTTGAGGTCCAAGGGCCATATAAGGGAGGGTATGGATGCCGACTTTGCCGTTGTTGATCTGAAGGCCGCCGGAACCATAAGGGCTGATGAATTCTACAGTAAAGCCCACTACACACCCTTTGAGGGCTTCAAATATACCGGTGAGGCTGTGATGACCATTGTAAGGGGGCAGGTTGTTATGGAGGATGGTGAGGTCCTTGAGGGTGATGGCAGGTACGTGGCCAGCGAACATTGA
>MKIIPDPF_00453	
ATGTGTGAATCAAACCTGTACTCTGATGATGGGGAACTCCTCATGGAGGACGTTATACTCATCGAGGTCCTTGATGATGGCATAAAGGCAACTGACATCCTTAACACATCAAGGGAATTTAGGGGATCACTCACAAGACTCGACCTTGACAAGCACAGGATATACATCAGGCTGCAGTAA
>MKIIPDPF_00454	
ATGGATAACGAAAAGAAACTATTCCTTAAGGCTCTTAAGAAGAAGTTTGAGGGAGAAGACCCTGAAGAGAAATCCACAAACTTCTACTGCTTCGGAGGATGGGAACAGTCTGAACGTAAGAGGGAGTTCACAGAATACGCCAAAAAGGCTGCTGAAAAGAGGGGCGGAATACCATTCTACAACCCTGACATAGGTGTGCCTCTGGGTCAGAGGAAGCTCATGGCTTACAGGGTCTCAGGCACAGACGCCTACGTTGAAGGTGACGACCTCCACTTCGTCAACAACGCCGCCATTCAGCAGATGGTGGACGACATAAAGAGGACCGTCATCGTTGGTATGGACACAGCCCACGCGGTTCTTGAGAAGAGGCTCGGTGTGGAGGTTACACCCGAAACAATCAACGAATACATGGAGGTAATCAACCACGCCCTCCCGGGCGGTGCTGTTGTCCAGGAACACATGGTGGAGGTCCACCCTGGAATCGTCGAGGACTGTTACGCCAAGGTATTCACAGGTGACGACAACCTTGCAGATGAACTCGACAAGAGGATACTCATAGACATAAACAAGGAGTTCCCTGAAGAACAGGCAGAACAGCTCAAGAGCTACATAGGTAACAGGACATACCAGGTTAACAGGGTTCCCACAATCGTCGTGAGGGCATGTGACGGTGGTACAGTATCCCGATGGTCTGCAATGCAGATCGGTATGAGTTTCATCTCAGCATACAAGCTATGTGCAGGGGAAGCAGCAATCGCAGACTTCTCATTCGCTGCAAAACACGCTGACGTTATTGAGATGGGTACAATAATGCCTGCAAGAAGGGCAAGGGGACCGAACGAACCTGGTGGTGTTGCCTTCGGAACCTTCGCTGACATCGTCCAGACTTCAAGGGTTTCAGACGACCCTGCAAACGTCTCACTTGAAGTCATAGCAGGTGCAGCAGCACTCTATGACCAGGTATGGCTCGGATCATACATGTCAGGTGGTGTTGGTTTCACCCAGTACGCAACAGCATCCTACACCGACGACATCCTGGACGACTTCCTCTACTACGGTATGGAGTACGTTGAGGACAAGTTTGGAATCTGCGGATCAGAACCAACAATGGATGTTGTGCGTGACATATCCACAGAGGTCACACTTTACAGTCTTGAACAGTACGAGGAGTACCCAACCCTCCTGGAGGACCACTTCGGAGGATCCCAGAGGGCAGCCGTTGCAGCTGCAGCAGCAGGATGTTCAACAGCCTTTGCAACAGGAAACTCCAATGCAGGTGTCAACGGATGGTACCTCAGCCAGATACTCCACAAGGAAGCCCACAGCAGGCTCGGATTCTACGGTTACGACCTGCAGGACCAGTGCGGTGCATCCAACTCCCTCTCAATCAGAAGCGACGAGGGACTTATCCACGAACTGCGTGGACCTAACTATCCAAACTACGCCATGAACGTGGGTCACCAGCCAGAGTACGCCGGTATAGCCCAGGCTCCACACGCTGCAAGGGGAGACGCCTTCTGTACCAACCCACTCATAAAGGTGGCCTTTGCAGATAAGGATCTCTCCTTCGACTTCACATCACCAAGGAAGTCAATTGCAAAGGGAGCCCTCAGGGAGTTCATCCCGGAAGGAGAAAGGGACCTCATCATACCTGCTGGAAAATAA
>MKIIPDPF_00455	
ATGTCTTACAAAGCCCAGTACACTCCTGGGGAAACCAGGATAGCTGAAAACAGAAGAAAACACATGAACCCTGATTACGAATTACGTAAATTAAGGGAAATATCAGATGAGGACCTGGTCAAGGTCCTGGGACACAGGAACCCCGGTGAAAGTTACAAGTCCGTGCACCCACCACTCGATGAAATGGACTTTGAAGAGGACATTGTAAGGGACCTTGTGGAACCAATACAGGGTGCGAAGGAAGGTGTAAGGGTAAGGTACATCCAGTTCGCGGACTCCATGTACAATGCACCTGCCCAGCCATACGACAGGGCAAGGACCTACATGTGGAGGTACCGTGGTGTTGACACAGGTACACTCTCAGGAAGGCAGGTTATTGAGATGAGGGAACTTGACCTTGAAGGGGTCTCAAAGGAACTGGTTGAAACAGAACTCTTCGACCCTGCAACAACAGGTATAAGGGGTGCCACAGTCCACGGACACTCCCTCAGACTCGATGAAAACGGTCTCATGTTCGACGCCCTCCAGAGGTACGTCTTTGATGAGGAAACAGGCCACGTCGTCTACGTCAAGGAACAGGTCGGAAGGCCCCTTGATGAACCTGTGGATATGGGCCAGCCCCTGGATGAGGAGGAGCTCAGGAAGATCACAACAATCTACAGGAAGGACAACATTGCTATGAGGGATGATAAAGAGGCAATTGAAGTTGTTGAGAACATACACACCGGCCGTACCATGGGCGGATTTGGTATGGATGTATTCAAGGAAGACCTAAGAAAAAGGCTAGGTGATGATTAA
>MKIIPDPF_00456	
ATGTCAGAAGAAACAGGATTCGTCGATATAAAGATCTTCCCCCAGAGGCTTCTCAAACCAGAGACAGTTGAGAAGCTGCTGAACAGGATATACGAACTCGACGGGATAGTAAGGGTCCTTGTCCACGGACCATCCATACCAGACAGGGTCTACTATGGACCTGCAAGGGGAACAGAGGTCCGGCACAGCGACAGGAAAACAATAACAGTCAGGGGAGAAGAAGTCGAGCTCAGGGTGAAGGTCGGTGAGATCATCGTGGGCATACTCCCGGAAGCCCTGGCGGAGAGGATGGAAACAATTGAAGAGATCCTGGAAGACGTGCTCCCATGCTCCTACAGGGTATTCGTAGGCGCCTTCACAAAGAAGGACATCACCATATCCGATTACCTCAAATACGGATTGAAATTTGAGGATAAAATAGATCCAAGAGTAATAGGAATGGTTGATCCAAGTTCAAGGTTGAAGGACACGGTTGTCAATATAAAATGA
>MKIIPDPF_00457	
ATGCCAATGTATGAAGACAGAGTAGATCTCTACGGGGCAGACGGTAAGCTCCTGGAGGAAGACGTTCCTCTTGAAGCCGTGAGCCCCCTTAAAAACCCGACAATTGCAAACCTTGTAAGCGATGTGAAAAGGTCAGTTGCAGTGAACCTTGCTGGAATAGAAGGAAGCCTCAGGAAGGCAGCCCTGGGTGGAAAATCCAACTTCATCCCAGGAAGGGAAGTCGACCTGCCCATAGTCGAAAACGCAGAAGCAATAGCCGAAAAGATTAAAAAACTCGTCCAGACATCAGAGGACGACGACACAAACATCCGCCTCATAAACAACGGCCAGCAGATACTTGTCCAGGTTCCAACCACAAGGATGGGTGTCGCCGCAGACTACACAGTCTCAGCACTGGTGACAGGCGCAGCTGTTGTACAGGCAATAATAGACGAATTCGACGTTGACATGTTCGATGCAAACGCAGTCAAAACAGCCGTCATGGGCAGATACCCCCAGACAGTTGACTTCACAGGCGCAAACCTCTCAACACTCCTCGGACCACCAGTACTCCTCGAGGGTCTTGGATACGGTCTAAGGAACATAATGGCAAACCACGTCGTTGCAATAACAAGGAAAAACACCCTCAACGCATCAGCACTATCATCCATACTCGAACAGACAGCAATGTTCGAGACAGGTGACGCTGTGGGAGCATTTGAAAGGATGCACCTCCTCGGCCTCGCATACCAGGGACTCAACGCCAACAACCTCCTGTTCGACCTCGTTAAAGAGAACGGTAAAGGAACTGTTGGTACAGTTATAGCATCCCTCGTGGAAAGGGCTATAGAGGACAGGGTCATTAAAGTGGCCAAGGAAATGACATCAGGCTACAAGATGTACGAACCAGCTGACTGGGCACTATGGAACGCATACGCAGCAACAGGACTTCTTGCAGCAACAATAGTCAATGTGGGTGCTGCAAGGGCAGCCCAGGGAGTTGCATCAACAGTACTCTACTACAACGACATACTTGAATATGAAACAGGACTCCCAGGTGTGGACTTCGGAAGGGCCATGGGTACAGCGGTAGGTTTCTCATTCTTCAGCCACTCCATCTACGGTGGTGGAGGTCCAGGTATCTTCCACGGAAACCACGTGGTTACAAGGCACAGTAAGGGCTTCGCACTCCCATGCGTGGCTGCAGCAATGTGCCTCGATGCAGGTACTCAGATGTTCTCCGTGGAAAAAACATCAGGACTCATAGGATCCGTTTACAGTGAAATAGACTACTTCAGGGAACCTATAGTCAACGTTGCAAAGGGCGCTGCAGAGATAAAGGACCAGTTATAG
>MKIIPDPF_00458	
ATGATAGTTGTCAATAAAGAGGACTGCATAAGGTGCGGGGCCTGTCAGGGTACCTGCCCAACTGCAGCCATTGAGGTAACACTTGAAGATGTCATCTACTGTGACATCTGTGGCGGGGAACCCAAATGTGTTGCAACCTGTCCAACAGGGGCCCTCAAACTCGAGGACCTTGTGGTTGATGAAGCAGGGAATACACAGGGCAGGATAGTCTTCAACCCTGATAAGTGTAACGAGTGCGGGGACTGCGTGGAGGTCTGCCCTCCCCAGACCCTGAAACTTGAAGAGGGCAAGGTTAAAAAGATACCGCTCCAGGGCTTCTGCGTCATGTGCCAGAAGTGTGTTGACATATGCCCGGTTGGAGTCATAGGCGTTGAGGGCATAAAGGAACCTGCAAAGATTGAACTGGACATTGAGGGCCCGGTATTCATTGCGGACTGTGTCGGGTGTGGAATGTGCGTACCCGAGTGTCCTGTTGACGCCATAACCCTTGAGGAGGTTGGCGGTGTCATTGAGATAGATGAGGACACCTGTATAAAGTGTGGTGTATGTGCACAGACCTGCCCGTGGAACGCTGTCTTCATATCAGGCAGGAAACCAGAGAAGAGGTCCAAGGAGATCAAGAAATTTGAACTTGATGAAGAGGCATGTATCGGGTGTAACACCTGTGTTGAGGCATGCCCCGGGGACTTCATAACAGCAAAAGCATCAAACCTCACGGTTGAACTCCCAGCCATCTGTACAGCATGCGGTCTCTGTGAACAGCTCTGTCCGGTGGATGCCATCGACCTTGAAGTGGAACTCGGACCCGCCAAACCGGCCAGTGAAGAGGGCCTTGTCTGGGATGAAGAGAAGTGTGACTTCATCGGTGCATGTGCAAACATCTGTCCAAACGATGCCATAAGGGTCGTGACAAAGGAGGGCATGAAGCTGCCTGATAATGTGAAGGTGGATGAGGAGCCATCCTTTGCAATGTGTACCCGCTGCGGTGCATGTACCATGGCATGTCCTAAGGGTGCACTGAGCCTTGTGGACATGGACAAGGTGGTTGATGGAGAGGTTGTTAAAAGGAAGAGGGTGCAGTACAACCCTGCGCTCTGTGACGAGTGCGGTGACTGTATAGAGGCATGCCCCTACGACATGCTGAAACTCACAGAGGAGAAGGTACCCCTCAAGGGATTCTGCATACTCTGTGATCAGTGCATACCTGCCTGTCCAAAAAATGCACTTTCACTGAAATAA
>MKIIPDPF_00459	
ATGGTTAAACTCACAATGGAACCTGTAACCCGTATCGAGGGCCATGCCAAGATTACCGTACACCTTGATGATGCAGGTAATGTTGAAGACACCAGACTCCACGTCATGGAATTCCGTGGATTCGAAAAGTTCCTCCAGGGAAGACCAATTGAGGAAGCACCAAGGATAGTTCCTAGGATCTGTGGTATCTGTGACGTTCAGCATCACCTTGCAGCTGCCAAGGCAGTTGACGCATGCTTTGGATTCGAACCAGAAGATGTCCTGCCTGCCGCCTACAAGATGAGGGAGATAATGAACTGGGGTTCATACATGCACTCCCACGGCCTGCACTTCTACTTCCTCGCAGCCCCTGACTTCATAGCAGGCAAGGACAGGAAGACCAGGAACGTTTTCCAGATCATAAAGGACGCACCTGAAGTTGCACTTCAGGCCATAGAGCTACGTAAAAACGCCCTTGAACTCGTCAGGGCAATAGGTGGCCGACCTATACACCCAACATCCTCCACACCAGGAGGTATTTCAACAGAACTCGATGATGAAACACAGAAGGACCTTCTCAAGAAGGCCCAGAGGAACGTTGAACTTGCAGAGGCCACCCTTGAACTTGCAGTACCCATATTCGAGGAGAACATTGACCTTGTGAACTCCCTCGGGAACATTGAAACATACCACACAGGCCTTGTTAAGGACGGTGTATGGGACGTCTACGACGGTGTCGTGAGGATCAAGGACAAGGAAGGAAACATGTTCAGGGAGTTCAAGCCAGCAGACTATGCCGACACAATCGCAGAGCATGTTAAACCGTACTCATGGCTCAAATTCCCGTACATCAAGGACCTTGGCTACCCTGATGGTGTATACCGTGTATCACCACTCTCAAGGCTCAACGTTGCAGACAAGATGCCTGATGCCGCTCCAAAGGCACAGGAGTACTTCAAGGAATTCAGGGAAAACTTCGGATACGCACAGCAGACACTCCTCTACCACTGGGCAAGGCTCATAGAGATCCTTGCATGTGCTGAATGCGCTGCAGACGCCCTTGAAGGCGACCTTTCAGGTGAAAAATTCCCTGACTCCCTTGAGAGACAGGCAGGAGATGGTGTGGGTATAGTTGAGGCACCAAGGGGAACACTCACACACCACTACACCTGTGATGAAAATGGACTCATCACCAGGGCAAACATCGTGGTTGCATCAATCCAGAACAACCCTGCCATGGAGATGGGTATCCAGAAGGTTGCCCAGGACTACATCAAGCCAGGTGTTGAAGTGGATGATAAGATATTCAACCTCATGGAGATGGTTATAAGGGCATACGACCCATGTCTCTCCTGTGCAACACACACCATTGACAGTCAGATGAGACTTGCCACCTTGGAAGTTTACGACAGTGAAGGCGACCTTGTTAAAAGGATCTGA
>MKIIPDPF_00460	
ATGGCCGAAAAAGTAAAAATAGGAACAATGTGGCTTGGAGGATGCGCCGGATGCCACCTATCCATCGCAGACTTCCACGAAGCACTTATTGATGTGATGGAACTTGCTGACTTTGAATTCAGCCCTGTTTTAATGGACACAAAATATGATGAAATCCCTGAACTTGACGTTGTGATCATAGAGGGTGGAATCGTAAACGATGAAAACAGGGAATTCGCCGAAGAACTGAGAGAAAAGGCAAAATTTGTCATAAGTTACGGTACATGTGCAGTTTATGGAGGAATACCTGGCCTCAGGAACCTCTGGGATAAGGATGAGGTCATCGAAGAGGCATACATAAACTCCATAACCACACCAAACGAGGAAGGCGTGATACCATCCGAAGAGGTACCGCACCTTGAAGGAAGGGTCAAACCCCTCGGTGAAGTAATAGACGTTGACTTTGAGGTGCCAGGATGCCCACCAAGGTCAGATGTGGTTGCAGAAGTTGTACTGGCCCTGCTAAAGGGCGAAGAAGTTGAACTGCCACAGACAAACCTCTGTGAAGTCTGCCCAAGGGAAAAACCACCGGAAGGCCTTGCAATGGACTTCATAAAGAGGCAGTTCGAGGTCGGTAAACCAGAAGATGACCTGTGCCTCATACCCCAGGGCCTCATCTGCATGGGTCCAGCAACAGTATCCATATGCGGAGCAGAGTGCCCCAGCATAGCCATACCATGCCGTGGCTGCTACGGTCCAACAGCACGTGTGGAGGACCAGGGCGCCAAGATGATAAGTGCTATAGCCTCTGACTACAAGGTCGAAGAGGACAAAACCGTCGACCCTGAGGAAGTGGCTGAACAGCTGGATGATATTGTTGGAACATTCTACACCTTCACACTTCCAGCCGCACTCGTACCAATGAAAATAAAGAAGGAGGGTAAATAG
>MKIIPDPF_00461	
ATGGCTGAAGATGACATAAAAATTGTGATGTTCTGTTGTAACTGGTGTTCCTATGGTGGGGCCGACACCGCCGGAACAGCGAGGATGCAGTACCCTACAAACATTAGGGTTATCCGTGTGATGTGCTCAGGAAGGATAGAGCCACAGTTCGTTCTCAAGGCATTCAGGGAAGGCGCCGACGGTGTTCTGGTAACAGGATGCCACCATGGTGACTGCCACTACGATGCAGGGAACTACAAACTGGACAGGAGAATGAGACTCATCTACAAACTGGCAGATGAACTTGGAATCGGCAGGGAAAGGATCCACCACGACTGGATATCCGCATCAGAGGGTGAAAAGTTCGCTGAAACCGTTAAGATGATGGTTGACAGAATAAGGGCCCTTGGTCCATCCCCACTCAAAAAACAGTTAGCTGAAGCATAA
>MKIIPDPF_00462	
TTGTCAAAGCTTAAATCAGGCACTCCCCTAATAGTGAATCACAGTGAAGTTAAGGTGAAAGTTATGCATGACATCATCAGGGAAGCCATAAATGACCCGGAAGCTGCATGGGAAATCATTAAGATGGACAGGAACGTCACAGAGGTGGTGGATGCTGTTTCTGACCTATCAAGAGAGGATAAAATCAAACTCGGAGCAACCTTCAAGAGATTTCCACTGGGATGTGACCTCACGGAGCTCATTGTAGGGACATGCGCATCCGACCTTGAGAGGATGGACCTCCTTGGAAACTGCATGGTAGCAGATGCCATCGGAGCAACCATACACGTGTGTGCATATGCATTTGCAGACATCGCCGAGAACTACGGTATGCGGCCGGTAGAACTCATGAGGGATGTCCGTGAGATAACCGAGGTCCCCCTCGACCTTGACCACTTTGGACGATACGGTCCCATGAGGTTCCCTCCTTCAATAACAGGCTGCGGGGGCCAGTGCTACCTCGAGGGACCGCCCTTTGAGGGCTGCCCGAGGGAACGCATACACTCGAGGCTCATTGACAGGGAGAAGGAGGGCCTCCCGGACAGAGAAGAATGGGTTGAACTCGCATCCTCGGTGGCGGTTAACCTTACACCGGTCCAGGGTGCCGATACACATGCAGCACCACTTAGCGAGGCAGAGGAGGTCCTTGAAATCGCAAGAAAGCACGGTAAGGGTGTTGAGGCCATAATGTTCGTTGGCGACGGGTATGATGACCTGATCTCAGGCTTTGAGGCAGGACTTGAGATGGGGGTGGATGTATTTGTCATAGAGGGAGGCCCCTTCAACCTTGCAGGTAACCGTCTGGACGCCTTTGCAGGGGCGGTTGCGGCTGCAAGGATACTGACACCTGGAAAGATAGTTGCAACCAACGGTGCCTATGAGGATGAATGCCGCATAGGACTCAGGGCGGGTCTCAATGCAATAATCACAGGGTTCCCCAGGAATCATCATGGATACATGTGCGGTTACAGTCCAGGGACAGCCAGGAGGGGTAGATTCGGGCTTCCAAGGGTCATGAAGATAATGAGGGATGAGGTCCCGGCTGGCCTCACACCGGTACCTGTACAGAAGCCCCAGCTCGAGGCCCTTGCAGCGGCGGTTAAGGCCAGCGGCACAGAGAACGTTTACCCTGAAAGGATAGGTTACACCTATGTGGGCGACGCCCACTGGGCCTGCCTCCCATCAACACCCATCTATGAGAGGGTCCGGGTAAAAAGGGATGTGAATGGCCTTGTTGAAATGGCTGAGGCCGGCGAAATATCTGGAACGGTTGCAATATTCGGTGCAAGATTTGTTTCATGGGTCATTGCAAAGAAACTGGACGGCCTGGTGGATGAATTCATCCTCGTGGACAGGGACCCGTGGGTCGAGTCCGTAACGGTGGATAACCTCAGCTCCGAACTCAAATCAGGAGTTCACGGCGGAAGATCCGATGATAGAAGGGCCTATGAACTTGCAGACTCTTCGGTGATATCAACAACGATTCCACAGATATCTGCAGGAATTTCCGAAAAATTCACTGACGCCATAACCCTTGTATGA
>MKIIPDPF_00463	
ATGAGCTTCGAACCAAAAATGGTTGGATTCTGCTGTAACTGGTGTTCCTACGGCGGGGCCGACACCGCCGGAACAGCGAGGATGCAGTACCCCCCCAACGTCCGGATAATACGGGTGATGTGCTCTGGTCGTGTAAACGCCTCAATGATACTCAAGGCATTCAGGGAAGGCGCGGACGGTGTATTCGTTGGGGGATGCCATATAGGTGACTGTCACTACGATTCAGGAAACTACAAGTGGAAGAGAAGAGCCCAGTTCATTGAGGACATACTCCCAGAATTTGGAATTGAAAAGGAAAGGTTCAGATGGGACTGGATATCAGCATCAGAGGGTGAAAAATTCCAGAAGACAATGCAGGAATTCCATGACCAGGTGAAGGCCCTAGGGCCACTCAGGAGGAAGGAGAAATACCGGGCCGGAAAGTGA
>MKIIPDPF_00464	
ATGAAATACCTGCTTGCAAGATCAACCGATGAGGAAATCAGGAAGAGGGGAGAATGTGGCGGTGCCGTCACAGGCATATTCAAGTACATGCTGGATAAGGACATAGTAGACGGTGTTCTGACCCTTGAAAGGGGAGATGACATCTACGACGGTATCCCGGCACTCATTGAGAGCTCTGAGGACATAGTATCAACCTGCGGCTCACTGCACTGTGCGCCCACAATGTTCGGTGACCTGATCTCAAAACATCTCAGGGAAATGAGGCTTGGAGTGGCTGTCAAACCATGCGATGCCATGGCCATAAGGGAACTTGAGAAGAGGAACCAGATAGACCCTGAAAGGGTATACAAGATAGGACTCAACTGTGGAGGAACCATCAGGCCGGTTTCAGCTCGGGAGATGATAGAGCTGTTCTATGAGGTGGACCCCGACGAGGTTGTGAAGGAGGAGATCGATAAGGGGAAATTCATAGTTGAACTTGCAGATGGAACCCGCAGGGAGATATCAATAGACTACCTTGAGGAGGAGGGTTTCGGCAGACGTGAAAACTGCCAGAGATGCGAGATGATGGTCCCGAGGAACGCCGACATCGCCTGCGGTAACTGGGGAGCCGAGGAAGGATGGACCTTCATAGAGGTGAACACGGAGAGGGGTGAAAAACTCCTTGAGGGAGCAAGAAGCGGGGGCTACATTGAGACAAAAACTCTCCCCAAGAAGATGATAGATATCAGGGATAAGATGATAGATATCAGGGATAAAATCGAGAAGGCCATGATAAGGATGGCGGGAGAATTCCAGGACAAATACCTTGAAGAGGAGTACCCATCCATTGAGGAATGGGATGAATACTGGAGGCGCTGCATAAACTGCTTCGCATGCAGGGACGCATGCCCGGTCTGCTTCTGCAATGAATGTGAACTTGAAAGGGACTACCTCATGGAGGCAGAGGACCGCACACCGGACCCCCTCACATTCCAGGGGGTCAGAATGTCCCACATGGGATTCAGCTGCATTAACTGCGGCCAGTGCGAGGACGTCTGCCCCATGGACATCCCAGTTGCAAGGATCTACCATAGGATCCAGAGGAAGTACCGCGATAGAACCGGGTTCACAGCAGGTATCAGCCAGCAACTGCCACCAATGTTCAGCGGGGAAAAGGACTGA
>MKIIPDPF_00465	
ATGATGGTGAAACATACAGTATGCCCATCCTGCAGTGCCGGCTGCGGGGCGAACCTTATAGAAATTGAAGGATCCCCGGTGGGTACCTACCCCTACAAGAGGCACCCTGTTAATGAGGGGAAGACCTGCAGACCCGGCAGGGAATGCCATGAGATACCCGTAAAGGAGAGGATAACATCCCCCGCCATAAAAAAATCAGGAGCACTCACGGGTGCCGGCTGGGAAGATGCACTGTCACTGCTTGCAGATAAGCTGAGTTCCACATCCCCTGAACAGATATCTGTTCTTGCAACAGGGACCCTTACAGATGAAGAGGCAGCAAAGCTCGGTGAACTCACAGAAAAACTTGGAATAAATGCAGGTGTATTAACGGGTTTCCCTGAATTCAGCTACCCTGAAGTCAAAATCGAGAAAATTAAAGATTATAAAAGTATAGCTGTCATCGGCGATCCACTGACCTGCGCGCCCCTAATTGGAAGGAGGATATTCCATGCAGCCGAGAGGGGTGCAGAGGTAAGATCCTATGACACACGGGACTCAACCAGGATGAGCCTCAACTTCAATTCACACATCCGCTTCAGTGGAGCGGAGGAACTTGTCGGCGCCCTTGAGGAACTCCCTGAAGGATCACTCCTCATCATAACACCCGAGATACCAGGGGTCATAGGAAGCGTCGTTGAACTTGCAGACCGGAAGGGACTTGATGTCATCCCCATCCTTGAGGACTTCAACACAAGGGGGGTCATGAAACACCTCAAACCATTGAGTGAACCGCCCGCAGAAGCCGAAATTGTATGGTTAATCGATCCGGGAGCAGAGGCTGACCATGAAATCAGATCAGACTTTCTTGTTCTACAGTCCATAAGGAGGGGAGAATACAGTCCCGATGTCTTCATCCCCACAGCCGCCTGGTGTGAAAAATCAGGCTCATACACAAATGCCCTTGGATACACCCAGAGACTTGAACCAGCACTCCCCAGACCAGCGGGAGTCCTTACAGATGGAGAAATATTTGAAAGAATTTCAGATTACCTGGAGAGGTGA
>MKIIPDPF_00466	
ATGGAAATACAGATTCAGAAGATTGGACTTTTTCGCCCTGAGAAAAATCCAAAATCATGCACCCTGAGCCTTGACCTTGACTGGAAAATAGATTACACCTACTTCAGGAAGGATTCGGTCGGCTACGTGTTCTACGTGACCTCAAAAAATGACCTGTCCCTGGACTTCAAGGTTGAAGGCAGGGTCCTGCTGGAGGACTCTGATGAGCTTCCATGCAACCTTTCAAATCTCATACTGGACTCCGGCCTTGAGATGATGGTTGGAATTTTCAACATAACCCGTGAAAGGCCCGTGGAAGTCCAGAATGAACTTGTCAGCATCGATGAATTCAAAAATCAGCTGAAAAACCTGGAGGTTTAG
>MKIIPDPF_00467	
ATGAAACTTGCAATACTAGGTGCAGGATGTTACAGGACCCACGCGGCCAGTGGAATAACAAACTTCTCCAGGGCCTGCGAAGTCGCTGAAATGGTTGGAAAACCAGAAATAGCCATGACCCATTCCACAATAACAATGGGTGCAGAGCTCAAGGAACTTGCAGGTGTGGATGAAGTCGTTGTCGCCGACCCTGTCTTTGACAACCAGTTCACAGTGATAGACGACTTCGCCTACGAGGACGTTATAGAGGCCCACAAGGAGGACCCTGAAAAGATAATGCCCCAGATAAGGGAAAAGGTCAACGAAGTTGCAAAGGAACTTCCAAAACCACCTGAAGGCGCAATCCACTTCACACACCCTGAAGACCTTGGATTCGAAATAACAACCGATGACAGGGAAGCTGTTGCAGATGCTGACTTCATAATGACCTGGTTCCCTAAGGGTGACATGCAGCCAGGCATAATCAACAAATTCATAGACGACATAAAACCAGGTGCAATAGTCACCCACGCATGTACAATCCCAACCACCAAGTTCTACAAGATATTTGAAGAAAAACACGGTGACCTCGTAACCAGACCTGAAACACTCAACGTAACATCCTACCACCCTGGTGCTGTACCTGAAATGAAGGGGCAGGTTTACATTGCAGAGGGCTACGCCTCAGAGGAAGCCATAAACACCCTCTTCGAACTCGGACAGAAGGCAAGGGGCAACGCATACAAACTGCCAGCCGAACTCCTGGGACCTGTCTGTGACATGTGCTCTGCACTCACAGCCATAACATACGCCGGTATACTCACCTACAGGGACTCAGTTACACAGGTCCTCGGTGCACCTGCAGGTTTCGCACAGATGATGGCCAAGGAGTCACTCGAACAGTTAACAGCCCTCATGGATAAGGTTGGAATAGACAAAATGGAAGAAAGCCTTGACCCCGGTGCACTTCTGGGTACCGCCGACTCCATGAACTTCGGAGCATCAGCAGAAATACTGCCAACAGTATTTGAAGTCCTCGAGAAGAGGAAAAAATAA
>MKIIPDPF_00468	
TTGATAAACAGGATACTTAAAAGGGCAGAGTCCGGGAACCCCCTTAGTGATGAGGAATTACTTGAACTGTTCAGGATAAACAGGCCAGAGGAATTTGCAGACCTGATGGACACAGCATTCAATATCATGCGCGACCACAGGGATCGTGTTAAATTAACATCAACGGTGCACATAACAAACATCTGCCAGGTCACCCCAAGGTGCAGGTACTGTGGATTCGCCGCCGGCACATCAAAAAATGGATACTACACCCCCTTCTTCAAAACCGATGATGAGATACTTGAAGCGGTACGGATAATAGAGGAATCAGGGATTCCACGGGTCAGCTGCTCAGGAGCCCACGGCTTTAATGGGGAACACGCGGTTAAGGCTGCTGAGATAGTCAAGGAGAACACCTCACTCGAGCTCCTCATAAATGTTGGAGCCGACCTCACCTTAAGCTCAACAAGAAAACTTGCAGACTACGGAACTGACACTGTCTGCTGCAACCTTGAAACCATCAATAATGATCTTTTTAATCTTATAAAGCCGGGTGAAAGGCTTGAAGATCGTATAAGGGTATGTGAGTCTGTATGTGACAGTGGAATAGAACTTTCAAGCGGTCTTCTCATCGGGCTTGGTGAAAGTTATGCTGATCGAATAAGACACCTCAGATTTCTGGATGAATTTGAAAGCCTTGGTGAGATACCCATAATGGGTTTCAACCCCTACAGCGGCACCCCCATGGAGAACCACCCCCCATGTCCACTTGACGAACAGATGAAGACCATAGCCATTACACGGATCCTCTACCCAGATATCAGGATAACCGTTCCGACACCAACCATCGGCCCTGAAAATGCCAGGTTCTCACTCATGGCAGGTGCAGATAACCTTGCAACCGTCATACCCGACGGATACCCCCATGACGTCAAGGGTGTGGGTTCACCAAGGTACGGCAACCTCAACGATGTCCTCATGGTCATCCAGGAGATGGGTCTCAAACCACAGTTAAATTTTGCACCTGAGGCAGAGGGTGTTGCAATCCTCTAA
>MKIIPDPF_00469	
ATGCTGGAGGACCTTATCAGGGAAGCCTACCTTGAATCTGCAGAAAACAGGAGGCGCGGTGACCGGGAGGAAGAAGTTAGGGCCATAAGGGATTACATCAGGAGCGCCGGGCGGATAGCGGTGCCCAACTGGAACCAGGAAAAAATAAGGGTCATAAATGAAGTCCTGGCCGAATTCGGCCTCCCAGAGGCGGAGCACCTCCAGTTCAACACCAGCTGGGTTGACCTTACAAGGATGCCCGCTGTTACAAAGGCCCTCCTCGCCCTGGATATATCTGGTGCTGACCTTGTGATAGCCAGGGGGAGGCTGGGTGTGCCGGGTTCAGGTTCACTCCTTGTAATAATGGACTCCAGGGGCAGGTTGCTATCAGCAGCCACCTCCCCACCACATGTACTGCATGGGAAACCCGTGGCTGAAGCTGTGAGATCCGAGATGAGACTTGCCCTTGAAAGGCTAGGTTTCACCATGGAAAAATGA
>MKIIPDPF_00470	
ATGGGATCCTATGAGACAGGAATAACAGAGACCGTCAGGACTTTCTTCTCGGAATACACGGTCCATGACATAATCAGACATATAGGTAAAACCAAGGCCTCTGCAGTCACAGGGTGGCTTGATGATATCAAACTCAGACCAGAAAGGGCCCTTATAATCGGTTCATACTTCACAGGAGCATTCATTGCAGAGAGCCTTGACTGTGAGGTCACGGTGGTTGATATAAATCCCCAGCTGAAATTCCTCCTTGGTGAGGGTGTGGAATTCCATGATAGCATCCATGATGTGAGCGGGACCTGGGACCTCATCGTAGACACAACGGGCCTGGGTGGTGTGGGGGAGGATGAACTCTCAGGCCTTGATTCAGGAGCATTCCTCGTTGAGGACCCCACCTCTGATGGCAGTGACGGAACCATAATGAGGTTAAATGAAACAGAAGAAAGGCTTGATATGATTGAATCAGACTACAGGGGATCCCTCCGTACCTGGGGGCTTAGGACAAAGACCTCGGGCACCATGACCCTCACCGTTGAGGTCCTCAGACGGTCAATGGCTGACATCATGGAACTTGATGGTGTCCTCTACAGCACCGCCACCCTTGAGTTCTTTGAAAGGCTACTCTTCAGGAAGAAGGACCCTGCAGGTTTCCTCAGTCGCCTAGAATCTACGGCCCTTATGGTGTCCTCCCTCCGTGACGTTGACTGTGACACGGTCCTTGAGAGAAACCTTTCCATGATAAAATCCAGGGTGATCCCTGCAGACTTATTTAAATGA
>MKIIPDPF_00471	
ATGAATAACATGCTGAAGGGTGAAAAAATTAGAATAGAAGAGTTCGTTGAAATCATGAATGGAATAGCCCCTGAGTCCCTTGCCCTTGAAGGGGACCCTGTAGGGTATCATGGCCCGGACATCAGTGTTGAATCTGCACTGATCATGATGGACTACATTGAGGGTGCGGTTGTGGATGGATACGACCTCCTGGTACTCCACCACCCTCCCCTTCTGAGACCACCCGTACCCTACTACGTCATACACTCCAACTGGGACGTGGCAGATGGCGGGGCATGCGATGCCCTTGCAGAGGCCCTCAACCTCTACCCTGAATCATTACTTGACCCTGCAACCGGTATCGGCCGTATATGCAGTGGGGACATCTACCTGGATGAACTCCTTGAGAGGGTCTCCGGACTGAACCCCTCATCAATCAGGATAGTTAATCCTGCAGAGAACATTGACAGGGTCGCTGTTGTATCGGGATTCGGACTATCACAGGAGGACCTCATAATAAGGGCGTTCAATGAGGGGGTTTCGGCCTTCATATCAGGGGACCTGACCCACAGGTGCGCTGTCCTTGCAAGGAACCTCCAGATAACCCTTGTTGACGCCGGACACTACTCAACCGAGATGCCCGGCCTTCTGAGGCTCCGTGACATCATAGAGGACTTTGGCATCACCGCCGATATCCTTGACACCGGGACGCCCTGGCAGGAGTACATGGCACCGGATTGA
>MKIIPDPF_00472	
TTGGACATCGCTGAACTTGAGAAGAGAAAATCACCCCACGGAGAGGTCACCCTTGTCGGTGCAGGGAGGCTGGGCTTCAGGACCGCCCTGAACCTCATGCAGATCCACAGGGGGGGACCATCAAGGATAAACGTTATTGACGGCCAGAGGATATCTGCAGATGACCTCATATTCAGGTTCCTCGGTGCAAGGGTGGGTGACTACAAGGCCCGGTTCATCGAGGGACTTGCAGGTAAGGGTTTCTCAAGGGAGGTGAAGGGTTTTCCCGAGTACATCACAGGAGAGAACCTTGACCTCATCAGTGGCGATGTTGTCTGCATACAGATTGCAGGAGGCGACACCCTCCCTGTGACTGCGGATATAATAAAACACGCCCATAGATCAGGAGCTGCAACCATAAGCACCATGGGAGTCTTCGGTATAGACAGGGATGATGTGAAGGTGGAATGGCTGGACGAGGCCCCCCCTGAAAACCCTGTTGTTGAGTATCTCCAGGCCGCAGGGATCAGGGACCACCTGCTTGTGGGGACCGGTAAACTAATAAGGGACTGGGAGCCCGTCACACCCTACGTCCTTGACAGGGTCTCCGAGGTGATGACATCAGAGGTGCTTAAACTCCTGAGGAGGAGAATGGAATGA
>MKIIPDPF_00473	
ATGATAAGGGTTGCCACTGCAGAGTGCTTTACCCATGGTAAGGTGGCGCGGGAGATACATGCCTTCTCAATGGGCTACCCGCTGAATTATAACTGGAAGATCAGCGCGGAACTCGTCCTGGTGGCAGGGCTCTTCATACCAACCCTGTCGGGTGTGAGGAACATACTTGGATTTGAACCCCCCATGCCAAGGGCGACGATAAACGACATAAAGGTCTACGGTGAGGAGGAGGATGAGGAGGTGGCCCTCATGATGGCAAGGGCCGTGAGGGAACTTGCAGATTCGGATATAGGTATAGGTACAACCGCGGGTATCGGGAGGGGTGGTATTGCGATTGCAAGCAGGGACCGGTGGGATGTTATAAACTCGGAGGTCCATGCAGACCTGAGATACCCTGACACTGAAAGGATCCTTGAAAGGCAAAAATCAGGGATTCAGAGGGCCCTTCAGCTACTTGAATCATTCATCGTCGACTTTAAGGACCGATAA
>MKIIPDPF_00474	
ATGACGATCCTCGGCTTCCCGAAGTACAGGGTTACGGGTGGCCAGATAATCTTCAAGGGTGAGGACATAACCGAGCTCAGCACAACCGAACGGGTAAGGATGGGTATCGGTGTCAGCTTCCAGAACCCCCCTGCCATCAGGGGCGTGAAACTCATGGACCTCCTCAAGGTTGAAAGTGGCCTTACAACCGAGGACGAGTTAACACCGGAGCTCATTGAACTTGCAAGGAAGATGAAATTTGATAAGAGCTTCCTTGAAAGGGATGTTAACCTTGGATTCTCAGGTGGTGAAGTTAAAAGGTCCGAGATACTCCAGTTACTCGCCCAGAAACCTGACTTCATAATGTTTGATGAGCCAGACTCAGGGGTGGATATAGAAAACGTTGAGCTCCTTGCAGAGGAGATAAATGTGCTTCTTGATAAGGACAAGAAGCCGGGTTTAAGGAGGAAATCAGGGCTCCTCATAACCCACCTAGGATACATACTGAACTTCGTGAATGCAGACACCGCCCATGTGCTCATGGATGGTAGAATTGCATGTTCAGGTAACCCTGATGAGATCATTGAAGATATAAGGAAGGATGGATTCAAGGGGTGTGTTGAATGCTGCGGGATACATTGA
>MKIIPDPF_00475	
ATGCTGCGGGATACATTGAAGAAGGCTGAAAAGGCCAGGGACAAGAAGGCCCTTTATGGTGAGGACATTGACCTTGAAAGGTTCATAAAGGAGGAGGCAGGTGAACATGAAGAGGTCCCGAGGGCCAGGGAGGTTCCGAAGAAGGTCCAGGAGACCCTACTGAAGGTGGGTGTTGACCCTGAGGAGAGGGAAAGGGCAGGTACGTTCATACAGGTGGACCAGTCAGGTATCTGCACAACCTGCGCCTCTGAATCCATAGAGATAATGGGGATGAACGTCGCCCTCGACAGGTACAGCTGGTTGAAGGACTACATGTGGAAGGCCGTCGCTGTCGATACCGACAAGTACACCGCAACAACGGCCCTCAGGGAAGCTGAAGGTGAAATGGGGGGCTACTTCATAAGGTCCATGCCCGGTTCAAGGGAGGTCTTCCCTCTCCAGGCCTGCATGTTCATAGGTGATGAGAATGTCATGCAGACAGCCCACAACATCATAATAGCCGAGGAGAACTCTGAACTCCATATAATCACAGGATGCGCCACCGGCGAGGATGTGAGTTCAGCCCTCCATGTGGGTGTATCCGAGTTCTACCTTAAGAAGGGTGCCAAGATAACCTTCACCATGGTCCATAACTGGGCCGAACAGGTTGAGGTCCGGCCGAGGACGGGTATCATGGTGGGTGACGACGCCACCTACATAAATAACTATATACTGACAAGCCCCGTTAAGAGCATACAGTCCTATCCAACAGCCTACTGTACAGGTGAAAATTCAAGGGTCGTGTTCCAGTCAATCCTTGGTGGTCAGAAGGATTCTGTCCTGGATATGGGTTCAAGGGTCATCCTTGAGGGCAGGGGTTCAAGTGCTGAGATAGTTTCACGTGCGGTCTCCAAAGACGCCTCACAGATCTACTCAAGGGGTCACCTGGCAGGAAGGGTCCCTGAGGTAAAGGGTCACCTTGAATGCCATGGACTTGTACTCTCAGATGATTCAATGATCTACGCTGTCCCCGAGCTTGAGGGAAGTGCCACTGAACTTGAAATGTCCCATGAGGCGGCCGTTGGAAAGATAGCTGAGGAGGAAGTCATGTACCTCACATCAAGGGGGCTTACAGAGGATGAAGCAGCCTCAATGATAGTCCGTGGATTCCTGAGCATGGACATAACAGGACTGCCACCTGAACTGGCCGCTGAAACAAAGAGGATGCTTGACATGAGCCTTAAGGGAATGTAA
>MKIIPDPF_00476	
ATGGAAGAAAAGAAGCTGATTAAAGGGGAAGAAAAGTACTGGAGTGAGATAAAGGGCTACCAGGTGGCCACCAACAACGCCCGCATCCTCGGGGAGCTGGAGGAGCTCATAATCAATGACAAGACAGGCAAGATAACCGATGTTGTCATAAAGGTTGAGAAGGGAAGGAATGTGAATGTTAAGGGGGCGAAGAAGAAGGGCGACTACCTCCTGGTGCCCTTCGGCAAGGTAGAGAAGGTTGGTGAGTTCATCATAATCTCAGAATAG
>MKIIPDPF_00477	
ATGGCCGGTGGAAGGGGCACCAGGCTGAAGATGGATAATGAAAAACCACTTATAAGGGTTTTGGGAAGGCCCCTCATTGATCACGTCCTTGAAAACCTTGAATCAGCAGATAAAATCACGGATATAACCGTGGTGACCAGTCCAAACACTCCACAGACAGAGAAGCACGTTAAAGATAAGGGGTACGCTGTCATCAGGACCTCGGGGCGTGGATACGTTGAGGACCTCCAGGAGGTGCTTGAAAAGCTTGAAGGGCACCCTGCTGAACCCTTGTTTATCATGAATGCAGACCTCCCCCTTGTTTCAGGTTCAACCATAGACTGGATAATATCAGAGTACACATCTTCGGAGGAGCCGGCCATGTGCGTGGCTGTCCCTGAAGAGCTCTGCAGGAAGCATGGAATTGATGTTAATGGATGGATGGATGGATTAGTACCCTGCGGGGTAAATATATTAATGAGTAGAAACATAGTACAGACCGAGAAGATCCTTGAGGCTTCCATACTGGAACTGGCTGTTAATGTAAATACCCCCAGGGATTTGAGGATTCTTGAGGAAATTTTAGGTGAGAATGATGGAAGAAAAGAAGCTGATTAA
>MKIIPDPF_00478	
TTGTCATTTTTGAGTAAAATCTTCGGTCCCAAACCGGTAATTGCAAAAAGCAGATTCATAACCATAGAAGATACGAGAGCGGCGCCATTCACAAAAAAAACTGTTGGATCCGGCTACTCAATGCGCCCGGATGTATACTACATCGTGGCATCAGTTGAACTCGGTAACACAACAACAAAGTGCATACTCACAGCAACCAACTTCAACACGAGCCGCAGCTACCTCCTCGACAAGACAGTGAAGATGACACGTGACATAAGACCCCCGAAGGAGTGCGAGGAGGTCTTCGGCAAGACTGTCTGGGGGGTTGAACTTACAAAGGAATCAGTATCCGAACTTGTAAGGGACACCATCCTTGAATCAGTAAAAAGGGCGAAGGTTGACATCGAAAAGGACCTTGACTTTGTTGTAAGATCAACCGGTGTTACAGCAGGCTTCGGGTCTCCTGAGGAGGTGGGGAAACTCATAATAGCCCTTGCAGAGGGTTGCCTCAAGGCAGGGATACCCCCCAGGAAGATGGCCCCGGCCCTGTCCATAGACAACATACCCGAACGCCTCAGGGATTTCTCCTACCTGGACAGGGTAATCTTTGACGGTGCGGTTGCAAGCGTGATACCCCCAACCGGCAGGGAGGTTGTTGCAAATGAGATGGAGGGGGAACTTGTAACGGCCGGCATAAAGCTTGGCTCAAAGTGGACGACCGTTGACTACAGGAACCCATGTGTTTCCCTTGACTTCGGGACAACCCTCGCCGGCCGTATAGTTAATTCAGATGAACCCTACGCAAGGACCGTTGGCAACTTCTGCGGACTCGCCGGTGCCATATCCGACGCCCTTATAAGGGGTACCGAGATGGTTGACTGCAGGGGAGGCGCAGCACTGGACCTCTACAAGAAATCAATCATGAAGGGCGCCAACTGGAAGAAGGCGAAGGAAAACGCTGCCATGATCCATGAGGAGATCATAGACATCCGCAAGGTACCCGTGAACAGGAAAAGGTTCGGTACGGTCCCCGTGGATACAGAGGCGGCCTACACCGCAGGCACAACACTCATAGGATGCGATGCAGGCAAGAACGGTGATAAACTCCCTGAACTCACAGAGATAGGCCATACAATATACCAGGAGGATGGTATACACGCCCTCTTCGCAACCCTTGACCATGTGAGTGCAATGATAGTTAAAAGGCTCATAGATGAGGCCTTTGATGAGGAGGTTATAGAGGAGGGCTCTGTGCTCGGGGTCACAGGCAGAGCAGGTATAACAGGTACAAAGCCAAAACTCATACTCGAGTACGTTAAGGACAGATTCGCTGACTGCATCTTTGTATCGGATGCCCTTGCACTGGGAGCTGCTGTCATGGCACGTTGCATGAACTCAATGGGGACACCCCACACACCCATCGGAGGCAGACAGAACGGGCCATGCATCCTTGGCATGAGGAGAAAGCTCCAGTCACGCAAGGAAGATAAGTGGATTGAATGA
>MKIIPDPF_00479	
ATGTACCGTAAAATTCTTGTTCCAACAATGGGCGAATACATGGATGAACTCATAGAGCACACACTTGACCTCCTGCACGGCAGAGAAGCCGAGGTTATCTGCCTCTATGTTGTTGACACCTCGGTCCCGTTCCTGACACCTAAAAAGGTTAAGGAGATGATGATCAGGGAACTCACAGCCCGCGGAAAGGAGATACTCCGAGACATGGAAAAGGCCCTTACAGGTTCTGGAAACCCCAACATCAAGTTCAGGGGTGTTATGCTTGAGGGCGACCCGGCAGATGAGATAGTTAAACTTGCAGAGGAGGAGGCTGTTGATGTGATCATAATGGGGACAGGTAAGAGCCTCGTGGACAAACACCTCCTTGGCAGTGTATCAGAGAAGGTCGTACACTACGCCCCATGCACCATACACCTGGTAAGGACAGTTTAA
>MKIIPDPF_00480	
TTGATTGAGAGAATACTAATCCTGGTAGCTGCCCTTGCAGCTTCTTTGATTATCGTCATAAAATCAGCAGATTTATTTGTAGACAATCTCGTGGACCTTGGATCATCCTTCGGGATATCAGAGGTTATACTTGGTGTCACAGCATCTGCAATCGGCACATCACTCCCTGAATTCGGATCAGCACTCATAGCATCCCTCTCTGGAAGCACGGATATAGGGGTGGGGTGTGTTATAGGATCAAACATATGGAACATTGCAGGGATACTCGGTATCTCCGCGGTGGTTGCCGGGGTCATAGAAACAAACACCGATGGACTTAAAAGGGATTTCAGCGCAACCATTCTAACCGGACTGGTTCTACTGTTTTTCATGTTCTTTGGAAGCATCGGAAAAGTCGCAGCGGTCATAATGGTCGTGGTCTACCTGGTATACCTCATGCGCCTTATAAACGCCCAGAAGGCGTATTCAAAGGACAGTTCAAATGAAAGGATGAAGGAACCCCTTGATGTTAAAAAGATTGGACTTACGGTGCTTGGATTCACGGGTCTTGTAATAGGCTGCCGTATCCTTGTATACACGGGTGTTGAACTTGCAGACATTGCAGGGATCCCTGCCATGATAATGGGGCTCTTCACCCTCGCCATAGGTACAAGCATACCTGAACTTGTTGTTACACTATCCTCCGCTGTTAAGGGACTTCATGAACTCTCAATAGGCACAGTACTTGGAAGCAACACCTTCAACATACTCATAGGCATAGGGGTACCTGCCATGATAAACCCGGTCCCTGTTGAACCACTGTCACTGAGCTTCGACGCCCCGGTGATGATCCTTGTGTCCGTACTCCTTGTCCTCCTTATCAGACAGGGGGGCATGAAACTTAGAAGGAGCGGGGGAATTATTTTACTTGCAGTATACATATCATATATTGTAATGAGATTGTTTGTACTGGCGTGA
>MKIIPDPF_00481	
ATGTTTAGGTTTGATAAGGAACAGATCGTACTGGATATAGCTGGAACCAAAATTGGTGGTCAGCCAGGAGAGTACCCAACTGTTTTAGCTGGAACAATATTTTATGGTGGACACAGTATCATCGATGATGAAAAGGCAGGTGTCTTTGACAAGGACAAGGCAGAGGAACTCATAAAGACCCAGGAAGAGATGTCTGACGTCACAGGAAACCCTCACATCGTCCAGACCTTCGGTCAGACACCTGAGGCAATCGTGAAGTACCTTGAATTTGTGGGTGACGTTACAGACGCACCATTCTTCATAGACTCAACATCCGGTGAGGCAAGGATCGCCGGTGCACAGTACGCCAGTGAAGTCGGCCTTGAGGAGAGGGCAATCTACAACTCAGTTAACATGTCCGCCGATGAGTCAGAACTTGAAGCCCTTAAGGACACAAAACTCTCAGCTTCAATTGTCCTGGGTTTCAACCCAATGGACCCAACAGTTGAGGGTAAAATAGGCATATGGGAAGACGGTGCAGGCACAATAGACAAGGGTCTCCTTGAAATGGCAGCCGACTGCGGTATTGACAAGTACCTCATGGACGTTGCTGTAACACCACTCGGTCAGGGTGCAGGTGTTGCTGTGAGGACATCCTTCGCAGTTAAGAGCAAATGGGGTTACCCTGTTGGTAGCGGTATACACAACGTGCCATCAGCATGGGACTGGCTCCGAGGATACAAGAAGGACCACAAGGAGGCCTGGCCTGTCTGTGACGTTGGATCCAACCTGATCCAGCAGATGGCCGGTGGTGACTTCGTCCTTTTCGGTCCAATAGAAAACGCAAGGATAGCCTTCCCTGCCTGTGCAATGGCTGACATATTCATAAGTGAAGCAGCCAAGGACATAGGCACAGAGCCAGTTGAGGACCACCCATTCTTCAAGTTGCTCTAG
>MKIIPDPF_00482
[truncated: 1,065,404 more chars]
