# Supplementary material for: Integrating metagenomic binning with flux balance analysis to unravel syntrophies in anaerobic CO2 methanation
Source: Microbiome. 2022 Aug 3;10:117. doi: 10.1186/s40168-022-01311-1 (PMC9347119; doi:10.1186/s40168-022-01311-1)
Supplement: Supplementary file 9 — Additional file 8: Dataset S7. Operons predicted by Operon Mapper in MAGs. Results are available at 10.6084/m9.figshare.16691878. [file 40168_2022_1311_MOESM8_ESM.zip › list_of_operons_bin_5_metaspades]

Operon	IdGene	Type	COGgene	PosLeft	postRight	Strand	Function
1
	MGAJBKAG_00001	CDS	COG0370	303	1424	-	[P] Fe2+ transport system protein B 
2
	MGAJBKAG_00002	CDS	COG0614	2031	2939	+	[P] ABC-type Fe3+-hydroxamate transport system, periplasmic component
	MGAJBKAG_00003	CDS	COG0609	2953	4083	+	[P] ABC-type Fe3+-siderophore transport system, permease component
	MGAJBKAG_00004	CDS	COG1120	4114	4911	+	[PH] ABC-type cobalamin/Fe3+-siderophores transport systems, ATPase components
	MGAJBKAG_00005	CDS	COG2109	4916	5548	+	[H] ATP:corrinoid adenosyltransferase    
	MGAJBKAG_00006	CDS	COG0265	5576	6733	+	[O] Trypsin-like serine proteases, typically periplasmic, contain
3
	MGAJBKAG_00007	CDS	COG0327	6744	7490	-	[S] Uncharacterized conserved protein   
4
	MGAJBKAG_00008	CDS	COG3773	7648	8178	+	[M] Cell wall hydrolyses involved in spore
	MGAJBKAG_00009	CDS	ROG0168	8199	9566	+	NA
5
	MGAJBKAG_00010	CDS	NA	9558	9953	-	NA
6
	MGAJBKAG_00011	tRNA	NA	10071	10145	-	NA
7
	MGAJBKAG_00012	CDS	NA	10299	10658	+	NA
8
	MGAJBKAG_00013	CDS	COG1132	10777	12537	+	[V] ABC-type multidrug transport system, ATPase and
	MGAJBKAG_00014	CDS	COG1132	12541	14568	+	[V] ABC-type multidrug transport system, ATPase and
9
	MGAJBKAG_00015	CDS	COG3829	14640	15938	+	[KT] Transcriptional regulator containing PAS, AAA-type ATPase,
10
	MGAJBKAG_00016	CDS	COG1905	16353	16847	+	[C] NADH:ubiquinone oxidoreductase 24 kD subunit 
	MGAJBKAG_00017	CDS	COG1894	16880	19912	+	[C] NADH:ubiquinone oxidoreductase, NADH-binding (51 kD) subunit
	MGAJBKAG_00018	CDS	COG4624	19933	21657	+	[R] Iron only hydrogenase large subunit, C-terminal
11
	MGAJBKAG_00019	CDS	NA	21911	22729	+	NA
12
	MGAJBKAG_00020	CDS	ROG5354	22838	23002	+	NA
13
	MGAJBKAG_00021	CDS	COG0060	23445	26618	+	[J] Isoleucyl-tRNA synthetase    
	MGAJBKAG_00022	CDS	COG1051	26620	27111	+	[F] ADP-ribose pyrophosphatase    
	MGAJBKAG_00023	CDS	COG0622	27089	27649	+	[R] Predicted phosphoesterase    
14
	MGAJBKAG_00024	CDS	ROG0886	27747	28712	+	NA
15
	MGAJBKAG_00025	CDS	COG1302	29247	29624	+	[S] Uncharacterized protein conserved in bacteria 
	MGAJBKAG_00026	CDS	COG1461	29647	31377	+	[R] Predicted kinase related to dihydroxyacetone kinase
16
	MGAJBKAG_00027	CDS	COG0742	31596	32150	+	[L] N6-adenine-specific methylase    
	MGAJBKAG_00028	CDS	COG0669	32196	32693	+	[H] Phosphopantetheine adenylyltransferase    
	MGAJBKAG_00029	CDS	ROG3441	32709	33167	+	NA
17
	MGAJBKAG_00030	CDS	COG3314	33160	34413	-	[S] Uncharacterized protein conserved in bacteria 
18
	MGAJBKAG_00031	CDS	COG3480	34594	35616	+	[T] Predicted secreted protein containing a PDZ
	MGAJBKAG_00032	CDS	COG3409	35662	36546	+	[M] Putative peptidoglycan-binding domain-containing protein  
19
	MGAJBKAG_00033	CDS	COG1399	36626	37153	+	[R] Predicted metal-binding, possibly nucleic acid-binding protein
	MGAJBKAG_00034	CDS	COG0333	37186	37377	+	[J] Ribosomal protein L32   
20
	MGAJBKAG_00035	CDS	COG2050	37587	38186	+	[Q] Uncharacterized protein, possibly involved in aromatic
	MGAJBKAG_00036	CDS	COG0416	38183	39202	+	[I] Fatty acid/phospholipid biosynthesis enzyme  
	MGAJBKAG_00037	CDS	COG0332	39192	40199	+	[I] 3-oxoacyl-[acyl-carrier-protein] synthase III   
	MGAJBKAG_00038	CDS	COG0331	40231	41190	+	[I] (acyl-carrier-protein) S-malonyltransferase    
	MGAJBKAG_00039	CDS	COG1028	41187	41930	+	[IQR] Dehydrogenases with different specificities (related to
	MGAJBKAG_00040	CDS	COG0236	41982	42245	+	[IQ] Acyl carrier protein   
	MGAJBKAG_00041	CDS	COG0304	42302	43543	+	[IQ] 3-oxoacyl-(acyl-carrier-protein) synthase    
	MGAJBKAG_00042	CDS	COG0571	43559	44263	+	[K] dsRNA-specific ribonuclease    
21
	MGAJBKAG_00043	CDS	COG2359	44379	44639	+	[S] Uncharacterized protein conserved in bacteria 
22
	MGAJBKAG_00044	CDS	COG1191	44870	45562	+	[K] DNA-directed RNA polymerase specialized sigma subunit
23
	MGAJBKAG_00045	CDS	COG1196	45662	49261	+	[D] Chromosome segregation ATPases   
	MGAJBKAG_00046	CDS	COG0552	49401	50240	+	[U] Signal recognition particle GTPase  
	MGAJBKAG_00047	CDS	COG0541	50320	51666	+	[U] Signal recognition particle GTPase  
	MGAJBKAG_00048	CDS	COG0228	51722	51994	+	[J] Ribosomal protein S16   
	MGAJBKAG_00049	CDS	COG1837	52001	52231	+	[R] Predicted RNA-binding protein (contains KH domain)
	MGAJBKAG_00050	CDS	COG0806	52231	52779	+	[J] RimM protein, required for 16S rRNA
	MGAJBKAG_00051	CDS	COG0336	52789	53565	+	[J] tRNA-(guanine-N1)-methyltransferase     
	MGAJBKAG_00052	CDS	COG0335	53552	53899	+	[J] Ribosomal protein L19   
	MGAJBKAG_00053	CDS	COG0681	53908	54627	+	[U] Signal peptidase I   
	MGAJBKAG_00054	CDS	COG1161	54624	55517	+	[R] Predicted GTPases    
	MGAJBKAG_00055	CDS	COG0164	55489	56127	+	[L] Ribonuclease HII    
	MGAJBKAG_00056	CDS	COG0792	56225	56596	+	[L] Predicted endonuclease distantly related to archaeal
	MGAJBKAG_00057	CDS	COG0606	56602	58131	+	[O] Predicted ATPase with chaperone activity 
	MGAJBKAG_00058	CDS	COG0758	58177	59262	+	[LU] Predicted Rossmann fold nucleotide-binding protein involved
	MGAJBKAG_00059	CDS	COG0550	59277	61355	+	[L] Topoisomerase IA    
	MGAJBKAG_00060	CDS	COG1206	61363	62694	+	[J] NAD(FAD)-utilizing enzyme possibly involved in translation
	MGAJBKAG_00061	CDS	COG4974	62770	63675	+	[L] Site-specific recombinase XerD   
	MGAJBKAG_00062	CDS	COG5405	63705	64244	+	[O] ATP-dependent protease HslVU (ClpYQ), peptidase subunit
	MGAJBKAG_00063	CDS	COG1220	64259	65659	+	[O] ATP-dependent protease HslVU (ClpYQ), ATPase subunit
24
	MGAJBKAG_00064	CDS	COG4465	65804	66589	+	[K] Pleiotropic transcriptional repressor   
25
	MGAJBKAG_00065	CDS	ROG2711	66602	66778	-	NA
26
	MGAJBKAG_00066	CDS	ROG0172	66919	68253	-	NA
	MGAJBKAG_00067	CDS	ROG2319	68262	69359	-	NA
	MGAJBKAG_00068	CDS	ROG0098	69349	71487	-	NA
27
	MGAJBKAG_00069	CDS	COG0052	71884	72720	+	[J] Ribosomal protein S2   
	MGAJBKAG_00070	CDS	COG0264	72766	73398	+	[J] Translation elongation factor Ts  
	MGAJBKAG_00071	CDS	COG0528	73432	74163	+	[F] Uridylate kinase    
	MGAJBKAG_00072	CDS	COG0233	74165	74722	+	[J] Ribosome recycling factor   
	MGAJBKAG_00073	CDS	COG1145	74738	74911	+	[C] Ferredoxin     
28
	MGAJBKAG_00074	CDS	COG0020	75020	75853	+	[I] Undecaprenyl pyrophosphate synthase   
	MGAJBKAG_00075	CDS	COG0575	75889	76704	+	[I] CDP-diglyceride synthetase    
	MGAJBKAG_00076	CDS	COG0628	76742	77788	+	[R] Predicted permease    
	MGAJBKAG_00077	CDS	COG0743	77773	78963	+	[I] 1-deoxy-D-xylulose 5-phosphate reductoisomerase   
	MGAJBKAG_00078	CDS	COG0750	78968	80026	+	[M] Predicted membrane-associated Zn-dependent proteases 1 
	MGAJBKAG_00079	CDS	COG0821	80029	81201	+	[I] Enzyme involved in the deoxyxylulose pathway
	MGAJBKAG_00080	CDS	COG1215	81158	81781	+	[M] Glycosyltransferases, probably involved in cell wall
29
	MGAJBKAG_00081	CDS	COG0525	82185	84881	+	[J] Valyl-tRNA synthetase    
	MGAJBKAG_00082	CDS	COG0285	84893	86881	+	[H] Folylpolyglutamate synthase    
30
	MGAJBKAG_00083	CDS	ROG4772	86952	87485	+	NA
	MGAJBKAG_00084	CDS	ROG2148	87520	87903	+	NA
	MGAJBKAG_00085	CDS	COG2172	87893	88321	+	[T] Anti-sigma regulatory factor (Ser/Thr protein kinase)
	MGAJBKAG_00086	CDS	COG4624	88324	89673	+	[R] Iron only hydrogenase large subunit, C-terminal
	MGAJBKAG_00087	CDS	ROG2204	89678	90040	+	NA
	MGAJBKAG_00088	CDS	ROG0131	90059	90808	+	NA
	MGAJBKAG_00089	CDS	COG2172	90848	91393	+	[T] Anti-sigma regulatory factor (Ser/Thr protein kinase)
	MGAJBKAG_00090	CDS	ROG5959	91429	91860	+	NA
31
	MGAJBKAG_00091	CDS	COG1894	92014	92376	+	[C] NADH:ubiquinone oxidoreductase, NADH-binding (51 kD) subunit
	MGAJBKAG_00092	CDS	COG1905	92418	92897	+	[C] NADH:ubiquinone oxidoreductase 24 kD subunit 
	MGAJBKAG_00093	CDS	COG1894	92922	94532	+	[C] NADH:ubiquinone oxidoreductase, NADH-binding (51 kD) subunit
	MGAJBKAG_00094	CDS	COG4624	94569	96311	+	[R] Iron only hydrogenase large subunit, C-terminal
	MGAJBKAG_00095	CDS	COG2344	96464	97099	+	[R] AT-rich DNA-binding protein   
32
	MGAJBKAG_00096	CDS	COG0543	97235	98086	+	[HC] 2-polyprenylphenol hydroxylase and related flavodoxin oxidoreductases
	MGAJBKAG_00097	CDS	COG0493	98071	99486	+	[ER] NADPH-dependent glutamate synthase beta chain and
	MGAJBKAG_00098	CDS	COG2759	99489	101183	+	[F] Formyltetrahydrofolate synthetase    
33
	MGAJBKAG_00099	CDS	COG4656	101456	102838	+	[C] Predicted NADH:ubiquinone oxidoreductase, subunit RnfC 
	MGAJBKAG_00100	CDS	COG4658	102900	103853	+	[C] Predicted NADH:ubiquinone oxidoreductase, subunit RnfD 
	MGAJBKAG_00101	CDS	COG4659	103846	104577	+	[C] Predicted NADH:ubiquinone oxidoreductase, subunit RnfG 
	MGAJBKAG_00102	CDS	COG4660	104641	105273	+	[C] Predicted NADH:ubiquinone oxidoreductase, subunit RnfE 
	MGAJBKAG_00103	CDS	COG4657	105277	105876	+	[C] Predicted NADH:ubiquinone oxidoreductase, subunit RnfA 
	MGAJBKAG_00104	CDS	COG2878	105900	106724	+	[C] Predicted NADH:ubiquinone oxidoreductase, subunit RnfB 
34
	MGAJBKAG_00105	CDS	ROG0084	106986	107216	-	NA
35
	MGAJBKAG_00106	CDS	COG1477	107390	108520	+	[H] Membrane-associated lipoprotein involved in thiamine biosynthesis
36
	MGAJBKAG_00107	CDS	COG0424	108646	109266	+	[D] Nucleotide-binding protein implicated in inhibition of
	MGAJBKAG_00108	CDS	COG2003	109273	110070	+	[L] DNA repair proteins   
	MGAJBKAG_00109	CDS	COG1077	110084	111124	+	[D] Actin-like ATPase involved in cell morphogenesis
	MGAJBKAG_00110	CDS	COG1792	111155	112021	+	[M] Cell shape-determining protein   
	MGAJBKAG_00111	CDS	ROG0238	112018	112533	+	NA
	MGAJBKAG_00112	CDS	COG0768	112575	114392	+	[M] Cell division protein FtsI/penicillin-binding protein 2
	MGAJBKAG_00113	CDS	COG0850	114487	115200	+	[D] Septum formation inhibitor   
	MGAJBKAG_00114	CDS	COG2894	115197	115994	+	[D] Septum formation inhibitor-activating ATPase  
	MGAJBKAG_00115	CDS	COG0851	116010	116312	+	[D] Septum formation topological specificity factor 
	MGAJBKAG_00116	CDS	COG0772	116309	117424	+	[D] Bacterial cell division membrane protein 
37
	MGAJBKAG_00117	CDS	NA	117581	117829	+	NA
	MGAJBKAG_00118	CDS	COG1994	117826	118698	+	[R] Zn-dependent proteases    
38
	MGAJBKAG_00119	CDS	COG1032	118830	120713	+	[C] Fe-S oxidoreductase    
	MGAJBKAG_00120	CDS	COG5011	120710	121453	+	[S] Uncharacterized protein conserved in bacteria 
	MGAJBKAG_00121	CDS	COG1530	121507	123234	+	[J] Ribonucleases G and E  
	MGAJBKAG_00122	CDS	COG0261	123372	123683	+	[J] Ribosomal protein L21   
	MGAJBKAG_00123	CDS	COG0211	123724	123993	+	[J] Ribosomal protein L27   
	MGAJBKAG_00124	CDS	COG0536	124144	125142	+	[R] Predicted GTPase    
	MGAJBKAG_00125	CDS	COG1057	125182	125799	+	[H] Nicotinic acid mononucleotide adenylyltransferase  
39
	MGAJBKAG_00126	CDS	COG0724	126132	126389	+	[R] RNA-binding proteins (RRM domain)  
	MGAJBKAG_00127	CDS	COG0799	126352	126789	+	[S] Uncharacterized homolog of plant Iojap protein
40
	MGAJBKAG_00128	tRNA	NA	127084	127159	+	NA
41
	MGAJBKAG_00129	CDS	COG0495	127315	129801	+	[J] Leucyl-tRNA synthetase    
42
	MGAJBKAG_00130	CDS	COG1555	129994	130662	+	[L] DNA uptake protein and related DNA-binding
	MGAJBKAG_00131	CDS	COG2333	130684	133119	+	[R] Predicted hydrolase (metallo-beta-lactamase superfamily)  
	MGAJBKAG_00132	CDS	COG1466	133204	134211	+	[L] DNA polymerase III, delta subunit 
43
	MGAJBKAG_00133	CDS	COG0268	134208	134504	-	[J] Ribosomal protein S20   
44
	MGAJBKAG_00134	CDS	ROG0083	134731	135795	+	NA
	MGAJBKAG_00135	CDS	ROG0070	135863	137083	+	NA
	MGAJBKAG_00136	CDS	NA	137080	137418	+	NA
45
	MGAJBKAG_00137	CDS	NA	137492	137920	+	NA
46
	MGAJBKAG_00138	CDS	COG1420	138042	139091	+	[K] Transcriptional regulator of heat shock gene
	MGAJBKAG_00139	CDS	COG0484	139280	140440	+	[O] DnaJ-class molecular chaperone with C-terminal Zn
	MGAJBKAG_00140	CDS	COG1385	140448	141221	+	[S] Uncharacterized protein conserved in bacteria 
	MGAJBKAG_00141	CDS	COG0621	141223	142596	+	[J] 2-methylthioadenine synthetase    
	MGAJBKAG_00142	CDS	COG0537	142583	142957	+	[FGR] Diadenosine tetraphosphate (Ap4A) hydrolase and other
47
	MGAJBKAG_00143	CDS	COG0828	143110	143289	+	[J] Ribosomal protein S21   
	MGAJBKAG_00144	CDS	COG1030	143389	144756	+	[O] Membrane-bound serine protease (ClpP class) 
	MGAJBKAG_00145	CDS	COG4864	144759	145763	+	[S] Uncharacterized protein conserved in bacteria 
	MGAJBKAG_00146	CDS	NA	145767	146336	+	NA
	MGAJBKAG_00147	CDS	ROG0112	146367	146813	+	NA
	MGAJBKAG_00148	CDS	ROG0075	146827	148035	+	NA
	MGAJBKAG_00149	CDS	COG1702	148028	149023	+	[T] Phosphate starvation-inducible protein PhoH, predicted ATPase
	MGAJBKAG_00150	CDS	COG1480	149036	151219	+	[R] Predicted membrane-associated HD superfamily hydrolase 
	MGAJBKAG_00151	CDS	COG0319	151256	151720	+	[R] Predicted metal-dependent hydrolase   
	MGAJBKAG_00152	CDS	COG0818	151720	152100	+	[M] Diacylglycerol kinase    
	MGAJBKAG_00153	CDS	COG3879	152115	153161	+	[S] Uncharacterized protein conserved in bacteria 
	MGAJBKAG_00154	CDS	COG3879	153155	154048	+	[S] Uncharacterized protein conserved in bacteria 
	MGAJBKAG_00155	CDS	COG0295	154072	154470	+	[F] Cytidine deaminase    
	MGAJBKAG_00156	CDS	COG0809	154522	155550	+	[J] S-adenosylmethionine:tRNA-ribosyltransferase-isomerase (queuine synthetase)   
	MGAJBKAG_00157	CDS	COG0343	155580	156692	+	[J] Queuine/archaeosine tRNA-ribosyltransferase    
	MGAJBKAG_00158	CDS	COG1862	156735	157049	+	[U] Preprotein translocase subunit YajC  
	MGAJBKAG_00159	CDS	NA	157046	157873	+	NA
48
	MGAJBKAG_00160	CDS	NA	157939	158229	-	NA
	MGAJBKAG_00161	CDS	ROG0159	158286	158507	-	NA
49
	MGAJBKAG_00162	CDS	COG0342	158765	159958	+	[U] Preprotein translocase subunit SecD  
	MGAJBKAG_00163	CDS	COG0341	159972	160865	+	[U] Preprotein translocase subunit SecF  
50
	MGAJBKAG_00164	CDS	COG0474	160852	163590	-	[P] Cation transport ATPase   
51
	MGAJBKAG_00165	CDS	COG1293	163715	165397	+	[K] Predicted RNA-binding protein homologous to eukaryotic
52
	MGAJBKAG_00166	CDS	ROG0429	165387	166514	-	NA
53
	MGAJBKAG_00167	CDS	COG1561	166774	167652	+	[S] Uncharacterized stress-induced protein   
	MGAJBKAG_00168	CDS	ROG0332	167697	168008	+	NA
	MGAJBKAG_00169	CDS	COG2052	168015	168296	+	[S] Uncharacterized protein conserved in bacteria 
	MGAJBKAG_00170	CDS	COG0194	168293	168925	+	[F] Guanylate kinase    
	MGAJBKAG_00171	CDS	COG1758	168976	169182	+	[K] DNA-directed RNA polymerase, subunit K/omega 
	MGAJBKAG_00172	CDS	COG0452	169235	170443	+	[H] Phosphopantothenoylcysteine synthetase/decarboxylase    
	MGAJBKAG_00173	CDS	COG0006	170564	171634	+	[E] Xaa-Pro aminopeptidase    
	MGAJBKAG_00174	CDS	COG0231	171728	172285	+	[J] Translation elongation factor P (EF-P)/translation initiation
54
	MGAJBKAG_00175	CDS	COG3854	172372	173361	+	[S] Uncharacterized protein conserved in bacteria 
	MGAJBKAG_00176	CDS	ROG0106	173375	173890	+	NA
	MGAJBKAG_00177	CDS	ROG0171	173958	174158	+	NA
	MGAJBKAG_00178	CDS	ROG0096	174202	174588	+	NA
	MGAJBKAG_00179	CDS	ROG0085	174609	175847	+	NA
	MGAJBKAG_00180	CDS	ROG0662	175857	176462	+	NA
55
	MGAJBKAG_00181	CDS	ROG0088	176533	177168	+	NA
	MGAJBKAG_00182	CDS	ROG0155	177178	177750	+	NA
56
	MGAJBKAG_00183	CDS	COG0511	177979	178395	+	[I] Biotin carboxyl carrier protein  
	MGAJBKAG_00184	CDS	COG0439	178428	179795	+	[I] Biotin carboxylase    
	MGAJBKAG_00185	CDS	COG1302	179851	180267	+	[S] Uncharacterized protein conserved in bacteria 
	MGAJBKAG_00186	CDS	ROG2346	180293	180838	+	NA
	MGAJBKAG_00187	CDS	ROG5652	180839	181078	+	NA
	MGAJBKAG_00188	CDS	COG0781	181109	181516	+	[K] Transcription termination factor   
	MGAJBKAG_00189	CDS	COG1570	181517	182749	+	[L] Exonuclease VII, large subunit  
	MGAJBKAG_00190	CDS	COG1722	182730	182972	+	[L] Exonuclease VII small subunit  
	MGAJBKAG_00191	CDS	COG0142	182975	183853	+	[H] Geranylgeranyl pyrophosphate synthase   
57
	MGAJBKAG_00192	CDS	ROG0473	184532	185167	+	NA
	MGAJBKAG_00193	CDS	COG1154	185151	187091	+	[HI] Deoxyxylulose-5-phosphate synthase    
	MGAJBKAG_00194	CDS	COG1189	187094	187942	+	[J] Predicted rRNA methylase   
	MGAJBKAG_00195	CDS	COG0061	187966	188823	+	[G] Predicted sugar kinase   
	MGAJBKAG_00196	CDS	COG1438	188823	189302	+	[K] Arginine repressor    
	MGAJBKAG_00197	CDS	COG0497	189345	191075	+	[L] ATPase involved in DNA repair 
58
	MGAJBKAG_00198	CDS	COG3383	191212	191547	+	[R] Uncharacterized anaerobic dehydrogenase   
	MGAJBKAG_00199	CDS	COG0493	191525	192640	+	[ER] NADPH-dependent glutamate synthase beta chain and
	MGAJBKAG_00200	CDS	COG2221	192633	193118	+	[C] Dissimilatory sulfite reductase (desulfoviridin), alpha and
	MGAJBKAG_00201	CDS	ROG4359	193090	193425	+	NA
	MGAJBKAG_00202	CDS	COG0665	193412	194599	+	[E] Glycine/D-amino acid oxidases (deaminating)  
	MGAJBKAG_00203	CDS	COG1145	194648	195058	+	[C] Ferredoxin     
	MGAJBKAG_00204	CDS	COG2414	195059	196912	+	[C] Aldehyde:ferredoxin oxidoreductase    
	MGAJBKAG_00205	CDS	ROG0502	196909	197142	+	NA
59
	MGAJBKAG_00206	CDS	ROG0490	197261	198859	+	NA
	MGAJBKAG_00207	CDS	COG2244	198914	200527	+	[R] Membrane protein involved in the export
60
	MGAJBKAG_00208	CDS	COG2186	200686	201429	+	[K] Transcriptional regulators    
	MGAJBKAG_00209	CDS	COG2086	201426	202229	+	[C] Electron transfer flavoprotein, beta subunit 
	MGAJBKAG_00210	CDS	COG2025	202289	203284	+	[C] Electron transfer flavoprotein, alpha subunit 
	MGAJBKAG_00211	CDS	COG0277	203290	204714	+	[C] FAD/FMN-containing dehydrogenases    
61
	MGAJBKAG_00212	CDS	COG0621	204835	206169	+	[J] 2-methylthioadenine synthetase    
	MGAJBKAG_00213	CDS	COG0249	206166	208835	+	[L] Mismatch repair ATPase (MutS family) 
	MGAJBKAG_00214	CDS	COG0323	208832	210616	+	[L] DNA mismatch repair enzyme (predicted ATPase)
	MGAJBKAG_00215	CDS	COG0324	210671	211627	+	[J] tRNA delta(2)-isopentenylpyrophosphate transferase   
	MGAJBKAG_00216	CDS	COG1923	211719	211967	+	[R] Uncharacterized host factor I protein 
62
	MGAJBKAG_00217	CDS	ROG0098	212051	213739	+	NA
	MGAJBKAG_00218	CDS	ROG0243	213736	214848	+	NA
	MGAJBKAG_00219	CDS	ROG0172	214845	216083	+	NA
	MGAJBKAG_00220	CDS	ROG6612	216086	216325	+	NA
63
	MGAJBKAG_00221	CDS	COG1135	216604	217695	+	[P] ABC-type metal ion transport system, ATPase
	MGAJBKAG_00222	CDS	COG2011	217704	218366	+	[P] ABC-type metal ion transport system, permease
	MGAJBKAG_00223	CDS	COG1464	218389	219198	+	[P] ABC-type metal ion transport system, periplasmic
64
	MGAJBKAG_00224	CDS	COG0535	219306	220673	-	[R] Predicted Fe-S oxidoreductases   
65
	MGAJBKAG_00225	CDS	COG0481	221327	223123	+	[M] Membrane GTPase LepA   
	MGAJBKAG_00226	CDS	COG0635	223189	224265	+	[H] Coproporphyrinogen III oxidase and related Fe-S
	MGAJBKAG_00227	CDS	COG0005	224328	225071	+	[F] Purine nucleoside phosphorylase   
	MGAJBKAG_00228	CDS	COG0235	225166	225777	+	[G] Ribulose-5-phosphate 4-epimerase and related epimerases and
66
	MGAJBKAG_00229	CDS	COG0464	225895	226884	+	[O] ATPases of the AAA+ class 
	MGAJBKAG_00230	CDS	COG0536	226859	227473	+	[R] Predicted GTPase    
	MGAJBKAG_00231	CDS	ROG5325	227454	228059	+	NA
	MGAJBKAG_00232	CDS	NA	228049	228273	+	NA
	MGAJBKAG_00233	CDS	COG4100	228330	229610	+	[P] Cystathionine beta-lyase family protein involved in
67
	MGAJBKAG_00234	CDS	COG1586	229761	230144	+	[E] S-adenosylmethionine decarboxylase    
68
	MGAJBKAG_00235	CDS	NA	230085	230486	-	NA
69
	MGAJBKAG_00236	CDS	COG5316	230600	232054	+	[S] Uncharacterized conserved protein   
	MGAJBKAG_00237	CDS	COG3359	232081	232950	+	[L] Predicted exonuclease    
70
	MGAJBKAG_00238	CDS	COG0302	233109	233669	+	[H] GTP cyclohydrolase I   
71
	MGAJBKAG_00239	CDS	ROG0086	233752	235230	+	NA
72
	MGAJBKAG_00240	CDS	COG0776	235302	235574	+	[L] Bacterial nucleoid DNA-binding protein  
	MGAJBKAG_00241	CDS	COG2116	235652	236470	+	[P] Formate/nitrite family of transporters  
73
	MGAJBKAG_00242	tRNA	NA	236639	236716	+	NA
74
	MGAJBKAG_00243	CDS	COG1254	237218	237520	+	[C] Acylphosphatases     
75
	MGAJBKAG_00244	CDS	COG1752	237711	238670	+	[R] Predicted esterase of the alpha-beta hydrolase
76
	MGAJBKAG_00245	tRNA	NA	239628	239712	+	NA
77
	MGAJBKAG_00246	CDS	COG0582	239803	240966	-	[L] Integrase     
	MGAJBKAG_00247	CDS	ROG0229	240969	241145	-	NA
78
	MGAJBKAG_00248	CDS	COG0666	241716	242735	+	[R] FOG: Ankyrin repeat   
79
	MGAJBKAG_00249	CDS	NA	243324	243683	+	NA
	MGAJBKAG_00250	CDS	COG4584	243736	245259	+	[L] Transposase and inactivated derivatives  
	MGAJBKAG_00251	CDS	COG1484	245252	246019	+	[L] DNA replication protein   
	MGAJBKAG_00252	CDS	NA	246021	246401	+	NA
80
	MGAJBKAG_00253	CDS	NA	246573	247088	+	NA
81
	MGAJBKAG_00254	CDS	NA	247221	247784	+	NA
82
	MGAJBKAG_00255	CDS	COG2963	248375	248683	+	[L] Transposase and inactivated derivatives  
	MGAJBKAG_00256	CDS	COG2801	248631	249545	+	[L] Transposase and inactivated derivatives  
83
	MGAJBKAG_00257	CDS	NA	249570	250172	-	NA
84
	MGAJBKAG_00258	CDS	ROG2341	251310	251531	+	NA
85
	MGAJBKAG_00259	CDS	NA	252686	252778	-	NA
	MGAJBKAG_00260	CDS	NA	252771	252944	-	NA
86
	MGAJBKAG_00261	CDS	ROG0048	253101	253538	-	NA
	MGAJBKAG_00262	CDS	COG5545	253535	255679	-	[R] Predicted P-loop ATPase and inactivated derivatives
	MGAJBKAG_00263	CDS	ROG0229	255666	255878	-	NA
	MGAJBKAG_00264	CDS	COG2932	255871	256071	-	[K] Predicted transcriptional regulator   
	MGAJBKAG_00265	CDS	NA	256068	256262	-	NA
87
	MGAJBKAG_00266	CDS	ROG0048	256512	257513	+	NA
88
	MGAJBKAG_00267	CDS	COG0582	257908	258996	-	[L] Integrase     
89
	MGAJBKAG_00268	CDS	NA	259171	259842	-	NA
	MGAJBKAG_00269	CDS	NA	259855	260004	-	NA
	MGAJBKAG_00270	CDS	NA	260056	260388	-	NA
	MGAJBKAG_00271	CDS	COG2932	260385	260786	-	[K] Predicted transcriptional regulator   
90
	MGAJBKAG_00272	CDS	COG1476	260882	261127	+	[K] Predicted transcriptional regulators   
91
	MGAJBKAG_00273	CDS	COG2932	261404	261868	+	[K] Predicted transcriptional regulator   
	MGAJBKAG_00274	CDS	COG1813	261926	262444	+	[K] Predicted transcription factor, homolog of eukaryotic
	MGAJBKAG_00275	CDS	ROG0229	262456	262875	+	NA
92
	MGAJBKAG_00276	CDS	NA	262984	263103	+	NA
93
	MGAJBKAG_00278	CDS	COG1082	1110	2030	-	[G] Sugar phosphate isomerases/epimerases   
	MGAJBKAG_00279	CDS	COG3839	2042	3127	-	[G] ABC-type sugar transport systems, ATPase components
	MGAJBKAG_00280	CDS	COG0395	3149	4057	-	[G] ABC-type sugar transport system, permease component
	MGAJBKAG_00281	CDS	COG1175	4059	4955	-	[G] ABC-type sugar transport systems, permease components
	MGAJBKAG_00282	CDS	COG2182	5038	6414	-	[G] Maltose-binding periplasmic proteins/domains   
94
	MGAJBKAG_00283	CDS	COG3328	6616	7212	-	[L] Transposase and inactivated derivatives  
	MGAJBKAG_00284	CDS	COG3328	7155	7844	-	[L] Transposase and inactivated derivatives  
95
	MGAJBKAG_00285	CDS	COG3947	8074	11757	-	[T] Response regulator containing CheY-like receiver and
96
	MGAJBKAG_00286	CDS	ROG0779	12175	13335	+	NA
	MGAJBKAG_00287	CDS	COG2304	13362	15635	+	[R] Uncharacterized protein containing a von Willebrand
97
	MGAJBKAG_00288	CDS	ROG3841	15966	16535	+	NA
98
	MGAJBKAG_00289	CDS	COG0152	16895	17818	-	[F] Phosphoribosylaminoimidazolesuccinocarboxamide (SAICAR) synthase   
99
	MGAJBKAG_00290	CDS	COG0543	19258	20121	-	[HC] 2-polyprenylphenol hydroxylase and related flavodoxin oxidoreductases
	MGAJBKAG_00291	CDS	COG1145	20366	21475	-	[C] Ferredoxin     
	MGAJBKAG_00292	CDS	COG1145	21542	22555	-	[C] Ferredoxin     
100
	MGAJBKAG_00293	CDS	COG1908	23055	23711	-	[C] Coenzyme F420-reducing hydrogenase, delta subunit 
	MGAJBKAG_00294	CDS	COG1148	23705	26983	-	[C] Heterodisulfide reductase, subunit A and related
	MGAJBKAG_00295	CDS	COG1908	27010	28011	-	[C] Coenzyme F420-reducing hydrogenase, delta subunit 
	MGAJBKAG_00296	CDS	COG1148	28012	30054	-	[C] Heterodisulfide reductase, subunit A and related
	MGAJBKAG_00297	CDS	COG2048	30073	30945	-	[C] Heterodisulfide reductase, subunit B  
	MGAJBKAG_00298	CDS	COG1150	30942	31475	-	[C] Heterodisulfide reductase, subunit C  
	MGAJBKAG_00299	CDS	COG0509	31512	31925	-	[E] Glycine cleavage system H protein (lipoate-binding)
101
	MGAJBKAG_00300	CDS	ROG5244	33509	34057	-	NA
102
	MGAJBKAG_00301	CDS	COG0205	34189	35229	-	[G] 6-phosphofructokinase     
	MGAJBKAG_00302	CDS	COG0191	35398	36249	-	[G] Fructose/tagatose bisphosphate aldolase   
	MGAJBKAG_00303	CDS	NA	36240	36422	-	NA
103
	MGAJBKAG_00304	CDS	COG0469	36533	37945	-	[G] Pyruvate kinase    
	MGAJBKAG_00305	CDS	COG0205	38018	39016	-	[G] 6-phosphofructokinase     
	MGAJBKAG_00306	CDS	COG0825	39013	40071	-	[I] Acetyl-CoA carboxylase alpha subunit  
	MGAJBKAG_00307	CDS	COG0777	40068	40937	-	[I] Acetyl-CoA carboxylase beta subunit  
	MGAJBKAG_00308	CDS	ROG1970	40946	41146	-	NA
	MGAJBKAG_00309	CDS	COG0587	41198	44569	-	[L] DNA polymerase III, alpha subunit 
104
	MGAJBKAG_00310	CDS	ROG1736	44819	45010	-	NA
	MGAJBKAG_00311	CDS	NA	45045	46553	-	NA
	MGAJBKAG_00312	CDS	COG2309	46550	47530	-	[E] Leucyl aminopeptidase (aminopeptidase T)  
105
	MGAJBKAG_00313	CDS	ROG7300	47765	48088	+	NA
106
	MGAJBKAG_00314	CDS	COG4089	48245	48898	+	[S] Predicted membrane protein   
107
	MGAJBKAG_00315	tRNA	NA	49024	49099	-	NA
	MGAJBKAG_00316	tRNA	NA	49141	49214	-	NA
	MGAJBKAG_00317	CDS	COG0008	49257	50726	-	[J] Glutamyl- and glutaminyl-tRNA synthetases  
108
	MGAJBKAG_00318	CDS	ROG7300	50857	51306	-	NA
109
	MGAJBKAG_00319	CDS	ROG3071	51398	52528	-	NA
110
	MGAJBKAG_00320	CDS	COG0402	52742	54088	-	[FR] Cytosine deaminase and related metal-dependent hydrolases
	MGAJBKAG_00321	CDS	COG0457	54116	54805	-	[R] FOG: TPR repeat   
111
	MGAJBKAG_00322	CDS	COG1853	54880	55446	-	[R] Conserved protein/domain typically associated with flavoprotein
	MGAJBKAG_00323	CDS	COG4708	55462	55959	-	[S] Predicted membrane protein   
112
	MGAJBKAG_00324	CDS	COG1101	56235	57032	-	[R] ABC-type uncharacterized transport system, ATPase component
	MGAJBKAG_00325	CDS	COG4120	57007	57930	-	[R] ABC-type uncharacterized transport system, permease component
	MGAJBKAG_00326	CDS	COG2984	57927	58928	-	[R] ABC-type uncharacterized transport system, periplasmic component
113
	MGAJBKAG_00327	CDS	COG1522	59009	59488	-	[K] Transcriptional regulators    
114
	MGAJBKAG_00328	CDS	COG0477	59650	60918	-	[GEPR] Permeases of the major facilitator superfamily
115
	MGAJBKAG_00329	CDS	COG0297	61047	62534	-	[G] Glycogen synthase    
	MGAJBKAG_00330	CDS	COG1085	62617	63639	-	[C] Galactose-1-phosphate uridylyltransferase    
116
	MGAJBKAG_00331	CDS	COG4739	63736	64257	-	[S] Uncharacterized protein containing a ferredoxin domain
117
	MGAJBKAG_00332	CDS	COG1163	64541	65518	-	[R] Predicted GTPase    
118
	MGAJBKAG_00333	CDS	COG0058	65920	67593	+	[G] Glucan phosphorylase    
119
	MGAJBKAG_00334	CDS	COG3706	68194	69372	-	[T] Response regulator containing a CheY-like receiver
120
	MGAJBKAG_00335	CDS	COG1109	70488	71909	-	[G] Phosphomannomutase     
121
	MGAJBKAG_00336	CDS	COG0697	72196	73131	-	[GER] Permeases of the drug/metabolite transporter (DMT)
122
	MGAJBKAG_00337	CDS	COG0064	73316	74758	-	[J] Asp-tRNAAsn/Glu-tRNAGln amidotransferase B subunit (PET112 homolog)
	MGAJBKAG_00338	CDS	COG0154	74751	76253	-	[J] Asp-tRNAAsn/Glu-tRNAGln amidotransferase A subunit and related
	MGAJBKAG_00339	CDS	COG0721	76298	76591	-	[J] Asp-tRNAAsn/Glu-tRNAGln amidotransferase C subunit  
	MGAJBKAG_00340	CDS	COG0272	76588	78609	-	[L] NAD-dependent DNA ligase (contains BRCT domain
	MGAJBKAG_00341	CDS	COG0210	78643	80826	-	[L] Superfamily I DNA and RNA helicases
123
	MGAJBKAG_00342	CDS	COG0399	80948	82144	+	[M] Predicted pyridoxal phosphate-dependent enzyme apparently involved
124
	MGAJBKAG_00343	CDS	COG2252	82414	83748	+	[R] Permeases     
125
	MGAJBKAG_00344	CDS	COG0519	83877	85178	-	[F] GMP synthase, PP-ATPase domain/subunit  
	MGAJBKAG_00345	CDS	COG0634	85172	85714	-	[F] Hypoxanthine-guanine phosphoribosyltransferase    
126
	MGAJBKAG_00346	CDS	COG0521	85839	86750	-	[H] Molybdopterin biosynthesis enzymes   
	MGAJBKAG_00347	CDS	COG0315	86738	87256	-	[H] Molybdenum cofactor biosynthesis enzyme  
	MGAJBKAG_00348	CDS	COG2896	87418	88437	-	[H] Molybdenum cofactor biosynthesis enzyme  
	MGAJBKAG_00349	CDS	COG0303	88434	90362	-	[H] Molybdopterin biosynthesis enzyme   
	MGAJBKAG_00350	CDS	COG0303	90401	91630	-	[H] Molybdopterin biosynthesis enzyme   
	MGAJBKAG_00351	CDS	COG1122	91647	92393	-	[P] ABC-type cobalt transport system, ATPase component
	MGAJBKAG_00352	CDS	COG4662	92415	93101	-	[H] ABC-type tungstate transport system, periplasmic component
	MGAJBKAG_00353	CDS	COG2998	93109	93957	-	[H] ABC-type tungstate transport system, permease component
127
	MGAJBKAG_00354	CDS	COG2385	94115	95548	-	[D] Sporulation protein and related proteins 
	MGAJBKAG_00355	CDS	COG2045	95553	96293	-	[HR] Phosphosulfolactate phosphohydrolase and related enzymes 
	MGAJBKAG_00356	CDS	COG1316	96340	97281	-	[K] Transcriptional regulator    
	MGAJBKAG_00357	CDS	COG0533	97327	98352	-	[O] Metal-dependent proteases with possible chaperone activity
	MGAJBKAG_00358	CDS	COG0456	98349	98825	-	[R] Acetyltransferases     
	MGAJBKAG_00359	CDS	COG1214	98843	99568	-	[O] Inactive homolog of metal-dependent proteases, putative
	MGAJBKAG_00360	CDS	COG0802	99549	100034	-	[R] Predicted ATPase or kinase  
128
	MGAJBKAG_00361	CDS	COG2071	100102	100815	-	[R] Predicted glutamine amidotransferases   
129
	MGAJBKAG_00362	CDS	COG2337	100973	101323	-	[T] Growth inhibitor    
	MGAJBKAG_00363	CDS	COG0864	101313	101594	-	[K] Predicted transcriptional regulators containing the CopG/Arc/MetJ
130
	MGAJBKAG_00364	CDS	COG1376	101956	103014	-	[S] Uncharacterized protein conserved in bacteria 
131
	MGAJBKAG_00365	CDS	COG1063	103297	104523	-	[ER] Threonine dehydrogenase and related Zn-dependent dehydrogenases
	MGAJBKAG_00366	CDS	COG0156	104520	105755	-	[H] 7-keto-8-aminopelargonate synthetase and related enzymes 
132
	MGAJBKAG_00367	CDS	COG1216	106032	107222	-	[R] Predicted glycosyltransferases    
	MGAJBKAG_00368	CDS	COG3307	107209	108375	-	[M] Lipid A core - O-antigen ligase
133
	MGAJBKAG_00369	CDS	COG0671	108662	109504	-	[I] Membrane-associated phospholipid phosphatase   
	MGAJBKAG_00370	CDS	COG1087	109584	110570	-	[M] UDP-glucose 4-epimerase    
134
	MGAJBKAG_00371	CDS	ROG0349	110633	112318	-	NA
	MGAJBKAG_00372	CDS	ROG4962	112378	113352	-	NA
135
	MGAJBKAG_00373	CDS	ROG2446	113453	114706	-	NA
	MGAJBKAG_00374	CDS	ROG0675	114724	115278	-	NA
136
	MGAJBKAG_00375	CDS	ROG0531	115446	118022	-	NA
137
	MGAJBKAG_00376	CDS	NA	118100	118228	-	NA
138
	MGAJBKAG_00377	CDS	ROG8435	118528	121083	-	NA
139
	MGAJBKAG_00378	CDS	COG4372	122549	123730	-	[S] Uncharacterized protein conserved in bacteria with
	MGAJBKAG_00379	CDS	COG0795	123759	124838	-	[R] Predicted permeases    
	MGAJBKAG_00380	CDS	COG1137	124835	125554	-	[R] ABC-type (unclassified) transport system, ATPase component
	MGAJBKAG_00381	CDS	COG1934	125610	126230	-	[S] Uncharacterized protein conserved in bacteria 
	MGAJBKAG_00382	CDS	COG4370	126230	127441	-	[S] Uncharacterized protein conserved in bacteria 
	MGAJBKAG_00383	CDS	ROG1088	127469	128050	-	NA
	MGAJBKAG_00384	CDS	COG1208	128091	129161	-	[MJ] Nucleoside-diphosphate-sugar pyrophosphorylase involved in lipopolysaccharide biosynthesis/translation
140
	MGAJBKAG_00385	CDS	COG1132	129381	131174	-	[V] ABC-type multidrug transport system, ATPase and
	MGAJBKAG_00386	CDS	ROG0814	131149	132552	-	NA
	MGAJBKAG_00387	CDS	COG0763	132549	133682	-	[M] Lipid A disaccharide synthetase  
	MGAJBKAG_00388	CDS	COG3494	133645	134490	-	[S] Uncharacterized protein conserved in bacteria 
	MGAJBKAG_00389	CDS	COG1043	134487	135305	-	[M] Acyl-[acyl carrier protein]--UDP-N-acetylglucosamine O-acyltransferase  
	MGAJBKAG_00390	CDS	COG0764	135346	135795	-	[I] 3-hydroxymyristoyl/3-hydroxydecanoyl-(acyl carrier protein) dehydratases  
	MGAJBKAG_00391	CDS	COG0774	135785	136678	-	[M] UDP-3-O-acyl-N-acetylglucosamine deacetylase    
141
	MGAJBKAG_00392	CDS	COG1126	136860	137603	-	[E] ABC-type polar amino acid transport system,
	MGAJBKAG_00393	CDS	COG5186	137581	140094	-	[A] Poly(A) polymerase    
142
	MGAJBKAG_00394	CDS	ROG1088	140304	141014	-	NA
	MGAJBKAG_00395	CDS	ROG1088	141030	141620	-	NA
	MGAJBKAG_00396	CDS	ROG0349	141650	143839	-	NA
	MGAJBKAG_00397	CDS	COG0795	143830	144816	-	[R] Predicted permeases    
143
	MGAJBKAG_00398	CDS	ROG2487	144933	145862	-	NA
144
	MGAJBKAG_00399	CDS	ROG0647	146035	146682	-	NA
145
	MGAJBKAG_00400	CDS	COG1044	146836	147861	-	[M] UDP-3-O-[3-hydroxymyristoyl] glucosamine N-acyltransferase   
	MGAJBKAG_00401	CDS	NA	147874	149385	-	NA
	MGAJBKAG_00402	CDS	COG2825	149436	149999	-	[M] Outer membrane protein   
	MGAJBKAG_00403	CDS	COG4775	150100	151890	-	[M] Outer membrane protein/protective antigen OMA87 
146
	MGAJBKAG_00404	CDS	ROG1268	152085	159191	-	NA
147
	MGAJBKAG_00405	CDS	NA	159312	161222	-	NA
148
	MGAJBKAG_00406	CDS	ROG0779	161317	162903	-	NA
149
	MGAJBKAG_00407	CDS	COG1077	163050	164081	-	[D] Actin-like ATPase involved in cell morphogenesis
	MGAJBKAG_00408	CDS	ROG0101	164228	164485	-	NA
	MGAJBKAG_00409	CDS	COG0739	164595	165872	-	[M] Membrane proteins related to metalloendopeptidases 
150
	MGAJBKAG_00410	CDS	COG2385	167050	168075	-	[D] Sporulation protein and related proteins 
	MGAJBKAG_00411	CDS	COG0766	168172	169464	-	[M] UDP-N-acetylglucosamine enolpyruvyl transferase   
	MGAJBKAG_00412	CDS	COG0381	169621	170772	-	[M] UDP-N-acetylglucosamine 2-epimerase    
	MGAJBKAG_00413	CDS	COG0472	170930	171982	-	[M] UDP-N-acetylmuramyl pentapeptide phosphotransferase/UDP-N-acetylglucosamine-1-phosphate transferase  
151
	MGAJBKAG_00414	CDS	COG2131	172158	172616	-	[F] Deoxycytidylate deaminase    
152
	MGAJBKAG_00415	CDS	COG0035	172934	174016	-	[F] Uracil phosphoribosyltransferase    
	MGAJBKAG_00416	CDS	COG0394	173994	174518	-	[T] Protein-tyrosine-phosphatase     
	MGAJBKAG_00417	CDS	COG0009	174603	175661	-	[J] Putative translation factor (SUA5)  
	MGAJBKAG_00418	CDS	COG2890	175819	176718	-	[J] Methylase of polypeptide chain release factors
	MGAJBKAG_00419	CDS	COG0216	176711	177778	-	[J] Protein chain release factor A 
	MGAJBKAG_00420	CDS	COG3872	177840	178727	-	[R] Predicted metal-dependent enzyme   
	MGAJBKAG_00421	CDS	COG0254	178731	178940	-	[J] Ribosomal protein L31   
153
	MGAJBKAG_00422	CDS	COG0842	179068	179874	-	[V] ABC-type multidrug transport system, permease component
	MGAJBKAG_00423	CDS	COG1131	179889	180740	-	[V] ABC-type multidrug transport system, ATPase component
154
	MGAJBKAG_00424	CDS	COG2509	181059	182474	-	[R] Uncharacterized FAD-dependent dehydrogenases   
155
	MGAJBKAG_00425	CDS	COG0457	182521	184032	-	[R] FOG: TPR repeat   
	MGAJBKAG_00426	CDS	COG0017	184046	185338	-	[J] Aspartyl/asparaginyl-tRNA synthetases    
156
	MGAJBKAG_00427	CDS	ROG4592	185542	186369	-	NA
	MGAJBKAG_00428	CDS	COG0516	186410	187894	-	[F] IMP dehydrogenase/GMP reductase   
157
	MGAJBKAG_00429	CDS	COG1638	188067	189107	+	[G] TRAP-type C4-dicarboxylate transport system, periplasmic component
	MGAJBKAG_00430	CDS	COG3090	189100	189621	+	[G] TRAP-type C4-dicarboxylate transport system, small permease
	MGAJBKAG_00431	CDS	COG1593	189618	190901	+	[G] TRAP-type C4-dicarboxylate transport system, large permease
158
	MGAJBKAG_00432	CDS	COG1905	191054	191617	-	[C] NADH:ubiquinone oxidoreductase 24 kD subunit 
	MGAJBKAG_00433	CDS	COG4624	191619	193385	-	[R] Iron only hydrogenase large subunit, C-terminal
	MGAJBKAG_00434	CDS	COG1894	193388	195235	-	[C] NADH:ubiquinone oxidoreductase, NADH-binding (51 kD) subunit
	MGAJBKAG_00435	CDS	NA	195265	195468	-	NA
	MGAJBKAG_00436	CDS	NA	195416	195511	-	NA
159
	MGAJBKAG_00437	CDS	COG2204	195786	197165	-	[T] Response regulator containing CheY-like receiver, AAA-type
	MGAJBKAG_00438	CDS	COG4624	197167	199509	-	[R] Iron only hydrogenase large subunit, C-terminal
160
	MGAJBKAG_00439	CDS	COG2313	199796	200716	-	[Q] Uncharacterized enzyme involved in pigment biosynthesis
	MGAJBKAG_00440	CDS	COG0524	200713	201657	-	[G] Sugar kinases, ribokinase family  
	MGAJBKAG_00441	CDS	COG1304	201702	202733	-	[C] L-lactate dehydrogenase (FMN-dependent) and related alpha-hydroxy
161
	MGAJBKAG_00442	rRNA	NA	203013	203129	-	NA
	MGAJBKAG_00443	rRNA	NA	203192	206277	-	NA
	MGAJBKAG_00444	rRNA	NA	206475	208004	-	NA
162
	MGAJBKAG_00445	CDS	ROG5104	208618	208890	-	NA
163
	MGAJBKAG_00446	CDS	ROG2644	209122	209643	-	NA
164
	MGAJBKAG_00447	CDS	COG0353	209710	210315	-	[L] Recombinational DNA repair protein (RecF pathway)
	MGAJBKAG_00448	CDS	COG0718	210393	210716	-	[S] Uncharacterized protein conserved in bacteria 
	MGAJBKAG_00449	CDS	COG2812	210746	212677	-	[L] DNA polymerase III, gamma/tau subunits 
165
	MGAJBKAG_00450	tRNA	NA	213139	213232	-	NA
	MGAJBKAG_00451	tRNA	NA	213248	213340	-	NA
166
	MGAJBKAG_00452	CDS	COG0590	213414	213848	-	[FJ] Cytosine/adenosine deaminases    
167
	MGAJBKAG_00453	tRNA	NA	214101	214176	-	NA
168
	MGAJBKAG_00454	CDS	ROG2895	214405	215859	-	NA
169
	MGAJBKAG_00455	CDS	COG0362	215936	217384	-	[G] 6-phosphogluconate dehydrogenase    
	MGAJBKAG_00456	CDS	COG3875	217418	218692	-	[S] Uncharacterized conserved protein   
	MGAJBKAG_00457	CDS	COG1070	218714	220177	-	[G] Sugar (pentulose and hexulose) kinases 
	MGAJBKAG_00458	CDS	COG1028	220233	221051	-	[IQR] Dehydrogenases with different specificities (related to
170
	MGAJBKAG_00459	CDS	ROG8174	221211	222455	-	NA
171
	MGAJBKAG_00460	CDS	ROG2848	222766	223806	+	NA
172
	MGAJBKAG_00461	CDS	ROG1084	223976	224521	-	NA
173
	MGAJBKAG_00462	CDS	NA	224634	225152	-	NA
174
	MGAJBKAG_00463	tRNA	NA	225422	225498	+	NA
175
	MGAJBKAG_00464	CDS	ROG2846	225744	226925	+	NA
176
	MGAJBKAG_00465	CDS	COG1937	227271	227540	+	[S] Uncharacterized protein conserved in bacteria 
	MGAJBKAG_00466	CDS	COG2217	227556	229991	+	[P] Cation transport ATPase   
	MGAJBKAG_00467	CDS	COG1775	230026	231162	+	[E] Benzoyl-CoA reductase/2-hydroxyglutaryl-CoA dehydratase subunit, BcrC/BadD/HgdB 
	MGAJBKAG_00468	CDS	COG1775	231190	232500	+	[E] Benzoyl-CoA reductase/2-hydroxyglutaryl-CoA dehydratase subunit, BcrC/BadD/HgdB 
	MGAJBKAG_00469	CDS	COG1924	232510	233301	+	[I] Activator of 2-hydroxyglutaryl-CoA dehydratase (HSP70-class ATPase
177
	MGAJBKAG_00470	CDS	COG1172	233542	234672	-	[G] Ribose/xylose/arabinose/galactoside ABC-type transport systems, permease components
	MGAJBKAG_00471	CDS	COG1172	234676	235716	-	[G] Ribose/xylose/arabinose/galactoside ABC-type transport systems, permease components
	MGAJBKAG_00472	CDS	COG1129	235719	237383	-	[G] ABC-type sugar transport system, ATPase component
178
	MGAJBKAG_00473	CDS	ROG3584	237494	238615	-	NA
179
	MGAJBKAG_00474	CDS	COG3601	239064	239651	-	[S] Predicted membrane protein   
180
	MGAJBKAG_00476	CDS	COG0798	863	1924	-	[P] Arsenite efflux pump ACR3 and related
	MGAJBKAG_00477	CDS	ROG1890	1955	2305	-	NA
181
	MGAJBKAG_00478	CDS	ROG3109	2400	2897	-	NA
	MGAJBKAG_00479	CDS	COG0701	2911	3924	-	[R] Predicted permeases    
	MGAJBKAG_00480	CDS	COG0640	3993	4328	-	[K] Predicted transcriptional regulators   
182
	MGAJBKAG_00481	tRNA	NA	4699	4774	+	NA
183
	MGAJBKAG_00482	CDS	COG1773	5126	5284	+	[C] Rubredoxin     
	MGAJBKAG_00483	CDS	COG1592	5311	5805	+	[C] Rubrerythrin     
184
	MGAJBKAG_00484	CDS	COG0454	6279	6770	+	[KR] Histone acetyltransferase HPA2 and related acetyltransferases
	MGAJBKAG_00485	CDS	COG1454	6819	8108	+	[C] Alcohol dehydrogenase, class IV  
185
	MGAJBKAG_00486	CDS	NA	8376	10334	-	NA
	MGAJBKAG_00487	CDS	COG1136	10345	11112	-	[V] ABC-type antimicrobial peptide transport system, ATPase
	MGAJBKAG_00488	CDS	COG0642	11228	12232	-	[T] Signal transduction histidine kinase  
	MGAJBKAG_00489	CDS	COG0745	12246	12917	-	[TK] Response regulators consisting of a CheY-like
186
	MGAJBKAG_00490	CDS	COG1489	13559	14452	+	[R] DNA-binding protein, stimulates sugar fermentation 
187
	MGAJBKAG_00491	CDS	COG1959	14998	15468	+	[K] Predicted transcriptional regulator   
	MGAJBKAG_00492	CDS	COG1151	15585	17237	+	[C] 6Fe-6S prismane cluster-containing protein  
188
	MGAJBKAG_00493	CDS	COG0697	17381	18331	-	[GER] Permeases of the drug/metabolite transporter (DMT)
189
	MGAJBKAG_00494	CDS	COG4684	18399	18938	-	[S] Predicted membrane protein   
190
	MGAJBKAG_00495	CDS	COG3191	20104	21093	-	[EQ] L-aminopeptidase/D-esterase     
191
	MGAJBKAG_00496	CDS	NA	21702	23495	-	NA
192
	MGAJBKAG_00497	CDS	COG1963	23705	24136	-	[S] Uncharacterized protein conserved in bacteria 
193
	MGAJBKAG_00498	CDS	COG1915	24393	25553	-	[S] Uncharacterized conserved protein   
194
	MGAJBKAG_00499	CDS	COG1704	25687	26322	-	[S] Uncharacterized conserved protein   
	MGAJBKAG_00500	CDS	NA	26319	26987	-	NA
	MGAJBKAG_00501	CDS	NA	26987	28147	-	NA
195
	MGAJBKAG_00502	CDS	COG0535	28255	29646	-	[R] Predicted Fe-S oxidoreductases   
196
	MGAJBKAG_00503	CDS	COG3857	29793	33305	+	[L] ATP-dependent nuclease, subunit B  
	MGAJBKAG_00504	CDS	COG1074	33302	37237	+	[L] ATP-dependent exoDNAse (exonuclease V) beta subunit
197
	MGAJBKAG_00505	CDS	NA	37456	38214	-	NA
198
	MGAJBKAG_00506	CDS	COG3859	38416	39066	-	[S] Predicted membrane protein   
199
	MGAJBKAG_00507	CDS	COG1052	39442	40476	+	[CHR] Lactate dehydrogenase and related dehydrogenases 
200
	MGAJBKAG_00508	CDS	COG1001	41987	43789	+	[F] Adenine deaminase    
201
	MGAJBKAG_00509	CDS	ROG7880	44056	44808	-	NA
202
	MGAJBKAG_00510	CDS	COG1566	45281	46714	+	[V] Multidrug resistance efflux pump  
	MGAJBKAG_00511	CDS	COG1136	46749	47477	+	[V] ABC-type antimicrobial peptide transport system, ATPase
	MGAJBKAG_00512	CDS	COG0577	47474	48670	+	[V] ABC-type antimicrobial peptide transport system, permease
203
	MGAJBKAG_00513	CDS	COG1280	48707	49318	-	[E] Putative threonine efflux protein  
204
	MGAJBKAG_00514	CDS	COG2208	49906	52623	+	[TK] Serine phosphatase RsbU, regulator of sigma
205
	MGAJBKAG_00515	CDS	COG0037	53961	55496	+	[D] Predicted ATPase of the PP-loop superfamily
	MGAJBKAG_00516	CDS	COG0465	55641	57611	+	[O] ATP-dependent Zn proteases   
206
	MGAJBKAG_00517	CDS	COG2987	57700	59370	+	[E] Urocanate hydratase    
207
	MGAJBKAG_00518	CDS	COG1142	59677	60159	+	[C] Fe-S-cluster-containing hydrogenase components 2  
	MGAJBKAG_00519	CDS	COG2414	60159	61964	+	[C] Aldehyde:ferredoxin oxidoreductase    
	MGAJBKAG_00520	CDS	COG1977	61996	62274	+	[H] Molybdopterin converting factor, small subunit 
	MGAJBKAG_00521	CDS	COG0446	62320	63627	+	[R] Uncharacterized NAD(FAD)-dependent dehydrogenases   
208
	MGAJBKAG_00522	CDS	COG0694	63747	63965	-	[O] Thioredoxin-like proteins and domains  
209
	MGAJBKAG_00523	CDS	COG1388	64082	64942	-	[M] FOG: LysM repeat   
210
	MGAJBKAG_00524	CDS	COG2078	65173	65991	+	[S] Uncharacterized conserved protein   
	MGAJBKAG_00525	CDS	COG2373	65999	71029	+	[R] Large extracellular alpha-helical protein  
211
	MGAJBKAG_00526	CDS	COG0534	72595	73965	+	[V] Na+-driven multidrug efflux pump  
212
	MGAJBKAG_00527	CDS	COG0209	74492	77008	+	[F] Ribonucleotide reductase, alpha subunit  
213
	MGAJBKAG_00528	CDS	ROG3841	77092	77811	+	NA
	MGAJBKAG_00529	CDS	COG0183	77818	78996	+	[I] Acetyl-CoA acetyltransferase    
214
	MGAJBKAG_00530	CDS	ROG7838	79013	79909	-	NA
	MGAJBKAG_00531	CDS	NA	79941	80486	-	NA
215
	MGAJBKAG_00532	CDS	COG1686	80803	82029	+	[M] D-alanyl-D-alanine carboxypeptidase    
	MGAJBKAG_00533	CDS	COG0492	82062	83000	+	[O] Thioredoxin reductase    
216
	MGAJBKAG_00534	CDS	COG2811	83544	83870	+	[C] Archaeal/vacuolar-type H+-ATPase subunit H  
	MGAJBKAG_00535	CDS	COG1269	83857	85836	+	[C] Archaeal/vacuolar-type H+-ATPase subunit I  
	MGAJBKAG_00536	CDS	COG0636	85843	86337	+	[C] F0F1-type ATP synthase, subunit c/Archaeal/vacuolar-type H+-ATPase,
	MGAJBKAG_00537	CDS	COG1390	86338	86937	+	[C] Archaeal/vacuolar-type H+-ATPase subunit E  
	MGAJBKAG_00538	CDS	COG1527	86966	87973	+	[C] Archaeal/vacuolar-type H+-ATPase subunit C  
	MGAJBKAG_00539	CDS	COG1436	87960	88289	+	[C] Archaeal/vacuolar-type H+-ATPase subunit F  
	MGAJBKAG_00540	CDS	COG1155	88298	90073	+	[C] Archaeal/vacuolar-type H+-ATPase subunit A  
	MGAJBKAG_00541	CDS	COG1156	90066	91448	+	[C] Archaeal/vacuolar-type H+-ATPase subunit B  
	MGAJBKAG_00542	CDS	COG1394	91513	92145	+	[C] Archaeal/vacuolar-type H+-ATPase subunit D  
217
	MGAJBKAG_00543	CDS	COG0612	92291	93565	+	[R] Predicted Zn-dependent peptidases   
	MGAJBKAG_00544	CDS	COG0018	93625	95322	+	[J] Arginyl-tRNA synthetase    
218
	MGAJBKAG_00545	CDS	COG2220	95391	96041	+	[R] Predicted Zn-dependent hydrolases of the beta-lactamase
	MGAJBKAG_00546	CDS	COG0504	96122	97741	+	[F] CTP synthase (UTP-ammonia lyase)  
	MGAJBKAG_00547	CDS	COG1158	98090	99403	+	[K] Transcription termination factor   
219
	MGAJBKAG_00548	CDS	COG0392	99518	100573	+	[S] Predicted integral membrane protein  
	MGAJBKAG_00549	CDS	COG0350	100589	101125	+	[L] Methylated DNA-protein cysteine methyltransferase  
220
	MGAJBKAG_00550	CDS	COG4463	101261	101749	+	[K] Transcriptional repressor of class III stress
	MGAJBKAG_00551	CDS	COG3880	101772	102305	+	[S] Uncharacterized protein with conserved CXXC pairs
	MGAJBKAG_00552	CDS	COG3869	102320	103375	+	[E] Arginine kinase    
	MGAJBKAG_00553	CDS	COG0542	103365	105893	+	[O] ATPases with chaperone activity, ATP-binding subunit
221
	MGAJBKAG_00554	CDS	NA	106052	106492	+	NA
	MGAJBKAG_00555	CDS	COG0095	106515	107579	+	[H] Lipoate-protein ligase A   
222
	MGAJBKAG_00556	CDS	COG1066	107678	109039	+	[O] Predicted ATP-dependent serine protease  
223
	MGAJBKAG_00557	CDS	ROG0468	109054	109449	-	NA
224
	MGAJBKAG_00558	CDS	COG1329	109759	110241	+	[K] Transcriptional regulators, similar to M. xanthus
225
	MGAJBKAG_00559	CDS	COG4956	110452	111567	+	[R] Integral membrane protein (PIN domain superfamily)
	MGAJBKAG_00560	CDS	COG0245	111572	112834	+	[I] 2C-methyl-D-erythritol 2,4-cyclodiphosphate synthase   
	MGAJBKAG_00561	CDS	COG0517	112809	113579	+	[R] FOG: CBS domain   
226
	MGAJBKAG_00562	CDS	COG0008	113991	115484	+	[J] Glutamyl- and glutaminyl-tRNA synthetases  
	MGAJBKAG_00563	CDS	COG0215	115465	116949	+	[J] Cysteinyl-tRNA synthetase    
	MGAJBKAG_00564	CDS	COG1939	116949	117401	+	[S] Uncharacterized protein conserved in bacteria 
227
	MGAJBKAG_00565	CDS	COG1351	117851	118522	+	[F] Predicted alternative thymidylate synthase  
228
	MGAJBKAG_00566	CDS	COG0566	118582	119340	+	[J] rRNA methylases    
	MGAJBKAG_00567	CDS	COG1595	119410	120066	+	[K] DNA-directed RNA polymerase specialized sigma subunit,
229
	MGAJBKAG_00568	tRNA	NA	120880	120955	+	NA
230
	MGAJBKAG_00569	CDS	COG3976	122349	122768	-	[S] Uncharacterized protein conserved in bacteria 
	MGAJBKAG_00570	CDS	COG0716	122806	123267	-	[C] Flavodoxins     
231
	MGAJBKAG_00571	CDS	COG1638	124216	125202	+	[G] TRAP-type C4-dicarboxylate transport system, periplasmic component
	MGAJBKAG_00572	CDS	COG3090	125422	125949	+	[G] TRAP-type C4-dicarboxylate transport system, small permease
	MGAJBKAG_00573	CDS	COG1593	125946	127238	+	[G] TRAP-type C4-dicarboxylate transport system, large permease
	MGAJBKAG_00574	CDS	COG3717	127315	128145	+	[G] 5-keto 4-deoxyuronate isomerase   
232
	MGAJBKAG_00575	CDS	COG0697	128413	129327	-	[GER] Permeases of the drug/metabolite transporter (DMT)
233
	MGAJBKAG_00576	CDS	COG1282	129458	130876	-	[C] NAD/NADP transhydrogenase beta subunit  
	MGAJBKAG_00577	CDS	COG3288	130863	131171	-	[C] NAD/NADP transhydrogenase alpha subunit  
	MGAJBKAG_00578	CDS	COG3288	131211	132386	-	[C] NAD/NADP transhydrogenase alpha subunit  
234
	MGAJBKAG_00579	tRNA	NA	132593	132677	+	NA
	MGAJBKAG_00580	tRNA	NA	132706	132782	+	NA
	MGAJBKAG_00581	tRNA	NA	132818	132893	+	NA
235
	MGAJBKAG_00582	CDS	COG0690	133226	133444	+	[U] Preprotein translocase subunit SecE  
	MGAJBKAG_00583	CDS	COG0250	133502	134176	+	[K] Transcription antiterminator    
	MGAJBKAG_00584	CDS	COG0080	134220	134648	+	[J] Ribosomal protein L11   
	MGAJBKAG_00585	CDS	COG0081	134717	135412	+	[J] Ribosomal protein L1   
	MGAJBKAG_00586	CDS	COG0244	135673	136200	+	[J] Ribosomal protein L10   
	MGAJBKAG_00587	CDS	COG0222	136272	136652	+	[J] Ribosomal protein L7/L12   
	MGAJBKAG_00588	CDS	COG0085	136962	140702	+	[K] DNA-directed RNA polymerase, beta subunit/140 kD
	MGAJBKAG_00589	CDS	COG0086	140727	144383	+	[K] DNA-directed RNA polymerase, beta' subunit/160 kD
	MGAJBKAG_00590	CDS	COG1358	144517	144768	+	[J] Ribosomal protein HS6-type (S12/L30/L7a)  
	MGAJBKAG_00591	CDS	COG0048	144883	145299	+	[J] Ribosomal protein S12   
	MGAJBKAG_00592	CDS	COG0049	145346	145816	+	[J] Ribosomal protein S7   
	MGAJBKAG_00593	CDS	COG0480	145881	147956	+	[J] Translation elongation factors (GTPases)  
	MGAJBKAG_00594	CDS	COG0050	148004	149209	+	[J] GTPases - translation elongation factors 
	MGAJBKAG_00595	CDS	COG0051	149384	149692	+	[J] Ribosomal protein S10   
	MGAJBKAG_00596	CDS	COG0087	149755	150402	+	[J] Ribosomal protein L3   
	MGAJBKAG_00597	CDS	COG0088	150417	151043	+	[J] Ribosomal protein L4   
	MGAJBKAG_00598	CDS	COG0089	151040	151327	+	[J] Ribosomal protein L23   
	MGAJBKAG_00599	CDS	COG0090	151402	152226	+	[J] Ribosomal protein L2   
	MGAJBKAG_00600	CDS	COG0185	152247	152531	+	[J] Ribosomal protein S19   
	MGAJBKAG_00601	CDS	COG0091	152573	152920	+	[J] Ribosomal protein L22   
	MGAJBKAG_00602	CDS	COG0092	152925	153578	+	[J] Ribosomal protein S3   
	MGAJBKAG_00603	CDS	COG0197	153581	154015	+	[J] Ribosomal protein L16/L10E   
	MGAJBKAG_00604	CDS	COG0255	154005	154211	+	[J] Ribosomal protein L29   
	MGAJBKAG_00605	CDS	COG0186	154225	154482	+	[J] Ribosomal protein S17   
	MGAJBKAG_00606	CDS	COG0093	154541	154909	+	[J] Ribosomal protein L14   
	MGAJBKAG_00607	CDS	COG0198	154966	155286	+	[J] Ribosomal protein L24   
	MGAJBKAG_00608	CDS	COG0094	155296	155847	+	[J] Ribosomal protein L5   
	MGAJBKAG_00609	CDS	COG0199	155891	156076	+	[J] Ribosomal protein S14   
	MGAJBKAG_00610	CDS	COG0096	156120	156518	+	[J] Ribosomal protein S8   
	MGAJBKAG_00611	CDS	COG0097	156532	157071	+	[J] Ribosomal protein L6P/L9E   
	MGAJBKAG_00612	CDS	COG0256	157117	157485	+	[J] Ribosomal protein L18   
	MGAJBKAG_00613	CDS	COG0098	157501	158007	+	[J] Ribosomal protein S5   
	MGAJBKAG_00614	CDS	COG1841	158021	158245	+	[J] Ribosomal protein L30/L7E   
	MGAJBKAG_00615	CDS	COG0200	158258	158698	+	[J] Ribosomal protein L15   
	MGAJBKAG_00616	CDS	COG0201	158700	159950	+	[U] Preprotein translocase subunit SecY  
	MGAJBKAG_00617	CDS	COG0563	159971	160621	+	[F] Adenylate kinase and related kinases 
	MGAJBKAG_00618	CDS	COG0024	160624	161391	+	[J] Methionine aminopeptidase    
	MGAJBKAG_00619	CDS	COG2163	161411	161707	+	[J] Ribosomal protein L14E/L6E/L27E   
	MGAJBKAG_00620	CDS	COG0361	161700	161918	+	[J] Translation initiation factor 1 (IF-1) 
	MGAJBKAG_00621	CDS	COG0099	162085	162456	+	[J] Ribosomal protein S13   
	MGAJBKAG_00622	CDS	COG0100	162492	162884	+	[J] Ribosomal protein S11   
	MGAJBKAG_00623	CDS	COG0522	162920	163549	+	[J] Ribosomal protein S4 and related proteins
	MGAJBKAG_00624	CDS	COG0202	163620	164564	+	[K] DNA-directed RNA polymerase, alpha subunit/40 kD
	MGAJBKAG_00625	CDS	COG0203	164596	164934	+	[J] Ribosomal protein L17   
236
	MGAJBKAG_00626	CDS	COG1122	165048	165932	+	[P] ABC-type cobalt transport system, ATPase component
	MGAJBKAG_00627	CDS	COG1122	165937	166806	+	[P] ABC-type cobalt transport system, ATPase component
	MGAJBKAG_00628	CDS	COG0619	166796	167587	+	[P] ABC-type cobalt transport system, permease component
237
	MGAJBKAG_00629	CDS	COG0101	167730	168605	+	[J] Pseudouridylate synthase    
	MGAJBKAG_00630	CDS	COG0102	168702	169139	+	[J] Ribosomal protein L13   
	MGAJBKAG_00631	CDS	COG0103	169182	169589	+	[J] Ribosomal protein S9   
238
	MGAJBKAG_00632	CDS	ROG7287	169873	170394	+	NA
	MGAJBKAG_00633	CDS	COG1024	170396	171223	+	[I] Enoyl-CoA hydratase/carnithine racemase   
	MGAJBKAG_00634	CDS	COG0171	171247	172131	+	[H] NAD synthase    
	MGAJBKAG_00635	CDS	COG2813	172083	172697	+	[J] 16S RNA G1207 methylase RsmC 
239
	MGAJBKAG_00636	CDS	COG0860	172756	174084	+	[M] N-acetylmuramoyl-L-alanine amidase    
240
	MGAJBKAG_00637	CDS	COG2078	174240	175628	+	[S] Uncharacterized conserved protein   
	MGAJBKAG_00638	CDS	COG1180	175628	176632	+	[O] Pyruvate-formate lyase-activating enzyme   
241
	MGAJBKAG_00639	CDS	COG1141	176619	176807	-	[C] Ferredoxin     
242
	MGAJBKAG_00640	CDS	NA	177050	177583	+	NA
243
	MGAJBKAG_00641	CDS	COG0002	178085	179152	+	[E] Acetylglutamate semialdehyde dehydrogenase   
	MGAJBKAG_00642	CDS	COG1364	179262	180524	+	[E] N-acetylglutamate synthase (N-acetylornithine aminotransferase)  
	MGAJBKAG_00643	CDS	COG0548	180537	181427	+	[E] Acetylglutamate kinase    
	MGAJBKAG_00644	CDS	COG4992	181605	182828	+	[E] Ornithine/acetylornithine aminotransferase    
	MGAJBKAG_00645	CDS	COG0078	182940	183923	+	[E] Ornithine carbamoyltransferase    
244
	MGAJBKAG_00646	CDS	COG4794	184571	186052	+	[U] Type III secretory pathway, component EscS
245
	MGAJBKAG_00647	CDS	NA	186310	186510	+	NA
	MGAJBKAG_00648	CDS	COG3839	186462	187562	+	[G] ABC-type sugar transport systems, ATPase components
	MGAJBKAG_00649	CDS	COG1940	187685	188665	+	[KG] Transcriptional regulator/sugar kinase   
246
	MGAJBKAG_00650	CDS	COG4945	189045	189971	+	[G] Membrane-anchored protein predicted to be involved
247
	MGAJBKAG_00651	CDS	ROG1151	190094	190588	+	NA
248
	MGAJBKAG_00652	CDS	COG0438	190594	191706	-	[M] Glycosyltransferase     
249
	MGAJBKAG_00653	CDS	NA	191902	192489	+	NA
250
	MGAJBKAG_00654	CDS	COG3206	192497	193165	-	[M] Uncharacterized protein involved in exopolysaccharide biosynthesis
251
	MGAJBKAG_00655	CDS	COG3944	193267	193539	-	[M] Capsular polysaccharide biosynthesis protein  
252
	MGAJBKAG_00656	CDS	ROG0445	193649	194965	-	NA
	MGAJBKAG_00657	CDS	COG4464	194962	195792	-	[GM] Capsular polysaccharide biosynthesis protein  
	MGAJBKAG_00658	CDS	COG0455	195816	196544	-	[D] ATPases involved in chromosome partitioning 
	MGAJBKAG_00659	CDS	COG3206	196575	198044	-	[M] Uncharacterized protein involved in exopolysaccharide biosynthesis
	MGAJBKAG_00660	CDS	COG1596	198061	200646	-	[M] Periplasmic protein involved in polysaccharide export
253
	MGAJBKAG_00661	CDS	COG1086	201079	203031	+	[MG] Predicted nucleoside-diphosphate sugar epimerases  
254
	MGAJBKAG_00662	CDS	COG0192	203239	204549	+	[H] S-adenosylmethionine synthetase    
255
	MGAJBKAG_00663	CDS	COG0673	204758	205927	+	[R] Predicted dehydrogenases and related proteins 
	MGAJBKAG_00664	CDS	COG2197	205968	206756	+	[TK] Response regulator containing a CheY-like receiver
256
	MGAJBKAG_00665	CDS	NA	206865	207098	+	NA
257
	MGAJBKAG_00666	CDS	COG3847	207186	207356	+	[U] Flp pilus assembly protein, pilin Flp
	MGAJBKAG_00667	CDS	COG3847	207505	207675	+	[U] Flp pilus assembly protein, pilin Flp
	MGAJBKAG_00668	CDS	COG1989	207694	208254	+	[NOU] Type II secretory pathway, prepilin signal
	MGAJBKAG_00669	CDS	ROG5442	208282	208689	+	NA
	MGAJBKAG_00670	CDS	ROG1900	208695	209663	+	NA
	MGAJBKAG_00671	CDS	COG3745	209682	210632	+	[U] Flp pilus assembly protein CpaB 
	MGAJBKAG_00672	CDS	COG4964	210632	212854	+	[U] Flp pilus assembly protein, secretin CpaC
	MGAJBKAG_00673	CDS	COG4963	212835	214094	+	[U] Flp pilus assembly protein, ATPase CpaE
	MGAJBKAG_00674	CDS	COG4962	214109	215593	+	[U] Flp pilus assembly protein, ATPase CpaF
	MGAJBKAG_00675	CDS	COG4965	215633	216640	+	[U] Flp pilus assembly protein TadB 
	MGAJBKAG_00676	CDS	COG2064	216654	217577	+	[NU] Flp pilus assembly protein TadC 
	MGAJBKAG_00677	CDS	COG1430	217577	217942	+	[S] Uncharacterized conserved protein   
258
	MGAJBKAG_00678	CDS	COG2426	218016	218489	+	[S] Predicted membrane protein   
259
	MGAJBKAG_00679	CDS	COG0041	218828	219367	+	[F] Phosphoribosylcarboxyaminoimidazole (NCAIR) mutase   
	MGAJBKAG_00680	CDS	COG0046	219409	221670	+	[F] Phosphoribosylformylglycinamidine (FGAM) synthase, synthetase domain 
	MGAJBKAG_00681	CDS	COG0034	221649	224252	+	[F] Glutamine phosphoribosylpyrophosphate amidotransferase   
	MGAJBKAG_00682	CDS	COG0299	224245	224874	+	[F] Folate-dependent phosphoribosylglycinamide formyltransferase PurN  
	MGAJBKAG_00683	CDS	COG0138	224879	226435	+	[F] AICAR transformylase/IMP cyclohydrolase PurH (only IMP
	MGAJBKAG_00684	CDS	COG0151	226500	227768	+	[F] Phosphoribosylamine-glycine ligase    
260
	MGAJBKAG_00686	CDS	NA	527	757	+	NA
261
	MGAJBKAG_00687	CDS	COG4134	970	2127	+	[R] ABC-type uncharacterized transport system, periplasmic component
262
	MGAJBKAG_00688	CDS	COG1176	2724	3608	+	[E] ABC-type spermidine/putrescine transport system, permease component
	MGAJBKAG_00689	CDS	COG1177	3610	4434	+	[E] ABC-type spermidine/putrescine transport system, permease component
	MGAJBKAG_00690	CDS	COG3842	4438	5487	+	[E] ABC-type spermidine/putrescine transport systems, ATPase components
	MGAJBKAG_00691	CDS	COG0205	5502	6716	+	[G] 6-phosphofructokinase     
263
	MGAJBKAG_00692	CDS	COG0546	6896	7519	+	[R] Predicted phosphatases    
264
	MGAJBKAG_00693	CDS	ROG0483	8243	8392	+	NA
265
	MGAJBKAG_00694	CDS	COG0778	8687	9496	+	[C] Nitroreductase     
	MGAJBKAG_00695	CDS	COG0477	9582	10856	+	[GEPR] Permeases of the major facilitator superfamily
266
	MGAJBKAG_00696	CDS	COG2065	11228	11776	+	[F] Pyrimidine operon attenuation protein/uracil phosphoribosyltransferase 
	MGAJBKAG_00697	CDS	COG0540	11949	12890	+	[F] Aspartate carbamoyltransferase, catalytic chain  
	MGAJBKAG_00698	CDS	COG0044	12874	14163	+	[F] Dihydroorotase and related cyclic amidohydrolases 
	MGAJBKAG_00699	CDS	COG0543	14222	15172	+	[HC] 2-polyprenylphenol hydroxylase and related flavodoxin oxidoreductases
	MGAJBKAG_00700	CDS	COG0167	15162	16091	+	[F] Dihydroorotate dehydrogenase    
	MGAJBKAG_00701	CDS	COG0284	16208	16957	+	[F] Orotidine-5'-phosphate decarboxylase    
	MGAJBKAG_00702	CDS	COG0461	16932	17513	+	[F] Orotate phosphoribosyltransferase    
267
	MGAJBKAG_00703	tRNA	NA	17522	17598	-	NA
268
	MGAJBKAG_00704	CDS	COG1573	17841	18638	+	[L] Uracil-DNA glycosylase    
269
	MGAJBKAG_00705	CDS	ROG1493	18734	19174	+	NA
270
	MGAJBKAG_00706	CDS	NA	19485	19850	+	NA
271
	MGAJBKAG_00707	CDS	COG1974	19888	20514	-	[KT] SOS-response transcriptional repressors (RecA-mediated autopeptidases) 
272
	MGAJBKAG_00708	CDS	COG1388	20700	21086	+	[M] FOG: LysM repeat   
273
	MGAJBKAG_00709	CDS	COG1600	21869	22966	-	[C] Uncharacterized Fe-S protein   
274
	MGAJBKAG_00710	CDS	ROG1742	23113	23343	-	NA
275
	MGAJBKAG_00711	CDS	COG0457	23404	24819	-	[R] FOG: TPR repeat   
276
	MGAJBKAG_00712	CDS	COG1801	24960	25754	-	[S] Uncharacterized conserved protein   
	MGAJBKAG_00713	CDS	COG0389	25751	26989	-	[L] Nucleotidyltransferase/DNA polymerase involved in DNA repair
277
	MGAJBKAG_00714	CDS	COG4869	27182	27790	-	[Q] Propanediol utilization protein   
278
	MGAJBKAG_00715	tRNA	NA	27995	28070	+	NA
279
	MGAJBKAG_00716	CDS	COG1633	28127	28648	-	[S] Uncharacterized conserved protein   
280
	MGAJBKAG_00717	CDS	COG2057	28723	29391	-	[I] Acyl CoA:acetate/3-ketoacid CoA transferase, beta subunit
	MGAJBKAG_00718	CDS	COG1788	29392	30042	-	[I] Acyl CoA:acetate/3-ketoacid CoA transferase, alpha subunit
	MGAJBKAG_00719	CDS	COG3246	30296	31114	-	[S] Uncharacterized conserved protein   
	MGAJBKAG_00720	CDS	ROG0493	31117	31509	-	NA
	MGAJBKAG_00721	CDS	COG5012	31502	32281	-	[R] Predicted cobalamin binding protein  
	MGAJBKAG_00722	CDS	ROG1009	32272	33894	-	NA
	MGAJBKAG_00723	CDS	ROG2205	33884	35053	-	NA
	MGAJBKAG_00724	CDS	COG1509	35001	36263	-	[E] Lysine 2,3-aminomutase    
	MGAJBKAG_00725	CDS	ROG1386	36288	37325	-	NA
281
	MGAJBKAG_00726	CDS	COG5368	37531	38922	-	[S] Uncharacterized protein conserved in bacteria 
	MGAJBKAG_00727	CDS	ROG0474	38984	39898	-	NA
	MGAJBKAG_00728	CDS	COG0564	39914	40864	-	[J] Pseudouridylate synthases, 23S RNA-specific  
	MGAJBKAG_00729	CDS	COG0682	40870	41634	-	[M] Prolipoprotein diacylglyceryltransferase    
	MGAJBKAG_00730	CDS	COG0597	41631	42086	-	[MU] Lipoprotein signal peptidase   
	MGAJBKAG_00731	CDS	COG1734	42249	42923	-	[T] DnaK suppressor protein   
	MGAJBKAG_00732	CDS	ROG1798	42935	43261	-	NA
282
	MGAJBKAG_00733	CDS	ROG0142	43447	43698	-	NA
	MGAJBKAG_00734	CDS	COG1799	43723	44181	-	[S] Uncharacterized protein conserved in bacteria 
	MGAJBKAG_00735	CDS	COG0325	44178	44918	-	[R] Predicted enzyme with a TIM-barrel fold
	MGAJBKAG_00736	CDS	ROG2269	44938	45882	-	NA
283
	MGAJBKAG_00737	CDS	COG1191	47509	48282	+	[K] DNA-directed RNA polymerase specialized sigma subunit
284
	MGAJBKAG_00738	CDS	ROG0078	48475	49185	+	NA
285
	MGAJBKAG_00739	CDS	COG1873	49665	49922	+	[S] Uncharacterized conserved protein   
286
	MGAJBKAG_00740	CDS	COG0535	49915	51267	-	[R] Predicted Fe-S oxidoreductases   
	MGAJBKAG_00741	CDS	COG1191	51301	52044	-	[K] DNA-directed RNA polymerase specialized sigma subunit
	MGAJBKAG_00742	CDS	ROG0082	52095	52973	-	NA
	MGAJBKAG_00743	CDS	COG0206	53085	54146	-	[D] Cell division GTPase   
	MGAJBKAG_00744	CDS	COG0849	54181	55371	-	[D] Actin-like ATPase involved in cell division
	MGAJBKAG_00745	CDS	COG1589	55577	56344	-	[M] Cell division septal protein  
	MGAJBKAG_00746	CDS	COG0766	56359	57639	-	[M] UDP-N-acetylglucosamine enolpyruvyl transferase   
	MGAJBKAG_00747	CDS	COG0812	57661	58572	-	[M] UDP-N-acetylmuramate dehydrogenase    
	MGAJBKAG_00748	CDS	COG0773	58569	59960	-	[M] UDP-N-acetylmuramate-alanine ligase    
	MGAJBKAG_00749	CDS	COG0707	60056	61174	-	[M] UDP-N-acetylglucosamine:LPS N-acetylglucosamine transferase   
	MGAJBKAG_00750	CDS	COG0772	61180	62313	-	[D] Bacterial cell division membrane protein 
	MGAJBKAG_00751	CDS	COG0472	62388	63365	-	[M] UDP-N-acetylmuramyl pentapeptide phosphotransferase/UDP-N-acetylglucosamine-1-phosphate transferase  
	MGAJBKAG_00752	CDS	COG0770	63355	64770	-	[M] UDP-N-acetylmuramyl pentapeptide synthase   
	MGAJBKAG_00753	CDS	COG0769	64763	66277	-	[M] UDP-N-acetylmuramyl tripeptide synthase   
	MGAJBKAG_00754	CDS	COG0768	66390	68504	-	[M] Cell division protein FtsI/penicillin-binding protein 2
	MGAJBKAG_00755	CDS	ROG6379	68532	69068	-	NA
	MGAJBKAG_00756	CDS	COG0275	69091	70014	-	[M] Predicted S-adenosylmethionine-dependent methyltransferase involved in cell
	MGAJBKAG_00757	CDS	COG2001	70035	70478	-	[S] Uncharacterized protein conserved in bacteria 
287
	MGAJBKAG_00758	CDS	COG1670	70665	71141	-	[J] Acetyltransferases, including N-acetylases of ribosomal proteins
288
	MGAJBKAG_00759	CDS	COG2359	71273	71533	-	[S] Uncharacterized protein conserved in bacteria 
289
	MGAJBKAG_00760	CDS	COG1692	71689	72474	-	[S] Uncharacterized protein conserved in bacteria 
	MGAJBKAG_00761	CDS	ROG2861	72476	73051	-	NA
290
	MGAJBKAG_00762	CDS	COG1418	73187	74704	-	[R] Predicted HD superfamily hydrolase  
291
	MGAJBKAG_00763	CDS	COG2137	74904	75368	-	[R] Uncharacterized protein conserved in bacteria 
	MGAJBKAG_00764	CDS	COG0468	75557	76591	-	[L] RecA/RadA recombinase    
	MGAJBKAG_00765	CDS	COG1514	76687	77265	-	[J] 2'-5' RNA ligase   
292
	MGAJBKAG_00766	CDS	COG1058	77383	78630	-	[R] Predicted nucleotide-utilizing enzyme related to molybdopterin-biosynthesis
	MGAJBKAG_00767	CDS	COG0465	78662	80164	-	[O] ATP-dependent Zn proteases   
	MGAJBKAG_00768	CDS	ROG2536	80185	80709	-	NA
293
	MGAJBKAG_00769	CDS	COG0036	80828	81481	-	[G] Pentose-5-phosphate-3-epimerase     
	MGAJBKAG_00770	CDS	COG1162	81478	82365	-	[R] Predicted GTPases    
	MGAJBKAG_00771	CDS	COG0515	82380	84311	-	[RTKL] Serine/threonine protein kinase   
	MGAJBKAG_00772	CDS	COG0631	84338	85048	-	[T] Serine/threonine protein phosphatase   
	MGAJBKAG_00773	CDS	COG0820	85102	86133	-	[R] Predicted Fe-S-cluster redox enzyme  
294
	MGAJBKAG_00774	CDS	COG0406	86252	86863	+	[G] Fructose-2,6-bisphosphatase     
295
	MGAJBKAG_00775	CDS	ROG2446	86877	87980	-	NA
	MGAJBKAG_00776	CDS	COG1572	88018	90039	-	[S] Uncharacterized conserved protein   
	MGAJBKAG_00777	CDS	COG0810	90054	91121	-	[M] Periplasmic protein TonB, links inner and
	MGAJBKAG_00778	CDS	COG0848	91148	91561	-	[U] Biopolymer transport protein   
	MGAJBKAG_00779	CDS	COG0811	91521	92174	-	[U] Biopolymer transport proteins   
296
	MGAJBKAG_00780	CDS	COG1079	92400	93347	-	[R] Uncharacterized ABC-type transport system, permease component
	MGAJBKAG_00781	CDS	COG4603	93334	94467	-	[R] ABC-type uncharacterized transport system, permease component
	MGAJBKAG_00782	CDS	COG3845	94451	96028	-	[R] ABC-type uncharacterized transport systems, ATPase components
	MGAJBKAG_00783	CDS	COG1744	96121	97164	-	[R] Uncharacterized ABC-type transport system, periplasmic component/surface
297
	MGAJBKAG_00784	CDS	COG0334	97226	98482	-	[E] Glutamate dehydrogenase/leucine dehydrogenase   
298
	MGAJBKAG_00785	CDS	COG0621	98574	99908	-	[J] 2-methylthioadenine synthetase    
	MGAJBKAG_00786	CDS	COG1597	99979	100860	-	[IR] Sphingosine kinase and enzymes related to
	MGAJBKAG_00787	CDS	COG1011	100904	101629	-	[R] Predicted hydrolase (HAD superfamily)  
299
	MGAJBKAG_00788	CDS	COG0712	101739	102053	+	[C] F0F1-type ATP synthase, delta subunit (mitochondrial
300
	MGAJBKAG_00789	CDS	ROG3967	102096	103178	-	NA
301
	MGAJBKAG_00790	CDS	NA	103250	105043	-	NA
	MGAJBKAG_00791	CDS	COG0613	105098	105934	-	[R] Predicted metal-dependent phosphoesterases (PHP family) 
302
	MGAJBKAG_00792	CDS	COG0776	106065	106343	-	[L] Bacterial nucleoid DNA-binding protein  
303
	MGAJBKAG_00793	CDS	COG1426	106502	107299	-	[S] Uncharacterized protein conserved in bacteria 
	MGAJBKAG_00794	CDS	COG1674	107341	109524	-	[D] DNA segregation ATPase FtsK/SpoIIIE and related
304
	MGAJBKAG_00795	CDS	COG1283	109638	111272	-	[P] Na+/phosphate symporter    
	MGAJBKAG_00796	CDS	COG1968	111315	112148	-	[V] Uncharacterized bacitracin resistance protein  
	MGAJBKAG_00797	CDS	COG1283	112139	113071	-	[P] Na+/phosphate symporter    
305
	MGAJBKAG_00798	CDS	ROG3033	113172	113411	-	NA
	MGAJBKAG_00799	CDS	COG0616	113408	114181	-	[OU] Periplasmic serine proteases (ClpP class) 
306
	MGAJBKAG_00800	CDS	ROG0529	114265	115965	-	NA
	MGAJBKAG_00801	CDS	COG1131	115962	116732	-	[V] ABC-type multidrug transport system, ATPase component
	MGAJBKAG_00802	CDS	COG0595	116750	118426	-	[R] Predicted hydrolase of the metallo-beta-lactamase superfamily
307
	MGAJBKAG_00803	CDS	COG0329	118605	119492	-	[EM] Dihydrodipicolinate synthase/N-acetylneuraminate lyase   
	MGAJBKAG_00804	CDS	COG0527	119494	120759	-	[E] Aspartokinases     
	MGAJBKAG_00805	CDS	COG0136	120764	121801	-	[E] Aspartate-semialdehyde dehydrogenase    
	MGAJBKAG_00806	CDS	COG1036	121858	122448	-	[C] Archaeal flavoproteins    
	MGAJBKAG_00807	CDS	ROG0469	122487	123383	-	NA
308
	MGAJBKAG_00808	CDS	COG0289	123481	124272	-	[E] Dihydrodipicolinate reductase    
309
	MGAJBKAG_00809	CDS	ROG0805	124465	124953	-	NA
	MGAJBKAG_00810	CDS	COG3352	124985	125203	-	[N] Putative archaeal flagellar protein C 
310
	MGAJBKAG_00811	CDS	COG3858	125546	126931	+	[R] Predicted glycosyl hydrolase   
311
	MGAJBKAG_00812	CDS	COG0726	126932	127954	-	[G] Predicted xylanase/chitin deacetylase   
	MGAJBKAG_00813	CDS	COG0726	127944	128765	-	[G] Predicted xylanase/chitin deacetylase   
312
	MGAJBKAG_00814	CDS	COG3773	128878	129336	-	[M] Cell wall hydrolyses involved in spore
313
	MGAJBKAG_00815	CDS	COG1199	129455	131629	-	[KL] Rad3-related DNA helicases   
	MGAJBKAG_00816	CDS	COG0648	131630	132493	-	[L] Endonuclease IV    
314
	MGAJBKAG_00817	CDS	ROG0973	132573	133400	-	NA
	MGAJBKAG_00818	CDS	COG0463	133406	134095	-	[M] Glycosyltransferases involved in cell wall biogenesis
	MGAJBKAG_00819	CDS	ROG4474	134117	134959	-	NA
	MGAJBKAG_00820	CDS	COG4825	134997	136127	-	[S] Uncharacterized membrane-anchored protein conserved in bacteria
315
	MGAJBKAG_00821	CDS	COG2201	136239	137018	-	[NT] Chemotaxis response regulator containing a CheY-like
	MGAJBKAG_00822	CDS	COG0750	137160	138497	-	[M] Predicted membrane-associated Zn-dependent proteases 1 
316
	MGAJBKAG_00823	CDS	COG0144	138723	140075	-	[J] tRNA and rRNA cytosine-C5-methylases  
	MGAJBKAG_00824	CDS	COG2738	140068	140760	-	[R] Predicted Zn-dependent protease   
	MGAJBKAG_00825	CDS	COG0223	140812	141762	-	[J] Methionyl-tRNA formyltransferase    
	MGAJBKAG_00826	CDS	COG0242	141759	142229	-	[J] N-formylmethionyl-tRNA deformylase    
	MGAJBKAG_00827	CDS	COG1198	142280	144523	-	[L] Primosomal protein N' (replication factor Y)
317
	MGAJBKAG_00828	CDS	COG2179	144645	145154	-	[R] Predicted hydrolase of the HAD superfamily
318
	MGAJBKAG_00829	CDS	COG1191	145294	145998	-	[K] DNA-directed RNA polymerase specialized sigma subunit
	MGAJBKAG_00830	CDS	COG0768	146083	147630	-	[M] Cell division protein FtsI/penicillin-binding protein 2
	MGAJBKAG_00831	CDS	COG1559	147690	148748	-	[R] Predicted periplasmic solute-binding protein  
	MGAJBKAG_00832	CDS	COG0816	148717	149571	-	[L] Predicted endonuclease involved in recombination (possible
	MGAJBKAG_00833	CDS	COG0667	149577	150536	-	[C] Predicted oxidoreductases (related to aryl-alcohol dehydrogenases)
	MGAJBKAG_00834	CDS	COG4472	150533	150787	-	[S] Uncharacterized protein conserved in bacteria 
	MGAJBKAG_00835	CDS	COG0013	150815	153475	-	[J] Alanyl-tRNA synthetase    
319
	MGAJBKAG_00836	CDS	COG0628	153591	154553	-	[R] Predicted permease    
320
	MGAJBKAG_00837	CDS	NA	154634	154900	-	NA
321
	MGAJBKAG_00838	CDS	COG0482	154963	156036	-	[J] Predicted tRNA(5-methylaminomethyl-2-thiouridylate) methyltransferase, contains the PP-loop
	MGAJBKAG_00839	CDS	COG0822	156043	156459	-	[C] NifU homolog involved in Fe-S cluster
	MGAJBKAG_00840	CDS	COG1104	156503	157732	-	[E] Cysteine sulfinate desulfinase/cysteine desulfurase and related
	MGAJBKAG_00841	CDS	COG1959	157781	158275	-	[K] Predicted transcriptional regulator   
322
	MGAJBKAG_00842	CDS	COG2256	158418	159758	-	[L] ATPase related to the helicase subunit
323
	MGAJBKAG_00843	CDS	COG0173	160101	161888	-	[J] Aspartyl-tRNA synthetase    
	MGAJBKAG_00844	CDS	COG0124	161960	163219	-	[J] Histidyl-tRNA synthetase    
	MGAJBKAG_00845	CDS	COG0760	163232	164398	-	[O] Parvulin-like peptidyl-prolyl isomerase   
	MGAJBKAG_00846	CDS	COG0491	164459	165085	-	[R] Zn-dependent hydrolases, including glyoxylases  
	MGAJBKAG_00847	CDS	COG1490	165140	165589	-	[J] D-Tyr-tRNAtyr deacylase    
	MGAJBKAG_00848	CDS	COG0317	165623	167812	-	[TK] Guanosine polyphosphate pyrophosphohydrolases/synthetases   
	MGAJBKAG_00849	CDS	COG0608	167883	169622	-	[L] Single-stranded DNA-specific exonuclease   
	MGAJBKAG_00850	CDS	ROG5406	169644	170090	-	NA
324
	MGAJBKAG_00851	CDS	COG1240	170178	171950	-	[H] Mg-chelatase subunit ChlD   
	MGAJBKAG_00852	CDS	COG1239	171947	173368	-	[H] Mg-chelatase subunit ChlI   
325
	MGAJBKAG_00853	CDS	COG3829	173488	174915	-	[KT] Transcriptional regulator containing PAS, AAA-type ATPase,
326
	MGAJBKAG_00854	CDS	COG1181	175004	175945	-	[M] D-alanine-D-alanine ligase and related ATP-grasp enzymes
327
	MGAJBKAG_00855	CDS	NA	176022	176237	-	NA
328
	MGAJBKAG_00856	CDS	COG0496	176313	177074	-	[R] Predicted acid phosphatase   
	MGAJBKAG_00857	CDS	COG1285	177084	177752	-	[S] Uncharacterized membrane protein   
329
	MGAJBKAG_00858	CDS	COG1413	177877	178764	-	[C] FOG: HEAT repeat   
330
	MGAJBKAG_00859	CDS	ROG5462	178970	179335	-	NA
	MGAJBKAG_00860	CDS	COG0240	179386	180438	-	[C] Glycerol-3-phosphate dehydrogenase    
	MGAJBKAG_00861	CDS	COG0344	180435	181034	-	[S] Predicted membrane protein   
	MGAJBKAG_00862	CDS	COG1160	181055	182380	-	[R] Predicted GTPases    
331
	MGAJBKAG_00863	CDS	COG0760	182542	183519	-	[O] Parvulin-like peptidyl-prolyl isomerase   
332
	MGAJBKAG_00864	CDS	ROG3071	183589	184692	-	NA
	MGAJBKAG_00865	CDS	ROG8351	184709	185335	-	NA
333
	MGAJBKAG_00866	CDS	COG0539	185495	187732	-	[J] Ribosomal protein S1   
	MGAJBKAG_00867	CDS	COG0204	187795	188418	-	[I] 1-acyl-sn-glycerol-3-phosphate acyltransferase    
	MGAJBKAG_00868	CDS	COG0283	188406	189167	-	[F] Cytidylate kinase    
334
	MGAJBKAG_00869	CDS	NA	189237	189455	-	NA
	MGAJBKAG_00870	CDS	COG1187	189477	190220	-	[J] 16S rRNA uridine-516 pseudouridylate synthase and
335
	MGAJBKAG_00871	CDS	COG3874	190348	190803	-	[S] Uncharacterized conserved protein   
	MGAJBKAG_00872	CDS	ROG1000	190840	191496	-	NA
	MGAJBKAG_00873	CDS	COG1386	191537	192082	-	[K] Predicted transcriptional regulator containing the HTH
	MGAJBKAG_00874	CDS	COG1354	192069	192863	-	[S] Uncharacterized conserved protein   
	MGAJBKAG_00875	CDS	COG0180	192860	193813	-	[J] Tryptophanyl-tRNA synthetase    
	MGAJBKAG_00876	CDS	COG1994	193858	194463	-	[R] Zn-dependent proteases    
	MGAJBKAG_00877	CDS	COG0019	194488	195855	-	[E] Diaminopimelate decarboxylase    
336
	MGAJBKAG_00878	CDS	COG1924	196014	196997	-	[I] Activator of 2-hydroxyglutaryl-CoA dehydratase (HSP70-class ATPase
	MGAJBKAG_00879	CDS	COG3581	197005	198114	-	[S] Uncharacterized protein conserved in bacteria 
	MGAJBKAG_00880	CDS	COG3580	198111	199100	-	[S] Uncharacterized protein conserved in bacteria 
	MGAJBKAG_00881	CDS	ROG0020	199132	199482	-	NA
	MGAJBKAG_00882	CDS	ROG0072	199499	200509	-	NA
	MGAJBKAG_00883	CDS	ROG0067	200531	201001	-	NA
	MGAJBKAG_00884	CDS	COG3360	201026	201232	-	[S] Uncharacterized conserved protein   
	MGAJBKAG_00885	CDS	COG1191	201282	202070	-	[K] DNA-directed RNA polymerase specialized sigma subunit
	MGAJBKAG_00886	CDS	COG2172	202033	202485	-	[T] Anti-sigma regulatory factor (Ser/Thr protein kinase)
	MGAJBKAG_00887	CDS	COG1366	202490	202837	-	[T] Anti-anti-sigma regulatory factor (antagonist of anti-sigma
	MGAJBKAG_00888	CDS	COG1686	202992	204200	-	[M] D-alanyl-D-alanine carboxypeptidase    
337
	MGAJBKAG_00889	CDS	COG0213	204311	205669	-	[F] Thymidine phosphorylase    
	MGAJBKAG_00890	CDS	COG4974	205635	206528	-	[L] Site-specific recombinase XerD   
338
	MGAJBKAG_00891	CDS	COG1300	206651	207289	-	[S] Uncharacterized membrane protein   
339
	MGAJBKAG_00892	CDS	COG1379	207374	208567	-	[S] Uncharacterized conserved protein   
	MGAJBKAG_00893	CDS	COG0494	208568	209116	-	[LR] NTP pyrophosphohydrolases including oxidative damage repair
340
	MGAJBKAG_00894	CDS	ROG0906	209375	210499	-	NA
341
	MGAJBKAG_00895	CDS	ROG0354	210690	211301	+	NA
342
	MGAJBKAG_00896	CDS	COG1014	211294	211866	-	[C] Pyruvate:ferredoxin oxidoreductase and related 2-oxoacid:ferredoxin oxidoreductases,
	MGAJBKAG_00897	CDS	COG1013	211859	212614	-	[C] Pyruvate:ferredoxin oxidoreductase and related 2-oxoacid:ferredoxin oxidoreductases,
	MGAJBKAG_00898	CDS	COG0674	212618	213679	-	[C] Pyruvate:ferredoxin oxidoreductase and related 2-oxoacid:ferredoxin oxidoreductases,
	MGAJBKAG_00899	CDS	COG1146	213697	213900	-	[C] Ferredoxin     
	MGAJBKAG_00900	CDS	COG3426	213920	214987	-	[C] Butyrate kinase    
	MGAJBKAG_00901	CDS	COG0334	215036	216103	-	[E] Glutamate dehydrogenase/leucine dehydrogenase   
	MGAJBKAG_00902	CDS	COG0280	216149	217045	-	[C] Phosphotransacetylase     
343
	MGAJBKAG_00903	CDS	COG3829	217414	219159	-	[KT] Transcriptional regulator containing PAS, AAA-type ATPase,
	MGAJBKAG_00904	CDS	COG1250	219156	220022	-	[I] 3-hydroxyacyl-CoA dehydrogenase    
	MGAJBKAG_00906	CDS	COG0184	2447	2716	-	[J] Ribosomal protein S15P/S13E   
	MGAJBKAG_00907	CDS	COG0196	2874	3815	-	[H] FAD synthase    
	MGAJBKAG_00908	CDS	COG0130	3836	4795	-	[J] Pseudouridine synthase    
	MGAJBKAG_00909	CDS	COG0618	4799	5779	-	[R] Exopolyphosphatase-related proteins    
	MGAJBKAG_00910	CDS	COG0858	5779	6138	-	[J] Ribosome-binding factor A   
	MGAJBKAG_00911	CDS	COG1550	6158	6439	-	[S] Uncharacterized protein conserved in bacteria 
	MGAJBKAG_00912	CDS	COG0532	6465	9446	-	[J] Translation initiation factor 2 (IF-2; GTPase)
	MGAJBKAG_00913	CDS	COG2740	9489	9785	-	[K] Predicted nucleic-acid-binding protein implicated in transcription
	MGAJBKAG_00914	CDS	COG0195	9813	11363	-	[K] Transcription elongation factor   
	MGAJBKAG_00915	CDS	COG0779	11425	11883	-	[S] Uncharacterized protein conserved in bacteria 
344
	MGAJBKAG_00916	CDS	ROG1681	12197	12463	+	NA
345
	MGAJBKAG_00917	CDS	COG0480	12657	14744	+	[J] Translation elongation factors (GTPases)  
346
	MGAJBKAG_00918	CDS	NA	14841	15275	-	NA
	MGAJBKAG_00919	CDS	COG0438	15281	15892	-	[M] Glycosyltransferase     
	MGAJBKAG_00920	CDS	COG0438	15889	17013	-	[M] Glycosyltransferase     
347
	MGAJBKAG_00921	CDS	NA	17084	17434	-	NA
348
	MGAJBKAG_00922	CDS	NA	17583	18149	+	NA
349
	MGAJBKAG_00923	CDS	NA	18246	19043	-	NA
350
	MGAJBKAG_00924	CDS	COG2403	19208	20536	-	[R] Predicted GTPase    
351
	MGAJBKAG_00925	CDS	COG0466	20736	23177	-	[O] ATP-dependent Lon protease, bacterial type 
	MGAJBKAG_00926	CDS	COG1067	23435	25138	-	[O] Predicted ATP-dependent protease   
	MGAJBKAG_00927	CDS	COG1219	25273	26535	-	[O] ATP-dependent protease Clp, ATPase subunit 
	MGAJBKAG_00928	CDS	COG0740	26547	27131	-	[OU] Protease subunit of ATP-dependent Clp proteases
	MGAJBKAG_00929	CDS	COG0544	27158	28453	-	[O] FKBP-type peptidyl-prolyl cis-trans isomerase (trigger factor)
352
	MGAJBKAG_00930	CDS	COG1526	29211	30005	-	[C] Uncharacterized protein required for formate dehydrogenase
	MGAJBKAG_00931	CDS	COG0746	29995	30597	-	[H] Molybdopterin-guanine dinucleotide biosynthesis protein A 
	MGAJBKAG_00932	CDS	COG1767	30585	31025	-	[H] Triphosphoribosyl-dephospho-CoA synthetase    
	MGAJBKAG_00933	CDS	COG1767	31089	31319	-	[H] Triphosphoribosyl-dephospho-CoA synthetase    
353
	MGAJBKAG_00934	CDS	COG1907	31680	32207	-	[R] Predicted archaeal sugar kinases  
354
	MGAJBKAG_00935	tRNA	NA	32524	32599	+	NA
355
	MGAJBKAG_00936	CDS	COG1767	32635	33576	-	[H] Triphosphoribosyl-dephospho-CoA synthetase    
	MGAJBKAG_00937	CDS	ROG1518	33524	34309	-	NA
	MGAJBKAG_00938	CDS	NA	34279	35418	-	NA
	MGAJBKAG_00939	CDS	ROG0511	35399	36298	-	NA
	MGAJBKAG_00940	CDS	COG0777	36291	37271	-	[I] Acetyl-CoA carboxylase beta subunit  
	MGAJBKAG_00941	CDS	ROG0835	37294	37626	-	NA
	MGAJBKAG_00942	CDS	ROG0487	37663	39345	-	NA
	MGAJBKAG_00943	CDS	COG4770	39360	39623	-	[I] Acetyl/propionyl-CoA carboxylase, alpha subunit  
	MGAJBKAG_00944	CDS	COG1883	39664	40782	-	[C] Na+-transporting methylmalonyl-CoA/oxaloacetate decarboxylase, beta subunit 
356
	MGAJBKAG_00945	CDS	COG1363	41003	42031	-	[G] Cellulase M and related proteins 
	MGAJBKAG_00946	CDS	COG1878	42041	42826	-	[R] Predicted metal-dependent hydrolase   
	MGAJBKAG_00947	CDS	ROG1330	42866	44284	-	NA
	MGAJBKAG_00948	CDS	COG0074	44272	45849	-	[C] Succinyl-CoA synthetase, alpha subunit  
	MGAJBKAG_00949	CDS	NA	45831	46706	-	NA
357
	MGAJBKAG_00950	CDS	COG2508	46859	48562	-	[TQ] Regulator of polyketide synthase expression 
358
	MGAJBKAG_00951	CDS	COG2233	48749	50005	-	[F] Xanthine/uracil permeases    
	MGAJBKAG_00952	CDS	COG1529	50054	52402	-	[C] Aerobic-type carbon monoxide dehydrogenase, large subunit
	MGAJBKAG_00953	CDS	COG2080	52402	52893	-	[C] Aerobic-type carbon monoxide dehydrogenase, small subunit
	MGAJBKAG_00954	CDS	COG1319	52902	53765	-	[C] Aerobic-type carbon monoxide dehydrogenase, middle subunit
359
	MGAJBKAG_00955	CDS	COG1249	54064	55443	-	[C] Pyruvate/2-oxoglutarate dehydrogenase complex, dihydrolipoamide dehydrogenase (E3)
	MGAJBKAG_00956	CDS	COG0787	55483	56631	-	[M] Alanine racemase    
	MGAJBKAG_00957	CDS	COG0063	56594	58192	-	[G] Predicted sugar kinase   
	MGAJBKAG_00958	CDS	COG0736	58170	58595	-	[I] Phosphopantetheinyl transferase (holo-ACP synthase)  
	MGAJBKAG_00959	CDS	COG1109	58596	59966	-	[G] Phosphomannomutase     
	MGAJBKAG_00960	CDS	ROG1045	60017	60763	-	NA
	MGAJBKAG_00961	CDS	COG1624	60760	61611	-	[S] Uncharacterized conserved protein   
360
	MGAJBKAG_00962	CDS	COG3635	61738	62946	-	[G] Predicted phosphoglycerate mutase, AP superfamily 
361
	MGAJBKAG_00963	CDS	COG0744	63097	65214	+	[M] Membrane carboxypeptidase (penicillin-binding protein)  
362
	MGAJBKAG_00964	CDS	COG3481	65206	66174	-	[R] Predicted HD-superfamily hydrolase   
363
	MGAJBKAG_00965	CDS	COG0561	66281	67099	-	[R] Predicted hydrolases of the HAD superfamily
	MGAJBKAG_00966	CDS	COG1950	67096	67449	-	[S] Predicted membrane protein   
364
	MGAJBKAG_00967	CDS	NA	67570	67926	-	NA
	MGAJBKAG_00968	CDS	ROG8064	67937	68314	-	NA
	MGAJBKAG_00969	CDS	COG3595	68371	69594	-	[S] Uncharacterized conserved protein   
365
	MGAJBKAG_00970	CDS	COG3877	69709	70092	-	[S] Uncharacterized protein conserved in bacteria 
366
	MGAJBKAG_00971	CDS	COG0322	70323	72221	-	[L] Nuclease subunit of the excinuclease complex
	MGAJBKAG_00972	CDS	COG0178	72221	75049	-	[L] Excinuclease ATPase subunit   
	MGAJBKAG_00973	CDS	COG0556	75072	77045	-	[L] Helicase subunit of the DNA excision
367
	MGAJBKAG_00974	CDS	COG0265	77312	78586	-	[O] Trypsin-like serine proteases, typically periplasmic, contain
	MGAJBKAG_00975	CDS	COG0793	78593	79822	-	[M] Periplasmic protease    
	MGAJBKAG_00976	CDS	COG0739	79878	81095	-	[M] Membrane proteins related to metalloendopeptidases 
	MGAJBKAG_00977	CDS	COG2177	81061	81924	-	[D] Cell division protein   
	MGAJBKAG_00978	CDS	COG2884	81905	82624	-	[D] Predicted ATPase involved in cell division
368
	MGAJBKAG_00979	CDS	COG3958	82721	83674	-	[G] Transketolase, C-terminal subunit   
	MGAJBKAG_00980	CDS	COG3959	83762	84592	-	[G] Transketolase, N-terminal subunit   
	MGAJBKAG_00981	CDS	COG1922	84622	85353	-	[M] Teichoic acid biosynthesis proteins  
	MGAJBKAG_00982	CDS	COG2327	85365	86474	-	[S] Uncharacterized conserved protein   
	MGAJBKAG_00983	CDS	ROG1786	86471	88561	-	NA
	MGAJBKAG_00984	CDS	ROG4926	88565	89302	-	NA
	MGAJBKAG_00985	CDS	COG1186	89299	90294	-	[J] Protein chain release factor B 
	MGAJBKAG_00986	CDS	COG0653	90415	93117	-	[U] Preprotein translocase subunit SecA (ATPase, RNA
369
	MGAJBKAG_00987	CDS	ROG0987	93267	94394	-	NA
370
	MGAJBKAG_00988	CDS	COG1544	94492	95037	-	[J] Ribosome-associated protein Y (PSrp-1)  
371
	MGAJBKAG_00989	CDS	ROG5074	95118	96743	-	NA
372
	MGAJBKAG_00990	CDS	ROG4219	97010	97297	-	NA
373
	MGAJBKAG_00991	CDS	COG1145	97609	98562	-	[C] Ferredoxin     
374
	MGAJBKAG_00992	CDS	COG1250	98881	99789	+	[I] 3-hydroxyacyl-CoA dehydrogenase    
	MGAJBKAG_00993	CDS	COG0282	99786	100994	+	[C] Acetate kinase    
375
	MGAJBKAG_00994	CDS	COG1149	101185	102123	-	[C] MinD superfamily P-loop ATPase containing an
	MGAJBKAG_00995	CDS	COG1149	102163	103020	-	[C] MinD superfamily P-loop ATPase containing an
	MGAJBKAG_00996	CDS	COG1433	103080	103457	-	[S] Uncharacterized conserved protein   
	MGAJBKAG_00997	CDS	COG1433	103560	103931	-	[S] Uncharacterized conserved protein   
	MGAJBKAG_00998	CDS	COG0489	103928	104773	-	[D] ATPases involved in chromosome partitioning 
376
	MGAJBKAG_00999	CDS	ROG5742	104894	105334	-	NA
377
	MGAJBKAG_01000	CDS	COG1342	105619	106086	-	[R] Predicted DNA-binding proteins   
378
	MGAJBKAG_01001	CDS	ROG0707	107229	107870	+	NA
379
	MGAJBKAG_01002	CDS	COG0405	107882	109615	-	[E] Gamma-glutamyltransferase     
380
	MGAJBKAG_01003	CDS	COG5577	109910	110488	-	[M] Spore coat protein   
381
	MGAJBKAG_01004	CDS	COG0317	110581	111195	-	[TK] Guanosine polyphosphate pyrophosphohydrolases/synthetases   
382
	MGAJBKAG_01005	CDS	COG1942	111462	111647	+	[R] Uncharacterized protein, 4-oxalocrotonate tautomerase homolog 
383
	MGAJBKAG_01006	CDS	COG2033	111726	112103	-	[C] Desulfoferrodoxin     
	MGAJBKAG_01007	CDS	COG0450	112161	112841	-	[O] Peroxiredoxin     
	MGAJBKAG_01008	CDS	COG0735	112928	113404	-	[P] Fe2+/Zn2+ uptake regulation proteins  
384
	MGAJBKAG_01009	CDS	COG1361	113756	116476	-	[M] S-layer domain    
	MGAJBKAG_01010	CDS	ROG7326	116502	117347	-	NA
385
	MGAJBKAG_01011	CDS	NA	117513	117992	-	NA
386
	MGAJBKAG_01012	CDS	NA	118262	118822	-	NA
387
	MGAJBKAG_01013	tRNA	NA	119079	119154	-	NA
388
	MGAJBKAG_01014	CDS	NA	119280	119879	-	NA
389
	MGAJBKAG_01015	CDS	COG0765	120103	120825	-	[E] ABC-type amino acid transport system, permease
	MGAJBKAG_01016	CDS	COG0834	121072	121875	-	[ET] ABC-type amino acid transport/signal transduction systems,
390
	MGAJBKAG_01017	CDS	COG0737	122452	124026	-	[F] 5'-nucleotidase/2',3'-cyclic phosphodiesterase and related esterases 
	MGAJBKAG_01018	tRNA	NA	124062	124139	-	NA
391
	MGAJBKAG_01019	CDS	COG0127	124296	124946	-	[F] Xanthosine triphosphate pyrophosphatase   
	MGAJBKAG_01020	CDS	COG0689	124924	125670	-	[J] RNase PH    
	MGAJBKAG_01021	CDS	COG0796	125667	126470	-	[M] Glutamate racemase    
	MGAJBKAG_01022	CDS	COG0860	126617	128506	-	[M] N-acetylmuramoyl-L-alanine amidase    
392
	MGAJBKAG_01023	CDS	COG1396	128764	129180	+	[K] Predicted transcriptional regulators   
393
	MGAJBKAG_01024	CDS	COG0438	129186	130388	-	[M] Glycosyltransferase     
	MGAJBKAG_01025	CDS	COG3281	130378	132015	-	[G] Uncharacterized protein, probably involved in trehalose
	MGAJBKAG_01026	CDS	COG0344	132060	132668	-	[S] Predicted membrane protein   
394
	MGAJBKAG_01027	CDS	ROG1713	132850	133863	-	NA
	MGAJBKAG_01028	CDS	COG1404	133920	135128	-	[O] Subtilisin-like serine proteases   
395
	MGAJBKAG_01029	CDS	NA	135287	135400	-	NA
	MGAJBKAG_01030	CDS	NA	135444	135545	-	NA
396
	MGAJBKAG_01031	CDS	COG1297	135626	135715	-	[S] Predicted membrane protein   
397
	MGAJBKAG_01032	CDS	NA	135866	136243	-	NA
398
	MGAJBKAG_01033	CDS	NA	136494	137093	+	NA
399
	MGAJBKAG_01034	CDS	COG0074	137211	138104	-	[C] Succinyl-CoA synthetase, alpha subunit  
	MGAJBKAG_01035	CDS	COG0045	138106	139245	-	[C] Succinyl-CoA synthetase, beta subunit  
	MGAJBKAG_01036	CDS	COG1014	139232	139792	-	[C] Pyruvate:ferredoxin oxidoreductase and related 2-oxoacid:ferredoxin oxidoreductases,
	MGAJBKAG_01037	CDS	COG1013	139785	140615	-	[C] Pyruvate:ferredoxin oxidoreductase and related 2-oxoacid:ferredoxin oxidoreductases,
	MGAJBKAG_01038	CDS	COG0674	140619	141782	-	[C] Pyruvate:ferredoxin oxidoreductase and related 2-oxoacid:ferredoxin oxidoreductases,
	MGAJBKAG_01039	CDS	COG1146	141751	142035	-	[C] Ferredoxin     
	MGAJBKAG_01040	CDS	COG1053	142079	143710	-	[C] Succinate dehydrogenase/fumarate reductase, flavoprotein subunit 
	MGAJBKAG_01041	CDS	COG1145	143724	144404	-	[C] Ferredoxin     
	MGAJBKAG_01042	CDS	COG1145	144419	145525	-	[C] Ferredoxin     
	MGAJBKAG_01043	CDS	COG1908	145553	145984	-	[C] Coenzyme F420-reducing hydrogenase, delta subunit 
	MGAJBKAG_01044	CDS	COG1148	146022	149093	-	[C] Heterodisulfide reductase, subunit A and related
	MGAJBKAG_01045	CDS	COG1148	149234	151180	-	[C] Heterodisulfide reductase, subunit A and related
	MGAJBKAG_01046	CDS	COG2048	151177	152058	-	[C] Heterodisulfide reductase, subunit B  
	MGAJBKAG_01047	CDS	COG1150	152130	152528	-	[C] Heterodisulfide reductase, subunit C  
400
	MGAJBKAG_01048	CDS	COG4666	152650	154638	-	[R] TRAP-type uncharacterized transport system, fused permease
	MGAJBKAG_01049	CDS	COG4729	154617	155183	-	[S] Uncharacterized conserved protein   
	MGAJBKAG_01050	CDS	COG2358	155279	156241	-	[R] TRAP-type uncharacterized transport system, periplasmic component
401
	MGAJBKAG_01051	CDS	NA	156659	157321	+	NA
402
	MGAJBKAG_01052	CDS	COG2331	157476	157730	+	[S] Uncharacterized protein conserved in bacteria 
403
	MGAJBKAG_01053	CDS	COG5341	157921	158373	+	[S] Uncharacterized protein conserved in bacteria 
	MGAJBKAG_01054	CDS	COG4769	158458	158940	+	[S] Predicted membrane protein   
404
	MGAJBKAG_01055	CDS	ROG5768	158902	159615	-	NA
405
	MGAJBKAG_01056	CDS	COG1593	159933	161219	-	[G] TRAP-type C4-dicarboxylate transport system, large permease
	MGAJBKAG_01057	CDS	COG3090	161236	161781	-	[G] TRAP-type C4-dicarboxylate transport system, small permease
	MGAJBKAG_01058	CDS	COG1638	161801	162790	-	[G] TRAP-type C4-dicarboxylate transport system, periplasmic component
406
	MGAJBKAG_01059	CDS	COG1082	162901	163719	-	[G] Sugar phosphate isomerases/epimerases   
	MGAJBKAG_01060	CDS	COG2358	163735	165312	-	[R] TRAP-type uncharacterized transport system, periplasmic component
407
	MGAJBKAG_01061	CDS	NA	165581	165943	+	NA
408
	MGAJBKAG_01062	CDS	COG0726	165992	166954	-	[G] Predicted xylanase/chitin deacetylase   
409
	MGAJBKAG_01063	CDS	COG2239	167092	168438	-	[P] Mg/Co/Ni transporter MgtE (contains CBS domain)
410
	MGAJBKAG_01064	CDS	NA	168574	168738	-	NA
	MGAJBKAG_01065	CDS	COG0534	168798	170060	-	[V] Na+-driven multidrug efflux pump  
411
	MGAJBKAG_01066	CDS	COG0329	170472	171380	+	[EM] Dihydrodipicolinate synthase/N-acetylneuraminate lyase   
412
	MGAJBKAG_01067	CDS	COG0176	171526	172713	-	[G] Transaldolase     
	MGAJBKAG_01068	CDS	COG3959	172778	173611	-	[G] Transketolase, N-terminal subunit   
	MGAJBKAG_01069	CDS	COG0698	173645	174097	-	[G] Ribose 5-phosphate isomerase RpiB  
	MGAJBKAG_01070	CDS	COG3958	174101	175057	-	[G] Transketolase, C-terminal subunit   
413
	MGAJBKAG_01071	CDS	COG2188	175177	175908	-	[K] Transcriptional regulators    
	MGAJBKAG_01072	CDS	COG3839	175976	177082	-	[G] ABC-type sugar transport systems, ATPase components
	MGAJBKAG_01073	CDS	COG3839	177104	178228	-	[G] ABC-type sugar transport systems, ATPase components
	MGAJBKAG_01074	CDS	COG1742	178231	178440	-	[S] Uncharacterized conserved protein   
	MGAJBKAG_01075	CDS	COG0395	178473	179294	-	[G] ABC-type sugar transport system, permease component
	MGAJBKAG_01076	CDS	COG1175	179308	180207	-	[G] ABC-type sugar transport systems, permease components
	MGAJBKAG_01077	CDS	COG1653	180348	181784	-	[G] ABC-type sugar transport system, periplasmic component
414
	MGAJBKAG_01078	CDS	COG1070	181964	183508	-	[G] Sugar (pentulose and hexulose) kinases 
	MGAJBKAG_01079	CDS	COG1028	183550	184329	-	[IQR] Dehydrogenases with different specificities (related to
	MGAJBKAG_01080	CDS	COG1012	184360	185802	-	[C] NAD-dependent aldehyde dehydrogenases   
	MGAJBKAG_01081	CDS	ROG3732	185802	186194	-	NA
	MGAJBKAG_01082	CDS	NA	186191	186544	-	NA
415
	MGAJBKAG_01083	CDS	NA	186686	186793	-	NA
	MGAJBKAG_01084	CDS	COG2801	186835	187548	-	[L] Transposase and inactivated derivatives  
	MGAJBKAG_01085	CDS	COG2963	187689	187988	-	[L] Transposase and inactivated derivatives  
416
	MGAJBKAG_01086	CDS	COG0640	188205	188543	+	[K] Predicted transcriptional regulators   
	MGAJBKAG_01087	CDS	COG2217	188589	190604	+	[P] Cation transport ATPase   
417
	MGAJBKAG_01088	CDS	COG0726	190731	191600	+	[G] Predicted xylanase/chitin deacetylase   
418
	MGAJBKAG_01089	CDS	ROG1782	191891	193045	-	NA
	MGAJBKAG_01090	CDS	COG4624	193026	194816	-	[R] Iron only hydrogenase large subunit, C-terminal
	MGAJBKAG_01091	CDS	COG1894	194918	195193	-	[C] NADH:ubiquinone oxidoreductase, NADH-binding (51 kD) subunit
	MGAJBKAG_01092	CDS	COG4624	195198	197258	-	[R] Iron only hydrogenase large subunit, C-terminal
	MGAJBKAG_01093	CDS	COG1894	197333	199228	-	[C] NADH:ubiquinone oxidoreductase, NADH-binding (51 kD) subunit
	MGAJBKAG_01094	CDS	COG1905	199222	199821	-	[C] NADH:ubiquinone oxidoreductase 24 kD subunit 
419
	MGAJBKAG_01095	CDS	COG1396	199909	200469	-	[K] Predicted transcriptional regulators   
420
	MGAJBKAG_01096	CDS	COG1983	200798	201244	+	[KT] Putative stress-responsive transcriptional regulator  
	MGAJBKAG_01097	CDS	ROG3748	201272	202216	+	NA
421
	MGAJBKAG_01098	CDS	COG1902	202392	204320	+	[C] NADH:flavin oxidoreductases, Old Yellow Enzyme family
422
	MGAJBKAG_01099	CDS	COG1739	204454	205065	-	[S] Uncharacterized conserved protein   
423
	MGAJBKAG_01101	CDS	NA	182	403	+	NA
424
	MGAJBKAG_01102	CDS	COG1120	1354	2178	-	[PH] ABC-type cobalamin/Fe3+-siderophores transport systems, ATPase components
	MGAJBKAG_01103	CDS	COG0609	2175	3194	-	[P] ABC-type Fe3+-siderophore transport system, permease component
	MGAJBKAG_01104	CDS	COG0614	3197	4243	-	[P] ABC-type Fe3+-hydroxamate transport system, periplasmic component
425
	MGAJBKAG_01105	tRNA	NA	5532	5608	-	NA
	MGAJBKAG_01106	tRNA	NA	5762	5837	-	NA
426
	MGAJBKAG_01107	CDS	COG1737	5921	6796	-	[K] Transcriptional regulators    
	MGAJBKAG_01108	CDS	COG3876	6829	7992	-	[S] Uncharacterized protein conserved in bacteria 
427
	MGAJBKAG_01109	CDS	COG0395	8198	9031	-	[G] ABC-type sugar transport system, permease component
	MGAJBKAG_01110	CDS	COG1175	9033	9953	-	[G] ABC-type sugar transport systems, permease components
	MGAJBKAG_01111	CDS	COG1653	10049	11308	-	[G] ABC-type sugar transport system, periplasmic component
428
	MGAJBKAG_01112	CDS	COG2103	11481	12398	-	[R] Predicted sugar phosphate isomerase  
429
	MGAJBKAG_01113	tRNA	NA	12741	12828	-	NA
430
	MGAJBKAG_01114	CDS	COG1507	13073	13531	-	[S] Uncharacterized conserved protein   
431
	MGAJBKAG_01115	CDS	COG1098	13734	14138	-	[J] Predicted RNA binding protein (contains ribosomal
432
	MGAJBKAG_01116	CDS	ROG1127	14277	14582	-	NA
433
	MGAJBKAG_01117	CDS	ROG1117	14706	15182	-	NA
	MGAJBKAG_01118	CDS	ROG0097	15179	15469	-	NA
434
	MGAJBKAG_01119	CDS	COG1694	15812	16615	-	[R] Predicted pyrophosphatase    
	MGAJBKAG_01120	CDS	COG2244	16621	18276	-	[R] Membrane protein involved in the export
435
	MGAJBKAG_01121	CDS	COG2002	18472	19035	-	[K] Regulators of stationary/sporulation gene expression 
436
	MGAJBKAG_01122	CDS	COG1197	19276	22953	-	[LK] Transcription-repair coupling factor (superfamily II helicase)
	MGAJBKAG_01123	CDS	ROG7499	22984	23310	-	NA
	MGAJBKAG_01124	CDS	COG0370	23310	24794	-	[P] Fe2+ transport system protein B 
437
	MGAJBKAG_01125	CDS	COG0735	25436	25888	-	[P] Fe2+/Zn2+ uptake regulation proteins  
	MGAJBKAG_01126	CDS	COG0421	25911	26789	-	[E] Spermidine synthase    
	MGAJBKAG_01127	CDS	ROG7660	26819	28093	-	NA
438
	MGAJBKAG_01128	CDS	COG0226	28355	29095	+	[P] ABC-type phosphate transport system, periplasmic component
	MGAJBKAG_01129	CDS	COG0573	29151	29999	+	[P] ABC-type phosphate transport system, permease component
	MGAJBKAG_01130	CDS	COG0581	30002	30820	+	[P] ABC-type phosphate transport system, permease component
	MGAJBKAG_01131	CDS	COG1117	30871	31713	+	[P] ABC-type phosphate transport system, ATPase component
	MGAJBKAG_01132	CDS	COG1117	31755	32522	+	[P] ABC-type phosphate transport system, ATPase component
	MGAJBKAG_01133	CDS	COG0704	32588	33247	+	[P] Phosphate uptake regulator   
439
	MGAJBKAG_01134	CDS	COG0190	33338	34234	-	[H] 5,10-methylene-tetrahydrofolate dehydrogenase/Methenyl tetrahydrofolate cyclohydrolase  
	MGAJBKAG_01135	CDS	COG0771	34215	35669	-	[M] UDP-N-acetylmuramoylalanine-D-glutamate ligase    
440
	MGAJBKAG_01136	CDS	COG1595	36005	36601	+	[K] DNA-directed RNA polymerase specialized sigma subunit,
	MGAJBKAG_01137	CDS	COG5662	36598	37197	+	[K] Predicted transmembrane transcriptional regulator (anti-sigma factor)
	MGAJBKAG_01138	CDS	COG2834	37228	38406	+	[M] Outer membrane lipoprotein-sorting protein  
	MGAJBKAG_01139	CDS	COG0265	38432	39628	+	[O] Trypsin-like serine proteases, typically periplasmic, contain
441
	MGAJBKAG_01140	CDS	COG1983	39819	40010	+	[KT] Putative stress-responsive transcriptional regulator  
442
	MGAJBKAG_01141	CDS	COG0168	40170	41624	-	[P] Trk-type K+ transport systems, membrane components
	MGAJBKAG_01142	CDS	COG0569	41673	43058	-	[P] K+ transport systems, NAD-binding component 
443
	MGAJBKAG_01143	CDS	COG1171	43580	44731	+	[E] Threonine dehydratase    
444
	MGAJBKAG_01144	CDS	COG2206	44728	45690	-	[T] HD-GYP domain    
	MGAJBKAG_01145	CDS	COG3944	45734	46099	-	[M] Capsular polysaccharide biosynthesis protein  
445
	MGAJBKAG_01146	tRNA	NA	46664	46738	-	NA
446
	MGAJBKAG_01147	CDS	COG1744	48237	49325	+	[R] Uncharacterized ABC-type transport system, periplasmic component/surface
	MGAJBKAG_01148	CDS	COG3845	49431	50972	+	[R] ABC-type uncharacterized transport systems, ATPase components
	MGAJBKAG_01149	CDS	COG4603	50972	52081	+	[R] ABC-type uncharacterized transport system, permease component
	MGAJBKAG_01150	CDS	COG1079	52127	53062	+	[R] Uncharacterized ABC-type transport system, permease component
447
	MGAJBKAG_01151	CDS	COG3119	53100	54710	-	[P] Arylsulfatase A and related enzymes 
448
	MGAJBKAG_01152	CDS	COG1082	54948	55757	-	[G] Sugar phosphate isomerases/epimerases   
	MGAJBKAG_01153	CDS	COG0524	55879	56766	-	[G] Sugar kinases, ribokinase family  
449
	MGAJBKAG_01154	CDS	COG2188	57081	57827	+	[K] Transcriptional regulators    
450
	MGAJBKAG_01155	CDS	COG1840	58048	59058	+	[P] ABC-type Fe3+ transport system, periplasmic component
	MGAJBKAG_01156	CDS	COG1178	59082	60830	+	[P] ABC-type Fe3+ transport system, permease component
	MGAJBKAG_01157	CDS	COG3842	60812	61921	+	[E] ABC-type spermidine/putrescine transport systems, ATPase components
451
	MGAJBKAG_01158	CDS	COG1879	62259	63224	+	[G] ABC-type sugar transport system, periplasmic component
	MGAJBKAG_01159	CDS	COG1172	63308	64342	+	[G] Ribose/xylose/arabinose/galactoside ABC-type transport systems, permease components
	MGAJBKAG_01160	CDS	COG1129	64330	65133	+	[G] ABC-type sugar transport system, ATPase component
452
	MGAJBKAG_01161	CDS	COG3875	65365	66753	+	[S] Uncharacterized conserved protein   
	MGAJBKAG_01162	CDS	COG1453	66770	67912	+	[R] Predicted oxidoreductases of the aldo/keto reductase
453
	MGAJBKAG_01163	CDS	COG0251	67987	68448	-	[J] Putative translation initiation inhibitor, yjgF family
454
	MGAJBKAG_01164	CDS	COG0673	69028	70242	+	[R] Predicted dehydrogenases and related proteins 
	MGAJBKAG_01165	CDS	COG1063	70276	71322	+	[ER] Threonine dehydrogenase and related Zn-dependent dehydrogenases
	MGAJBKAG_01166	CDS	COG1737	71353	72204	+	[K] Transcriptional regulators    
	MGAJBKAG_01167	CDS	COG0111	72246	73247	+	[HE] Phosphoglycerate dehydrogenase and related dehydrogenases 
	MGAJBKAG_01168	CDS	COG0800	73237	73890	+	[G] 2-keto-3-deoxy-6-phosphogluconate aldolase    
455
	MGAJBKAG_01169	CDS	ROG1671	73940	75226	-	NA
456
	MGAJBKAG_01171	CDS	COG0691	76247	76705	-	[O] tmRNA-binding protein    
457
	MGAJBKAG_01172	CDS	COG2316	76780	77334	-	[R] Predicted hydrolase (HD superfamily)  
458
	MGAJBKAG_01173	CDS	COG3808	78460	80496	-	[C] Inorganic pyrophosphatase    
459
	MGAJBKAG_01174	CDS	COG1314	80643	80864	-	[U] Preprotein translocase subunit SecG  
460
	MGAJBKAG_01175	CDS	NA	81008	81154	+	NA
461
	MGAJBKAG_01176	CDS	COG0148	81327	82604	-	[G] Enolase     
	MGAJBKAG_01177	CDS	COG0149	82626	83375	-	[G] Triosephosphate isomerase    
	MGAJBKAG_01178	CDS	COG0126	83393	84577	-	[G] 3-phosphoglycerate kinase    
	MGAJBKAG_01179	CDS	COG0057	84639	85646	-	[G] Glyceraldehyde-3-phosphate dehydrogenase/erythrose-4-phosphate dehydrogenase   
	MGAJBKAG_01180	CDS	COG2390	85637	86680	-	[K] Transcriptional regulator, contains sigma factor-related N-terminal
462
	MGAJBKAG_01181	CDS	COG1508	86885	88330	-	[K] DNA-directed RNA polymerase specialized sigma subunit,
463
	MGAJBKAG_01182	CDS	COG1481	88404	89339	-	[S] Uncharacterized protein conserved in bacteria 
464
	MGAJBKAG_01183	CDS	COG2715	89509	90084	+	[R] Uncharacterized membrane protein, required for spore
	MGAJBKAG_01184	CDS	COG0700	90113	90655	+	[S] Uncharacterized membrane protein   
465
	MGAJBKAG_01185	CDS	COG0391	90636	91895	-	[S] Uncharacterized conserved protein   
	MGAJBKAG_01186	CDS	COG1660	91909	92790	-	[R] Predicted P-loop-containing kinase   
466
	MGAJBKAG_01187	CDS	COG0363	92876	93658	-	[G] 6-phosphogluconolactonase/Glucosamine-6-phosphate isomerase/deaminase    
	MGAJBKAG_01188	CDS	COG1820	93716	94912	-	[G] N-acetylglucosamine-6-phosphate deacetylase    
	MGAJBKAG_01189	CDS	COG2971	94925	95917	-	[G] Predicted N-acetylglucosamine kinase   
	MGAJBKAG_01190	CDS	COG1387	95920	96654	-	[ER] Histidinol phosphatase and related hydrolases of
467
	MGAJBKAG_01191	CDS	COG1543	96762	98408	-	[S] Uncharacterized conserved protein   
468
	MGAJBKAG_01192	CDS	COG3330	98562	99521	+	[S] Uncharacterized protein conserved in bacteria 
	MGAJBKAG_01193	CDS	COG1543	99594	101186	+	[S] Uncharacterized conserved protein   
469
	MGAJBKAG_01194	CDS	COG1208	101335	103815	-	[MJ] Nucleoside-diphosphate-sugar pyrophosphorylase involved in lipopolysaccharide biosynthesis/translation
	MGAJBKAG_01195	CDS	COG0438	103889	105172	-	[M] Glycosyltransferase     
470
	MGAJBKAG_01196	CDS	COG0444	107305	108381	-	[EP] ABC-type dipeptide/oligopeptide/nickel transport system, ATPase component
	MGAJBKAG_01197	CDS	NA	108369	108503	-	NA
471
	MGAJBKAG_01198	CDS	COG1173	108594	109553	-	[EP] ABC-type dipeptide/oligopeptide/nickel transport systems, permease components
	MGAJBKAG_01199	CDS	COG0601	109745	110761	-	[EP] ABC-type dipeptide/oligopeptide/nickel transport systems, permease components
	MGAJBKAG_01200	CDS	COG0747	110793	112373	-	[E] ABC-type dipeptide transport system, periplasmic component
472
	MGAJBKAG_01201	CDS	COG4608	113288	114346	+	[E] ABC-type oligopeptide transport system, ATPase component
473
	MGAJBKAG_01202	CDS	COG0863	114513	115394	-	[L] DNA modification methylase   
474
	MGAJBKAG_01204	CDS	COG2986	314	1825	-	[E] Histidine ammonia-lyase    
475
	MGAJBKAG_01205	CDS	COG1388	2476	3501	+	[M] FOG: LysM repeat   
476
	MGAJBKAG_01206	CDS	COG0822	4977	5375	-	[C] NifU homolog involved in Fe-S cluster
477
	MGAJBKAG_01207	CDS	ROG3774	5820	6959	+	NA
	MGAJBKAG_01208	CDS	ROG3774	6956	8470	+	NA
	MGAJBKAG_01209	CDS	COG1566	8467	10029	+	[V] Multidrug resistance efflux pump  
	MGAJBKAG_01210	CDS	COG0577	10113	11321	+	[V] ABC-type antimicrobial peptide transport system, permease
478
	MGAJBKAG_01211	tRNA	NA	11404	11479	-	NA
479
	MGAJBKAG_01212	CDS	ROG1712	11639	11929	-	NA
	MGAJBKAG_01213	CDS	COG2336	11932	12300	-	[T] Growth regulator    
	MGAJBKAG_01214	CDS	ROG2073	12337	13398	-	NA
480
	MGAJBKAG_01215	CDS	NA	13829	13939	+	NA
	MGAJBKAG_01216	CDS	COG1680	13940	14194	+	[V] Beta-lactamase class C and other penicillin
	MGAJBKAG_01217	CDS	COG1680	14210	15421	+	[V] Beta-lactamase class C and other penicillin
	MGAJBKAG_01218	CDS	NA	15378	15749	+	NA
481
	MGAJBKAG_01219	CDS	COG1680	15836	16201	+	[V] Beta-lactamase class C and other penicillin
	MGAJBKAG_01220	CDS	COG1680	16367	17857	+	[V] Beta-lactamase class C and other penicillin
482
	MGAJBKAG_01221	CDS	COG0078	18512	19702	+	[E] Ornithine carbamoyltransferase    
483
	MGAJBKAG_01222	tRNA	NA	19738	19832	-	NA
484
	MGAJBKAG_01223	CDS	COG0477	20258	21469	-	[GEPR] Permeases of the major facilitator superfamily
485
	MGAJBKAG_01224	CDS	COG2707	21830	22279	+	[S] Predicted membrane protein   
486
	MGAJBKAG_01225	CDS	COG0715	22565	23584	+	[P] ABC-type nitrate/sulfonate/bicarbonate transport systems, periplasmic components
	MGAJBKAG_01226	CDS	COG0600	23678	24490	+	[P] ABC-type nitrate/sulfonate/bicarbonate transport system, permease component
	MGAJBKAG_01227	CDS	COG1116	24525	25367	+	[P] ABC-type nitrate/sulfonate/bicarbonate transport system, ATPase component
487
	MGAJBKAG_01228	tRNA	NA	25373	25463	-	NA
488
	MGAJBKAG_01229	CDS	COG0172	25589	26866	-	[J] Seryl-tRNA synthetase    
489
	MGAJBKAG_01230	CDS	COG1013	27377	28312	-	[C] Pyruvate:ferredoxin oxidoreductase and related 2-oxoacid:ferredoxin oxidoreductases,
	MGAJBKAG_01231	CDS	COG0674	28325	29509	-	[C] Pyruvate:ferredoxin oxidoreductase and related 2-oxoacid:ferredoxin oxidoreductases,
	MGAJBKAG_01232	CDS	COG1144	29502	29816	-	[C] Pyruvate:ferredoxin oxidoreductase and related 2-oxoacid:ferredoxin oxidoreductases,
	MGAJBKAG_01233	CDS	COG1014	29813	30388	-	[C] Pyruvate:ferredoxin oxidoreductase and related 2-oxoacid:ferredoxin oxidoreductases,
490
	MGAJBKAG_01234	CDS	COG0112	30716	31963	-	[E] Glycine/serine hydroxymethyltransferase    
	MGAJBKAG_01235	CDS	COG0214	32016	32900	-	[H] Pyridoxine biosynthesis enzyme   
491
	MGAJBKAG_01236	CDS	COG1168	33026	34195	-	[E] Bifunctional PLP-dependent enzyme with beta-cystathionase and
492
	MGAJBKAG_01237	CDS	COG1030	34390	35241	+	[O] Membrane-bound serine protease (ClpP class) 
493
	MGAJBKAG_01238	tRNA	NA	35275	35350	-	NA
494
	MGAJBKAG_01239	CDS	COG1190	35496	37004	-	[J] Lysyl-tRNA synthetase (class II)  
	MGAJBKAG_01240	CDS	COG0782	37009	37488	-	[K] Transcription elongation factor   
495
	MGAJBKAG_01241	CDS	ROG1195	37699	38601	-	NA
496
	MGAJBKAG_01242	CDS	ROG2872	38702	39223	-	NA
	MGAJBKAG_01243	CDS	COG0042	39282	40277	-	[J] tRNA-dihydrouridine synthase    
	MGAJBKAG_01244	CDS	COG2262	40329	41576	-	[R] GTPases     
497
	MGAJBKAG_01245	CDS	COG4555	41980	42963	+	[CP] ABC-type Na+ transport system, ATPase component
	MGAJBKAG_01246	CDS	NA	42926	43729	+	NA
498
	MGAJBKAG_01247	CDS	COG1521	43788	44555	-	[K] Putative transcriptional regulator, homolog of Bvg
499
	MGAJBKAG_01248	CDS	COG2119	44725	45012	-	[S] Predicted membrane protein   
	MGAJBKAG_01249	CDS	COG0500	45027	45764	-	[QR] SAM-dependent methyltransferases    
	MGAJBKAG_01250	CDS	COG1618	45776	46309	-	[F] Predicted nucleotide kinase   
	MGAJBKAG_01251	CDS	NA	46306	46908	-	NA
	MGAJBKAG_01252	CDS	ROG4168	46931	47458	-	NA
500
	MGAJBKAG_01253	CDS	COG2183	47568	49775	-	[K] Transcriptional accessory protein   
501
	MGAJBKAG_01254	CDS	COG2930	49860	50576	-	[S] Uncharacterized conserved protein   
502
	MGAJBKAG_01255	CDS	ROG0236	50670	52193	-	NA
503
	MGAJBKAG_01256	CDS	ROG0030	52304	53116	-	NA
	MGAJBKAG_01257	CDS	COG1033	53163	55499	-	[R] Predicted exporters of the RND superfamily
504
	MGAJBKAG_01258	CDS	COG1309	55611	56204	-	[K] Transcriptional regulator    
505
	MGAJBKAG_01259	tRNA	NA	56600	56687	+	NA
506
	MGAJBKAG_01260	CDS	ROG0026	56871	58367	+	NA
	MGAJBKAG_01261	CDS	ROG0194	58357	59022	+	NA
507
	MGAJBKAG_01262	CDS	COG0863	58982	60244	-	[L] DNA modification methylase   
	MGAJBKAG_01263	CDS	COG0410	60265	60981	-	[E] ABC-type branched-chain amino acid transport systems,
	MGAJBKAG_01264	CDS	COG0411	60968	61759	-	[E] ABC-type branched-chain amino acid transport systems,
	MGAJBKAG_01265	CDS	COG4177	61767	62843	-	[E] ABC-type branched-chain amino acid transport system,
	MGAJBKAG_01266	CDS	COG0559	62843	63736	-	[E] Branched-chain amino acid ABC-type transport system,
	MGAJBKAG_01267	CDS	COG0683	63917	65062	-	[E] ABC-type branched-chain amino acid transport systems,
508
	MGAJBKAG_01268	CDS	COG1331	65214	67442	-	[O] Highly conserved protein containing a thioredoxin
	MGAJBKAG_01269	CDS	NA	67409	67834	-	NA
509
	MGAJBKAG_01270	CDS	NA	68095	68523	-	NA
510
	MGAJBKAG_01271	CDS	COG2197	68870	70456	-	[TK] Response regulator containing a CheY-like receiver
511
	MGAJBKAG_01272	CDS	COG0498	70723	71982	+	[E] Threonine synthase    
	MGAJBKAG_01273	CDS	COG1396	71986	72522	+	[K] Predicted transcriptional regulators   
512
	MGAJBKAG_01274	CDS	COG0549	72632	73567	+	[E] Carbamate kinase    
	MGAJBKAG_01275	CDS	COG0044	73639	75030	+	[F] Dihydroorotase and related cyclic amidohydrolases 
	MGAJBKAG_01276	CDS	COG0624	75095	76309	+	[E] Acetylornithine deacetylase/Succinyl-diaminopimelate desuccinylase and related deacylases
	MGAJBKAG_01277	CDS	COG2080	76377	76868	+	[C] Aerobic-type carbon monoxide dehydrogenase, small subunit
	MGAJBKAG_01278	CDS	COG2068	76877	77491	+	[R] Uncharacterized MobA-related protein   
	MGAJBKAG_01279	CDS	COG1975	77488	78291	+	[O] Xanthine and CO dehydrogenases maturation factor,
	MGAJBKAG_01280	CDS	COG0493	78326	79669	+	[ER] NADPH-dependent glutamate synthase beta chain and
	MGAJBKAG_01281	CDS	COG0167	79741	80940	+	[F] Dihydroorotate dehydrogenase    
	MGAJBKAG_01282	CDS	COG1319	80943	81815	+	[C] Aerobic-type carbon monoxide dehydrogenase, middle subunit
513
	MGAJBKAG_01283	CDS	ROG0502	81879	82106	+	NA
514
	MGAJBKAG_01284	CDS	COG1529	82171	84459	+	[C] Aerobic-type carbon monoxide dehydrogenase, large subunit
	MGAJBKAG_01285	CDS	COG1529	84493	86817	+	[C] Aerobic-type carbon monoxide dehydrogenase, large subunit
	MGAJBKAG_01286	CDS	COG1319	86814	87686	+	[C] Aerobic-type carbon monoxide dehydrogenase, middle subunit
	MGAJBKAG_01287	CDS	COG2080	87683	88180	+	[C] Aerobic-type carbon monoxide dehydrogenase, small subunit
	MGAJBKAG_01288	CDS	COG0402	88194	89522	+	[FR] Cytosine deaminase and related metal-dependent hydrolases
515
	MGAJBKAG_01289	CDS	COG0031	89580	90617	+	[E] Cysteine synthase    
516
	MGAJBKAG_01290	CDS	COG0642	90903	93209	-	[T] Signal transduction histidine kinase  
517
	MGAJBKAG_01291	CDS	COG3238	93594	94037	-	[S] Uncharacterized protein conserved in bacteria 
518
	MGAJBKAG_01292	CDS	COG0340	94136	95509	-	[H] Biotin-(acetyl-CoA carboxylase) ligase   
	MGAJBKAG_01293	CDS	COG1539	95506	95874	-	[H] Dihydroneopterin aldolase    
	MGAJBKAG_01294	CDS	COG0294	95864	97114	-	[H] Dihydropteroate synthase and related enzymes 
519
	MGAJBKAG_01295	CDS	COG1335	97165	97686	-	[Q] Amidases related to nicotinamidase  
520
	MGAJBKAG_01296	CDS	COG3404	97810	98505	-	[E] Methenyl tetrahydrofolate cyclohydrolase   
	MGAJBKAG_01297	CDS	COG1228	98505	99818	-	[Q] Imidazolonepropionase and related amidohydrolases  
	MGAJBKAG_01298	CDS	COG3643	100150	101052	-	[E] Glutamate formiminotransferase    
521
	MGAJBKAG_01300	CDS	NA	2088	2837	+	NA
522
	MGAJBKAG_01301	CDS	COG1413	2938	8049	+	[C] FOG: HEAT repeat   
523
	MGAJBKAG_01302	CDS	COG3597	8357	9187	+	[S] Uncharacterized protein/domain associated with GTPases 
524
	MGAJBKAG_01303	CDS	ROG0160	9360	10778	-	NA
525
	MGAJBKAG_01304	CDS	COG0182	10999	12036	-	[J] Predicted translation initiation factor 2B subunit,
	MGAJBKAG_01305	CDS	COG1838	12073	12627	-	[C] Tartrate dehydratase beta subunit/Fumarate hydratase class
	MGAJBKAG_01306	CDS	COG1951	12658	13518	-	[C] Tartrate dehydratase alpha subunit/Fumarate hydratase class
	MGAJBKAG_01307	CDS	ROG3361	13562	14869	-	NA
	MGAJBKAG_01308	CDS	COG3225	14866	16287	-	[N] ABC-type uncharacterized transport system involved in
	MGAJBKAG_01309	CDS	COG1277	16287	16997	-	[R] ABC-type transport system involved in multi-copper
	MGAJBKAG_01310	CDS	COG1131	16990	17970	-	[V] ABC-type multidrug transport system, ATPase component
526
	MGAJBKAG_01311	CDS	COG2385	18077	19027	-	[D] Sporulation protein and related proteins 
527
	MGAJBKAG_01312	CDS	NA	20491	20889	-	NA
	MGAJBKAG_01313	CDS	NA	20886	21392	-	NA
528
	MGAJBKAG_01314	CDS	COG4608	21506	22540	-	[E] ABC-type oligopeptide transport system, ATPase component
	MGAJBKAG_01315	CDS	COG0444	22528	23520	-	[EP] ABC-type dipeptide/oligopeptide/nickel transport system, ATPase component
	MGAJBKAG_01316	CDS	COG1173	23523	25010	-	[EP] ABC-type dipeptide/oligopeptide/nickel transport systems, permease components
	MGAJBKAG_01317	CDS	COG0601	25007	25990	-	[EP] ABC-type dipeptide/oligopeptide/nickel transport systems, permease components
	MGAJBKAG_01318	CDS	COG0747	26138	27826	-	[E] ABC-type dipeptide transport system, periplasmic component
529
	MGAJBKAG_01319	CDS	COG0587	28111	31230	-	[L] DNA polymerase III, alpha subunit 
	MGAJBKAG_01320	CDS	ROG5444	31227	31478	-	NA
	MGAJBKAG_01321	CDS	COG0389	31435	32748	-	[L] Nucleotidyltransferase/DNA polymerase involved in DNA repair
530
	MGAJBKAG_01322	CDS	NA	32816	33373	-	NA
531
	MGAJBKAG_01323	CDS	COG0286	34999	35235	+	[V] Type I restriction-modification system methyltransferase subunit
532
	MGAJBKAG_01324	CDS	COG0328	35387	35842	-	[L] Ribonuclease HI    
533
	MGAJBKAG_01325	CDS	COG1579	36368	37081	-	[R] Zn-ribbon protein, possibly nucleic acid-binding 
534
	MGAJBKAG_01326	CDS	COG1734	37146	37328	-	[T] DnaK suppressor protein   
535
	MGAJBKAG_01327	tRNA	NA	37616	37690	-	NA
	MGAJBKAG_01328	tRNA	NA	37698	37772	-	NA
536
	MGAJBKAG_01329	CDS	COG0568	37883	39004	-	[K] DNA-directed RNA polymerase, sigma subunit (sigma70/sigma32)
	MGAJBKAG_01330	CDS	NA	38973	39095	-	NA
	MGAJBKAG_01331	CDS	COG0358	39092	40990	-	[L] DNA primase (bacterial type)  
537
	MGAJBKAG_01332	CDS	COG0574	41403	44078	-	[G] Phosphoenolpyruvate synthase/pyruvate phosphate dikinase  
	MGAJBKAG_01333	CDS	COG0751	44156	46270	-	[J] Glycyl-tRNA synthetase, beta subunit  
	MGAJBKAG_01334	CDS	COG0752	46263	47075	-	[J] Glycyl-tRNA synthetase, alpha subunit  
538
	MGAJBKAG_01335	CDS	COG1300	47210	47923	-	[S] Uncharacterized membrane protein   
	MGAJBKAG_01336	CDS	ROG0383	47972	48382	-	NA
	MGAJBKAG_01337	CDS	COG1381	48399	49151	-	[L] Recombinational DNA repair protein (RecF pathway)
539
	MGAJBKAG_01338	CDS	ROG0049	49286	49510	-	NA
540
	MGAJBKAG_01339	CDS	COG2339	49705	50430	+	[S] Predicted membrane protein   
541
	MGAJBKAG_01340	CDS	COG0217	50518	51273	+	[S] Uncharacterized conserved protein   
542
	MGAJBKAG_01341	CDS	ROG5078	51478	52101	+	NA
543
	MGAJBKAG_01342	CDS	COG0234	52229	52510	+	[O] Co-chaperonin GroES (HSP10)   
	MGAJBKAG_01343	CDS	COG0459	52565	54184	+	[O] Chaperonin GroEL (HSP60 family)  
544
	MGAJBKAG_01344	CDS	ROG0134	54278	55180	-	NA
545
	MGAJBKAG_01345	CDS	COG0162	55300	56520	-	[J] Tyrosyl-tRNA synthetase    
546
	MGAJBKAG_01346	CDS	COG0744	56726	58972	+	[M] Membrane carboxypeptidase (penicillin-binding protein)  
547
	MGAJBKAG_01347	CDS	COG1193	59014	61422	-	[L] Mismatch repair ATPase (MutS family) 
548
	MGAJBKAG_01348	CDS	NA	61523	62110	-	NA
	MGAJBKAG_01349	CDS	COG2323	62126	62830	-	[S] Predicted membrane protein   
549
	MGAJBKAG_01350	CDS	COG1387	62926	64674	-	[ER] Histidinol phosphatase and related hydrolases of
	MGAJBKAG_01351	CDS	COG1286	64704	65291	-	[R] Uncharacterized membrane protein, required for colicin
	MGAJBKAG_01352	CDS	COG3027	65308	65595	-	[S] Uncharacterized protein conserved in bacteria 
550
	MGAJBKAG_01353	CDS	COG0072	65686	67755	-	[J] Phenylalanyl-tRNA synthetase beta subunit  
	MGAJBKAG_01354	CDS	COG0016	67774	68802	-	[J] Phenylalanyl-tRNA synthetase alpha subunit  
551
	MGAJBKAG_01355	CDS	NA	69182	69271	-	NA
552
	MGAJBKAG_01356	CDS	COG0566	69340	70119	-	[J] rRNA methylases    
	MGAJBKAG_01357	CDS	COG0292	70179	70541	-	[J] Ribosomal protein L20   
	MGAJBKAG_01358	CDS	COG0291	70592	70786	-	[J] Ribosomal protein L35   
	MGAJBKAG_01359	CDS	COG0290	70864	71361	-	[J] Translation initiation factor 3 (IF-3) 
	MGAJBKAG_01360	CDS	COG0441	71839	73590	-	[J] Threonyl-tRNA synthetase    
553
	MGAJBKAG_01361	CDS	COG0111	74000	75010	-	[HE] Phosphoglycerate dehydrogenase and related dehydrogenases 
554
	MGAJBKAG_01362	CDS	ROG0090	75196	76122	-	NA
555
	MGAJBKAG_01363	tRNA	NA	76342	76418	-	NA
	MGAJBKAG_01364	tRNA	NA	76513	76587	-	NA
	MGAJBKAG_01365	tRNA	NA	76748	76822	-	NA
556
	MGAJBKAG_01366	CDS	COG0410	76937	77656	-	[E] ABC-type branched-chain amino acid transport systems,
	MGAJBKAG_01367	CDS	COG0411	77643	78434	-	[E] ABC-type branched-chain amino acid transport systems,
	MGAJBKAG_01368	CDS	COG4177	78407	79495	-	[E] ABC-type branched-chain amino acid transport system,
	MGAJBKAG_01369	CDS	COG0559	79497	80390	-	[E] Branched-chain amino acid ABC-type transport system,
	MGAJBKAG_01370	CDS	COG0683	80562	81695	-	[E] ABC-type branched-chain amino acid transport systems,
557
	MGAJBKAG_01371	CDS	COG2461	82302	82571	+	[S] Uncharacterized conserved protein   
	MGAJBKAG_01372	CDS	COG2461	82562	82684	+	[S] Uncharacterized conserved protein   
558
	MGAJBKAG_01373	CDS	NA	83023	84300	+	NA
559
	MGAJBKAG_01374	tRNA	NA	84448	84523	-	NA
	MGAJBKAG_01375	tRNA	NA	84631	84708	-	NA
	MGAJBKAG_01376	tRNA	NA	84741	84815	-	NA
560
	MGAJBKAG_01377	CDS	NA	85047	85928	-	NA
561
	MGAJBKAG_01378	CDS	COG3829	86712	87740	+	[KT] Transcriptional regulator containing PAS, AAA-type ATPase,
562
	MGAJBKAG_01379	CDS	ROG2487	87791	88711	-	NA
	MGAJBKAG_01380	CDS	COG1450	88731	89966	-	[NU] Type II secretory pathway, component PulD
563
	MGAJBKAG_01381	CDS	ROG7326	90034	91809	-	NA
	MGAJBKAG_01382	CDS	NA	91852	92616	-	NA
564
	MGAJBKAG_01383	CDS	NA	92714	94564	-	NA
565
	MGAJBKAG_01384	CDS	COG0507	95028	97247	-	[L] ATP-dependent exoDNAse (exonuclease V), alpha subunit
566
	MGAJBKAG_01385	CDS	COG0726	97447	98556	-	[G] Predicted xylanase/chitin deacetylase   
567
	MGAJBKAG_01387	CDS	ROG3691	3066	7187	+	NA
568
	MGAJBKAG_01388	CDS	ROG7096	7291	9489	+	NA
	MGAJBKAG_01389	CDS	COG4930	9501	10952	+	[O] Predicted ATP-dependent Lon-type protease  
569
	MGAJBKAG_01390	CDS	COG4584	11247	12719	+	[L] Transposase and inactivated derivatives  
	MGAJBKAG_01391	CDS	COG1484	12716	13480	+	[L] DNA replication protein   
570
	MGAJBKAG_01392	CDS	COG1524	13666	14922	-	[R] Uncharacterized proteins of the AP superfamily
	MGAJBKAG_01393	CDS	COG3915	14919	15431	-	[S] Uncharacterized protein conserved in bacteria 
571
	MGAJBKAG_01394	CDS	NA	15514	16695	-	NA
	MGAJBKAG_01395	CDS	COG1070	16739	18190	-	[G] Sugar (pentulose and hexulose) kinases 
	MGAJBKAG_01396	CDS	COG1063	18183	19223	-	[ER] Threonine dehydrogenase and related Zn-dependent dehydrogenases
	MGAJBKAG_01397	CDS	COG1830	19226	19984	-	[G] DhnA-type fructose-1,6-bisphosphate aldolase and related enzymes
	MGAJBKAG_01398	CDS	COG1397	19965	21017	-	[O] ADP-ribosylglycohydrolase     
	MGAJBKAG_01399	CDS	COG0524	21007	21957	-	[G] Sugar kinases, ribokinase family  
	MGAJBKAG_01400	CDS	COG0619	21959	22792	-	[P] ABC-type cobalt transport system, permease component
	MGAJBKAG_01401	CDS	COG1122	22789	24567	-	[P] ABC-type cobalt transport system, ATPase component
572
	MGAJBKAG_01402	CDS	ROG1084	24727	25362	-	NA
	MGAJBKAG_01403	CDS	COG2390	25386	26342	-	[K] Transcriptional regulator, contains sigma factor-related N-terminal
573
	MGAJBKAG_01404	CDS	COG1649	27877	29556	-	[S] Uncharacterized protein conserved in bacteria 
574
	MGAJBKAG_01405	CDS	COG1714	29846	30337	+	[S] Predicted membrane protein/domain   
575
	MGAJBKAG_01406	CDS	ROG1754	30455	30631	+	NA
	MGAJBKAG_01407	CDS	ROG0191	30643	31950	+	NA
576
	MGAJBKAG_01408	CDS	ROG1214	32084	32296	-	NA
577
	MGAJBKAG_01409	CDS	COG1307	32647	33504	+	[S] Uncharacterized protein conserved in bacteria 
578
	MGAJBKAG_01410	CDS	ROG0084	33712	34056	-	NA
579
	MGAJBKAG_01411	CDS	ROG0084	34580	34873	-	NA
580
	MGAJBKAG_01412	CDS	COG2059	34944	35495	-	[P] Chromate transport protein ChrA  
	MGAJBKAG_01413	CDS	COG2059	35503	36123	-	[P] Chromate transport protein ChrA  
581
	MGAJBKAG_01414	CDS	COG0274	36683	37495	-	[F] Deoxyribose-phosphate aldolase    
	MGAJBKAG_01415	CDS	COG1917	37528	37887	-	[S] Uncharacterized conserved protein, contains double-stranded beta-helix
582
	MGAJBKAG_01416	CDS	COG1592	38346	38879	+	[C] Rubrerythrin     
583
	MGAJBKAG_01417	CDS	COG0778	38998	39513	+	[C] Nitroreductase     
584
	MGAJBKAG_01418	CDS	NA	39599	39751	-	NA
585
	MGAJBKAG_01419	CDS	COG1015	39892	41094	-	[G] Phosphopentomutase     
	MGAJBKAG_01420	CDS	COG1205	41123	43675	-	[R] Distinct helicase family with a unique
	MGAJBKAG_01421	CDS	COG5423	43715	44227	-	[S] Predicted metal-binding protein   
586
	MGAJBKAG_01422	CDS	COG2407	44340	45644	-	[G] L-fucose isomerase and related proteins 
587
	MGAJBKAG_01423	CDS	NA	45786	45977	+	NA
588
	MGAJBKAG_01424	CDS	COG1388	45967	47577	-	[M] FOG: LysM repeat   
589
	MGAJBKAG_01425	CDS	NA	47786	49201	-	NA
	MGAJBKAG_01426	CDS	COG1388	49245	50846	-	[M] FOG: LysM repeat   
	MGAJBKAG_01427	CDS	COG3409	51016	52410	-	[M] Putative peptidoglycan-binding domain-containing protein  
590
	MGAJBKAG_01428	CDS	NA	52662	53237	-	NA
591
	MGAJBKAG_01429	CDS	NA	53456	55948	-	NA
592
	MGAJBKAG_01430	CDS	NA	56030	58003	-	NA
593
	MGAJBKAG_01431	CDS	COG2340	58267	59037	-	[S] Uncharacterized protein with SCP/PR1 domains 
594
	MGAJBKAG_01432	CDS	NA	59118	59339	+	NA
595
	MGAJBKAG_01433	CDS	COG4466	59336	59611	-	[S] Uncharacterized protein conserved in bacteria 
596
	MGAJBKAG_01434	CDS	ROG0159	59829	60719	-	NA
597
	MGAJBKAG_01435	CDS	COG1978	60901	61380	-	[S] Uncharacterized protein conserved in bacteria 
	MGAJBKAG_01436	CDS	COG0030	61358	62263	-	[J] Dimethyladenosine transferase (rRNA methylation)  
	MGAJBKAG_01437	CDS	COG3584	62260	63291	-	[S] Uncharacterized protein conserved in bacteria 
598
	MGAJBKAG_01438	CDS	COG1653	63494	64999	-	[G] ABC-type sugar transport system, periplasmic component
	MGAJBKAG_01439	CDS	COG1376	65070	66053	-	[S] Uncharacterized protein conserved in bacteria 
599
	MGAJBKAG_01440	CDS	ROG5896	66123	66605	-	NA
	MGAJBKAG_01441	CDS	COG1404	66651	68267	-	[O] Subtilisin-like serine proteases   
600
	MGAJBKAG_01442	CDS	COG0534	68646	70058	+	[V] Na+-driven multidrug efflux pump  
601
	MGAJBKAG_01443	CDS	ROG4839	70009	70611	-	NA
602
	MGAJBKAG_01444	tRNA	NA	70803	70878	+	NA
	MGAJBKAG_01445	tRNA	NA	70968	71044	+	NA
	MGAJBKAG_01446	tRNA	NA	71067	71141	+	NA
603
	MGAJBKAG_01447	CDS	ROG0040	71240	71692	-	NA
604
	MGAJBKAG_01448	CDS	COG1313	71852	72760	+	[R] Uncharacterized Fe-S protein PflX, homolog of
605
	MGAJBKAG_01449	CDS	COG0305	72820	74169	-	[L] Replicative DNA helicase   
606
	MGAJBKAG_01450	CDS	COG1067	74254	76176	-	[O] Predicted ATP-dependent protease   
	MGAJBKAG_01451	CDS	COG0359	76179	76640	-	[J] Ribosomal protein L9   
	MGAJBKAG_01452	CDS	COG4241	76652	77593	-	[S] Predicted membrane protein   
	MGAJBKAG_01453	CDS	ROG0624	77599	77946	-	NA
607
	MGAJBKAG_01454	CDS	COG0238	78155	78385	-	[J] Ribosomal protein S18   
	MGAJBKAG_01455	CDS	COG0629	78456	78854	-	[L] Single-stranded DNA-binding protein   
	MGAJBKAG_01456	CDS	COG0360	78901	79185	-	[J] Ribosomal protein S6   
	MGAJBKAG_01457	CDS	COG0012	79355	80467	-	[J] Predicted GTPase, probable translation factor 
	MGAJBKAG_01458	CDS	COG4481	80464	80658	-	[S] Uncharacterized protein conserved in bacteria 
	MGAJBKAG_01459	CDS	COG0668	80678	81586	-	[M] Small-conductance mechanosensitive channel   
608
	MGAJBKAG_01460	CDS	ROG0270	81986	82321	-	NA
609
	MGAJBKAG_01461	CDS	COG2379	82432	83790	-	[G] Putative glycerate kinase   
	MGAJBKAG_01462	CDS	COG0095	83809	84675	-	[H] Lipoate-protein ligase A   
610
	MGAJBKAG_01464	CDS	COG0683	1242	2474	+	[E] ABC-type branched-chain amino acid transport systems,
	MGAJBKAG_01465	CDS	COG0559	2646	3494	+	[E] Branched-chain amino acid ABC-type transport system,
	MGAJBKAG_01466	CDS	COG4177	3548	4546	+	[E] ABC-type branched-chain amino acid transport system,
	MGAJBKAG_01467	CDS	COG0411	4575	5384	+	[E] ABC-type branched-chain amino acid transport systems,
	MGAJBKAG_01468	CDS	COG0410	5378	6082	+	[E] ABC-type branched-chain amino acid transport systems,
611
	MGAJBKAG_01469	CDS	COG0251	6152	6553	+	[J] Putative translation initiation inhibitor, yjgF family
	MGAJBKAG_01470	CDS	COG0119	6601	7854	+	[E] Isopropylmalate/homocitrate/citramalate synthases    
	MGAJBKAG_01471	CDS	COG0683	7955	9175	+	[E] ABC-type branched-chain amino acid transport systems,
612
	MGAJBKAG_01472	CDS	COG1454	9328	10500	+	[C] Alcohol dehydrogenase, class IV  
	MGAJBKAG_01473	CDS	COG0282	10713	11873	+	[C] Acetate kinase    
613
	MGAJBKAG_01474	CDS	COG3829	12211	14112	+	[KT] Transcriptional regulator containing PAS, AAA-type ATPase,
614
	MGAJBKAG_01475	CDS	COG0044	14320	15705	+	[F] Dihydroorotase and related cyclic amidohydrolases 
615
	MGAJBKAG_01476	CDS	COG2358	15782	16768	+	[R] TRAP-type uncharacterized transport system, periplasmic component
	MGAJBKAG_01477	CDS	COG4666	16866	18803	+	[R] TRAP-type uncharacterized transport system, fused permease
	MGAJBKAG_01478	CDS	COG0167	18865	19893	+	[F] Dihydroorotate dehydrogenase    
	MGAJBKAG_01479	CDS	COG0388	20040	21704	+	[R] Predicted amidohydrolase    
616
	MGAJBKAG_01480	CDS	COG1906	21931	23205	+	[S] Uncharacterized conserved protein   
617
	MGAJBKAG_01481	CDS	COG2964	23325	24002	+	[S] Uncharacterized protein conserved in bacteria 
	MGAJBKAG_01482	CDS	COG3630	24035	24307	+	[C] Na+-transporting methylmalonyl-CoA/oxaloacetate decarboxylase, gamma subunit 
	MGAJBKAG_01483	CDS	COG4770	24323	24715	+	[I] Acetyl/propionyl-CoA carboxylase, alpha subunit  
	MGAJBKAG_01484	CDS	COG1883	24737	25849	+	[C] Na+-transporting methylmalonyl-CoA/oxaloacetate decarboxylase, beta subunit 
	MGAJBKAG_01485	CDS	COG5016	25889	27259	+	[C] Pyruvate/oxaloacetate carboxyltransferase    
618
	MGAJBKAG_01486	CDS	COG1802	27524	28243	+	[K] Transcriptional regulators    
	MGAJBKAG_01487	CDS	NA	28240	28377	+	NA
	MGAJBKAG_01488	CDS	COG1454	28320	29483	+	[C] Alcohol dehydrogenase, class IV  
	MGAJBKAG_01489	CDS	COG0413	29507	30346	+	[H] Ketopantoate hydroxymethyltransferase    
619
	MGAJBKAG_01490	CDS	COG3181	30503	31483	+	[S] Uncharacterized protein conserved in bacteria 
620
	MGAJBKAG_01491	CDS	ROG4933	31683	32183	+	NA
	MGAJBKAG_01492	CDS	COG3333	32208	33725	+	[S] Uncharacterized protein conserved in bacteria 
621
	MGAJBKAG_01493	CDS	ROG4311	33817	34794	+	NA
622
	MGAJBKAG_01494	CDS	COG0251	34948	35364	+	[J] Putative translation initiation inhibitor, yjgF family
623
	MGAJBKAG_01495	CDS	ROG0016	35457	35846	-	NA
624
	MGAJBKAG_01496	CDS	COG1995	35956	36282	+	[H] Pyridoxal phosphate biosynthesis protein  
625
	MGAJBKAG_01497	CDS	COG1349	36957	37709	+	[KG] Transcriptional regulators of sugar metabolism 
	MGAJBKAG_01498	CDS	COG0277	37761	39206	+	[C] FAD/FMN-containing dehydrogenases    
	MGAJBKAG_01499	CDS	COG0247	39248	40375	+	[C] Fe-S oxidoreductase    
626
	MGAJBKAG_01500	CDS	COG1638	40518	41519	+	[G] TRAP-type C4-dicarboxylate transport system, periplasmic component
	MGAJBKAG_01501	CDS	COG3090	41687	42100	+	[G] TRAP-type C4-dicarboxylate transport system, small permease
	MGAJBKAG_01502	CDS	COG1593	42097	43374	+	[G] TRAP-type C4-dicarboxylate transport system, large permease
	MGAJBKAG_01503	CDS	COG0371	43417	44529	+	[C] Glycerol dehydrogenase and related enzymes 
	MGAJBKAG_01504	CDS	COG1070	44526	46067	+	[G] Sugar (pentulose and hexulose) kinases 
	MGAJBKAG_01505	CDS	COG1028	46094	46915	+	[IQR] Dehydrogenases with different specificities (related to
627
	MGAJBKAG_01506	CDS	ROG0016	47050	48261	-	NA
	MGAJBKAG_01507	CDS	NA	48252	48683	-	NA
628
	MGAJBKAG_01508	CDS	COG2309	49221	50267	+	[E] Leucyl aminopeptidase (aminopeptidase T)  
	MGAJBKAG_01509	CDS	COG2195	50320	51396	+	[E] Di- and tripeptidases   
	MGAJBKAG_01510	CDS	COG0747	51460	53133	+	[E] ABC-type dipeptide transport system, periplasmic component
	MGAJBKAG_01511	CDS	COG0601	53234	54259	+	[EP] ABC-type dipeptide/oligopeptide/nickel transport systems, permease components
	MGAJBKAG_01512	CDS	COG1173	54261	55148	+	[EP] ABC-type dipeptide/oligopeptide/nickel transport systems, permease components
	MGAJBKAG_01513	CDS	COG0444	55152	56135	+	[EP] ABC-type dipeptide/oligopeptide/nickel transport system, ATPase component
	MGAJBKAG_01514	CDS	COG4608	56174	57139	+	[E] ABC-type oligopeptide transport system, ATPase component
629
	MGAJBKAG_01515	CDS	COG1180	57200	58111	+	[O] Pyruvate-formate lyase-activating enzyme   
	MGAJBKAG_01516	CDS	COG1882	58117	60474	+	[C] Pyruvate-formate lyase    
630
	MGAJBKAG_01517	CDS	COG4126	60558	61292	+	[E] Hydantoin racemase    
631
	MGAJBKAG_01518	CDS	COG2508	61282	62925	-	[TQ] Regulator of polyketide synthase expression 
632
	MGAJBKAG_01519	CDS	COG0344	63260	63829	-	[S] Predicted membrane protein   
	MGAJBKAG_01520	CDS	COG1132	63853	65601	-	[V] ABC-type multidrug transport system, ATPase and
	MGAJBKAG_01521	CDS	COG1454	65627	66946	-	[C] Alcohol dehydrogenase, class IV  
633
	MGAJBKAG_01522	CDS	COG1063	67352	68308	+	[ER] Threonine dehydrogenase and related Zn-dependent dehydrogenases
634
	MGAJBKAG_01523	CDS	COG1331	68487	69767	+	[O] Highly conserved protein containing a thioredoxin
	MGAJBKAG_01524	CDS	COG1744	69814	70857	+	[R] Uncharacterized ABC-type transport system, periplasmic component/surface
	MGAJBKAG_01525	CDS	COG3845	70962	72479	+	[R] ABC-type uncharacterized transport systems, ATPase components
	MGAJBKAG_01526	CDS	COG4603	72483	73538	+	[R] ABC-type uncharacterized transport system, permease component
	MGAJBKAG_01527	CDS	COG1079	73535	74482	+	[R] Uncharacterized ABC-type transport system, permease component
635
	MGAJBKAG_01528	CDS	COG0687	74492	75580	-	[E] Spermidine/putrescine-binding periplasmic protein   
	MGAJBKAG_01529	CDS	COG1177	75577	76383	-	[E] ABC-type spermidine/putrescine transport system, permease component
	MGAJBKAG_01530	CDS	COG1176	76384	77190	-	[E] ABC-type spermidine/putrescine transport system, permease component
	MGAJBKAG_01531	CDS	COG3842	77180	77545	-	[E] ABC-type spermidine/putrescine transport systems, ATPase components
	MGAJBKAG_01533	CDS	COG0046	784	2997	+	[F] Phosphoribosylformylglycinamidine (FGAM) synthase, synthetase domain 
	MGAJBKAG_01534	CDS	COG0034	3012	4385	+	[F] Glutamine phosphoribosylpyrophosphate amidotransferase   
	MGAJBKAG_01535	CDS	COG0150	4355	5380	+	[F] Phosphoribosylaminoimidazole (AIR) synthetase   
	MGAJBKAG_01536	CDS	COG0299	5377	5985	+	[F] Folate-dependent phosphoribosylglycinamide formyltransferase PurN  
	MGAJBKAG_01537	CDS	COG0138	5954	7489	+	[F] AICAR transformylase/IMP cyclohydrolase PurH (only IMP
	MGAJBKAG_01538	CDS	COG0151	7504	8796	+	[F] Phosphoribosylamine-glycine ligase    
636
	MGAJBKAG_01539	CDS	COG1479	8908	10725	-	[S] Uncharacterized conserved protein   
637
	MGAJBKAG_01540	CDS	ROG5019	11048	11572	-	NA
638
	MGAJBKAG_01541	CDS	COG1396	12037	12321	+	[K] Predicted transcriptional regulators   
639
	MGAJBKAG_01542	CDS	COG0733	12459	13874	-	[R] Na+-dependent transporters of the SNF family
640
	MGAJBKAG_01543	CDS	COG2271	14168	15478	+	[G] Sugar phosphate permease   
641
	MGAJBKAG_01544	CDS	COG1307	15678	16538	+	[S] Uncharacterized protein conserved in bacteria 
642
	MGAJBKAG_01545	CDS	COG1307	17551	18411	+	[S] Uncharacterized protein conserved in bacteria 
643
	MGAJBKAG_01546	CDS	COG2271	18567	19796	+	[G] Sugar phosphate permease   
644
	MGAJBKAG_01547	CDS	COG4821	20430	21188	-	[R] Uncharacterized protein containing SIS (Sugar ISomerase)
645
	MGAJBKAG_01548	CDS	COG1940	21265	22461	-	[KG] Transcriptional regulator/sugar kinase   
	MGAJBKAG_01549	CDS	COG0395	22458	23384	-	[G] ABC-type sugar transport system, permease component
	MGAJBKAG_01550	CDS	COG1175	23439	24335	-	[G] ABC-type sugar transport systems, permease components
	MGAJBKAG_01551	CDS	COG1653	24574	25839	-	[G] ABC-type sugar transport system, periplasmic component
	MGAJBKAG_01552	CDS	COG2188	25945	26679	-	[K] Transcriptional regulators    
646
	MGAJBKAG_01553	CDS	COG2204	26903	28012	+	[T] Response regulator containing CheY-like receiver, AAA-type
647
	MGAJBKAG_01554	CDS	ROG1818	27927	32567	-	NA
	MGAJBKAG_01555	CDS	ROG1579	32555	33382	-	NA
	MGAJBKAG_01556	CDS	NA	33430	35052	-	NA
648
	MGAJBKAG_01557	CDS	COG1814	35637	36527	-	[S] Uncharacterized membrane protein   
649
	MGAJBKAG_01558	CDS	COG1840	36618	37619	-	[P] ABC-type Fe3+ transport system, periplasmic component
650
	MGAJBKAG_01559	CDS	COG3481	37991	38863	-	[R] Predicted HD-superfamily hydrolase   
651
	MGAJBKAG_01560	CDS	COG3842	38995	40080	-	[E] ABC-type spermidine/putrescine transport systems, ATPase components
	MGAJBKAG_01561	CDS	COG1178	40096	41742	-	[P] ABC-type Fe3+ transport system, permease component
652
	MGAJBKAG_01562	CDS	COG1082	41933	42760	-	[G] Sugar phosphate isomerases/epimerases   
653
	MGAJBKAG_01563	CDS	COG1402	43113	44222	-	[R] Uncharacterized protein, putative amidase  
654
	MGAJBKAG_01564	CDS	COG1063	44428	45684	-	[ER] Threonine dehydrogenase and related Zn-dependent dehydrogenases
	MGAJBKAG_01565	CDS	COG0673	45912	46931	-	[R] Predicted dehydrogenases and related proteins 
	MGAJBKAG_01566	CDS	COG1609	46951	47958	-	[K] Transcriptional regulators    
655
	MGAJBKAG_01567	CDS	NA	48650	48811	-	NA
656
	MGAJBKAG_01568	CDS	COG1259	49242	49655	+	[S] Uncharacterized conserved protein   
657
	MGAJBKAG_01569	CDS	COG1040	49678	50808	-	[R] Predicted amidophosphoribosyltransferases    
658
	MGAJBKAG_01571	CDS	NA	95	763	+	NA
659
	MGAJBKAG_01572	CDS	COG1449	958	1575	+	[G] Alpha-amylase/alpha-mannosidase     
660
	MGAJBKAG_01573	CDS	COG1401	1689	3566	+	[V] GTPase subunit of restriction endonuclease 
	MGAJBKAG_01574	CDS	COG1700	3601	5238	+	[S] Uncharacterized conserved protein   
661
	MGAJBKAG_01575	CDS	NA	5326	5475	-	NA
662
	MGAJBKAG_01576	CDS	COG3183	6208	6936	+	[V] Predicted restriction endonuclease   
663
	MGAJBKAG_01577	CDS	COG3436	7474	9054	-	[L] Transposase and inactivated derivatives  
664
	MGAJBKAG_01578	CDS	ROG3427	9478	9783	-	NA
665
	MGAJBKAG_01579	CDS	COG2002	9960	10235	-	[K] Regulators of stationary/sporulation gene expression 
666
	MGAJBKAG_01580	CDS	COG4584	10694	12268	+	[L] Transposase and inactivated derivatives  
	MGAJBKAG_01581	CDS	COG1484	12247	13017	+	[L] DNA replication protein   
667
	MGAJBKAG_01582	CDS	COG4283	13334	13639	+	[S] Uncharacterized conserved protein   
	MGAJBKAG_01583	CDS	COG1393	13676	14032	+	[P] Arsenate reductase and related proteins, glutaredoxin
668
	MGAJBKAG_01584	CDS	NA	14195	14593	+	NA
	MGAJBKAG_01585	CDS	ROG8292	14595	15617	+	NA
669
	MGAJBKAG_01586	CDS	COG0426	16264	17484	+	[C] Uncharacterized flavoproteins    
670
	MGAJBKAG_01587	CDS	COG0778	17589	18026	+	[C] Nitroreductase     
671
	MGAJBKAG_01588	CDS	COG1073	18575	19684	+	[R] Hydrolases of the alpha/beta superfamily 
672
	MGAJBKAG_01589	CDS	COG3586	19694	19882	-	[S] Uncharacterized conserved protein   
	MGAJBKAG_01590	CDS	COG1074	19917	21362	-	[L] ATP-dependent exoDNAse (exonuclease V) beta subunit
	MGAJBKAG_01591	CDS	COG1074	21465	24122	-	[L] ATP-dependent exoDNAse (exonuclease V) beta subunit
	MGAJBKAG_01592	CDS	COG1074	24195	26336	-	[L] ATP-dependent exoDNAse (exonuclease V) beta subunit
673
	MGAJBKAG_01593	CDS	COG5336	26447	26857	-	[S] Uncharacterized protein conserved in bacteria 
674
	MGAJBKAG_01594	CDS	NA	26938	27237	-	NA
675
	MGAJBKAG_01595	CDS	ROG3062	27331	27543	-	NA
676
	MGAJBKAG_01596	CDS	COG1073	27830	28936	+	[R] Hydrolases of the alpha/beta superfamily 
677
	MGAJBKAG_01597	CDS	COG2606	29159	29632	+	[S] Uncharacterized conserved protein   
	MGAJBKAG_01598	CDS	NA	29629	29859	+	NA
678
	MGAJBKAG_01599	CDS	COG2006	30075	31166	+	[S] Uncharacterized conserved protein   
679
	MGAJBKAG_01600	CDS	COG2002	31335	31598	-	[K] Regulators of stationary/sporulation gene expression 
680
	MGAJBKAG_01601	CDS	COG3727	32706	33128	+	[L] DNA G:T-mismatch repair endonuclease  
	MGAJBKAG_01602	CDS	COG0270	33578	34549	+	[L] Site-specific DNA methylase   
	MGAJBKAG_01603	CDS	NA	34549	35565	+	NA
681
	MGAJBKAG_01604	CDS	COG2801	36651	38183	-	[L] Transposase and inactivated derivatives  
682
	MGAJBKAG_01605	CDS	NA	38582	39748	+	NA
683
	MGAJBKAG_01606	CDS	COG2801	40142	41089	+	[L] Transposase and inactivated derivatives  
	MGAJBKAG_01607	CDS	COG1533	41149	41544	+	[L] DNA repair photolyase   
684
	MGAJBKAG_01608	CDS	COG0270	41596	42873	-	[L] Site-specific DNA methylase   
685
	MGAJBKAG_01609	CDS	ROG0160	43396	44820	+	NA
686
	MGAJBKAG_01610	CDS	COG3731	45018	45689	-	[G] Phosphotransferase system sorbitol-specific component IIA 
	MGAJBKAG_01611	CDS	ROG6029	45736	46902	-	NA
	MGAJBKAG_01613	CDS	COG0789	2592	2933	-	[K] Predicted transcriptional regulators   
687
	MGAJBKAG_01614	CDS	COG1670	3148	3699	+	[J] Acetyltransferases, including N-acetylases of ribosomal proteins
	MGAJBKAG_01615	CDS	COG4475	3752	4300	+	[S] Uncharacterized protein conserved in bacteria 
688
	MGAJBKAG_01616	CDS	COG0370	4444	6345	-	[P] Fe2+ transport system protein B 
	MGAJBKAG_01617	CDS	COG1918	6380	6679	-	[P] Fe2+ transport system protein A 
689
	MGAJBKAG_01618	CDS	COG1906	6890	8110	-	[S] Uncharacterized conserved protein   
690
	MGAJBKAG_01619	CDS	COG1301	8287	9501	-	[C] Na+/H+-dicarboxylate symporters    
691
	MGAJBKAG_01620	CDS	COG1794	9766	10482	-	[M] Aspartate racemase    
692
	MGAJBKAG_01621	CDS	COG4690	10737	12551	-	[E] Dipeptidase     
693
	MGAJBKAG_01622	CDS	COG1027	12818	14320	-	[E] Aspartate ammonia-lyase    
	MGAJBKAG_01623	CDS	COG1402	14374	15453	-	[R] Uncharacterized protein, putative amidase  
694
	MGAJBKAG_01624	tRNA	NA	15489	15564	+	NA
695
	MGAJBKAG_01625	CDS	COG4823	15781	16692	+	[V] Abortive infection bacteriophage resistance protein 
696
	MGAJBKAG_01626	CDS	ROG0795	16736	16972	-	NA
	MGAJBKAG_01627	CDS	COG2333	17003	17893	-	[R] Predicted hydrolase (metallo-beta-lactamase superfamily)  
697
	MGAJBKAG_01628	CDS	COG1131	18119	19096	+	[V] ABC-type multidrug transport system, ATPase component
	MGAJBKAG_01629	CDS	COG1277	19098	19952	+	[R] ABC-type transport system involved in multi-copper
698
	MGAJBKAG_01630	CDS	COG0084	19968	20816	-	[L] Mg-dependent DNase    
	MGAJBKAG_01631	CDS	COG0143	20832	22850	-	[J] Methionyl-tRNA synthetase    
699
	MGAJBKAG_01632	CDS	COG2002	23172	23417	+	[K] Regulators of stationary/sporulation gene expression 
700
	MGAJBKAG_01633	CDS	COG0313	23462	24184	-	[R] Predicted methyltransferases    
	MGAJBKAG_01634	CDS	COG1774	24190	25527	-	[S] Uncharacterized homolog of PSP1  
	MGAJBKAG_01635	CDS	COG2812	25576	26499	-	[L] DNA polymerase III, gamma/tau subunits 
	MGAJBKAG_01636	CDS	COG3870	26506	26835	-	[S] Uncharacterized protein conserved in bacteria 
	MGAJBKAG_01637	CDS	COG3854	26893	28515	-	[S] Uncharacterized protein conserved in bacteria 
701
	MGAJBKAG_01638	CDS	COG1982	28589	29992	-	[E] Arginine/lysine/ornithine decarboxylases    
702
	MGAJBKAG_01639	CDS	ROG2177	30446	30721	-	NA
703
	MGAJBKAG_01640	CDS	COG3546	31129	31704	-	[P] Mn-containing catalase    
	MGAJBKAG_01641	CDS	ROG0459	31710	31994	-	NA
	MGAJBKAG_01642	CDS	NA	31987	32220	-	NA
704
	MGAJBKAG_01643	CDS	NA	32415	32867	+	NA
	MGAJBKAG_01644	CDS	COG2050	32883	33305	+	[Q] Uncharacterized protein, possibly involved in aromatic
705
	MGAJBKAG_01645	CDS	COG0037	34076	34870	-	[D] Predicted ATPase of the PP-loop superfamily
706
	MGAJBKAG_01646	CDS	COG3033	34992	36374	-	[E] Tryptophanase     
707
	MGAJBKAG_01647	CDS	COG3547	36727	37995	-	[L] Transposase and inactivated derivatives  
708
	MGAJBKAG_01648	CDS	COG0388	38220	39179	+	[R] Predicted amidohydrolase    
	MGAJBKAG_01649	CDS	COG0388	39321	40436	+	[R] Predicted amidohydrolase    
709
	MGAJBKAG_01650	CDS	COG2255	40450	41484	-	[L] Holliday junction resolvasome, helicase subunit 
	MGAJBKAG_01651	CDS	COG0632	41648	42298	-	[L] Holliday junction resolvasome, DNA-binding subunit 
	MGAJBKAG_01652	CDS	COG0817	42295	42849	-	[L] Holliday junction resolvasome, endonuclease subunit 
710
	MGAJBKAG_01654	CDS	ROG0084	735	1091	+	NA
711
	MGAJBKAG_01655	CDS	ROG0421	1215	4589	-	NA
	MGAJBKAG_01656	CDS	COG0420	4595	5767	-	[L] DNA repair exonuclease   
712
	MGAJBKAG_01657	CDS	ROG1581	5956	8457	-	NA
	MGAJBKAG_01658	CDS	COG0438	8445	9914	-	[M] Glycosyltransferase     
	MGAJBKAG_01659	CDS	COG1160	9954	11207	-	[R] Predicted GTPases    
	MGAJBKAG_01660	CDS	COG1060	11635	13095	-	[HR] Thiamine biosynthesis enzyme ThiH and related
	MGAJBKAG_01661	CDS	COG0502	13133	14314	-	[H] Biotin synthase and related enzymes 
713
	MGAJBKAG_01662	CDS	COG1473	15436	16746	-	[R] Metal-dependent amidase/aminoacylase/carboxypeptidase    
	MGAJBKAG_01663	CDS	COG0624	16989	18227	-	[E] Acetylornithine deacetylase/Succinyl-diaminopimelate desuccinylase and related deacylases
	MGAJBKAG_01664	CDS	COG3069	18250	19533	-	[C] C4-dicarboxylate transporter    
714
	MGAJBKAG_01665	CDS	COG0411	20055	22874	-	[E] ABC-type branched-chain amino acid transport systems,
	MGAJBKAG_01666	CDS	COG0559	22894	23823	-	[E] Branched-chain amino acid ABC-type transport system,
	MGAJBKAG_01667	CDS	COG0683	23827	25023	-	[E] ABC-type branched-chain amino acid transport systems,
715
	MGAJBKAG_01668	CDS	COG0410	25601	26335	-	[E] ABC-type branched-chain amino acid transport systems,
	MGAJBKAG_01669	CDS	COG0411	26332	27147	-	[E] ABC-type branched-chain amino acid transport systems,
	MGAJBKAG_01670	CDS	COG4177	27144	28154	-	[E] ABC-type branched-chain amino acid transport system,
	MGAJBKAG_01671	CDS	COG0559	28176	29171	-	[E] Branched-chain amino acid ABC-type transport system,
	MGAJBKAG_01672	CDS	COG0683	29378	30538	-	[E] ABC-type branched-chain amino acid transport systems,
716
	MGAJBKAG_01673	CDS	NA	31540	31749	-	NA
	MGAJBKAG_01674	CDS	COG1404	31718	32779	-	[O] Subtilisin-like serine proteases   
717
	MGAJBKAG_01675	CDS	NA	33143	33469	-	NA
718
	MGAJBKAG_01676	CDS	ROG1636	33535	34230	-	NA
	MGAJBKAG_01677	CDS	ROG4181	34220	34519	-	NA
	MGAJBKAG_01678	CDS	COG3197	34516	34677	-	[P] Uncharacterized protein, possibly involved in nitrogen
	MGAJBKAG_01679	CDS	COG0860	34679	35236	-	[M] N-acetylmuramoyl-L-alanine amidase    
	MGAJBKAG_01680	CDS	ROG3130	35233	35481	-	NA
719
	MGAJBKAG_01681	CDS	COG1216	35566	36456	-	[R] Predicted glycosyltransferases    
720
	MGAJBKAG_01682	CDS	ROG0160	36866	38284	+	NA
721
	MGAJBKAG_01684	CDS	ROG7376	283	1569	-	NA
	MGAJBKAG_01685	CDS	ROG0030	1620	2513	-	NA
	MGAJBKAG_01686	CDS	COG4591	2530	3792	-	[M] ABC-type transport system, involved in lipoprotein
	MGAJBKAG_01687	CDS	COG4591	3816	5057	-	[M] ABC-type transport system, involved in lipoprotein
	MGAJBKAG_01688	CDS	COG1136	5064	5750	-	[V] ABC-type antimicrobial peptide transport system, ATPase
722
	MGAJBKAG_01689	CDS	COG0071	7475	7921	+	[O] Molecular chaperone (small heat shock protein)
723
	MGAJBKAG_01690	CDS	COG0778	8204	8737	+	[C] Nitroreductase     
724
	MGAJBKAG_01691	CDS	ROG6730	9002	10105	-	NA
725
	MGAJBKAG_01692	CDS	ROG6683	10452	10625	-	NA
726
	MGAJBKAG_01693	CDS	COG1760	10735	11637	-	[E] L-serine deaminase    
	MGAJBKAG_01694	CDS	COG1760	11641	12318	-	[E] L-serine deaminase    
727
	MGAJBKAG_01695	CDS	COG1657	12445	13230	-	[I] Squalene cyclase    
	MGAJBKAG_01696	CDS	NA	13227	13349	-	NA
	MGAJBKAG_01697	CDS	NA	13291	13440	-	NA
728
	MGAJBKAG_01698	tRNA	NA	13701	13787	-	NA
729
	MGAJBKAG_01699	CDS	COG0611	14061	15173	+	[H] Thiamine monophosphate kinase   
730
	MGAJBKAG_01700	CDS	COG1363	15303	16367	+	[G] Cellulase M and related proteins 
	MGAJBKAG_01701	CDS	COG1363	16358	17389	+	[G] Cellulase M and related proteins 
	MGAJBKAG_01702	CDS	COG1363	17386	18390	+	[G] Cellulase M and related proteins 
731
	MGAJBKAG_01703	CDS	COG1376	18675	19805	+	[S] Uncharacterized protein conserved in bacteria 
732
	MGAJBKAG_01704	CDS	ROG0531	19950	21200	+	NA
733
	MGAJBKAG_01705	CDS	COG0749	21446	24232	+	[L] DNA polymerase I - 3'-5' exonuclease
734
	MGAJBKAG_01706	CDS	NA	24614	26491	+	NA
735
	MGAJBKAG_01707	CDS	NA	26872	28887	+	NA
736
	MGAJBKAG_01708	CDS	COG0237	29151	29786	+	[H] Dephospho-CoA kinase    
	MGAJBKAG_01709	CDS	COG0741	29852	30436	+	[M] Soluble lytic murein transglycosylase and related
	MGAJBKAG_01710	CDS	COG1957	30460	30762	+	[F] Inosine-uridine nucleoside N-ribohydrolase   
	MGAJBKAG_01711	CDS	COG1488	30899	31969	+	[H] Nicotinic acid phosphoribosyltransferase   
737
	MGAJBKAG_01712	CDS	COG0789	32221	32970	-	[K] Predicted transcriptional regulators   
738
	MGAJBKAG_01713	CDS	ROG3959	33140	33484	-	NA
739
	MGAJBKAG_01714	tRNA	NA	33684	33769	+	NA
740
	MGAJBKAG_01715	CDS	ROG4290	33805	35484	-	NA
741
	MGAJBKAG_01717	CDS	COG2321	225	1334	-	[R] Predicted metalloprotease    
742
	MGAJBKAG_01718	CDS	ROG4022	1599	2159	+	NA
743
	MGAJBKAG_01719	CDS	COG1690	2207	3664	-	[S] Uncharacterized conserved protein   
	MGAJBKAG_01720	CDS	COG1371	3791	4270	-	[S] Uncharacterized conserved protein   
	MGAJBKAG_01721	CDS	COG0188	4278	6716	-	[L] Type IIA topoisomerase (DNA gyrase/topo II,
	MGAJBKAG_01722	CDS	COG0187	6739	8664	-	[L] Type IIA topoisomerase (DNA gyrase/topo II,
744
	MGAJBKAG_01723	CDS	ROG1419	9077	9565	-	NA
	MGAJBKAG_01724	CDS	COG1195	9565	10716	-	[L] Recombinational DNA repair ATPase (RecF pathway)
	MGAJBKAG_01725	CDS	COG2501	10706	10957	-	[S] Uncharacterized conserved protein   
	MGAJBKAG_01726	CDS	COG0592	10985	12145	-	[L] DNA polymerase sliding clamp subunit (PCNA
	MGAJBKAG_01727	CDS	COG0593	12454	13803	-	[L] ATPase involved in DNA replication initiation
	MGAJBKAG_01728	CDS	COG2172	13846	14745	-	[T] Anti-sigma regulatory factor (Ser/Thr protein kinase)
745
	MGAJBKAG_01729	CDS	NA	15174	15323	+	NA
	MGAJBKAG_01730	CDS	COG0230	15338	15472	+	[J] Ribosomal protein L34   
	MGAJBKAG_01731	CDS	COG0594	15509	15922	+	[J] RNase P protein component  
	MGAJBKAG_01732	CDS	COG0759	15906	16139	+	[S] Uncharacterized conserved protein   
	MGAJBKAG_01733	CDS	COG0706	16182	16874	+	[U] Preprotein translocase subunit YidC  
	MGAJBKAG_01734	CDS	COG1847	16877	17533	+	[R] Predicted RNA-binding protein   
	MGAJBKAG_01735	CDS	COG0486	17665	19053	+	[R] Predicted GTPase    
	MGAJBKAG_01736	CDS	COG0445	19087	20991	+	[D] NAD/FAD-utilizing enzyme apparently involved in cell
	MGAJBKAG_01737	CDS	COG0357	20981	21700	+	[M] Predicted S-adenosylmethionine-dependent methyltransferase involved in bacterial
	MGAJBKAG_01738	CDS	COG1475	21898	22812	+	[K] Predicted transcriptional regulators   
	MGAJBKAG_01739	CDS	COG1192	22843	23604	+	[D] ATPases involved in chromosome partitioning 
	MGAJBKAG_01740	CDS	COG1475	23597	24445	+	[K] Predicted transcriptional regulators   
746
	MGAJBKAG_01741	CDS	NA	25058	25552	-	NA
747
	MGAJBKAG_01742	CDS	ROG0315	27773	28282	+	NA
748
	MGAJBKAG_01744	CDS	NA	70	627	+	NA
749
	MGAJBKAG_01745	CDS	COG3829	655	2631	-	[KT] Transcriptional regulator containing PAS, AAA-type ATPase,
750
	MGAJBKAG_01746	CDS	NA	2922	3509	+	NA
	MGAJBKAG_01747	CDS	COG0248	3510	4430	+	[FP] Exopolyphosphatase     
751
	MGAJBKAG_01748	CDS	COG3181	4485	5453	+	[S] Uncharacterized protein conserved in bacteria 
	MGAJBKAG_01749	CDS	ROG0803	5478	6041	+	NA
	MGAJBKAG_01750	CDS	COG3333	6067	7563	+	[S] Uncharacterized protein conserved in bacteria 
	MGAJBKAG_01751	CDS	NA	7614	8540	+	NA
752
	MGAJBKAG_01752	CDS	COG1802	9030	9665	+	[K] Transcriptional regulators    
	MGAJBKAG_01753	CDS	ROG0502	9687	9905	+	NA
	MGAJBKAG_01754	CDS	COG0684	9912	10592	+	[H] Demethylmenaquinone methyltransferase    
	MGAJBKAG_01755	CDS	COG2055	10595	11638	+	[C] Malate/L-lactate dehydrogenases    
	MGAJBKAG_01756	CDS	COG2414	11644	13374	+	[C] Aldehyde:ferredoxin oxidoreductase    
	MGAJBKAG_01757	CDS	COG1028	13424	14164	+	[IQR] Dehydrogenases with different specificities (related to
	MGAJBKAG_01758	CDS	COG0662	14211	14576	+	[G] Mannose-6-phosphate isomerase    
	MGAJBKAG_01759	CDS	COG1402	14597	15559	+	[R] Uncharacterized protein, putative amidase  
753
	MGAJBKAG_01760	CDS	COG1638	15614	16663	+	[G] TRAP-type C4-dicarboxylate transport system, periplasmic component
	MGAJBKAG_01761	CDS	COG3090	16788	17273	+	[G] TRAP-type C4-dicarboxylate transport system, small permease
	MGAJBKAG_01762	CDS	COG1593	17300	18577	+	[G] TRAP-type C4-dicarboxylate transport system, large permease
	MGAJBKAG_01763	CDS	COG1063	18636	19667	+	[ER] Threonine dehydrogenase and related Zn-dependent dehydrogenases
754
	MGAJBKAG_01764	CDS	COG3829	19857	21818	+	[KT] Transcriptional regulator containing PAS, AAA-type ATPase,
755
	MGAJBKAG_01765	CDS	COG3395	22170	23531	+	[S] Uncharacterized protein conserved in bacteria 
	MGAJBKAG_01766	CDS	COG1995	23620	24687	+	[H] Pyridoxal phosphate biosynthesis protein  
	MGAJBKAG_01767	CDS	COG1063	24699	25739	+	[ER] Threonine dehydrogenase and related Zn-dependent dehydrogenases
	MGAJBKAG_01768	CDS	COG1082	25769	26713	+	[G] Sugar phosphate isomerases/epimerases   
	MGAJBKAG_01769	CDS	COG1802	26767	27447	+	[K] Transcriptional regulators    
	MGAJBKAG_01770	CDS	COG2358	27562	28542	+	[R] TRAP-type uncharacterized transport system, periplasmic component
	MGAJBKAG_01772	CDS	COG1070	2249	3595	-	[G] Sugar (pentulose and hexulose) kinases 
756
	MGAJBKAG_01773	CDS	COG1414	3759	4541	-	[K] Transcriptional regulator    
757
	MGAJBKAG_01774	CDS	COG0240	4868	5983	-	[C] Glycerol-3-phosphate dehydrogenase    
	MGAJBKAG_01775	CDS	COG2721	5994	7517	-	[G] Altronate dehydratase    
758
	MGAJBKAG_01776	CDS	COG4608	7619	8581	-	[E] ABC-type oligopeptide transport system, ATPase component
	MGAJBKAG_01777	CDS	COG0444	8566	9555	-	[EP] ABC-type dipeptide/oligopeptide/nickel transport system, ATPase component
	MGAJBKAG_01778	CDS	COG1173	9575	10453	-	[EP] ABC-type dipeptide/oligopeptide/nickel transport systems, permease components
	MGAJBKAG_01779	CDS	COG0601	10450	11436	-	[EP] ABC-type dipeptide/oligopeptide/nickel transport systems, permease components
	MGAJBKAG_01780	CDS	COG0747	11707	13236	-	[E] ABC-type dipeptide transport system, periplasmic component
759
	MGAJBKAG_01781	CDS	COG2271	13905	15206	-	[G] Sugar phosphate permease   
760
	MGAJBKAG_01782	CDS	COG4636	15420	16229	-	[S] Uncharacterized protein conserved in cyanobacteria 
761
	MGAJBKAG_01783	CDS	COG1966	16600	18237	+	[T] Carbon starvation protein, predicted membrane protein
762
	MGAJBKAG_01784	CDS	COG0834	18425	19168	+	[ET] ABC-type amino acid transport/signal transduction systems,
	MGAJBKAG_01785	CDS	COG0765	19285	19944	+	[E] ABC-type amino acid transport system, permease
	MGAJBKAG_01786	CDS	COG1126	19937	20659	+	[E] ABC-type polar amino acid transport system,
763
	MGAJBKAG_01787	CDS	COG2355	20714	21661	-	[E] Zn-dependent dipeptidase, microsomal dipeptidase homolog 
764
	MGAJBKAG_01788	CDS	COG0166	22136	23782	+	[G] Glucose-6-phosphate isomerase    
765
	MGAJBKAG_01790	CDS	COG1082	74	283	+	[G] Sugar phosphate isomerases/epimerases   
766
	MGAJBKAG_01791	CDS	COG1061	661	3021	+	[KL] DNA or RNA helicases of superfamily
	MGAJBKAG_01792	CDS	COG0537	2990	3430	+	[FGR] Diadenosine tetraphosphate (Ap4A) hydrolase and other
767
	MGAJBKAG_01793	CDS	COG1737	3797	4630	+	[K] Transcriptional regulators    
	MGAJBKAG_01794	CDS	COG1082	4627	5415	+	[G] Sugar phosphate isomerases/epimerases   
768
	MGAJBKAG_01795	CDS	COG3181	5489	6475	+	[S] Uncharacterized protein conserved in bacteria 
	MGAJBKAG_01796	CDS	ROG1874	6497	7225	+	NA
	MGAJBKAG_01797	CDS	COG3333	7238	8761	+	[S] Uncharacterized protein conserved in bacteria 
	MGAJBKAG_01798	CDS	COG1234	8758	9519	+	[R] Metal-dependent hydrolases of the beta-lactamase superfamily
769
	MGAJBKAG_01799	CDS	NA	9682	9858	+	NA
	MGAJBKAG_01800	CDS	COG0281	9824	11068	+	[C] Malic enzyme    
770
	MGAJBKAG_01801	CDS	COG0534	11574	12998	-	[V] Na+-driven multidrug efflux pump  
771
	MGAJBKAG_01802	CDS	COG1686	13327	14586	+	[M] D-alanyl-D-alanine carboxypeptidase    
	MGAJBKAG_01803	CDS	COG1947	14639	15721	+	[I] 4-diphosphocytidyl-2C-methyl-D-erythritol 2-phosphate synthase   
	MGAJBKAG_01804	CDS	ROG0166	15724	16476	+	NA
772
	MGAJBKAG_01805	CDS	COG2088	16616	16894	+	[M] Uncharacterized protein, involved in the regulation
773
	MGAJBKAG_01806	tRNA	NA	17048	17122	+	NA
774
	MGAJBKAG_01807	CDS	COG0617	17171	18553	-	[J] tRNA nucleotidyltransferase/poly(A) polymerase   
775
	MGAJBKAG_01808	CDS	NA	18654	18884	-	NA
776
	MGAJBKAG_01809	CDS	COG2336	19100	19273	+	[T] Growth regulator    
777
	MGAJBKAG_01810	CDS	COG1207	19529	20947	+	[M] N-acetylglucosamine-1-phosphate uridyltransferase (contains nucleotidyltransferase and I-patch
	MGAJBKAG_01811	CDS	COG0462	20961	21935	+	[FE] Phosphoribosylpyrophosphate synthetase    
	MGAJBKAG_01812	CDS	COG1825	21965	22636	+	[J] Ribosomal protein L25 (general stress protein
	MGAJBKAG_01813	CDS	COG0193	22605	23216	+	[J] Peptidyl-tRNA hydrolase    
778
	MGAJBKAG_01814	CDS	ROG0701	23378	23575	-	NA
779
	MGAJBKAG_01815	CDS	COG2025	24160	25383	-	[C] Electron transfer flavoprotein, alpha subunit 
	MGAJBKAG_01816	CDS	COG2086	25397	26185	-	[C] Electron transfer flavoprotein, beta subunit 
	MGAJBKAG_01817	CDS	COG1960	26182	26310	-	[I] Acyl-CoA dehydrogenases    
	MGAJBKAG_01819	CDS	COG0286	1650	2519	+	[V] Type I restriction-modification system methyltransferase subunit
	MGAJBKAG_01820	CDS	COG0732	2488	3348	+	[V] Restriction endonuclease S subunits  
	MGAJBKAG_01821	CDS	COG0610	3461	6343	+	[V] Type I site-specific restriction-modification system, R
780
	MGAJBKAG_01822	CDS	COG0432	6574	6969	-	[S] Uncharacterized conserved protein   
781
	MGAJBKAG_01823	CDS	COG2508	7284	8945	+	[TQ] Regulator of polyketide synthase expression 
782
	MGAJBKAG_01824	CDS	ROG1866	9111	9338	+	NA
	MGAJBKAG_01825	CDS	COG1122	9325	11115	+	[P] ABC-type cobalt transport system, ATPase component
	MGAJBKAG_01826	CDS	COG0619	11112	11939	+	[P] ABC-type cobalt transport system, permease component
	MGAJBKAG_01827	CDS	NA	11977	12531	+	NA
	MGAJBKAG_01828	CDS	COG0624	12571	13860	+	[E] Acetylornithine deacetylase/Succinyl-diaminopimelate desuccinylase and related deacylases
783
	MGAJBKAG_01829	CDS	COG4126	14048	14743	+	[E] Hydantoin racemase    
	MGAJBKAG_01830	CDS	ROG1164	14750	15703	+	NA
784
	MGAJBKAG_01831	CDS	ROG4371	15767	16453	+	NA
785
	MGAJBKAG_01832	CDS	NA	16544	16912	+	NA
	MGAJBKAG_01833	CDS	COG1476	16921	17121	+	[K] Predicted transcriptional regulators   
786
	MGAJBKAG_01834	CDS	COG0488	17353	19116	+	[R] ATPase components of ABC transporters with
787
	MGAJBKAG_01835	CDS	ROG6605	19188	19631	+	NA
788
	MGAJBKAG_01836	CDS	COG3708	19881	20486	+	[S] Uncharacterized protein conserved in bacteria 
789
	MGAJBKAG_01837	CDS	COG0406	20922	21515	+	[G] Fructose-2,6-bisphosphatase     
790
	MGAJBKAG_01838	CDS	COG3352	21586	21714	+	[N] Putative archaeal flagellar protein C 
791
	MGAJBKAG_01839	CDS	COG3297	21851	21949	+	[U] Type II secretory pathway, component PulL
	MGAJBKAG_01840	CDS	COG1404	21958	22197	+	[O] Subtilisin-like serine proteases   
792
	MGAJBKAG_01841	CDS	COG1063	22468	23508	+	[ER] Threonine dehydrogenase and related Zn-dependent dehydrogenases
	MGAJBKAG_01842	CDS	COG0156	23508	24683	+	[H] 7-keto-8-aminopelargonate synthetase and related enzymes 
793
	MGAJBKAG_01844	CDS	COG0402	937	2307	-	[FR] Cytosine deaminase and related metal-dependent hydrolases
794
	MGAJBKAG_01845	CDS	COG2250	2597	2998	-	[S] Uncharacterized conserved protein related to C-terminal
	MGAJBKAG_01846	CDS	COG1708	2979	3386	-	[R] Predicted nucleotidyltransferases    
795
	MGAJBKAG_01847	CDS	COG0145	3550	5415	+	[EQ] N-methylhydantoinase A/acetone carboxylase, beta subunit 
	MGAJBKAG_01848	CDS	COG0123	5543	6883	+	[BQ] Deacetylases, including yeast histone deacetylase and
796
	MGAJBKAG_01849	CDS	COG1073	7343	8734	-	[R] Hydrolases of the alpha/beta superfamily 
797
	MGAJBKAG_01850	CDS	COG3402	8909	9535	+	[S] Uncharacterized conserved protein   
798
	MGAJBKAG_01851	CDS	NA	9559	11115	-	NA
	MGAJBKAG_01852	CDS	COG0641	11160	12749	-	[R] Arylsulfatase regulator (Fe-S oxidoreductase)  
799
	MGAJBKAG_01853	CDS	ROG3558	13716	14426	-	NA
	MGAJBKAG_01854	CDS	COG4555	14423	15472	-	[CP] ABC-type Na+ transport system, ATPase component
	MGAJBKAG_01855	CDS	COG1725	15459	15854	-	[K] Predicted transcriptional regulators   
800
	MGAJBKAG_01856	CDS	COG0366	17536	19218	-	[G] Glycosidases     
801
	MGAJBKAG_01857	CDS	COG0860	19320	20012	-	[M] N-acetylmuramoyl-L-alanine amidase    
	MGAJBKAG_01858	CDS	NA	20002	21606	-	NA
	MGAJBKAG_01860	CDS	COG2006	1045	2136	+	[S] Uncharacterized conserved protein   
802
	MGAJBKAG_01861	CDS	COG0641	2381	3793	-	[R] Arylsulfatase regulator (Fe-S oxidoreductase)  
	MGAJBKAG_01862	CDS	ROG1509	3822	4349	-	NA
803
	MGAJBKAG_01863	CDS	ROG1783	4654	5094	+	NA
804
	MGAJBKAG_01864	CDS	COG0428	5125	5934	-	[P] Predicted divalent heavy-metal cations transporter 
805
	MGAJBKAG_01865	CDS	COG5658	6199	6885	+	[S] Predicted integral membrane protein  
806
	MGAJBKAG_01866	CDS	COG1397	6990	7949	+	[O] ADP-ribosylglycohydrolase     
807
	MGAJBKAG_01867	CDS	ROG0810	8117	9199	+	NA
	MGAJBKAG_01868	CDS	COG1664	9206	9706	+	[M] Integral membrane protein CcmA involved in
808
	MGAJBKAG_01869	CDS	COG0338	10046	10960	+	[L] Site-specific DNA methylase   
809
	MGAJBKAG_01870	CDS	COG4354	10967	13222	-	[G] Predicted bile acid beta-glucosidase  
810
	MGAJBKAG_01871	CDS	COG1653	13282	14547	-	[G] ABC-type sugar transport system, periplasmic component
	MGAJBKAG_01872	CDS	COG3833	14780	15466	-	[G] ABC-type maltose transport systems, permease component
811
	MGAJBKAG_01874	CDS	COG0591	1881	3290	+	[ER] Na+/proline symporter    
812
	MGAJBKAG_01875	CDS	COG1077	3775	4812	-	[D] Actin-like ATPase involved in cell morphogenesis
813
	MGAJBKAG_01876	CDS	COG0122	5388	6308	-	[L] 3-methyladenine DNA glycosylase/8-oxoguanine DNA glycosylase 
	MGAJBKAG_01877	CDS	COG1615	6311	9130	-	[S] Uncharacterized conserved protein   
814
	MGAJBKAG_01878	CDS	NA	9203	9403	-	NA
	MGAJBKAG_01879	CDS	COG2244	9449	10231	-	[R] Membrane protein involved in the export
	MGAJBKAG_01880	CDS	COG4555	10203	11039	-	[CP] ABC-type Na+ transport system, ATPase component
	MGAJBKAG_01881	CDS	COG1266	11084	11833	-	[R] Predicted metal-dependent membrane protease  
	MGAJBKAG_01882	CDS	COG0535	11840	13192	-	[R] Predicted Fe-S oxidoreductases   
815
	MGAJBKAG_01883	CDS	NA	13357	13458	-	NA
816
	MGAJBKAG_01884	CDS	COG2197	13639	14121	-	[TK] Response regulator containing a CheY-like receiver
	MGAJBKAG_01886	CDS	NA	1593	1718	+	NA
	MGAJBKAG_01887	CDS	COG0747	1699	3246	+	[E] ABC-type dipeptide transport system, periplasmic component
	MGAJBKAG_01888	CDS	COG0601	3379	4305	+	[EP] ABC-type dipeptide/oligopeptide/nickel transport systems, permease components
	MGAJBKAG_01889	CDS	COG1173	4361	5200	+	[EP] ABC-type dipeptide/oligopeptide/nickel transport systems, permease components
	MGAJBKAG_01890	CDS	COG0444	5262	6245	+	[EP] ABC-type dipeptide/oligopeptide/nickel transport system, ATPase component
	MGAJBKAG_01891	CDS	COG4608	6258	7247	+	[E] ABC-type oligopeptide transport system, ATPase component
817
	MGAJBKAG_01892	CDS	COG0075	7439	8620	+	[E] Serine-pyruvate aminotransferase/archaeal aspartate aminotransferase  
818
	MGAJBKAG_01893	CDS	COG0756	8737	9159	-	[F] dUTPase     
	MGAJBKAG_01894	CDS	COG0312	9177	10523	-	[R] Predicted Zn-dependent proteases and their inactivated
	MGAJBKAG_01895	CDS	COG0312	10526	11893	-	[R] Predicted Zn-dependent proteases and their inactivated
819
	MGAJBKAG_01897	CDS	COG0399	1324	1464	+	[M] Predicted pyridoxal phosphate-dependent enzyme apparently involved
	MGAJBKAG_01898	CDS	COG0399	1544	2476	+	[M] Predicted pyridoxal phosphate-dependent enzyme apparently involved
820
	MGAJBKAG_01899	CDS	COG3291	2632	7416	-	[R] FOG: PKD repeat   
	MGAJBKAG_01900	CDS	COG1404	7481	9040	-	[O] Subtilisin-like serine proteases   
	MGAJBKAG_01901	CDS	COG2912	9071	9541	-	[S] Uncharacterized conserved protein   
821
	MGAJBKAG_01902	CDS	ROG5095	9919	10527	-	NA
	MGAJBKAG_01904	CDS	COG5662	410	979	+	[K] Predicted transmembrane transcriptional regulator (anti-sigma factor)
	MGAJBKAG_01905	CDS	ROG5462	976	1236	+	NA
	MGAJBKAG_01906	CDS	COG1131	1233	2165	+	[V] ABC-type multidrug transport system, ATPase component
	MGAJBKAG_01907	CDS	COG1668	2158	2991	+	[CP] ABC-type Na+ efflux pump, permease component
822
	MGAJBKAG_01908	CDS	COG1661	3121	3507	-	[R] Predicted DNA-binding protein with PD1-like DNA-binding
823
	MGAJBKAG_01909	CDS	COG0329	3856	4788	-	[EM] Dihydrodipicolinate synthase/N-acetylneuraminate lyase   
	MGAJBKAG_01910	CDS	COG4666	4823	6694	-	[R] TRAP-type uncharacterized transport system, fused permease
	MGAJBKAG_01911	CDS	COG2358	6770	7750	-	[R] TRAP-type uncharacterized transport system, periplasmic component
824
	MGAJBKAG_01912	CDS	COG3681	7819	9057	-	[S] Uncharacterized conserved protein   
825
	MGAJBKAG_01913	CDS	COG3829	9237	9623	-	[KT] Transcriptional regulator containing PAS, AAA-type ATPase,
	MGAJBKAG_01915	CDS	COG0842	435	1604	+	[V] ABC-type multidrug transport system, permease component
	MGAJBKAG_01916	CDS	COG2362	1636	2448	+	[E] D-aminopeptidase     
826
	MGAJBKAG_01917	CDS	NA	3099	3377	+	NA
827
	MGAJBKAG_01918	CDS	COG0728	4103	5725	+	[R] Uncharacterized membrane protein, putative virulence factor
828
	MGAJBKAG_01919	CDS	COG1307	6097	6942	+	[S] Uncharacterized protein conserved in bacteria 
829
	MGAJBKAG_01921	CDS	COG1856	683	1594	-	[S] Uncharacterized homolog of biotin synthetase 
830
	MGAJBKAG_01922	CDS	COG1003	2022	3482	-	[E] Glycine cleavage system protein P (pyridoxal-binding),
	MGAJBKAG_01923	CDS	COG0403	3479	4819	-	[E] Glycine cleavage system protein P (pyridoxal-binding),
	MGAJBKAG_01924	CDS	COG0509	4819	5208	-	[E] Glycine cleavage system H protein (lipoate-binding)
	MGAJBKAG_01925	CDS	COG0404	5376	6494	-	[E] Glycine cleavage system T protein (aminomethyltransferase)
831
	MGAJBKAG_01926	CDS	NA	7543	7869	-	NA
	MGAJBKAG_01928	CDS	COG0031	1145	2092	+	[E] Cysteine synthase    
832
	MGAJBKAG_01929	CDS	COG4603	2357	3487	+	[R] ABC-type uncharacterized transport system, permease component
	MGAJBKAG_01930	CDS	COG1079	3465	4397	+	[R] Uncharacterized ABC-type transport system, permease component
	MGAJBKAG_01931	CDS	COG1744	4520	5527	+	[R] Uncharacterized ABC-type transport system, periplasmic component/surface
	MGAJBKAG_01932	CDS	COG3845	5564	7141	+	[R] ABC-type uncharacterized transport systems, ATPase components
	MGAJBKAG_01934	CDS	ROG3360	1949	2230	-	NA
	MGAJBKAG_01935	CDS	ROG0608	2268	2858	-	NA
833
	MGAJBKAG_01936	CDS	COG0686	3123	4247	-	[E] Alanine dehydrogenase    
834
	MGAJBKAG_01938	CDS	COG4268	73	984	+	[V] McrBC 5-methylcytosine restriction system component 
835
	MGAJBKAG_01939	CDS	COG4912	1063	1743	+	[L] Predicted DNA alkylation repair enzyme 
836
	MGAJBKAG_01940	CDS	COG2985	1867	3447	-	[R] Predicted permease    
837
	MGAJBKAG_01941	CDS	ROG2572	3583	4335	-	NA
838
	MGAJBKAG_01943	CDS	COG3655	26	253	-	[K] Predicted transcriptional regulator   
	MGAJBKAG_01944	CDS	ROG3064	265	849	-	NA
839
	MGAJBKAG_01945	CDS	ROG2035	1179	2057	+	NA
840
	MGAJBKAG_01946	CDS	NA	2213	2560	-	NA
841
	MGAJBKAG_01947	CDS	ROG5462	2776	3186	-	NA
	MGAJBKAG_01948	CDS	COG0265	3208	5232	-	[O] Trypsin-like serine proteases, typically periplasmic, contain
	MGAJBKAG_01949	CDS	NA	5252	5785	-	NA
842
	MGAJBKAG_01951	CDS	COG0125	919	1665	+	[F] Thymidylate kinase    
	MGAJBKAG_01952	CDS	ROG5444	1665	1964	+	NA
	MGAJBKAG_01953	CDS	COG2008	2001	3050	+	[E] Threonine aldolase    
843
	MGAJBKAG_01955	CDS	COG2231	139	459	+	[L] Uncharacterized protein related to Endonuclease III
844
	MGAJBKAG_01956	CDS	COG1132	861	2588	+	[V] ABC-type multidrug transport system, ATPase and
845
	MGAJBKAG_01958	CDS	ROG0104	129	758	-	NA
846
	MGAJBKAG_01959	CDS	COG3949	1053	2147	+	[S] Uncharacterized membrane protein   
847
	MGAJBKAG_01960	CDS	COG2720	2392	3762	+	[V] Uncharacterized vancomycin resistance protein  
848
	MGAJBKAG_01962	CDS	COG1937	1758	2060	+	[S] Uncharacterized protein conserved in bacteria 
	MGAJBKAG_01963	CDS	COG0526	2131	2457	+	[OC] Thiol-disulfide isomerase and thioredoxins  
	MGAJBKAG_01965	CDS	COG1131	1341	2312	+	[V] ABC-type multidrug transport system, ATPase component
	MGAJBKAG_01966	CDS	COG0842	2309	3043	+	[V] ABC-type multidrug transport system, permease component
	MGAJBKAG_01968	CDS	COG0500	260	769	-	[QR] SAM-dependent methyltransferases    
849
	MGAJBKAG_01969	CDS	COG3465	848	1399	-	[S] Uncharacterized conserved protein   
	MGAJBKAG_01970	CDS	COG1078	1415	2035	-	[R] HD superfamily phosphohydrolases   
850
	MGAJBKAG_01972	CDS	COG3829	1585	2025	-	[KT] Transcriptional regulator containing PAS, AAA-type ATPase,
	MGAJBKAG_01974	CDS	COG0037	1219	1962	-	[D] Predicted ATPase of the PP-loop superfamily
