# Supplementary material for: Integrating metagenomic binning with flux balance analysis to unravel syntrophies in anaerobic CO2 methanation
Source: Microbiome. 2022 Aug 3;10:117. doi: 10.1186/s40168-022-01311-1 (PMC9347119; doi:10.1186/s40168-022-01311-1)
Supplement: Supplementary file 9 — Additional file 8: Dataset S7. Operons predicted by Operon Mapper in MAGs. Results are available at 10.6084/m9.figshare.16691878. [file 40168_2022_1311_MOESM8_ESM.zip › operonic_gene_pairs_bin_5_metaspades]

idGen1	idGen2	COGgene1	GOGgene2	Dist	STRING	CLASS	Probability
MGAJBKAG_00002	MGAJBKAG_00003	COG0614	COG0609	14	981	Operon	0.97
MGAJBKAG_00003	MGAJBKAG_00004	COG0609	COG1120	31	998	Operon	0.96
MGAJBKAG_00004	MGAJBKAG_00005	COG1120	COG2109	5	918	Operon	0.97
MGAJBKAG_00005	MGAJBKAG_00006	COG2109	COG0265	28	NA	Operon	0.82
MGAJBKAG_00008	MGAJBKAG_00009	COG3773	ROG0168	21	699	Operon	0.97
MGAJBKAG_00010	MGAJBKAG_00011	NA	NA	118	NA	noOperon	0.92
MGAJBKAG_00012	MGAJBKAG_00013	NA	COG1132	119	NA	noOperon	0.92
MGAJBKAG_00013	MGAJBKAG_00014	COG1132	COG1132	4	NA	Operon	0.97
MGAJBKAG_00014	MGAJBKAG_00015	COG1132	COG3829	72	194	noOperon	0.75
MGAJBKAG_00015	MGAJBKAG_00016	COG3829	COG1905	415	436	noOperon	1
MGAJBKAG_00016	MGAJBKAG_00017	COG1905	COG1894	33	999	Operon	0.96
MGAJBKAG_00017	MGAJBKAG_00018	COG1894	COG4624	21	999	Operon	0.97
MGAJBKAG_00018	MGAJBKAG_00019	COG4624	NA	254	NA	noOperon	1
MGAJBKAG_00019	MGAJBKAG_00020	NA	ROG5354	109	NA	noOperon	0.89
MGAJBKAG_00020	MGAJBKAG_00021	ROG5354	COG0060	443	NA	noOperon	1
MGAJBKAG_00021	MGAJBKAG_00022	COG0060	COG1051	2	127	Operon	0.92
MGAJBKAG_00022	MGAJBKAG_00023	COG1051	COG0622	-22	515	Operon	0.98
MGAJBKAG_00023	MGAJBKAG_00024	COG0622	ROG0886	98	NA	noOperon	0.83
MGAJBKAG_00024	MGAJBKAG_00025	ROG0886	COG1302	535	NA	noOperon	1
MGAJBKAG_00025	MGAJBKAG_00026	COG1302	COG1461	23	960	Operon	0.97
MGAJBKAG_00026	MGAJBKAG_00027	COG1461	COG0742	219	581	noOperon	0.94
MGAJBKAG_00027	MGAJBKAG_00028	COG0742	COG0669	46	851	Operon	0.96
MGAJBKAG_00028	MGAJBKAG_00029	COG0669	ROG3441	16	NA	Operon	0.88
MGAJBKAG_00031	MGAJBKAG_00032	COG3480	COG3409	46	NA	Operon	0.67
MGAJBKAG_00032	MGAJBKAG_00033	COG3409	COG1399	80	NA	noOperon	0.68
MGAJBKAG_00033	MGAJBKAG_00034	COG1399	COG0333	33	987	Operon	0.96
MGAJBKAG_00034	MGAJBKAG_00035	COG0333	COG2050	210	284	noOperon	1
MGAJBKAG_00035	MGAJBKAG_00036	COG2050	COG0416	-3	807	Operon	0.98
MGAJBKAG_00036	MGAJBKAG_00037	COG0416	COG0332	-10	999	Operon	0.97
MGAJBKAG_00037	MGAJBKAG_00038	COG0332	COG0331	32	999	Operon	0.96
MGAJBKAG_00038	MGAJBKAG_00039	COG0331	COG1028	-3	908	Operon	0.97
MGAJBKAG_00039	MGAJBKAG_00040	COG1028	COG0236	52	896	Operon	0.96
MGAJBKAG_00040	MGAJBKAG_00041	COG0236	COG0304	57	992	Operon	0.96
MGAJBKAG_00041	MGAJBKAG_00042	COG0304	COG0571	16	787	Operon	0.97
MGAJBKAG_00042	MGAJBKAG_00043	COG0571	COG2359	116	245	noOperon	0.96
MGAJBKAG_00043	MGAJBKAG_00044	COG2359	COG1191	231	594	noOperon	0.95
MGAJBKAG_00044	MGAJBKAG_00045	COG1191	COG1196	100	364	noOperon	0.83
MGAJBKAG_00045	MGAJBKAG_00046	COG1196	COG0552	140	909	Operon	0.89
MGAJBKAG_00046	MGAJBKAG_00047	COG0552	COG0541	80	999	Operon	0.96
MGAJBKAG_00047	MGAJBKAG_00048	COG0541	COG0228	56	997	Operon	0.96
MGAJBKAG_00048	MGAJBKAG_00049	COG0228	COG1837	7	942	Operon	0.97
MGAJBKAG_00049	MGAJBKAG_00050	COG1837	COG0806	0	831	Operon	0.98
MGAJBKAG_00050	MGAJBKAG_00051	COG0806	COG0336	10	999	Operon	0.97
MGAJBKAG_00051	MGAJBKAG_00052	COG0336	COG0335	-13	999	Operon	0.97
MGAJBKAG_00052	MGAJBKAG_00053	COG0335	COG0681	9	802	Operon	0.97
MGAJBKAG_00053	MGAJBKAG_00054	COG0681	COG1161	-3	742	Operon	0.98
MGAJBKAG_00054	MGAJBKAG_00055	COG1161	COG0164	-28	897	Operon	0.98
MGAJBKAG_00055	MGAJBKAG_00056	COG0164	COG0792	98	881	Operon	0.92
MGAJBKAG_00056	MGAJBKAG_00057	COG0792	COG0606	6	776	Operon	0.98
MGAJBKAG_00057	MGAJBKAG_00058	COG0606	COG0758	46	981	Operon	0.96
MGAJBKAG_00058	MGAJBKAG_00059	COG0758	COG0550	15	894	Operon	0.97
MGAJBKAG_00059	MGAJBKAG_00060	COG0550	COG1206	8	743	Operon	0.98
MGAJBKAG_00060	MGAJBKAG_00061	COG1206	COG4974	76	869	Operon	0.94
MGAJBKAG_00061	MGAJBKAG_00062	COG4974	COG5405	30	915	Operon	0.96
MGAJBKAG_00062	MGAJBKAG_00063	COG5405	COG1220	15	999	Operon	0.97
MGAJBKAG_00063	MGAJBKAG_00064	COG1220	COG4465	145	630	noOperon	0.54
MGAJBKAG_00065	MGAJBKAG_00066	ROG2711	ROG0172	141	NA	noOperon	0.97
MGAJBKAG_00066	MGAJBKAG_00067	ROG0172	ROG2319	9	NA	Operon	0.91
MGAJBKAG_00067	MGAJBKAG_00068	ROG2319	ROG0098	-10	NA	Operon	0.96
MGAJBKAG_00069	MGAJBKAG_00070	COG0052	COG0264	46	999	Operon	0.96
MGAJBKAG_00070	MGAJBKAG_00071	COG0264	COG0528	34	999	Operon	0.96
MGAJBKAG_00071	MGAJBKAG_00072	COG0528	COG0233	2	999	Operon	0.97
MGAJBKAG_00072	MGAJBKAG_00073	COG0233	COG1145	16	329	Operon	0.84
MGAJBKAG_00073	MGAJBKAG_00074	COG1145	COG0020	109	176	noOperon	0.94
MGAJBKAG_00074	MGAJBKAG_00075	COG0020	COG0575	36	995	Operon	0.96
MGAJBKAG_00075	MGAJBKAG_00076	COG0575	COG0628	38	293	Operon	0.62
MGAJBKAG_00076	MGAJBKAG_00077	COG0628	COG0743	-15	344	Operon	0.95
MGAJBKAG_00077	MGAJBKAG_00078	COG0743	COG0750	5	952	Operon	0.97
MGAJBKAG_00078	MGAJBKAG_00079	COG0750	COG0821	3	920	Operon	0.97
MGAJBKAG_00079	MGAJBKAG_00080	COG0821	COG1215	-43	NA	Operon	0.99
MGAJBKAG_00080	MGAJBKAG_00081	COG1215	COG0525	404	128	noOperon	1
MGAJBKAG_00081	MGAJBKAG_00082	COG0525	COG0285	12	996	Operon	0.97
MGAJBKAG_00082	MGAJBKAG_00083	COG0285	ROG4772	71	NA	noOperon	0.59
MGAJBKAG_00083	MGAJBKAG_00084	ROG4772	ROG2148	35	NA	Operon	0.77
MGAJBKAG_00084	MGAJBKAG_00085	ROG2148	COG2172	-10	NA	Operon	0.96
MGAJBKAG_00085	MGAJBKAG_00086	COG2172	COG4624	3	538	Operon	0.97
MGAJBKAG_00086	MGAJBKAG_00087	COG4624	ROG2204	5	NA	Operon	0.93
MGAJBKAG_00087	MGAJBKAG_00088	ROG2204	ROG0131	19	NA	Operon	0.87
MGAJBKAG_00088	MGAJBKAG_00089	ROG0131	COG2172	40	NA	Operon	0.73
MGAJBKAG_00089	MGAJBKAG_00090	COG2172	ROG5959	36	NA	Operon	0.76
MGAJBKAG_00090	MGAJBKAG_00091	ROG5959	COG1894	154	NA	noOperon	0.98
MGAJBKAG_00091	MGAJBKAG_00092	COG1894	COG1905	42	999	Operon	0.96
MGAJBKAG_00092	MGAJBKAG_00093	COG1905	COG1894	25	999	Operon	0.97
MGAJBKAG_00093	MGAJBKAG_00094	COG1894	COG4624	37	999	Operon	0.96
MGAJBKAG_00094	MGAJBKAG_00095	COG4624	COG2344	153	847	Operon	0.81
MGAJBKAG_00095	MGAJBKAG_00096	COG2344	COG0543	136	409	noOperon	0.92
MGAJBKAG_00096	MGAJBKAG_00097	COG0543	COG0493	-15	991	Operon	0.97
MGAJBKAG_00097	MGAJBKAG_00098	COG0493	COG2759	3	841	Operon	0.97
MGAJBKAG_00098	MGAJBKAG_00099	COG2759	COG4656	273	219	noOperon	1
MGAJBKAG_00099	MGAJBKAG_00100	COG4656	COG4658	62	999	Operon	0.96
MGAJBKAG_00100	MGAJBKAG_00101	COG4658	COG4659	-7	999	Operon	0.97
MGAJBKAG_00101	MGAJBKAG_00102	COG4659	COG4660	64	999	Operon	0.96
MGAJBKAG_00102	MGAJBKAG_00103	COG4660	COG4657	4	999	Operon	0.97
MGAJBKAG_00103	MGAJBKAG_00104	COG4657	COG2878	24	999	Operon	0.97
MGAJBKAG_00106	MGAJBKAG_00107	COG1477	COG0424	126	191	noOperon	0.97
MGAJBKAG_00107	MGAJBKAG_00108	COG0424	COG2003	7	939	Operon	0.97
MGAJBKAG_00108	MGAJBKAG_00109	COG2003	COG1077	14	740	Operon	0.97
MGAJBKAG_00109	MGAJBKAG_00110	COG1077	COG1792	31	999	Operon	0.96
MGAJBKAG_00110	MGAJBKAG_00111	COG1792	ROG0238	-3	815	Operon	0.98
MGAJBKAG_00111	MGAJBKAG_00112	ROG0238	COG0768	42	842	Operon	0.96
MGAJBKAG_00112	MGAJBKAG_00113	COG0768	COG0850	95	753	Operon	0.87
MGAJBKAG_00113	MGAJBKAG_00114	COG0850	COG2894	-3	999	Operon	0.97
MGAJBKAG_00114	MGAJBKAG_00115	COG2894	COG0851	16	999	Operon	0.97
MGAJBKAG_00115	MGAJBKAG_00116	COG0851	COG0772	-3	714	Operon	0.98
MGAJBKAG_00116	MGAJBKAG_00117	COG0772	NA	157	NA	noOperon	0.98
MGAJBKAG_00117	MGAJBKAG_00118	NA	COG1994	-3	NA	Operon	0.95
MGAJBKAG_00118	MGAJBKAG_00119	COG1994	COG1032	132	343	noOperon	0.96
MGAJBKAG_00119	MGAJBKAG_00120	COG1032	COG5011	-3	938	Operon	0.97
MGAJBKAG_00120	MGAJBKAG_00121	COG5011	COG1530	54	609	Operon	0.91
MGAJBKAG_00121	MGAJBKAG_00122	COG1530	COG0261	138	714	Operon	0.67
MGAJBKAG_00122	MGAJBKAG_00123	COG0261	COG0211	41	999	Operon	0.96
MGAJBKAG_00123	MGAJBKAG_00124	COG0211	COG0536	151	999	Operon	0.93
MGAJBKAG_00124	MGAJBKAG_00125	COG0536	COG1057	40	851	Operon	0.96
MGAJBKAG_00125	MGAJBKAG_00126	COG1057	COG0724	333	623	noOperon	0.99
MGAJBKAG_00126	MGAJBKAG_00127	COG0724	COG0799	-37	791	Operon	0.99
MGAJBKAG_00127	MGAJBKAG_00128	COG0799	NA	295	NA	noOperon	1
MGAJBKAG_00128	MGAJBKAG_00129	NA	COG0495	156	NA	noOperon	0.98
MGAJBKAG_00129	MGAJBKAG_00130	COG0495	COG1555	193	351	noOperon	1
MGAJBKAG_00130	MGAJBKAG_00131	COG1555	COG2333	22	999	Operon	0.97
MGAJBKAG_00131	MGAJBKAG_00132	COG2333	COG1466	85	815	Operon	0.91
MGAJBKAG_00134	MGAJBKAG_00135	ROG0083	ROG0070	68	631	Operon	0.88
MGAJBKAG_00135	MGAJBKAG_00136	ROG0070	NA	-3	NA	Operon	0.95
MGAJBKAG_00136	MGAJBKAG_00137	NA	NA	74	NA	noOperon	0.63
MGAJBKAG_00137	MGAJBKAG_00138	NA	COG1420	122	NA	noOperon	0.93
MGAJBKAG_00138	MGAJBKAG_00139	COG1420	COG0484	189	887	Operon	0.78
MGAJBKAG_00139	MGAJBKAG_00140	COG0484	COG1385	8	660	Operon	0.98
MGAJBKAG_00140	MGAJBKAG_00141	COG1385	COG0621	2	712	Operon	0.98
MGAJBKAG_00141	MGAJBKAG_00142	COG0621	COG0537	-13	426	Operon	0.97
MGAJBKAG_00142	MGAJBKAG_00143	COG0537	COG0828	153	355	noOperon	0.98
MGAJBKAG_00143	MGAJBKAG_00144	COG0828	COG1030	100	514	Operon	0.53
MGAJBKAG_00144	MGAJBKAG_00145	COG1030	COG4864	3	938	Operon	0.97
MGAJBKAG_00145	MGAJBKAG_00146	COG4864	NA	4	NA	Operon	0.93
MGAJBKAG_00146	MGAJBKAG_00147	NA	ROG0112	31	NA	Operon	0.8
MGAJBKAG_00147	MGAJBKAG_00148	ROG0112	ROG0075	14	894	Operon	0.97
MGAJBKAG_00148	MGAJBKAG_00149	ROG0075	COG1702	-7	789	Operon	0.98
MGAJBKAG_00149	MGAJBKAG_00150	COG1702	COG1480	13	721	Operon	0.97
MGAJBKAG_00150	MGAJBKAG_00151	COG1480	COG0319	37	767	Operon	0.96
MGAJBKAG_00151	MGAJBKAG_00152	COG0319	COG0818	0	995	Operon	0.97
MGAJBKAG_00152	MGAJBKAG_00153	COG0818	COG3879	15	215	Operon	0.81
MGAJBKAG_00153	MGAJBKAG_00154	COG3879	COG3879	-6	NA	Operon	0.97
MGAJBKAG_00154	MGAJBKAG_00155	COG3879	COG0295	24	151	Operon	0.79
MGAJBKAG_00155	MGAJBKAG_00156	COG0295	COG0809	52	460	Operon	0.78
MGAJBKAG_00156	MGAJBKAG_00157	COG0809	COG0343	30	999	Operon	0.96
MGAJBKAG_00157	MGAJBKAG_00158	COG0343	COG1862	43	990	Operon	0.96
MGAJBKAG_00158	MGAJBKAG_00159	COG1862	NA	-3	NA	Operon	0.95
MGAJBKAG_00160	MGAJBKAG_00161	NA	ROG0159	57	NA	Operon	0.56
MGAJBKAG_00162	MGAJBKAG_00163	COG0342	COG0341	14	999	Operon	0.97
MGAJBKAG_00167	MGAJBKAG_00168	COG1561	ROG0332	45	NA	Operon	0.68
MGAJBKAG_00168	MGAJBKAG_00169	ROG0332	COG2052	7	NA	Operon	0.92
MGAJBKAG_00169	MGAJBKAG_00170	COG2052	COG0194	-3	553	Operon	0.98
MGAJBKAG_00170	MGAJBKAG_00171	COG0194	COG1758	51	974	Operon	0.96
MGAJBKAG_00171	MGAJBKAG_00172	COG1758	COG0452	53	673	Operon	0.93
MGAJBKAG_00172	MGAJBKAG_00173	COG0452	COG0006	121	574	Operon	0.51
MGAJBKAG_00173	MGAJBKAG_00174	COG0006	COG0231	94	808	Operon	0.9
MGAJBKAG_00174	MGAJBKAG_00175	COG0231	COG3854	87	454	noOperon	0.52
MGAJBKAG_00175	MGAJBKAG_00176	COG3854	ROG0106	14	902	Operon	0.97
MGAJBKAG_00176	MGAJBKAG_00177	ROG0106	ROG0171	68	789	Operon	0.93
MGAJBKAG_00177	MGAJBKAG_00178	ROG0171	ROG0096	44	789	Operon	0.95
MGAJBKAG_00178	MGAJBKAG_00179	ROG0096	ROG0085	21	894	Operon	0.97
MGAJBKAG_00179	MGAJBKAG_00180	ROG0085	ROG0662	10	NA	Operon	0.91
MGAJBKAG_00180	MGAJBKAG_00181	ROG0662	ROG0088	71	NA	noOperon	0.59
MGAJBKAG_00181	MGAJBKAG_00182	ROG0088	ROG0155	10	791	Operon	0.97
MGAJBKAG_00182	MGAJBKAG_00183	ROG0155	COG0511	229	501	noOperon	0.99
MGAJBKAG_00183	MGAJBKAG_00184	COG0511	COG0439	33	999	Operon	0.96
MGAJBKAG_00184	MGAJBKAG_00185	COG0439	COG1302	56	623	Operon	0.91
MGAJBKAG_00185	MGAJBKAG_00186	COG1302	ROG2346	26	NA	Operon	0.83
MGAJBKAG_00186	MGAJBKAG_00187	ROG2346	ROG5652	1	NA	Operon	0.94
MGAJBKAG_00187	MGAJBKAG_00188	ROG5652	COG0781	31	NA	Operon	0.8
MGAJBKAG_00188	MGAJBKAG_00189	COG0781	COG1570	1	992	Operon	0.97
MGAJBKAG_00189	MGAJBKAG_00190	COG1570	COG1722	-19	999	Operon	0.97
MGAJBKAG_00190	MGAJBKAG_00191	COG1722	COG0142	3	880	Operon	0.97
MGAJBKAG_00191	MGAJBKAG_00192	COG0142	ROG0473	679	NA	noOperon	1
MGAJBKAG_00192	MGAJBKAG_00193	ROG0473	COG1154	-16	NA	Operon	0.97
MGAJBKAG_00193	MGAJBKAG_00194	COG1154	COG1189	3	848	Operon	0.97
MGAJBKAG_00194	MGAJBKAG_00195	COG1189	COG0061	24	796	Operon	0.97
MGAJBKAG_00195	MGAJBKAG_00196	COG0061	COG1438	0	501	Operon	0.97
MGAJBKAG_00196	MGAJBKAG_00197	COG1438	COG0497	43	929	Operon	0.96
MGAJBKAG_00197	MGAJBKAG_00198	COG0497	COG3383	137	NA	noOperon	0.96
MGAJBKAG_00198	MGAJBKAG_00199	COG3383	COG0493	-22	972	Operon	0.97
MGAJBKAG_00199	MGAJBKAG_00200	COG0493	COG2221	-7	719	Operon	0.98
MGAJBKAG_00200	MGAJBKAG_00201	COG2221	ROG4359	-28	NA	Operon	0.98
MGAJBKAG_00201	MGAJBKAG_00202	ROG4359	COG0665	-13	NA	Operon	0.96
MGAJBKAG_00202	MGAJBKAG_00203	COG0665	COG1145	49	524	Operon	0.87
MGAJBKAG_00203	MGAJBKAG_00204	COG1145	COG2414	1	686	Operon	0.98
MGAJBKAG_00204	MGAJBKAG_00205	COG2414	ROG0502	-3	NA	Operon	0.95
MGAJBKAG_00205	MGAJBKAG_00206	ROG0502	ROG0490	119	NA	noOperon	0.92
MGAJBKAG_00206	MGAJBKAG_00207	ROG0490	COG2244	55	NA	Operon	0.58
MGAJBKAG_00207	MGAJBKAG_00208	COG2244	COG2186	159	126	noOperon	0.99
MGAJBKAG_00208	MGAJBKAG_00209	COG2186	COG2086	-3	340	Operon	0.92
MGAJBKAG_00209	MGAJBKAG_00210	COG2086	COG2025	60	999	Operon	0.96
MGAJBKAG_00210	MGAJBKAG_00211	COG2025	COG0277	6	742	Operon	0.98
MGAJBKAG_00211	MGAJBKAG_00212	COG0277	COG0621	121	191	noOperon	0.96
MGAJBKAG_00212	MGAJBKAG_00213	COG0621	COG0249	-3	776	Operon	0.98
MGAJBKAG_00213	MGAJBKAG_00214	COG0249	COG0323	-3	984	Operon	0.97
MGAJBKAG_00214	MGAJBKAG_00215	COG0323	COG0324	55	994	Operon	0.96
MGAJBKAG_00215	MGAJBKAG_00216	COG0324	COG1923	92	996	Operon	0.95
MGAJBKAG_00216	MGAJBKAG_00217	COG1923	ROG0098	84	NA	noOperon	0.72
MGAJBKAG_00217	MGAJBKAG_00218	ROG0098	ROG0243	-3	326	Operon	0.92
MGAJBKAG_00218	MGAJBKAG_00219	ROG0243	ROG0172	-3	360	Operon	0.93
MGAJBKAG_00219	MGAJBKAG_00220	ROG0172	ROG6612	3	NA	Operon	0.93
MGAJBKAG_00220	MGAJBKAG_00221	ROG6612	COG1135	279	NA	noOperon	1
MGAJBKAG_00221	MGAJBKAG_00222	COG1135	COG2011	9	999	Operon	0.97
MGAJBKAG_00222	MGAJBKAG_00223	COG2011	COG1464	23	999	Operon	0.97
MGAJBKAG_00225	MGAJBKAG_00226	COG0481	COG0635	66	942	Operon	0.95
MGAJBKAG_00226	MGAJBKAG_00227	COG0635	COG0005	63	671	Operon	0.91
MGAJBKAG_00227	MGAJBKAG_00228	COG0005	COG0235	95	839	Operon	0.91
MGAJBKAG_00228	MGAJBKAG_00229	COG0235	COG0464	118	187	noOperon	0.96
MGAJBKAG_00229	MGAJBKAG_00230	COG0464	COG0536	-25	361	Operon	0.97
MGAJBKAG_00230	MGAJBKAG_00231	COG0536	ROG5325	-19	NA	Operon	0.97
MGAJBKAG_00231	MGAJBKAG_00232	ROG5325	NA	-10	NA	Operon	0.96
MGAJBKAG_00232	MGAJBKAG_00233	NA	COG4100	57	NA	Operon	0.56
MGAJBKAG_00233	MGAJBKAG_00234	COG4100	COG1586	151	NA	noOperon	0.98
MGAJBKAG_00236	MGAJBKAG_00237	COG5316	COG3359	27	NA	Operon	0.83
MGAJBKAG_00237	MGAJBKAG_00238	COG3359	COG0302	159	NA	noOperon	0.98
MGAJBKAG_00238	MGAJBKAG_00239	COG0302	ROG0086	83	274	noOperon	0.83
MGAJBKAG_00239	MGAJBKAG_00240	ROG0086	COG0776	72	281	noOperon	0.74
MGAJBKAG_00240	MGAJBKAG_00241	COG0776	COG2116	78	444	Operon	0.54
MGAJBKAG_00241	MGAJBKAG_00242	COG2116	NA	169	NA	noOperon	0.99
MGAJBKAG_00242	MGAJBKAG_00243	NA	COG1254	502	NA	noOperon	1
MGAJBKAG_00243	MGAJBKAG_00244	COG1254	COG1752	191	NA	noOperon	1
MGAJBKAG_00244	MGAJBKAG_00245	COG1752	NA	958	NA	noOperon	1
MGAJBKAG_00246	MGAJBKAG_00247	COG0582	ROG0229	3	NA	Operon	0.93
MGAJBKAG_00248	MGAJBKAG_00249	COG0666	NA	589	NA	noOperon	1
MGAJBKAG_00249	MGAJBKAG_00250	NA	COG4584	53	NA	Operon	0.6
MGAJBKAG_00250	MGAJBKAG_00251	COG4584	COG1484	-7	993	Operon	0.97
MGAJBKAG_00251	MGAJBKAG_00252	COG1484	NA	2	NA	Operon	0.93
MGAJBKAG_00252	MGAJBKAG_00253	NA	NA	172	NA	noOperon	0.99
MGAJBKAG_00253	MGAJBKAG_00254	NA	NA	133	NA	noOperon	0.96
MGAJBKAG_00254	MGAJBKAG_00255	NA	COG2963	591	NA	noOperon	1
MGAJBKAG_00255	MGAJBKAG_00256	COG2963	COG2801	-52	975	Operon	0.98
MGAJBKAG_00259	MGAJBKAG_00260	NA	NA	-7	NA	Operon	0.95
MGAJBKAG_00260	MGAJBKAG_00261	NA	ROG0048	157	NA	noOperon	0.98
MGAJBKAG_00261	MGAJBKAG_00262	ROG0048	COG5545	-3	NA	Operon	0.95
MGAJBKAG_00262	MGAJBKAG_00263	COG5545	ROG0229	-13	NA	Operon	0.96
MGAJBKAG_00263	MGAJBKAG_00264	ROG0229	COG2932	-7	NA	Operon	0.95
MGAJBKAG_00264	MGAJBKAG_00265	COG2932	NA	-3	NA	Operon	0.95
MGAJBKAG_00267	MGAJBKAG_00268	COG0582	NA	175	NA	noOperon	0.99
MGAJBKAG_00268	MGAJBKAG_00269	NA	NA	13	NA	Operon	0.9
MGAJBKAG_00269	MGAJBKAG_00270	NA	NA	52	NA	Operon	0.61
MGAJBKAG_00270	MGAJBKAG_00271	NA	COG2932	-3	NA	Operon	0.95
MGAJBKAG_00272	MGAJBKAG_00273	COG1476	COG2932	277	179	noOperon	1
MGAJBKAG_00273	MGAJBKAG_00274	COG2932	COG1813	58	NA	Operon	0.55
MGAJBKAG_00274	MGAJBKAG_00275	COG1813	ROG0229	12	NA	Operon	0.9
MGAJBKAG_00275	MGAJBKAG_00276	ROG0229	NA	109	NA	noOperon	0.89
MGAJBKAG_00277	MGAJBKAG_00278	COG2086	COG1082	169	NA	noOperon	0.99
MGAJBKAG_00278	MGAJBKAG_00279	COG1082	COG3839	12	705	Operon	0.97
MGAJBKAG_00279	MGAJBKAG_00280	COG3839	COG0395	22	983	Operon	0.97
MGAJBKAG_00280	MGAJBKAG_00281	COG0395	COG1175	2	998	Operon	0.97
MGAJBKAG_00281	MGAJBKAG_00282	COG1175	COG2182	83	995	Operon	0.95
MGAJBKAG_00282	MGAJBKAG_00283	COG2182	COG3328	202	NA	noOperon	1
MGAJBKAG_00283	MGAJBKAG_00284	COG3328	COG3328	-57	NA	Operon	0.97
MGAJBKAG_00284	MGAJBKAG_00285	COG3328	COG3947	230	NA	noOperon	1
MGAJBKAG_00286	MGAJBKAG_00287	ROG0779	COG2304	27	NA	Operon	0.83
MGAJBKAG_00287	MGAJBKAG_00288	COG2304	ROG3841	331	NA	noOperon	1
MGAJBKAG_00289	MGAJBKAG_00290	COG0152	COG0543	1440	248	noOperon	0.99
MGAJBKAG_00290	MGAJBKAG_00291	COG0543	COG1145	245	986	Operon	0.86
MGAJBKAG_00291	MGAJBKAG_00292	COG1145	COG1145	67	NA	Operon	0.96
MGAJBKAG_00292	MGAJBKAG_00293	COG1145	COG1908	500	954	noOperon	0.74
MGAJBKAG_00293	MGAJBKAG_00294	COG1908	COG1148	-6	999	Operon	0.97
MGAJBKAG_00294	MGAJBKAG_00295	COG1148	COG1908	27	999	Operon	0.97
MGAJBKAG_00295	MGAJBKAG_00296	COG1908	COG1148	1	999	Operon	0.97
MGAJBKAG_00296	MGAJBKAG_00297	COG1148	COG2048	19	999	Operon	0.97
MGAJBKAG_00297	MGAJBKAG_00298	COG2048	COG1150	-3	999	Operon	0.97
MGAJBKAG_00298	MGAJBKAG_00299	COG1150	COG0509	37	338	Operon	0.69
MGAJBKAG_00299	MGAJBKAG_00300	COG0509	ROG5244	1584	NA	noOperon	0.97
MGAJBKAG_00300	MGAJBKAG_00301	ROG5244	COG0205	132	NA	noOperon	0.95
MGAJBKAG_00301	MGAJBKAG_00302	COG0205	COG0191	169	990	Operon	0.92
MGAJBKAG_00302	MGAJBKAG_00303	COG0191	NA	-9	NA	Operon	0.96
MGAJBKAG_00303	MGAJBKAG_00304	NA	COG0469	111	NA	noOperon	0.89
MGAJBKAG_00304	MGAJBKAG_00305	COG0469	COG0205	73	985	Operon	0.96
MGAJBKAG_00305	MGAJBKAG_00306	COG0205	COG0825	-3	649	Operon	0.98
MGAJBKAG_00306	MGAJBKAG_00307	COG0825	COG0777	-3	999	Operon	0.97
MGAJBKAG_00307	MGAJBKAG_00308	COG0777	ROG1970	9	NA	Operon	0.91
MGAJBKAG_00308	MGAJBKAG_00309	ROG1970	COG0587	52	NA	Operon	0.61
MGAJBKAG_00309	MGAJBKAG_00310	COG0587	ROG1736	250	NA	noOperon	1
MGAJBKAG_00310	MGAJBKAG_00311	ROG1736	NA	35	NA	Operon	0.77
MGAJBKAG_00311	MGAJBKAG_00312	NA	COG2309	-3	NA	Operon	0.95
MGAJBKAG_00313	MGAJBKAG_00314	ROG7300	COG4089	157	NA	noOperon	0.98
MGAJBKAG_00315	MGAJBKAG_00316	NA	NA	42	NA	Operon	0.96
MGAJBKAG_00316	MGAJBKAG_00317	NA	COG0008	43	NA	Operon	0.7
MGAJBKAG_00317	MGAJBKAG_00318	COG0008	ROG7300	131	NA	noOperon	0.95
MGAJBKAG_00318	MGAJBKAG_00319	ROG7300	ROG3071	92	NA	noOperon	0.79
MGAJBKAG_00319	MGAJBKAG_00320	ROG3071	COG0402	214	NA	noOperon	1
MGAJBKAG_00320	MGAJBKAG_00321	COG0402	COG0457	28	379	Operon	0.81
MGAJBKAG_00321	MGAJBKAG_00322	COG0457	COG1853	75	309	noOperon	0.74
MGAJBKAG_00322	MGAJBKAG_00323	COG1853	COG4708	16	NA	Operon	0.88
MGAJBKAG_00323	MGAJBKAG_00324	COG4708	COG1101	276	251	noOperon	1
MGAJBKAG_00324	MGAJBKAG_00325	COG1101	COG4120	-25	999	Operon	0.97
MGAJBKAG_00325	MGAJBKAG_00326	COG4120	COG2984	-3	999	Operon	0.97
MGAJBKAG_00326	MGAJBKAG_00327	COG2984	COG1522	81	168	noOperon	0.8
MGAJBKAG_00327	MGAJBKAG_00328	COG1522	COG0477	162	556	noOperon	0.81
MGAJBKAG_00328	MGAJBKAG_00329	COG0477	COG0297	129	387	noOperon	0.92
MGAJBKAG_00329	MGAJBKAG_00330	COG0297	COG1085	83	599	Operon	0.8
MGAJBKAG_00330	MGAJBKAG_00331	COG1085	COG4739	97	NA	noOperon	0.82
MGAJBKAG_00331	MGAJBKAG_00332	COG4739	COG1163	284	NA	noOperon	1
MGAJBKAG_00334	MGAJBKAG_00335	COG3706	COG1109	1116	NA	noOperon	1
MGAJBKAG_00335	MGAJBKAG_00336	COG1109	COG0697	287	508	noOperon	1
MGAJBKAG_00336	MGAJBKAG_00337	COG0697	COG0064	185	189	noOperon	1
MGAJBKAG_00337	MGAJBKAG_00338	COG0064	COG0154	-7	986	Operon	0.97
MGAJBKAG_00338	MGAJBKAG_00339	COG0154	COG0721	45	978	Operon	0.96
MGAJBKAG_00339	MGAJBKAG_00340	COG0721	COG0272	-3	740	Operon	0.98
MGAJBKAG_00340	MGAJBKAG_00341	COG0272	COG0210	34	784	Operon	0.96
MGAJBKAG_00342	MGAJBKAG_00343	COG0399	COG2252	270	125	noOperon	1
MGAJBKAG_00344	MGAJBKAG_00345	COG0519	COG0634	-6	998	Operon	0.97
MGAJBKAG_00345	MGAJBKAG_00346	COG0634	COG0521	125	NA	noOperon	0.94
MGAJBKAG_00346	MGAJBKAG_00347	COG0521	COG0315	-12	999	Operon	0.97
MGAJBKAG_00347	MGAJBKAG_00348	COG0315	COG2896	162	999	Operon	0.93
MGAJBKAG_00348	MGAJBKAG_00349	COG2896	COG0303	-3	997	Operon	0.97
MGAJBKAG_00349	MGAJBKAG_00350	COG0303	COG0303	39	NA	Operon	0.96
MGAJBKAG_00350	MGAJBKAG_00351	COG0303	COG1122	17	327	Operon	0.83
MGAJBKAG_00351	MGAJBKAG_00352	COG1122	COG4662	22	808	Operon	0.97
MGAJBKAG_00352	MGAJBKAG_00353	COG4662	COG2998	8	999	Operon	0.97
MGAJBKAG_00353	MGAJBKAG_00354	COG2998	COG2385	158	NA	noOperon	0.98
MGAJBKAG_00354	MGAJBKAG_00355	COG2385	COG2045	5	NA	Operon	0.93
MGAJBKAG_00355	MGAJBKAG_00356	COG2045	COG1316	47	NA	Operon	0.66
MGAJBKAG_00356	MGAJBKAG_00357	COG1316	COG0533	46	143	Operon	0.59
MGAJBKAG_00357	MGAJBKAG_00358	COG0533	COG0456	-3	944	Operon	0.97
MGAJBKAG_00358	MGAJBKAG_00359	COG0456	COG1214	18	962	Operon	0.97
MGAJBKAG_00359	MGAJBKAG_00360	COG1214	COG0802	-19	999	Operon	0.97
MGAJBKAG_00360	MGAJBKAG_00361	COG0802	COG2071	68	300	noOperon	0.69
MGAJBKAG_00361	MGAJBKAG_00362	COG2071	COG2337	158	304	noOperon	0.99
MGAJBKAG_00362	MGAJBKAG_00363	COG2337	COG0864	-10	993	Operon	0.97
MGAJBKAG_00363	MGAJBKAG_00364	COG0864	COG1376	362	NA	noOperon	1
MGAJBKAG_00364	MGAJBKAG_00365	COG1376	COG1063	283	444	noOperon	1
MGAJBKAG_00365	MGAJBKAG_00366	COG1063	COG0156	-3	932	Operon	0.97
MGAJBKAG_00366	MGAJBKAG_00367	COG0156	COG1216	277	291	noOperon	1
MGAJBKAG_00367	MGAJBKAG_00368	COG1216	COG3307	-13	316	Operon	0.94
MGAJBKAG_00368	MGAJBKAG_00369	COG3307	COG0671	287	NA	noOperon	1
MGAJBKAG_00369	MGAJBKAG_00370	COG0671	COG1087	80	542	Operon	0.74
MGAJBKAG_00370	MGAJBKAG_00371	COG1087	ROG0349	63	NA	noOperon	0.51
MGAJBKAG_00371	MGAJBKAG_00372	ROG0349	ROG4962	60	NA	Operon	0.53
MGAJBKAG_00372	MGAJBKAG_00373	ROG4962	ROG2446	101	NA	noOperon	0.84
MGAJBKAG_00373	MGAJBKAG_00374	ROG2446	ROG0675	18	NA	Operon	0.88
MGAJBKAG_00374	MGAJBKAG_00375	ROG0675	ROG0531	168	NA	noOperon	0.99
MGAJBKAG_00375	MGAJBKAG_00376	ROG0531	NA	78	NA	noOperon	0.67
MGAJBKAG_00376	MGAJBKAG_00377	NA	ROG8435	300	NA	noOperon	1
MGAJBKAG_00377	MGAJBKAG_00378	ROG8435	COG4372	1466	NA	noOperon	0.99
MGAJBKAG_00378	MGAJBKAG_00379	COG4372	COG0795	29	252	Operon	0.69
MGAJBKAG_00379	MGAJBKAG_00380	COG0795	COG1137	-3	999	Operon	0.97
MGAJBKAG_00380	MGAJBKAG_00381	COG1137	COG1934	56	999	Operon	0.96
MGAJBKAG_00381	MGAJBKAG_00382	COG1934	COG4370	0	NA	Operon	0.94
MGAJBKAG_00382	MGAJBKAG_00383	COG4370	ROG1088	28	NA	Operon	0.82
MGAJBKAG_00383	MGAJBKAG_00384	ROG1088	COG1208	41	NA	Operon	0.72
MGAJBKAG_00384	MGAJBKAG_00385	COG1208	COG1132	220	801	noOperon	0.55
MGAJBKAG_00385	MGAJBKAG_00386	COG1132	ROG0814	-25	NA	Operon	0.98
MGAJBKAG_00386	MGAJBKAG_00387	ROG0814	COG0763	-3	NA	Operon	0.95
MGAJBKAG_00387	MGAJBKAG_00388	COG0763	COG3494	-37	992	Operon	0.97
MGAJBKAG_00388	MGAJBKAG_00389	COG3494	COG1043	-3	918	Operon	0.97
MGAJBKAG_00389	MGAJBKAG_00390	COG1043	COG0764	41	999	Operon	0.96
MGAJBKAG_00390	MGAJBKAG_00391	COG0764	COG0774	-10	999	Operon	0.97
MGAJBKAG_00391	MGAJBKAG_00392	COG0774	COG1126	182	160	noOperon	1
MGAJBKAG_00392	MGAJBKAG_00393	COG1126	COG5186	-22	NA	Operon	0.98
MGAJBKAG_00393	MGAJBKAG_00394	COG5186	ROG1088	210	NA	noOperon	1
MGAJBKAG_00394	MGAJBKAG_00395	ROG1088	ROG1088	16	NA	Operon	0.97
MGAJBKAG_00395	MGAJBKAG_00396	ROG1088	ROG0349	30	NA	Operon	0.81
MGAJBKAG_00396	MGAJBKAG_00397	ROG0349	COG0795	-9	NA	Operon	0.96
MGAJBKAG_00397	MGAJBKAG_00398	COG0795	ROG2487	117	NA	noOperon	0.92
MGAJBKAG_00398	MGAJBKAG_00399	ROG2487	ROG0647	173	NA	noOperon	0.99
MGAJBKAG_00399	MGAJBKAG_00400	ROG0647	COG1044	154	NA	noOperon	0.98
MGAJBKAG_00400	MGAJBKAG_00401	COG1044	NA	13	NA	Operon	0.9
MGAJBKAG_00401	MGAJBKAG_00402	NA	COG2825	51	NA	Operon	0.62
MGAJBKAG_00402	MGAJBKAG_00403	COG2825	COG4775	101	999	Operon	0.95
MGAJBKAG_00403	MGAJBKAG_00404	COG4775	ROG1268	195	NA	noOperon	1
MGAJBKAG_00404	MGAJBKAG_00405	ROG1268	NA	121	NA	noOperon	0.93
MGAJBKAG_00405	MGAJBKAG_00406	NA	ROG0779	95	NA	noOperon	0.81
MGAJBKAG_00406	MGAJBKAG_00407	ROG0779	COG1077	147	NA	noOperon	0.98
MGAJBKAG_00407	MGAJBKAG_00408	COG1077	ROG0101	147	903	Operon	0.88
MGAJBKAG_00408	MGAJBKAG_00409	ROG0101	COG0739	110	706	Operon	0.79
MGAJBKAG_00409	MGAJBKAG_00410	COG0739	COG2385	1178	632	noOperon	1
MGAJBKAG_00410	MGAJBKAG_00411	COG2385	COG0766	97	511	Operon	0.55
MGAJBKAG_00411	MGAJBKAG_00412	COG0766	COG0381	157	957	Operon	0.91
MGAJBKAG_00412	MGAJBKAG_00413	COG0381	COG0472	158	923	Operon	0.88
MGAJBKAG_00413	MGAJBKAG_00414	COG0472	COG2131	176	234	noOperon	1
MGAJBKAG_00414	MGAJBKAG_00415	COG2131	COG0035	318	730	noOperon	0.96
MGAJBKAG_00415	MGAJBKAG_00416	COG0035	COG0394	-22	934	Operon	0.98
MGAJBKAG_00416	MGAJBKAG_00417	COG0394	COG0009	85	929	Operon	0.94
MGAJBKAG_00417	MGAJBKAG_00418	COG0009	COG2890	158	927	Operon	0.89
MGAJBKAG_00418	MGAJBKAG_00419	COG2890	COG0216	-7	993	Operon	0.97
MGAJBKAG_00419	MGAJBKAG_00420	COG0216	COG3872	62	469	Operon	0.73
MGAJBKAG_00420	MGAJBKAG_00421	COG3872	COG0254	4	548	Operon	0.97
MGAJBKAG_00421	MGAJBKAG_00422	COG0254	COG0842	128	468	noOperon	0.8
MGAJBKAG_00422	MGAJBKAG_00423	COG0842	COG1131	15	998	Operon	0.97
MGAJBKAG_00423	MGAJBKAG_00424	COG1131	COG2509	319	296	noOperon	1
MGAJBKAG_00424	MGAJBKAG_00425	COG2509	COG0457	47	246	noOperon	0.5
MGAJBKAG_00425	MGAJBKAG_00426	COG0457	COG0017	14	391	Operon	0.89
MGAJBKAG_00426	MGAJBKAG_00427	COG0017	ROG4592	204	NA	noOperon	1
MGAJBKAG_00427	MGAJBKAG_00428	ROG4592	COG0516	41	NA	Operon	0.72
MGAJBKAG_00429	MGAJBKAG_00430	COG1638	COG3090	-7	999	Operon	0.97
MGAJBKAG_00430	MGAJBKAG_00431	COG3090	COG1593	-3	999	Operon	0.97
MGAJBKAG_00432	MGAJBKAG_00433	COG1905	COG4624	2	999	Operon	0.97
MGAJBKAG_00433	MGAJBKAG_00434	COG4624	COG1894	3	999	Operon	0.97
MGAJBKAG_00434	MGAJBKAG_00435	COG1894	NA	30	NA	Operon	0.81
MGAJBKAG_00435	MGAJBKAG_00436	NA	NA	-52	NA	Operon	0.99
MGAJBKAG_00436	MGAJBKAG_00437	NA	COG2204	275	NA	noOperon	1
MGAJBKAG_00437	MGAJBKAG_00438	COG2204	COG4624	2	209	Operon	0.89
MGAJBKAG_00438	MGAJBKAG_00439	COG4624	COG2313	287	NA	noOperon	1
MGAJBKAG_00439	MGAJBKAG_00440	COG2313	COG0524	-3	987	Operon	0.97
MGAJBKAG_00440	MGAJBKAG_00441	COG0524	COG1304	45	491	Operon	0.86
MGAJBKAG_00441	MGAJBKAG_00442	COG1304	NA	280	NA	noOperon	1
MGAJBKAG_00442	MGAJBKAG_00443	NA	NA	63	NA	Operon	0.96
MGAJBKAG_00443	MGAJBKAG_00444	NA	NA	198	NA	Operon	0.91
MGAJBKAG_00444	MGAJBKAG_00445	NA	ROG5104	614	NA	noOperon	1
MGAJBKAG_00445	MGAJBKAG_00446	ROG5104	ROG2644	232	NA	noOperon	1
MGAJBKAG_00446	MGAJBKAG_00447	ROG2644	COG0353	67	NA	noOperon	0.55
MGAJBKAG_00447	MGAJBKAG_00448	COG0353	COG0718	78	998	Operon	0.96
MGAJBKAG_00448	MGAJBKAG_00449	COG0718	COG2812	30	979	Operon	0.96
MGAJBKAG_00449	MGAJBKAG_00450	COG2812	NA	462	NA	noOperon	1
MGAJBKAG_00450	MGAJBKAG_00451	NA	NA	16	NA	Operon	0.97
MGAJBKAG_00451	MGAJBKAG_00452	NA	COG0590	74	NA	noOperon	0.63
MGAJBKAG_00452	MGAJBKAG_00453	COG0590	NA	253	NA	noOperon	1
MGAJBKAG_00453	MGAJBKAG_00454	NA	ROG2895	229	NA	noOperon	1
MGAJBKAG_00454	MGAJBKAG_00455	ROG2895	COG0362	77	NA	noOperon	0.66
MGAJBKAG_00455	MGAJBKAG_00456	COG0362	COG3875	34	175	Operon	0.68
MGAJBKAG_00456	MGAJBKAG_00457	COG3875	COG1070	22	203	Operon	0.76
MGAJBKAG_00457	MGAJBKAG_00458	COG1070	COG1028	56	849	Operon	0.95
MGAJBKAG_00458	MGAJBKAG_00459	COG1028	ROG8174	160	NA	noOperon	0.99
MGAJBKAG_00461	MGAJBKAG_00462	ROG1084	NA	113	NA	noOperon	0.9
MGAJBKAG_00463	MGAJBKAG_00464	NA	ROG2846	246	NA	noOperon	1
MGAJBKAG_00464	MGAJBKAG_00465	ROG2846	COG1937	346	NA	noOperon	1
MGAJBKAG_00465	MGAJBKAG_00466	COG1937	COG2217	16	853	Operon	0.97
MGAJBKAG_00466	MGAJBKAG_00467	COG2217	COG1775	35	NA	Operon	0.77
MGAJBKAG_00467	MGAJBKAG_00468	COG1775	COG1775	28	NA	Operon	0.97
MGAJBKAG_00468	MGAJBKAG_00469	COG1775	COG1924	10	999	Operon	0.97
MGAJBKAG_00470	MGAJBKAG_00471	COG1172	COG1172	4	NA	Operon	0.97
MGAJBKAG_00471	MGAJBKAG_00472	COG1172	COG1129	3	998	Operon	0.97
MGAJBKAG_00472	MGAJBKAG_00473	COG1129	ROG3584	111	NA	noOperon	0.89
MGAJBKAG_00473	MGAJBKAG_00474	ROG3584	COG3601	449	NA	noOperon	1
MGAJBKAG_00476	MGAJBKAG_00477	COG0798	ROG1890	31	NA	Operon	0.8
MGAJBKAG_00477	MGAJBKAG_00478	ROG1890	ROG3109	95	NA	noOperon	0.81
MGAJBKAG_00478	MGAJBKAG_00479	ROG3109	COG0701	14	NA	Operon	0.89
MGAJBKAG_00479	MGAJBKAG_00480	COG0701	COG0640	69	831	Operon	0.94
MGAJBKAG_00481	MGAJBKAG_00482	NA	COG1773	352	NA	noOperon	1
MGAJBKAG_00482	MGAJBKAG_00483	COG1773	COG1592	27	999	Operon	0.97
MGAJBKAG_00483	MGAJBKAG_00484	COG1592	COG0454	474	636	noOperon	1
MGAJBKAG_00484	MGAJBKAG_00485	COG0454	COG1454	49	690	Operon	0.94
MGAJBKAG_00486	MGAJBKAG_00487	NA	COG1136	11	NA	Operon	0.91
MGAJBKAG_00487	MGAJBKAG_00488	COG1136	COG0642	116	888	Operon	0.91
MGAJBKAG_00488	MGAJBKAG_00489	COG0642	COG0745	14	997	Operon	0.97
MGAJBKAG_00490	MGAJBKAG_00491	COG1489	COG1959	546	282	noOperon	1
MGAJBKAG_00491	MGAJBKAG_00492	COG1959	COG1151	117	812	Operon	0.86
MGAJBKAG_00493	MGAJBKAG_00494	COG0697	COG4684	68	NA	noOperon	0.56
MGAJBKAG_00494	MGAJBKAG_00495	COG4684	COG3191	1166	416	noOperon	1
MGAJBKAG_00495	MGAJBKAG_00496	COG3191	NA	609	NA	noOperon	1
MGAJBKAG_00496	MGAJBKAG_00497	NA	COG1963	210	NA	noOperon	1
MGAJBKAG_00497	MGAJBKAG_00498	COG1963	COG1915	257	NA	noOperon	1
MGAJBKAG_00498	MGAJBKAG_00499	COG1915	COG1704	134	NA	noOperon	0.96
MGAJBKAG_00499	MGAJBKAG_00500	COG1704	NA	-3	NA	Operon	0.95
MGAJBKAG_00500	MGAJBKAG_00501	NA	NA	0	NA	Operon	0.94
MGAJBKAG_00501	MGAJBKAG_00502	NA	COG0535	108	NA	noOperon	0.88
MGAJBKAG_00503	MGAJBKAG_00504	COG3857	COG1074	-3	999	Operon	0.97
MGAJBKAG_00505	MGAJBKAG_00506	NA	COG3859	202	NA	noOperon	1
MGAJBKAG_00507	MGAJBKAG_00508	COG1052	COG1001	1511	373	noOperon	0.98
MGAJBKAG_00510	MGAJBKAG_00511	COG1566	COG1136	35	558	Operon	0.93
MGAJBKAG_00511	MGAJBKAG_00512	COG1136	COG0577	-3	998	Operon	0.97
MGAJBKAG_00514	MGAJBKAG_00515	COG2208	COG0037	1338	564	noOperon	0.99
MGAJBKAG_00515	MGAJBKAG_00516	COG0037	COG0465	145	887	Operon	0.87
MGAJBKAG_00516	MGAJBKAG_00517	COG0465	COG2987	89	NA	noOperon	0.76
MGAJBKAG_00517	MGAJBKAG_00518	COG2987	COG1142	307	189	noOperon	1
MGAJBKAG_00518	MGAJBKAG_00519	COG1142	COG2414	0	943	Operon	0.97
MGAJBKAG_00519	MGAJBKAG_00520	COG2414	COG1977	32	869	Operon	0.96
MGAJBKAG_00520	MGAJBKAG_00521	COG1977	COG0446	46	284	Operon	0.53
MGAJBKAG_00522	MGAJBKAG_00523	COG0694	COG1388	117	NA	noOperon	0.92
MGAJBKAG_00524	MGAJBKAG_00525	COG2078	COG2373	8	NA	Operon	0.92
MGAJBKAG_00525	MGAJBKAG_00526	COG2373	COG0534	1566	155	noOperon	0.98
MGAJBKAG_00526	MGAJBKAG_00527	COG0534	COG0209	527	548	noOperon	1
MGAJBKAG_00527	MGAJBKAG_00528	COG0209	ROG3841	84	NA	noOperon	0.72
MGAJBKAG_00528	MGAJBKAG_00529	ROG3841	COG0183	7	NA	Operon	0.92
MGAJBKAG_00530	MGAJBKAG_00531	ROG7838	NA	32	NA	Operon	0.79
MGAJBKAG_00532	MGAJBKAG_00533	COG1686	COG0492	33	492	Operon	0.9
MGAJBKAG_00533	MGAJBKAG_00534	COG0492	COG2811	544	NA	noOperon	1
MGAJBKAG_00534	MGAJBKAG_00535	COG2811	COG1269	-13	999	Operon	0.97
MGAJBKAG_00535	MGAJBKAG_00536	COG1269	COG0636	7	999	Operon	0.97
MGAJBKAG_00536	MGAJBKAG_00537	COG0636	COG1390	1	998	Operon	0.97
MGAJBKAG_00537	MGAJBKAG_00538	COG1390	COG1527	29	999	Operon	0.96
MGAJBKAG_00538	MGAJBKAG_00539	COG1527	COG1436	-13	999	Operon	0.97
MGAJBKAG_00539	MGAJBKAG_00540	COG1436	COG1155	9	999	Operon	0.97
MGAJBKAG_00540	MGAJBKAG_00541	COG1155	COG1156	-7	999	Operon	0.97
MGAJBKAG_00541	MGAJBKAG_00542	COG1156	COG1394	65	999	Operon	0.96
MGAJBKAG_00542	MGAJBKAG_00543	COG1394	COG0612	146	147	noOperon	0.98
MGAJBKAG_00543	MGAJBKAG_00544	COG0612	COG0018	60	478	Operon	0.76
MGAJBKAG_00544	MGAJBKAG_00545	COG0018	COG2220	69	175	noOperon	0.7
MGAJBKAG_00545	MGAJBKAG_00546	COG2220	COG0504	81	608	Operon	0.82
MGAJBKAG_00546	MGAJBKAG_00547	COG0504	COG1158	349	971	Operon	0.67
MGAJBKAG_00547	MGAJBKAG_00548	COG1158	COG0392	115	NA	noOperon	0.91
MGAJBKAG_00548	MGAJBKAG_00549	COG0392	COG0350	16	156	Operon	0.84
MGAJBKAG_00549	MGAJBKAG_00550	COG0350	COG4463	136	NA	noOperon	0.96
MGAJBKAG_00550	MGAJBKAG_00551	COG4463	COG3880	23	990	Operon	0.97
MGAJBKAG_00551	MGAJBKAG_00552	COG3880	COG3869	15	999	Operon	0.97
MGAJBKAG_00552	MGAJBKAG_00553	COG3869	COG0542	-10	838	Operon	0.98
MGAJBKAG_00553	MGAJBKAG_00554	COG0542	NA	159	NA	noOperon	0.98
MGAJBKAG_00554	MGAJBKAG_00555	NA	COG0095	23	NA	Operon	0.85
MGAJBKAG_00555	MGAJBKAG_00556	COG0095	COG1066	99	253	noOperon	0.91
MGAJBKAG_00558	MGAJBKAG_00559	COG1329	COG4956	211	613	noOperon	0.9
MGAJBKAG_00559	MGAJBKAG_00560	COG4956	COG0245	5	810	Operon	0.98
MGAJBKAG_00560	MGAJBKAG_00561	COG0245	COG0517	-25	340	Operon	0.97
MGAJBKAG_00561	MGAJBKAG_00562	COG0517	COG0008	412	731	noOperon	0.99
MGAJBKAG_00562	MGAJBKAG_00563	COG0008	COG0215	-19	826	Operon	0.98
MGAJBKAG_00563	MGAJBKAG_00564	COG0215	COG1939	0	694	Operon	0.98
MGAJBKAG_00564	MGAJBKAG_00565	COG1939	COG1351	450	380	noOperon	1
MGAJBKAG_00565	MGAJBKAG_00566	COG1351	COG0566	60	281	noOperon	0.63
MGAJBKAG_00566	MGAJBKAG_00567	COG0566	COG1595	70	676	Operon	0.9
MGAJBKAG_00567	MGAJBKAG_00568	COG1595	NA	814	NA	noOperon	1
MGAJBKAG_00569	MGAJBKAG_00570	COG3976	COG0716	38	195	Operon	0.61
MGAJBKAG_00571	MGAJBKAG_00572	COG1638	COG3090	220	999	Operon	0.9
MGAJBKAG_00572	MGAJBKAG_00573	COG3090	COG1593	-3	999	Operon	0.97
MGAJBKAG_00573	MGAJBKAG_00574	COG1593	COG3717	77	502	Operon	0.68
MGAJBKAG_00575	MGAJBKAG_00576	COG0697	COG1282	131	130	noOperon	0.97
MGAJBKAG_00576	MGAJBKAG_00577	COG1282	COG3288	-13	999	Operon	0.97
MGAJBKAG_00577	MGAJBKAG_00578	COG3288	COG3288	40	NA	Operon	0.96
MGAJBKAG_00579	MGAJBKAG_00580	NA	NA	29	NA	Operon	0.96
MGAJBKAG_00580	MGAJBKAG_00581	NA	NA	36	NA	Operon	0.96
MGAJBKAG_00581	MGAJBKAG_00582	NA	COG0690	333	NA	noOperon	1
MGAJBKAG_00582	MGAJBKAG_00583	COG0690	COG0250	58	999	Operon	0.96
MGAJBKAG_00583	MGAJBKAG_00584	COG0250	COG0080	44	998	Operon	0.96
MGAJBKAG_00584	MGAJBKAG_00585	COG0080	COG0081	69	999	Operon	0.96
MGAJBKAG_00585	MGAJBKAG_00586	COG0081	COG0244	261	999	Operon	0.87
MGAJBKAG_00586	MGAJBKAG_00587	COG0244	COG0222	72	999	Operon	0.96
MGAJBKAG_00587	MGAJBKAG_00588	COG0222	COG0085	310	988	Operon	0.79
MGAJBKAG_00588	MGAJBKAG_00589	COG0085	COG0086	25	999	Operon	0.97
MGAJBKAG_00589	MGAJBKAG_00590	COG0086	COG1358	134	957	Operon	0.92
MGAJBKAG_00590	MGAJBKAG_00591	COG1358	COG0048	115	999	Operon	0.95
MGAJBKAG_00591	MGAJBKAG_00592	COG0048	COG0049	47	999	Operon	0.96
MGAJBKAG_00592	MGAJBKAG_00593	COG0049	COG0480	65	985	Operon	0.96
MGAJBKAG_00593	MGAJBKAG_00594	COG0480	COG0050	48	984	Operon	0.96
MGAJBKAG_00594	MGAJBKAG_00595	COG0050	COG0051	175	999	Operon	0.92
MGAJBKAG_00595	MGAJBKAG_00596	COG0051	COG0087	63	999	Operon	0.96
MGAJBKAG_00596	MGAJBKAG_00597	COG0087	COG0088	15	999	Operon	0.97
MGAJBKAG_00597	MGAJBKAG_00598	COG0088	COG0089	-3	999	Operon	0.97
MGAJBKAG_00598	MGAJBKAG_00599	COG0089	COG0090	75	999	Operon	0.96
MGAJBKAG_00599	MGAJBKAG_00600	COG0090	COG0185	21	999	Operon	0.97
MGAJBKAG_00600	MGAJBKAG_00601	COG0185	COG0091	42	999	Operon	0.96
MGAJBKAG_00601	MGAJBKAG_00602	COG0091	COG0092	5	999	Operon	0.97
MGAJBKAG_00602	MGAJBKAG_00603	COG0092	COG0197	3	999	Operon	0.97
MGAJBKAG_00603	MGAJBKAG_00604	COG0197	COG0255	-10	999	Operon	0.97
MGAJBKAG_00604	MGAJBKAG_00605	COG0255	COG0186	14	999	Operon	0.97
MGAJBKAG_00605	MGAJBKAG_00606	COG0186	COG0093	59	999	Operon	0.96
MGAJBKAG_00606	MGAJBKAG_00607	COG0093	COG0198	57	999	Operon	0.96
MGAJBKAG_00607	MGAJBKAG_00608	COG0198	COG0094	10	999	Operon	0.97
MGAJBKAG_00608	MGAJBKAG_00609	COG0094	COG0199	44	999	Operon	0.96
MGAJBKAG_00609	MGAJBKAG_00610	COG0199	COG0096	44	999	Operon	0.96
MGAJBKAG_00610	MGAJBKAG_00611	COG0096	COG0097	14	999	Operon	0.97
MGAJBKAG_00611	MGAJBKAG_00612	COG0097	COG0256	46	999	Operon	0.96
MGAJBKAG_00612	MGAJBKAG_00613	COG0256	COG0098	16	999	Operon	0.97
MGAJBKAG_00613	MGAJBKAG_00614	COG0098	COG1841	14	999	Operon	0.97
MGAJBKAG_00614	MGAJBKAG_00615	COG1841	COG0200	13	999	Operon	0.97
MGAJBKAG_00615	MGAJBKAG_00616	COG0200	COG0201	2	999	Operon	0.97
MGAJBKAG_00616	MGAJBKAG_00617	COG0201	COG0563	21	934	Operon	0.97
MGAJBKAG_00617	MGAJBKAG_00618	COG0563	COG0024	3	887	Operon	0.97
MGAJBKAG_00618	MGAJBKAG_00619	COG0024	COG2163	20	439	Operon	0.9
MGAJBKAG_00619	MGAJBKAG_00620	COG2163	COG0361	-7	957	Operon	0.97
MGAJBKAG_00620	MGAJBKAG_00621	COG0361	COG0099	167	999	Operon	0.93
MGAJBKAG_00621	MGAJBKAG_00622	COG0099	COG0100	36	999	Operon	0.96
MGAJBKAG_00622	MGAJBKAG_00623	COG0100	COG0522	36	999	Operon	0.96
MGAJBKAG_00623	MGAJBKAG_00624	COG0522	COG0202	71	999	Operon	0.96
MGAJBKAG_00624	MGAJBKAG_00625	COG0202	COG0203	32	999	Operon	0.96
MGAJBKAG_00625	MGAJBKAG_00626	COG0203	COG1122	114	546	noOperon	0.51
MGAJBKAG_00626	MGAJBKAG_00627	COG1122	COG1122	5	NA	Operon	0.97
MGAJBKAG_00627	MGAJBKAG_00628	COG1122	COG0619	-10	999	Operon	0.97
MGAJBKAG_00628	MGAJBKAG_00629	COG0619	COG0101	143	633	noOperon	0.52
MGAJBKAG_00629	MGAJBKAG_00630	COG0101	COG0102	97	962	Operon	0.94
MGAJBKAG_00630	MGAJBKAG_00631	COG0102	COG0103	43	999	Operon	0.96
MGAJBKAG_00631	MGAJBKAG_00632	COG0103	ROG7287	284	NA	noOperon	1
MGAJBKAG_00632	MGAJBKAG_00633	ROG7287	COG1024	2	NA	Operon	0.93
MGAJBKAG_00633	MGAJBKAG_00634	COG1024	COG0171	24	178	Operon	0.76
MGAJBKAG_00634	MGAJBKAG_00635	COG0171	COG2813	-48	NA	Operon	0.99
MGAJBKAG_00635	MGAJBKAG_00636	COG2813	COG0860	59	263	noOperon	0.63
MGAJBKAG_00636	MGAJBKAG_00637	COG0860	COG2078	156	151	noOperon	0.99
MGAJBKAG_00637	MGAJBKAG_00638	COG2078	COG1180	0	818	Operon	0.98
MGAJBKAG_00640	MGAJBKAG_00641	NA	COG0002	502	NA	noOperon	1
MGAJBKAG_00641	MGAJBKAG_00642	COG0002	COG1364	110	999	Operon	0.95
MGAJBKAG_00642	MGAJBKAG_00643	COG1364	COG0548	13	999	Operon	0.97
MGAJBKAG_00643	MGAJBKAG_00644	COG0548	COG4992	178	999	Operon	0.92
MGAJBKAG_00644	MGAJBKAG_00645	COG4992	COG0078	112	999	Operon	0.95
MGAJBKAG_00645	MGAJBKAG_00646	COG0078	COG4794	648	248	noOperon	1
MGAJBKAG_00646	MGAJBKAG_00647	COG4794	NA	258	NA	noOperon	1
MGAJBKAG_00647	MGAJBKAG_00648	NA	COG3839	-48	NA	Operon	0.99
MGAJBKAG_00648	MGAJBKAG_00649	COG3839	COG1940	123	743	Operon	0.77
MGAJBKAG_00649	MGAJBKAG_00650	COG1940	COG4945	380	255	noOperon	1
MGAJBKAG_00650	MGAJBKAG_00651	COG4945	ROG1151	123	NA	noOperon	0.93
MGAJBKAG_00654	MGAJBKAG_00655	COG3206	COG3944	102	NA	noOperon	0.85
MGAJBKAG_00655	MGAJBKAG_00656	COG3944	ROG0445	110	NA	noOperon	0.89
MGAJBKAG_00656	MGAJBKAG_00657	ROG0445	COG4464	-3	NA	Operon	0.95
MGAJBKAG_00657	MGAJBKAG_00658	COG4464	COG0455	24	NA	Operon	0.84
MGAJBKAG_00658	MGAJBKAG_00659	COG0455	COG3206	31	199	Operon	0.68
MGAJBKAG_00659	MGAJBKAG_00660	COG3206	COG1596	17	999	Operon	0.97
MGAJBKAG_00661	MGAJBKAG_00662	COG1086	COG0192	208	131	noOperon	1
MGAJBKAG_00662	MGAJBKAG_00663	COG0192	COG0673	209	457	noOperon	0.99
MGAJBKAG_00663	MGAJBKAG_00664	COG0673	COG2197	41	604	Operon	0.93
MGAJBKAG_00664	MGAJBKAG_00665	COG2197	NA	109	NA	noOperon	0.89
MGAJBKAG_00665	MGAJBKAG_00666	NA	COG3847	88	NA	noOperon	0.76
MGAJBKAG_00666	MGAJBKAG_00667	COG3847	COG3847	149	NA	Operon	0.93
MGAJBKAG_00667	MGAJBKAG_00668	COG3847	COG1989	19	338	Operon	0.82
MGAJBKAG_00668	MGAJBKAG_00669	COG1989	ROG5442	28	NA	Operon	0.82
MGAJBKAG_00669	MGAJBKAG_00670	ROG5442	ROG1900	6	NA	Operon	0.92
MGAJBKAG_00670	MGAJBKAG_00671	ROG1900	COG3745	19	NA	Operon	0.87
MGAJBKAG_00671	MGAJBKAG_00672	COG3745	COG4964	0	996	Operon	0.97
MGAJBKAG_00672	MGAJBKAG_00673	COG4964	COG4963	-19	985	Operon	0.97
MGAJBKAG_00673	MGAJBKAG_00674	COG4963	COG4962	15	992	Operon	0.97
MGAJBKAG_00674	MGAJBKAG_00675	COG4962	COG4965	40	995	Operon	0.96
MGAJBKAG_00675	MGAJBKAG_00676	COG4965	COG2064	14	998	Operon	0.97
MGAJBKAG_00676	MGAJBKAG_00677	COG2064	COG1430	0	NA	Operon	0.94
MGAJBKAG_00677	MGAJBKAG_00678	COG1430	COG2426	74	NA	noOperon	0.63
MGAJBKAG_00678	MGAJBKAG_00679	COG2426	COG0041	339	NA	noOperon	1
MGAJBKAG_00679	MGAJBKAG_00680	COG0041	COG0046	42	999	Operon	0.96
MGAJBKAG_00680	MGAJBKAG_00681	COG0046	COG0034	-21	999	Operon	0.97
MGAJBKAG_00681	MGAJBKAG_00682	COG0034	COG0299	-7	999	Operon	0.97
MGAJBKAG_00682	MGAJBKAG_00683	COG0299	COG0138	5	999	Operon	0.97
MGAJBKAG_00683	MGAJBKAG_00684	COG0138	COG0151	65	999	Operon	0.96
MGAJBKAG_00686	MGAJBKAG_00687	NA	COG4134	213	NA	noOperon	1
MGAJBKAG_00687	MGAJBKAG_00688	COG4134	COG1176	597	614	noOperon	1
MGAJBKAG_00688	MGAJBKAG_00689	COG1176	COG1177	2	999	Operon	0.97
MGAJBKAG_00689	MGAJBKAG_00690	COG1177	COG3842	4	989	Operon	0.97
MGAJBKAG_00690	MGAJBKAG_00691	COG3842	COG0205	15	NA	Operon	0.89
MGAJBKAG_00691	MGAJBKAG_00692	COG0205	COG0546	180	314	noOperon	1
MGAJBKAG_00692	MGAJBKAG_00693	COG0546	ROG0483	724	NA	noOperon	1
MGAJBKAG_00693	MGAJBKAG_00694	ROG0483	COG0778	295	NA	noOperon	1
MGAJBKAG_00694	MGAJBKAG_00695	COG0778	COG0477	86	768	Operon	0.9
MGAJBKAG_00695	MGAJBKAG_00696	COG0477	COG2065	372	296	noOperon	1
MGAJBKAG_00696	MGAJBKAG_00697	COG2065	COG0540	173	999	Operon	0.92
MGAJBKAG_00697	MGAJBKAG_00698	COG0540	COG0044	-16	999	Operon	0.97
MGAJBKAG_00698	MGAJBKAG_00699	COG0044	COG0543	59	915	Operon	0.95
MGAJBKAG_00699	MGAJBKAG_00700	COG0543	COG0167	-10	985	Operon	0.97
MGAJBKAG_00700	MGAJBKAG_00701	COG0167	COG0284	117	999	Operon	0.95
MGAJBKAG_00701	MGAJBKAG_00702	COG0284	COG0461	-25	999	Operon	0.97
MGAJBKAG_00704	MGAJBKAG_00705	COG1573	ROG1493	96	NA	noOperon	0.81
MGAJBKAG_00705	MGAJBKAG_00706	ROG1493	NA	311	NA	noOperon	1
MGAJBKAG_00709	MGAJBKAG_00710	COG1600	ROG1742	147	NA	noOperon	0.98
MGAJBKAG_00710	MGAJBKAG_00711	ROG1742	COG0457	61	194	noOperon	0.64
MGAJBKAG_00711	MGAJBKAG_00712	COG0457	COG1801	141	121	noOperon	0.97
MGAJBKAG_00712	MGAJBKAG_00713	COG1801	COG0389	-3	181	Operon	0.92
MGAJBKAG_00713	MGAJBKAG_00714	COG0389	COG4869	193	NA	noOperon	1
MGAJBKAG_00716	MGAJBKAG_00717	COG1633	COG2057	75	NA	noOperon	0.64
MGAJBKAG_00717	MGAJBKAG_00718	COG2057	COG1788	1	999	Operon	0.97
MGAJBKAG_00718	MGAJBKAG_00719	COG1788	COG3246	254	965	Operon	0.82
MGAJBKAG_00719	MGAJBKAG_00720	COG3246	ROG0493	3	NA	Operon	0.93
MGAJBKAG_00720	MGAJBKAG_00721	ROG0493	COG5012	-7	NA	Operon	0.95
MGAJBKAG_00721	MGAJBKAG_00722	COG5012	ROG1009	-9	NA	Operon	0.96
MGAJBKAG_00722	MGAJBKAG_00723	ROG1009	ROG2205	-10	NA	Operon	0.96
MGAJBKAG_00723	MGAJBKAG_00724	ROG2205	COG1509	-52	NA	Operon	0.99
MGAJBKAG_00724	MGAJBKAG_00725	COG1509	ROG1386	25	NA	Operon	0.84
MGAJBKAG_00725	MGAJBKAG_00726	ROG1386	COG5368	206	NA	noOperon	1
MGAJBKAG_00726	MGAJBKAG_00727	COG5368	ROG0474	62	NA	Operon	0.5
MGAJBKAG_00727	MGAJBKAG_00728	ROG0474	COG0564	16	NA	Operon	0.88
MGAJBKAG_00728	MGAJBKAG_00729	COG0564	COG0682	6	668	Operon	0.98
MGAJBKAG_00729	MGAJBKAG_00730	COG0682	COG0597	-3	998	Operon	0.97
MGAJBKAG_00730	MGAJBKAG_00731	COG0597	COG1734	163	953	Operon	0.9
MGAJBKAG_00731	MGAJBKAG_00732	COG1734	ROG1798	12	NA	Operon	0.9
MGAJBKAG_00732	MGAJBKAG_00733	ROG1798	ROG0142	186	NA	noOperon	0.99
MGAJBKAG_00733	MGAJBKAG_00734	ROG0142	COG1799	25	190	Operon	0.75
MGAJBKAG_00734	MGAJBKAG_00735	COG1799	COG0325	-3	977	Operon	0.97
MGAJBKAG_00735	MGAJBKAG_00736	COG0325	ROG2269	20	NA	Operon	0.87
MGAJBKAG_00737	MGAJBKAG_00738	COG1191	ROG0078	193	275	noOperon	1
MGAJBKAG_00738	MGAJBKAG_00739	ROG0078	COG1873	480	269	noOperon	1
MGAJBKAG_00740	MGAJBKAG_00741	COG0535	COG1191	34	240	Operon	0.64
MGAJBKAG_00741	MGAJBKAG_00742	COG1191	ROG0082	51	914	Operon	0.96
MGAJBKAG_00742	MGAJBKAG_00743	ROG0082	COG0206	112	902	Operon	0.92
MGAJBKAG_00743	MGAJBKAG_00744	COG0206	COG0849	35	999	Operon	0.96
MGAJBKAG_00744	MGAJBKAG_00745	COG0849	COG1589	206	999	Operon	0.91
MGAJBKAG_00745	MGAJBKAG_00746	COG1589	COG0766	15	958	Operon	0.97
MGAJBKAG_00746	MGAJBKAG_00747	COG0766	COG0812	22	999	Operon	0.97
MGAJBKAG_00747	MGAJBKAG_00748	COG0812	COG0773	-3	999	Operon	0.97
MGAJBKAG_00748	MGAJBKAG_00749	COG0773	COG0707	96	999	Operon	0.95
MGAJBKAG_00749	MGAJBKAG_00750	COG0707	COG0772	6	991	Operon	0.97
MGAJBKAG_00750	MGAJBKAG_00751	COG0772	COG0472	75	979	Operon	0.95
MGAJBKAG_00751	MGAJBKAG_00752	COG0472	COG0770	-10	972	Operon	0.97
MGAJBKAG_00752	MGAJBKAG_00753	COG0770	COG0769	-7	999	Operon	0.97
MGAJBKAG_00753	MGAJBKAG_00754	COG0769	COG0768	113	982	Operon	0.94
MGAJBKAG_00754	MGAJBKAG_00755	COG0768	ROG6379	28	NA	Operon	0.82
MGAJBKAG_00755	MGAJBKAG_00756	ROG6379	COG0275	23	NA	Operon	0.85
MGAJBKAG_00756	MGAJBKAG_00757	COG0275	COG2001	21	999	Operon	0.97
MGAJBKAG_00757	MGAJBKAG_00758	COG2001	COG1670	187	230	noOperon	1
MGAJBKAG_00758	MGAJBKAG_00759	COG1670	COG2359	132	NA	noOperon	0.95
MGAJBKAG_00759	MGAJBKAG_00760	COG2359	COG1692	156	639	noOperon	0.6
MGAJBKAG_00760	MGAJBKAG_00761	COG1692	ROG2861	2	NA	Operon	0.93
MGAJBKAG_00761	MGAJBKAG_00762	ROG2861	COG1418	136	NA	noOperon	0.96
MGAJBKAG_00762	MGAJBKAG_00763	COG1418	COG2137	200	536	noOperon	0.95
MGAJBKAG_00763	MGAJBKAG_00764	COG2137	COG0468	189	978	Operon	0.9
MGAJBKAG_00764	MGAJBKAG_00765	COG0468	COG1514	96	681	Operon	0.82
MGAJBKAG_00765	MGAJBKAG_00766	COG1514	COG1058	118	373	noOperon	0.9
MGAJBKAG_00766	MGAJBKAG_00767	COG1058	COG0465	32	629	Operon	0.95
MGAJBKAG_00767	MGAJBKAG_00768	COG0465	ROG2536	21	NA	Operon	0.86
MGAJBKAG_00768	MGAJBKAG_00769	ROG2536	COG0036	119	NA	noOperon	0.92
MGAJBKAG_00769	MGAJBKAG_00770	COG0036	COG1162	-3	865	Operon	0.98
MGAJBKAG_00770	MGAJBKAG_00771	COG1162	COG0515	15	736	Operon	0.97
MGAJBKAG_00771	MGAJBKAG_00772	COG0515	COG0631	27	998	Operon	0.97
MGAJBKAG_00772	MGAJBKAG_00773	COG0631	COG0820	54	634	Operon	0.92
MGAJBKAG_00775	MGAJBKAG_00776	ROG2446	COG1572	38	NA	Operon	0.75
MGAJBKAG_00776	MGAJBKAG_00777	COG1572	COG0810	15	NA	Operon	0.89
MGAJBKAG_00777	MGAJBKAG_00778	COG0810	COG0848	27	999	Operon	0.97
MGAJBKAG_00778	MGAJBKAG_00779	COG0848	COG0811	-40	999	Operon	0.97
MGAJBKAG_00779	MGAJBKAG_00780	COG0811	COG1079	226	NA	noOperon	1
MGAJBKAG_00780	MGAJBKAG_00781	COG1079	COG4603	-13	999	Operon	0.97
MGAJBKAG_00781	MGAJBKAG_00782	COG4603	COG3845	-16	999	Operon	0.97
MGAJBKAG_00782	MGAJBKAG_00783	COG3845	COG1744	93	999	Operon	0.95
MGAJBKAG_00783	MGAJBKAG_00784	COG1744	COG0334	62	209	noOperon	0.66
MGAJBKAG_00784	MGAJBKAG_00785	COG0334	COG0621	92	357	noOperon	0.79
MGAJBKAG_00785	MGAJBKAG_00786	COG0621	COG1597	71	459	Operon	0.64
MGAJBKAG_00786	MGAJBKAG_00787	COG1597	COG1011	44	NA	Operon	0.69
MGAJBKAG_00789	MGAJBKAG_00790	ROG3967	NA	72	NA	noOperon	0.6
MGAJBKAG_00790	MGAJBKAG_00791	NA	COG0613	55	NA	Operon	0.58
MGAJBKAG_00791	MGAJBKAG_00792	COG0613	COG0776	131	153	noOperon	0.97
MGAJBKAG_00792	MGAJBKAG_00793	COG0776	COG1426	159	386	noOperon	0.97
MGAJBKAG_00793	MGAJBKAG_00794	COG1426	COG1674	42	452	Operon	0.82
MGAJBKAG_00794	MGAJBKAG_00795	COG1674	COG1283	114	238	noOperon	0.95
MGAJBKAG_00795	MGAJBKAG_00796	COG1283	COG1968	43	148	Operon	0.62
MGAJBKAG_00796	MGAJBKAG_00797	COG1968	COG1283	-9	148	Operon	0.94
MGAJBKAG_00797	MGAJBKAG_00798	COG1283	ROG3033	101	NA	noOperon	0.84
MGAJBKAG_00798	MGAJBKAG_00799	ROG3033	COG0616	-3	NA	Operon	0.95
MGAJBKAG_00799	MGAJBKAG_00800	COG0616	ROG0529	84	NA	noOperon	0.72
MGAJBKAG_00800	MGAJBKAG_00801	ROG0529	COG1131	-3	NA	Operon	0.95
MGAJBKAG_00801	MGAJBKAG_00802	COG1131	COG0595	18	220	Operon	0.79
MGAJBKAG_00802	MGAJBKAG_00803	COG0595	COG0329	179	741	noOperon	0.51
MGAJBKAG_00803	MGAJBKAG_00804	COG0329	COG0527	2	908	Operon	0.97
MGAJBKAG_00804	MGAJBKAG_00805	COG0527	COG0136	5	997	Operon	0.97
MGAJBKAG_00805	MGAJBKAG_00806	COG0136	COG1036	57	NA	Operon	0.56
MGAJBKAG_00806	MGAJBKAG_00807	COG1036	ROG0469	39	NA	Operon	0.74
MGAJBKAG_00807	MGAJBKAG_00808	ROG0469	COG0289	98	NA	noOperon	0.83
MGAJBKAG_00808	MGAJBKAG_00809	COG0289	ROG0805	193	NA	noOperon	1
MGAJBKAG_00809	MGAJBKAG_00810	ROG0805	COG3352	32	NA	Operon	0.79
MGAJBKAG_00812	MGAJBKAG_00813	COG0726	COG0726	-10	NA	Operon	0.97
MGAJBKAG_00813	MGAJBKAG_00814	COG0726	COG3773	113	464	noOperon	0.71
MGAJBKAG_00814	MGAJBKAG_00815	COG3773	COG1199	119	355	noOperon	0.92
MGAJBKAG_00815	MGAJBKAG_00816	COG1199	COG0648	1	944	Operon	0.97
MGAJBKAG_00816	MGAJBKAG_00817	COG0648	ROG0973	80	NA	noOperon	0.68
MGAJBKAG_00817	MGAJBKAG_00818	ROG0973	COG0463	6	NA	Operon	0.92
MGAJBKAG_00818	MGAJBKAG_00819	COG0463	ROG4474	22	NA	Operon	0.86
MGAJBKAG_00819	MGAJBKAG_00820	ROG4474	COG4825	38	NA	Operon	0.75
MGAJBKAG_00820	MGAJBKAG_00821	COG4825	COG2201	112	NA	noOperon	0.9
MGAJBKAG_00821	MGAJBKAG_00822	COG2201	COG0750	142	745	Operon	0.7
MGAJBKAG_00822	MGAJBKAG_00823	COG0750	COG0144	226	461	noOperon	0.99
MGAJBKAG_00823	MGAJBKAG_00824	COG0144	COG2738	-7	395	Operon	0.95
MGAJBKAG_00824	MGAJBKAG_00825	COG2738	COG0223	52	344	Operon	0.55
MGAJBKAG_00825	MGAJBKAG_00826	COG0223	COG0242	-3	994	Operon	0.97
MGAJBKAG_00826	MGAJBKAG_00827	COG0242	COG1198	51	895	Operon	0.96
MGAJBKAG_00827	MGAJBKAG_00828	COG1198	COG2179	122	NA	noOperon	0.93
MGAJBKAG_00828	MGAJBKAG_00829	COG2179	COG1191	140	541	noOperon	0.71
MGAJBKAG_00829	MGAJBKAG_00830	COG1191	COG0768	85	710	Operon	0.87
MGAJBKAG_00830	MGAJBKAG_00831	COG0768	COG1559	60	512	Operon	0.81
MGAJBKAG_00831	MGAJBKAG_00832	COG1559	COG0816	-31	978	Operon	0.97
MGAJBKAG_00832	MGAJBKAG_00833	COG0816	COG0667	6	362	Operon	0.9
MGAJBKAG_00833	MGAJBKAG_00834	COG0667	COG4472	-3	153	Operon	0.93
MGAJBKAG_00834	MGAJBKAG_00835	COG4472	COG0013	28	465	Operon	0.9
MGAJBKAG_00835	MGAJBKAG_00836	COG0013	COG0628	116	335	noOperon	0.93
MGAJBKAG_00836	MGAJBKAG_00837	COG0628	NA	81	NA	noOperon	0.69
MGAJBKAG_00837	MGAJBKAG_00838	NA	COG0482	63	NA	noOperon	0.51
MGAJBKAG_00838	MGAJBKAG_00839	COG0482	COG0822	7	960	Operon	0.97
MGAJBKAG_00839	MGAJBKAG_00840	COG0822	COG1104	44	998	Operon	0.96
MGAJBKAG_00840	MGAJBKAG_00841	COG1104	COG1959	49	994	Operon	0.96
MGAJBKAG_00841	MGAJBKAG_00842	COG1959	COG2256	143	441	noOperon	0.91
MGAJBKAG_00842	MGAJBKAG_00843	COG2256	COG0173	343	590	noOperon	1
MGAJBKAG_00843	MGAJBKAG_00844	COG0173	COG0124	72	994	Operon	0.96
MGAJBKAG_00844	MGAJBKAG_00845	COG0124	COG0760	13	486	Operon	0.95
MGAJBKAG_00845	MGAJBKAG_00846	COG0760	COG0491	61	484	Operon	0.76
MGAJBKAG_00846	MGAJBKAG_00847	COG0491	COG1490	55	394	Operon	0.63
MGAJBKAG_00847	MGAJBKAG_00848	COG1490	COG0317	34	801	Operon	0.96
MGAJBKAG_00848	MGAJBKAG_00849	COG0317	COG0608	71	941	Operon	0.95
MGAJBKAG_00849	MGAJBKAG_00850	COG0608	ROG5406	22	NA	Operon	0.86
MGAJBKAG_00850	MGAJBKAG_00851	ROG5406	COG1240	88	NA	noOperon	0.76
MGAJBKAG_00851	MGAJBKAG_00852	COG1240	COG1239	-3	999	Operon	0.97
MGAJBKAG_00852	MGAJBKAG_00853	COG1239	COG3829	120	NA	noOperon	0.93
MGAJBKAG_00853	MGAJBKAG_00854	COG3829	COG1181	89	NA	noOperon	0.76
MGAJBKAG_00854	MGAJBKAG_00855	COG1181	NA	77	NA	noOperon	0.66
MGAJBKAG_00855	MGAJBKAG_00856	NA	COG0496	76	NA	noOperon	0.65
MGAJBKAG_00856	MGAJBKAG_00857	COG0496	COG1285	10	629	Operon	0.97
MGAJBKAG_00857	MGAJBKAG_00858	COG1285	COG1413	125	NA	noOperon	0.94
MGAJBKAG_00858	MGAJBKAG_00859	COG1413	ROG5462	206	NA	noOperon	1
MGAJBKAG_00859	MGAJBKAG_00860	ROG5462	COG0240	51	NA	Operon	0.62
MGAJBKAG_00860	MGAJBKAG_00861	COG0240	COG0344	-3	997	Operon	0.97
MGAJBKAG_00861	MGAJBKAG_00862	COG0344	COG1160	21	781	Operon	0.97
MGAJBKAG_00862	MGAJBKAG_00863	COG1160	COG0760	162	503	noOperon	0.89
MGAJBKAG_00863	MGAJBKAG_00864	COG0760	ROG3071	70	NA	noOperon	0.58
MGAJBKAG_00864	MGAJBKAG_00865	ROG3071	ROG8351	17	NA	Operon	0.88
MGAJBKAG_00865	MGAJBKAG_00866	ROG8351	COG0539	160	NA	noOperon	0.99
MGAJBKAG_00866	MGAJBKAG_00867	COG0539	COG0204	63	702	Operon	0.92
MGAJBKAG_00867	MGAJBKAG_00868	COG0204	COG0283	-12	919	Operon	0.98
MGAJBKAG_00868	MGAJBKAG_00869	COG0283	NA	70	NA	noOperon	0.58
MGAJBKAG_00869	MGAJBKAG_00870	NA	COG1187	22	NA	Operon	0.86
MGAJBKAG_00870	MGAJBKAG_00871	COG1187	COG3874	128	322	noOperon	0.96
MGAJBKAG_00871	MGAJBKAG_00872	COG3874	ROG1000	37	NA	Operon	0.75
MGAJBKAG_00872	MGAJBKAG_00873	ROG1000	COG1386	41	NA	Operon	0.72
MGAJBKAG_00873	MGAJBKAG_00874	COG1386	COG1354	-13	999	Operon	0.97
MGAJBKAG_00874	MGAJBKAG_00875	COG1354	COG0180	-3	515	Operon	0.97
MGAJBKAG_00875	MGAJBKAG_00876	COG0180	COG1994	45	715	Operon	0.95
MGAJBKAG_00876	MGAJBKAG_00877	COG1994	COG0019	25	261	Operon	0.73
MGAJBKAG_00877	MGAJBKAG_00878	COG0019	COG1924	159	210	noOperon	0.99
MGAJBKAG_00878	MGAJBKAG_00879	COG1924	COG3581	8	989	Operon	0.97
MGAJBKAG_00879	MGAJBKAG_00880	COG3581	COG3580	-3	997	Operon	0.97
MGAJBKAG_00880	MGAJBKAG_00881	COG3580	ROG0020	32	192	Operon	0.68
MGAJBKAG_00881	MGAJBKAG_00882	ROG0020	ROG0072	17	804	Operon	0.97
MGAJBKAG_00882	MGAJBKAG_00883	ROG0072	ROG0067	22	831	Operon	0.97
MGAJBKAG_00883	MGAJBKAG_00884	ROG0067	COG3360	25	NA	Operon	0.84
MGAJBKAG_00884	MGAJBKAG_00885	COG3360	COG1191	50	NA	Operon	0.63
MGAJBKAG_00885	MGAJBKAG_00886	COG1191	COG2172	-37	999	Operon	0.97
MGAJBKAG_00886	MGAJBKAG_00887	COG2172	COG1366	5	999	Operon	0.97
MGAJBKAG_00887	MGAJBKAG_00888	COG1366	COG1686	155	841	Operon	0.79
MGAJBKAG_00888	MGAJBKAG_00889	COG1686	COG0213	111	407	noOperon	0.82
MGAJBKAG_00889	MGAJBKAG_00890	COG0213	COG4974	-34	538	Operon	0.99
MGAJBKAG_00890	MGAJBKAG_00891	COG4974	COG1300	123	321	noOperon	0.95
MGAJBKAG_00891	MGAJBKAG_00892	COG1300	COG1379	85	422	noOperon	0.59
MGAJBKAG_00892	MGAJBKAG_00893	COG1379	COG0494	1	272	Operon	0.89
MGAJBKAG_00893	MGAJBKAG_00894	COG0494	ROG0906	259	NA	noOperon	1
MGAJBKAG_00896	MGAJBKAG_00897	COG1014	COG1013	-7	999	Operon	0.97
MGAJBKAG_00897	MGAJBKAG_00898	COG1013	COG0674	4	999	Operon	0.97
MGAJBKAG_00898	MGAJBKAG_00899	COG0674	COG1146	18	999	Operon	0.97
MGAJBKAG_00899	MGAJBKAG_00900	COG1146	COG3426	20	360	Operon	0.84
MGAJBKAG_00900	MGAJBKAG_00901	COG3426	COG0334	49	701	Operon	0.94
MGAJBKAG_00901	MGAJBKAG_00902	COG0334	COG0280	46	967	Operon	0.96
MGAJBKAG_00902	MGAJBKAG_00903	COG0280	COG3829	369	814	noOperon	0.93
MGAJBKAG_00903	MGAJBKAG_00904	COG3829	COG1250	-3	368	Operon	0.93
MGAJBKAG_00905	MGAJBKAG_00906	COG1185	COG0184	33	998	Operon	0.96
MGAJBKAG_00906	MGAJBKAG_00907	COG0184	COG0196	158	981	Operon	0.92
MGAJBKAG_00907	MGAJBKAG_00908	COG0196	COG0130	21	994	Operon	0.97
MGAJBKAG_00908	MGAJBKAG_00909	COG0130	COG0618	4	843	Operon	0.97
MGAJBKAG_00909	MGAJBKAG_00910	COG0618	COG0858	0	889	Operon	0.97
MGAJBKAG_00910	MGAJBKAG_00911	COG0858	COG1550	20	681	Operon	0.97
MGAJBKAG_00911	MGAJBKAG_00912	COG1550	COG0532	26	475	Operon	0.91
MGAJBKAG_00912	MGAJBKAG_00913	COG0532	COG2740	43	995	Operon	0.96
MGAJBKAG_00913	MGAJBKAG_00914	COG2740	COG0195	28	972	Operon	0.97
MGAJBKAG_00914	MGAJBKAG_00915	COG0195	COG0779	62	997	Operon	0.96
MGAJBKAG_00916	MGAJBKAG_00917	ROG1681	COG0480	194	NA	noOperon	1
MGAJBKAG_00918	MGAJBKAG_00919	NA	COG0438	6	NA	Operon	0.92
MGAJBKAG_00919	MGAJBKAG_00920	COG0438	COG0438	-3	NA	Operon	0.97
MGAJBKAG_00920	MGAJBKAG_00921	COG0438	NA	71	NA	noOperon	0.59
MGAJBKAG_00923	MGAJBKAG_00924	NA	COG2403	165	NA	noOperon	0.99
MGAJBKAG_00924	MGAJBKAG_00925	COG2403	COG0466	200	NA	noOperon	1
MGAJBKAG_00925	MGAJBKAG_00926	COG0466	COG1067	258	983	Operon	0.84
MGAJBKAG_00926	MGAJBKAG_00927	COG1067	COG1219	135	975	Operon	0.93
MGAJBKAG_00927	MGAJBKAG_00928	COG1219	COG0740	12	995	Operon	0.97
MGAJBKAG_00928	MGAJBKAG_00929	COG0740	COG0544	27	955	Operon	0.97
MGAJBKAG_00929	MGAJBKAG_00930	COG0544	COG1526	758	261	noOperon	1
MGAJBKAG_00930	MGAJBKAG_00931	COG1526	COG0746	-10	988	Operon	0.97
MGAJBKAG_00931	MGAJBKAG_00932	COG0746	COG1767	-12	NA	Operon	0.96
MGAJBKAG_00932	MGAJBKAG_00933	COG1767	COG1767	64	NA	Operon	0.96
MGAJBKAG_00933	MGAJBKAG_00934	COG1767	COG1907	361	737	noOperon	0.98
MGAJBKAG_00936	MGAJBKAG_00937	COG1767	ROG1518	-52	NA	Operon	0.99
MGAJBKAG_00937	MGAJBKAG_00938	ROG1518	NA	-30	NA	Operon	0.98
MGAJBKAG_00938	MGAJBKAG_00939	NA	ROG0511	-19	NA	Operon	0.97
MGAJBKAG_00939	MGAJBKAG_00940	ROG0511	COG0777	-7	NA	Operon	0.95
MGAJBKAG_00940	MGAJBKAG_00941	COG0777	ROG0835	23	NA	Operon	0.85
MGAJBKAG_00941	MGAJBKAG_00942	ROG0835	ROG0487	37	NA	Operon	0.75
MGAJBKAG_00942	MGAJBKAG_00943	ROG0487	COG4770	15	NA	Operon	0.89
MGAJBKAG_00943	MGAJBKAG_00944	COG4770	COG1883	41	251	Operon	0.56
MGAJBKAG_00944	MGAJBKAG_00945	COG1883	COG1363	221	137	noOperon	1
MGAJBKAG_00945	MGAJBKAG_00946	COG1363	COG1878	10	NA	Operon	0.91
MGAJBKAG_00946	MGAJBKAG_00947	COG1878	ROG1330	40	NA	Operon	0.73
MGAJBKAG_00947	MGAJBKAG_00948	ROG1330	COG0074	-12	NA	Operon	0.96
MGAJBKAG_00948	MGAJBKAG_00949	COG0074	NA	-18	NA	Operon	0.97
MGAJBKAG_00949	MGAJBKAG_00950	NA	COG2508	153	NA	noOperon	0.98
MGAJBKAG_00950	MGAJBKAG_00951	COG2508	COG2233	187	713	noOperon	0.62
MGAJBKAG_00951	MGAJBKAG_00952	COG2233	COG1529	49	869	Operon	0.95
MGAJBKAG_00952	MGAJBKAG_00953	COG1529	COG2080	0	999	Operon	0.97
MGAJBKAG_00953	MGAJBKAG_00954	COG2080	COG1319	9	999	Operon	0.97
MGAJBKAG_00954	MGAJBKAG_00955	COG1319	COG1249	299	192	noOperon	1
MGAJBKAG_00955	MGAJBKAG_00956	COG1249	COG0787	40	484	Operon	0.87
MGAJBKAG_00956	MGAJBKAG_00957	COG0787	COG0063	-37	922	Operon	0.98
MGAJBKAG_00957	MGAJBKAG_00958	COG0063	COG0736	-22	767	Operon	0.99
MGAJBKAG_00958	MGAJBKAG_00959	COG0736	COG1109	1	380	Operon	0.93
MGAJBKAG_00959	MGAJBKAG_00960	COG1109	ROG1045	51	NA	Operon	0.62
MGAJBKAG_00960	MGAJBKAG_00961	ROG1045	COG1624	-3	NA	Operon	0.95
MGAJBKAG_00961	MGAJBKAG_00962	COG1624	COG3635	127	NA	noOperon	0.94
MGAJBKAG_00964	MGAJBKAG_00965	COG3481	COG0561	107	170	noOperon	0.93
MGAJBKAG_00965	MGAJBKAG_00966	COG0561	COG1950	-3	152	Operon	0.93
MGAJBKAG_00966	MGAJBKAG_00967	COG1950	NA	121	NA	noOperon	0.93
MGAJBKAG_00967	MGAJBKAG_00968	NA	ROG8064	11	NA	Operon	0.91
MGAJBKAG_00968	MGAJBKAG_00969	ROG8064	COG3595	57	NA	Operon	0.56
MGAJBKAG_00969	MGAJBKAG_00970	COG3595	COG3877	115	260	noOperon	0.95
MGAJBKAG_00970	MGAJBKAG_00971	COG3877	COG0322	231	NA	noOperon	1
MGAJBKAG_00971	MGAJBKAG_00972	COG0322	COG0178	0	998	Operon	0.97
MGAJBKAG_00972	MGAJBKAG_00973	COG0178	COG0556	23	999	Operon	0.97
MGAJBKAG_00973	MGAJBKAG_00974	COG0556	COG0265	267	641	noOperon	0.97
MGAJBKAG_00974	MGAJBKAG_00975	COG0265	COG0793	7	790	Operon	0.97
MGAJBKAG_00975	MGAJBKAG_00976	COG0793	COG0739	56	826	Operon	0.95
MGAJBKAG_00976	MGAJBKAG_00977	COG0739	COG2177	-34	720	Operon	0.99
MGAJBKAG_00977	MGAJBKAG_00978	COG2177	COG2884	-19	999	Operon	0.97
MGAJBKAG_00978	MGAJBKAG_00979	COG2884	COG3958	97	365	noOperon	0.81
MGAJBKAG_00979	MGAJBKAG_00980	COG3958	COG3959	88	999	Operon	0.95
MGAJBKAG_00980	MGAJBKAG_00981	COG3959	COG1922	30	246	Operon	0.68
MGAJBKAG_00981	MGAJBKAG_00982	COG1922	COG2327	12	801	Operon	0.97
MGAJBKAG_00982	MGAJBKAG_00983	COG2327	ROG1786	-3	NA	Operon	0.95
MGAJBKAG_00983	MGAJBKAG_00984	ROG1786	ROG4926	4	NA	Operon	0.93
MGAJBKAG_00984	MGAJBKAG_00985	ROG4926	COG1186	-3	NA	Operon	0.95
MGAJBKAG_00985	MGAJBKAG_00986	COG1186	COG0653	121	966	Operon	0.93
MGAJBKAG_00986	MGAJBKAG_00987	COG0653	ROG0987	150	NA	noOperon	0.98
MGAJBKAG_00987	MGAJBKAG_00988	ROG0987	COG1544	98	NA	noOperon	0.83
MGAJBKAG_00988	MGAJBKAG_00989	COG1544	ROG5074	81	NA	noOperon	0.69
MGAJBKAG_00989	MGAJBKAG_00990	ROG5074	ROG4219	267	NA	noOperon	1
MGAJBKAG_00990	MGAJBKAG_00991	ROG4219	COG1145	312	NA	noOperon	1
MGAJBKAG_00992	MGAJBKAG_00993	COG1250	COG0282	-3	536	Operon	0.98
MGAJBKAG_00994	MGAJBKAG_00995	COG1149	COG1149	40	NA	Operon	0.96
MGAJBKAG_00995	MGAJBKAG_00996	COG1149	COG1433	60	978	Operon	0.96
MGAJBKAG_00996	MGAJBKAG_00997	COG1433	COG1433	103	NA	Operon	0.95
MGAJBKAG_00997	MGAJBKAG_00998	COG1433	COG0489	-3	808	Operon	0.98
MGAJBKAG_00998	MGAJBKAG_00999	COG0489	ROG5742	121	NA	noOperon	0.93
MGAJBKAG_00999	MGAJBKAG_01000	ROG5742	COG1342	285	NA	noOperon	1
MGAJBKAG_01002	MGAJBKAG_01003	COG0405	COG5577	295	NA	noOperon	1
MGAJBKAG_01003	MGAJBKAG_01004	COG5577	COG0317	93	NA	noOperon	0.79
MGAJBKAG_01006	MGAJBKAG_01007	COG2033	COG0450	58	833	Operon	0.95
MGAJBKAG_01007	MGAJBKAG_01008	COG0450	COG0735	87	716	Operon	0.87
MGAJBKAG_01008	MGAJBKAG_01009	COG0735	COG1361	352	NA	noOperon	1
MGAJBKAG_01009	MGAJBKAG_01010	COG1361	ROG7326	26	NA	Operon	0.83
MGAJBKAG_01010	MGAJBKAG_01011	ROG7326	NA	166	NA	noOperon	0.99
MGAJBKAG_01011	MGAJBKAG_01012	NA	NA	270	NA	noOperon	1
MGAJBKAG_01012	MGAJBKAG_01013	NA	NA	257	NA	noOperon	1
MGAJBKAG_01013	MGAJBKAG_01014	NA	NA	126	NA	noOperon	0.94
MGAJBKAG_01014	MGAJBKAG_01015	NA	COG0765	224	NA	noOperon	1
MGAJBKAG_01015	MGAJBKAG_01016	COG0765	COG0834	247	998	Operon	0.88
MGAJBKAG_01016	MGAJBKAG_01017	COG0834	COG0737	577	406	noOperon	1
MGAJBKAG_01017	MGAJBKAG_01018	COG0737	NA	36	NA	Operon	0.76
MGAJBKAG_01018	MGAJBKAG_01019	NA	COG0127	157	NA	noOperon	0.98
MGAJBKAG_01019	MGAJBKAG_01020	COG0127	COG0689	-22	997	Operon	0.97
MGAJBKAG_01020	MGAJBKAG_01021	COG0689	COG0796	-3	937	Operon	0.97
MGAJBKAG_01021	MGAJBKAG_01022	COG0796	COG0860	147	968	Operon	0.92
MGAJBKAG_01024	MGAJBKAG_01025	COG0438	COG3281	-10	710	Operon	0.98
MGAJBKAG_01025	MGAJBKAG_01026	COG3281	COG0344	45	NA	Operon	0.68
MGAJBKAG_01026	MGAJBKAG_01027	COG0344	ROG1713	182	NA	noOperon	0.99
MGAJBKAG_01027	MGAJBKAG_01028	ROG1713	COG1404	57	NA	Operon	0.56
MGAJBKAG_01028	MGAJBKAG_01029	COG1404	NA	159	NA	noOperon	0.98
MGAJBKAG_01029	MGAJBKAG_01030	NA	NA	44	NA	Operon	0.69
MGAJBKAG_01030	MGAJBKAG_01031	NA	COG1297	81	NA	noOperon	0.69
MGAJBKAG_01031	MGAJBKAG_01032	COG1297	NA	151	NA	noOperon	0.98
MGAJBKAG_01034	MGAJBKAG_01035	COG0074	COG0045	2	999	Operon	0.97
MGAJBKAG_01035	MGAJBKAG_01036	COG0045	COG1014	-13	978	Operon	0.97
MGAJBKAG_01036	MGAJBKAG_01037	COG1014	COG1013	-7	999	Operon	0.97
MGAJBKAG_01037	MGAJBKAG_01038	COG1013	COG0674	4	999	Operon	0.97
MGAJBKAG_01038	MGAJBKAG_01039	COG0674	COG1146	-31	999	Operon	0.97
MGAJBKAG_01039	MGAJBKAG_01040	COG1146	COG1053	44	946	Operon	0.96
MGAJBKAG_01040	MGAJBKAG_01041	COG1053	COG1145	14	905	Operon	0.97
MGAJBKAG_01041	MGAJBKAG_01042	COG1145	COG1145	15	NA	Operon	0.97
MGAJBKAG_01042	MGAJBKAG_01043	COG1145	COG1908	28	954	Operon	0.97
MGAJBKAG_01043	MGAJBKAG_01044	COG1908	COG1148	38	999	Operon	0.96
MGAJBKAG_01044	MGAJBKAG_01045	COG1148	COG1148	141	NA	Operon	0.94
MGAJBKAG_01045	MGAJBKAG_01046	COG1148	COG2048	-3	999	Operon	0.97
MGAJBKAG_01046	MGAJBKAG_01047	COG2048	COG1150	72	999	Operon	0.96
MGAJBKAG_01047	MGAJBKAG_01048	COG1150	COG4666	122	NA	noOperon	0.93
MGAJBKAG_01048	MGAJBKAG_01049	COG4666	COG4729	-21	768	Operon	0.99
MGAJBKAG_01049	MGAJBKAG_01050	COG4729	COG2358	96	707	Operon	0.84
MGAJBKAG_01051	MGAJBKAG_01052	NA	COG2331	155	NA	noOperon	0.98
MGAJBKAG_01052	MGAJBKAG_01053	COG2331	COG5341	191	NA	noOperon	1
MGAJBKAG_01053	MGAJBKAG_01054	COG5341	COG4769	85	859	Operon	0.93
MGAJBKAG_01055	MGAJBKAG_01056	ROG5768	COG1593	318	NA	noOperon	1
MGAJBKAG_01056	MGAJBKAG_01057	COG1593	COG3090	17	999	Operon	0.97
MGAJBKAG_01057	MGAJBKAG_01058	COG3090	COG1638	20	999	Operon	0.97
MGAJBKAG_01058	MGAJBKAG_01059	COG1638	COG1082	111	447	noOperon	0.74
MGAJBKAG_01059	MGAJBKAG_01060	COG1082	COG2358	16	NA	Operon	0.88
MGAJBKAG_01062	MGAJBKAG_01063	COG0726	COG2239	138	222	noOperon	0.98
MGAJBKAG_01063	MGAJBKAG_01064	COG2239	NA	136	NA	noOperon	0.96
MGAJBKAG_01064	MGAJBKAG_01065	NA	COG0534	60	NA	Operon	0.53
MGAJBKAG_01067	MGAJBKAG_01068	COG0176	COG3959	65	988	Operon	0.96
MGAJBKAG_01068	MGAJBKAG_01069	COG3959	COG0698	34	978	Operon	0.96
MGAJBKAG_01069	MGAJBKAG_01070	COG0698	COG3958	4	978	Operon	0.97
MGAJBKAG_01070	MGAJBKAG_01071	COG3958	COG2188	120	315	noOperon	0.95
MGAJBKAG_01071	MGAJBKAG_01072	COG2188	COG3839	68	551	Operon	0.82
MGAJBKAG_01072	MGAJBKAG_01073	COG3839	COG3839	22	NA	Operon	0.97
MGAJBKAG_01073	MGAJBKAG_01074	COG3839	COG1742	3	NA	Operon	0.93
MGAJBKAG_01074	MGAJBKAG_01075	COG1742	COG0395	33	160	Operon	0.7
MGAJBKAG_01075	MGAJBKAG_01076	COG0395	COG1175	14	998	Operon	0.97
MGAJBKAG_01076	MGAJBKAG_01077	COG1175	COG1653	141	982	Operon	0.93
MGAJBKAG_01077	MGAJBKAG_01078	COG1653	COG1070	180	688	noOperon	0.64
MGAJBKAG_01078	MGAJBKAG_01079	COG1070	COG1028	42	849	Operon	0.96
MGAJBKAG_01079	MGAJBKAG_01080	COG1028	COG1012	31	963	Operon	0.96
MGAJBKAG_01080	MGAJBKAG_01081	COG1012	ROG3732	0	NA	Operon	0.94
MGAJBKAG_01081	MGAJBKAG_01082	ROG3732	NA	-3	NA	Operon	0.95
MGAJBKAG_01082	MGAJBKAG_01083	NA	NA	142	NA	noOperon	0.97
MGAJBKAG_01083	MGAJBKAG_01084	NA	COG2801	42	NA	Operon	0.71
MGAJBKAG_01084	MGAJBKAG_01085	COG2801	COG2963	141	975	Operon	0.93
MGAJBKAG_01086	MGAJBKAG_01087	COG0640	COG2217	46	874	Operon	0.96
MGAJBKAG_01087	MGAJBKAG_01088	COG2217	COG0726	127	335	noOperon	0.95
MGAJBKAG_01089	MGAJBKAG_01090	ROG1782	COG4624	-19	NA	Operon	0.97
MGAJBKAG_01090	MGAJBKAG_01091	COG4624	COG1894	102	999	Operon	0.95
MGAJBKAG_01091	MGAJBKAG_01092	COG1894	COG4624	5	999	Operon	0.97
MGAJBKAG_01092	MGAJBKAG_01093	COG4624	COG1894	75	999	Operon	0.96
MGAJBKAG_01093	MGAJBKAG_01094	COG1894	COG1905	-6	999	Operon	0.97
MGAJBKAG_01094	MGAJBKAG_01095	COG1905	COG1396	88	NA	noOperon	0.76
MGAJBKAG_01096	MGAJBKAG_01097	COG1983	ROG3748	28	NA	Operon	0.82
MGAJBKAG_01097	MGAJBKAG_01098	ROG3748	COG1902	176	NA	noOperon	0.99
MGAJBKAG_01102	MGAJBKAG_01103	COG1120	COG0609	-3	998	Operon	0.97
MGAJBKAG_01103	MGAJBKAG_01104	COG0609	COG0614	3	981	Operon	0.97
MGAJBKAG_01104	MGAJBKAG_01105	COG0614	NA	1289	NA	noOperon	1
MGAJBKAG_01105	MGAJBKAG_01106	NA	NA	154	NA	Operon	0.93
MGAJBKAG_01106	MGAJBKAG_01107	NA	COG1737	84	NA	noOperon	0.72
MGAJBKAG_01107	MGAJBKAG_01108	COG1737	COG3876	33	830	Operon	0.96
MGAJBKAG_01108	MGAJBKAG_01109	COG3876	COG0395	206	319	noOperon	1
MGAJBKAG_01109	MGAJBKAG_01110	COG0395	COG1175	2	998	Operon	0.97
MGAJBKAG_01110	MGAJBKAG_01111	COG1175	COG1653	96	982	Operon	0.95
MGAJBKAG_01111	MGAJBKAG_01112	COG1653	COG2103	173	481	noOperon	0.94
MGAJBKAG_01112	MGAJBKAG_01113	COG2103	NA	343	NA	noOperon	1
MGAJBKAG_01113	MGAJBKAG_01114	NA	COG1507	245	NA	noOperon	1
MGAJBKAG_01114	MGAJBKAG_01115	COG1507	COG1098	203	202	noOperon	1
MGAJBKAG_01115	MGAJBKAG_01116	COG1098	ROG1127	139	NA	noOperon	0.97
MGAJBKAG_01116	MGAJBKAG_01117	ROG1127	ROG1117	124	NA	noOperon	0.94
MGAJBKAG_01117	MGAJBKAG_01118	ROG1117	ROG0097	-3	NA	Operon	0.95
MGAJBKAG_01118	MGAJBKAG_01119	ROG0097	COG1694	343	193	noOperon	1
MGAJBKAG_01119	MGAJBKAG_01120	COG1694	COG2244	6	325	Operon	0.88
MGAJBKAG_01120	MGAJBKAG_01121	COG2244	COG2002	196	592	noOperon	0.88
MGAJBKAG_01121	MGAJBKAG_01122	COG2002	COG1197	241	614	noOperon	0.95
MGAJBKAG_01122	MGAJBKAG_01123	COG1197	ROG7499	31	NA	Operon	0.8
MGAJBKAG_01123	MGAJBKAG_01124	ROG7499	COG0370	0	NA	Operon	0.94
MGAJBKAG_01124	MGAJBKAG_01125	COG0370	COG0735	642	735	noOperon	1
MGAJBKAG_01125	MGAJBKAG_01126	COG0735	COG0421	23	150	Operon	0.8
MGAJBKAG_01126	MGAJBKAG_01127	COG0421	ROG7660	30	NA	Operon	0.81
MGAJBKAG_01128	MGAJBKAG_01129	COG0226	COG0573	56	999	Operon	0.96
MGAJBKAG_01129	MGAJBKAG_01130	COG0573	COG0581	3	999	Operon	0.97
MGAJBKAG_01130	MGAJBKAG_01131	COG0581	COG1117	51	999	Operon	0.96
MGAJBKAG_01131	MGAJBKAG_01132	COG1117	COG1117	42	NA	Operon	0.96
MGAJBKAG_01132	MGAJBKAG_01133	COG1117	COG0704	66	999	Operon	0.96
MGAJBKAG_01134	MGAJBKAG_01135	COG0190	COG0771	-19	924	Operon	0.98
MGAJBKAG_01136	MGAJBKAG_01137	COG1595	COG5662	-3	899	Operon	0.97
MGAJBKAG_01137	MGAJBKAG_01138	COG5662	COG2834	31	NA	Operon	0.8
MGAJBKAG_01138	MGAJBKAG_01139	COG2834	COG0265	26	349	Operon	0.79
MGAJBKAG_01139	MGAJBKAG_01140	COG0265	COG1983	191	275	noOperon	1
MGAJBKAG_01141	MGAJBKAG_01142	COG0168	COG0569	49	999	Operon	0.96
MGAJBKAG_01144	MGAJBKAG_01145	COG2206	COG3944	44	135	Operon	0.63
MGAJBKAG_01145	MGAJBKAG_01146	COG3944	NA	565	NA	noOperon	1
MGAJBKAG_01147	MGAJBKAG_01148	COG1744	COG3845	106	999	Operon	0.95
MGAJBKAG_01148	MGAJBKAG_01149	COG3845	COG4603	0	999	Operon	0.97
MGAJBKAG_01149	MGAJBKAG_01150	COG4603	COG1079	46	999	Operon	0.96
MGAJBKAG_01151	MGAJBKAG_01152	COG3119	COG1082	238	359	noOperon	1
MGAJBKAG_01152	MGAJBKAG_01153	COG1082	COG0524	122	903	Operon	0.91
MGAJBKAG_01154	MGAJBKAG_01155	COG2188	COG1840	221	758	noOperon	0.68
MGAJBKAG_01155	MGAJBKAG_01156	COG1840	COG1178	24	999	Operon	0.97
MGAJBKAG_01156	MGAJBKAG_01157	COG1178	COG3842	-18	978	Operon	0.97
MGAJBKAG_01157	MGAJBKAG_01158	COG3842	COG1879	338	787	noOperon	0.93
MGAJBKAG_01158	MGAJBKAG_01159	COG1879	COG1172	84	999	Operon	0.95
MGAJBKAG_01159	MGAJBKAG_01160	COG1172	COG1129	-12	998	Operon	0.97
MGAJBKAG_01160	MGAJBKAG_01161	COG1129	COG3875	232	305	noOperon	1
MGAJBKAG_01161	MGAJBKAG_01162	COG3875	COG1453	17	184	Operon	0.81
MGAJBKAG_01164	MGAJBKAG_01165	COG0673	COG1063	34	990	Operon	0.96
MGAJBKAG_01165	MGAJBKAG_01166	COG1063	COG1737	31	529	Operon	0.93
MGAJBKAG_01166	MGAJBKAG_01167	COG1737	COG0111	42	437	Operon	0.8
MGAJBKAG_01167	MGAJBKAG_01168	COG0111	COG0800	-10	710	Operon	0.98
MGAJBKAG_01169	MGAJBKAG_01171	ROG1671	COG0691	1021	NA	noOperon	1
MGAJBKAG_01171	MGAJBKAG_01172	COG0691	COG2316	75	231	noOperon	0.78
MGAJBKAG_01172	MGAJBKAG_01173	COG2316	COG3808	1126	314	noOperon	1
MGAJBKAG_01173	MGAJBKAG_01174	COG3808	COG1314	147	NA	noOperon	0.98
MGAJBKAG_01176	MGAJBKAG_01177	COG0148	COG0149	22	999	Operon	0.97
MGAJBKAG_01177	MGAJBKAG_01178	COG0149	COG0126	18	999	Operon	0.97
MGAJBKAG_01178	MGAJBKAG_01179	COG0126	COG0057	62	984	Operon	0.96
MGAJBKAG_01179	MGAJBKAG_01180	COG0057	COG2390	-9	666	Operon	0.98
MGAJBKAG_01180	MGAJBKAG_01181	COG2390	COG1508	205	598	noOperon	0.9
MGAJBKAG_01181	MGAJBKAG_01182	COG1508	COG1481	74	276	noOperon	0.76
MGAJBKAG_01183	MGAJBKAG_01184	COG2715	COG0700	29	999	Operon	0.96
MGAJBKAG_01185	MGAJBKAG_01186	COG0391	COG1660	14	971	Operon	0.97
MGAJBKAG_01186	MGAJBKAG_01187	COG1660	COG0363	86	NA	noOperon	0.74
MGAJBKAG_01187	MGAJBKAG_01188	COG0363	COG1820	58	999	Operon	0.96
MGAJBKAG_01188	MGAJBKAG_01189	COG1820	COG2971	13	999	Operon	0.97
MGAJBKAG_01189	MGAJBKAG_01190	COG2971	COG1387	3	NA	Operon	0.93
MGAJBKAG_01190	MGAJBKAG_01191	COG1387	COG1543	108	152	noOperon	0.92
MGAJBKAG_01192	MGAJBKAG_01193	COG3330	COG1543	73	794	Operon	0.92
MGAJBKAG_01194	MGAJBKAG_01195	COG1208	COG0438	74	950	Operon	0.95
MGAJBKAG_01195	MGAJBKAG_01196	COG0438	COG0444	2133	550	noOperon	0.91
MGAJBKAG_01196	MGAJBKAG_01197	COG0444	NA	-12	NA	Operon	0.96
MGAJBKAG_01197	MGAJBKAG_01198	NA	COG1173	91	NA	noOperon	0.78
MGAJBKAG_01198	MGAJBKAG_01199	COG1173	COG0601	192	999	Operon	0.91
MGAJBKAG_01199	MGAJBKAG_01200	COG0601	COG0747	32	981	Operon	0.96
MGAJBKAG_01202	MGAJBKAG_01203	COG0863	COG0474	211	213	noOperon	1
MGAJBKAG_01207	MGAJBKAG_01208	ROG3774	ROG3774	-3	NA	Operon	0.97
MGAJBKAG_01208	MGAJBKAG_01209	ROG3774	COG1566	-3	NA	Operon	0.95
MGAJBKAG_01209	MGAJBKAG_01210	COG1566	COG0577	84	489	Operon	0.6
MGAJBKAG_01211	MGAJBKAG_01212	NA	ROG1712	160	NA	noOperon	0.99
MGAJBKAG_01212	MGAJBKAG_01213	ROG1712	COG2336	3	NA	Operon	0.93
MGAJBKAG_01213	MGAJBKAG_01214	COG2336	ROG2073	37	NA	Operon	0.75
MGAJBKAG_01215	MGAJBKAG_01216	NA	COG1680	1	NA	Operon	0.94
MGAJBKAG_01216	MGAJBKAG_01217	COG1680	COG1680	16	NA	Operon	0.97
MGAJBKAG_01217	MGAJBKAG_01218	COG1680	NA	-43	NA	Operon	0.99
MGAJBKAG_01218	MGAJBKAG_01219	NA	COG1680	87	NA	noOperon	0.75
MGAJBKAG_01219	MGAJBKAG_01220	COG1680	COG1680	166	NA	Operon	0.93
MGAJBKAG_01220	MGAJBKAG_01221	COG1680	COG0078	655	689	noOperon	1
MGAJBKAG_01222	MGAJBKAG_01223	NA	COG0477	426	NA	noOperon	1
MGAJBKAG_01224	MGAJBKAG_01225	COG2707	COG0715	286	NA	noOperon	1
MGAJBKAG_01225	MGAJBKAG_01226	COG0715	COG0600	94	994	Operon	0.95
MGAJBKAG_01226	MGAJBKAG_01227	COG0600	COG1116	35	997	Operon	0.96
MGAJBKAG_01228	MGAJBKAG_01229	NA	COG0172	126	NA	noOperon	0.94
MGAJBKAG_01229	MGAJBKAG_01230	COG0172	COG1013	511	408	noOperon	1
MGAJBKAG_01230	MGAJBKAG_01231	COG1013	COG0674	13	999	Operon	0.97
MGAJBKAG_01231	MGAJBKAG_01232	COG0674	COG1144	-7	999	Operon	0.97
MGAJBKAG_01232	MGAJBKAG_01233	COG1144	COG1014	-3	997	Operon	0.97
MGAJBKAG_01233	MGAJBKAG_01234	COG1014	COG0112	328	893	noOperon	0.62
MGAJBKAG_01234	MGAJBKAG_01235	COG0112	COG0214	53	798	Operon	0.95
MGAJBKAG_01235	MGAJBKAG_01236	COG0214	COG1168	126	NA	noOperon	0.94
MGAJBKAG_01238	MGAJBKAG_01239	NA	COG1190	146	NA	noOperon	0.97
MGAJBKAG_01239	MGAJBKAG_01240	COG1190	COG0782	5	826	Operon	0.97
MGAJBKAG_01240	MGAJBKAG_01241	COG0782	ROG1195	211	NA	noOperon	1
MGAJBKAG_01241	MGAJBKAG_01242	ROG1195	ROG2872	101	NA	noOperon	0.84
MGAJBKAG_01242	MGAJBKAG_01243	ROG2872	COG0042	59	NA	Operon	0.54
MGAJBKAG_01243	MGAJBKAG_01244	COG0042	COG2262	52	423	Operon	0.71
MGAJBKAG_01245	MGAJBKAG_01246	COG4555	NA	-37	NA	Operon	0.99
MGAJBKAG_01247	MGAJBKAG_01248	COG1521	COG2119	170	NA	noOperon	0.99
MGAJBKAG_01248	MGAJBKAG_01249	COG2119	COG0500	15	328	Operon	0.84
MGAJBKAG_01249	MGAJBKAG_01250	COG0500	COG1618	12	NA	Operon	0.9
MGAJBKAG_01250	MGAJBKAG_01251	COG1618	NA	-3	NA	Operon	0.95
MGAJBKAG_01251	MGAJBKAG_01252	NA	ROG4168	23	NA	Operon	0.85
MGAJBKAG_01252	MGAJBKAG_01253	ROG4168	COG2183	110	NA	noOperon	0.89
MGAJBKAG_01253	MGAJBKAG_01254	COG2183	COG2930	85	NA	noOperon	0.73
MGAJBKAG_01254	MGAJBKAG_01255	COG2930	ROG0236	94	NA	noOperon	0.8
MGAJBKAG_01255	MGAJBKAG_01256	ROG0236	ROG0030	111	329	noOperon	0.92
MGAJBKAG_01256	MGAJBKAG_01257	ROG0030	COG1033	47	667	Operon	0.94
MGAJBKAG_01257	MGAJBKAG_01258	COG1033	COG1309	112	445	noOperon	0.75
MGAJBKAG_01259	MGAJBKAG_01260	NA	ROG0026	184	NA	noOperon	0.99
MGAJBKAG_01260	MGAJBKAG_01261	ROG0026	ROG0194	-10	655	Operon	0.98
MGAJBKAG_01262	MGAJBKAG_01263	COG0863	COG0410	21	207	Operon	0.77
MGAJBKAG_01263	MGAJBKAG_01264	COG0410	COG0411	-13	999	Operon	0.97
MGAJBKAG_01264	MGAJBKAG_01265	COG0411	COG4177	8	999	Operon	0.97
MGAJBKAG_01265	MGAJBKAG_01266	COG4177	COG0559	0	999	Operon	0.97
MGAJBKAG_01266	MGAJBKAG_01267	COG0559	COG0683	181	998	Operon	0.92
MGAJBKAG_01267	MGAJBKAG_01268	COG0683	COG1331	152	NA	noOperon	0.98
MGAJBKAG_01268	MGAJBKAG_01269	COG1331	NA	-33	NA	Operon	0.98
MGAJBKAG_01269	MGAJBKAG_01270	NA	NA	261	NA	noOperon	1
MGAJBKAG_01270	MGAJBKAG_01271	NA	COG2197	347	NA	noOperon	1
MGAJBKAG_01272	MGAJBKAG_01273	COG0498	COG1396	4	450	Operon	0.95
MGAJBKAG_01273	MGAJBKAG_01274	COG1396	COG0549	110	133	noOperon	0.92
MGAJBKAG_01274	MGAJBKAG_01275	COG0549	COG0044	72	768	Operon	0.92
MGAJBKAG_01275	MGAJBKAG_01276	COG0044	COG0624	65	890	Operon	0.95
MGAJBKAG_01276	MGAJBKAG_01277	COG0624	COG2080	68	586	Operon	0.85
MGAJBKAG_01277	MGAJBKAG_01278	COG2080	COG2068	9	999	Operon	0.97
MGAJBKAG_01278	MGAJBKAG_01279	COG2068	COG1975	-3	999	Operon	0.97
MGAJBKAG_01279	MGAJBKAG_01280	COG1975	COG0493	35	538	Operon	0.92
MGAJBKAG_01280	MGAJBKAG_01281	COG0493	COG0167	72	997	Operon	0.96
MGAJBKAG_01281	MGAJBKAG_01282	COG0167	COG1319	3	237	Operon	0.88
MGAJBKAG_01282	MGAJBKAG_01283	COG1319	ROG0502	64	NA	noOperon	0.52
MGAJBKAG_01283	MGAJBKAG_01284	ROG0502	COG1529	65	NA	noOperon	0.53
MGAJBKAG_01284	MGAJBKAG_01285	COG1529	COG1529	34	NA	Operon	0.96
MGAJBKAG_01285	MGAJBKAG_01286	COG1529	COG1319	-3	999	Operon	0.97
MGAJBKAG_01286	MGAJBKAG_01287	COG1319	COG2080	-3	999	Operon	0.97
MGAJBKAG_01287	MGAJBKAG_01288	COG2080	COG0402	14	874	Operon	0.97
MGAJBKAG_01288	MGAJBKAG_01289	COG0402	COG0031	58	300	noOperon	0.58
MGAJBKAG_01290	MGAJBKAG_01291	COG0642	COG3238	385	NA	noOperon	1
MGAJBKAG_01291	MGAJBKAG_01292	COG3238	COG0340	99	NA	noOperon	0.83
MGAJBKAG_01292	MGAJBKAG_01293	COG0340	COG1539	-3	422	Operon	0.95
MGAJBKAG_01293	MGAJBKAG_01294	COG1539	COG0294	-10	999	Operon	0.97
MGAJBKAG_01294	MGAJBKAG_01295	COG0294	COG1335	51	185	noOperon	0.52
MGAJBKAG_01295	MGAJBKAG_01296	COG1335	COG3404	124	NA	noOperon	0.94
MGAJBKAG_01296	MGAJBKAG_01297	COG3404	COG1228	0	969	Operon	0.97
MGAJBKAG_01297	MGAJBKAG_01298	COG1228	COG3643	332	996	Operon	0.78
MGAJBKAG_01300	MGAJBKAG_01301	NA	COG1413	101	NA	noOperon	0.84
MGAJBKAG_01301	MGAJBKAG_01302	COG1413	COG3597	308	NA	noOperon	1
MGAJBKAG_01303	MGAJBKAG_01304	ROG0160	COG0182	221	NA	noOperon	1
MGAJBKAG_01304	MGAJBKAG_01305	COG0182	COG1838	37	NA	Operon	0.75
MGAJBKAG_01305	MGAJBKAG_01306	COG1838	COG1951	31	999	Operon	0.96
MGAJBKAG_01306	MGAJBKAG_01307	COG1951	ROG3361	44	NA	Operon	0.69
MGAJBKAG_01307	MGAJBKAG_01308	ROG3361	COG3225	-3	NA	Operon	0.95
MGAJBKAG_01308	MGAJBKAG_01309	COG3225	COG1277	0	988	Operon	0.97
MGAJBKAG_01309	MGAJBKAG_01310	COG1277	COG1131	-7	965	Operon	0.97
MGAJBKAG_01310	MGAJBKAG_01311	COG1131	COG2385	107	166	noOperon	0.93
MGAJBKAG_01311	MGAJBKAG_01312	COG2385	NA	1464	NA	noOperon	0.99
MGAJBKAG_01312	MGAJBKAG_01313	NA	NA	-3	NA	Operon	0.95
MGAJBKAG_01313	MGAJBKAG_01314	NA	COG4608	114	NA	noOperon	0.91
MGAJBKAG_01314	MGAJBKAG_01315	COG4608	COG0444	-12	997	Operon	0.97
MGAJBKAG_01315	MGAJBKAG_01316	COG0444	COG1173	3	997	Operon	0.97
MGAJBKAG_01316	MGAJBKAG_01317	COG1173	COG0601	-3	999	Operon	0.97
MGAJBKAG_01317	MGAJBKAG_01318	COG0601	COG0747	148	981	Operon	0.93
MGAJBKAG_01318	MGAJBKAG_01319	COG0747	COG0587	285	446	noOperon	1
MGAJBKAG_01319	MGAJBKAG_01320	COG0587	ROG5444	-3	NA	Operon	0.95
MGAJBKAG_01320	MGAJBKAG_01321	ROG5444	COG0389	-43	NA	Operon	0.99
MGAJBKAG_01321	MGAJBKAG_01322	COG0389	NA	68	NA	noOperon	0.56
MGAJBKAG_01324	MGAJBKAG_01325	COG0328	COG1579	526	465	noOperon	1
MGAJBKAG_01325	MGAJBKAG_01326	COG1579	COG1734	65	NA	noOperon	0.53
MGAJBKAG_01326	MGAJBKAG_01327	COG1734	NA	288	NA	noOperon	1
MGAJBKAG_01327	MGAJBKAG_01328	NA	NA	8	NA	Operon	0.97
MGAJBKAG_01328	MGAJBKAG_01329	NA	COG0568	111	NA	noOperon	0.89
MGAJBKAG_01329	MGAJBKAG_01330	COG0568	NA	-31	NA	Operon	0.98
MGAJBKAG_01330	MGAJBKAG_01331	NA	COG0358	-3	NA	Operon	0.95
MGAJBKAG_01331	MGAJBKAG_01332	COG0358	COG0574	413	748	noOperon	0.99
MGAJBKAG_01332	MGAJBKAG_01333	COG0574	COG0751	78	633	Operon	0.85
MGAJBKAG_01333	MGAJBKAG_01334	COG0751	COG0752	-7	999	Operon	0.97
MGAJBKAG_01334	MGAJBKAG_01335	COG0752	COG1300	135	NA	noOperon	0.96
MGAJBKAG_01335	MGAJBKAG_01336	COG1300	ROG0383	49	NA	Operon	0.64
MGAJBKAG_01336	MGAJBKAG_01337	ROG0383	COG1381	17	NA	Operon	0.88
MGAJBKAG_01337	MGAJBKAG_01338	COG1381	ROG0049	135	NA	noOperon	0.96
MGAJBKAG_01339	MGAJBKAG_01340	COG2339	COG0217	88	NA	noOperon	0.76
MGAJBKAG_01340	MGAJBKAG_01341	COG0217	ROG5078	205	NA	noOperon	1
MGAJBKAG_01341	MGAJBKAG_01342	ROG5078	COG0234	128	NA	noOperon	0.95
MGAJBKAG_01342	MGAJBKAG_01343	COG0234	COG0459	55	993	Operon	0.96
MGAJBKAG_01344	MGAJBKAG_01345	ROG0134	COG0162	120	351	noOperon	0.93
MGAJBKAG_01347	MGAJBKAG_01348	COG1193	NA	101	NA	noOperon	0.84
MGAJBKAG_01348	MGAJBKAG_01349	NA	COG2323	16	NA	Operon	0.88
MGAJBKAG_01349	MGAJBKAG_01350	COG2323	COG1387	96	NA	noOperon	0.81
MGAJBKAG_01350	MGAJBKAG_01351	COG1387	COG1286	30	290	Operon	0.7
MGAJBKAG_01351	MGAJBKAG_01352	COG1286	COG3027	17	708	Operon	0.97
MGAJBKAG_01352	MGAJBKAG_01353	COG3027	COG0072	91	257	noOperon	0.88
MGAJBKAG_01353	MGAJBKAG_01354	COG0072	COG0016	19	999	Operon	0.97
MGAJBKAG_01354	MGAJBKAG_01355	COG0016	NA	380	NA	noOperon	1
MGAJBKAG_01355	MGAJBKAG_01356	NA	COG0566	69	NA	noOperon	0.57
MGAJBKAG_01356	MGAJBKAG_01357	COG0566	COG0292	60	865	Operon	0.95
MGAJBKAG_01357	MGAJBKAG_01358	COG0292	COG0291	51	999	Operon	0.96
MGAJBKAG_01358	MGAJBKAG_01359	COG0291	COG0290	78	999	Operon	0.96
MGAJBKAG_01359	MGAJBKAG_01360	COG0290	COG0441	478	996	Operon	0.51
MGAJBKAG_01360	MGAJBKAG_01361	COG0441	COG0111	410	566	noOperon	1
MGAJBKAG_01361	MGAJBKAG_01362	COG0111	ROG0090	186	NA	noOperon	0.99
MGAJBKAG_01362	MGAJBKAG_01363	ROG0090	NA	220	NA	noOperon	1
MGAJBKAG_01363	MGAJBKAG_01364	NA	NA	95	NA	Operon	0.95
MGAJBKAG_01364	MGAJBKAG_01365	NA	NA	161	NA	Operon	0.93
MGAJBKAG_01365	MGAJBKAG_01366	NA	COG0410	115	NA	noOperon	0.91
MGAJBKAG_01366	MGAJBKAG_01367	COG0410	COG0411	-13	999	Operon	0.97
MGAJBKAG_01367	MGAJBKAG_01368	COG0411	COG4177	-27	999	Operon	0.97
MGAJBKAG_01368	MGAJBKAG_01369	COG4177	COG0559	2	999	Operon	0.97
MGAJBKAG_01369	MGAJBKAG_01370	COG0559	COG0683	172	998	Operon	0.92
MGAJBKAG_01371	MGAJBKAG_01372	COG2461	COG2461	-9	NA	Operon	0.97
MGAJBKAG_01372	MGAJBKAG_01373	COG2461	NA	339	NA	noOperon	1
MGAJBKAG_01374	MGAJBKAG_01375	NA	NA	108	NA	Operon	0.95
MGAJBKAG_01375	MGAJBKAG_01376	NA	NA	33	NA	Operon	0.96
MGAJBKAG_01376	MGAJBKAG_01377	NA	NA	232	NA	noOperon	1
MGAJBKAG_01379	MGAJBKAG_01380	ROG2487	COG1450	20	NA	Operon	0.87
MGAJBKAG_01380	MGAJBKAG_01381	COG1450	ROG7326	68	NA	noOperon	0.56
MGAJBKAG_01381	MGAJBKAG_01382	ROG7326	NA	43	NA	Operon	0.7
MGAJBKAG_01382	MGAJBKAG_01383	NA	NA	98	NA	noOperon	0.83
MGAJBKAG_01383	MGAJBKAG_01384	NA	COG0507	464	NA	noOperon	1
MGAJBKAG_01384	MGAJBKAG_01385	COG0507	COG0726	200	253	noOperon	1
MGAJBKAG_01386	MGAJBKAG_01387	COG0175	ROG3691	320	NA	noOperon	1
MGAJBKAG_01387	MGAJBKAG_01388	ROG3691	ROG7096	104	NA	noOperon	0.86
MGAJBKAG_01388	MGAJBKAG_01389	ROG7096	COG4930	12	NA	Operon	0.9
MGAJBKAG_01389	MGAJBKAG_01390	COG4930	COG4584	295	147	noOperon	1
MGAJBKAG_01390	MGAJBKAG_01391	COG4584	COG1484	-3	993	Operon	0.97
MGAJBKAG_01392	MGAJBKAG_01393	COG1524	COG3915	-3	NA	Operon	0.95
MGAJBKAG_01393	MGAJBKAG_01394	COG3915	NA	83	NA	noOperon	0.71
MGAJBKAG_01394	MGAJBKAG_01395	NA	COG1070	44	NA	Operon	0.69
MGAJBKAG_01395	MGAJBKAG_01396	COG1070	COG1063	-7	909	Operon	0.97
MGAJBKAG_01396	MGAJBKAG_01397	COG1063	COG1830	3	752	Operon	0.98
MGAJBKAG_01397	MGAJBKAG_01398	COG1830	COG1397	-19	154	Operon	0.96
MGAJBKAG_01398	MGAJBKAG_01399	COG1397	COG0524	-10	869	Operon	0.98
MGAJBKAG_01399	MGAJBKAG_01400	COG0524	COG0619	2	355	Operon	0.91
MGAJBKAG_01400	MGAJBKAG_01401	COG0619	COG1122	-3	999	Operon	0.97
MGAJBKAG_01401	MGAJBKAG_01402	COG1122	ROG1084	160	NA	noOperon	0.99
MGAJBKAG_01402	MGAJBKAG_01403	ROG1084	COG2390	24	NA	Operon	0.84
MGAJBKAG_01403	MGAJBKAG_01404	COG2390	COG1649	1535	NA	noOperon	0.98
MGAJBKAG_01405	MGAJBKAG_01406	COG1714	ROG1754	118	NA	noOperon	0.92
MGAJBKAG_01406	MGAJBKAG_01407	ROG1754	ROG0191	12	NA	Operon	0.9
MGAJBKAG_01410	MGAJBKAG_01411	ROG0084	ROG0084	524	NA	noOperon	0.56
MGAJBKAG_01411	MGAJBKAG_01412	ROG0084	COG2059	71	NA	noOperon	0.59
MGAJBKAG_01412	MGAJBKAG_01413	COG2059	COG2059	8	NA	Operon	0.97
MGAJBKAG_01413	MGAJBKAG_01414	COG2059	COG0274	560	NA	noOperon	1
MGAJBKAG_01414	MGAJBKAG_01415	COG0274	COG1917	33	NA	Operon	0.78
MGAJBKAG_01416	MGAJBKAG_01417	COG1592	COG0778	119	473	noOperon	0.73
MGAJBKAG_01418	MGAJBKAG_01419	NA	COG1015	141	NA	noOperon	0.97
MGAJBKAG_01419	MGAJBKAG_01420	COG1015	COG1205	29	NA	Operon	0.81
MGAJBKAG_01420	MGAJBKAG_01421	COG1205	COG5423	40	NA	Operon	0.73
MGAJBKAG_01421	MGAJBKAG_01422	COG5423	COG2407	113	NA	noOperon	0.9
MGAJBKAG_01424	MGAJBKAG_01425	COG1388	NA	209	NA	noOperon	1
MGAJBKAG_01425	MGAJBKAG_01426	NA	COG1388	44	NA	Operon	0.69
MGAJBKAG_01426	MGAJBKAG_01427	COG1388	COG3409	170	938	Operon	0.88
MGAJBKAG_01427	MGAJBKAG_01428	COG3409	NA	252	NA	noOperon	1
MGAJBKAG_01428	MGAJBKAG_01429	NA	NA	219	NA	noOperon	1
MGAJBKAG_01429	MGAJBKAG_01430	NA	NA	82	NA	noOperon	0.7
MGAJBKAG_01430	MGAJBKAG_01431	NA	COG2340	264	NA	noOperon	1
MGAJBKAG_01433	MGAJBKAG_01434	COG4466	ROG0159	218	638	noOperon	0.89
MGAJBKAG_01434	MGAJBKAG_01435	ROG0159	COG1978	182	223	noOperon	1
MGAJBKAG_01435	MGAJBKAG_01436	COG1978	COG0030	-22	219	Operon	0.96
MGAJBKAG_01436	MGAJBKAG_01437	COG0030	COG3584	-3	945	Operon	0.97
MGAJBKAG_01437	MGAJBKAG_01438	COG3584	COG1653	203	173	noOperon	1
MGAJBKAG_01438	MGAJBKAG_01439	COG1653	COG1376	71	539	Operon	0.79
MGAJBKAG_01439	MGAJBKAG_01440	COG1376	ROG5896	70	NA	noOperon	0.58
MGAJBKAG_01440	MGAJBKAG_01441	ROG5896	COG1404	46	NA	Operon	0.67
MGAJBKAG_01444	MGAJBKAG_01445	NA	NA	90	NA	Operon	0.95
MGAJBKAG_01445	MGAJBKAG_01446	NA	NA	23	NA	Operon	0.97
MGAJBKAG_01449	MGAJBKAG_01450	COG0305	COG1067	85	425	noOperon	0.58
MGAJBKAG_01450	MGAJBKAG_01451	COG1067	COG0359	3	278	Operon	0.88
MGAJBKAG_01451	MGAJBKAG_01452	COG0359	COG4241	12	438	Operon	0.93
MGAJBKAG_01452	MGAJBKAG_01453	COG4241	ROG0624	6	NA	Operon	0.92
MGAJBKAG_01453	MGAJBKAG_01454	ROG0624	COG0238	209	NA	noOperon	1
MGAJBKAG_01454	MGAJBKAG_01455	COG0238	COG0629	71	981	Operon	0.96
MGAJBKAG_01455	MGAJBKAG_01456	COG0629	COG0360	47	982	Operon	0.96
MGAJBKAG_01456	MGAJBKAG_01457	COG0360	COG0012	170	981	Operon	0.92
MGAJBKAG_01457	MGAJBKAG_01458	COG0012	COG4481	-3	345	Operon	0.92
MGAJBKAG_01458	MGAJBKAG_01459	COG4481	COG0668	20	389	Operon	0.87
MGAJBKAG_01459	MGAJBKAG_01460	COG0668	ROG0270	400	NA	noOperon	1
MGAJBKAG_01460	MGAJBKAG_01461	ROG0270	COG2379	111	NA	noOperon	0.89
MGAJBKAG_01461	MGAJBKAG_01462	COG2379	COG0095	19	NA	Operon	0.87
MGAJBKAG_01463	MGAJBKAG_01464	COG2186	COG0683	160	441	noOperon	0.95
MGAJBKAG_01464	MGAJBKAG_01465	COG0683	COG0559	172	998	Operon	0.92
MGAJBKAG_01465	MGAJBKAG_01466	COG0559	COG4177	54	999	Operon	0.96
MGAJBKAG_01466	MGAJBKAG_01467	COG4177	COG0411	29	999	Operon	0.96
MGAJBKAG_01467	MGAJBKAG_01468	COG0411	COG0410	-6	999	Operon	0.97
MGAJBKAG_01468	MGAJBKAG_01469	COG0410	COG0251	70	267	noOperon	0.73
MGAJBKAG_01469	MGAJBKAG_01470	COG0251	COG0119	48	489	Operon	0.84
MGAJBKAG_01470	MGAJBKAG_01471	COG0119	COG0683	101	534	Operon	0.57
MGAJBKAG_01471	MGAJBKAG_01472	COG0683	COG1454	153	594	noOperon	0.68
MGAJBKAG_01472	MGAJBKAG_01473	COG1454	COG0282	213	857	Operon	0.65
MGAJBKAG_01473	MGAJBKAG_01474	COG0282	COG3829	338	459	noOperon	1
MGAJBKAG_01474	MGAJBKAG_01475	COG3829	COG0044	208	204	noOperon	1
MGAJBKAG_01475	MGAJBKAG_01476	COG0044	COG2358	77	195	noOperon	0.79
MGAJBKAG_01476	MGAJBKAG_01477	COG2358	COG4666	98	998	Operon	0.95
MGAJBKAG_01477	MGAJBKAG_01478	COG4666	COG0167	62	NA	Operon	0.5
MGAJBKAG_01478	MGAJBKAG_01479	COG0167	COG0388	147	808	Operon	0.77
MGAJBKAG_01479	MGAJBKAG_01480	COG0388	COG1906	227	NA	noOperon	1
MGAJBKAG_01480	MGAJBKAG_01481	COG1906	COG2964	120	NA	noOperon	0.93
MGAJBKAG_01481	MGAJBKAG_01482	COG2964	COG3630	33	NA	Operon	0.78
MGAJBKAG_01482	MGAJBKAG_01483	COG3630	COG4770	16	NA	Operon	0.88
MGAJBKAG_01483	MGAJBKAG_01484	COG4770	COG1883	22	251	Operon	0.75
MGAJBKAG_01484	MGAJBKAG_01485	COG1883	COG5016	40	999	Operon	0.96
MGAJBKAG_01485	MGAJBKAG_01486	COG5016	COG1802	265	342	noOperon	1
MGAJBKAG_01486	MGAJBKAG_01487	COG1802	NA	-3	NA	Operon	0.95
MGAJBKAG_01487	MGAJBKAG_01488	NA	COG1454	-57	NA	Operon	0.99
MGAJBKAG_01488	MGAJBKAG_01489	COG1454	COG0413	24	141	Operon	0.8
MGAJBKAG_01489	MGAJBKAG_01490	COG0413	COG3181	157	131	noOperon	0.99
MGAJBKAG_01490	MGAJBKAG_01491	COG3181	ROG4933	200	NA	noOperon	1
MGAJBKAG_01491	MGAJBKAG_01492	ROG4933	COG3333	25	NA	Operon	0.84
MGAJBKAG_01492	MGAJBKAG_01493	COG3333	ROG4311	92	NA	noOperon	0.79
MGAJBKAG_01493	MGAJBKAG_01494	ROG4311	COG0251	154	NA	noOperon	0.98
MGAJBKAG_01496	MGAJBKAG_01497	COG1995	COG1349	675	653	noOperon	1
MGAJBKAG_01497	MGAJBKAG_01498	COG1349	COG0277	52	359	Operon	0.58
MGAJBKAG_01498	MGAJBKAG_01499	COG0277	COG0247	42	995	Operon	0.96
MGAJBKAG_01499	MGAJBKAG_01500	COG0247	COG1638	143	401	noOperon	0.94
MGAJBKAG_01500	MGAJBKAG_01501	COG1638	COG3090	168	999	Operon	0.93
MGAJBKAG_01501	MGAJBKAG_01502	COG3090	COG1593	-3	999	Operon	0.97
MGAJBKAG_01502	MGAJBKAG_01503	COG1593	COG0371	43	134	Operon	0.64
MGAJBKAG_01503	MGAJBKAG_01504	COG0371	COG1070	-3	760	Operon	0.98
MGAJBKAG_01504	MGAJBKAG_01505	COG1070	COG1028	27	849	Operon	0.97
MGAJBKAG_01506	MGAJBKAG_01507	ROG0016	NA	-9	NA	Operon	0.96
MGAJBKAG_01508	MGAJBKAG_01509	COG2309	COG2195	53	483	Operon	0.81
MGAJBKAG_01509	MGAJBKAG_01510	COG2195	COG0747	64	557	Operon	0.84
MGAJBKAG_01510	MGAJBKAG_01511	COG0747	COG0601	101	981	Operon	0.95
MGAJBKAG_01511	MGAJBKAG_01512	COG0601	COG1173	2	999	Operon	0.97
MGAJBKAG_01512	MGAJBKAG_01513	COG1173	COG0444	4	997	Operon	0.97
MGAJBKAG_01513	MGAJBKAG_01514	COG0444	COG4608	39	997	Operon	0.96
MGAJBKAG_01514	MGAJBKAG_01515	COG4608	COG1180	61	332	noOperon	0.57
MGAJBKAG_01515	MGAJBKAG_01516	COG1180	COG1882	6	999	Operon	0.97
MGAJBKAG_01516	MGAJBKAG_01517	COG1882	COG4126	84	NA	noOperon	0.72
MGAJBKAG_01518	MGAJBKAG_01519	COG2508	COG0344	335	180	noOperon	1
MGAJBKAG_01519	MGAJBKAG_01520	COG0344	COG1132	24	468	Operon	0.91
MGAJBKAG_01520	MGAJBKAG_01521	COG1132	COG1454	26	579	Operon	0.95
MGAJBKAG_01522	MGAJBKAG_01523	COG1063	COG1331	179	184	noOperon	1
MGAJBKAG_01523	MGAJBKAG_01524	COG1331	COG1744	47	NA	Operon	0.66
MGAJBKAG_01524	MGAJBKAG_01525	COG1744	COG3845	105	999	Operon	0.95
MGAJBKAG_01525	MGAJBKAG_01526	COG3845	COG4603	4	999	Operon	0.97
MGAJBKAG_01526	MGAJBKAG_01527	COG4603	COG1079	-3	999	Operon	0.97
MGAJBKAG_01528	MGAJBKAG_01529	COG0687	COG1177	-3	999	Operon	0.97
MGAJBKAG_01529	MGAJBKAG_01530	COG1177	COG1176	1	999	Operon	0.97
MGAJBKAG_01530	MGAJBKAG_01531	COG1176	COG3842	-10	990	Operon	0.97
MGAJBKAG_01532	MGAJBKAG_01533	COG0152	COG0046	5	999	Operon	0.97
MGAJBKAG_01533	MGAJBKAG_01534	COG0046	COG0034	15	999	Operon	0.97
MGAJBKAG_01534	MGAJBKAG_01535	COG0034	COG0150	-30	999	Operon	0.97
MGAJBKAG_01535	MGAJBKAG_01536	COG0150	COG0299	-3	999	Operon	0.97
MGAJBKAG_01536	MGAJBKAG_01537	COG0299	COG0138	-31	999	Operon	0.97
MGAJBKAG_01537	MGAJBKAG_01538	COG0138	COG0151	15	999	Operon	0.97
MGAJBKAG_01539	MGAJBKAG_01540	COG1479	ROG5019	323	NA	noOperon	1
MGAJBKAG_01543	MGAJBKAG_01544	COG2271	COG1307	200	NA	noOperon	1
MGAJBKAG_01544	MGAJBKAG_01545	COG1307	COG1307	1013	NA	noOperon	0.94
MGAJBKAG_01545	MGAJBKAG_01546	COG1307	COG2271	156	NA	noOperon	0.98
MGAJBKAG_01547	MGAJBKAG_01548	COG4821	COG1940	77	249	noOperon	0.8
MGAJBKAG_01548	MGAJBKAG_01549	COG1940	COG0395	-3	927	Operon	0.97
MGAJBKAG_01549	MGAJBKAG_01550	COG0395	COG1175	55	998	Operon	0.96
MGAJBKAG_01550	MGAJBKAG_01551	COG1175	COG1653	239	982	Operon	0.86
MGAJBKAG_01551	MGAJBKAG_01552	COG1653	COG2188	106	761	Operon	0.85
MGAJBKAG_01554	MGAJBKAG_01555	ROG1818	ROG1579	-12	NA	Operon	0.96
MGAJBKAG_01555	MGAJBKAG_01556	ROG1579	NA	48	NA	Operon	0.65
MGAJBKAG_01556	MGAJBKAG_01557	NA	COG1814	585	NA	noOperon	1
MGAJBKAG_01557	MGAJBKAG_01558	COG1814	COG1840	91	NA	noOperon	0.78
MGAJBKAG_01558	MGAJBKAG_01559	COG1840	COG3481	372	NA	noOperon	1
MGAJBKAG_01559	MGAJBKAG_01560	COG3481	COG3842	132	NA	noOperon	0.95
MGAJBKAG_01560	MGAJBKAG_01561	COG3842	COG1178	16	978	Operon	0.97
MGAJBKAG_01561	MGAJBKAG_01562	COG1178	COG1082	191	572	noOperon	0.89
MGAJBKAG_01562	MGAJBKAG_01563	COG1082	COG1402	353	550	noOperon	1
MGAJBKAG_01563	MGAJBKAG_01564	COG1402	COG1063	206	551	noOperon	0.95
MGAJBKAG_01564	MGAJBKAG_01565	COG1063	COG0673	228	990	Operon	0.88
MGAJBKAG_01565	MGAJBKAG_01566	COG0673	COG1609	20	835	Operon	0.97
MGAJBKAG_01566	MGAJBKAG_01567	COG1609	NA	692	NA	noOperon	1
MGAJBKAG_01571	MGAJBKAG_01572	NA	COG1449	195	NA	noOperon	1
MGAJBKAG_01572	MGAJBKAG_01573	COG1449	COG1401	114	179	noOperon	0.95
MGAJBKAG_01573	MGAJBKAG_01574	COG1401	COG1700	35	696	Operon	0.96
MGAJBKAG_01577	MGAJBKAG_01578	COG3436	ROG3427	424	NA	noOperon	1
MGAJBKAG_01578	MGAJBKAG_01579	ROG3427	COG2002	177	NA	noOperon	0.99
MGAJBKAG_01580	MGAJBKAG_01581	COG4584	COG1484	-21	993	Operon	0.97
MGAJBKAG_01581	MGAJBKAG_01582	COG1484	COG4283	317	237	noOperon	1
MGAJBKAG_01582	MGAJBKAG_01583	COG4283	COG1393	37	NA	Operon	0.75
MGAJBKAG_01583	MGAJBKAG_01584	COG1393	NA	163	NA	noOperon	0.99
MGAJBKAG_01584	MGAJBKAG_01585	NA	ROG8292	2	NA	Operon	0.93
MGAJBKAG_01585	MGAJBKAG_01586	ROG8292	COG0426	647	NA	noOperon	1
MGAJBKAG_01586	MGAJBKAG_01587	COG0426	COG0778	105	416	noOperon	0.77
MGAJBKAG_01587	MGAJBKAG_01588	COG0778	COG1073	549	466	noOperon	1
MGAJBKAG_01589	MGAJBKAG_01590	COG3586	COG1074	35	NA	Operon	0.77
MGAJBKAG_01590	MGAJBKAG_01591	COG1074	COG1074	103	NA	Operon	0.95
MGAJBKAG_01591	MGAJBKAG_01592	COG1074	COG1074	73	NA	Operon	0.96
MGAJBKAG_01592	MGAJBKAG_01593	COG1074	COG5336	111	NA	noOperon	0.89
MGAJBKAG_01593	MGAJBKAG_01594	COG5336	NA	81	NA	noOperon	0.69
MGAJBKAG_01594	MGAJBKAG_01595	NA	ROG3062	94	NA	noOperon	0.8
MGAJBKAG_01596	MGAJBKAG_01597	COG1073	COG2606	223	NA	noOperon	1
MGAJBKAG_01597	MGAJBKAG_01598	COG2606	NA	-3	NA	Operon	0.95
MGAJBKAG_01598	MGAJBKAG_01599	NA	COG2006	216	NA	noOperon	1
MGAJBKAG_01601	MGAJBKAG_01602	COG3727	COG0270	450	990	Operon	0.54
MGAJBKAG_01602	MGAJBKAG_01603	COG0270	NA	0	NA	Operon	0.94
MGAJBKAG_01605	MGAJBKAG_01606	NA	COG2801	394	NA	noOperon	1
MGAJBKAG_01606	MGAJBKAG_01607	COG2801	COG1533	60	NA	Operon	0.53
MGAJBKAG_01610	MGAJBKAG_01611	COG3731	ROG6029	47	NA	Operon	0.66
MGAJBKAG_01612	MGAJBKAG_01613	COG0443	COG0789	58	774	Operon	0.94
MGAJBKAG_01614	MGAJBKAG_01615	COG1670	COG4475	53	NA	Operon	0.6
MGAJBKAG_01616	MGAJBKAG_01617	COG0370	COG1918	35	999	Operon	0.96
MGAJBKAG_01617	MGAJBKAG_01618	COG1918	COG1906	211	NA	noOperon	1
MGAJBKAG_01618	MGAJBKAG_01619	COG1906	COG1301	177	NA	noOperon	0.99
MGAJBKAG_01619	MGAJBKAG_01620	COG1301	COG1794	265	325	noOperon	1
MGAJBKAG_01620	MGAJBKAG_01621	COG1794	COG4690	255	NA	noOperon	1
MGAJBKAG_01621	MGAJBKAG_01622	COG4690	COG1027	267	NA	noOperon	1
MGAJBKAG_01622	MGAJBKAG_01623	COG1027	COG1402	54	NA	Operon	0.59
MGAJBKAG_01624	MGAJBKAG_01625	NA	COG4823	217	NA	noOperon	1
MGAJBKAG_01626	MGAJBKAG_01627	ROG0795	COG2333	31	NA	Operon	0.8
MGAJBKAG_01628	MGAJBKAG_01629	COG1131	COG1277	2	965	Operon	0.97
MGAJBKAG_01630	MGAJBKAG_01631	COG0084	COG0143	16	772	Operon	0.97
MGAJBKAG_01633	MGAJBKAG_01634	COG0313	COG1774	6	576	Operon	0.97
MGAJBKAG_01634	MGAJBKAG_01635	COG1774	COG2812	49	582	Operon	0.91
MGAJBKAG_01635	MGAJBKAG_01636	COG2812	COG3870	7	442	Operon	0.94
MGAJBKAG_01636	MGAJBKAG_01637	COG3870	COG3854	58	506	Operon	0.81
MGAJBKAG_01637	MGAJBKAG_01638	COG3854	COG1982	74	157	noOperon	0.73
MGAJBKAG_01638	MGAJBKAG_01639	COG1982	ROG2177	454	NA	noOperon	1
MGAJBKAG_01639	MGAJBKAG_01640	ROG2177	COG3546	408	NA	noOperon	1
MGAJBKAG_01640	MGAJBKAG_01641	COG3546	ROG0459	6	NA	Operon	0.92
MGAJBKAG_01641	MGAJBKAG_01642	ROG0459	NA	-7	NA	Operon	0.95
MGAJBKAG_01643	MGAJBKAG_01644	NA	COG2050	16	NA	Operon	0.88
MGAJBKAG_01645	MGAJBKAG_01646	COG0037	COG3033	122	155	noOperon	0.96
MGAJBKAG_01646	MGAJBKAG_01647	COG3033	COG3547	353	NA	noOperon	1
MGAJBKAG_01648	MGAJBKAG_01649	COG0388	COG0388	142	NA	Operon	0.94
MGAJBKAG_01650	MGAJBKAG_01651	COG2255	COG0632	164	999	Operon	0.93
MGAJBKAG_01651	MGAJBKAG_01652	COG0632	COG0817	-3	999	Operon	0.97
MGAJBKAG_01653	MGAJBKAG_01654	ROG1348	ROG0084	167	NA	noOperon	0.99
MGAJBKAG_01655	MGAJBKAG_01656	ROG0421	COG0420	6	NA	Operon	0.92
MGAJBKAG_01656	MGAJBKAG_01657	COG0420	ROG1581	189	NA	noOperon	1
MGAJBKAG_01657	MGAJBKAG_01658	ROG1581	COG0438	-12	237	Operon	0.93
MGAJBKAG_01658	MGAJBKAG_01659	COG0438	COG1160	40	538	Operon	0.91
MGAJBKAG_01659	MGAJBKAG_01660	COG1160	COG1060	428	998	Operon	0.62
MGAJBKAG_01660	MGAJBKAG_01661	COG1060	COG0502	38	999	Operon	0.96
MGAJBKAG_01661	MGAJBKAG_01662	COG0502	COG1473	1122	188	noOperon	1
MGAJBKAG_01662	MGAJBKAG_01663	COG1473	COG0624	243	861	Operon	0.55
MGAJBKAG_01663	MGAJBKAG_01664	COG0624	COG3069	23	271	Operon	0.75
MGAJBKAG_01664	MGAJBKAG_01665	COG3069	COG0411	522	NA	noOperon	1
MGAJBKAG_01665	MGAJBKAG_01666	COG0411	COG0559	20	998	Operon	0.97
MGAJBKAG_01666	MGAJBKAG_01667	COG0559	COG0683	4	998	Operon	0.97
MGAJBKAG_01667	MGAJBKAG_01668	COG0683	COG0410	578	996	noOperon	0.68
MGAJBKAG_01668	MGAJBKAG_01669	COG0410	COG0411	-3	999	Operon	0.97
MGAJBKAG_01669	MGAJBKAG_01670	COG0411	COG4177	-3	999	Operon	0.97
MGAJBKAG_01670	MGAJBKAG_01671	COG4177	COG0559	22	999	Operon	0.97
MGAJBKAG_01671	MGAJBKAG_01672	COG0559	COG0683	207	998	Operon	0.9
MGAJBKAG_01672	MGAJBKAG_01673	COG0683	NA	1002	NA	noOperon	1
MGAJBKAG_01673	MGAJBKAG_01674	NA	COG1404	-31	NA	Operon	0.98
MGAJBKAG_01674	MGAJBKAG_01675	COG1404	NA	364	NA	noOperon	1
MGAJBKAG_01675	MGAJBKAG_01676	NA	ROG1636	66	NA	noOperon	0.54
MGAJBKAG_01676	MGAJBKAG_01677	ROG1636	ROG4181	-10	NA	Operon	0.96
MGAJBKAG_01677	MGAJBKAG_01678	ROG4181	COG3197	-3	NA	Operon	0.95
MGAJBKAG_01678	MGAJBKAG_01679	COG3197	COG0860	2	NA	Operon	0.93
MGAJBKAG_01679	MGAJBKAG_01680	COG0860	ROG3130	-3	NA	Operon	0.95
MGAJBKAG_01680	MGAJBKAG_01681	ROG3130	COG1216	85	NA	noOperon	0.73
MGAJBKAG_01682	MGAJBKAG_01683	ROG0160	COG1757	409	NA	noOperon	1
MGAJBKAG_01684	MGAJBKAG_01685	ROG7376	ROG0030	51	NA	Operon	0.62
MGAJBKAG_01685	MGAJBKAG_01686	ROG0030	COG4591	17	506	Operon	0.95
MGAJBKAG_01686	MGAJBKAG_01687	COG4591	COG4591	24	NA	Operon	0.97
MGAJBKAG_01687	MGAJBKAG_01688	COG4591	COG1136	7	983	Operon	0.97
MGAJBKAG_01689	MGAJBKAG_01690	COG0071	COG0778	283	502	noOperon	1
MGAJBKAG_01691	MGAJBKAG_01692	ROG6730	ROG6683	347	NA	noOperon	1
MGAJBKAG_01692	MGAJBKAG_01693	ROG6683	COG1760	110	NA	noOperon	0.89
MGAJBKAG_01693	MGAJBKAG_01694	COG1760	COG1760	4	NA	Operon	0.97
MGAJBKAG_01694	MGAJBKAG_01695	COG1760	COG1657	127	NA	noOperon	0.94
MGAJBKAG_01695	MGAJBKAG_01696	COG1657	NA	-3	NA	Operon	0.95
MGAJBKAG_01696	MGAJBKAG_01697	NA	NA	-58	NA	Operon	0.99
MGAJBKAG_01697	MGAJBKAG_01698	NA	NA	261	NA	noOperon	1
MGAJBKAG_01699	MGAJBKAG_01700	COG0611	COG1363	130	NA	noOperon	0.95
MGAJBKAG_01700	MGAJBKAG_01701	COG1363	COG1363	-9	NA	Operon	0.97
MGAJBKAG_01701	MGAJBKAG_01702	COG1363	COG1363	-3	NA	Operon	0.97
MGAJBKAG_01702	MGAJBKAG_01703	COG1363	COG1376	285	123	noOperon	1
MGAJBKAG_01703	MGAJBKAG_01704	COG1376	ROG0531	145	NA	noOperon	0.97
MGAJBKAG_01704	MGAJBKAG_01705	ROG0531	COG0749	246	NA	noOperon	1
MGAJBKAG_01705	MGAJBKAG_01706	COG0749	NA	382	NA	noOperon	1
MGAJBKAG_01706	MGAJBKAG_01707	NA	NA	381	NA	noOperon	1
MGAJBKAG_01707	MGAJBKAG_01708	NA	COG0237	264	NA	noOperon	1
MGAJBKAG_01708	MGAJBKAG_01709	COG0237	COG0741	66	661	Operon	0.9
MGAJBKAG_01709	MGAJBKAG_01710	COG0741	COG1957	24	NA	Operon	0.84
MGAJBKAG_01710	MGAJBKAG_01711	COG1957	COG1488	137	966	Operon	0.93
MGAJBKAG_01712	MGAJBKAG_01713	COG0789	ROG3959	170	NA	noOperon	0.99
MGAJBKAG_01715	MGAJBKAG_01716	ROG4290	NA	228	NA	noOperon	1
MGAJBKAG_01719	MGAJBKAG_01720	COG1690	COG1371	127	992	Operon	0.94
MGAJBKAG_01720	MGAJBKAG_01721	COG1371	COG0188	8	288	Operon	0.86
MGAJBKAG_01721	MGAJBKAG_01722	COG0188	COG0187	23	999	Operon	0.97
MGAJBKAG_01722	MGAJBKAG_01723	COG0187	ROG1419	413	NA	noOperon	1
MGAJBKAG_01723	MGAJBKAG_01724	ROG1419	COG1195	0	NA	Operon	0.94
MGAJBKAG_01724	MGAJBKAG_01725	COG1195	COG2501	-10	607	Operon	0.98
MGAJBKAG_01725	MGAJBKAG_01726	COG2501	COG0592	28	539	Operon	0.94
MGAJBKAG_01726	MGAJBKAG_01727	COG0592	COG0593	309	999	Operon	0.82
MGAJBKAG_01727	MGAJBKAG_01728	COG0593	COG2172	43	270	Operon	0.55
MGAJBKAG_01729	MGAJBKAG_01730	NA	COG0230	15	NA	Operon	0.89
MGAJBKAG_01730	MGAJBKAG_01731	COG0230	COG0594	37	999	Operon	0.96
MGAJBKAG_01731	MGAJBKAG_01732	COG0594	COG0759	-16	995	Operon	0.97
MGAJBKAG_01732	MGAJBKAG_01733	COG0759	COG0706	43	983	Operon	0.96
MGAJBKAG_01733	MGAJBKAG_01734	COG0706	COG1847	3	984	Operon	0.97
MGAJBKAG_01734	MGAJBKAG_01735	COG1847	COG0486	132	801	Operon	0.81
MGAJBKAG_01735	MGAJBKAG_01736	COG0486	COG0445	34	999	Operon	0.96
MGAJBKAG_01736	MGAJBKAG_01737	COG0445	COG0357	-10	999	Operon	0.97
MGAJBKAG_01737	MGAJBKAG_01738	COG0357	COG1475	198	940	Operon	0.85
MGAJBKAG_01738	MGAJBKAG_01739	COG1475	COG1192	31	987	Operon	0.96
MGAJBKAG_01739	MGAJBKAG_01740	COG1192	COG1475	-7	987	Operon	0.97
MGAJBKAG_01742	MGAJBKAG_01743	ROG0315	COG0739	396	NA	noOperon	1
MGAJBKAG_01746	MGAJBKAG_01747	NA	COG0248	1	NA	Operon	0.94
MGAJBKAG_01747	MGAJBKAG_01748	COG0248	COG3181	55	166	noOperon	0.54
MGAJBKAG_01748	MGAJBKAG_01749	COG3181	ROG0803	25	NA	Operon	0.84
MGAJBKAG_01749	MGAJBKAG_01750	ROG0803	COG3333	26	NA	Operon	0.83
MGAJBKAG_01750	MGAJBKAG_01751	COG3333	NA	51	NA	Operon	0.62
MGAJBKAG_01751	MGAJBKAG_01752	NA	COG1802	490	NA	noOperon	1
MGAJBKAG_01752	MGAJBKAG_01753	COG1802	ROG0502	22	NA	Operon	0.86
MGAJBKAG_01753	MGAJBKAG_01754	ROG0502	COG0684	7	NA	Operon	0.92
MGAJBKAG_01754	MGAJBKAG_01755	COG0684	COG2055	3	959	Operon	0.97
MGAJBKAG_01755	MGAJBKAG_01756	COG2055	COG2414	6	126	Operon	0.91
MGAJBKAG_01756	MGAJBKAG_01757	COG2414	COG1028	50	465	Operon	0.8
MGAJBKAG_01757	MGAJBKAG_01758	COG1028	COG0662	47	668	Operon	0.94
MGAJBKAG_01758	MGAJBKAG_01759	COG0662	COG1402	21	264	Operon	0.76
MGAJBKAG_01759	MGAJBKAG_01760	COG1402	COG1638	55	160	noOperon	0.54
MGAJBKAG_01760	MGAJBKAG_01761	COG1638	COG3090	125	999	Operon	0.94
MGAJBKAG_01761	MGAJBKAG_01762	COG3090	COG1593	27	999	Operon	0.97
MGAJBKAG_01762	MGAJBKAG_01763	COG1593	COG1063	59	734	Operon	0.93
MGAJBKAG_01763	MGAJBKAG_01764	COG1063	COG3829	190	316	noOperon	1
MGAJBKAG_01764	MGAJBKAG_01765	COG3829	COG3395	352	497	noOperon	1
MGAJBKAG_01765	MGAJBKAG_01766	COG3395	COG1995	89	959	Operon	0.95
MGAJBKAG_01766	MGAJBKAG_01767	COG1995	COG1063	12	301	Operon	0.84
MGAJBKAG_01767	MGAJBKAG_01768	COG1063	COG1082	30	848	Operon	0.96
MGAJBKAG_01768	MGAJBKAG_01769	COG1082	COG1802	54	561	Operon	0.88
MGAJBKAG_01769	MGAJBKAG_01770	COG1802	COG2358	115	681	Operon	0.74
MGAJBKAG_01771	MGAJBKAG_01772	COG1609	COG1070	282	922	Operon	0.64
MGAJBKAG_01772	MGAJBKAG_01773	COG1070	COG1414	164	583	noOperon	0.77
MGAJBKAG_01773	MGAJBKAG_01774	COG1414	COG0240	327	394	noOperon	1
MGAJBKAG_01774	MGAJBKAG_01775	COG0240	COG2721	11	NA	Operon	0.91
MGAJBKAG_01775	MGAJBKAG_01776	COG2721	COG4608	102	383	noOperon	0.81
MGAJBKAG_01776	MGAJBKAG_01777	COG4608	COG0444	-15	997	Operon	0.97
MGAJBKAG_01777	MGAJBKAG_01778	COG0444	COG1173	20	997	Operon	0.97
MGAJBKAG_01778	MGAJBKAG_01779	COG1173	COG0601	-3	999	Operon	0.97
MGAJBKAG_01779	MGAJBKAG_01780	COG0601	COG0747	271	981	Operon	0.83
MGAJBKAG_01780	MGAJBKAG_01781	COG0747	COG2271	669	295	noOperon	1
MGAJBKAG_01781	MGAJBKAG_01782	COG2271	COG4636	214	NA	noOperon	1
MGAJBKAG_01783	MGAJBKAG_01784	COG1966	COG0834	188	581	noOperon	0.87
MGAJBKAG_01784	MGAJBKAG_01785	COG0834	COG0765	117	998	Operon	0.95
MGAJBKAG_01785	MGAJBKAG_01786	COG0765	COG1126	-7	999	Operon	0.97
MGAJBKAG_01788	MGAJBKAG_01789	COG0166	COG1401	996	NA	noOperon	1
MGAJBKAG_01790	MGAJBKAG_01791	COG1082	COG1061	378	NA	noOperon	1
MGAJBKAG_01791	MGAJBKAG_01792	COG1061	COG0537	-31	715	Operon	0.99
MGAJBKAG_01792	MGAJBKAG_01793	COG0537	COG1737	367	NA	noOperon	1
MGAJBKAG_01793	MGAJBKAG_01794	COG1737	COG1082	-3	950	Operon	0.97
MGAJBKAG_01794	MGAJBKAG_01795	COG1082	COG3181	74	349	noOperon	0.66
MGAJBKAG_01795	MGAJBKAG_01796	COG3181	ROG1874	22	NA	Operon	0.86
MGAJBKAG_01796	MGAJBKAG_01797	ROG1874	COG3333	13	NA	Operon	0.9
MGAJBKAG_01797	MGAJBKAG_01798	COG3333	COG1234	-3	NA	Operon	0.95
MGAJBKAG_01798	MGAJBKAG_01799	COG1234	NA	163	NA	noOperon	0.99
MGAJBKAG_01799	MGAJBKAG_01800	NA	COG0281	-34	NA	Operon	0.99
MGAJBKAG_01802	MGAJBKAG_01803	COG1686	COG1947	53	418	Operon	0.69
MGAJBKAG_01803	MGAJBKAG_01804	COG1947	ROG0166	3	NA	Operon	0.93
MGAJBKAG_01804	MGAJBKAG_01805	ROG0166	COG2088	140	189	noOperon	0.98
MGAJBKAG_01805	MGAJBKAG_01806	COG2088	NA	154	NA	noOperon	0.98
MGAJBKAG_01807	MGAJBKAG_01808	COG0617	NA	101	NA	noOperon	0.84
MGAJBKAG_01809	MGAJBKAG_01810	COG2336	COG1207	256	NA	noOperon	1
MGAJBKAG_01810	MGAJBKAG_01811	COG1207	COG0462	14	948	Operon	0.97
MGAJBKAG_01811	MGAJBKAG_01812	COG0462	COG1825	30	930	Operon	0.96
MGAJBKAG_01812	MGAJBKAG_01813	COG1825	COG0193	-31	975	Operon	0.97
MGAJBKAG_01814	MGAJBKAG_01815	ROG0701	COG2025	585	NA	noOperon	1
MGAJBKAG_01815	MGAJBKAG_01816	COG2025	COG2086	14	999	Operon	0.97
MGAJBKAG_01816	MGAJBKAG_01817	COG2086	COG1960	-3	942	Operon	0.97
MGAJBKAG_01818	MGAJBKAG_01819	COG0286	COG0286	-60	NA	Operon	0.97
MGAJBKAG_01819	MGAJBKAG_01820	COG0286	COG0732	-31	999	Operon	0.97
MGAJBKAG_01820	MGAJBKAG_01821	COG0732	COG0610	113	999	Operon	0.95
MGAJBKAG_01823	MGAJBKAG_01824	COG2508	ROG1866	166	NA	noOperon	0.99
MGAJBKAG_01824	MGAJBKAG_01825	ROG1866	COG1122	-13	NA	Operon	0.96
MGAJBKAG_01825	MGAJBKAG_01826	COG1122	COG0619	-3	999	Operon	0.97
MGAJBKAG_01826	MGAJBKAG_01827	COG0619	NA	38	NA	Operon	0.75
MGAJBKAG_01827	MGAJBKAG_01828	NA	COG0624	40	NA	Operon	0.73
MGAJBKAG_01828	MGAJBKAG_01829	COG0624	COG4126	188	291	noOperon	1
MGAJBKAG_01829	MGAJBKAG_01830	COG4126	ROG1164	7	NA	Operon	0.92
MGAJBKAG_01830	MGAJBKAG_01831	ROG1164	ROG4371	64	NA	noOperon	0.52
MGAJBKAG_01831	MGAJBKAG_01832	ROG4371	NA	91	NA	noOperon	0.78
MGAJBKAG_01832	MGAJBKAG_01833	NA	COG1476	9	NA	Operon	0.91
MGAJBKAG_01833	MGAJBKAG_01834	COG1476	COG0488	232	149	noOperon	1
MGAJBKAG_01834	MGAJBKAG_01835	COG0488	ROG6605	72	NA	noOperon	0.6
MGAJBKAG_01835	MGAJBKAG_01836	ROG6605	COG3708	250	NA	noOperon	1
MGAJBKAG_01836	MGAJBKAG_01837	COG3708	COG0406	436	171	noOperon	1
MGAJBKAG_01837	MGAJBKAG_01838	COG0406	COG3352	71	NA	noOperon	0.59
MGAJBKAG_01838	MGAJBKAG_01839	COG3352	COG3297	137	NA	noOperon	0.96
MGAJBKAG_01839	MGAJBKAG_01840	COG3297	COG1404	9	NA	Operon	0.91
MGAJBKAG_01840	MGAJBKAG_01841	COG1404	COG1063	271	457	noOperon	1
MGAJBKAG_01841	MGAJBKAG_01842	COG1063	COG0156	0	932	Operon	0.97
MGAJBKAG_01843	MGAJBKAG_01844	COG0476	COG0402	111	479	noOperon	0.66
MGAJBKAG_01844	MGAJBKAG_01845	COG0402	COG2250	290	NA	noOperon	1
MGAJBKAG_01845	MGAJBKAG_01846	COG2250	COG1708	-19	886	Operon	0.98
MGAJBKAG_01847	MGAJBKAG_01848	COG0145	COG0123	128	594	Operon	0.5
MGAJBKAG_01851	MGAJBKAG_01852	NA	COG0641	45	NA	Operon	0.68
MGAJBKAG_01852	MGAJBKAG_01853	COG0641	ROG3558	967	NA	noOperon	1
MGAJBKAG_01853	MGAJBKAG_01854	ROG3558	COG4555	-3	NA	Operon	0.95
MGAJBKAG_01854	MGAJBKAG_01855	COG4555	COG1725	-13	265	Operon	0.94
MGAJBKAG_01855	MGAJBKAG_01856	COG1725	COG0366	1682	242	noOperon	0.96
MGAJBKAG_01856	MGAJBKAG_01857	COG0366	COG0860	102	198	noOperon	0.92
MGAJBKAG_01857	MGAJBKAG_01858	COG0860	NA	-10	NA	Operon	0.96
MGAJBKAG_01859	MGAJBKAG_01860	COG1145	COG2006	76	875	Operon	0.94
MGAJBKAG_01861	MGAJBKAG_01862	COG0641	ROG1509	29	NA	Operon	0.81
MGAJBKAG_01865	MGAJBKAG_01866	COG5658	COG1397	105	NA	noOperon	0.87
MGAJBKAG_01866	MGAJBKAG_01867	COG1397	ROG0810	168	NA	noOperon	0.99
MGAJBKAG_01867	MGAJBKAG_01868	ROG0810	COG1664	7	NA	Operon	0.92
MGAJBKAG_01868	MGAJBKAG_01869	COG1664	COG0338	340	NA	noOperon	1
MGAJBKAG_01870	MGAJBKAG_01871	COG4354	COG1653	60	191	noOperon	0.63
MGAJBKAG_01871	MGAJBKAG_01872	COG1653	COG3833	233	864	Operon	0.59
MGAJBKAG_01873	MGAJBKAG_01874	COG1414	COG0591	211	362	noOperon	1
MGAJBKAG_01875	MGAJBKAG_01876	COG1077	COG0122	576	155	noOperon	1
MGAJBKAG_01876	MGAJBKAG_01877	COG0122	COG1615	3	196	Operon	0.89
MGAJBKAG_01877	MGAJBKAG_01878	COG1615	NA	73	NA	noOperon	0.61
MGAJBKAG_01878	MGAJBKAG_01879	NA	COG2244	46	NA	Operon	0.67
MGAJBKAG_01879	MGAJBKAG_01880	COG2244	COG4555	-28	NA	Operon	0.98
MGAJBKAG_01880	MGAJBKAG_01881	COG4555	COG1266	45	815	Operon	0.95
MGAJBKAG_01881	MGAJBKAG_01882	COG1266	COG0535	7	NA	Operon	0.92
MGAJBKAG_01882	MGAJBKAG_01883	COG0535	NA	165	NA	noOperon	0.99
MGAJBKAG_01883	MGAJBKAG_01884	NA	COG2197	181	NA	noOperon	0.99
MGAJBKAG_01885	MGAJBKAG_01886	COG2515	NA	-3	NA	Operon	0.95
MGAJBKAG_01886	MGAJBKAG_01887	NA	COG0747	-19	NA	Operon	0.97
MGAJBKAG_01887	MGAJBKAG_01888	COG0747	COG0601	133	981	Operon	0.93
MGAJBKAG_01888	MGAJBKAG_01889	COG0601	COG1173	56	999	Operon	0.96
MGAJBKAG_01889	MGAJBKAG_01890	COG1173	COG0444	62	997	Operon	0.96
MGAJBKAG_01890	MGAJBKAG_01891	COG0444	COG4608	13	997	Operon	0.97
MGAJBKAG_01891	MGAJBKAG_01892	COG4608	COG0075	192	306	noOperon	1
MGAJBKAG_01893	MGAJBKAG_01894	COG0756	COG0312	18	NA	Operon	0.88
MGAJBKAG_01894	MGAJBKAG_01895	COG0312	COG0312	3	NA	Operon	0.97
MGAJBKAG_01897	MGAJBKAG_01898	COG0399	COG0399	80	NA	Operon	0.96
MGAJBKAG_01899	MGAJBKAG_01900	COG3291	COG1404	65	827	Operon	0.94
MGAJBKAG_01900	MGAJBKAG_01901	COG1404	COG2912	31	NA	Operon	0.8
MGAJBKAG_01901	MGAJBKAG_01902	COG2912	ROG5095	378	NA	noOperon	1
MGAJBKAG_01903	MGAJBKAG_01904	COG1595	COG5662	-3	899	Operon	0.97
MGAJBKAG_01904	MGAJBKAG_01905	COG5662	ROG5462	-3	NA	Operon	0.95
MGAJBKAG_01905	MGAJBKAG_01906	ROG5462	COG1131	-3	NA	Operon	0.95
MGAJBKAG_01906	MGAJBKAG_01907	COG1131	COG1668	-7	702	Operon	0.98
MGAJBKAG_01908	MGAJBKAG_01909	COG1661	COG0329	349	NA	noOperon	1
MGAJBKAG_01909	MGAJBKAG_01910	COG0329	COG4666	35	212	Operon	0.64
MGAJBKAG_01910	MGAJBKAG_01911	COG4666	COG2358	76	998	Operon	0.96
MGAJBKAG_01911	MGAJBKAG_01912	COG2358	COG3681	69	199	noOperon	0.72
MGAJBKAG_01912	MGAJBKAG_01913	COG3681	COG3829	180	443	noOperon	0.97
MGAJBKAG_01914	MGAJBKAG_01915	ROG1181	COG0842	-13	NA	Operon	0.96
MGAJBKAG_01915	MGAJBKAG_01916	COG0842	COG2362	32	NA	Operon	0.79
MGAJBKAG_01916	MGAJBKAG_01917	COG2362	NA	651	NA	noOperon	1
MGAJBKAG_01917	MGAJBKAG_01918	NA	COG0728	726	NA	noOperon	1
MGAJBKAG_01918	MGAJBKAG_01919	COG0728	COG1307	372	145	noOperon	1
MGAJBKAG_01921	MGAJBKAG_01922	COG1856	COG1003	428	141	noOperon	1
MGAJBKAG_01922	MGAJBKAG_01923	COG1003	COG0403	-3	999	Operon	0.97
MGAJBKAG_01923	MGAJBKAG_01924	COG0403	COG0509	0	999	Operon	0.97
MGAJBKAG_01924	MGAJBKAG_01925	COG0509	COG0404	168	999	Operon	0.93
MGAJBKAG_01925	MGAJBKAG_01926	COG0404	NA	1049	NA	noOperon	1
MGAJBKAG_01927	MGAJBKAG_01928	COG1045	COG0031	48	968	Operon	0.96
MGAJBKAG_01928	MGAJBKAG_01929	COG0031	COG4603	265	182	noOperon	1
MGAJBKAG_01929	MGAJBKAG_01930	COG4603	COG1079	-22	999	Operon	0.97
MGAJBKAG_01930	MGAJBKAG_01931	COG1079	COG1744	123	999	Operon	0.94
MGAJBKAG_01931	MGAJBKAG_01932	COG1744	COG3845	37	999	Operon	0.96
MGAJBKAG_01933	MGAJBKAG_01934	COG0476	ROG3360	11	NA	Operon	0.91
MGAJBKAG_01934	MGAJBKAG_01935	ROG3360	ROG0608	38	NA	Operon	0.75
MGAJBKAG_01935	MGAJBKAG_01936	ROG0608	COG0686	265	NA	noOperon	1
MGAJBKAG_01938	MGAJBKAG_01939	COG4268	COG4912	79	NA	noOperon	0.68
MGAJBKAG_01940	MGAJBKAG_01941	COG2985	ROG2572	136	NA	noOperon	0.96
MGAJBKAG_01943	MGAJBKAG_01944	COG3655	ROG3064	12	NA	Operon	0.9
MGAJBKAG_01946	MGAJBKAG_01947	NA	ROG5462	216	NA	noOperon	1
MGAJBKAG_01947	MGAJBKAG_01948	ROG5462	COG0265	22	NA	Operon	0.86
MGAJBKAG_01948	MGAJBKAG_01949	COG0265	NA	20	NA	Operon	0.87
MGAJBKAG_01950	MGAJBKAG_01951	COG0436	COG0125	180	405	noOperon	0.98
MGAJBKAG_01951	MGAJBKAG_01952	COG0125	ROG5444	0	NA	Operon	0.94
MGAJBKAG_01952	MGAJBKAG_01953	ROG5444	COG2008	37	NA	Operon	0.75
MGAJBKAG_01955	MGAJBKAG_01956	COG2231	COG1132	402	NA	noOperon	1
MGAJBKAG_01959	MGAJBKAG_01960	COG3949	COG2720	245	NA	noOperon	1
MGAJBKAG_01960	MGAJBKAG_01961	COG2720	ROG7411	125	NA	noOperon	0.94
MGAJBKAG_01962	MGAJBKAG_01963	COG1937	COG0526	71	675	Operon	0.89
MGAJBKAG_01964	MGAJBKAG_01965	COG0640	COG1131	92	799	Operon	0.9
MGAJBKAG_01965	MGAJBKAG_01966	COG1131	COG0842	-3	998	Operon	0.97
MGAJBKAG_01967	MGAJBKAG_01968	NA	COG0500	-39	NA	Operon	0.99
MGAJBKAG_01968	MGAJBKAG_01969	COG0500	COG3465	79	NA	noOperon	0.68
MGAJBKAG_01969	MGAJBKAG_01970	COG3465	COG1078	16	914	Operon	0.97
MGAJBKAG_01971	MGAJBKAG_01972	COG3681	COG3829	178	443	noOperon	0.97
MGAJBKAG_01973	MGAJBKAG_01974	COG0454	COG0037	26	566	Operon	0.95
