# Supplementary material for: Integrating metagenomic binning with flux balance analysis to unravel syntrophies in anaerobic CO2 methanation
Source: Microbiome. 2022 Aug 3;10:117. doi: 10.1186/s40168-022-01311-1 (PMC9347119; doi:10.1186/s40168-022-01311-1)
Supplement: Supplementary file 9 — Additional file 8: Dataset S7. Operons predicted by Operon Mapper in MAGs. Results are available at 10.6084/m9.figshare.16691878. [file 40168_2022_1311_MOESM8_ESM.zip › ORFs_coordinates_bin_5_metaspades]

7	Prodigal:2.6	CDS	303	1424	.	-	0	ID=MGAJBKAG_00001;product=Ferrous_iron_transport_protein_B_homolog
7	Prodigal:2.6	CDS	2031	2939	.	+	0	ID=MGAJBKAG_00002;product=Uncharacterized_ABC_transporter_substrate-binding_lipoprotein_YvrC
7	Prodigal:2.6	CDS	2953	4083	.	+	0	ID=MGAJBKAG_00003;product=Cobalamin_import_system_permease_protein_BtuC
7	Prodigal:2.6	CDS	4114	4911	.	+	0	ID=MGAJBKAG_00004;product=Ferric_enterobactin_transport_ATP-binding_protein_FepC
7	Prodigal:2.6	CDS	4916	5548	.	+	0	ID=MGAJBKAG_00005;product=Cob(I)yrinic_acid_ac-diamide_adenosyltransferase
7	Prodigal:2.6	CDS	5576	6733	.	+	0	ID=MGAJBKAG_00006;product=Putative_serine_protease_HtrA
7	Prodigal:2.6	CDS	6744	7490	.	-	0	ID=MGAJBKAG_00007;product=GTP_cyclohydrolase_1_type_2_homolog
7	Prodigal:2.6	CDS	7648	8178	.	+	0	ID=MGAJBKAG_00008;product=Spore_cortex-lytic_enzyme
7	Prodigal:2.6	CDS	8199	9566	.	+	0	ID=MGAJBKAG_00009;product=Sporulation_protein_YpeB
7	Prodigal:2.6	CDS	9558	9953	.	-	0	ID=MGAJBKAG_00010;product=Stage_0_sporulation_protein_A_homolog
7	Aragorn:1.2	tRNA	10071	10145	.	-	.	ID=MGAJBKAG_00011;product='tRNA'
7	Prodigal:2.6	CDS	10299	10658	.	+	0	ID=MGAJBKAG_00012;product='hypothetical protein'
7	Prodigal:2.6	CDS	10777	12537	.	+	0	ID=MGAJBKAG_00013;product=Probable_multidrug_resistance_ABC_transporter_ATP-binding/permease_protein_YheI
7	Prodigal:2.6	CDS	12541	14568	.	+	0	ID=MGAJBKAG_00014;product=Probable_multidrug_resistance_ABC_transporter_ATP-binding/permease_protein_YheH
7	Prodigal:2.6	CDS	14640	15938	.	+	0	ID=MGAJBKAG_00015;product=Uncharacterized_protein_in_HyuA_5'region_(Fragment)
7	Prodigal:2.6	CDS	16353	16847	.	+	0	ID=MGAJBKAG_00016;product='hypothetical protein'
7	Prodigal:2.6	CDS	16880	19912	.	+	0	ID=MGAJBKAG_00017;product=NADP-reducing_hydrogenase_subunit_HndC
7	Prodigal:2.6	CDS	19933	21657	.	+	0	ID=MGAJBKAG_00018;product=NADP-reducing_hydrogenase_subunit_HndC
7	Prodigal:2.6	CDS	21911	22729	.	+	0	ID=MGAJBKAG_00019;product='hypothetical protein'
7	Prodigal:2.6	CDS	22838	23002	.	+	0	ID=MGAJBKAG_00020;product='hypothetical protein'
7	Prodigal:2.6	CDS	23445	26618	.	+	0	ID=MGAJBKAG_00021;product=Isoleucine--tRNA_ligase
7	Prodigal:2.6	CDS	26620	27111	.	+	0	ID=MGAJBKAG_00022;product=Probable_8-oxo-dGTP_diphosphatase_1
7	Prodigal:2.6	CDS	27089	27649	.	+	0	ID=MGAJBKAG_00023;product='hypothetical protein'
7	Prodigal:2.6	CDS	27747	28712	.	+	0	ID=MGAJBKAG_00024;product='hypothetical protein'
7	Prodigal:2.6	CDS	29247	29624	.	+	0	ID=MGAJBKAG_00025;product=Uncharacterized_protein_YloU
7	Prodigal:2.6	CDS	29647	31377	.	+	0	ID=MGAJBKAG_00026;product=Uncharacterized_protein_YloV
7	Prodigal:2.6	CDS	31596	32150	.	+	0	ID=MGAJBKAG_00027;product=Putative_rRNA_methyltransferase_YlbH
7	Prodigal:2.6	CDS	32196	32693	.	+	0	ID=MGAJBKAG_00028;product=Phosphopantetheine_adenylyltransferase
7	Prodigal:2.6	CDS	32709	33167	.	+	0	ID=MGAJBKAG_00029;product='hypothetical protein'
7	Prodigal:2.6	CDS	33160	34413	.	-	0	ID=MGAJBKAG_00030;product=Sporulation_integral_membrane_protein_YlbJ
7	Prodigal:2.6	CDS	34594	35616	.	+	0	ID=MGAJBKAG_00031;product=Uncharacterized_protein_YlbL
7	Prodigal:2.6	CDS	35662	36546	.	+	0	ID=MGAJBKAG_00032;product=N-acetylmuramoyl-L-alanine_amidase_XlyA
7	Prodigal:2.6	CDS	36626	37153	.	+	0	ID=MGAJBKAG_00033;product='hypothetical protein'
7	Prodigal:2.6	CDS	37186	37377	.	+	0	ID=MGAJBKAG_00034;product=50S_ribosomal_protein_L32
7	Prodigal:2.6	CDS	37587	38186	.	+	0	ID=MGAJBKAG_00035;product=Transcription_factor_FapR
7	Prodigal:2.6	CDS	38183	39202	.	+	0	ID=MGAJBKAG_00036;product=Phosphate_acyltransferase
7	Prodigal:2.6	CDS	39192	40199	.	+	0	ID=MGAJBKAG_00037;product=3-oxoacyl-[acyl-carrier-protein]_synthase_3
7	Prodigal:2.6	CDS	40231	41190	.	+	0	ID=MGAJBKAG_00038;product=Malonyl_CoA-acyl_carrier_protein_transacylase
7	Prodigal:2.6	CDS	41187	41930	.	+	0	ID=MGAJBKAG_00039;product=3-oxoacyl-[acyl-carrier-protein]_reductase_FabG
7	Prodigal:2.6	CDS	41982	42245	.	+	0	ID=MGAJBKAG_00040;product=Acyl_carrier_protein
7	Prodigal:2.6	CDS	42302	43543	.	+	0	ID=MGAJBKAG_00041;product=3-oxoacyl-[acyl-carrier-protein]_synthase_2
7	Prodigal:2.6	CDS	43559	44263	.	+	0	ID=MGAJBKAG_00042;product=Ribonuclease_3
7	Prodigal:2.6	CDS	44379	44639	.	+	0	ID=MGAJBKAG_00043;product=Stage_V_sporulation_protein_S
7	Prodigal:2.6	CDS	44870	45562	.	+	0	ID=MGAJBKAG_00044;product='hypothetical protein'
7	Prodigal:2.6	CDS	45662	49261	.	+	0	ID=MGAJBKAG_00045;product=Chromosome_partition_protein_Smc
7	Prodigal:2.6	CDS	49401	50240	.	+	0	ID=MGAJBKAG_00046;product=Signal_recognition_particle_receptor_FtsY
7	Prodigal:2.6	CDS	50320	51666	.	+	0	ID=MGAJBKAG_00047;product=Signal_recognition_particle_protein
7	Prodigal:2.6	CDS	51722	51994	.	+	0	ID=MGAJBKAG_00048;product=30S_ribosomal_protein_S16
7	Prodigal:2.6	CDS	52001	52231	.	+	0	ID=MGAJBKAG_00049;product=UPF0109_protein_CA_C1756
7	Prodigal:2.6	CDS	52231	52779	.	+	0	ID=MGAJBKAG_00050;product=Ribosome_maturation_factor_RimM
7	Prodigal:2.6	CDS	52789	53565	.	+	0	ID=MGAJBKAG_00051;product=tRNA_(guanine-N(1)-)-methyltransferase
7	Prodigal:2.6	CDS	53552	53899	.	+	0	ID=MGAJBKAG_00052;product=50S_ribosomal_protein_L19
7	Prodigal:2.6	CDS	53908	54627	.	+	0	ID=MGAJBKAG_00053;product=Signal_peptidase_I
7	Prodigal:2.6	CDS	54624	55517	.	+	0	ID=MGAJBKAG_00054;product=Ribosome_biogenesis_GTPase_A
7	Prodigal:2.6	CDS	55489	56127	.	+	0	ID=MGAJBKAG_00055;product=Ribonuclease_HII
7	Prodigal:2.6	CDS	56225	56596	.	+	0	ID=MGAJBKAG_00056;product=UPF0102_protein_RHA1_ro06551
7	Prodigal:2.6	CDS	56602	58131	.	+	0	ID=MGAJBKAG_00057;product=Competence_protein_ComM
7	Prodigal:2.6	CDS	58177	59262	.	+	0	ID=MGAJBKAG_00058;product=Protein_Smf
7	Prodigal:2.6	CDS	59277	61355	.	+	0	ID=MGAJBKAG_00059;product=DNA_topoisomerase_1
7	Prodigal:2.6	CDS	61363	62694	.	+	0	ID=MGAJBKAG_00060;product=Methylenetetrahydrofolate--tRNA-(uracil-5-)-methyltransferase_TrmFO
7	Prodigal:2.6	CDS	62770	63675	.	+	0	ID=MGAJBKAG_00061;product=Tyrosine_recombinase_XerC
7	Prodigal:2.6	CDS	63705	64244	.	+	0	ID=MGAJBKAG_00062;product=ATP-dependent_protease_subunit_HslV
7	Prodigal:2.6	CDS	64259	65659	.	+	0	ID=MGAJBKAG_00063;product=ATP-dependent_protease_ATPase_subunit_HslU
7	Prodigal:2.6	CDS	65804	66589	.	+	0	ID=MGAJBKAG_00064;product=GTP-sensing_transcriptional_pleiotropic_repressor_CodY
7	Prodigal:2.6	CDS	66602	66778	.	-	0	ID=MGAJBKAG_00065;product='hypothetical protein'
7	Prodigal:2.6	CDS	66919	68253	.	-	0	ID=MGAJBKAG_00066;product=Putative_spore_germination_protein_YfkR
7	Prodigal:2.6	CDS	68262	69359	.	-	0	ID=MGAJBKAG_00067;product=Putative_spore_germination_protein_YfkT
7	Prodigal:2.6	CDS	69349	71487	.	-	0	ID=MGAJBKAG_00068;product=Spore_germination_protein_KA
7	Prodigal:2.6	CDS	71884	72720	.	+	0	ID=MGAJBKAG_00069;product=30S_ribosomal_protein_S2
7	Prodigal:2.6	CDS	72766	73398	.	+	0	ID=MGAJBKAG_00070;product=Elongation_factor_Ts
7	Prodigal:2.6	CDS	73432	74163	.	+	0	ID=MGAJBKAG_00071;product=Uridylate_kinase
7	Prodigal:2.6	CDS	74165	74722	.	+	0	ID=MGAJBKAG_00072;product=Ribosome-recycling_factor
7	Prodigal:2.6	CDS	74738	74911	.	+	0	ID=MGAJBKAG_00073;product='hypothetical protein'
7	Prodigal:2.6	CDS	75020	75853	.	+	0	ID=MGAJBKAG_00074;product=Isoprenyl_transferase
7	Prodigal:2.6	CDS	75889	76704	.	+	0	ID=MGAJBKAG_00075;product=Phosphatidate_cytidylyltransferase
7	Prodigal:2.6	CDS	76742	77788	.	+	0	ID=MGAJBKAG_00076;product=UPF0118_membrane_protein_BpOF4_00890
7	Prodigal:2.6	CDS	77773	78963	.	+	0	ID=MGAJBKAG_00077;product=1-deoxy-D-xylulose_5-phosphate_reductoisomerase
7	Prodigal:2.6	CDS	78968	80026	.	+	0	ID=MGAJBKAG_00078;product=Zinc_metalloprotease_RasP
7	Prodigal:2.6	CDS	80029	81201	.	+	0	ID=MGAJBKAG_00079;product=4-hydroxy-3-methylbut-2-en-1-yl_diphosphate_synthase_(flavodoxin)
7	Prodigal:2.6	CDS	81158	81781	.	+	0	ID=MGAJBKAG_00080;product=44'-diaponeurosporenoate_glycosyltransferase
7	Prodigal:2.6	CDS	82185	84881	.	+	0	ID=MGAJBKAG_00081;product=Valine--tRNA_ligase
7	Prodigal:2.6	CDS	84893	86881	.	+	0	ID=MGAJBKAG_00082;product=Folylpolyglutamate_synthase
7	Prodigal:2.6	CDS	86952	87485	.	+	0	ID=MGAJBKAG_00083;product='hypothetical protein'
7	Prodigal:2.6	CDS	87520	87903	.	+	0	ID=MGAJBKAG_00084;product='hypothetical protein'
7	Prodigal:2.6	CDS	87893	88321	.	+	0	ID=MGAJBKAG_00085;product=Serine/threonine-protein_kinase_RsbT
7	Prodigal:2.6	CDS	88324	89673	.	+	0	ID=MGAJBKAG_00086;product='hypothetical protein'
7	Prodigal:2.6	CDS	89678	90040	.	+	0	ID=MGAJBKAG_00087;product='hypothetical protein'
7	Prodigal:2.6	CDS	90059	90808	.	+	0	ID=MGAJBKAG_00088;product='hypothetical protein'
7	Prodigal:2.6	CDS	90848	91393	.	+	0	ID=MGAJBKAG_00089;product='hypothetical protein'
7	Prodigal:2.6	CDS	91429	91860	.	+	0	ID=MGAJBKAG_00090;product='hypothetical protein'
7	Prodigal:2.6	CDS	92014	92376	.	+	0	ID=MGAJBKAG_00091;product='hypothetical protein'
7	Prodigal:2.6	CDS	92418	92897	.	+	0	ID=MGAJBKAG_00092;product=NADH-quinone_oxidoreductase_subunit_E
7	Prodigal:2.6	CDS	92922	94532	.	+	0	ID=MGAJBKAG_00093;product=NADP-reducing_hydrogenase_subunit_HndC
7	Prodigal:2.6	CDS	94569	96311	.	+	0	ID=MGAJBKAG_00094;product=NADP-reducing_hydrogenase_subunit_HndC
7	Prodigal:2.6	CDS	96464	97099	.	+	0	ID=MGAJBKAG_00095;product=Redox-sensing_transcriptional_repressor_Rex
7	Prodigal:2.6	CDS	97235	98086	.	+	0	ID=MGAJBKAG_00096;product=Sulfide_dehydrogenase_subunit_beta
7	Prodigal:2.6	CDS	98071	99486	.	+	0	ID=MGAJBKAG_00097;product=Sulfide_dehydrogenase_subunit_alpha
7	Prodigal:2.6	CDS	99489	101183	.	+	0	ID=MGAJBKAG_00098;product=Formate--tetrahydrofolate_ligase
7	Prodigal:2.6	CDS	101456	102838	.	+	0	ID=MGAJBKAG_00099;product=Electron_transport_complex_subunit_RnfC
7	Prodigal:2.6	CDS	102900	103853	.	+	0	ID=MGAJBKAG_00100;product=Electron_transport_complex_subunit_D
7	Prodigal:2.6	CDS	103846	104577	.	+	0	ID=MGAJBKAG_00101;product=Electron_transport_complex_subunit_G
7	Prodigal:2.6	CDS	104641	105273	.	+	0	ID=MGAJBKAG_00102;product=Electron_transport_complex_subunit_E
7	Prodigal:2.6	CDS	105277	105876	.	+	0	ID=MGAJBKAG_00103;product=Electron_transport_complex_subunit_A
7	Prodigal:2.6	CDS	105900	106724	.	+	0	ID=MGAJBKAG_00104;product=Electron_transport_complex_subunit_RnfB
7	Prodigal:2.6	CDS	106986	107216	.	-	0	ID=MGAJBKAG_00105;product='hypothetical protein'
7	Prodigal:2.6	CDS	107390	108520	.	+	0	ID=MGAJBKAG_00106;product=FAD:protein_FMN_transferase
7	Prodigal:2.6	CDS	108646	109266	.	+	0	ID=MGAJBKAG_00107;product=Maf-like_protein_Cthe_0087
7	Prodigal:2.6	CDS	109273	110070	.	+	0	ID=MGAJBKAG_00108;product=UPF0758_protein_Moth_0536
7	Prodigal:2.6	CDS	110084	111124	.	+	0	ID=MGAJBKAG_00109;product=Rod_shape-determining_protein_MreB
7	Prodigal:2.6	CDS	111155	112021	.	+	0	ID=MGAJBKAG_00110;product='hypothetical protein'
7	Prodigal:2.6	CDS	112018	112533	.	+	0	ID=MGAJBKAG_00111;product='hypothetical protein'
7	Prodigal:2.6	CDS	112575	114392	.	+	0	ID=MGAJBKAG_00112;product=Penicillin-binding_protein_2
7	Prodigal:2.6	CDS	114487	115200	.	+	0	ID=MGAJBKAG_00113;product=Probable_septum_site-determining_protein_MinC
7	Prodigal:2.6	CDS	115197	115994	.	+	0	ID=MGAJBKAG_00114;product=Septum_site-determining_protein_MinD
7	Prodigal:2.6	CDS	116010	116312	.	+	0	ID=MGAJBKAG_00115;product=Cell_division_topological_specificity_factor
7	Prodigal:2.6	CDS	116309	117424	.	+	0	ID=MGAJBKAG_00116;product=Rod_shape-determining_protein_RodA
7	Prodigal:2.6	CDS	117581	117829	.	+	0	ID=MGAJBKAG_00117;product='hypothetical protein'
7	Prodigal:2.6	CDS	117826	118698	.	+	0	ID=MGAJBKAG_00118;product=Zinc_metalloprotease_MJ0392
7	Prodigal:2.6	CDS	118830	120713	.	+	0	ID=MGAJBKAG_00119;product=Uncharacterized_protein_MJ0966
7	Prodigal:2.6	CDS	120710	121453	.	+	0	ID=MGAJBKAG_00120;product='hypothetical protein'
7	Prodigal:2.6	CDS	121507	123234	.	+	0	ID=MGAJBKAG_00121;product=Ribonuclease_G
7	Prodigal:2.6	CDS	123372	123683	.	+	0	ID=MGAJBKAG_00122;product=50S_ribosomal_protein_L21
7	Prodigal:2.6	CDS	123724	123993	.	+	0	ID=MGAJBKAG_00123;product=50S_ribosomal_protein_L27
7	Prodigal:2.6	CDS	124144	125142	.	+	0	ID=MGAJBKAG_00124;product=GTPase_Obg
7	Prodigal:2.6	CDS	125182	125799	.	+	0	ID=MGAJBKAG_00125;product=Probable_nicotinate-nucleotide_adenylyltransferase
7	Prodigal:2.6	CDS	126132	126389	.	+	0	ID=MGAJBKAG_00126;product=Putative_RNA-binding_protein_RbpB
7	Prodigal:2.6	CDS	126352	126789	.	+	0	ID=MGAJBKAG_00127;product=Ribosomal_silencing_factor_RsfS
7	Aragorn:1.2	tRNA	127084	127159	.	+	.	ID=MGAJBKAG_00128;product='tRNA'
7	Prodigal:2.6	CDS	127315	129801	.	+	0	ID=MGAJBKAG_00129;product=Leucine--tRNA_ligase
7	Prodigal:2.6	CDS	129994	130662	.	+	0	ID=MGAJBKAG_00130;product=ComE_operon_protein_1
7	Prodigal:2.6	CDS	130684	133119	.	+	0	ID=MGAJBKAG_00131;product=ComE_operon_protein_3
7	Prodigal:2.6	CDS	133204	134211	.	+	0	ID=MGAJBKAG_00132;product='hypothetical protein'
7	Prodigal:2.6	CDS	134208	134504	.	-	0	ID=MGAJBKAG_00133;product=30S_ribosomal_protein_S20
7	Prodigal:2.6	CDS	134731	135795	.	+	0	ID=MGAJBKAG_00134;product=Germination_protease
7	Prodigal:2.6	CDS	135863	137083	.	+	0	ID=MGAJBKAG_00135;product='hypothetical protein'
7	Prodigal:2.6	CDS	137080	137418	.	+	0	ID=MGAJBKAG_00136;product='hypothetical protein'
7	Prodigal:2.6	CDS	137492	137920	.	+	0	ID=MGAJBKAG_00137;product='hypothetical protein'
7	Prodigal:2.6	CDS	138042	139091	.	+	0	ID=MGAJBKAG_00138;product=Heat-inducible_transcription_repressor_HrcA
7	Prodigal:2.6	CDS	139280	140440	.	+	0	ID=MGAJBKAG_00139;product=Chaperone_protein_DnaJ
7	Prodigal:2.6	CDS	140448	141221	.	+	0	ID=MGAJBKAG_00140;product=Ribosomal_RNA_small_subunit_methyltransferase_E
7	Prodigal:2.6	CDS	141223	142596	.	+	0	ID=MGAJBKAG_00141;product=Threonylcarbamoyladenosine_tRNA_methylthiotransferase_MtaB
7	Prodigal:2.6	CDS	142583	142957	.	+	0	ID=MGAJBKAG_00142;product=Uncharacterized_HIT-like_protein_aq_141
7	Prodigal:2.6	CDS	143110	143289	.	+	0	ID=MGAJBKAG_00143;product=30S_ribosomal_protein_S21
7	Prodigal:2.6	CDS	143389	144756	.	+	0	ID=MGAJBKAG_00144;product=Uncharacterized_protein_YqeZ
7	Prodigal:2.6	CDS	144759	145763	.	+	0	ID=MGAJBKAG_00145;product=UPF0365_protein_Dtur_0765
7	Prodigal:2.6	CDS	145767	146336	.	+	0	ID=MGAJBKAG_00146;product='hypothetical protein'
7	Prodigal:2.6	CDS	146367	146813	.	+	0	ID=MGAJBKAG_00147;product='hypothetical protein'
7	Prodigal:2.6	CDS	146827	148035	.	+	0	ID=MGAJBKAG_00148;product=Uncharacterized_protein_YqfD
7	Prodigal:2.6	CDS	148028	149023	.	+	0	ID=MGAJBKAG_00149;product=PhoH-like_protein
7	Prodigal:2.6	CDS	149036	151219	.	+	0	ID=MGAJBKAG_00150;product=Cyclic-di-AMP_phosphodiesterase_PgpH
7	Prodigal:2.6	CDS	151256	151720	.	+	0	ID=MGAJBKAG_00151;product=Endoribonuclease_YbeY
7	Prodigal:2.6	CDS	151720	152100	.	+	0	ID=MGAJBKAG_00152;product=Undecaprenol_kinase
7	Prodigal:2.6	CDS	152115	153161	.	+	0	ID=MGAJBKAG_00153;product='hypothetical protein'
7	Prodigal:2.6	CDS	153155	154048	.	+	0	ID=MGAJBKAG_00154;product=UPF0749_protein_YlxW
7	Prodigal:2.6	CDS	154072	154470	.	+	0	ID=MGAJBKAG_00155;product=Cytidine_deaminase
7	Prodigal:2.6	CDS	154522	155550	.	+	0	ID=MGAJBKAG_00156;product=S-adenosylmethionine:tRNA_ribosyltransferase-isomerase
7	Prodigal:2.6	CDS	155580	156692	.	+	0	ID=MGAJBKAG_00157;product=Queuine_tRNA-ribosyltransferase
7	Prodigal:2.6	CDS	156735	157049	.	+	0	ID=MGAJBKAG_00158;product=UPF0092_membrane_protein_YrbF
7	Prodigal:2.6	CDS	157046	157873	.	+	0	ID=MGAJBKAG_00159;product='hypothetical protein'
7	Prodigal:2.6	CDS	157939	158229	.	-	0	ID=MGAJBKAG_00160;product='hypothetical protein'
7	Prodigal:2.6	CDS	158286	158507	.	-	0	ID=MGAJBKAG_00161;product='hypothetical protein'
7	Prodigal:2.6	CDS	158765	159958	.	+	0	ID=MGAJBKAG_00162;product=Protein_translocase_subunit_SecD
7	Prodigal:2.6	CDS	159972	160865	.	+	0	ID=MGAJBKAG_00163;product=Protein_translocase_subunit_SecF
7	Prodigal:2.6	CDS	160852	163590	.	-	0	ID=MGAJBKAG_00164;product=Calcium-transporting_ATPase
7	Prodigal:2.6	CDS	163715	165397	.	+	0	ID=MGAJBKAG_00165;product=Uncharacterized_protein_YloA
7	Prodigal:2.6	CDS	165387	166514	.	-	0	ID=MGAJBKAG_00166;product='hypothetical protein'
7	Prodigal:2.6	CDS	166774	167652	.	+	0	ID=MGAJBKAG_00167;product=UPF0701_protein_YloC
7	Prodigal:2.6	CDS	167697	168008	.	+	0	ID=MGAJBKAG_00168;product='hypothetical protein'
7	Prodigal:2.6	CDS	168015	168296	.	+	0	ID=MGAJBKAG_00169;product=UPF0296_protein_Helmi_20580
7	Prodigal:2.6	CDS	168293	168925	.	+	0	ID=MGAJBKAG_00170;product=Guanylate_kinase
7	Prodigal:2.6	CDS	168976	169182	.	+	0	ID=MGAJBKAG_00171;product=DNA-directed_RNA_polymerase_subunit_omega
7	Prodigal:2.6	CDS	169235	170443	.	+	0	ID=MGAJBKAG_00172;product=Probable_coenzyme_A_biosynthesis_bifunctional_protein_CoaBC
7	Prodigal:2.6	CDS	170564	171634	.	+	0	ID=MGAJBKAG_00173;product=Uncharacterized_peptidase_YqhT
7	Prodigal:2.6	CDS	171728	172285	.	+	0	ID=MGAJBKAG_00174;product=Elongation_factor_P
7	Prodigal:2.6	CDS	172372	173361	.	+	0	ID=MGAJBKAG_00175;product=Stage_III_sporulation_protein_AA
7	Prodigal:2.6	CDS	173375	173890	.	+	0	ID=MGAJBKAG_00176;product=Stage_III_sporulation_protein_AB
7	Prodigal:2.6	CDS	173958	174158	.	+	0	ID=MGAJBKAG_00177;product='hypothetical protein'
7	Prodigal:2.6	CDS	174202	174588	.	+	0	ID=MGAJBKAG_00178;product=Stage_III_sporulation_protein_AD
7	Prodigal:2.6	CDS	174609	175847	.	+	0	ID=MGAJBKAG_00179;product=Stage_III_sporulation_protein_AE
7	Prodigal:2.6	CDS	175857	176462	.	+	0	ID=MGAJBKAG_00180;product='hypothetical protein'
7	Prodigal:2.6	CDS	176533	177168	.	+	0	ID=MGAJBKAG_00181;product=Stage_III_sporulation_protein_AG
7	Prodigal:2.6	CDS	177178	177750	.	+	0	ID=MGAJBKAG_00182;product='hypothetical protein'
7	Prodigal:2.6	CDS	177979	178395	.	+	0	ID=MGAJBKAG_00183;product=Biotin_carboxyl_carrier_protein_of_acetyl-CoA_carboxylase
7	Prodigal:2.6	CDS	178428	179795	.	+	0	ID=MGAJBKAG_00184;product=Biotin_carboxylase_1
7	Prodigal:2.6	CDS	179851	180267	.	+	0	ID=MGAJBKAG_00185;product=Uncharacterized_protein_YqhY
7	Prodigal:2.6	CDS	180293	180838	.	+	0	ID=MGAJBKAG_00186;product='hypothetical protein'
7	Prodigal:2.6	CDS	180839	181078	.	+	0	ID=MGAJBKAG_00187;product='hypothetical protein'
7	Prodigal:2.6	CDS	181109	181516	.	+	0	ID=MGAJBKAG_00188;product=N_utilization_substance_protein_B_homolog
7	Prodigal:2.6	CDS	181517	182749	.	+	0	ID=MGAJBKAG_00189;product=Exodeoxyribonuclease_7_large_subunit
7	Prodigal:2.6	CDS	182730	182972	.	+	0	ID=MGAJBKAG_00190;product=Exodeoxyribonuclease_7_small_subunit
7	Prodigal:2.6	CDS	182975	183853	.	+	0	ID=MGAJBKAG_00191;product=Heterodimeric_geranylgeranyl_pyrophosphate_synthase_large_subunit_1_chloroplastic
7	Prodigal:2.6	CDS	184532	185167	.	+	0	ID=MGAJBKAG_00192;product='hypothetical protein'
7	Prodigal:2.6	CDS	185151	187091	.	+	0	ID=MGAJBKAG_00193;product=1-deoxy-D-xylulose-5-phosphate_synthase
7	Prodigal:2.6	CDS	187094	187942	.	+	0	ID=MGAJBKAG_00194;product=Putative_rRNA_methyltransferase_YqxC
7	Prodigal:2.6	CDS	187966	188823	.	+	0	ID=MGAJBKAG_00195;product=NAD_kinase
7	Prodigal:2.6	CDS	188823	189302	.	+	0	ID=MGAJBKAG_00196;product=Arginine_repressor
7	Prodigal:2.6	CDS	189345	191075	.	+	0	ID=MGAJBKAG_00197;product=DNA_repair_protein_RecN
7	Prodigal:2.6	CDS	191212	191547	.	+	0	ID=MGAJBKAG_00198;product=Sarcosine_oxidase_subunit_alpha
7	Prodigal:2.6	CDS	191525	192640	.	+	0	ID=MGAJBKAG_00199;product=Opine_oxidase_subunit_A
7	Prodigal:2.6	CDS	192633	193118	.	+	0	ID=MGAJBKAG_00200;product='hypothetical protein'
7	Prodigal:2.6	CDS	193090	193425	.	+	0	ID=MGAJBKAG_00201;product=Opine_oxidase_subunit_A
7	Prodigal:2.6	CDS	193412	194599	.	+	0	ID=MGAJBKAG_00202;product=Dimethylglycine_dehydrogenase_mitochondrial
7	Prodigal:2.6	CDS	194648	195058	.	+	0	ID=MGAJBKAG_00203;product='hypothetical protein'
7	Prodigal:2.6	CDS	195059	196912	.	+	0	ID=MGAJBKAG_00204;product=Tungsten-containing_formaldehyde_ferredoxin_oxidoreductase
7	Prodigal:2.6	CDS	196909	197142	.	+	0	ID=MGAJBKAG_00205;product='hypothetical protein'
7	Prodigal:2.6	CDS	197261	198859	.	+	0	ID=MGAJBKAG_00206;product=N-acetylmuramoyl-L-alanine_amidase_AmiC
7	Prodigal:2.6	CDS	198914	200527	.	+	0	ID=MGAJBKAG_00207;product=Stage_V_sporulation_protein_B
7	Prodigal:2.6	CDS	200686	201429	.	+	0	ID=MGAJBKAG_00208;product='hypothetical protein'
7	Prodigal:2.6	CDS	201426	202229	.	+	0	ID=MGAJBKAG_00209;product=Electron_transfer_flavoprotein_subunit_beta
7	Prodigal:2.6	CDS	202289	203284	.	+	0	ID=MGAJBKAG_00210;product=Electron_transfer_flavoprotein_subunit_alpha
7	Prodigal:2.6	CDS	203290	204714	.	+	0	ID=MGAJBKAG_00211;product=Glycolate_oxidase_subunit_GlcD
7	Prodigal:2.6	CDS	204835	206169	.	+	0	ID=MGAJBKAG_00212;product=tRNA-2-methylthio-N(6)-dimethylallyladenosine_synthase
7	Prodigal:2.6	CDS	206166	208835	.	+	0	ID=MGAJBKAG_00213;product=DNA_mismatch_repair_protein_MutS
7	Prodigal:2.6	CDS	208832	210616	.	+	0	ID=MGAJBKAG_00214;product=DNA_mismatch_repair_protein_MutL
7	Prodigal:2.6	CDS	210671	211627	.	+	0	ID=MGAJBKAG_00215;product=tRNA_dimethylallyltransferase
7	Prodigal:2.6	CDS	211719	211967	.	+	0	ID=MGAJBKAG_00216;product=RNA-binding_protein_Hfq
7	Prodigal:2.6	CDS	212051	213739	.	+	0	ID=MGAJBKAG_00217;product=Spore_germination_protein_KA
7	Prodigal:2.6	CDS	213736	214848	.	+	0	ID=MGAJBKAG_00218;product='hypothetical protein'
7	Prodigal:2.6	CDS	214845	216083	.	+	0	ID=MGAJBKAG_00219;product='hypothetical protein'
7	Prodigal:2.6	CDS	216086	216325	.	+	0	ID=MGAJBKAG_00220;product='hypothetical protein'
7	Prodigal:2.6	CDS	216604	217695	.	+	0	ID=MGAJBKAG_00221;product=Methionine_import_ATP-binding_protein_MetN
7	Prodigal:2.6	CDS	217704	218366	.	+	0	ID=MGAJBKAG_00222;product=Probable_D-methionine_transport_system_permease_protein_MetI
7	Prodigal:2.6	CDS	218389	219198	.	+	0	ID=MGAJBKAG_00223;product=Probable_D-methionine-binding_lipoprotein_MetQ
7	Prodigal:2.6	CDS	219306	220673	.	-	0	ID=MGAJBKAG_00224;product=Coenzyme_PQQ_synthesis_protein_E
7	Prodigal:2.6	CDS	221327	223123	.	+	0	ID=MGAJBKAG_00225;product=Elongation_factor_4
7	Prodigal:2.6	CDS	223189	224265	.	+	0	ID=MGAJBKAG_00226;product=Oxygen-independent_coproporphyrinogen-III_oxidase-like_protein_YqeR
7	Prodigal:2.6	CDS	224328	225071	.	+	0	ID=MGAJBKAG_00227;product=Probable_6-oxopurine_nucleoside_phosphorylase
7	Prodigal:2.6	CDS	225166	225777	.	+	0	ID=MGAJBKAG_00228;product=L-fuculose_phosphate_aldolase
7	Prodigal:2.6	CDS	225895	226884	.	+	0	ID=MGAJBKAG_00229;product=Stage_V_sporulation_protein_K
7	Prodigal:2.6	CDS	226859	227473	.	+	0	ID=MGAJBKAG_00230;product=GTPase_Obg
7	Prodigal:2.6	CDS	227454	228059	.	+	0	ID=MGAJBKAG_00231;product='hypothetical protein'
7	Prodigal:2.6	CDS	228049	228273	.	+	0	ID=MGAJBKAG_00232;product='hypothetical protein'
7	Prodigal:2.6	CDS	228330	229610	.	+	0	ID=MGAJBKAG_00233;product=Uncharacterized_protein_YnbB
7	Prodigal:2.6	CDS	229761	230144	.	+	0	ID=MGAJBKAG_00234;product=S-adenosylmethionine_decarboxylase_proenzyme
7	Prodigal:2.6	CDS	230085	230486	.	-	0	ID=MGAJBKAG_00235;product='hypothetical protein'
7	Prodigal:2.6	CDS	230600	232054	.	+	0	ID=MGAJBKAG_00236;product='hypothetical protein'
7	Prodigal:2.6	CDS	232081	232950	.	+	0	ID=MGAJBKAG_00237;product='hypothetical protein'
7	Prodigal:2.6	CDS	233109	233669	.	+	0	ID=MGAJBKAG_00238;product=GTP_cyclohydrolase_1
7	Prodigal:2.6	CDS	233752	235230	.	+	0	ID=MGAJBKAG_00239;product=Stage_IV_sporulation_protein_A
7	Prodigal:2.6	CDS	235302	235574	.	+	0	ID=MGAJBKAG_00240;product=DNA-binding_protein_HU
7	Prodigal:2.6	CDS	235652	236470	.	+	0	ID=MGAJBKAG_00241;product=Probable_formate_transporter
7	Aragorn:1.2	tRNA	236639	236716	.	+	.	ID=MGAJBKAG_00242;product='tRNA'
7	Prodigal:2.6	CDS	237218	237520	.	+	0	ID=MGAJBKAG_00243;product=Acylphosphatase
7	Prodigal:2.6	CDS	237711	238670	.	+	0	ID=MGAJBKAG_00244;product=Uncharacterized_NTE_family_protein_YlbK
7	Aragorn:1.2	tRNA	239628	239712	.	+	.	ID=MGAJBKAG_00245;product='tRNA'
7	Prodigal:2.6	CDS	239803	240966	.	-	0	ID=MGAJBKAG_00246;product=Tyrosine_recombinase_XerC-like
7	Prodigal:2.6	CDS	240969	241145	.	-	0	ID=MGAJBKAG_00247;product='hypothetical protein'
7	Prodigal:2.6	CDS	241716	242735	.	+	0	ID=MGAJBKAG_00248;product='hypothetical protein'
7	Prodigal:2.6	CDS	243324	243683	.	+	0	ID=MGAJBKAG_00249;product='hypothetical protein'
7	Prodigal:2.6	CDS	243736	245259	.	+	0	ID=MGAJBKAG_00250;product='hypothetical protein'
7	Prodigal:2.6	CDS	245252	246019	.	+	0	ID=MGAJBKAG_00251;product='hypothetical protein'
7	Prodigal:2.6	CDS	246021	246401	.	+	0	ID=MGAJBKAG_00252;product='hypothetical protein'
7	Prodigal:2.6	CDS	246573	247088	.	+	0	ID=MGAJBKAG_00253;product='hypothetical protein'
7	Prodigal:2.6	CDS	247221	247784	.	+	0	ID=MGAJBKAG_00254;product='hypothetical protein'
7	Prodigal:2.6	CDS	248375	248683	.	+	0	ID=MGAJBKAG_00255;product='hypothetical protein'
7	Prodigal:2.6	CDS	248631	249545	.	+	0	ID=MGAJBKAG_00256;product='hypothetical protein'
7	Prodigal:2.6	CDS	249570	250172	.	-	0	ID=MGAJBKAG_00257;product='hypothetical protein'
7	Prodigal:2.6	CDS	251310	251531	.	+	0	ID=MGAJBKAG_00258;product='hypothetical protein'
7	Prodigal:2.6	CDS	252686	252778	.	-	0	ID=MGAJBKAG_00259;product='hypothetical protein'
7	Prodigal:2.6	CDS	252771	252944	.	-	0	ID=MGAJBKAG_00260;product='hypothetical protein'
7	Prodigal:2.6	CDS	253101	253538	.	-	0	ID=MGAJBKAG_00261;product='hypothetical protein'
7	Prodigal:2.6	CDS	253535	255679	.	-	0	ID=MGAJBKAG_00262;product=DNA_repair_protein_RadA
7	Prodigal:2.6	CDS	255666	255878	.	-	0	ID=MGAJBKAG_00263;product='hypothetical protein'
7	Prodigal:2.6	CDS	255871	256071	.	-	0	ID=MGAJBKAG_00264;product='hypothetical protein'
7	Prodigal:2.6	CDS	256068	256262	.	-	0	ID=MGAJBKAG_00265;product='hypothetical protein'
7	Prodigal:2.6	CDS	256512	257513	.	+	0	ID=MGAJBKAG_00266;product='hypothetical protein'
7	Prodigal:2.6	CDS	257908	258996	.	-	0	ID=MGAJBKAG_00267;product=Tyrosine_recombinase_XerC-like
7	Prodigal:2.6	CDS	259171	259842	.	-	0	ID=MGAJBKAG_00268;product='hypothetical protein'
7	Prodigal:2.6	CDS	259855	260004	.	-	0	ID=MGAJBKAG_00269;product='hypothetical protein'
7	Prodigal:2.6	CDS	260056	260388	.	-	0	ID=MGAJBKAG_00270;product='hypothetical protein'
7	Prodigal:2.6	CDS	260385	260786	.	-	0	ID=MGAJBKAG_00271;product=HTH-type_transcriptional_regulator_ImmR
7	Prodigal:2.6	CDS	260882	261127	.	+	0	ID=MGAJBKAG_00272;product='hypothetical protein'
7	Prodigal:2.6	CDS	261404	261868	.	+	0	ID=MGAJBKAG_00273;product='hypothetical protein'
7	Prodigal:2.6	CDS	261926	262444	.	+	0	ID=MGAJBKAG_00274;product='hypothetical protein'
7	Prodigal:2.6	CDS	262456	262875	.	+	0	ID=MGAJBKAG_00275;product='hypothetical protein'
7	Prodigal:2.6	CDS	262984	263103	.	+	0	ID=MGAJBKAG_00276;product='hypothetical protein'
12	Prodigal:2.6	CDS	141	941	.	-	0	ID=MGAJBKAG_00277;product=Protein_FixA
12	Prodigal:2.6	CDS	1110	2030	.	-	0	ID=MGAJBKAG_00278;product='hypothetical protein'
12	Prodigal:2.6	CDS	2042	3127	.	-	0	ID=MGAJBKAG_00279;product=Trehalose/maltose_import_ATP-binding_protein_MalK
12	Prodigal:2.6	CDS	3149	4057	.	-	0	ID=MGAJBKAG_00280;product=Probable_ABC_transporter_permease_protein_PH1036
12	Prodigal:2.6	CDS	4059	4955	.	-	0	ID=MGAJBKAG_00281;product=sn-glycerol-3-phosphate_transport_system_permease_protein_UgpA
12	Prodigal:2.6	CDS	5038	6414	.	-	0	ID=MGAJBKAG_00282;product='hypothetical protein'
12	Prodigal:2.6	CDS	6616	7212	.	-	0	ID=MGAJBKAG_00283;product=Transposase_for_insertion_sequence_element_IS256_in_transposon_Tn4001
12	Prodigal:2.6	CDS	7155	7844	.	-	0	ID=MGAJBKAG_00284;product=Transposase_for_insertion_sequence_element_IS256_in_transposon_Tn4001
12	Prodigal:2.6	CDS	8074	11757	.	-	0	ID=MGAJBKAG_00285;product=Transcriptional_regulatory_protein_MoaR1
12	Prodigal:2.6	CDS	12175	13335	.	+	0	ID=MGAJBKAG_00286;product='hypothetical protein'
12	Prodigal:2.6	CDS	13362	15635	.	+	0	ID=MGAJBKAG_00287;product=Uncharacterized_protein_YwmD
12	Prodigal:2.6	CDS	15966	16535	.	+	0	ID=MGAJBKAG_00288;product='hypothetical protein'
12	Prodigal:2.6	CDS	16895	17818	.	-	0	ID=MGAJBKAG_00289;product=Phosphoribosylaminoimidazole-succinocarboxamide_synthase
12	Prodigal:2.6	CDS	19258	20121	.	-	0	ID=MGAJBKAG_00290;product=Sulfhydrogenase_1_subunit_gamma
12	Prodigal:2.6	CDS	20366	21475	.	-	0	ID=MGAJBKAG_00291;product=Sulfhydrogenase_1_subunit_beta
12	Prodigal:2.6	CDS	21542	22555	.	-	0	ID=MGAJBKAG_00292;product=Formate_dehydrogenase_subunit_beta
12	Prodigal:2.6	CDS	23055	23711	.	-	0	ID=MGAJBKAG_00293;product=F420-non-reducing_hydrogenase_vhc_iron-sulfur_subunit_D
12	Prodigal:2.6	CDS	23705	26983	.	-	0	ID=MGAJBKAG_00294;product=CoB--CoM_heterodisulfide_reductase_iron-sulfur_subunit_A
12	Prodigal:2.6	CDS	27010	28011	.	-	0	ID=MGAJBKAG_00295;product=F420-non-reducing_hydrogenase_iron-sulfur_subunit_D
12	Prodigal:2.6	CDS	28012	30054	.	-	0	ID=MGAJBKAG_00296;product=CoB--CoM_heterodisulfide_reductase_iron-sulfur_subunit_A
12	Prodigal:2.6	CDS	30073	30945	.	-	0	ID=MGAJBKAG_00297;product=CoB--CoM_heterodisulfide_reductase_subunit_B_2
12	Prodigal:2.6	CDS	30942	31475	.	-	0	ID=MGAJBKAG_00298;product=CoB--CoM_heterodisulfide_reductase_iron-sulfur_subunit_C
12	Prodigal:2.6	CDS	31512	31925	.	-	0	ID=MGAJBKAG_00299;product=Glycine_cleavage_system_H_protein_4
12	Prodigal:2.6	CDS	33509	34057	.	-	0	ID=MGAJBKAG_00300;product='hypothetical protein'
12	Prodigal:2.6	CDS	34189	35229	.	-	0	ID=MGAJBKAG_00301;product=Pyrophosphate--fructose_6-phosphate_1-phosphotransferase
12	Prodigal:2.6	CDS	35398	36249	.	-	0	ID=MGAJBKAG_00302;product=Probable_fructose-bisphosphate_aldolase
12	Prodigal:2.6	CDS	36240	36422	.	-	0	ID=MGAJBKAG_00303;product='hypothetical protein'
12	Prodigal:2.6	CDS	36533	37945	.	-	0	ID=MGAJBKAG_00304;product=Pyruvate_kinase
12	Prodigal:2.6	CDS	38018	39016	.	-	0	ID=MGAJBKAG_00305;product=ATP-dependent_6-phosphofructokinase
12	Prodigal:2.6	CDS	39013	40071	.	-	0	ID=MGAJBKAG_00306;product=Acetyl-coenzyme_A_carboxylase_carboxyl_transferase_subunit_alpha
12	Prodigal:2.6	CDS	40068	40937	.	-	0	ID=MGAJBKAG_00307;product=Acetyl-coenzyme_A_carboxylase_carboxyl_transferase_subunit_beta
12	Prodigal:2.6	CDS	40946	41146	.	-	0	ID=MGAJBKAG_00308;product='hypothetical protein'
12	Prodigal:2.6	CDS	41198	44569	.	-	0	ID=MGAJBKAG_00309;product=DNA_polymerase_III_subunit_alpha
12	Prodigal:2.6	CDS	44819	45010	.	-	0	ID=MGAJBKAG_00310;product='hypothetical protein'
12	Prodigal:2.6	CDS	45045	46553	.	-	0	ID=MGAJBKAG_00311;product='hypothetical protein'
12	Prodigal:2.6	CDS	46550	47530	.	-	0	ID=MGAJBKAG_00312;product='hypothetical protein'
12	Prodigal:2.6	CDS	47765	48088	.	+	0	ID=MGAJBKAG_00313;product='hypothetical protein'
12	Prodigal:2.6	CDS	48245	48898	.	+	0	ID=MGAJBKAG_00314;product='hypothetical protein'
12	Aragorn:1.2	tRNA	49024	49099	.	-	.	ID=MGAJBKAG_00315;product='tRNA'
12	Aragorn:1.2	tRNA	49141	49214	.	-	.	ID=MGAJBKAG_00316;product='tRNA'
12	Prodigal:2.6	CDS	49257	50726	.	-	0	ID=MGAJBKAG_00317;product=Glutamate--tRNA_ligase
12	Prodigal:2.6	CDS	50857	51306	.	-	0	ID=MGAJBKAG_00318;product='hypothetical protein'
12	Prodigal:2.6	CDS	51398	52528	.	-	0	ID=MGAJBKAG_00319;product='hypothetical protein'
12	Prodigal:2.6	CDS	52742	54088	.	-	0	ID=MGAJBKAG_00320;product=5-methylthioadenosine/S-adenosylhomocysteine_deaminase
12	Prodigal:2.6	CDS	54116	54805	.	-	0	ID=MGAJBKAG_00321;product='hypothetical protein'
12	Prodigal:2.6	CDS	54880	55446	.	-	0	ID=MGAJBKAG_00322;product=Flavoredoxin
12	Prodigal:2.6	CDS	55462	55959	.	-	0	ID=MGAJBKAG_00323;product='hypothetical protein'
12	Prodigal:2.6	CDS	56235	57032	.	-	0	ID=MGAJBKAG_00324;product=Methionine_import_ATP-binding_protein_MetN
12	Prodigal:2.6	CDS	57007	57930	.	-	0	ID=MGAJBKAG_00325;product=Uncharacterized_protein_RP368
12	Prodigal:2.6	CDS	57927	58928	.	-	0	ID=MGAJBKAG_00326;product='hypothetical protein'
12	Prodigal:2.6	CDS	59009	59488	.	-	0	ID=MGAJBKAG_00327;product=Uncharacterized_HTH-type_transcriptional_regulator_PH1916
12	Prodigal:2.6	CDS	59650	60918	.	-	0	ID=MGAJBKAG_00328;product=Multidrug_resistance_protein_MdtG
12	Prodigal:2.6	CDS	61047	62534	.	-	0	ID=MGAJBKAG_00329;product=Glycogen_synthase
12	Prodigal:2.6	CDS	62617	63639	.	-	0	ID=MGAJBKAG_00330;product=ADP-glucose_phosphorylase
12	Prodigal:2.6	CDS	63736	64257	.	-	0	ID=MGAJBKAG_00331;product=Uncharacterized_protein_AF_2201
12	Prodigal:2.6	CDS	64541	65518	.	-	0	ID=MGAJBKAG_00332;product=Uncharacterized_GTP-binding_protein_MJ1326
12	Prodigal:2.6	CDS	65920	67593	.	+	0	ID=MGAJBKAG_00333;product=Maltodextrin_phosphorylase
12	Prodigal:2.6	CDS	68194	69372	.	-	0	ID=MGAJBKAG_00334;product=Uncharacterized_protein_YdaM
12	Prodigal:2.6	CDS	70488	71909	.	-	0	ID=MGAJBKAG_00335;product=Phosphomannomutase/phosphoglucomutase
12	Prodigal:2.6	CDS	72196	73131	.	-	0	ID=MGAJBKAG_00336;product=Uncharacterized_transporter_AF_0788
12	Prodigal:2.6	CDS	73316	74758	.	-	0	ID=MGAJBKAG_00337;product=Aspartyl/glutamyl-tRNA(Asn/Gln)_amidotransferase_subunit_B
12	Prodigal:2.6	CDS	74751	76253	.	-	0	ID=MGAJBKAG_00338;product=Glutamyl-tRNA(Gln)_amidotransferase_subunit_A
12	Prodigal:2.6	CDS	76298	76591	.	-	0	ID=MGAJBKAG_00339;product=Aspartyl/glutamyl-tRNA(Asn/Gln)_amidotransferase_subunit_C
12	Prodigal:2.6	CDS	76588	78609	.	-	0	ID=MGAJBKAG_00340;product=DNA_ligase
12	Prodigal:2.6	CDS	78643	80826	.	-	0	ID=MGAJBKAG_00341;product=ATP-dependent_DNA_helicase_PcrA
12	Prodigal:2.6	CDS	80948	82144	.	+	0	ID=MGAJBKAG_00342;product=Pleiotropic_regulatory_protein
12	Prodigal:2.6	CDS	82414	83748	.	+	0	ID=MGAJBKAG_00343;product=Putative_permease_MJ0326
12	Prodigal:2.6	CDS	83877	85178	.	-	0	ID=MGAJBKAG_00344;product=GMP_synthase_[glutamine-hydrolyzing]
12	Prodigal:2.6	CDS	85172	85714	.	-	0	ID=MGAJBKAG_00345;product=Hypoxanthine-guanine_phosphoribosyltransferase
12	Prodigal:2.6	CDS	85839	86750	.	-	0	ID=MGAJBKAG_00346;product=Gephyrin
12	Prodigal:2.6	CDS	86738	87256	.	-	0	ID=MGAJBKAG_00347;product=Cyclic_pyranopterin_monophosphate_synthase_accessory_protein
12	Prodigal:2.6	CDS	87418	88437	.	-	0	ID=MGAJBKAG_00348;product=Cyclic_pyranopterin_monophosphate_synthase
12	Prodigal:2.6	CDS	88434	90362	.	-	0	ID=MGAJBKAG_00349;product=Putative_molybdopterin_biosynthesis_protein_MJ0886
12	Prodigal:2.6	CDS	90401	91630	.	-	0	ID=MGAJBKAG_00350;product=Putative_molybdopterin_biosynthesis_protein_MJ0886
12	Prodigal:2.6	CDS	91647	92393	.	-	0	ID=MGAJBKAG_00351;product=Molybdate/tungstate_import_ATP-binding_protein_WtpC
12	Prodigal:2.6	CDS	92415	93101	.	-	0	ID=MGAJBKAG_00352;product=Tungstate_uptake_system_permease_protein_TupB
12	Prodigal:2.6	CDS	93109	93957	.	-	0	ID=MGAJBKAG_00353;product=Tungstate-binding_protein_TupA
12	Prodigal:2.6	CDS	94115	95548	.	-	0	ID=MGAJBKAG_00354;product=Uncharacterized_protein_BHWA1_00569
12	Prodigal:2.6	CDS	95553	96293	.	-	0	ID=MGAJBKAG_00355;product=Probable_2-phosphosulfolactate_phosphatase
12	Prodigal:2.6	CDS	96340	97281	.	-	0	ID=MGAJBKAG_00356;product=Transcriptional_regulator_LytR
12	Prodigal:2.6	CDS	97327	98352	.	-	0	ID=MGAJBKAG_00357;product=tRNA_N6-adenosine_threonylcarbamoyltransferase
12	Prodigal:2.6	CDS	98349	98825	.	-	0	ID=MGAJBKAG_00358;product=Putative_ribosomal-protein-alanine_acetyltransferase
12	Prodigal:2.6	CDS	98843	99568	.	-	0	ID=MGAJBKAG_00359;product=tRNA_threonylcarbamoyladenosine_biosynthesis_protein_TsaB
12	Prodigal:2.6	CDS	99549	100034	.	-	0	ID=MGAJBKAG_00360;product=tRNA_threonylcarbamoyladenosine_biosynthesis_protein_TsaE
12	Prodigal:2.6	CDS	100102	100815	.	-	0	ID=MGAJBKAG_00361;product=Putative_glutamine_amidotransferase-like_protein_YvdE
12	Prodigal:2.6	CDS	100973	101323	.	-	0	ID=MGAJBKAG_00362;product=Endoribonuclease_EndoA
12	Prodigal:2.6	CDS	101313	101594	.	-	0	ID=MGAJBKAG_00363;product='hypothetical protein'
12	Prodigal:2.6	CDS	101956	103014	.	-	0	ID=MGAJBKAG_00364;product=Putative_LD-transpeptidase_YkuD
12	Prodigal:2.6	CDS	103297	104523	.	-	0	ID=MGAJBKAG_00365;product=L-idonate_5-dehydrogenase
12	Prodigal:2.6	CDS	104520	105755	.	-	0	ID=MGAJBKAG_00366;product=8-amino-7-oxononanoate_synthase
12	Prodigal:2.6	CDS	106032	107222	.	-	0	ID=MGAJBKAG_00367;product=Glycosyltransferase_AglE
12	Prodigal:2.6	CDS	107209	108375	.	-	0	ID=MGAJBKAG_00368;product='hypothetical protein'
12	Prodigal:2.6	CDS	108662	109504	.	-	0	ID=MGAJBKAG_00369;product=Lipid_A_1-phosphatase
12	Prodigal:2.6	CDS	109584	110570	.	-	0	ID=MGAJBKAG_00370;product=UDP-glucose_4-epimerase
12	Prodigal:2.6	CDS	110633	112318	.	-	0	ID=MGAJBKAG_00371;product='hypothetical protein'
12	Prodigal:2.6	CDS	112378	113352	.	-	0	ID=MGAJBKAG_00372;product='hypothetical protein'
12	Prodigal:2.6	CDS	113453	114706	.	-	0	ID=MGAJBKAG_00373;product='hypothetical protein'
12	Prodigal:2.6	CDS	114724	115278	.	-	0	ID=MGAJBKAG_00374;product='hypothetical protein'
12	Prodigal:2.6	CDS	115446	118022	.	-	0	ID=MGAJBKAG_00375;product=Outer_membrane_protein_alpha
12	Prodigal:2.6	CDS	118100	118228	.	-	0	ID=MGAJBKAG_00376;product='hypothetical protein'
12	Prodigal:2.6	CDS	118528	121083	.	-	0	ID=MGAJBKAG_00377;product=S-layer_protein
12	Prodigal:2.6	CDS	122549	123730	.	-	0	ID=MGAJBKAG_00378;product=Uncharacterized_protein_alr4393
12	Prodigal:2.6	CDS	123759	124838	.	-	0	ID=MGAJBKAG_00379;product='hypothetical protein'
12	Prodigal:2.6	CDS	124835	125554	.	-	0	ID=MGAJBKAG_00380;product=Probable_ABC_transporter_ATP-binding_protein_AZC_3926
12	Prodigal:2.6	CDS	125610	126230	.	-	0	ID=MGAJBKAG_00381;product='hypothetical protein'
12	Prodigal:2.6	CDS	126230	127441	.	-	0	ID=MGAJBKAG_00382;product='hypothetical protein'
12	Prodigal:2.6	CDS	127469	128050	.	-	0	ID=MGAJBKAG_00383;product='hypothetical protein'
12	Prodigal:2.6	CDS	128091	129161	.	-	0	ID=MGAJBKAG_00384;product=Probable_mannose-1-phosphate_guanylyltransferase_1
12	Prodigal:2.6	CDS	129381	131174	.	-	0	ID=MGAJBKAG_00385;product=Lipid_A_export_ATP-binding/permease_protein_MsbA
12	Prodigal:2.6	CDS	131149	132552	.	-	0	ID=MGAJBKAG_00386;product=Lipid-A-disaccharide_synthase
12	Prodigal:2.6	CDS	132549	133682	.	-	0	ID=MGAJBKAG_00387;product=Lipid-A-disaccharide_synthase
12	Prodigal:2.6	CDS	133645	134490	.	-	0	ID=MGAJBKAG_00388;product='hypothetical protein'
12	Prodigal:2.6	CDS	134487	135305	.	-	0	ID=MGAJBKAG_00389;product=Acyl-[acyl-carrier-protein]--UDP-N-acetylglucosamine_O-acyltransferase
12	Prodigal:2.6	CDS	135346	135795	.	-	0	ID=MGAJBKAG_00390;product=3-hydroxyacyl-[acyl-carrier-protein]_dehydratase_FabZ
12	Prodigal:2.6	CDS	135785	136678	.	-	0	ID=MGAJBKAG_00391;product=UDP-3-O-acyl-N-acetylglucosamine_deacetylase
12	Prodigal:2.6	CDS	136860	137603	.	-	0	ID=MGAJBKAG_00392;product=Glutamine_transport_ATP-binding_protein_GlnQ
12	Prodigal:2.6	CDS	137581	140094	.	-	0	ID=MGAJBKAG_00393;product='hypothetical protein'
12	Prodigal:2.6	CDS	140304	141014	.	-	0	ID=MGAJBKAG_00394;product='hypothetical protein'
12	Prodigal:2.6	CDS	141030	141620	.	-	0	ID=MGAJBKAG_00395;product='hypothetical protein'
12	Prodigal:2.6	CDS	141650	143839	.	-	0	ID=MGAJBKAG_00396;product='hypothetical protein'
12	Prodigal:2.6	CDS	143830	144816	.	-	0	ID=MGAJBKAG_00397;product='hypothetical protein'
12	Prodigal:2.6	CDS	144933	145862	.	-	0	ID=MGAJBKAG_00398;product='hypothetical protein'
12	Prodigal:2.6	CDS	146035	146682	.	-	0	ID=MGAJBKAG_00399;product='hypothetical protein'
12	Prodigal:2.6	CDS	146836	147861	.	-	0	ID=MGAJBKAG_00400;product=UDP-3-O-acylglucosamine_N-acyltransferase
12	Prodigal:2.6	CDS	147874	149385	.	-	0	ID=MGAJBKAG_00401;product='hypothetical protein'
12	Prodigal:2.6	CDS	149436	149999	.	-	0	ID=MGAJBKAG_00402;product='hypothetical protein'
12	Prodigal:2.6	CDS	150100	151890	.	-	0	ID=MGAJBKAG_00403;product='hypothetical protein'
12	Prodigal:2.6	CDS	152085	159191	.	-	0	ID=MGAJBKAG_00404;product='hypothetical protein'
12	Prodigal:2.6	CDS	159312	161222	.	-	0	ID=MGAJBKAG_00405;product='hypothetical protein'
12	Prodigal:2.6	CDS	161317	162903	.	-	0	ID=MGAJBKAG_00406;product=SPBc2_prophage-derived_uncharacterized_protein_YomE
12	Prodigal:2.6	CDS	163050	164081	.	-	0	ID=MGAJBKAG_00407;product=MreB-like_protein
12	Prodigal:2.6	CDS	164228	164485	.	-	0	ID=MGAJBKAG_00408;product=Stage_III_sporulation_protein_D
12	Prodigal:2.6	CDS	164595	165872	.	-	0	ID=MGAJBKAG_00409;product=Stage_II_sporulation_protein_Q
12	Prodigal:2.6	CDS	167050	168075	.	-	0	ID=MGAJBKAG_00410;product=Stage_II_sporulation_protein_D
12	Prodigal:2.6	CDS	168172	169464	.	-	0	ID=MGAJBKAG_00411;product=UDP-N-acetylglucosamine_1-carboxyvinyltransferase_2
12	Prodigal:2.6	CDS	169621	170772	.	-	0	ID=MGAJBKAG_00412;product=Putative_UDP-N-acetylglucosamine_2-epimerase
12	Prodigal:2.6	CDS	170930	171982	.	-	0	ID=MGAJBKAG_00413;product=Probable_undecaprenyl-phosphate_N-acetylglucosaminyl_1-phosphate_transferase
12	Prodigal:2.6	CDS	172158	172616	.	-	0	ID=MGAJBKAG_00414;product=Deoxycytidylate_deaminase
12	Prodigal:2.6	CDS	172934	174016	.	-	0	ID=MGAJBKAG_00415;product=Uracil_phosphoribosyltransferase
12	Prodigal:2.6	CDS	173994	174518	.	-	0	ID=MGAJBKAG_00416;product=Protein-arginine-phosphatase
12	Prodigal:2.6	CDS	174603	175661	.	-	0	ID=MGAJBKAG_00417;product=Threonylcarbamoyl-AMP_synthase
12	Prodigal:2.6	CDS	175819	176718	.	-	0	ID=MGAJBKAG_00418;product=Release_factor_glutamine_methyltransferase
12	Prodigal:2.6	CDS	176711	177778	.	-	0	ID=MGAJBKAG_00419;product=Peptide_chain_release_factor_1
12	Prodigal:2.6	CDS	177840	178727	.	-	0	ID=MGAJBKAG_00420;product=Uncharacterized_protein_YqhQ
12	Prodigal:2.6	CDS	178731	178940	.	-	0	ID=MGAJBKAG_00421;product=50S_ribosomal_protein_L31
12	Prodigal:2.6	CDS	179068	179874	.	-	0	ID=MGAJBKAG_00422;product='hypothetical protein'
12	Prodigal:2.6	CDS	179889	180740	.	-	0	ID=MGAJBKAG_00423;product=Daunorubicin/doxorubicin_resistance_ATP-binding_protein_DrrA
12	Prodigal:2.6	CDS	181059	182474	.	-	0	ID=MGAJBKAG_00424;product=Uncharacterized_protein_Cbei_0202
12	Prodigal:2.6	CDS	182521	184032	.	-	0	ID=MGAJBKAG_00425;product='hypothetical protein'
12	Prodigal:2.6	CDS	184046	185338	.	-	0	ID=MGAJBKAG_00426;product=Asparagine--tRNA_ligase
12	Prodigal:2.6	CDS	185542	186369	.	-	0	ID=MGAJBKAG_00427;product='hypothetical protein'
12	Prodigal:2.6	CDS	186410	187894	.	-	0	ID=MGAJBKAG_00428;product=Inosine-5'-monophosphate_dehydrogenase
12	Prodigal:2.6	CDS	188067	189107	.	+	0	ID=MGAJBKAG_00429;product=Sialic_acid-binding_periplasmic_protein_SiaP
12	Prodigal:2.6	CDS	189100	189621	.	+	0	ID=MGAJBKAG_00430;product='hypothetical protein'
12	Prodigal:2.6	CDS	189618	190901	.	+	0	ID=MGAJBKAG_00431;product=Sialic_acid_TRAP_transporter_large_permease_protein_SiaM
12	Prodigal:2.6	CDS	191054	191617	.	-	0	ID=MGAJBKAG_00432;product=NADP-reducing_hydrogenase_subunit_HndA
12	Prodigal:2.6	CDS	191619	193385	.	-	0	ID=MGAJBKAG_00433;product=NADP-reducing_hydrogenase_subunit_HndC
12	Prodigal:2.6	CDS	193388	195235	.	-	0	ID=MGAJBKAG_00434;product=NADP-reducing_hydrogenase_subunit_HndC
12	Prodigal:2.6	CDS	195265	195468	.	-	0	ID=MGAJBKAG_00435;product='hypothetical protein'
12	Prodigal:2.6	CDS	195416	195511	.	-	0	ID=MGAJBKAG_00436;product='hypothetical protein'
12	Prodigal:2.6	CDS	195786	197165	.	-	0	ID=MGAJBKAG_00437;product=Acetoacetate_metabolism_regulatory_protein_AtoC
12	Prodigal:2.6	CDS	197167	199509	.	-	0	ID=MGAJBKAG_00438;product=Signal_transduction_histidine-protein_kinase_AtoS
12	Prodigal:2.6	CDS	199796	200716	.	-	0	ID=MGAJBKAG_00439;product=Pseudouridine-5'-phosphate_glycosidase
12	Prodigal:2.6	CDS	200713	201657	.	-	0	ID=MGAJBKAG_00440;product=Ribokinase
12	Prodigal:2.6	CDS	201702	202733	.	-	0	ID=MGAJBKAG_00441;product=Peroxisomal_(S)-2-hydroxy-acid_oxidase_GLO5
12	RNAmmer:1.2	rRNA	203013	203129	.	-	.	ID=MGAJBKAG_00442;product='rRNA'
12	RNAmmer:1.2	rRNA	203192	206277	.	-	.	ID=MGAJBKAG_00443;product='rRNA'
12	RNAmmer:1.2	rRNA	206475	208004	.	-	.	ID=MGAJBKAG_00444;product='rRNA'
12	Prodigal:2.6	CDS	208618	208890	.	-	0	ID=MGAJBKAG_00445;product='hypothetical protein'
12	Prodigal:2.6	CDS	209122	209643	.	-	0	ID=MGAJBKAG_00446;product='hypothetical protein'
12	Prodigal:2.6	CDS	209710	210315	.	-	0	ID=MGAJBKAG_00447;product=Recombination_protein_RecR
12	Prodigal:2.6	CDS	210393	210716	.	-	0	ID=MGAJBKAG_00448;product=Nucleoid-associated_protein_PTH_0052
12	Prodigal:2.6	CDS	210746	212677	.	-	0	ID=MGAJBKAG_00449;product=DNA_polymerase_III_subunit_gamma/tau
12	Aragorn:1.2	tRNA	213139	213232	.	-	.	ID=MGAJBKAG_00450;product='tRNA'
12	Aragorn:1.2	tRNA	213248	213340	.	-	.	ID=MGAJBKAG_00451;product='tRNA'
12	Prodigal:2.6	CDS	213414	213848	.	-	0	ID=MGAJBKAG_00452;product=tRNA-specific_adenosine_deaminase
12	Aragorn:1.2	tRNA	214101	214176	.	-	.	ID=MGAJBKAG_00453;product='tRNA'
12	Prodigal:2.6	CDS	214405	215859	.	-	0	ID=MGAJBKAG_00454;product='hypothetical protein'
12	Prodigal:2.6	CDS	215936	217384	.	-	0	ID=MGAJBKAG_00455;product=6-phosphogluconate_dehydrogenase_NADP(+)-dependent_decarboxylating
12	Prodigal:2.6	CDS	217418	218692	.	-	0	ID=MGAJBKAG_00456;product='hypothetical protein'
12	Prodigal:2.6	CDS	218714	220177	.	-	0	ID=MGAJBKAG_00457;product=Gluconokinase
12	Prodigal:2.6	CDS	220233	221051	.	-	0	ID=MGAJBKAG_00458;product=Uncharacterized_oxidoreductase_UxuB
12	Prodigal:2.6	CDS	221211	222455	.	-	0	ID=MGAJBKAG_00459;product='hypothetical protein'
12	Prodigal:2.6	CDS	222766	223806	.	+	0	ID=MGAJBKAG_00460;product='hypothetical protein'
12	Prodigal:2.6	CDS	223976	224521	.	-	0	ID=MGAJBKAG_00461;product='hypothetical protein'
12	Prodigal:2.6	CDS	224634	225152	.	-	0	ID=MGAJBKAG_00462;product='hypothetical protein'
12	Aragorn:1.2	tRNA	225422	225498	.	+	.	ID=MGAJBKAG_00463;product='tRNA'
12	Prodigal:2.6	CDS	225744	226925	.	+	0	ID=MGAJBKAG_00464;product='hypothetical protein'
12	Prodigal:2.6	CDS	227271	227540	.	+	0	ID=MGAJBKAG_00465;product=Copper-sensing_transcriptional_repressor_CsoR
12	Prodigal:2.6	CDS	227556	229991	.	+	0	ID=MGAJBKAG_00466;product=Copper-exporting_P-type_ATPase_A
12	Prodigal:2.6	CDS	230026	231162	.	+	0	ID=MGAJBKAG_00467;product='hypothetical protein'
12	Prodigal:2.6	CDS	231190	232500	.	+	0	ID=MGAJBKAG_00468;product='hypothetical protein'
12	Prodigal:2.6	CDS	232510	233301	.	+	0	ID=MGAJBKAG_00469;product=Activator_of_lactoyl-CoA_dehydratase_(Fragment)
12	Prodigal:2.6	CDS	233542	234672	.	-	0	ID=MGAJBKAG_00470;product='hypothetical protein'
12	Prodigal:2.6	CDS	234676	235716	.	-	0	ID=MGAJBKAG_00471;product='hypothetical protein'
12	Prodigal:2.6	CDS	235719	237383	.	-	0	ID=MGAJBKAG_00472;product=Ribose_import_ATP-binding_protein_RbsA_2
12	Prodigal:2.6	CDS	237494	238615	.	-	0	ID=MGAJBKAG_00473;product=Uncharacterized_protein_TP_0013
12	Prodigal:2.6	CDS	239064	239651	.	-	0	ID=MGAJBKAG_00474;product=Riboflavin_transporter_RibU
15	Prodigal:2.6	CDS	115	702	.	+	0	ID=MGAJBKAG_00475;product='hypothetical protein'
15	Prodigal:2.6	CDS	863	1924	.	-	0	ID=MGAJBKAG_00476;product=Arsenical-resistance_protein_Acr3
15	Prodigal:2.6	CDS	1955	2305	.	-	0	ID=MGAJBKAG_00477;product='hypothetical protein'
15	Prodigal:2.6	CDS	2400	2897	.	-	0	ID=MGAJBKAG_00478;product='hypothetical protein'
15	Prodigal:2.6	CDS	2911	3924	.	-	0	ID=MGAJBKAG_00479;product='hypothetical protein'
15	Prodigal:2.6	CDS	3993	4328	.	-	0	ID=MGAJBKAG_00480;product=Arsenical_resistance_operon_repressor
15	Aragorn:1.2	tRNA	4699	4774	.	+	.	ID=MGAJBKAG_00481;product='tRNA'
15	Prodigal:2.6	CDS	5126	5284	.	+	0	ID=MGAJBKAG_00482;product=Rubredoxin
15	Prodigal:2.6	CDS	5311	5805	.	+	0	ID=MGAJBKAG_00483;product=Nigerythrin
15	Prodigal:2.6	CDS	6279	6770	.	+	0	ID=MGAJBKAG_00484;product='hypothetical protein'
15	Prodigal:2.6	CDS	6819	8108	.	+	0	ID=MGAJBKAG_00485;product=Hydroxyacid-oxoacid_transhydrogenase_mitochondrial
15	Prodigal:2.6	CDS	8376	10334	.	-	0	ID=MGAJBKAG_00486;product=Uncharacterized_ABC_transporter_permease_YvcS
15	Prodigal:2.6	CDS	10345	11112	.	-	0	ID=MGAJBKAG_00487;product=ABC_transporter_ATP-binding_protein_YxdL
15	Prodigal:2.6	CDS	11228	12232	.	-	0	ID=MGAJBKAG_00488;product=Sensor_histidine_kinase_YvcQ
15	Prodigal:2.6	CDS	12246	12917	.	-	0	ID=MGAJBKAG_00489;product=Sensory_transduction_protein_BceR
15	Prodigal:2.6	CDS	13559	14452	.	+	0	ID=MGAJBKAG_00490;product=Sugar_fermentation_stimulation_protein_homolog
15	Prodigal:2.6	CDS	14998	15468	.	+	0	ID=MGAJBKAG_00491;product=Protein_rrf2
15	Prodigal:2.6	CDS	15585	17237	.	+	0	ID=MGAJBKAG_00492;product=Hydroxylamine_reductase
15	Prodigal:2.6	CDS	17381	18331	.	-	0	ID=MGAJBKAG_00493;product=Uncharacterized_transporter_AF_1552
15	Prodigal:2.6	CDS	18399	18938	.	-	0	ID=MGAJBKAG_00494;product='hypothetical protein'
15	Prodigal:2.6	CDS	20104	21093	.	-	0	ID=MGAJBKAG_00495;product=Uncharacterized_aminopeptidase_ML1167
15	Prodigal:2.6	CDS	21702	23495	.	-	0	ID=MGAJBKAG_00496;product='hypothetical protein'
15	Prodigal:2.6	CDS	23705	24136	.	-	0	ID=MGAJBKAG_00497;product=Uncharacterized_membrane_protein_YuiD
15	Prodigal:2.6	CDS	24393	25553	.	-	0	ID=MGAJBKAG_00498;product=Uncharacterized_protein_MTH_867
15	Prodigal:2.6	CDS	25687	26322	.	-	0	ID=MGAJBKAG_00499;product='hypothetical protein'
15	Prodigal:2.6	CDS	26319	26987	.	-	0	ID=MGAJBKAG_00500;product='hypothetical protein'
15	Prodigal:2.6	CDS	26987	28147	.	-	0	ID=MGAJBKAG_00501;product='hypothetical protein'
15	Prodigal:2.6	CDS	28255	29646	.	-	0	ID=MGAJBKAG_00502;product=Coenzyme_PQQ_synthesis_protein_E
15	Prodigal:2.6	CDS	29793	33305	.	+	0	ID=MGAJBKAG_00503;product=ATP-dependent_helicase/deoxyribonuclease_subunit_B
15	Prodigal:2.6	CDS	33302	37237	.	+	0	ID=MGAJBKAG_00504;product=ATP-dependent_helicase/nuclease_subunit_A
15	Prodigal:2.6	CDS	37456	38214	.	-	0	ID=MGAJBKAG_00505;product='hypothetical protein'
15	Prodigal:2.6	CDS	38416	39066	.	-	0	ID=MGAJBKAG_00506;product=Thiamine_transporter_ThiT
15	Prodigal:2.6	CDS	39442	40476	.	+	0	ID=MGAJBKAG_00507;product=D-specific_alpha-keto_acid_dehydrogenase
15	Prodigal:2.6	CDS	41987	43789	.	+	0	ID=MGAJBKAG_00508;product=Adenine_deaminase
15	Prodigal:2.6	CDS	44056	44808	.	-	0	ID=MGAJBKAG_00509;product='hypothetical protein'
15	Prodigal:2.6	CDS	45281	46714	.	+	0	ID=MGAJBKAG_00510;product=Macrolide_export_protein_MacA
15	Prodigal:2.6	CDS	46749	47477	.	+	0	ID=MGAJBKAG_00511;product=Uncharacterized_ABC_transporter_ATP-binding_protein_TM_0352
15	Prodigal:2.6	CDS	47474	48670	.	+	0	ID=MGAJBKAG_00512;product=Macrolide_export_ATP-binding/permease_protein_MacB
15	Prodigal:2.6	CDS	48707	49318	.	-	0	ID=MGAJBKAG_00513;product=Cysteine/O-acetylserine_efflux_protein
15	Prodigal:2.6	CDS	49906	52623	.	+	0	ID=MGAJBKAG_00514;product=Stage_II_sporulation_protein_E
15	Prodigal:2.6	CDS	53961	55496	.	+	0	ID=MGAJBKAG_00515;product=tRNA(Ile)-lysidine_synthase
15	Prodigal:2.6	CDS	55641	57611	.	+	0	ID=MGAJBKAG_00516;product=ATP-dependent_zinc_metalloprotease_FtsH_1
15	Prodigal:2.6	CDS	57700	59370	.	+	0	ID=MGAJBKAG_00517;product=Urocanate_hydratase
15	Prodigal:2.6	CDS	59677	60159	.	+	0	ID=MGAJBKAG_00518;product=Anaerobic_dimethyl_sulfoxide_reductase_chain_B
15	Prodigal:2.6	CDS	60159	61964	.	+	0	ID=MGAJBKAG_00519;product=Tungsten-containing_aldehyde_ferredoxin_oxidoreductase
15	Prodigal:2.6	CDS	61996	62274	.	+	0	ID=MGAJBKAG_00520;product='hypothetical protein'
15	Prodigal:2.6	CDS	62320	63627	.	+	0	ID=MGAJBKAG_00521;product=Rubredoxin-NAD(+)_reductase
15	Prodigal:2.6	CDS	63747	63965	.	-	0	ID=MGAJBKAG_00522;product=Putative_nitrogen_fixation_protein_YutI
15	Prodigal:2.6	CDS	64082	64942	.	-	0	ID=MGAJBKAG_00523;product=Probable_cell_wall_hydrolase_LytN
15	Prodigal:2.6	CDS	65173	65991	.	+	0	ID=MGAJBKAG_00524;product=Protein_TTE1956
15	Prodigal:2.6	CDS	65999	71029	.	+	0	ID=MGAJBKAG_00525;product=UPF0192_protein_TM_0984
15	Prodigal:2.6	CDS	72595	73965	.	+	0	ID=MGAJBKAG_00526;product=Probable_multidrug_resistance_protein_NorM
15	Prodigal:2.6	CDS	74492	77008	.	+	0	ID=MGAJBKAG_00527;product=Vitamin_B12-dependent_ribonucleoside-diphosphate_reductase
15	Prodigal:2.6	CDS	77092	77811	.	+	0	ID=MGAJBKAG_00528;product='hypothetical protein'
15	Prodigal:2.6	CDS	77818	78996	.	+	0	ID=MGAJBKAG_00529;product=Acetyl-CoA_acetyltransferase
15	Prodigal:2.6	CDS	79013	79909	.	-	0	ID=MGAJBKAG_00530;product='hypothetical protein'
15	Prodigal:2.6	CDS	79941	80486	.	-	0	ID=MGAJBKAG_00531;product='hypothetical protein'
15	Prodigal:2.6	CDS	80803	82029	.	+	0	ID=MGAJBKAG_00532;product=D-alanyl-D-alanine_carboxypeptidase_DacB
15	Prodigal:2.6	CDS	82062	83000	.	+	0	ID=MGAJBKAG_00533;product=Thioredoxin_reductase
15	Prodigal:2.6	CDS	83544	83870	.	+	0	ID=MGAJBKAG_00534;product='hypothetical protein'
15	Prodigal:2.6	CDS	83857	85836	.	+	0	ID=MGAJBKAG_00535;product=V-type_ATP_synthase_subunit_I
15	Prodigal:2.6	CDS	85843	86337	.	+	0	ID=MGAJBKAG_00536;product=V-type_sodium_ATPase_subunit_K
15	Prodigal:2.6	CDS	86338	86937	.	+	0	ID=MGAJBKAG_00537;product=V-type_proton_ATPase_subunit_E
15	Prodigal:2.6	CDS	86966	87973	.	+	0	ID=MGAJBKAG_00538;product=V-type_sodium_ATPase_subunit_C
15	Prodigal:2.6	CDS	87960	88289	.	+	0	ID=MGAJBKAG_00539;product=V-type_ATP_synthase_subunit_F
15	Prodigal:2.6	CDS	88298	90073	.	+	0	ID=MGAJBKAG_00540;product=V-type_ATP_synthase_alpha_chain
15	Prodigal:2.6	CDS	90066	91448	.	+	0	ID=MGAJBKAG_00541;product=V-type_ATP_synthase_beta_chain
15	Prodigal:2.6	CDS	91513	92145	.	+	0	ID=MGAJBKAG_00542;product=V-type_ATP_synthase_subunit_D
15	Prodigal:2.6	CDS	92291	93565	.	+	0	ID=MGAJBKAG_00543;product=Uncharacterized_zinc_protease_SCO5738
15	Prodigal:2.6	CDS	93625	95322	.	+	0	ID=MGAJBKAG_00544;product=Arginine--tRNA_ligase
15	Prodigal:2.6	CDS	95391	96041	.	+	0	ID=MGAJBKAG_00545;product=UPF0173_metal-dependent_hydrolase_CHY_0920
15	Prodigal:2.6	CDS	96122	97741	.	+	0	ID=MGAJBKAG_00546;product=CTP_synthase
15	Prodigal:2.6	CDS	98090	99403	.	+	0	ID=MGAJBKAG_00547;product=Transcription_termination_factor_Rho
15	Prodigal:2.6	CDS	99518	100573	.	+	0	ID=MGAJBKAG_00548;product=UPF0104_membrane_protein_AF_2231
15	Prodigal:2.6	CDS	100589	101125	.	+	0	ID=MGAJBKAG_00549;product=Methylated-DNA--protein-cysteine_methyltransferase_inducible
15	Prodigal:2.6	CDS	101261	101749	.	+	0	ID=MGAJBKAG_00550;product=Transcriptional_regulator_CtsR
15	Prodigal:2.6	CDS	101772	102305	.	+	0	ID=MGAJBKAG_00551;product=Protein-arginine_kinase_activator_protein
15	Prodigal:2.6	CDS	102320	103375	.	+	0	ID=MGAJBKAG_00552;product=Protein-arginine_kinase
15	Prodigal:2.6	CDS	103365	105893	.	+	0	ID=MGAJBKAG_00553;product=Chaperone_protein_ClpB
15	Prodigal:2.6	CDS	106052	106492	.	+	0	ID=MGAJBKAG_00554;product='hypothetical protein'
15	Prodigal:2.6	CDS	106515	107579	.	+	0	ID=MGAJBKAG_00555;product=Octanoyltransferase_LipM
15	Prodigal:2.6	CDS	107678	109039	.	+	0	ID=MGAJBKAG_00556;product=DNA_repair_protein_RadA
15	Prodigal:2.6	CDS	109054	109449	.	-	0	ID=MGAJBKAG_00557;product='hypothetical protein'
15	Prodigal:2.6	CDS	109759	110241	.	+	0	ID=MGAJBKAG_00558;product=RNA_polymerase-binding_transcription_factor_CarD
15	Prodigal:2.6	CDS	110452	111567	.	+	0	ID=MGAJBKAG_00559;product=Uncharacterized_PIN_and_TRAM-domain_containing_protein_YacL
15	Prodigal:2.6	CDS	111572	112834	.	+	0	ID=MGAJBKAG_00560;product=Bifunctional_enzyme_IspD/IspF
15	Prodigal:2.6	CDS	112809	113579	.	+	0	ID=MGAJBKAG_00561;product=Uncharacterized_protein_MK0525
15	Prodigal:2.6	CDS	113991	115484	.	+	0	ID=MGAJBKAG_00562;product=Glutamate--tRNA_ligase
15	Prodigal:2.6	CDS	115465	116949	.	+	0	ID=MGAJBKAG_00563;product=Cysteine--tRNA_ligase
15	Prodigal:2.6	CDS	116949	117401	.	+	0	ID=MGAJBKAG_00564;product=Mini-ribonuclease_3
15	Prodigal:2.6	CDS	117851	118522	.	+	0	ID=MGAJBKAG_00565;product=Flavin-dependent_thymidylate_synthase
15	Prodigal:2.6	CDS	118582	119340	.	+	0	ID=MGAJBKAG_00566;product=Putative_TrmH_family_tRNA/rRNA_methyltransferase_YacO
15	Prodigal:2.6	CDS	119410	120066	.	+	0	ID=MGAJBKAG_00567;product=RNA_polymerase_sigma-H_factor
15	Aragorn:1.2	tRNA	120880	120955	.	+	.	ID=MGAJBKAG_00568;product='tRNA'
15	Prodigal:2.6	CDS	122349	122768	.	-	0	ID=MGAJBKAG_00569;product='hypothetical protein'
15	Prodigal:2.6	CDS	122806	123267	.	-	0	ID=MGAJBKAG_00570;product='hypothetical protein'
15	Prodigal:2.6	CDS	124216	125202	.	+	0	ID=MGAJBKAG_00571;product=Solute-binding_protein_Csal_2479
15	Prodigal:2.6	CDS	125422	125949	.	+	0	ID=MGAJBKAG_00572;product='hypothetical protein'
15	Prodigal:2.6	CDS	125946	127238	.	+	0	ID=MGAJBKAG_00573;product=Uncharacterized_protein_YgiK
15	Prodigal:2.6	CDS	127315	128145	.	+	0	ID=MGAJBKAG_00574;product=4-deoxy-L-threo-5-hexosulose-uronate_ketol-isomerase
15	Prodigal:2.6	CDS	128413	129327	.	-	0	ID=MGAJBKAG_00575;product='hypothetical protein'
15	Prodigal:2.6	CDS	129458	130876	.	-	0	ID=MGAJBKAG_00576;product=NAD(P)_transhydrogenase_subunit_beta
15	Prodigal:2.6	CDS	130863	131171	.	-	0	ID=MGAJBKAG_00577;product=NAD(P)_transhydrogenase_subunit_alpha
15	Prodigal:2.6	CDS	131211	132386	.	-	0	ID=MGAJBKAG_00578;product=NAD(P)_transhydrogenase_subunit_alpha_part_1
15	Aragorn:1.2	tRNA	132593	132677	.	+	.	ID=MGAJBKAG_00579;product='tRNA'
15	Aragorn:1.2	tRNA	132706	132782	.	+	.	ID=MGAJBKAG_00580;product='tRNA'
15	Aragorn:1.2	tRNA	132818	132893	.	+	.	ID=MGAJBKAG_00581;product='tRNA'
15	Prodigal:2.6	CDS	133226	133444	.	+	0	ID=MGAJBKAG_00582;product=Protein_translocase_subunit_SecE
15	Prodigal:2.6	CDS	133502	134176	.	+	0	ID=MGAJBKAG_00583;product=Transcription_termination/antitermination_protein_NusG
15	Prodigal:2.6	CDS	134220	134648	.	+	0	ID=MGAJBKAG_00584;product=50S_ribosomal_protein_L11
15	Prodigal:2.6	CDS	134717	135412	.	+	0	ID=MGAJBKAG_00585;product=50S_ribosomal_protein_L1
15	Prodigal:2.6	CDS	135673	136200	.	+	0	ID=MGAJBKAG_00586;product=50S_ribosomal_protein_L10
15	Prodigal:2.6	CDS	136272	136652	.	+	0	ID=MGAJBKAG_00587;product=50S_ribosomal_protein_L7/L12
15	Prodigal:2.6	CDS	136962	140702	.	+	0	ID=MGAJBKAG_00588;product=DNA-directed_RNA_polymerase_subunit_beta
15	Prodigal:2.6	CDS	140727	144383	.	+	0	ID=MGAJBKAG_00589;product=DNA-directed_RNA_polymerase_subunit_beta'
15	Prodigal:2.6	CDS	144517	144768	.	+	0	ID=MGAJBKAG_00590;product=Putative_ribosomal_protein_L7Ae-like
15	Prodigal:2.6	CDS	144883	145299	.	+	0	ID=MGAJBKAG_00591;product=30S_ribosomal_protein_S12
15	Prodigal:2.6	CDS	145346	145816	.	+	0	ID=MGAJBKAG_00592;product=30S_ribosomal_protein_S7
15	Prodigal:2.6	CDS	145881	147956	.	+	0	ID=MGAJBKAG_00593;product=Elongation_factor_G
15	Prodigal:2.6	CDS	148004	149209	.	+	0	ID=MGAJBKAG_00594;product=Elongation_factor_Tu-B
15	Prodigal:2.6	CDS	149384	149692	.	+	0	ID=MGAJBKAG_00595;product=30S_ribosomal_protein_S10
15	Prodigal:2.6	CDS	149755	150402	.	+	0	ID=MGAJBKAG_00596;product=50S_ribosomal_protein_L3
15	Prodigal:2.6	CDS	150417	151043	.	+	0	ID=MGAJBKAG_00597;product=50S_ribosomal_protein_L4
15	Prodigal:2.6	CDS	151040	151327	.	+	0	ID=MGAJBKAG_00598;product=50S_ribosomal_protein_L23
15	Prodigal:2.6	CDS	151402	152226	.	+	0	ID=MGAJBKAG_00599;product=50S_ribosomal_protein_L2
15	Prodigal:2.6	CDS	152247	152531	.	+	0	ID=MGAJBKAG_00600;product=30S_ribosomal_protein_S19
15	Prodigal:2.6	CDS	152573	152920	.	+	0	ID=MGAJBKAG_00601;product=50S_ribosomal_protein_L22
15	Prodigal:2.6	CDS	152925	153578	.	+	0	ID=MGAJBKAG_00602;product=30S_ribosomal_protein_S3
15	Prodigal:2.6	CDS	153581	154015	.	+	0	ID=MGAJBKAG_00603;product=50S_ribosomal_protein_L16
15	Prodigal:2.6	CDS	154005	154211	.	+	0	ID=MGAJBKAG_00604;product=50S_ribosomal_protein_L29
15	Prodigal:2.6	CDS	154225	154482	.	+	0	ID=MGAJBKAG_00605;product=30S_ribosomal_protein_S17
15	Prodigal:2.6	CDS	154541	154909	.	+	0	ID=MGAJBKAG_00606;product=50S_ribosomal_protein_L14
15	Prodigal:2.6	CDS	154966	155286	.	+	0	ID=MGAJBKAG_00607;product=50S_ribosomal_protein_L24
15	Prodigal:2.6	CDS	155296	155847	.	+	0	ID=MGAJBKAG_00608;product=50S_ribosomal_protein_L5
15	Prodigal:2.6	CDS	155891	156076	.	+	0	ID=MGAJBKAG_00609;product=30S_ribosomal_protein_S14_type_Z
15	Prodigal:2.6	CDS	156120	156518	.	+	0	ID=MGAJBKAG_00610;product=30S_ribosomal_protein_S8
15	Prodigal:2.6	CDS	156532	157071	.	+	0	ID=MGAJBKAG_00611;product=50S_ribosomal_protein_L6
15	Prodigal:2.6	CDS	157117	157485	.	+	0	ID=MGAJBKAG_00612;product=50S_ribosomal_protein_L18
15	Prodigal:2.6	CDS	157501	158007	.	+	0	ID=MGAJBKAG_00613;product=30S_ribosomal_protein_S5
15	Prodigal:2.6	CDS	158021	158245	.	+	0	ID=MGAJBKAG_00614;product=50S_ribosomal_protein_L30
15	Prodigal:2.6	CDS	158258	158698	.	+	0	ID=MGAJBKAG_00615;product=50S_ribosomal_protein_L15
15	Prodigal:2.6	CDS	158700	159950	.	+	0	ID=MGAJBKAG_00616;product=Protein_translocase_subunit_SecY
15	Prodigal:2.6	CDS	159971	160621	.	+	0	ID=MGAJBKAG_00617;product=Adenylate_kinase
15	Prodigal:2.6	CDS	160624	161391	.	+	0	ID=MGAJBKAG_00618;product=Methionine_aminopeptidase
15	Prodigal:2.6	CDS	161411	161707	.	+	0	ID=MGAJBKAG_00619;product='hypothetical protein'
15	Prodigal:2.6	CDS	161700	161918	.	+	0	ID=MGAJBKAG_00620;product=Translation_initiation_factor_IF-1
15	Prodigal:2.6	CDS	162085	162456	.	+	0	ID=MGAJBKAG_00621;product=30S_ribosomal_protein_S13
15	Prodigal:2.6	CDS	162492	162884	.	+	0	ID=MGAJBKAG_00622;product=30S_ribosomal_protein_S11
15	Prodigal:2.6	CDS	162920	163549	.	+	0	ID=MGAJBKAG_00623;product=30S_ribosomal_protein_S4
15	Prodigal:2.6	CDS	163620	164564	.	+	0	ID=MGAJBKAG_00624;product=DNA-directed_RNA_polymerase_subunit_alpha
15	Prodigal:2.6	CDS	164596	164934	.	+	0	ID=MGAJBKAG_00625;product=50S_ribosomal_protein_L17
15	Prodigal:2.6	CDS	165048	165932	.	+	0	ID=MGAJBKAG_00626;product=Energy-coupling_factor_transporter_ATP-binding_protein_EcfA1
15	Prodigal:2.6	CDS	165937	166806	.	+	0	ID=MGAJBKAG_00627;product=Energy-coupling_factor_transporter_ATP-binding_protein_EcfA2
15	Prodigal:2.6	CDS	166796	167587	.	+	0	ID=MGAJBKAG_00628;product=Energy-coupling_factor_transporter_transmembrane_protein_EcfT
15	Prodigal:2.6	CDS	167730	168605	.	+	0	ID=MGAJBKAG_00629;product=tRNA_pseudouridine_synthase_A
15	Prodigal:2.6	CDS	168702	169139	.	+	0	ID=MGAJBKAG_00630;product=50S_ribosomal_protein_L13
15	Prodigal:2.6	CDS	169182	169589	.	+	0	ID=MGAJBKAG_00631;product=30S_ribosomal_protein_S9
15	Prodigal:2.6	CDS	169873	170394	.	+	0	ID=MGAJBKAG_00632;product='hypothetical protein'
15	Prodigal:2.6	CDS	170396	171223	.	+	0	ID=MGAJBKAG_00633;product=Short-chain-enoyl-CoA_hydratase
15	Prodigal:2.6	CDS	171247	172131	.	+	0	ID=MGAJBKAG_00634;product=NH(3)-dependent_NAD(+)_synthetase
15	Prodigal:2.6	CDS	172083	172697	.	+	0	ID=MGAJBKAG_00635;product=Probable_S-adenosylmethionine-dependent_methyltransferase_MJ0882
15	Prodigal:2.6	CDS	172756	174084	.	+	0	ID=MGAJBKAG_00636;product=Germination-specific_N-acetylmuramoyl-L-alanine_amidase
15	Prodigal:2.6	CDS	174240	175628	.	+	0	ID=MGAJBKAG_00637;product=Protein_TTE1956
15	Prodigal:2.6	CDS	175628	176632	.	+	0	ID=MGAJBKAG_00638;product=Uncharacterized_protein_MJ0808
15	Prodigal:2.6	CDS	176619	176807	.	-	0	ID=MGAJBKAG_00639;product=Ferredoxin
15	Prodigal:2.6	CDS	177050	177583	.	+	0	ID=MGAJBKAG_00640;product='hypothetical protein'
15	Prodigal:2.6	CDS	178085	179152	.	+	0	ID=MGAJBKAG_00641;product=N-acetyl-gamma-glutamyl-phosphate_reductase
15	Prodigal:2.6	CDS	179262	180524	.	+	0	ID=MGAJBKAG_00642;product=Arginine_biosynthesis_bifunctional_protein_ArgJ
15	Prodigal:2.6	CDS	180537	181427	.	+	0	ID=MGAJBKAG_00643;product=Acetylglutamate_kinase
15	Prodigal:2.6	CDS	181605	182828	.	+	0	ID=MGAJBKAG_00644;product=Acetylornithine_aminotransferase
15	Prodigal:2.6	CDS	182940	183923	.	+	0	ID=MGAJBKAG_00645;product=Ornithine_carbamoyltransferase
15	Prodigal:2.6	CDS	184571	186052	.	+	0	ID=MGAJBKAG_00646;product='hypothetical protein'
15	Prodigal:2.6	CDS	186310	186510	.	+	0	ID=MGAJBKAG_00647;product='hypothetical protein'
15	Prodigal:2.6	CDS	186462	187562	.	+	0	ID=MGAJBKAG_00648;product=Maltodextrin_import_ATP-binding_protein_MsmX
15	Prodigal:2.6	CDS	187685	188665	.	+	0	ID=MGAJBKAG_00649;product=Glucokinase
15	Prodigal:2.6	CDS	189045	189971	.	+	0	ID=MGAJBKAG_00650;product='hypothetical protein'
15	Prodigal:2.6	CDS	190094	190588	.	+	0	ID=MGAJBKAG_00651;product=Niacin_transporter_NiaX
15	Prodigal:2.6	CDS	190594	191706	.	-	0	ID=MGAJBKAG_00652;product=Capsular_glucan_synthase
15	Prodigal:2.6	CDS	191902	192489	.	+	0	ID=MGAJBKAG_00653;product='hypothetical protein'
15	Prodigal:2.6	CDS	192497	193165	.	-	0	ID=MGAJBKAG_00654;product=Tyrosine-protein_kinase_etk
15	Prodigal:2.6	CDS	193267	193539	.	-	0	ID=MGAJBKAG_00655;product='hypothetical protein'
15	Prodigal:2.6	CDS	193649	194965	.	-	0	ID=MGAJBKAG_00656;product='hypothetical protein'
15	Prodigal:2.6	CDS	194962	195792	.	-	0	ID=MGAJBKAG_00657;product=Tyrosine-protein_phosphatase_YwqE
15	Prodigal:2.6	CDS	195816	196544	.	-	0	ID=MGAJBKAG_00658;product=Tyrosine-protein_kinase_YwqD
15	Prodigal:2.6	CDS	196575	198044	.	-	0	ID=MGAJBKAG_00659;product=Tyrosine-protein_kinase_etk
15	Prodigal:2.6	CDS	198061	200646	.	-	0	ID=MGAJBKAG_00660;product='hypothetical protein'
15	Prodigal:2.6	CDS	201079	203031	.	+	0	ID=MGAJBKAG_00661;product=Capsular_polysaccharide_biosynthesis_protein_CapD
15	Prodigal:2.6	CDS	203239	204549	.	+	0	ID=MGAJBKAG_00662;product=S-adenosylmethionine_synthase
15	Prodigal:2.6	CDS	204758	205927	.	+	0	ID=MGAJBKAG_00663;product=UDP-N-acetylglucosamine_3-dehydrogenase
15	Prodigal:2.6	CDS	205968	206756	.	+	0	ID=MGAJBKAG_00664;product=Transcriptional_regulatory_protein_DegU
15	Prodigal:2.6	CDS	206865	207098	.	+	0	ID=MGAJBKAG_00665;product='hypothetical protein'
15	Prodigal:2.6	CDS	207186	207356	.	+	0	ID=MGAJBKAG_00666;product='hypothetical protein'
15	Prodigal:2.6	CDS	207505	207675	.	+	0	ID=MGAJBKAG_00667;product='hypothetical protein'
15	Prodigal:2.6	CDS	207694	208254	.	+	0	ID=MGAJBKAG_00668;product='hypothetical protein'
15	Prodigal:2.6	CDS	208282	208689	.	+	0	ID=MGAJBKAG_00669;product='hypothetical protein'
15	Prodigal:2.6	CDS	208695	209663	.	+	0	ID=MGAJBKAG_00670;product='hypothetical protein'
15	Prodigal:2.6	CDS	209682	210632	.	+	0	ID=MGAJBKAG_00671;product='hypothetical protein'
15	Prodigal:2.6	CDS	210632	212854	.	+	0	ID=MGAJBKAG_00672;product=Uncharacterized_protein_y4xJ
15	Prodigal:2.6	CDS	212835	214094	.	+	0	ID=MGAJBKAG_00673;product=Uncharacterized_transcriptional_regulatory_protein_YhcZ
15	Prodigal:2.6	CDS	214109	215593	.	+	0	ID=MGAJBKAG_00674;product=Putative_conjugal_transfer_protein_MT3759
15	Prodigal:2.6	CDS	215633	216640	.	+	0	ID=MGAJBKAG_00675;product='hypothetical protein'
15	Prodigal:2.6	CDS	216654	217577	.	+	0	ID=MGAJBKAG_00676;product='hypothetical protein'
15	Prodigal:2.6	CDS	217577	217942	.	+	0	ID=MGAJBKAG_00677;product='hypothetical protein'
15	Prodigal:2.6	CDS	218016	218489	.	+	0	ID=MGAJBKAG_00678;product='hypothetical protein'
15	Prodigal:2.6	CDS	218828	219367	.	+	0	ID=MGAJBKAG_00679;product=N5-carboxyaminoimidazole_ribonucleotide_mutase
15	Prodigal:2.6	CDS	219409	221670	.	+	0	ID=MGAJBKAG_00680;product=Phosphoribosylformylglycinamidine_synthase_subunit_PurL
15	Prodigal:2.6	CDS	221649	224252	.	+	0	ID=MGAJBKAG_00681;product=Phosphoribosylformylglycinamidine_cyclo-ligase
15	Prodigal:2.6	CDS	224245	224874	.	+	0	ID=MGAJBKAG_00682;product=Trifunctional_purine_biosynthetic_protein_adenosine-3
15	Prodigal:2.6	CDS	224879	226435	.	+	0	ID=MGAJBKAG_00683;product=Bifunctional_purine_biosynthesis_protein_PurH
15	Prodigal:2.6	CDS	226500	227768	.	+	0	ID=MGAJBKAG_00684;product=Phosphoribosylamine--glycine_ligase
15	Prodigal:2.6	CDS	227802	228242	.	-	0	ID=MGAJBKAG_00685;product='hypothetical protein'
19	Prodigal:2.6	CDS	527	757	.	+	0	ID=MGAJBKAG_00686;product='hypothetical protein'
19	Prodigal:2.6	CDS	970	2127	.	+	0	ID=MGAJBKAG_00687;product='hypothetical protein'
19	Prodigal:2.6	CDS	2724	3608	.	+	0	ID=MGAJBKAG_00688;product='hypothetical protein'
19	Prodigal:2.6	CDS	3610	4434	.	+	0	ID=MGAJBKAG_00689;product=Probable_ABC_transporter_permease_protein_PH1036
19	Prodigal:2.6	CDS	4438	5487	.	+	0	ID=MGAJBKAG_00690;product=Fe(3+)_ions_import_ATP-binding_protein_FbpC
19	Prodigal:2.6	CDS	5502	6716	.	+	0	ID=MGAJBKAG_00691;product=Pyrophosphate--fructose_6-phosphate_1-phosphotransferase
19	Prodigal:2.6	CDS	6896	7519	.	+	0	ID=MGAJBKAG_00692;product=Phosphoglycolate_phosphatase
19	Prodigal:2.6	CDS	8243	8392	.	+	0	ID=MGAJBKAG_00693;product='hypothetical protein'
19	Prodigal:2.6	CDS	8687	9496	.	+	0	ID=MGAJBKAG_00694;product='hypothetical protein'
19	Prodigal:2.6	CDS	9582	10856	.	+	0	ID=MGAJBKAG_00695;product=Uncharacterized_MFS-type_transporter_YqjV
19	Prodigal:2.6	CDS	11228	11776	.	+	0	ID=MGAJBKAG_00696;product=Bifunctional_protein_PyrR
19	Prodigal:2.6	CDS	11949	12890	.	+	0	ID=MGAJBKAG_00697;product=Aspartate_carbamoyltransferase
19	Prodigal:2.6	CDS	12874	14163	.	+	0	ID=MGAJBKAG_00698;product=Dihydroorotase
19	Prodigal:2.6	CDS	14222	15172	.	+	0	ID=MGAJBKAG_00699;product=Dihydroorotate_dehydrogenase_B_(NAD(+))_electron_transfer_subunit
19	Prodigal:2.6	CDS	15162	16091	.	+	0	ID=MGAJBKAG_00700;product=Dihydroorotate_dehydrogenase_B_(NAD(+))_catalytic_subunit
19	Prodigal:2.6	CDS	16208	16957	.	+	0	ID=MGAJBKAG_00701;product=Orotidine_5'-phosphate_decarboxylase
19	Prodigal:2.6	CDS	16932	17513	.	+	0	ID=MGAJBKAG_00702;product=Orotate_phosphoribosyltransferase
19	Aragorn:1.2	tRNA	17522	17598	.	-	.	ID=MGAJBKAG_00703;product='tRNA'
19	Prodigal:2.6	CDS	17841	18638	.	+	0	ID=MGAJBKAG_00704;product=DNA_polymerase
19	Prodigal:2.6	CDS	18734	19174	.	+	0	ID=MGAJBKAG_00705;product='hypothetical protein'
19	Prodigal:2.6	CDS	19485	19850	.	+	0	ID=MGAJBKAG_00706;product='hypothetical protein'
19	Prodigal:2.6	CDS	19888	20514	.	-	0	ID=MGAJBKAG_00707;product=LexA_repressor
19	Prodigal:2.6	CDS	20700	21086	.	+	0	ID=MGAJBKAG_00708;product='hypothetical protein'
19	Prodigal:2.6	CDS	21869	22966	.	-	0	ID=MGAJBKAG_00709;product=Uncharacterized_protein_in_gldA_3'region_(Fragment)
19	Prodigal:2.6	CDS	23113	23343	.	-	0	ID=MGAJBKAG_00710;product='hypothetical protein'
19	Prodigal:2.6	CDS	23404	24819	.	-	0	ID=MGAJBKAG_00711;product=TPR_repeat-containing_protein_PA4667
19	Prodigal:2.6	CDS	24960	25754	.	-	0	ID=MGAJBKAG_00712;product='hypothetical protein'
19	Prodigal:2.6	CDS	25751	26989	.	-	0	ID=MGAJBKAG_00713;product=DNA_polymerase_IV
19	Prodigal:2.6	CDS	27182	27790	.	-	0	ID=MGAJBKAG_00714;product=Phosphate_propanoyltransferase
19	Aragorn:1.2	tRNA	27995	28070	.	+	.	ID=MGAJBKAG_00715;product='tRNA'
19	Prodigal:2.6	CDS	28127	28648	.	-	0	ID=MGAJBKAG_00716;product='hypothetical protein'
19	Prodigal:2.6	CDS	28723	29391	.	-	0	ID=MGAJBKAG_00717;product=Butyrate--acetoacetate_CoA-transferase_subunit_B
19	Prodigal:2.6	CDS	29392	30042	.	-	0	ID=MGAJBKAG_00718;product=Acetate_CoA-transferase_subunit_alpha
19	Prodigal:2.6	CDS	30296	31114	.	-	0	ID=MGAJBKAG_00719;product=3-keto-5-aminohexanoate_cleavage_enzyme
19	Prodigal:2.6	CDS	31117	31509	.	-	0	ID=MGAJBKAG_00720;product=3-aminobutyryl-CoA_ammonia_lyase
19	Prodigal:2.6	CDS	31502	32281	.	-	0	ID=MGAJBKAG_00721;product=D-lysine_56-aminomutase_beta_subunit
19	Prodigal:2.6	CDS	32272	33894	.	-	0	ID=MGAJBKAG_00722;product=D-lysine_56-aminomutase_alpha_subunit
19	Prodigal:2.6	CDS	33884	35053	.	-	0	ID=MGAJBKAG_00723;product='hypothetical protein'
19	Prodigal:2.6	CDS	35001	36263	.	-	0	ID=MGAJBKAG_00724;product=L-lysine_23-aminomutase
19	Prodigal:2.6	CDS	36288	37325	.	-	0	ID=MGAJBKAG_00725;product=L-erythro-35-diaminohexanoate_dehydrogenase
19	Prodigal:2.6	CDS	37531	38922	.	-	0	ID=MGAJBKAG_00726;product='hypothetical protein'
19	Prodigal:2.6	CDS	38984	39898	.	-	0	ID=MGAJBKAG_00727;product=Meso-diaminopimelate_D-dehydrogenase
19	Prodigal:2.6	CDS	39914	40864	.	-	0	ID=MGAJBKAG_00728;product=Uncharacterized_RNA_pseudouridine_synthase_aq_1758
19	Prodigal:2.6	CDS	40870	41634	.	-	0	ID=MGAJBKAG_00729;product=Prolipoprotein_diacylglyceryl_transferase
19	Prodigal:2.6	CDS	41631	42086	.	-	0	ID=MGAJBKAG_00730;product=Lipoprotein_signal_peptidase
19	Prodigal:2.6	CDS	42249	42923	.	-	0	ID=MGAJBKAG_00731;product='hypothetical protein'
19	Prodigal:2.6	CDS	42935	43261	.	-	0	ID=MGAJBKAG_00732;product='hypothetical protein'
19	Prodigal:2.6	CDS	43447	43698	.	-	0	ID=MGAJBKAG_00733;product='hypothetical protein'
19	Prodigal:2.6	CDS	43723	44181	.	-	0	ID=MGAJBKAG_00734;product=Cell_division_protein_SepF
19	Prodigal:2.6	CDS	44178	44918	.	-	0	ID=MGAJBKAG_00735;product=UPF0001_protein_aq_274
19	Prodigal:2.6	CDS	44938	45882	.	-	0	ID=MGAJBKAG_00736;product='hypothetical protein'
19	Prodigal:2.6	CDS	47509	48282	.	+	0	ID=MGAJBKAG_00737;product=RNA_polymerase_sigma-G_factor
19	Prodigal:2.6	CDS	48475	49185	.	+	0	ID=MGAJBKAG_00738;product=Stage_II_sporulation_protein_R
19	Prodigal:2.6	CDS	49665	49922	.	+	0	ID=MGAJBKAG_00739;product='hypothetical protein'
19	Prodigal:2.6	CDS	49915	51267	.	-	0	ID=MGAJBKAG_00740;product=Probable_cyclic_pyranopterin_monophosphate_synthase
19	Prodigal:2.6	CDS	51301	52044	.	-	0	ID=MGAJBKAG_00741;product=RNA_polymerase_sigma-E_factor
19	Prodigal:2.6	CDS	52095	52973	.	-	0	ID=MGAJBKAG_00742;product='hypothetical protein'
19	Prodigal:2.6	CDS	53085	54146	.	-	0	ID=MGAJBKAG_00743;product=Cell_division_protein_FtsZ
19	Prodigal:2.6	CDS	54181	55371	.	-	0	ID=MGAJBKAG_00744;product=Cell_division_protein_FtsA
19	Prodigal:2.6	CDS	55577	56344	.	-	0	ID=MGAJBKAG_00745;product=Cell_division_protein_FtsQ
19	Prodigal:2.6	CDS	56359	57639	.	-	0	ID=MGAJBKAG_00746;product=UDP-N-acetylglucosamine_1-carboxyvinyltransferase_1
19	Prodigal:2.6	CDS	57661	58572	.	-	0	ID=MGAJBKAG_00747;product=UDP-N-acetylenolpyruvoylglucosamine_reductase
19	Prodigal:2.6	CDS	58569	59960	.	-	0	ID=MGAJBKAG_00748;product=UDP-N-acetylmuramate--L-alanine_ligase
19	Prodigal:2.6	CDS	60056	61174	.	-	0	ID=MGAJBKAG_00749;product=UDP-N-acetylglucosamine--N-acetylmuramyl-(pentapeptide)_pyrophosphoryl-undecaprenol_N-acetylglucosamine_transferase
19	Prodigal:2.6	CDS	61180	62313	.	-	0	ID=MGAJBKAG_00750;product=Stage_V_sporulation_protein_E
19	Prodigal:2.6	CDS	62388	63365	.	-	0	ID=MGAJBKAG_00751;product=Phospho-N-acetylmuramoyl-pentapeptide-transferase
19	Prodigal:2.6	CDS	63355	64770	.	-	0	ID=MGAJBKAG_00752;product=UDP-N-acetylmuramoyl-tripeptide--D-alanyl-D-alanine_ligase
19	Prodigal:2.6	CDS	64763	66277	.	-	0	ID=MGAJBKAG_00753;product=UDP-N-acetylmuramoyl-L-alanyl-D-glutamate--26-diaminopimelate_ligase
19	Prodigal:2.6	CDS	66390	68504	.	-	0	ID=MGAJBKAG_00754;product=Stage_V_sporulation_protein_D
19	Prodigal:2.6	CDS	68532	69068	.	-	0	ID=MGAJBKAG_00755;product='hypothetical protein'
19	Prodigal:2.6	CDS	69091	70014	.	-	0	ID=MGAJBKAG_00756;product=Ribosomal_RNA_small_subunit_methyltransferase_H
19	Prodigal:2.6	CDS	70035	70478	.	-	0	ID=MGAJBKAG_00757;product=Transcriptional_regulator_MraZ
19	Prodigal:2.6	CDS	70665	71141	.	-	0	ID=MGAJBKAG_00758;product='hypothetical protein'
19	Prodigal:2.6	CDS	71273	71533	.	-	0	ID=MGAJBKAG_00759;product=Stage_V_sporulation_protein_S
19	Prodigal:2.6	CDS	71689	72474	.	-	0	ID=MGAJBKAG_00760;product=Uncharacterized_protein_ymdB
19	Prodigal:2.6	CDS	72476	73051	.	-	0	ID=MGAJBKAG_00761;product='hypothetical protein'
19	Prodigal:2.6	CDS	73187	74704	.	-	0	ID=MGAJBKAG_00762;product=Ribonuclease_Y
19	Prodigal:2.6	CDS	74904	75368	.	-	0	ID=MGAJBKAG_00763;product=Regulatory_protein_RecX
19	Prodigal:2.6	CDS	75557	76591	.	-	0	ID=MGAJBKAG_00764;product=Protein_RecA
19	Prodigal:2.6	CDS	76687	77265	.	-	0	ID=MGAJBKAG_00765;product=RNA_2'3'-cyclic_phosphodiesterase
19	Prodigal:2.6	CDS	77383	78630	.	-	0	ID=MGAJBKAG_00766;product=Putative_competence-damage_inducible_protein
19	Prodigal:2.6	CDS	78662	80164	.	-	0	ID=MGAJBKAG_00767;product=ATP-dependent_zinc_metalloprotease_FtsH_2
19	Prodigal:2.6	CDS	80185	80709	.	-	0	ID=MGAJBKAG_00768;product='hypothetical protein'
19	Prodigal:2.6	CDS	80828	81481	.	-	0	ID=MGAJBKAG_00769;product=Ribulose-phosphate_3-epimerase
19	Prodigal:2.6	CDS	81478	82365	.	-	0	ID=MGAJBKAG_00770;product=Putative_ribosome_biogenesis_GTPase_RsgA
19	Prodigal:2.6	CDS	82380	84311	.	-	0	ID=MGAJBKAG_00771;product=Probable_serine/threonine-protein_kinase_Sps1
19	Prodigal:2.6	CDS	84338	85048	.	-	0	ID=MGAJBKAG_00772;product=Protein_phosphatase_PrpC
19	Prodigal:2.6	CDS	85102	86133	.	-	0	ID=MGAJBKAG_00773;product=Probable_dual-specificity_RNA_methyltransferase_RlmN
19	Prodigal:2.6	CDS	86252	86863	.	+	0	ID=MGAJBKAG_00774;product=Probable_phosphoglycerate_mutase_GpmB
19	Prodigal:2.6	CDS	86877	87980	.	-	0	ID=MGAJBKAG_00775;product=S-layer_protein_SlpA
19	Prodigal:2.6	CDS	88018	90039	.	-	0	ID=MGAJBKAG_00776;product='hypothetical protein'
19	Prodigal:2.6	CDS	90054	91121	.	-	0	ID=MGAJBKAG_00777;product='hypothetical protein'
19	Prodigal:2.6	CDS	91148	91561	.	-	0	ID=MGAJBKAG_00778;product=Biopolymer_transport_protein_ExbD
19	Prodigal:2.6	CDS	91521	92174	.	-	0	ID=MGAJBKAG_00779;product=Putative_biopolymer_transport_protein_ExbB-like_1
19	Prodigal:2.6	CDS	92400	93347	.	-	0	ID=MGAJBKAG_00780;product=Uncharacterized_ABC_transporter_permease_protein_YufQ
19	Prodigal:2.6	CDS	93334	94467	.	-	0	ID=MGAJBKAG_00781;product=Uncharacterized_ABC_transporter_permease_protein_YufP
19	Prodigal:2.6	CDS	94451	96028	.	-	0	ID=MGAJBKAG_00782;product=Uncharacterized_ABC_transporter_ATP-binding_protein_YufO
19	Prodigal:2.6	CDS	96121	97164	.	-	0	ID=MGAJBKAG_00783;product=Uncharacterized_lipoprotein_YufN
19	Prodigal:2.6	CDS	97226	98482	.	-	0	ID=MGAJBKAG_00784;product=Glutamate_dehydrogenase
19	Prodigal:2.6	CDS	98574	99908	.	-	0	ID=MGAJBKAG_00785;product=Ribosomal_protein_S12_methylthiotransferase_RimO
19	Prodigal:2.6	CDS	99979	100860	.	-	0	ID=MGAJBKAG_00786;product=Diacylglycerol_kinase
19	Prodigal:2.6	CDS	100904	101629	.	-	0	ID=MGAJBKAG_00787;product='hypothetical protein'
19	Prodigal:2.6	CDS	101739	102053	.	+	0	ID=MGAJBKAG_00788;product='hypothetical protein'
19	Prodigal:2.6	CDS	102096	103178	.	-	0	ID=MGAJBKAG_00789;product='hypothetical protein'
19	Prodigal:2.6	CDS	103250	105043	.	-	0	ID=MGAJBKAG_00790;product='hypothetical protein'
19	Prodigal:2.6	CDS	105098	105934	.	-	0	ID=MGAJBKAG_00791;product=Phosphoribosyl_12-cyclic_phosphate_12-diphosphodiesterase
19	Prodigal:2.6	CDS	106065	106343	.	-	0	ID=MGAJBKAG_00792;product=DNA-binding_protein_HU
19	Prodigal:2.6	CDS	106502	107299	.	-	0	ID=MGAJBKAG_00793;product='hypothetical protein'
19	Prodigal:2.6	CDS	107341	109524	.	-	0	ID=MGAJBKAG_00794;product=DNA_translocase_SpoIIIE
19	Prodigal:2.6	CDS	109638	111272	.	-	0	ID=MGAJBKAG_00795;product=Uncharacterized_protein_YqeW
19	Prodigal:2.6	CDS	111315	112148	.	-	0	ID=MGAJBKAG_00796;product=Undecaprenyl-diphosphatase
19	Prodigal:2.6	CDS	112139	113071	.	-	0	ID=MGAJBKAG_00797;product=Uncharacterized_protein_YqeW
19	Prodigal:2.6	CDS	113172	113411	.	-	0	ID=MGAJBKAG_00798;product=Uncharacterized_protein_YlzJ
19	Prodigal:2.6	CDS	113408	114181	.	-	0	ID=MGAJBKAG_00799;product=Translocation-enhancing_protein_TepA
19	Prodigal:2.6	CDS	114265	115965	.	-	0	ID=MGAJBKAG_00800;product='hypothetical protein'
19	Prodigal:2.6	CDS	115962	116732	.	-	0	ID=MGAJBKAG_00801;product=Uncharacterized_ABC_transporter_ATP-binding_protein_YfiL
19	Prodigal:2.6	CDS	116750	118426	.	-	0	ID=MGAJBKAG_00802;product=Ribonuclease_J1
19	Prodigal:2.6	CDS	118605	119492	.	-	0	ID=MGAJBKAG_00803;product=4-hydroxy-tetrahydrodipicolinate_synthase
19	Prodigal:2.6	CDS	119494	120759	.	-	0	ID=MGAJBKAG_00804;product=Aspartokinase_1
19	Prodigal:2.6	CDS	120764	121801	.	-	0	ID=MGAJBKAG_00805;product=Aspartate-semialdehyde_dehydrogenase
19	Prodigal:2.6	CDS	121858	122448	.	-	0	ID=MGAJBKAG_00806;product=Dipicolinate_synthase_subunit_B
19	Prodigal:2.6	CDS	122487	123383	.	-	0	ID=MGAJBKAG_00807;product=Dipicolinate_synthase_subunit_A
19	Prodigal:2.6	CDS	123481	124272	.	-	0	ID=MGAJBKAG_00808;product=4-hydroxy-tetrahydrodipicolinate_reductase
19	Prodigal:2.6	CDS	124465	124953	.	-	0	ID=MGAJBKAG_00809;product='hypothetical protein'
19	Prodigal:2.6	CDS	124985	125203	.	-	0	ID=MGAJBKAG_00810;product='hypothetical protein'
19	Prodigal:2.6	CDS	125546	126931	.	+	0	ID=MGAJBKAG_00811;product=Uncharacterized_glycosylase_YvbX
19	Prodigal:2.6	CDS	126932	127954	.	-	0	ID=MGAJBKAG_00812;product=Uncharacterized_protein_YlxY
19	Prodigal:2.6	CDS	127944	128765	.	-	0	ID=MGAJBKAG_00813;product=Probable_polysaccharide_deacetylase_PdaB
19	Prodigal:2.6	CDS	128878	129336	.	-	0	ID=MGAJBKAG_00814;product=Spore_cortex-lytic_enzyme
19	Prodigal:2.6	CDS	129455	131629	.	-	0	ID=MGAJBKAG_00815;product=Probable_ATP-dependent_helicase_YoaA
19	Prodigal:2.6	CDS	131630	132493	.	-	0	ID=MGAJBKAG_00816;product=Probable_endonuclease_4
19	Prodigal:2.6	CDS	132573	133400	.	-	0	ID=MGAJBKAG_00817;product='hypothetical protein'
19	Prodigal:2.6	CDS	133406	134095	.	-	0	ID=MGAJBKAG_00818;product=Glucosyl-3-phosphoglycerate_synthase
19	Prodigal:2.6	CDS	134117	134959	.	-	0	ID=MGAJBKAG_00819;product='hypothetical protein'
19	Prodigal:2.6	CDS	134997	136127	.	-	0	ID=MGAJBKAG_00820;product='hypothetical protein'
19	Prodigal:2.6	CDS	136239	137018	.	-	0	ID=MGAJBKAG_00821;product=Stage_0_sporulation_protein_A_homolog
19	Prodigal:2.6	CDS	137160	138497	.	-	0	ID=MGAJBKAG_00822;product=SpoIVB_peptidase
19	Prodigal:2.6	CDS	138723	140075	.	-	0	ID=MGAJBKAG_00823;product=Ribosomal_RNA_small_subunit_methyltransferase_B
19	Prodigal:2.6	CDS	140068	140760	.	-	0	ID=MGAJBKAG_00824;product=Putative_membrane_protease_YugP
19	Prodigal:2.6	CDS	140812	141762	.	-	0	ID=MGAJBKAG_00825;product=Methionyl-tRNA_formyltransferase
19	Prodigal:2.6	CDS	141759	142229	.	-	0	ID=MGAJBKAG_00826;product=Peptide_deformylase
19	Prodigal:2.6	CDS	142280	144523	.	-	0	ID=MGAJBKAG_00827;product=Primosomal_protein_N'
19	Prodigal:2.6	CDS	144645	145154	.	-	0	ID=MGAJBKAG_00828;product=Uncharacterized_protein_YqeG
19	Prodigal:2.6	CDS	145294	145998	.	-	0	ID=MGAJBKAG_00829;product=RNA_polymerase_sigma-28_factor
19	Prodigal:2.6	CDS	146083	147630	.	-	0	ID=MGAJBKAG_00830;product=Stage_V_sporulation_protein_D
19	Prodigal:2.6	CDS	147690	148748	.	-	0	ID=MGAJBKAG_00831;product=Endolytic_murein_transglycosylase
19	Prodigal:2.6	CDS	148717	149571	.	-	0	ID=MGAJBKAG_00832;product=Putative_pre-16S_rRNA_nuclease
19	Prodigal:2.6	CDS	149577	150536	.	-	0	ID=MGAJBKAG_00833;product=Uncharacterized_oxidoreductase_YccK
19	Prodigal:2.6	CDS	150533	150787	.	-	0	ID=MGAJBKAG_00834;product=UPF0297_protein_Moth_1643
19	Prodigal:2.6	CDS	150815	153475	.	-	0	ID=MGAJBKAG_00835;product=Alanine--tRNA_ligase
19	Prodigal:2.6	CDS	153591	154553	.	-	0	ID=MGAJBKAG_00836;product=UPF0118_membrane_protein_YubA
19	Prodigal:2.6	CDS	154634	154900	.	-	0	ID=MGAJBKAG_00837;product='hypothetical protein'
19	Prodigal:2.6	CDS	154963	156036	.	-	0	ID=MGAJBKAG_00838;product=tRNA-specific_2-thiouridylase_MnmA
19	Prodigal:2.6	CDS	156043	156459	.	-	0	ID=MGAJBKAG_00839;product=Iron-sulfur_cluster_assembly_scaffold_protein_IscU_1
19	Prodigal:2.6	CDS	156503	157732	.	-	0	ID=MGAJBKAG_00840;product=Cysteine_desulfurase_IscS
19	Prodigal:2.6	CDS	157781	158275	.	-	0	ID=MGAJBKAG_00841;product=HTH-type_transcriptional_regulator_CymR
19	Prodigal:2.6	CDS	158418	159758	.	-	0	ID=MGAJBKAG_00842;product=Uncharacterized_AAA_domain-containing_protein_MT2636
19	Prodigal:2.6	CDS	160101	161888	.	-	0	ID=MGAJBKAG_00843;product=Aspartate--tRNA(Asp/Asn)_ligase
19	Prodigal:2.6	CDS	161960	163219	.	-	0	ID=MGAJBKAG_00844;product=Histidine--tRNA_ligase
19	Prodigal:2.6	CDS	163232	164398	.	-	0	ID=MGAJBKAG_00845;product='hypothetical protein'
19	Prodigal:2.6	CDS	164459	165085	.	-	0	ID=MGAJBKAG_00846;product=Uncharacterized_protein_MT2658
19	Prodigal:2.6	CDS	165140	165589	.	-	0	ID=MGAJBKAG_00847;product=D-aminoacyl-tRNA_deacylase
19	Prodigal:2.6	CDS	165623	167812	.	-	0	ID=MGAJBKAG_00848;product=GTP_pyrophosphokinase
19	Prodigal:2.6	CDS	167883	169622	.	-	0	ID=MGAJBKAG_00849;product=Single-stranded-DNA-specific_exonuclease_RecJ
19	Prodigal:2.6	CDS	169644	170090	.	-	0	ID=MGAJBKAG_00850;product='hypothetical protein'
19	Prodigal:2.6	CDS	170178	171950	.	-	0	ID=MGAJBKAG_00851;product='hypothetical protein'
19	Prodigal:2.6	CDS	171947	173368	.	-	0	ID=MGAJBKAG_00852;product=Magnesium-chelatase_subunit_ChlI
19	Prodigal:2.6	CDS	173488	174915	.	-	0	ID=MGAJBKAG_00853;product=Arginine_utilization_regulatory_protein_RocR
19	Prodigal:2.6	CDS	175004	175945	.	-	0	ID=MGAJBKAG_00854;product=D-alanine--D-alanine_ligase
19	Prodigal:2.6	CDS	176022	176237	.	-	0	ID=MGAJBKAG_00855;product='hypothetical protein'
19	Prodigal:2.6	CDS	176313	177074	.	-	0	ID=MGAJBKAG_00856;product=5'-nucleotidase_SurE
19	Prodigal:2.6	CDS	177084	177752	.	-	0	ID=MGAJBKAG_00857;product=Uncharacterized_protein_YhiD
19	Prodigal:2.6	CDS	177877	178764	.	-	0	ID=MGAJBKAG_00858;product='hypothetical protein'
19	Prodigal:2.6	CDS	178970	179335	.	-	0	ID=MGAJBKAG_00859;product='hypothetical protein'
19	Prodigal:2.6	CDS	179386	180438	.	-	0	ID=MGAJBKAG_00860;product=Glycerol-3-phosphate_dehydrogenase_[NAD(P)+]
19	Prodigal:2.6	CDS	180435	181034	.	-	0	ID=MGAJBKAG_00861;product=Glycerol-3-phosphate_acyltransferase
19	Prodigal:2.6	CDS	181055	182380	.	-	0	ID=MGAJBKAG_00862;product=GTPase_Der
19	Prodigal:2.6	CDS	182542	183519	.	-	0	ID=MGAJBKAG_00863;product=Foldase_protein_PrsA
19	Prodigal:2.6	CDS	183589	184692	.	-	0	ID=MGAJBKAG_00864;product='hypothetical protein'
19	Prodigal:2.6	CDS	184709	185335	.	-	0	ID=MGAJBKAG_00865;product='hypothetical protein'
19	Prodigal:2.6	CDS	185495	187732	.	-	0	ID=MGAJBKAG_00866;product=30S_ribosomal_protein_S1
19	Prodigal:2.6	CDS	187795	188418	.	-	0	ID=MGAJBKAG_00867;product=1-acyl-sn-glycerol-3-phosphate_acyltransferase_1_chloroplastic
19	Prodigal:2.6	CDS	188406	189167	.	-	0	ID=MGAJBKAG_00868;product=Cytidylate_kinase
19	Prodigal:2.6	CDS	189237	189455	.	-	0	ID=MGAJBKAG_00869;product='hypothetical protein'
19	Prodigal:2.6	CDS	189477	190220	.	-	0	ID=MGAJBKAG_00870;product=Ribosomal_large_subunit_pseudouridine_synthase_B
19	Prodigal:2.6	CDS	190348	190803	.	-	0	ID=MGAJBKAG_00871;product=Uncharacterized_spore_protein_YtfJ
19	Prodigal:2.6	CDS	190840	191496	.	-	0	ID=MGAJBKAG_00872;product='hypothetical protein'
19	Prodigal:2.6	CDS	191537	192082	.	-	0	ID=MGAJBKAG_00873;product=Segregation_and_condensation_protein_B
19	Prodigal:2.6	CDS	192069	192863	.	-	0	ID=MGAJBKAG_00874;product=Segregation_and_condensation_protein_A
19	Prodigal:2.6	CDS	192860	193813	.	-	0	ID=MGAJBKAG_00875;product=Tryptophan--tRNA_ligase
19	Prodigal:2.6	CDS	193858	194463	.	-	0	ID=MGAJBKAG_00876;product=Putative_zinc_metalloprotease_YwhC
19	Prodigal:2.6	CDS	194488	195855	.	-	0	ID=MGAJBKAG_00877;product=Diaminopimelate_decarboxylase
19	Prodigal:2.6	CDS	196014	196997	.	-	0	ID=MGAJBKAG_00878;product=R-phenyllactate_dehydratase_activator
19	Prodigal:2.6	CDS	197005	198114	.	-	0	ID=MGAJBKAG_00879;product='hypothetical protein'
19	Prodigal:2.6	CDS	198111	199100	.	-	0	ID=MGAJBKAG_00880;product='hypothetical protein'
19	Prodigal:2.6	CDS	199132	199482	.	-	0	ID=MGAJBKAG_00881;product=Stage_V_sporulation_protein_AC
19	Prodigal:2.6	CDS	199499	200509	.	-	0	ID=MGAJBKAG_00882;product=Stage_V_sporulation_protein_AD
19	Prodigal:2.6	CDS	200531	201001	.	-	0	ID=MGAJBKAG_00883;product=Stage_V_sporulation_protein_AC
19	Prodigal:2.6	CDS	201026	201232	.	-	0	ID=MGAJBKAG_00884;product='hypothetical protein'
19	Prodigal:2.6	CDS	201282	202070	.	-	0	ID=MGAJBKAG_00885;product=RNA_polymerase_sigma-F_factor
19	Prodigal:2.6	CDS	202033	202485	.	-	0	ID=MGAJBKAG_00886;product=Anti-sigma_F_factor
19	Prodigal:2.6	CDS	202490	202837	.	-	0	ID=MGAJBKAG_00887;product=Anti-sigma_F_factor_antagonist
19	Prodigal:2.6	CDS	202992	204200	.	-	0	ID=MGAJBKAG_00888;product=D-alanyl-D-alanine_carboxypeptidase_DacF
19	Prodigal:2.6	CDS	204311	205669	.	-	0	ID=MGAJBKAG_00889;product=Pyrimidine-nucleoside_phosphorylase
19	Prodigal:2.6	CDS	205635	206528	.	-	0	ID=MGAJBKAG_00890;product=Tyrosine_recombinase_XerD
19	Prodigal:2.6	CDS	206651	207289	.	-	0	ID=MGAJBKAG_00891;product=Stage_II_sporulation_protein_M
19	Prodigal:2.6	CDS	207374	208567	.	-	0	ID=MGAJBKAG_00892;product=Uncharacterized_protein_YqxK
19	Prodigal:2.6	CDS	208568	209116	.	-	0	ID=MGAJBKAG_00893;product=ADP-ribose_pyrophosphatase
19	Prodigal:2.6	CDS	209375	210499	.	-	0	ID=MGAJBKAG_00894;product='hypothetical protein'
19	Prodigal:2.6	CDS	210690	211301	.	+	0	ID=MGAJBKAG_00895;product='hypothetical protein'
19	Prodigal:2.6	CDS	211294	211866	.	-	0	ID=MGAJBKAG_00896;product=Ketoisovalerate_oxidoreductase_subunit_VorA
19	Prodigal:2.6	CDS	211859	212614	.	-	0	ID=MGAJBKAG_00897;product=Ketoisovalerate_oxidoreductase_subunit_VorA
19	Prodigal:2.6	CDS	212618	213679	.	-	0	ID=MGAJBKAG_00898;product=Ketoisovalerate_oxidoreductase_subunit_VorB
19	Prodigal:2.6	CDS	213697	213900	.	-	0	ID=MGAJBKAG_00899;product='hypothetical protein'
19	Prodigal:2.6	CDS	213920	214987	.	-	0	ID=MGAJBKAG_00900;product=Butyrate_kinase
19	Prodigal:2.6	CDS	215036	216103	.	-	0	ID=MGAJBKAG_00901;product=Leucine_dehydrogenase
19	Prodigal:2.6	CDS	216149	217045	.	-	0	ID=MGAJBKAG_00902;product=Phosphate_butyryltransferase
19	Prodigal:2.6	CDS	217414	219159	.	-	0	ID=MGAJBKAG_00903;product=Putative_sigma_L-dependent_transcriptional_regulator_YqiR
19	Prodigal:2.6	CDS	219156	220022	.	-	0	ID=MGAJBKAG_00904;product=Probable_3-hydroxybutyryl-CoA_dehydrogenase
22	Prodigal:2.6	CDS	243	2414	.	-	0	ID=MGAJBKAG_00905;product=Polyribonucleotide_nucleotidyltransferase
22	Prodigal:2.6	CDS	2447	2716	.	-	0	ID=MGAJBKAG_00906;product=30S_ribosomal_protein_S15
22	Prodigal:2.6	CDS	2874	3815	.	-	0	ID=MGAJBKAG_00907;product=Riboflavin_biosynthesis_protein_RibF
22	Prodigal:2.6	CDS	3836	4795	.	-	0	ID=MGAJBKAG_00908;product=tRNA_pseudouridine_synthase_B
22	Prodigal:2.6	CDS	4799	5779	.	-	0	ID=MGAJBKAG_00909;product=Bifunctional_oligoribonuclease_and_PAP_phosphatase_NrnA
22	Prodigal:2.6	CDS	5779	6138	.	-	0	ID=MGAJBKAG_00910;product=Ribosome-binding_factor_A
22	Prodigal:2.6	CDS	6158	6439	.	-	0	ID=MGAJBKAG_00911;product='hypothetical protein'
22	Prodigal:2.6	CDS	6465	9446	.	-	0	ID=MGAJBKAG_00912;product=Translation_initiation_factor_IF-2
22	Prodigal:2.6	CDS	9489	9785	.	-	0	ID=MGAJBKAG_00913;product=Uncharacterized_protein_YlxR
22	Prodigal:2.6	CDS	9813	11363	.	-	0	ID=MGAJBKAG_00914;product=Transcription_termination/antitermination_protein_NusA
22	Prodigal:2.6	CDS	11425	11883	.	-	0	ID=MGAJBKAG_00915;product=Ribosome_maturation_factor_RimP
22	Prodigal:2.6	CDS	12197	12463	.	+	0	ID=MGAJBKAG_00916;product='hypothetical protein'
22	Prodigal:2.6	CDS	12657	14744	.	+	0	ID=MGAJBKAG_00917;product=Elongation_factor_G
22	Prodigal:2.6	CDS	14841	15275	.	-	0	ID=MGAJBKAG_00918;product='hypothetical protein'
22	Prodigal:2.6	CDS	15281	15892	.	-	0	ID=MGAJBKAG_00919;product='hypothetical protein'
22	Prodigal:2.6	CDS	15889	17013	.	-	0	ID=MGAJBKAG_00920;product=Uncharacterized_glycosyltransferase_MJ1178
22	Prodigal:2.6	CDS	17084	17434	.	-	0	ID=MGAJBKAG_00921;product='hypothetical protein'
22	Prodigal:2.6	CDS	17583	18149	.	+	0	ID=MGAJBKAG_00922;product='hypothetical protein'
22	Prodigal:2.6	CDS	18246	19043	.	-	0	ID=MGAJBKAG_00923;product='hypothetical protein'
22	Prodigal:2.6	CDS	19208	20536	.	-	0	ID=MGAJBKAG_00924;product='hypothetical protein'
22	Prodigal:2.6	CDS	20736	23177	.	-	0	ID=MGAJBKAG_00925;product=Lon_protease
22	Prodigal:2.6	CDS	23435	25138	.	-	0	ID=MGAJBKAG_00926;product=Lon_protease_2
22	Prodigal:2.6	CDS	25273	26535	.	-	0	ID=MGAJBKAG_00927;product=ATP-dependent_Clp_protease_ATP-binding_subunit_ClpX
22	Prodigal:2.6	CDS	26547	27131	.	-	0	ID=MGAJBKAG_00928;product=ATP-dependent_Clp_protease_proteolytic_subunit
22	Prodigal:2.6	CDS	27158	28453	.	-	0	ID=MGAJBKAG_00929;product=Trigger_factor
22	Prodigal:2.6	CDS	29211	30005	.	-	0	ID=MGAJBKAG_00930;product=Sulfurtransferase_FdhD
22	Prodigal:2.6	CDS	29995	30597	.	-	0	ID=MGAJBKAG_00931;product=Probable_molybdenum_cofactor_guanylyltransferase
22	Prodigal:2.6	CDS	30585	31025	.	-	0	ID=MGAJBKAG_00932;product=Uncharacterized_protein_MJ0227
22	Prodigal:2.6	CDS	31089	31319	.	-	0	ID=MGAJBKAG_00933;product='hypothetical protein'
22	Prodigal:2.6	CDS	31680	32207	.	-	0	ID=MGAJBKAG_00934;product=Beta-ribofuranosylaminobenzene_5'-phosphate_synthase
22	Aragorn:1.2	tRNA	32524	32599	.	+	.	ID=MGAJBKAG_00935;product='tRNA'
22	Prodigal:2.6	CDS	32635	33576	.	-	0	ID=MGAJBKAG_00936;product=Probable_2-(5''-triphosphoribosyl)-3'-dephosphocoenzyme-A_synthase
22	Prodigal:2.6	CDS	33524	34309	.	-	0	ID=MGAJBKAG_00937;product='hypothetical protein'
22	Prodigal:2.6	CDS	34279	35418	.	-	0	ID=MGAJBKAG_00938;product=ACP-SH:acetate_ligase
22	Prodigal:2.6	CDS	35399	36298	.	-	0	ID=MGAJBKAG_00939;product=Malonyl-S-ACP:biotin-protein_carboxyltransferase_MADD
22	Prodigal:2.6	CDS	36291	37271	.	-	0	ID=MGAJBKAG_00940;product=Malonyl-S-ACP:biotin-protein_carboxyltransferase_MADC
22	Prodigal:2.6	CDS	37294	37626	.	-	0	ID=MGAJBKAG_00941;product=Malonate_decarboxylase_acyl_carrier_protein
22	Prodigal:2.6	CDS	37663	39345	.	-	0	ID=MGAJBKAG_00942;product=Acetyl-S-ACP:malonate_ACP_transferase
22	Prodigal:2.6	CDS	39360	39623	.	-	0	ID=MGAJBKAG_00943;product=Propionyl-CoA_carboxylase_alpha_chain_mitochondrial
22	Prodigal:2.6	CDS	39664	40782	.	-	0	ID=MGAJBKAG_00944;product=Glutaconyl-CoA_decarboxylase_subunit_beta
22	Prodigal:2.6	CDS	41003	42031	.	-	0	ID=MGAJBKAG_00945;product=Putative_aminopeptidase_YsdC
22	Prodigal:2.6	CDS	42041	42826	.	-	0	ID=MGAJBKAG_00946;product='hypothetical protein'
22	Prodigal:2.6	CDS	42866	44284	.	-	0	ID=MGAJBKAG_00947;product=Uncharacterized_protein_YahG
22	Prodigal:2.6	CDS	44272	45849	.	-	0	ID=MGAJBKAG_00948;product=Uncharacterized_protein_YahF
22	Prodigal:2.6	CDS	45831	46706	.	-	0	ID=MGAJBKAG_00949;product='hypothetical protein'
22	Prodigal:2.6	CDS	46859	48562	.	-	0	ID=MGAJBKAG_00950;product=Proline-responsive_transcriptional_activator_PutR
22	Prodigal:2.6	CDS	48749	50005	.	-	0	ID=MGAJBKAG_00951;product=Uracil_permease
22	Prodigal:2.6	CDS	50054	52402	.	-	0	ID=MGAJBKAG_00952;product=Xanthine_dehydrogenase_molybdenum-binding_subunit
22	Prodigal:2.6	CDS	52402	52893	.	-	0	ID=MGAJBKAG_00953;product=Glyceraldehyde_dehydrogenase_small_chain
22	Prodigal:2.6	CDS	52902	53765	.	-	0	ID=MGAJBKAG_00954;product=Xanthine_dehydrogenase_FAD-binding_subunit
22	Prodigal:2.6	CDS	54064	55443	.	-	0	ID=MGAJBKAG_00955;product=Dihydrolipoyl_dehydrogenase
22	Prodigal:2.6	CDS	55483	56631	.	-	0	ID=MGAJBKAG_00956;product=Alanine_racemase
22	Prodigal:2.6	CDS	56594	58192	.	-	0	ID=MGAJBKAG_00957;product=Bifunctional_NAD(P)H-hydrate_repair_enzyme_Nnr
22	Prodigal:2.6	CDS	58170	58595	.	-	0	ID=MGAJBKAG_00958;product=Holo-[acyl-carrier-protein]_synthase
22	Prodigal:2.6	CDS	58596	59966	.	-	0	ID=MGAJBKAG_00959;product=Phosphoglucosamine_mutase
22	Prodigal:2.6	CDS	60017	60763	.	-	0	ID=MGAJBKAG_00960;product='hypothetical protein'
22	Prodigal:2.6	CDS	60760	61611	.	-	0	ID=MGAJBKAG_00961;product=Cyclic_di-AMP_synthase_CdaA
22	Prodigal:2.6	CDS	61738	62946	.	-	0	ID=MGAJBKAG_00962;product=Probable_23-bisphosphoglycerate-independent_phosphoglycerate_mutase
22	Prodigal:2.6	CDS	63097	65214	.	+	0	ID=MGAJBKAG_00963;product=Penicillin-binding_protein_2D
22	Prodigal:2.6	CDS	65206	66174	.	-	0	ID=MGAJBKAG_00964;product=3'-5'_exoribonuclease_YhaM
22	Prodigal:2.6	CDS	66281	67099	.	-	0	ID=MGAJBKAG_00965;product=Sugar_phosphatase_YidA
22	Prodigal:2.6	CDS	67096	67449	.	-	0	ID=MGAJBKAG_00966;product=Uncharacterized_protein_SCO3922
22	Prodigal:2.6	CDS	67570	67926	.	-	0	ID=MGAJBKAG_00967;product='hypothetical protein'
22	Prodigal:2.6	CDS	67937	68314	.	-	0	ID=MGAJBKAG_00968;product='hypothetical protein'
22	Prodigal:2.6	CDS	68371	69594	.	-	0	ID=MGAJBKAG_00969;product='hypothetical protein'
22	Prodigal:2.6	CDS	69709	70092	.	-	0	ID=MGAJBKAG_00970;product='hypothetical protein'
22	Prodigal:2.6	CDS	70323	72221	.	-	0	ID=MGAJBKAG_00971;product=UvrABC_system_protein_C
22	Prodigal:2.6	CDS	72221	75049	.	-	0	ID=MGAJBKAG_00972;product=UvrABC_system_protein_A
22	Prodigal:2.6	CDS	75072	77045	.	-	0	ID=MGAJBKAG_00973;product=UvrABC_system_protein_B
22	Prodigal:2.6	CDS	77312	78586	.	-	0	ID=MGAJBKAG_00974;product=Probable_periplasmic_serine_endoprotease_DegP-like
22	Prodigal:2.6	CDS	78593	79822	.	-	0	ID=MGAJBKAG_00975;product=Carboxy-terminal_processing_protease_CtpA
22	Prodigal:2.6	CDS	79878	81095	.	-	0	ID=MGAJBKAG_00976;product=Glycyl-glycine_endopeptidase_LytM
22	Prodigal:2.6	CDS	81061	81924	.	-	0	ID=MGAJBKAG_00977;product=Cell_division_protein_FtsX
22	Prodigal:2.6	CDS	81905	82624	.	-	0	ID=MGAJBKAG_00978;product=Cell_division_ATP-binding_protein_FtsE
22	Prodigal:2.6	CDS	82721	83674	.	-	0	ID=MGAJBKAG_00979;product=Putative_transketolase_C-terminal_section
22	Prodigal:2.6	CDS	83762	84592	.	-	0	ID=MGAJBKAG_00980;product=Putative_transketolase_N-terminal_section
22	Prodigal:2.6	CDS	84622	85353	.	-	0	ID=MGAJBKAG_00981;product=N-acetylglucosaminyldiphosphoundecaprenol_N-acetyl-beta-D-mannosaminyltransferase
22	Prodigal:2.6	CDS	85365	86474	.	-	0	ID=MGAJBKAG_00982;product='hypothetical protein'
22	Prodigal:2.6	CDS	86471	88561	.	-	0	ID=MGAJBKAG_00983;product='hypothetical protein'
22	Prodigal:2.6	CDS	88565	89302	.	-	0	ID=MGAJBKAG_00984;product='hypothetical protein'
22	Prodigal:2.6	CDS	89299	90294	.	-	0	ID=MGAJBKAG_00985;product=Peptide_chain_release_factor_2
22	Prodigal:2.6	CDS	90415	93117	.	-	0	ID=MGAJBKAG_00986;product=Protein_translocase_subunit_SecA
22	Prodigal:2.6	CDS	93267	94394	.	-	0	ID=MGAJBKAG_00987;product='hypothetical protein'
22	Prodigal:2.6	CDS	94492	95037	.	-	0	ID=MGAJBKAG_00988;product=Ribosome_hibernation_promotion_factor
22	Prodigal:2.6	CDS	95118	96743	.	-	0	ID=MGAJBKAG_00989;product='hypothetical protein'
22	Prodigal:2.6	CDS	97010	97297	.	-	0	ID=MGAJBKAG_00990;product='hypothetical protein'
22	Prodigal:2.6	CDS	97609	98562	.	-	0	ID=MGAJBKAG_00991;product='hypothetical protein'
22	Prodigal:2.6	CDS	98881	99789	.	+	0	ID=MGAJBKAG_00992;product=3-hydroxybutyryl-CoA_dehydrogenase
22	Prodigal:2.6	CDS	99786	100994	.	+	0	ID=MGAJBKAG_00993;product=Acetate_kinase
22	Prodigal:2.6	CDS	101185	102123	.	-	0	ID=MGAJBKAG_00994;product=Uncharacterized_protein_MJ0578
22	Prodigal:2.6	CDS	102163	103020	.	-	0	ID=MGAJBKAG_00995;product=Uncharacterized_protein_MJ0579
22	Prodigal:2.6	CDS	103080	103457	.	-	0	ID=MGAJBKAG_00996;product='hypothetical protein'
22	Prodigal:2.6	CDS	103560	103931	.	-	0	ID=MGAJBKAG_00997;product='hypothetical protein'
22	Prodigal:2.6	CDS	103928	104773	.	-	0	ID=MGAJBKAG_00998;product=Iron-sulfur_cluster_carrier_protein
22	Prodigal:2.6	CDS	104894	105334	.	-	0	ID=MGAJBKAG_00999;product=Uncharacterized_protein_AF_2391
22	Prodigal:2.6	CDS	105619	106086	.	-	0	ID=MGAJBKAG_01000;product=UPF0251_protein_Hore_18270
22	Prodigal:2.6	CDS	107229	107870	.	+	0	ID=MGAJBKAG_01001;product='hypothetical protein'
22	Prodigal:2.6	CDS	107882	109615	.	-	0	ID=MGAJBKAG_01002;product=Putative_gamma-glutamyltransferase_YwrD
22	Prodigal:2.6	CDS	109910	110488	.	-	0	ID=MGAJBKAG_01003;product='hypothetical protein'
22	Prodigal:2.6	CDS	110581	111195	.	-	0	ID=MGAJBKAG_01004;product=Guanosine-3'5'-bis(diphosphate)_3'-pyrophosphohydrolase
22	Prodigal:2.6	CDS	111462	111647	.	+	0	ID=MGAJBKAG_01005;product=Probable_tautomerase_BC_5378
22	Prodigal:2.6	CDS	111726	112103	.	-	0	ID=MGAJBKAG_01006;product=Desulfoferrodoxin
22	Prodigal:2.6	CDS	112161	112841	.	-	0	ID=MGAJBKAG_01007;product=Peroxiredoxin
22	Prodigal:2.6	CDS	112928	113404	.	-	0	ID=MGAJBKAG_01008;product=Peroxide_operon_regulator
22	Prodigal:2.6	CDS	113756	116476	.	-	0	ID=MGAJBKAG_01009;product='hypothetical protein'
22	Prodigal:2.6	CDS	116502	117347	.	-	0	ID=MGAJBKAG_01010;product='hypothetical protein'
22	Prodigal:2.6	CDS	117513	117992	.	-	0	ID=MGAJBKAG_01011;product='hypothetical protein'
22	Prodigal:2.6	CDS	118262	118822	.	-	0	ID=MGAJBKAG_01012;product='hypothetical protein'
22	Aragorn:1.2	tRNA	119079	119154	.	-	.	ID=MGAJBKAG_01013;product='tRNA'
22	Prodigal:2.6	CDS	119280	119879	.	-	0	ID=MGAJBKAG_01014;product='hypothetical protein'
22	Prodigal:2.6	CDS	120103	120825	.	-	0	ID=MGAJBKAG_01015;product=L-cystine_transport_system_permease_protein_YecS
22	Prodigal:2.6	CDS	121072	121875	.	-	0	ID=MGAJBKAG_01016;product=Histidine-binding_periplasmic_protein
22	Prodigal:2.6	CDS	122452	124026	.	-	0	ID=MGAJBKAG_01017;product=Mannosylglucosyl-3-phosphoglycerate_phosphatase
22	Aragorn:1.2	tRNA	124062	124139	.	-	.	ID=MGAJBKAG_01018;product='tRNA'
22	Prodigal:2.6	CDS	124296	124946	.	-	0	ID=MGAJBKAG_01019;product=Non-canonical_purine_NTP_pyrophosphatase
22	Prodigal:2.6	CDS	124924	125670	.	-	0	ID=MGAJBKAG_01020;product=Ribonuclease_PH
22	Prodigal:2.6	CDS	125667	126470	.	-	0	ID=MGAJBKAG_01021;product=Glutamate_racemase
22	Prodigal:2.6	CDS	126617	128506	.	-	0	ID=MGAJBKAG_01022;product=N-acetylmuramoyl-L-alanine_amidase_AmiC
22	Prodigal:2.6	CDS	128764	129180	.	+	0	ID=MGAJBKAG_01023;product='hypothetical protein'
22	Prodigal:2.6	CDS	129186	130388	.	-	0	ID=MGAJBKAG_01024;product=Capsular_glucan_synthase
22	Prodigal:2.6	CDS	130378	132015	.	-	0	ID=MGAJBKAG_01025;product=Maltokinase
22	Prodigal:2.6	CDS	132060	132668	.	-	0	ID=MGAJBKAG_01026;product=Glycerol-3-phosphate_acyltransferase
22	Prodigal:2.6	CDS	132850	133863	.	-	0	ID=MGAJBKAG_01027;product='hypothetical protein'
22	Prodigal:2.6	CDS	133920	135128	.	-	0	ID=MGAJBKAG_01028;product=Thermostable_alkaline_protease
22	Prodigal:2.6	CDS	135287	135400	.	-	0	ID=MGAJBKAG_01029;product='hypothetical protein'
22	Prodigal:2.6	CDS	135444	135545	.	-	0	ID=MGAJBKAG_01030;product='hypothetical protein'
22	Prodigal:2.6	CDS	135626	135715	.	-	0	ID=MGAJBKAG_01031;product='hypothetical protein'
22	Prodigal:2.6	CDS	135866	136243	.	-	0	ID=MGAJBKAG_01032;product='hypothetical protein'
22	Prodigal:2.6	CDS	136494	137093	.	+	0	ID=MGAJBKAG_01033;product='hypothetical protein'
22	Prodigal:2.6	CDS	137211	138104	.	-	0	ID=MGAJBKAG_01034;product=Succinate--CoA_ligase_[ADP-forming]_subunit_alpha_2
22	Prodigal:2.6	CDS	138106	139245	.	-	0	ID=MGAJBKAG_01035;product=Succinate--CoA_ligase_[ADP-forming]_subunit_beta
22	Prodigal:2.6	CDS	139232	139792	.	-	0	ID=MGAJBKAG_01036;product=2-oxoglutarate_synthase_subunit_KorC
22	Prodigal:2.6	CDS	139785	140615	.	-	0	ID=MGAJBKAG_01037;product=2-oxoglutarate_synthase_subunit_KorB
22	Prodigal:2.6	CDS	140619	141782	.	-	0	ID=MGAJBKAG_01038;product=2-oxoglutarate_synthase_subunit_KorA
22	Prodigal:2.6	CDS	141751	142035	.	-	0	ID=MGAJBKAG_01039;product='hypothetical protein'
22	Prodigal:2.6	CDS	142079	143710	.	-	0	ID=MGAJBKAG_01040;product=Fumarate_reductase_(CoM/CoB)_subunit_A
22	Prodigal:2.6	CDS	143724	144404	.	-	0	ID=MGAJBKAG_01041;product='hypothetical protein'
22	Prodigal:2.6	CDS	144419	145525	.	-	0	ID=MGAJBKAG_01042;product=Formate_dehydrogenase_subunit_beta
22	Prodigal:2.6	CDS	145553	145984	.	-	0	ID=MGAJBKAG_01043;product=F420-non-reducing_hydrogenase_iron-sulfur_subunit_D
22	Prodigal:2.6	CDS	146022	149093	.	-	0	ID=MGAJBKAG_01044;product=CoB--CoM_heterodisulfide_reductase_iron-sulfur_subunit_A_2
22	Prodigal:2.6	CDS	149234	151180	.	-	0	ID=MGAJBKAG_01045;product=CoB--CoM_heterodisulfide_reductase_iron-sulfur_subunit_A
22	Prodigal:2.6	CDS	151177	152058	.	-	0	ID=MGAJBKAG_01046;product='hypothetical protein'
22	Prodigal:2.6	CDS	152130	152528	.	-	0	ID=MGAJBKAG_01047;product='hypothetical protein'
22	Prodigal:2.6	CDS	152650	154638	.	-	0	ID=MGAJBKAG_01048;product='hypothetical protein'
22	Prodigal:2.6	CDS	154617	155183	.	-	0	ID=MGAJBKAG_01049;product='hypothetical protein'
22	Prodigal:2.6	CDS	155279	156241	.	-	0	ID=MGAJBKAG_01050;product=31_kDa_immunogenic_protein
22	Prodigal:2.6	CDS	156659	157321	.	+	0	ID=MGAJBKAG_01051;product='hypothetical protein'
22	Prodigal:2.6	CDS	157476	157730	.	+	0	ID=MGAJBKAG_01052;product='hypothetical protein'
22	Prodigal:2.6	CDS	157921	158373	.	+	0	ID=MGAJBKAG_01053;product='hypothetical protein'
22	Prodigal:2.6	CDS	158458	158940	.	+	0	ID=MGAJBKAG_01054;product='hypothetical protein'
22	Prodigal:2.6	CDS	158902	159615	.	-	0	ID=MGAJBKAG_01055;product='hypothetical protein'
22	Prodigal:2.6	CDS	159933	161219	.	-	0	ID=MGAJBKAG_01056;product=Sialic_acid_TRAP_transporter_large_permease_protein_SiaM
22	Prodigal:2.6	CDS	161236	161781	.	-	0	ID=MGAJBKAG_01057;product=Sialic_acid_TRAP_transporter_permease_protein_SiaT
22	Prodigal:2.6	CDS	161801	162790	.	-	0	ID=MGAJBKAG_01058;product=Solute-binding_protein_RD1_1052
22	Prodigal:2.6	CDS	162901	163719	.	-	0	ID=MGAJBKAG_01059;product='hypothetical protein'
22	Prodigal:2.6	CDS	163735	165312	.	-	0	ID=MGAJBKAG_01060;product=Mannosyl-D-glycerate_transport/metabolism_system_repressor_MngR
22	Prodigal:2.6	CDS	165581	165943	.	+	0	ID=MGAJBKAG_01061;product='hypothetical protein'
22	Prodigal:2.6	CDS	165992	166954	.	-	0	ID=MGAJBKAG_01062;product=Probable_polysaccharide_deacetylase_PdaB
22	Prodigal:2.6	CDS	167092	168438	.	-	0	ID=MGAJBKAG_01063;product=Magnesium_transporter_MgtE
22	Prodigal:2.6	CDS	168574	168738	.	-	0	ID=MGAJBKAG_01064;product='hypothetical protein'
22	Prodigal:2.6	CDS	168798	170060	.	-	0	ID=MGAJBKAG_01065;product=Probable_multidrug_resistance_protein_NorM
22	Prodigal:2.6	CDS	170472	171380	.	+	0	ID=MGAJBKAG_01066;product=4-hydroxy-2-oxoglutarate_aldolase_mitochondrial
22	Prodigal:2.6	CDS	171526	172713	.	-	0	ID=MGAJBKAG_01067;product=Transaldolase_1
22	Prodigal:2.6	CDS	172778	173611	.	-	0	ID=MGAJBKAG_01068;product=Putative_transketolase_N-terminal_section
22	Prodigal:2.6	CDS	173645	174097	.	-	0	ID=MGAJBKAG_01069;product=D-erythrulose-4-phosphate_isomerase_1
22	Prodigal:2.6	CDS	174101	175057	.	-	0	ID=MGAJBKAG_01070;product=Putative_transketolase_C-terminal_section
22	Prodigal:2.6	CDS	175177	175908	.	-	0	ID=MGAJBKAG_01071;product=HTH-type_transcriptional_repressor_YvoA
22	Prodigal:2.6	CDS	175976	177082	.	-	0	ID=MGAJBKAG_01072;product=Multiple_sugar-binding_transport_ATP-binding_protein_MsmK
22	Prodigal:2.6	CDS	177104	178228	.	-	0	ID=MGAJBKAG_01073;product=Trehalose/maltose_import_ATP-binding_protein_MalK
22	Prodigal:2.6	CDS	178231	178440	.	-	0	ID=MGAJBKAG_01074;product='hypothetical protein'
22	Prodigal:2.6	CDS	178473	179294	.	-	0	ID=MGAJBKAG_01075;product=Putative_ABC_transporter_permease_protein_ORF1_(Fragment)
22	Prodigal:2.6	CDS	179308	180207	.	-	0	ID=MGAJBKAG_01076;product=Lactose_transport_system_permease_protein_LacF
22	Prodigal:2.6	CDS	180348	181784	.	-	0	ID=MGAJBKAG_01077;product='hypothetical protein'
22	Prodigal:2.6	CDS	181964	183508	.	-	0	ID=MGAJBKAG_01078;product=Xylulose_kinase
22	Prodigal:2.6	CDS	183550	184329	.	-	0	ID=MGAJBKAG_01079;product=Probable_NADP-dependent_mannitol_dehydrogenase
22	Prodigal:2.6	CDS	184360	185802	.	-	0	ID=MGAJBKAG_01080;product=Succinate-semialdehyde_dehydrogenase_[NADP(+)]_GabD
22	Prodigal:2.6	CDS	185802	186194	.	-	0	ID=MGAJBKAG_01081;product='hypothetical protein'
22	Prodigal:2.6	CDS	186191	186544	.	-	0	ID=MGAJBKAG_01082;product='hypothetical protein'
22	Prodigal:2.6	CDS	186686	186793	.	-	0	ID=MGAJBKAG_01083;product='hypothetical protein'
22	Prodigal:2.6	CDS	186835	187548	.	-	0	ID=MGAJBKAG_01084;product=Insertion_element_IS600_uncharacterized_31_kDa_protein
22	Prodigal:2.6	CDS	187689	187988	.	-	0	ID=MGAJBKAG_01085;product='hypothetical protein'
22	Prodigal:2.6	CDS	188205	188543	.	+	0	ID=MGAJBKAG_01086;product=Transcriptional_repressor_SmtB
22	Prodigal:2.6	CDS	188589	190604	.	+	0	ID=MGAJBKAG_01087;product=Zinc-transporting_ATPase
22	Prodigal:2.6	CDS	190731	191600	.	+	0	ID=MGAJBKAG_01088;product=Peptidoglycan-N-acetylglucosamine_deacetylase
22	Prodigal:2.6	CDS	191891	193045	.	-	0	ID=MGAJBKAG_01089;product='hypothetical protein'
22	Prodigal:2.6	CDS	193026	194816	.	-	0	ID=MGAJBKAG_01090;product='hypothetical protein'
22	Prodigal:2.6	CDS	194918	195193	.	-	0	ID=MGAJBKAG_01091;product='hypothetical protein'
22	Prodigal:2.6	CDS	195198	197258	.	-	0	ID=MGAJBKAG_01092;product=NADP-reducing_hydrogenase_subunit_HndC
22	Prodigal:2.6	CDS	197333	199228	.	-	0	ID=MGAJBKAG_01093;product=NADP-reducing_hydrogenase_subunit_HndC
22	Prodigal:2.6	CDS	199222	199821	.	-	0	ID=MGAJBKAG_01094;product=Probable_NADH_dehydrogenase_[ubiquinone]_flavoprotein_2_mitochondrial
22	Prodigal:2.6	CDS	199909	200469	.	-	0	ID=MGAJBKAG_01095;product='hypothetical protein'
22	Prodigal:2.6	CDS	200798	201244	.	+	0	ID=MGAJBKAG_01096;product='hypothetical protein'
22	Prodigal:2.6	CDS	201272	202216	.	+	0	ID=MGAJBKAG_01097;product='hypothetical protein'
22	Prodigal:2.6	CDS	202392	204320	.	+	0	ID=MGAJBKAG_01098;product=NADH_oxidase
22	Prodigal:2.6	CDS	204454	205065	.	-	0	ID=MGAJBKAG_01099;product='hypothetical protein'
22	Prodigal:2.6	CDS	205350	205898	.	+	0	ID=MGAJBKAG_01100;product=Biotin_transporter_BioY
59	Prodigal:2.6	CDS	182	403	.	+	0	ID=MGAJBKAG_01101;product='hypothetical protein'
59	Prodigal:2.6	CDS	1354	2178	.	-	0	ID=MGAJBKAG_01102;product=Uncharacterized_ABC_transporter_ATP-binding_protein_HI_1470
59	Prodigal:2.6	CDS	2175	3194	.	-	0	ID=MGAJBKAG_01103;product=Probable_ABC_transporter_permease_protein_HI_1471
59	Prodigal:2.6	CDS	3197	4243	.	-	0	ID=MGAJBKAG_01104;product='hypothetical protein'
59	Aragorn:1.2	tRNA	5532	5608	.	-	.	ID=MGAJBKAG_01105;product='tRNA'
59	Aragorn:1.2	tRNA	5762	5837	.	-	.	ID=MGAJBKAG_01106;product='tRNA'
59	Prodigal:2.6	CDS	5921	6796	.	-	0	ID=MGAJBKAG_01107;product=Uncharacterized_HTH-type_transcriptional_regulator_TTE0211
59	Prodigal:2.6	CDS	6829	7992	.	-	0	ID=MGAJBKAG_01108;product=Uncharacterized_protein_YbbC
59	Prodigal:2.6	CDS	8198	9031	.	-	0	ID=MGAJBKAG_01109;product=Putative_ABC_transporter_permease_protein_ORF2
59	Prodigal:2.6	CDS	9033	9953	.	-	0	ID=MGAJBKAG_01110;product=Probable_ABC_transporter_permease_protein_PH1215
59	Prodigal:2.6	CDS	10049	11308	.	-	0	ID=MGAJBKAG_01111;product=Multiple_sugar-binding_protein
59	Prodigal:2.6	CDS	11481	12398	.	-	0	ID=MGAJBKAG_01112;product=N-acetylmuramic_acid_6-phosphate_etherase
59	Aragorn:1.2	tRNA	12741	12828	.	-	.	ID=MGAJBKAG_01113;product='tRNA'
59	Prodigal:2.6	CDS	13073	13531	.	-	0	ID=MGAJBKAG_01114;product='hypothetical protein'
59	Prodigal:2.6	CDS	13734	14138	.	-	0	ID=MGAJBKAG_01115;product=Uncharacterized_protein_YabR
59	Prodigal:2.6	CDS	14277	14582	.	-	0	ID=MGAJBKAG_01116;product='hypothetical protein'
59	Prodigal:2.6	CDS	14706	15182	.	-	0	ID=MGAJBKAG_01117;product='hypothetical protein'
59	Prodigal:2.6	CDS	15179	15469	.	-	0	ID=MGAJBKAG_01118;product='hypothetical protein'
59	Prodigal:2.6	CDS	15812	16615	.	-	0	ID=MGAJBKAG_01119;product=Nucleoside_triphosphate_pyrophosphohydrolase/pyrophosphatase_MazG
59	Prodigal:2.6	CDS	16621	18276	.	-	0	ID=MGAJBKAG_01120;product=Stage_V_sporulation_protein_B
59	Prodigal:2.6	CDS	18472	19035	.	-	0	ID=MGAJBKAG_01121;product=Stage_V_sporulation_protein_T
59	Prodigal:2.6	CDS	19276	22953	.	-	0	ID=MGAJBKAG_01122;product=Transcription-repair-coupling_factor
59	Prodigal:2.6	CDS	22984	23310	.	-	0	ID=MGAJBKAG_01123;product='hypothetical protein'
59	Prodigal:2.6	CDS	23310	24794	.	-	0	ID=MGAJBKAG_01124;product='hypothetical protein'
59	Prodigal:2.6	CDS	25436	25888	.	-	0	ID=MGAJBKAG_01125;product=Ferric_uptake_regulation_protein
59	Prodigal:2.6	CDS	25911	26789	.	-	0	ID=MGAJBKAG_01126;product=Polyamine_aminopropyltransferase_1
59	Prodigal:2.6	CDS	26819	28093	.	-	0	ID=MGAJBKAG_01127;product='hypothetical protein'
59	Prodigal:2.6	CDS	28355	29095	.	+	0	ID=MGAJBKAG_01128;product=Phosphate-binding_protein_PstS_1
59	Prodigal:2.6	CDS	29151	29999	.	+	0	ID=MGAJBKAG_01129;product=Probable_ABC_transporter_permease_protein_YqgH
59	Prodigal:2.6	CDS	30002	30820	.	+	0	ID=MGAJBKAG_01130;product=Phosphate_transport_system_permease_protein_PstA_1
59	Prodigal:2.6	CDS	30871	31713	.	+	0	ID=MGAJBKAG_01131;product=Phosphate_import_ATP-binding_protein_PstB
59	Prodigal:2.6	CDS	31755	32522	.	+	0	ID=MGAJBKAG_01132;product=Phosphate_import_ATP-binding_protein_PstB
59	Prodigal:2.6	CDS	32588	33247	.	+	0	ID=MGAJBKAG_01133;product=Phosphate-specific_transport_system_accessory_protein_PhoU_homolog
59	Prodigal:2.6	CDS	33338	34234	.	-	0	ID=MGAJBKAG_01134;product=Bifunctional_protein_FolD
59	Prodigal:2.6	CDS	34215	35669	.	-	0	ID=MGAJBKAG_01135;product=UDP-N-acetylmuramoylalanine--D-glutamate_ligase
59	Prodigal:2.6	CDS	36005	36601	.	+	0	ID=MGAJBKAG_01136;product=ECF_RNA_polymerase_sigma_factor_SigE
59	Prodigal:2.6	CDS	36598	37197	.	+	0	ID=MGAJBKAG_01137;product='hypothetical protein'
59	Prodigal:2.6	CDS	37228	38406	.	+	0	ID=MGAJBKAG_01138;product='hypothetical protein'
59	Prodigal:2.6	CDS	38432	39628	.	+	0	ID=MGAJBKAG_01139;product=Putative_serine_protease_HhoB
59	Prodigal:2.6	CDS	39819	40010	.	+	0	ID=MGAJBKAG_01140;product=Uncharacterized_membrane_protein_YvlC
59	Prodigal:2.6	CDS	40170	41624	.	-	0	ID=MGAJBKAG_01141;product=Trk_system_potassium_uptake_protein_TrkH
59	Prodigal:2.6	CDS	41673	43058	.	-	0	ID=MGAJBKAG_01142;product=Trk_system_potassium_uptake_protein_TrkA
59	Prodigal:2.6	CDS	43580	44731	.	+	0	ID=MGAJBKAG_01143;product=Threonine_synthase
59	Prodigal:2.6	CDS	44728	45690	.	-	0	ID=MGAJBKAG_01144;product=Cyclic_di-GMP_phosphodiesterase_response_regulator_RpfG
59	Prodigal:2.6	CDS	45734	46099	.	-	0	ID=MGAJBKAG_01145;product='hypothetical protein'
59	Aragorn:1.2	tRNA	46664	46738	.	-	.	ID=MGAJBKAG_01146;product='tRNA'
59	Prodigal:2.6	CDS	48237	49325	.	+	0	ID=MGAJBKAG_01147;product=Purine-binding_protein_BAB2_0673
59	Prodigal:2.6	CDS	49431	50972	.	+	0	ID=MGAJBKAG_01148;product=Glucose_import_ATP-binding_protein_TsgD13
59	Prodigal:2.6	CDS	50972	52081	.	+	0	ID=MGAJBKAG_01149;product=Uncharacterized_ABC_transporter_permease_protein_YufP
59	Prodigal:2.6	CDS	52127	53062	.	+	0	ID=MGAJBKAG_01150;product=Putative_glucose_ABC_transporter_permease_protein_TsgC13
59	Prodigal:2.6	CDS	53100	54710	.	-	0	ID=MGAJBKAG_01151;product='hypothetical protein'
59	Prodigal:2.6	CDS	54948	55757	.	-	0	ID=MGAJBKAG_01152;product=Uncharacterized_protein_TM_0416
59	Prodigal:2.6	CDS	55879	56766	.	-	0	ID=MGAJBKAG_01153;product='hypothetical protein'
59	Prodigal:2.6	CDS	57081	57827	.	+	0	ID=MGAJBKAG_01154;product=Uncharacterized_HTH-type_transcriptional_regulator_YmfC
59	Prodigal:2.6	CDS	58048	59058	.	+	0	ID=MGAJBKAG_01155;product=Uncharacterized_protein_HI_0131
59	Prodigal:2.6	CDS	59082	60830	.	+	0	ID=MGAJBKAG_01156;product=Ferric_transport_system_permease_protein_FbpB
59	Prodigal:2.6	CDS	60812	61921	.	+	0	ID=MGAJBKAG_01157;product=Spermidine/putrescine_import_ATP-binding_protein_PotA
59	Prodigal:2.6	CDS	62259	63224	.	+	0	ID=MGAJBKAG_01158;product='hypothetical protein'
59	Prodigal:2.6	CDS	63308	64342	.	+	0	ID=MGAJBKAG_01159;product=Inner_membrane_ABC_transporter_permease_protein_YjfF
59	Prodigal:2.6	CDS	64330	65133	.	+	0	ID=MGAJBKAG_01160;product=Ribose_import_ATP-binding_protein_RbsA_2
59	Prodigal:2.6	CDS	65365	66753	.	+	0	ID=MGAJBKAG_01161;product='hypothetical protein'
59	Prodigal:2.6	CDS	66770	67912	.	+	0	ID=MGAJBKAG_01162;product=Uncharacterized_oxidoreductase_YajO
59	Prodigal:2.6	CDS	67987	68448	.	-	0	ID=MGAJBKAG_01163;product=Protein_TCP17
59	Prodigal:2.6	CDS	69028	70242	.	+	0	ID=MGAJBKAG_01164;product=Uncharacterized_oxidoreductase_ORF334
59	Prodigal:2.6	CDS	70276	71322	.	+	0	ID=MGAJBKAG_01165;product=L-threonine_3-dehydrogenase
59	Prodigal:2.6	CDS	71353	72204	.	+	0	ID=MGAJBKAG_01166;product=Uncharacterized_HTH-type_transcriptional_regulator_TTE0211
59	Prodigal:2.6	CDS	72246	73247	.	+	0	ID=MGAJBKAG_01167;product=Glyoxylate_reductase
59	Prodigal:2.6	CDS	73237	73890	.	+	0	ID=MGAJBKAG_01168;product=KHG/KDPG_aldolase
59	Prodigal:2.6	CDS	73940	75226	.	-	0	ID=MGAJBKAG_01169;product=Alpha-amylase_MalA
59	Prodigal:2.6	CDS	76247	76705	.	-	0	ID=MGAJBKAG_01171;product=SsrA-binding_protein
59	Prodigal:2.6	CDS	76780	77334	.	-	0	ID=MGAJBKAG_01172;product=Ribonuclease_Y
59	Prodigal:2.6	CDS	78460	80496	.	-	0	ID=MGAJBKAG_01173;product=Putative_K(+)-stimulated_pyrophosphate-energized_sodium_pump
59	Prodigal:2.6	CDS	80643	80864	.	-	0	ID=MGAJBKAG_01174;product='hypothetical protein'
59	Prodigal:2.6	CDS	81008	81154	.	+	0	ID=MGAJBKAG_01175;product='hypothetical protein'
59	Prodigal:2.6	CDS	81327	82604	.	-	0	ID=MGAJBKAG_01176;product=Enolase
59	Prodigal:2.6	CDS	82626	83375	.	-	0	ID=MGAJBKAG_01177;product=Triosephosphate_isomerase
59	Prodigal:2.6	CDS	83393	84577	.	-	0	ID=MGAJBKAG_01178;product=Phosphoglycerate_kinase
59	Prodigal:2.6	CDS	84639	85646	.	-	0	ID=MGAJBKAG_01179;product=Glyceraldehyde-3-phosphate_dehydrogenase
59	Prodigal:2.6	CDS	85637	86680	.	-	0	ID=MGAJBKAG_01180;product=Central_glycolytic_genes_regulator
59	Prodigal:2.6	CDS	86885	88330	.	-	0	ID=MGAJBKAG_01181;product=RNA_polymerase_sigma-54_factor
59	Prodigal:2.6	CDS	88404	89339	.	-	0	ID=MGAJBKAG_01182;product=Putative_sporulation_transcription_regulator_WhiA
59	Prodigal:2.6	CDS	89509	90084	.	+	0	ID=MGAJBKAG_01183;product=Spore_maturation_protein_A
59	Prodigal:2.6	CDS	90113	90655	.	+	0	ID=MGAJBKAG_01184;product=Spore_maturation_protein_B
59	Prodigal:2.6	CDS	90636	91895	.	-	0	ID=MGAJBKAG_01185;product=Putative_gluconeogenesis_factor
59	Prodigal:2.6	CDS	91909	92790	.	-	0	ID=MGAJBKAG_01186;product=Nucleotide-binding_protein_PTH_2729
59	Prodigal:2.6	CDS	92876	93658	.	-	0	ID=MGAJBKAG_01187;product=Glucosamine-6-phosphate_deaminase
59	Prodigal:2.6	CDS	93716	94912	.	-	0	ID=MGAJBKAG_01188;product=N-acetylglucosamine-6-phosphate_deacetylase
59	Prodigal:2.6	CDS	94925	95917	.	-	0	ID=MGAJBKAG_01189;product=N-acetylmuramic_acid/N-acetylglucosamine_kinase
59	Prodigal:2.6	CDS	95920	96654	.	-	0	ID=MGAJBKAG_01190;product=Probable_phosphatase_Teth514_1060
59	Prodigal:2.6	CDS	96762	98408	.	-	0	ID=MGAJBKAG_01191;product=14-alpha-glucan_branching_enzyme_TK1436
59	Prodigal:2.6	CDS	98562	99521	.	+	0	ID=MGAJBKAG_01192;product='hypothetical protein'
59	Prodigal:2.6	CDS	99594	101186	.	+	0	ID=MGAJBKAG_01193;product=14-alpha-glucan_branching_enzyme_TK1436
59	Prodigal:2.6	CDS	101335	103815	.	-	0	ID=MGAJBKAG_01194;product=Phosphoglucomutase/phosphomannomutase
59	Prodigal:2.6	CDS	103889	105172	.	-	0	ID=MGAJBKAG_01195;product=Uncharacterized_glycosyltransferase_MJ1607
59	Prodigal:2.6	CDS	107305	108381	.	-	0	ID=MGAJBKAG_01196;product=Oligopeptide_transport_ATP-binding_protein_AppD
59	Prodigal:2.6	CDS	108369	108503	.	-	0	ID=MGAJBKAG_01197;product='hypothetical protein'
59	Prodigal:2.6	CDS	108594	109553	.	-	0	ID=MGAJBKAG_01198;product=Putative_peptide_transport_system_permease_protein_BruAb2_1032
59	Prodigal:2.6	CDS	109745	110761	.	-	0	ID=MGAJBKAG_01199;product=Dipeptide_transport_system_permease_protein_DppB
59	Prodigal:2.6	CDS	110793	112373	.	-	0	ID=MGAJBKAG_01200;product=Periplasmic_dipeptide_transport_protein
59	Prodigal:2.6	CDS	113288	114346	.	+	0	ID=MGAJBKAG_01201;product=Oligopeptide_transport_ATP-binding_protein_AppF
59	Prodigal:2.6	CDS	114513	115394	.	-	0	ID=MGAJBKAG_01202;product=Modification_methylase_MjaV
59	Prodigal:2.6	CDS	115605	118406	.	-	0	ID=MGAJBKAG_01203;product=Calcium-transporting_ATPase
85	Prodigal:2.6	CDS	314	1825	.	-	0	ID=MGAJBKAG_01204;product=Histidine_ammonia-lyase
85	Prodigal:2.6	CDS	2476	3501	.	+	0	ID=MGAJBKAG_01205;product=Probable_N-acetylmuramidase
85	Prodigal:2.6	CDS	4977	5375	.	-	0	ID=MGAJBKAG_01206;product=Iron-sulfur_cluster_assembly_scaffold_protein_IscU_1
85	Prodigal:2.6	CDS	5820	6959	.	+	0	ID=MGAJBKAG_01207;product='hypothetical protein'
85	Prodigal:2.6	CDS	6956	8470	.	+	0	ID=MGAJBKAG_01208;product='hypothetical protein'
85	Prodigal:2.6	CDS	8467	10029	.	+	0	ID=MGAJBKAG_01209;product='hypothetical protein'
85	Prodigal:2.6	CDS	10113	11321	.	+	0	ID=MGAJBKAG_01210;product=Macrolide_export_ATP-binding/permease_protein_MacB
85	Aragorn:1.2	tRNA	11404	11479	.	-	.	ID=MGAJBKAG_01211;product='tRNA'
85	Prodigal:2.6	CDS	11639	11929	.	-	0	ID=MGAJBKAG_01212;product='hypothetical protein'
85	Prodigal:2.6	CDS	11932	12300	.	-	0	ID=MGAJBKAG_01213;product='hypothetical protein'
85	Prodigal:2.6	CDS	12337	13398	.	-	0	ID=MGAJBKAG_01214;product='hypothetical protein'
85	Prodigal:2.6	CDS	13829	13939	.	+	0	ID=MGAJBKAG_01215;product='hypothetical protein'
85	Prodigal:2.6	CDS	13940	14194	.	+	0	ID=MGAJBKAG_01216;product='hypothetical protein'
85	Prodigal:2.6	CDS	14210	15421	.	+	0	ID=MGAJBKAG_01217;product='hypothetical protein'
85	Prodigal:2.6	CDS	15378	15749	.	+	0	ID=MGAJBKAG_01218;product='hypothetical protein'
85	Prodigal:2.6	CDS	15836	16201	.	+	0	ID=MGAJBKAG_01219;product='hypothetical protein'
85	Prodigal:2.6	CDS	16367	17857	.	+	0	ID=MGAJBKAG_01220;product='hypothetical protein'
85	Prodigal:2.6	CDS	18512	19702	.	+	0	ID=MGAJBKAG_01221;product=Uncharacterized_protein_YgeW
85	Aragorn:1.2	tRNA	19738	19832	.	-	.	ID=MGAJBKAG_01222;product='tRNA'
85	Prodigal:2.6	CDS	20258	21469	.	-	0	ID=MGAJBKAG_01223;product=Uncharacterized_MFS-type_transporter_YitG
85	Prodigal:2.6	CDS	21830	22279	.	+	0	ID=MGAJBKAG_01224;product=UPF0756_membrane_protein_Pjdr2_2290
85	Prodigal:2.6	CDS	22565	23584	.	+	0	ID=MGAJBKAG_01225;product='hypothetical protein'
85	Prodigal:2.6	CDS	23678	24490	.	+	0	ID=MGAJBKAG_01226;product=Probable_ABC_transporter_permease_protein_HI_0355
85	Prodigal:2.6	CDS	24525	25367	.	+	0	ID=MGAJBKAG_01227;product=Uncharacterized_ABC_transporter_ATP-binding_protein_MJ0412
85	Aragorn:1.2	tRNA	25373	25463	.	-	.	ID=MGAJBKAG_01228;product='tRNA'
85	Prodigal:2.6	CDS	25589	26866	.	-	0	ID=MGAJBKAG_01229;product=Serine--tRNA_ligase
85	Prodigal:2.6	CDS	27377	28312	.	-	0	ID=MGAJBKAG_01230;product=Pyruvate_synthase_subunit_PorB
85	Prodigal:2.6	CDS	28325	29509	.	-	0	ID=MGAJBKAG_01231;product=Pyruvate_synthase_subunit_PorA
85	Prodigal:2.6	CDS	29502	29816	.	-	0	ID=MGAJBKAG_01232;product=Ketoisovalerate_oxidoreductase_subunit_VorD
85	Prodigal:2.6	CDS	29813	30388	.	-	0	ID=MGAJBKAG_01233;product=Pyruvate_synthase_subunit_PorC
85	Prodigal:2.6	CDS	30716	31963	.	-	0	ID=MGAJBKAG_01234;product=Serine_hydroxymethyltransferase
85	Prodigal:2.6	CDS	32016	32900	.	-	0	ID=MGAJBKAG_01235;product=Pyridoxal_5'-phosphate_synthase_subunit_PdxS
85	Prodigal:2.6	CDS	33026	34195	.	-	0	ID=MGAJBKAG_01236;product=Cystathionine_beta-lyase_PatB
85	Prodigal:2.6	CDS	34390	35241	.	+	0	ID=MGAJBKAG_01237;product=Uncharacterized_protein_MJ0137
85	Aragorn:1.2	tRNA	35275	35350	.	-	.	ID=MGAJBKAG_01238;product='tRNA'
85	Prodigal:2.6	CDS	35496	37004	.	-	0	ID=MGAJBKAG_01239;product=Lysine--tRNA_ligase
85	Prodigal:2.6	CDS	37009	37488	.	-	0	ID=MGAJBKAG_01240;product=Transcription_elongation_factor_GreA
85	Prodigal:2.6	CDS	37699	38601	.	-	0	ID=MGAJBKAG_01241;product='hypothetical protein'
85	Prodigal:2.6	CDS	38702	39223	.	-	0	ID=MGAJBKAG_01242;product='hypothetical protein'
85	Prodigal:2.6	CDS	39282	40277	.	-	0	ID=MGAJBKAG_01243;product=Probable_tRNA-dihydrouridine_synthase_1
85	Prodigal:2.6	CDS	40329	41576	.	-	0	ID=MGAJBKAG_01244;product=GTPase_HflX
85	Prodigal:2.6	CDS	41980	42963	.	+	0	ID=MGAJBKAG_01245;product=ABC_transporter_ATP-binding_protein_NatA
85	Prodigal:2.6	CDS	42926	43729	.	+	0	ID=MGAJBKAG_01246;product='hypothetical protein'
85	Prodigal:2.6	CDS	43788	44555	.	-	0	ID=MGAJBKAG_01247;product=Type_III_pantothenate_kinase
85	Prodigal:2.6	CDS	44725	45012	.	-	0	ID=MGAJBKAG_01248;product='hypothetical protein'
85	Prodigal:2.6	CDS	45027	45764	.	-	0	ID=MGAJBKAG_01249;product='hypothetical protein'
85	Prodigal:2.6	CDS	45776	46309	.	-	0	ID=MGAJBKAG_01250;product='hypothetical protein'
85	Prodigal:2.6	CDS	46306	46908	.	-	0	ID=MGAJBKAG_01251;product='hypothetical protein'
85	Prodigal:2.6	CDS	46931	47458	.	-	0	ID=MGAJBKAG_01252;product='hypothetical protein'
85	Prodigal:2.6	CDS	47568	49775	.	-	0	ID=MGAJBKAG_01253;product=Uncharacterized_protein_YdcI
85	Prodigal:2.6	CDS	49860	50576	.	-	0	ID=MGAJBKAG_01254;product=SH3_domain-containing_YSC84-like_protein_1
85	Prodigal:2.6	CDS	50670	52193	.	-	0	ID=MGAJBKAG_01255;product='hypothetical protein'
85	Prodigal:2.6	CDS	52304	53116	.	-	0	ID=MGAJBKAG_01256;product=Uncharacterized_protein_TP_0789
85	Prodigal:2.6	CDS	53163	55499	.	-	0	ID=MGAJBKAG_01257;product='hypothetical protein'
85	Prodigal:2.6	CDS	55611	56204	.	-	0	ID=MGAJBKAG_01258;product=Fatty_acid_metabolism_regulator_protein
85	Aragorn:1.2	tRNA	56600	56687	.	+	.	ID=MGAJBKAG_01259;product='tRNA'
85	Prodigal:2.6	CDS	56871	58367	.	+	0	ID=MGAJBKAG_01260;product='hypothetical protein'
85	Prodigal:2.6	CDS	58357	59022	.	+	0	ID=MGAJBKAG_01261;product='hypothetical protein'
85	Prodigal:2.6	CDS	58982	60244	.	-	0	ID=MGAJBKAG_01262;product='hypothetical protein'
85	Prodigal:2.6	CDS	60265	60981	.	-	0	ID=MGAJBKAG_01263;product=High-affinity_branched-chain_amino_acid_transport_ATP-binding_protein_BraG
85	Prodigal:2.6	CDS	60968	61759	.	-	0	ID=MGAJBKAG_01264;product=High-affinity_branched-chain_amino_acid_transport_ATP-binding_protein_BraF
85	Prodigal:2.6	CDS	61767	62843	.	-	0	ID=MGAJBKAG_01265;product=High-affinity_branched-chain_amino_acid_transport_system_permease_protein_BraE
85	Prodigal:2.6	CDS	62843	63736	.	-	0	ID=MGAJBKAG_01266;product=High-affinity_branched-chain_amino_acid_transport_system_permease_protein_LivH
85	Prodigal:2.6	CDS	63917	65062	.	-	0	ID=MGAJBKAG_01267;product=Leu/Ile/Val-binding_protein_homolog_5
85	Prodigal:2.6	CDS	65214	67442	.	-	0	ID=MGAJBKAG_01268;product=Uncharacterized_protein_YyaL
85	Prodigal:2.6	CDS	67409	67834	.	-	0	ID=MGAJBKAG_01269;product='hypothetical protein'
85	Prodigal:2.6	CDS	68095	68523	.	-	0	ID=MGAJBKAG_01270;product='hypothetical protein'
85	Prodigal:2.6	CDS	68870	70456	.	-	0	ID=MGAJBKAG_01271;product=Uncharacterized_transcriptional_regulatory_protein_YxjL
85	Prodigal:2.6	CDS	70723	71982	.	+	0	ID=MGAJBKAG_01272;product=Threonine_synthase
85	Prodigal:2.6	CDS	71986	72522	.	+	0	ID=MGAJBKAG_01273;product='hypothetical protein'
85	Prodigal:2.6	CDS	72632	73567	.	+	0	ID=MGAJBKAG_01274;product=Carbamate_kinase
85	Prodigal:2.6	CDS	73639	75030	.	+	0	ID=MGAJBKAG_01275;product=D-hydantoinase
85	Prodigal:2.6	CDS	75095	76309	.	+	0	ID=MGAJBKAG_01276;product=Uncharacterized_protein_YgeY
85	Prodigal:2.6	CDS	76377	76868	.	+	0	ID=MGAJBKAG_01277;product=Nicotinate_dehydrogenase_small_FeS_subunit
85	Prodigal:2.6	CDS	76877	77491	.	+	0	ID=MGAJBKAG_01278;product='hypothetical protein'
85	Prodigal:2.6	CDS	77488	78291	.	+	0	ID=MGAJBKAG_01279;product=Uncharacterized_protein_YqeB
85	Prodigal:2.6	CDS	78326	79669	.	+	0	ID=MGAJBKAG_01280;product=Sulfide_dehydrogenase_subunit_alpha
85	Prodigal:2.6	CDS	79741	80940	.	+	0	ID=MGAJBKAG_01281;product=NAD-dependent_dihydropyrimidine_dehydrogenase_subunit_PreA
85	Prodigal:2.6	CDS	80943	81815	.	+	0	ID=MGAJBKAG_01282;product=Nicotinate_dehydrogenase_FAD-subunit
85	Prodigal:2.6	CDS	81879	82106	.	+	0	ID=MGAJBKAG_01283;product='hypothetical protein'
85	Prodigal:2.6	CDS	82171	84459	.	+	0	ID=MGAJBKAG_01284;product=Probable_xanthine_dehydrogenase_subunit_D
85	Prodigal:2.6	CDS	84493	86817	.	+	0	ID=MGAJBKAG_01285;product=Probable_xanthine_dehydrogenase_subunit_D
85	Prodigal:2.6	CDS	86814	87686	.	+	0	ID=MGAJBKAG_01286;product=Nicotinate_dehydrogenase_FAD-subunit
85	Prodigal:2.6	CDS	87683	88180	.	+	0	ID=MGAJBKAG_01287;product=Glyceraldehyde_dehydrogenase_small_chain
85	Prodigal:2.6	CDS	88194	89522	.	+	0	ID=MGAJBKAG_01288;product=Protein_SsnA
85	Prodigal:2.6	CDS	89580	90617	.	+	0	ID=MGAJBKAG_01289;product=Cysteine_synthase
85	Prodigal:2.6	CDS	90903	93209	.	-	0	ID=MGAJBKAG_01290;product=Signal_transduction_histidine-protein_kinase_AtoS
85	Prodigal:2.6	CDS	93594	94037	.	-	0	ID=MGAJBKAG_01291;product='hypothetical protein'
85	Prodigal:2.6	CDS	94136	95509	.	-	0	ID=MGAJBKAG_01292;product=Bifunctional_ligase/repressor_BirA
85	Prodigal:2.6	CDS	95506	95874	.	-	0	ID=MGAJBKAG_01293;product=Dihydroneopterin_aldolase
85	Prodigal:2.6	CDS	95864	97114	.	-	0	ID=MGAJBKAG_01294;product=Dihydropteroate_synthase
85	Prodigal:2.6	CDS	97165	97686	.	-	0	ID=MGAJBKAG_01295;product=Peroxyureidoacrylate/ureidoacrylate_amidohydrolase_RutB
85	Prodigal:2.6	CDS	97810	98505	.	-	0	ID=MGAJBKAG_01296;product=Formimidoyltransferase-cyclodeaminase
85	Prodigal:2.6	CDS	98505	99818	.	-	0	ID=MGAJBKAG_01297;product=Imidazolonepropionase
85	Prodigal:2.6	CDS	100150	101052	.	-	0	ID=MGAJBKAG_01298;product=Glutamate_formimidoyltransferase
92	Prodigal:2.6	CDS	446	1897	.	-	0	ID=MGAJBKAG_01299;product='hypothetical protein'
92	Prodigal:2.6	CDS	2088	2837	.	+	0	ID=MGAJBKAG_01300;product='hypothetical protein'
92	Prodigal:2.6	CDS	2938	8049	.	+	0	ID=MGAJBKAG_01301;product='hypothetical protein'
92	Prodigal:2.6	CDS	8357	9187	.	+	0	ID=MGAJBKAG_01302;product='hypothetical protein'
92	Prodigal:2.6	CDS	9360	10778	.	-	0	ID=MGAJBKAG_01303;product='hypothetical protein'
92	Prodigal:2.6	CDS	10999	12036	.	-	0	ID=MGAJBKAG_01304;product=Methylthioribose-1-phosphate_isomerase
92	Prodigal:2.6	CDS	12073	12627	.	-	0	ID=MGAJBKAG_01305;product=Fumarate_hydratase_class_I_anaerobic
92	Prodigal:2.6	CDS	12658	13518	.	-	0	ID=MGAJBKAG_01306;product=Putative_L(+)-tartrate_dehydratase_subunit_alpha
92	Prodigal:2.6	CDS	13562	14869	.	-	0	ID=MGAJBKAG_01307;product='hypothetical protein'
92	Prodigal:2.6	CDS	14866	16287	.	-	0	ID=MGAJBKAG_01308;product='hypothetical protein'
92	Prodigal:2.6	CDS	16287	16997	.	-	0	ID=MGAJBKAG_01309;product='hypothetical protein'
92	Prodigal:2.6	CDS	16990	17970	.	-	0	ID=MGAJBKAG_01310;product=Bacitracin_transport_ATP-binding_protein_BcrA
92	Prodigal:2.6	CDS	18077	19027	.	-	0	ID=MGAJBKAG_01311;product=Uncharacterized_protein_BHWA1_00569
92	Prodigal:2.6	CDS	20491	20889	.	-	0	ID=MGAJBKAG_01312;product='hypothetical protein'
92	Prodigal:2.6	CDS	20886	21392	.	-	0	ID=MGAJBKAG_01313;product='hypothetical protein'
92	Prodigal:2.6	CDS	21506	22540	.	-	0	ID=MGAJBKAG_01314;product=Oligopeptide_transport_ATP-binding_protein_AppF
92	Prodigal:2.6	CDS	22528	23520	.	-	0	ID=MGAJBKAG_01315;product=Probable_peptide_ABC_transporter_ATP-binding_protein_y4tR
92	Prodigal:2.6	CDS	23523	25010	.	-	0	ID=MGAJBKAG_01316;product=Oligopeptide_transport_system_permease_protein_AppC
92	Prodigal:2.6	CDS	25007	25990	.	-	0	ID=MGAJBKAG_01317;product=Dipeptide_transport_system_permease_protein_DppB
92	Prodigal:2.6	CDS	26138	27826	.	-	0	ID=MGAJBKAG_01318;product=Putative_ABC_transporter_peptide-binding_protein_BOV_A0352
92	Prodigal:2.6	CDS	28111	31230	.	-	0	ID=MGAJBKAG_01319;product=Error-prone_DNA_polymerase
92	Prodigal:2.6	CDS	31227	31478	.	-	0	ID=MGAJBKAG_01320;product='hypothetical protein'
92	Prodigal:2.6	CDS	31435	32748	.	-	0	ID=MGAJBKAG_01321;product=DNA_polymerase_IV
92	Prodigal:2.6	CDS	32816	33373	.	-	0	ID=MGAJBKAG_01322;product='hypothetical protein'
92	Prodigal:2.6	CDS	34999	35235	.	+	0	ID=MGAJBKAG_01323;product='hypothetical protein'
92	Prodigal:2.6	CDS	35387	35842	.	-	0	ID=MGAJBKAG_01324;product=Uncharacterized_protein_MT2287
92	Prodigal:2.6	CDS	36368	37081	.	-	0	ID=MGAJBKAG_01325;product='hypothetical protein'
92	Prodigal:2.6	CDS	37146	37328	.	-	0	ID=MGAJBKAG_01326;product='hypothetical protein'
92	Aragorn:1.2	tRNA	37616	37690	.	-	.	ID=MGAJBKAG_01327;product='tRNA'
92	Aragorn:1.2	tRNA	37698	37772	.	-	.	ID=MGAJBKAG_01328;product='tRNA'
92	Prodigal:2.6	CDS	37883	39004	.	-	0	ID=MGAJBKAG_01329;product=RNA_polymerase_sigma_factor_SigA
92	Prodigal:2.6	CDS	38973	39095	.	-	0	ID=MGAJBKAG_01330;product='hypothetical protein'
92	Prodigal:2.6	CDS	39092	40990	.	-	0	ID=MGAJBKAG_01331;product=DNA_primase
92	Prodigal:2.6	CDS	41403	44078	.	-	0	ID=MGAJBKAG_01332;product=Pyruvate_phosphate_dikinase
92	Prodigal:2.6	CDS	44156	46270	.	-	0	ID=MGAJBKAG_01333;product=Glycine--tRNA_ligase_beta_subunit
92	Prodigal:2.6	CDS	46263	47075	.	-	0	ID=MGAJBKAG_01334;product=Glycine--tRNA_ligase_alpha_subunit
92	Prodigal:2.6	CDS	47210	47923	.	-	0	ID=MGAJBKAG_01335;product=Uncharacterized_protein_MJ0793
92	Prodigal:2.6	CDS	47972	48382	.	-	0	ID=MGAJBKAG_01336;product='hypothetical protein'
92	Prodigal:2.6	CDS	48399	49151	.	-	0	ID=MGAJBKAG_01337;product=DNA_repair_protein_RecO
92	Prodigal:2.6	CDS	49286	49510	.	-	0	ID=MGAJBKAG_01338;product=Uncharacterized_membrane_protein_YrzS
92	Prodigal:2.6	CDS	49705	50430	.	+	0	ID=MGAJBKAG_01339;product=Protease_PrsW
92	Prodigal:2.6	CDS	50518	51273	.	+	0	ID=MGAJBKAG_01340;product=Probable_transcriptional_regulatory_protein_Nther_1800
92	Prodigal:2.6	CDS	51478	52101	.	+	0	ID=MGAJBKAG_01341;product='hypothetical protein'
92	Prodigal:2.6	CDS	52229	52510	.	+	0	ID=MGAJBKAG_01342;product=10_kDa_chaperonin
92	Prodigal:2.6	CDS	52565	54184	.	+	0	ID=MGAJBKAG_01343;product=60_kDa_chaperonin_1
92	Prodigal:2.6	CDS	54278	55180	.	-	0	ID=MGAJBKAG_01344;product=Sporulation_protein_YunB
92	Prodigal:2.6	CDS	55300	56520	.	-	0	ID=MGAJBKAG_01345;product=Tyrosine--tRNA_ligase
92	Prodigal:2.6	CDS	56726	58972	.	+	0	ID=MGAJBKAG_01346;product=Penicillin-binding_protein_1A
92	Prodigal:2.6	CDS	59014	61422	.	-	0	ID=MGAJBKAG_01347;product=Endonuclease_MutS2
92	Prodigal:2.6	CDS	61523	62110	.	-	0	ID=MGAJBKAG_01348;product='hypothetical protein'
92	Prodigal:2.6	CDS	62126	62830	.	-	0	ID=MGAJBKAG_01349;product=UPF0702_transmembrane_protein_YrbG
92	Prodigal:2.6	CDS	62926	64674	.	-	0	ID=MGAJBKAG_01350;product=DNA_polymerase/3'-5'_exonuclease_PolX
92	Prodigal:2.6	CDS	64704	65291	.	-	0	ID=MGAJBKAG_01351;product='hypothetical protein'
92	Prodigal:2.6	CDS	65308	65595	.	-	0	ID=MGAJBKAG_01352;product=Cell_division_protein_ZapA
92	Prodigal:2.6	CDS	65686	67755	.	-	0	ID=MGAJBKAG_01353;product=Phenylalanine--tRNA_ligase_beta_subunit
92	Prodigal:2.6	CDS	67774	68802	.	-	0	ID=MGAJBKAG_01354;product=Phenylalanine--tRNA_ligase_alpha_subunit
92	Prodigal:2.6	CDS	69182	69271	.	-	0	ID=MGAJBKAG_01355;product='hypothetical protein'
92	Prodigal:2.6	CDS	69340	70119	.	-	0	ID=MGAJBKAG_01356;product=Uncharacterized_tRNA/rRNA_methyltransferase_slr1673
92	Prodigal:2.6	CDS	70179	70541	.	-	0	ID=MGAJBKAG_01357;product=50S_ribosomal_protein_L20
92	Prodigal:2.6	CDS	70592	70786	.	-	0	ID=MGAJBKAG_01358;product=50S_ribosomal_protein_L35
92	Prodigal:2.6	CDS	70864	71361	.	-	0	ID=MGAJBKAG_01359;product=Translation_initiation_factor_IF-3
92	Prodigal:2.6	CDS	71839	73590	.	-	0	ID=MGAJBKAG_01360;product=Threonine--tRNA_ligase
92	Prodigal:2.6	CDS	74000	75010	.	-	0	ID=MGAJBKAG_01361;product=Glyoxylate_reductase
92	Prodigal:2.6	CDS	75196	76122	.	-	0	ID=MGAJBKAG_01362;product='hypothetical protein'
92	Aragorn:1.2	tRNA	76342	76418	.	-	.	ID=MGAJBKAG_01363;product='tRNA'
92	Aragorn:1.2	tRNA	76513	76587	.	-	.	ID=MGAJBKAG_01364;product='tRNA'
92	Aragorn:1.2	tRNA	76748	76822	.	-	.	ID=MGAJBKAG_01365;product='tRNA'
92	Prodigal:2.6	CDS	76937	77656	.	-	0	ID=MGAJBKAG_01366;product=High-affinity_branched-chain_amino_acid_transport_ATP-binding_protein_LivF
92	Prodigal:2.6	CDS	77643	78434	.	-	0	ID=MGAJBKAG_01367;product=High-affinity_branched-chain_amino_acid_transport_ATP-binding_protein_LivG
92	Prodigal:2.6	CDS	78407	79495	.	-	0	ID=MGAJBKAG_01368;product=High-affinity_branched-chain_amino_acid_transport_system_permease_protein_BraE
92	Prodigal:2.6	CDS	79497	80390	.	-	0	ID=MGAJBKAG_01369;product=High-affinity_branched-chain_amino_acid_transport_system_permease_protein_LivH
92	Prodigal:2.6	CDS	80562	81695	.	-	0	ID=MGAJBKAG_01370;product=Leu/Ile/Val-binding_protein_homolog_1
92	Prodigal:2.6	CDS	82302	82571	.	+	0	ID=MGAJBKAG_01371;product='hypothetical protein'
92	Prodigal:2.6	CDS	82562	82684	.	+	0	ID=MGAJBKAG_01372;product='hypothetical protein'
92	Prodigal:2.6	CDS	83023	84300	.	+	0	ID=MGAJBKAG_01373;product='hypothetical protein'
92	Aragorn:1.2	tRNA	84448	84523	.	-	.	ID=MGAJBKAG_01374;product='tRNA'
92	Aragorn:1.2	tRNA	84631	84708	.	-	.	ID=MGAJBKAG_01375;product='tRNA'
92	Aragorn:1.2	tRNA	84741	84815	.	-	.	ID=MGAJBKAG_01376;product='tRNA'
92	Prodigal:2.6	CDS	85047	85928	.	-	0	ID=MGAJBKAG_01377;product='hypothetical protein'
92	Prodigal:2.6	CDS	86712	87740	.	+	0	ID=MGAJBKAG_01378;product=Nitrogen_fixation_protein_AnfA
92	Prodigal:2.6	CDS	87791	88711	.	-	0	ID=MGAJBKAG_01379;product='hypothetical protein'
92	Prodigal:2.6	CDS	88731	89966	.	-	0	ID=MGAJBKAG_01380;product=Fimbrial_assembly_protein_PilQ
92	Prodigal:2.6	CDS	90034	91809	.	-	0	ID=MGAJBKAG_01381;product='hypothetical protein'
92	Prodigal:2.6	CDS	91852	92616	.	-	0	ID=MGAJBKAG_01382;product='hypothetical protein'
92	Prodigal:2.6	CDS	92714	94564	.	-	0	ID=MGAJBKAG_01383;product='hypothetical protein'
92	Prodigal:2.6	CDS	95028	97247	.	-	0	ID=MGAJBKAG_01384;product=ATP-dependent_RecD-like_DNA_helicase
92	Prodigal:2.6	CDS	97447	98556	.	-	0	ID=MGAJBKAG_01385;product=Peptidoglycan-N-acetylmuramic_acid_deacetylase_PdaC
117	Prodigal:2.6	CDS	239	2746	.	+	0	ID=MGAJBKAG_01386;product=Uncharacterized_protein_MJ0066
117	Prodigal:2.6	CDS	3066	7187	.	+	0	ID=MGAJBKAG_01387;product='hypothetical protein'
117	Prodigal:2.6	CDS	7291	9489	.	+	0	ID=MGAJBKAG_01388;product='hypothetical protein'
117	Prodigal:2.6	CDS	9501	10952	.	+	0	ID=MGAJBKAG_01389;product='hypothetical protein'
117	Prodigal:2.6	CDS	11247	12719	.	+	0	ID=MGAJBKAG_01390;product=Transposase
117	Prodigal:2.6	CDS	12716	13480	.	+	0	ID=MGAJBKAG_01391;product=Insertion_sequence_IS21_putative_ATP-binding_protein
117	Prodigal:2.6	CDS	13666	14922	.	-	0	ID=MGAJBKAG_01392;product='hypothetical protein'
117	Prodigal:2.6	CDS	14919	15431	.	-	0	ID=MGAJBKAG_01393;product='hypothetical protein'
117	Prodigal:2.6	CDS	15514	16695	.	-	0	ID=MGAJBKAG_01394;product=Multi-drug_resistance_efflux_pump_PmrA
117	Prodigal:2.6	CDS	16739	18190	.	-	0	ID=MGAJBKAG_01395;product=D-xylulose_kinase
117	Prodigal:2.6	CDS	18183	19223	.	-	0	ID=MGAJBKAG_01396;product=Sorbitol_dehydrogenase
117	Prodigal:2.6	CDS	19226	19984	.	-	0	ID=MGAJBKAG_01397;product=Putative_2-amino-37-dideoxy-D-threo-hept-6-ulosonate_synthase_2
117	Prodigal:2.6	CDS	19965	21017	.	-	0	ID=MGAJBKAG_01398;product=Uncharacterized_protein_YegU
117	Prodigal:2.6	CDS	21007	21957	.	-	0	ID=MGAJBKAG_01399;product=5-dehydro-2-deoxygluconokinase
117	Prodigal:2.6	CDS	21959	22792	.	-	0	ID=MGAJBKAG_01400;product=Energy-coupling_factor_transporter_transmembrane_protein_EcfT
117	Prodigal:2.6	CDS	22789	24567	.	-	0	ID=MGAJBKAG_01401;product=Putative_ABC_transporter_ATP-binding_protein_TTE1589
117	Prodigal:2.6	CDS	24727	25362	.	-	0	ID=MGAJBKAG_01402;product='hypothetical protein'
117	Prodigal:2.6	CDS	25386	26342	.	-	0	ID=MGAJBKAG_01403;product=Deoxyribonucleoside_regulator
117	Prodigal:2.6	CDS	27877	29556	.	-	0	ID=MGAJBKAG_01404;product=UPF0748_lipoprotein_YddW
117	Prodigal:2.6	CDS	29846	30337	.	+	0	ID=MGAJBKAG_01405;product='hypothetical protein'
117	Prodigal:2.6	CDS	30455	30631	.	+	0	ID=MGAJBKAG_01406;product='hypothetical protein'
117	Prodigal:2.6	CDS	30643	31950	.	+	0	ID=MGAJBKAG_01407;product='hypothetical protein'
117	Prodigal:2.6	CDS	32084	32296	.	-	0	ID=MGAJBKAG_01408;product='hypothetical protein'
117	Prodigal:2.6	CDS	32647	33504	.	+	0	ID=MGAJBKAG_01409;product=DegV_domain-containing_protein_BH3627
117	Prodigal:2.6	CDS	33712	34056	.	-	0	ID=MGAJBKAG_01410;product=Small_acid-soluble_spore_protein_C2
117	Prodigal:2.6	CDS	34580	34873	.	-	0	ID=MGAJBKAG_01411;product=Small_acid-soluble_spore_protein_1
117	Prodigal:2.6	CDS	34944	35495	.	-	0	ID=MGAJBKAG_01412;product=Probable_chromate_transport_protein
117	Prodigal:2.6	CDS	35503	36123	.	-	0	ID=MGAJBKAG_01413;product=Chromate_transport_protein
117	Prodigal:2.6	CDS	36683	37495	.	-	0	ID=MGAJBKAG_01414;product=Deoxyribose-phosphate_aldolase
117	Prodigal:2.6	CDS	37528	37887	.	-	0	ID=MGAJBKAG_01415;product='hypothetical protein'
117	Prodigal:2.6	CDS	38346	38879	.	+	0	ID=MGAJBKAG_01416;product=Rubrerythrin
117	Prodigal:2.6	CDS	38998	39513	.	+	0	ID=MGAJBKAG_01417;product=Putative_NADH_dehydrogenase/NAD(P)H_nitroreductase_AF_0226
117	Prodigal:2.6	CDS	39599	39751	.	-	0	ID=MGAJBKAG_01418;product='hypothetical protein'
117	Prodigal:2.6	CDS	39892	41094	.	-	0	ID=MGAJBKAG_01419;product=Phosphopentomutase
117	Prodigal:2.6	CDS	41123	43675	.	-	0	ID=MGAJBKAG_01420;product=Uncharacterized_ATP-dependent_helicase_YprA
117	Prodigal:2.6	CDS	43715	44227	.	-	0	ID=MGAJBKAG_01421;product='hypothetical protein'
117	Prodigal:2.6	CDS	44340	45644	.	-	0	ID=MGAJBKAG_01422;product='hypothetical protein'
117	Prodigal:2.6	CDS	45786	45977	.	+	0	ID=MGAJBKAG_01423;product='hypothetical protein'
117	Prodigal:2.6	CDS	45967	47577	.	-	0	ID=MGAJBKAG_01424;product='hypothetical protein'
117	Prodigal:2.6	CDS	47786	49201	.	-	0	ID=MGAJBKAG_01425;product='hypothetical protein'
117	Prodigal:2.6	CDS	49245	50846	.	-	0	ID=MGAJBKAG_01426;product='hypothetical protein'
117	Prodigal:2.6	CDS	51016	52410	.	-	0	ID=MGAJBKAG_01427;product='hypothetical protein'
117	Prodigal:2.6	CDS	52662	53237	.	-	0	ID=MGAJBKAG_01428;product='hypothetical protein'
117	Prodigal:2.6	CDS	53456	55948	.	-	0	ID=MGAJBKAG_01429;product='hypothetical protein'
117	Prodigal:2.6	CDS	56030	58003	.	-	0	ID=MGAJBKAG_01430;product='hypothetical protein'
117	Prodigal:2.6	CDS	58267	59037	.	-	0	ID=MGAJBKAG_01431;product=Uncharacterized_protein_YkwD
117	Prodigal:2.6	CDS	59118	59339	.	+	0	ID=MGAJBKAG_01432;product='hypothetical protein'
117	Prodigal:2.6	CDS	59336	59611	.	-	0	ID=MGAJBKAG_01433;product=Protein_Veg
117	Prodigal:2.6	CDS	59829	60719	.	-	0	ID=MGAJBKAG_01434;product=Sporulation-specific_protease_YabG
117	Prodigal:2.6	CDS	60901	61380	.	-	0	ID=MGAJBKAG_01435;product=Uncharacterized_protein_YkuK
117	Prodigal:2.6	CDS	61358	62263	.	-	0	ID=MGAJBKAG_01436;product=Ribosomal_RNA_small_subunit_methyltransferase_A
117	Prodigal:2.6	CDS	62260	63291	.	-	0	ID=MGAJBKAG_01437;product=Uncharacterized_protein_YabE
117	Prodigal:2.6	CDS	63494	64999	.	-	0	ID=MGAJBKAG_01438;product='hypothetical protein'
117	Prodigal:2.6	CDS	65070	66053	.	-	0	ID=MGAJBKAG_01439;product=Putative_LD-transpeptidase_YkuD
117	Prodigal:2.6	CDS	66123	66605	.	-	0	ID=MGAJBKAG_01440;product='hypothetical protein'
117	Prodigal:2.6	CDS	66651	68267	.	-	0	ID=MGAJBKAG_01441;product=Thermophilic_serine_proteinase
117	Prodigal:2.6	CDS	68646	70058	.	+	0	ID=MGAJBKAG_01442;product=Probable_multidrug_resistance_protein_YpnP
117	Prodigal:2.6	CDS	70009	70611	.	-	0	ID=MGAJBKAG_01443;product=tRNA_(cytidine(56)-2'-O)-methyltransferase
117	Aragorn:1.2	tRNA	70803	70878	.	+	.	ID=MGAJBKAG_01444;product='tRNA'
117	Aragorn:1.2	tRNA	70968	71044	.	+	.	ID=MGAJBKAG_01445;product='tRNA'
117	Aragorn:1.2	tRNA	71067	71141	.	+	.	ID=MGAJBKAG_01446;product='tRNA'
117	Prodigal:2.6	CDS	71240	71692	.	-	0	ID=MGAJBKAG_01447;product='hypothetical protein'
117	Prodigal:2.6	CDS	71852	72760	.	+	0	ID=MGAJBKAG_01448;product=Uncharacterized_protein_MJ0674
117	Prodigal:2.6	CDS	72820	74169	.	-	0	ID=MGAJBKAG_01449;product=Replicative_DNA_helicase
117	Prodigal:2.6	CDS	74254	76176	.	-	0	ID=MGAJBKAG_01450;product=Lon_protease_2
117	Prodigal:2.6	CDS	76179	76640	.	-	0	ID=MGAJBKAG_01451;product=50S_ribosomal_protein_L9
117	Prodigal:2.6	CDS	76652	77593	.	-	0	ID=MGAJBKAG_01452;product='hypothetical protein'
117	Prodigal:2.6	CDS	77599	77946	.	-	0	ID=MGAJBKAG_01453;product='hypothetical protein'
117	Prodigal:2.6	CDS	78155	78385	.	-	0	ID=MGAJBKAG_01454;product=30S_ribosomal_protein_S18
117	Prodigal:2.6	CDS	78456	78854	.	-	0	ID=MGAJBKAG_01455;product=Single-stranded_DNA-binding_protein
117	Prodigal:2.6	CDS	78901	79185	.	-	0	ID=MGAJBKAG_01456;product=30S_ribosomal_protein_S6
117	Prodigal:2.6	CDS	79355	80467	.	-	0	ID=MGAJBKAG_01457;product=Ribosome-binding_ATPase_YchF
117	Prodigal:2.6	CDS	80464	80658	.	-	0	ID=MGAJBKAG_01458;product=Uncharacterized_protein_YyzM
117	Prodigal:2.6	CDS	80678	81586	.	-	0	ID=MGAJBKAG_01459;product=Uncharacterized_MscS_family_protein_YkuT
117	Prodigal:2.6	CDS	81986	82321	.	-	0	ID=MGAJBKAG_01460;product='hypothetical protein'
117	Prodigal:2.6	CDS	82432	83790	.	-	0	ID=MGAJBKAG_01461;product=Glycerate_2-kinase
117	Prodigal:2.6	CDS	83809	84675	.	-	0	ID=MGAJBKAG_01462;product=Octanoyltransferase_LipM
140	Prodigal:2.6	CDS	366	1082	.	+	0	ID=MGAJBKAG_01463;product=HTH-type_transcriptional_regulator_Mce2R
140	Prodigal:2.6	CDS	1242	2474	.	+	0	ID=MGAJBKAG_01464;product=Leu/Ile/Val-binding_protein_homolog_5
140	Prodigal:2.6	CDS	2646	3494	.	+	0	ID=MGAJBKAG_01465;product='hypothetical protein'
140	Prodigal:2.6	CDS	3548	4546	.	+	0	ID=MGAJBKAG_01466;product=High-affinity_branched-chain_amino_acid_transport_system_permease_protein_BraE
140	Prodigal:2.6	CDS	4575	5384	.	+	0	ID=MGAJBKAG_01467;product=High-affinity_branched-chain_amino_acid_transport_ATP-binding_protein_LivG
140	Prodigal:2.6	CDS	5378	6082	.	+	0	ID=MGAJBKAG_01468;product=High-affinity_branched-chain_amino_acid_transport_ATP-binding_protein_BraG
140	Prodigal:2.6	CDS	6152	6553	.	+	0	ID=MGAJBKAG_01469;product=RutC_family_protein_PH0854
140	Prodigal:2.6	CDS	6601	7854	.	+	0	ID=MGAJBKAG_01470;product=2-isopropylmalate_synthase
140	Prodigal:2.6	CDS	7955	9175	.	+	0	ID=MGAJBKAG_01471;product=Leucine-_isoleucine-_valine-_threonine-_and_alanine-binding_protein
140	Prodigal:2.6	CDS	9328	10500	.	+	0	ID=MGAJBKAG_01472;product=NAD-dependent_methanol_dehydrogenase
140	Prodigal:2.6	CDS	10713	11873	.	+	0	ID=MGAJBKAG_01473;product=Acetate_kinase
140	Prodigal:2.6	CDS	12211	14112	.	+	0	ID=MGAJBKAG_01474;product=Signal-transduction_and_transcriptional-control_protein
140	Prodigal:2.6	CDS	14320	15705	.	+	0	ID=MGAJBKAG_01475;product=L-hydantoinase
140	Prodigal:2.6	CDS	15782	16768	.	+	0	ID=MGAJBKAG_01476;product=31_kDa_immunogenic_protein
140	Prodigal:2.6	CDS	16866	18803	.	+	0	ID=MGAJBKAG_01477;product='hypothetical protein'
140	Prodigal:2.6	CDS	18865	19893	.	+	0	ID=MGAJBKAG_01478;product=Dihydroorotate_dehydrogenase_B_(NAD(+))_catalytic_subunit
140	Prodigal:2.6	CDS	20040	21704	.	+	0	ID=MGAJBKAG_01479;product=Probable_hydrolase_NIT3
140	Prodigal:2.6	CDS	21931	23205	.	+	0	ID=MGAJBKAG_01480;product='hypothetical protein'
140	Prodigal:2.6	CDS	23325	24002	.	+	0	ID=MGAJBKAG_01481;product=Uncharacterized_protein_YheO
140	Prodigal:2.6	CDS	24035	24307	.	+	0	ID=MGAJBKAG_01482;product='hypothetical protein'
140	Prodigal:2.6	CDS	24323	24715	.	+	0	ID=MGAJBKAG_01483;product=Glutaconyl-CoA_decarboxylase_subunit_gamma
140	Prodigal:2.6	CDS	24737	25849	.	+	0	ID=MGAJBKAG_01484;product=Glutaconyl-CoA_decarboxylase_subunit_beta
140	Prodigal:2.6	CDS	25889	27259	.	+	0	ID=MGAJBKAG_01485;product=Pyruvate_carboxylase_subunit_B
140	Prodigal:2.6	CDS	27524	28243	.	+	0	ID=MGAJBKAG_01486;product=Uncharacterized_HTH-type_transcriptional_regulator_YdhC
140	Prodigal:2.6	CDS	28240	28377	.	+	0	ID=MGAJBKAG_01487;product='hypothetical protein'
140	Prodigal:2.6	CDS	28320	29483	.	+	0	ID=MGAJBKAG_01488;product=Long-chain-alcohol_dehydrogenase_1
140	Prodigal:2.6	CDS	29507	30346	.	+	0	ID=MGAJBKAG_01489;product=3-methyl-2-oxobutanoate_hydroxymethyltransferase
140	Prodigal:2.6	CDS	30503	31483	.	+	0	ID=MGAJBKAG_01490;product=UPF0065_protein_in_gbd_5'region
140	Prodigal:2.6	CDS	31683	32183	.	+	0	ID=MGAJBKAG_01491;product='hypothetical protein'
140	Prodigal:2.6	CDS	32208	33725	.	+	0	ID=MGAJBKAG_01492;product=Uncharacterized_52.8_kDa_protein_in_TAR-I_ttuC'_3'region
140	Prodigal:2.6	CDS	33817	34794	.	+	0	ID=MGAJBKAG_01493;product=45-dihydroxyphthalate_decarboxylase
140	Prodigal:2.6	CDS	34948	35364	.	+	0	ID=MGAJBKAG_01494;product=2-iminobutanoate/2-iminopropanoate_deaminase
140	Prodigal:2.6	CDS	35457	35846	.	-	0	ID=MGAJBKAG_01495;product=Uncharacterized_protein_y4hQ
140	Prodigal:2.6	CDS	35956	36282	.	+	0	ID=MGAJBKAG_01496;product=4-hydroxythreonine-4-phosphate_dehydrogenase_1
140	Prodigal:2.6	CDS	36957	37709	.	+	0	ID=MGAJBKAG_01497;product=Putative_sgc_region_transcriptional_regulator
140	Prodigal:2.6	CDS	37761	39206	.	+	0	ID=MGAJBKAG_01498;product=Uncharacterized_FAD-linked_oxidoreductase_YgcU
140	Prodigal:2.6	CDS	39248	40375	.	+	0	ID=MGAJBKAG_01499;product=CoB--CoM_heterodisulfide_reductase_2_iron-sulfur_subunit_D
140	Prodigal:2.6	CDS	40518	41519	.	+	0	ID=MGAJBKAG_01500;product=Solute-binding_protein_RD1_1052
140	Prodigal:2.6	CDS	41687	42100	.	+	0	ID=MGAJBKAG_01501;product=Sialic_acid_TRAP_transporter_small_permease_protein_SiaQ
140	Prodigal:2.6	CDS	42097	43374	.	+	0	ID=MGAJBKAG_01502;product=Sialic_acid_TRAP_transporter_large_permease_protein_SiaM
140	Prodigal:2.6	CDS	43417	44529	.	+	0	ID=MGAJBKAG_01503;product=Glycerol_dehydrogenase
140	Prodigal:2.6	CDS	44526	46067	.	+	0	ID=MGAJBKAG_01504;product=D-xylulose_kinase
140	Prodigal:2.6	CDS	46094	46915	.	+	0	ID=MGAJBKAG_01505;product=Uncharacterized_oxidoreductase_YxjF
140	Prodigal:2.6	CDS	47050	48261	.	-	0	ID=MGAJBKAG_01506;product=Uncharacterized_protein_y4hQ
140	Prodigal:2.6	CDS	48252	48683	.	-	0	ID=MGAJBKAG_01507;product='hypothetical protein'
140	Prodigal:2.6	CDS	49221	50267	.	+	0	ID=MGAJBKAG_01508;product='hypothetical protein'
140	Prodigal:2.6	CDS	50320	51396	.	+	0	ID=MGAJBKAG_01509;product=Uncharacterized_protein_YqjE
140	Prodigal:2.6	CDS	51460	53133	.	+	0	ID=MGAJBKAG_01510;product=Glutathione-binding_protein_GsiB
140	Prodigal:2.6	CDS	53234	54259	.	+	0	ID=MGAJBKAG_01511;product=Probable_DD-dipeptide_transport_system_permease_protein_DdpB
140	Prodigal:2.6	CDS	54261	55148	.	+	0	ID=MGAJBKAG_01512;product=Oligopeptide_transport_system_permease_protein_AppC
140	Prodigal:2.6	CDS	55152	56135	.	+	0	ID=MGAJBKAG_01513;product=Dipeptide_transport_ATP-binding_protein_DppD
140	Prodigal:2.6	CDS	56174	57139	.	+	0	ID=MGAJBKAG_01514;product=Oligopeptide_transport_ATP-binding_protein_AppF
140	Prodigal:2.6	CDS	57200	58111	.	+	0	ID=MGAJBKAG_01515;product=Choline_trimethylamine-lyase_activating_enzyme
140	Prodigal:2.6	CDS	58117	60474	.	+	0	ID=MGAJBKAG_01516;product=Formate_acetyltransferase_2
140	Prodigal:2.6	CDS	60558	61292	.	+	0	ID=MGAJBKAG_01517;product=Hydantoin_racemase
140	Prodigal:2.6	CDS	61282	62925	.	-	0	ID=MGAJBKAG_01518;product=Transcriptional_activator_AdeR
140	Prodigal:2.6	CDS	63260	63829	.	-	0	ID=MGAJBKAG_01519;product=Glycerol-3-phosphate_acyltransferase
140	Prodigal:2.6	CDS	63853	65601	.	-	0	ID=MGAJBKAG_01520;product=Lipid_A_export_ATP-binding/permease_protein_MsbA
140	Prodigal:2.6	CDS	65627	66946	.	-	0	ID=MGAJBKAG_01521;product=Long-chain-alcohol_dehydrogenase_1
140	Prodigal:2.6	CDS	67352	68308	.	+	0	ID=MGAJBKAG_01522;product=Uncharacterized_zinc-type_alcohol_dehydrogenase-like_protein_YjmD
140	Prodigal:2.6	CDS	68487	69767	.	+	0	ID=MGAJBKAG_01523;product='hypothetical protein'
140	Prodigal:2.6	CDS	69814	70857	.	+	0	ID=MGAJBKAG_01524;product=Uncharacterized_lipoprotein_PF1695
140	Prodigal:2.6	CDS	70962	72479	.	+	0	ID=MGAJBKAG_01525;product=Uncharacterized_ABC_transporter_ATP-binding_protein_YufO
140	Prodigal:2.6	CDS	72483	73538	.	+	0	ID=MGAJBKAG_01526;product=Uncharacterized_ABC_transporter_permease_protein_YufP
140	Prodigal:2.6	CDS	73535	74482	.	+	0	ID=MGAJBKAG_01527;product=Uncharacterized_ABC_transporter_permease_protein_YufQ
140	Prodigal:2.6	CDS	74492	75580	.	-	0	ID=MGAJBKAG_01528;product=Spermidine/putrescine-binding_periplasmic_protein_2
140	Prodigal:2.6	CDS	75577	76383	.	-	0	ID=MGAJBKAG_01529;product=Spermidine/putrescine_transport_system_permease_protein_PotC
140	Prodigal:2.6	CDS	76384	77190	.	-	0	ID=MGAJBKAG_01530;product=Spermidine/putrescine_transport_system_permease_protein_PotB
140	Prodigal:2.6	CDS	77180	77545	.	-	0	ID=MGAJBKAG_01531;product=Spermidine/putrescine_import_ATP-binding_protein_PotA
256	Prodigal:2.6	CDS	60	779	.	+	0	ID=MGAJBKAG_01532;product=Phosphoribosylaminoimidazole-succinocarboxamide_synthase
256	Prodigal:2.6	CDS	784	2997	.	+	0	ID=MGAJBKAG_01533;product=Phosphoribosylformylglycinamidine_synthase_subunit_PurL
256	Prodigal:2.6	CDS	3012	4385	.	+	0	ID=MGAJBKAG_01534;product=Amidophosphoribosyltransferase
256	Prodigal:2.6	CDS	4355	5380	.	+	0	ID=MGAJBKAG_01535;product=Phosphoribosylformylglycinamidine_cyclo-ligase
256	Prodigal:2.6	CDS	5377	5985	.	+	0	ID=MGAJBKAG_01536;product=Phosphoribosylglycinamide_formyltransferase
256	Prodigal:2.6	CDS	5954	7489	.	+	0	ID=MGAJBKAG_01537;product=Bifunctional_purine_biosynthesis_protein_PurH
256	Prodigal:2.6	CDS	7504	8796	.	+	0	ID=MGAJBKAG_01538;product=Phosphoribosylamine--glycine_ligase
256	Prodigal:2.6	CDS	8908	10725	.	-	0	ID=MGAJBKAG_01539;product='hypothetical protein'
256	Prodigal:2.6	CDS	11048	11572	.	-	0	ID=MGAJBKAG_01540;product='hypothetical protein'
256	Prodigal:2.6	CDS	12037	12321	.	+	0	ID=MGAJBKAG_01541;product=Uncharacterized_HTH-type_transcriptional_regulator_AF_1627
256	Prodigal:2.6	CDS	12459	13874	.	-	0	ID=MGAJBKAG_01542;product=Uncharacterized_sodium-dependent_transporter_YocR
256	Prodigal:2.6	CDS	14168	15478	.	+	0	ID=MGAJBKAG_01543;product=Probable_glucarate_transporter
256	Prodigal:2.6	CDS	15678	16538	.	+	0	ID=MGAJBKAG_01544;product=Protein_DegV
256	Prodigal:2.6	CDS	17551	18411	.	+	0	ID=MGAJBKAG_01545;product=DegV_domain-containing_protein_lin2658
256	Prodigal:2.6	CDS	18567	19796	.	+	0	ID=MGAJBKAG_01546;product='hypothetical protein'
256	Prodigal:2.6	CDS	20430	21188	.	-	0	ID=MGAJBKAG_01547;product=UPF0309_protein_TTE0306
256	Prodigal:2.6	CDS	21265	22461	.	-	0	ID=MGAJBKAG_01548;product=Uncharacterized_protein_CPE0188
256	Prodigal:2.6	CDS	22458	23384	.	-	0	ID=MGAJBKAG_01549;product=L-arabinose_transport_system_permease_protein_AraQ
256	Prodigal:2.6	CDS	23439	24335	.	-	0	ID=MGAJBKAG_01550;product=Trehalose/maltose_transport_system_permease_protein_MalF
256	Prodigal:2.6	CDS	24574	25839	.	-	0	ID=MGAJBKAG_01551;product=Trehalose/maltose-binding_protein_MalE
256	Prodigal:2.6	CDS	25945	26679	.	-	0	ID=MGAJBKAG_01552;product=HTH-type_transcriptional_repressor_YvoA
256	Prodigal:2.6	CDS	26903	28012	.	+	0	ID=MGAJBKAG_01553;product=Acetoacetate_metabolism_regulatory_protein_AtoC
256	Prodigal:2.6	CDS	27927	32567	.	-	0	ID=MGAJBKAG_01554;product='hypothetical protein'
256	Prodigal:2.6	CDS	32555	33382	.	-	0	ID=MGAJBKAG_01555;product='hypothetical protein'
256	Prodigal:2.6	CDS	33430	35052	.	-	0	ID=MGAJBKAG_01556;product='hypothetical protein'
256	Prodigal:2.6	CDS	35637	36527	.	-	0	ID=MGAJBKAG_01557;product='hypothetical protein'
256	Prodigal:2.6	CDS	36618	37619	.	-	0	ID=MGAJBKAG_01558;product=Uncharacterized_protein_HI_0131
256	Prodigal:2.6	CDS	37991	38863	.	-	0	ID=MGAJBKAG_01559;product='hypothetical protein'
256	Prodigal:2.6	CDS	38995	40080	.	-	0	ID=MGAJBKAG_01560;product=Spermidine/putrescine_import_ATP-binding_protein_PotA
256	Prodigal:2.6	CDS	40096	41742	.	-	0	ID=MGAJBKAG_01561;product=Ferric_transport_system_permease_protein_FbpB
256	Prodigal:2.6	CDS	41933	42760	.	-	0	ID=MGAJBKAG_01562;product=Inosose_isomerase
256	Prodigal:2.6	CDS	43113	44222	.	-	0	ID=MGAJBKAG_01563;product='hypothetical protein'
256	Prodigal:2.6	CDS	44428	45684	.	-	0	ID=MGAJBKAG_01564;product=L-threonine_3-dehydrogenase
256	Prodigal:2.6	CDS	45912	46931	.	-	0	ID=MGAJBKAG_01565;product=Uncharacterized_oxidoreductase_YrbE
256	Prodigal:2.6	CDS	46951	47958	.	-	0	ID=MGAJBKAG_01566;product=HTH-type_transcriptional_regulator_RegA
256	Prodigal:2.6	CDS	48650	48811	.	-	0	ID=MGAJBKAG_01567;product='hypothetical protein'
256	Prodigal:2.6	CDS	49242	49655	.	+	0	ID=MGAJBKAG_01568;product=Uncharacterized_protein_MT1877
256	Prodigal:2.6	CDS	49678	50808	.	-	0	ID=MGAJBKAG_01569;product=Protein_GntX
256	Prodigal:2.6	CDS	51241	53094	.	+	0	ID=MGAJBKAG_01570;product=ComF_operon_protein_1
329	Prodigal:2.6	CDS	95	763	.	+	0	ID=MGAJBKAG_01571;product='hypothetical protein'
329	Prodigal:2.6	CDS	958	1575	.	+	0	ID=MGAJBKAG_01572;product='hypothetical protein'
329	Prodigal:2.6	CDS	1689	3566	.	+	0	ID=MGAJBKAG_01573;product='hypothetical protein'
329	Prodigal:2.6	CDS	3601	5238	.	+	0	ID=MGAJBKAG_01574;product='hypothetical protein'
329	Prodigal:2.6	CDS	5326	5475	.	-	0	ID=MGAJBKAG_01575;product='hypothetical protein'
329	Prodigal:2.6	CDS	6208	6936	.	+	0	ID=MGAJBKAG_01576;product='hypothetical protein'
329	Prodigal:2.6	CDS	7474	9054	.	-	0	ID=MGAJBKAG_01577;product=Uncharacterized_protein_y4jD
329	Prodigal:2.6	CDS	9478	9783	.	-	0	ID=MGAJBKAG_01578;product='hypothetical protein'
329	Prodigal:2.6	CDS	9960	10235	.	-	0	ID=MGAJBKAG_01579;product='hypothetical protein'
329	Prodigal:2.6	CDS	10694	12268	.	+	0	ID=MGAJBKAG_01580;product=Putative_transposase_for_insertion_sequence_IS408
329	Prodigal:2.6	CDS	12247	13017	.	+	0	ID=MGAJBKAG_01581;product=Insertion_sequence_IS408_putative_ATP-binding_protein
329	Prodigal:2.6	CDS	13334	13639	.	+	0	ID=MGAJBKAG_01582;product=Uncharacterized_protein_IRC4
329	Prodigal:2.6	CDS	13676	14032	.	+	0	ID=MGAJBKAG_01583;product=Uncharacterized_protein_YusI
329	Prodigal:2.6	CDS	14195	14593	.	+	0	ID=MGAJBKAG_01584;product='hypothetical protein'
329	Prodigal:2.6	CDS	14595	15617	.	+	0	ID=MGAJBKAG_01585;product='hypothetical protein'
329	Prodigal:2.6	CDS	16264	17484	.	+	0	ID=MGAJBKAG_01586;product=Flavo-diiron_protein_FprA1
329	Prodigal:2.6	CDS	17589	18026	.	+	0	ID=MGAJBKAG_01587;product='hypothetical protein'
329	Prodigal:2.6	CDS	18575	19684	.	+	0	ID=MGAJBKAG_01588;product='hypothetical protein'
329	Prodigal:2.6	CDS	19694	19882	.	-	0	ID=MGAJBKAG_01589;product='hypothetical protein'
329	Prodigal:2.6	CDS	19917	21362	.	-	0	ID=MGAJBKAG_01590;product=DNA_helicase_II
329	Prodigal:2.6	CDS	21465	24122	.	-	0	ID=MGAJBKAG_01591;product=ATP-dependent_DNA_helicase_UvrD1
329	Prodigal:2.6	CDS	24195	26336	.	-	0	ID=MGAJBKAG_01592;product=ATP-dependent_DNA_helicase_PcrA
329	Prodigal:2.6	CDS	26447	26857	.	-	0	ID=MGAJBKAG_01593;product='hypothetical protein'
329	Prodigal:2.6	CDS	26938	27237	.	-	0	ID=MGAJBKAG_01594;product='hypothetical protein'
329	Prodigal:2.6	CDS	27331	27543	.	-	0	ID=MGAJBKAG_01595;product='hypothetical protein'
329	Prodigal:2.6	CDS	27830	28936	.	+	0	ID=MGAJBKAG_01596;product='hypothetical protein'
329	Prodigal:2.6	CDS	29159	29632	.	+	0	ID=MGAJBKAG_01597;product='hypothetical protein'
329	Prodigal:2.6	CDS	29629	29859	.	+	0	ID=MGAJBKAG_01598;product='hypothetical protein'
329	Prodigal:2.6	CDS	30075	31166	.	+	0	ID=MGAJBKAG_01599;product='hypothetical protein'
329	Prodigal:2.6	CDS	31335	31598	.	-	0	ID=MGAJBKAG_01600;product='hypothetical protein'
329	Prodigal:2.6	CDS	32706	33128	.	+	0	ID=MGAJBKAG_01601;product=Putative_NmeDIP_very_short_patch_repair_endonuclease
329	Prodigal:2.6	CDS	33578	34549	.	+	0	ID=MGAJBKAG_01602;product=Modification_methylase_BsuRI
329	Prodigal:2.6	CDS	34549	35565	.	+	0	ID=MGAJBKAG_01603;product=Type-2_restriction_enzyme_HaeIII
329	Prodigal:2.6	CDS	36651	38183	.	-	0	ID=MGAJBKAG_01604;product=Probable_transposase_for_insertion_sequence_element_IS1353
329	Prodigal:2.6	CDS	38582	39748	.	+	0	ID=MGAJBKAG_01605;product='hypothetical protein'
329	Prodigal:2.6	CDS	40142	41089	.	+	0	ID=MGAJBKAG_01606;product='hypothetical protein'
329	Prodigal:2.6	CDS	41149	41544	.	+	0	ID=MGAJBKAG_01607;product='hypothetical protein'
329	Prodigal:2.6	CDS	41596	42873	.	-	0	ID=MGAJBKAG_01608;product=Modification_methylase_BsuRI
329	Prodigal:2.6	CDS	43396	44820	.	+	0	ID=MGAJBKAG_01609;product='hypothetical protein'
329	Prodigal:2.6	CDS	45018	45689	.	-	0	ID=MGAJBKAG_01610;product='hypothetical protein'
329	Prodigal:2.6	CDS	45736	46902	.	-	0	ID=MGAJBKAG_01611;product='hypothetical protein'
376	Prodigal:2.6	CDS	606	2534	.	-	0	ID=MGAJBKAG_01612;product=Chaperone_protein_DnaK
376	Prodigal:2.6	CDS	2592	2933	.	-	0	ID=MGAJBKAG_01613;product=Putative_heat_shock_protein_HspR
376	Prodigal:2.6	CDS	3148	3699	.	+	0	ID=MGAJBKAG_01614;product=Uncharacterized_N-acetyltransferase_p20
376	Prodigal:2.6	CDS	3752	4300	.	+	0	ID=MGAJBKAG_01615;product=UPF0340_protein_STH78
376	Prodigal:2.6	CDS	4444	6345	.	-	0	ID=MGAJBKAG_01616;product=Ferrous_iron_transport_protein_B
376	Prodigal:2.6	CDS	6380	6679	.	-	0	ID=MGAJBKAG_01617;product='hypothetical protein'
376	Prodigal:2.6	CDS	6890	8110	.	-	0	ID=MGAJBKAG_01618;product='hypothetical protein'
376	Prodigal:2.6	CDS	8287	9501	.	-	0	ID=MGAJBKAG_01619;product=Proton/sodium-glutamate_symport_protein
376	Prodigal:2.6	CDS	9766	10482	.	-	0	ID=MGAJBKAG_01620;product=Aspartate_racemase
376	Prodigal:2.6	CDS	10737	12551	.	-	0	ID=MGAJBKAG_01621;product=Probable_dipeptidase
376	Prodigal:2.6	CDS	12818	14320	.	-	0	ID=MGAJBKAG_01622;product=Aspartate_ammonia-lyase
376	Prodigal:2.6	CDS	14374	15453	.	-	0	ID=MGAJBKAG_01623;product='hypothetical protein'
376	Aragorn:1.2	tRNA	15489	15564	.	+	.	ID=MGAJBKAG_01624;product='tRNA'
376	Prodigal:2.6	CDS	15781	16692	.	+	0	ID=MGAJBKAG_01625;product='hypothetical protein'
376	Prodigal:2.6	CDS	16736	16972	.	-	0	ID=MGAJBKAG_01626;product='hypothetical protein'
376	Prodigal:2.6	CDS	17003	17893	.	-	0	ID=MGAJBKAG_01627;product=Uncharacterized_protein_YcaI
376	Prodigal:2.6	CDS	18119	19096	.	+	0	ID=MGAJBKAG_01628;product=Uncharacterized_ABC_transporter_ATP-binding_protein_YhcH
376	Prodigal:2.6	CDS	19098	19952	.	+	0	ID=MGAJBKAG_01629;product='hypothetical protein'
376	Prodigal:2.6	CDS	19968	20816	.	-	0	ID=MGAJBKAG_01630;product=Uncharacterized_metal-dependent_hydrolase_YabD
376	Prodigal:2.6	CDS	20832	22850	.	-	0	ID=MGAJBKAG_01631;product=Methionine--tRNA_ligase
376	Prodigal:2.6	CDS	23172	23417	.	+	0	ID=MGAJBKAG_01632;product=Transition_state_regulatory_protein_AbrB
376	Prodigal:2.6	CDS	23462	24184	.	-	0	ID=MGAJBKAG_01633;product=Ribosomal_RNA_small_subunit_methyltransferase_I
376	Prodigal:2.6	CDS	24190	25527	.	-	0	ID=MGAJBKAG_01634;product=Stage_0_sporulation_protein_YaaT
376	Prodigal:2.6	CDS	25576	26499	.	-	0	ID=MGAJBKAG_01635;product=DNA_polymerase_III_subunit_delta'
376	Prodigal:2.6	CDS	26506	26835	.	-	0	ID=MGAJBKAG_01636;product=Uncharacterized_protein_YaaQ
376	Prodigal:2.6	CDS	26893	28515	.	-	0	ID=MGAJBKAG_01637;product=Uncharacterized_protein_ycf45
376	Prodigal:2.6	CDS	28589	29992	.	-	0	ID=MGAJBKAG_01638;product=Arginine_decarboxylase
376	Prodigal:2.6	CDS	30446	30721	.	-	0	ID=MGAJBKAG_01639;product='hypothetical protein'
376	Prodigal:2.6	CDS	31129	31704	.	-	0	ID=MGAJBKAG_01640;product=Protein_CotJC
376	Prodigal:2.6	CDS	31710	31994	.	-	0	ID=MGAJBKAG_01641;product='hypothetical protein'
376	Prodigal:2.6	CDS	31987	32220	.	-	0	ID=MGAJBKAG_01642;product='hypothetical protein'
376	Prodigal:2.6	CDS	32415	32867	.	+	0	ID=MGAJBKAG_01643;product='hypothetical protein'
376	Prodigal:2.6	CDS	32883	33305	.	+	0	ID=MGAJBKAG_01644;product='hypothetical protein'
376	Prodigal:2.6	CDS	34076	34870	.	-	0	ID=MGAJBKAG_01645;product=tRNA_2-thiocytidine_biosynthesis_protein_TtcA
376	Prodigal:2.6	CDS	34992	36374	.	-	0	ID=MGAJBKAG_01646;product=Tryptophanase
376	Prodigal:2.6	CDS	36727	37995	.	-	0	ID=MGAJBKAG_01647;product=Pilin_gene-inverting_protein
376	Prodigal:2.6	CDS	38220	39179	.	+	0	ID=MGAJBKAG_01648;product=Hydrolase_YhcX
376	Prodigal:2.6	CDS	39321	40436	.	+	0	ID=MGAJBKAG_01649;product=Nitrilase
376	Prodigal:2.6	CDS	40450	41484	.	-	0	ID=MGAJBKAG_01650;product=Holliday_junction_ATP-dependent_DNA_helicase_RuvB
376	Prodigal:2.6	CDS	41648	42298	.	-	0	ID=MGAJBKAG_01651;product=Holliday_junction_ATP-dependent_DNA_helicase_RuvA
376	Prodigal:2.6	CDS	42295	42849	.	-	0	ID=MGAJBKAG_01652;product=Crossover_junction_endodeoxyribonuclease_RuvC
413	Prodigal:2.6	CDS	23	568	.	+	0	ID=MGAJBKAG_01653;product='hypothetical protein'
413	Prodigal:2.6	CDS	735	1091	.	+	0	ID=MGAJBKAG_01654;product=Small_acid-soluble_spore_protein_C2
413	Prodigal:2.6	CDS	1215	4589	.	-	0	ID=MGAJBKAG_01655;product='hypothetical protein'
413	Prodigal:2.6	CDS	4595	5767	.	-	0	ID=MGAJBKAG_01656;product=DNA_double-strand_break_repair_protein_Mre11
413	Prodigal:2.6	CDS	5956	8457	.	-	0	ID=MGAJBKAG_01657;product='hypothetical protein'
413	Prodigal:2.6	CDS	8445	9914	.	-	0	ID=MGAJBKAG_01658;product=Putative_glycosyltransferase_EpsF
413	Prodigal:2.6	CDS	9954	11207	.	-	0	ID=MGAJBKAG_01659;product=tRNA_modification_GTPase_MnmE
413	Prodigal:2.6	CDS	11635	13095	.	-	0	ID=MGAJBKAG_01660;product=2-iminoacetate_synthase
413	Prodigal:2.6	CDS	13133	14314	.	-	0	ID=MGAJBKAG_01661;product=[FeFe]_hydrogenase_maturase_subunit_HydE
413	Prodigal:2.6	CDS	15436	16746	.	-	0	ID=MGAJBKAG_01662;product=p-aminobenzoyl-glutamate_hydrolase_subunit_A
413	Prodigal:2.6	CDS	16989	18227	.	-	0	ID=MGAJBKAG_01663;product=N-carbamoyl-L-amino_acid_hydrolase
413	Prodigal:2.6	CDS	18250	19533	.	-	0	ID=MGAJBKAG_01664;product=Putative_uncharacterized_transporter_HI_0585
413	Prodigal:2.6	CDS	20055	22874	.	-	0	ID=MGAJBKAG_01665;product=High-affinity_branched-chain_amino_acid_transport_ATP-binding_protein_BraG
413	Prodigal:2.6	CDS	22894	23823	.	-	0	ID=MGAJBKAG_01666;product=High-affinity_branched-chain_amino_acid_transport_system_permease_protein_LivH
413	Prodigal:2.6	CDS	23827	25023	.	-	0	ID=MGAJBKAG_01667;product=Leu/Ile/Val-binding_protein_homolog_1
413	Prodigal:2.6	CDS	25601	26335	.	-	0	ID=MGAJBKAG_01668;product=High-affinity_branched-chain_amino_acid_transport_ATP-binding_protein_BraG
413	Prodigal:2.6	CDS	26332	27147	.	-	0	ID=MGAJBKAG_01669;product=High-affinity_branched-chain_amino_acid_transport_ATP-binding_protein_LivG
413	Prodigal:2.6	CDS	27144	28154	.	-	0	ID=MGAJBKAG_01670;product=High-affinity_branched-chain_amino_acid_transport_system_permease_protein_BraE
413	Prodigal:2.6	CDS	28176	29171	.	-	0	ID=MGAJBKAG_01671;product=High-affinity_branched-chain_amino_acid_transport_system_permease_protein_LivH
413	Prodigal:2.6	CDS	29378	30538	.	-	0	ID=MGAJBKAG_01672;product=Leu/Ile/Val-binding_protein_homolog_1
413	Prodigal:2.6	CDS	31540	31749	.	-	0	ID=MGAJBKAG_01673;product='hypothetical protein'
413	Prodigal:2.6	CDS	31718	32779	.	-	0	ID=MGAJBKAG_01674;product=Subtilisin_DY
413	Prodigal:2.6	CDS	33143	33469	.	-	0	ID=MGAJBKAG_01675;product='hypothetical protein'
413	Prodigal:2.6	CDS	33535	34230	.	-	0	ID=MGAJBKAG_01676;product='hypothetical protein'
413	Prodigal:2.6	CDS	34220	34519	.	-	0	ID=MGAJBKAG_01677;product='hypothetical protein'
413	Prodigal:2.6	CDS	34516	34677	.	-	0	ID=MGAJBKAG_01678;product='hypothetical protein'
413	Prodigal:2.6	CDS	34679	35236	.	-	0	ID=MGAJBKAG_01679;product=Uncharacterized_protein_YqiI
413	Prodigal:2.6	CDS	35233	35481	.	-	0	ID=MGAJBKAG_01680;product='hypothetical protein'
413	Prodigal:2.6	CDS	35566	36456	.	-	0	ID=MGAJBKAG_01681;product='hypothetical protein'
413	Prodigal:2.6	CDS	36866	38284	.	+	0	ID=MGAJBKAG_01682;product='hypothetical protein'
413	Prodigal:2.6	CDS	38693	40261	.	+	0	ID=MGAJBKAG_01683;product=Uncharacterized_protein_HI_1586
498	Prodigal:2.6	CDS	283	1569	.	-	0	ID=MGAJBKAG_01684;product='hypothetical protein'
498	Prodigal:2.6	CDS	1620	2513	.	-	0	ID=MGAJBKAG_01685;product='hypothetical protein'
498	Prodigal:2.6	CDS	2530	3792	.	-	0	ID=MGAJBKAG_01686;product=Macrolide_export_ATP-binding/permease_protein_MacB
498	Prodigal:2.6	CDS	3816	5057	.	-	0	ID=MGAJBKAG_01687;product=Macrolide_export_ATP-binding/permease_protein_MacB_2
498	Prodigal:2.6	CDS	5064	5750	.	-	0	ID=MGAJBKAG_01688;product=Macrolide_export_ATP-binding/permease_protein_MacB
498	Prodigal:2.6	CDS	7475	7921	.	+	0	ID=MGAJBKAG_01689;product=Spore_protein_SP21
498	Prodigal:2.6	CDS	8204	8737	.	+	0	ID=MGAJBKAG_01690;product=Putative_NADH_dehydrogenase/NAD(P)H_nitroreductase_AF_0226
498	Prodigal:2.6	CDS	9002	10105	.	-	0	ID=MGAJBKAG_01691;product='hypothetical protein'
498	Prodigal:2.6	CDS	10452	10625	.	-	0	ID=MGAJBKAG_01692;product='hypothetical protein'
498	Prodigal:2.6	CDS	10735	11637	.	-	0	ID=MGAJBKAG_01693;product=Probable_L-serine_dehydratase_alpha_chain
498	Prodigal:2.6	CDS	11641	12318	.	-	0	ID=MGAJBKAG_01694;product=Probable_L-serine_dehydratase_beta_chain
498	Prodigal:2.6	CDS	12445	13230	.	-	0	ID=MGAJBKAG_01695;product='hypothetical protein'
498	Prodigal:2.6	CDS	13227	13349	.	-	0	ID=MGAJBKAG_01696;product='hypothetical protein'
498	Prodigal:2.6	CDS	13291	13440	.	-	0	ID=MGAJBKAG_01697;product='hypothetical protein'
498	Aragorn:1.2	tRNA	13701	13787	.	-	.	ID=MGAJBKAG_01698;product='tRNA'
498	Prodigal:2.6	CDS	14061	15173	.	+	0	ID=MGAJBKAG_01699;product=Thiamine-monophosphate_kinase
498	Prodigal:2.6	CDS	15303	16367	.	+	0	ID=MGAJBKAG_01700;product=Putative_aminopeptidase_MJ0555
498	Prodigal:2.6	CDS	16358	17389	.	+	0	ID=MGAJBKAG_01701;product=Tetrahedral_aminopeptidase
498	Prodigal:2.6	CDS	17386	18390	.	+	0	ID=MGAJBKAG_01702;product=Putative_aminopeptidase
498	Prodigal:2.6	CDS	18675	19805	.	+	0	ID=MGAJBKAG_01703;product=Putative_LD-transpeptidase_YkuD
498	Prodigal:2.6	CDS	19950	21200	.	+	0	ID=MGAJBKAG_01704;product=Cell_surface_glycoprotein_1
498	Prodigal:2.6	CDS	21446	24232	.	+	0	ID=MGAJBKAG_01705;product=DNA_polymerase_I
498	Prodigal:2.6	CDS	24614	26491	.	+	0	ID=MGAJBKAG_01706;product='hypothetical protein'
498	Prodigal:2.6	CDS	26872	28887	.	+	0	ID=MGAJBKAG_01707;product='hypothetical protein'
498	Prodigal:2.6	CDS	29151	29786	.	+	0	ID=MGAJBKAG_01708;product=Dephospho-CoA_kinase
498	Prodigal:2.6	CDS	29852	30436	.	+	0	ID=MGAJBKAG_01709;product=Soluble_lytic_murein_transglycosylase
498	Prodigal:2.6	CDS	30460	30762	.	+	0	ID=MGAJBKAG_01710;product=Inosine-uridine-preferring_nucleoside_hydrolase_homolog
498	Prodigal:2.6	CDS	30899	31969	.	+	0	ID=MGAJBKAG_01711;product=Putative_nicotinate_phosphoribosyltransferase
498	Prodigal:2.6	CDS	32221	32970	.	-	0	ID=MGAJBKAG_01712;product=HTH-type_transcriptional_activator_mta
498	Prodigal:2.6	CDS	33140	33484	.	-	0	ID=MGAJBKAG_01713;product='hypothetical protein'
498	Aragorn:1.2	tRNA	33684	33769	.	+	.	ID=MGAJBKAG_01714;product='tRNA'
498	Prodigal:2.6	CDS	33805	35484	.	-	0	ID=MGAJBKAG_01715;product='hypothetical protein'
498	Prodigal:2.6	CDS	35712	36239	.	-	0	ID=MGAJBKAG_01716;product='hypothetical protein'
683	Prodigal:2.6	CDS	225	1334	.	-	0	ID=MGAJBKAG_01717;product='hypothetical protein'
683	Prodigal:2.6	CDS	1599	2159	.	+	0	ID=MGAJBKAG_01718;product='hypothetical protein'
683	Prodigal:2.6	CDS	2207	3664	.	-	0	ID=MGAJBKAG_01719;product=tRNA-splicing_ligase_RtcB
683	Prodigal:2.6	CDS	3791	4270	.	-	0	ID=MGAJBKAG_01720;product=Protein_archease
683	Prodigal:2.6	CDS	4278	6716	.	-	0	ID=MGAJBKAG_01721;product=DNA_gyrase_subunit_A
683	Prodigal:2.6	CDS	6739	8664	.	-	0	ID=MGAJBKAG_01722;product=DNA_gyrase_subunit_B
683	Prodigal:2.6	CDS	9077	9565	.	-	0	ID=MGAJBKAG_01723;product='hypothetical protein'
683	Prodigal:2.6	CDS	9565	10716	.	-	0	ID=MGAJBKAG_01724;product=DNA_replication_and_repair_protein_RecF
683	Prodigal:2.6	CDS	10706	10957	.	-	0	ID=MGAJBKAG_01725;product='hypothetical protein'
683	Prodigal:2.6	CDS	10985	12145	.	-	0	ID=MGAJBKAG_01726;product=DNA_polymerase_III_subunit_beta
683	Prodigal:2.6	CDS	12454	13803	.	-	0	ID=MGAJBKAG_01727;product=Chromosomal_replication_initiator_protein_DnaA
683	Prodigal:2.6	CDS	13846	14745	.	-	0	ID=MGAJBKAG_01728;product='hypothetical protein'
683	Prodigal:2.6	CDS	15174	15323	.	+	0	ID=MGAJBKAG_01729;product='hypothetical protein'
683	Prodigal:2.6	CDS	15338	15472	.	+	0	ID=MGAJBKAG_01730;product=50S_ribosomal_protein_L34
683	Prodigal:2.6	CDS	15509	15922	.	+	0	ID=MGAJBKAG_01731;product=Ribonuclease_P_protein_component
683	Prodigal:2.6	CDS	15906	16139	.	+	0	ID=MGAJBKAG_01732;product=Putative_membrane_protein_insertion_efficiency_factor
683	Prodigal:2.6	CDS	16182	16874	.	+	0	ID=MGAJBKAG_01733;product=Membrane_protein_insertase_YidC
683	Prodigal:2.6	CDS	16877	17533	.	+	0	ID=MGAJBKAG_01734;product=Protein_jag
683	Prodigal:2.6	CDS	17665	19053	.	+	0	ID=MGAJBKAG_01735;product=tRNA_modification_GTPase_MnmE
683	Prodigal:2.6	CDS	19087	20991	.	+	0	ID=MGAJBKAG_01736;product=tRNA_uridine_5-carboxymethylaminomethyl_modification_enzyme_MnmG
683	Prodigal:2.6	CDS	20981	21700	.	+	0	ID=MGAJBKAG_01737;product=Ribosomal_RNA_small_subunit_methyltransferase_G
683	Prodigal:2.6	CDS	21898	22812	.	+	0	ID=MGAJBKAG_01738;product=Nucleoid_occlusion_protein
683	Prodigal:2.6	CDS	22843	23604	.	+	0	ID=MGAJBKAG_01739;product=Sporulation_initiation_inhibitor_protein_Soj
683	Prodigal:2.6	CDS	23597	24445	.	+	0	ID=MGAJBKAG_01740;product=Stage_0_sporulation_protein_J
683	Prodigal:2.6	CDS	25058	25552	.	-	0	ID=MGAJBKAG_01741;product='hypothetical protein'
683	Prodigal:2.6	CDS	27773	28282	.	+	0	ID=MGAJBKAG_01742;product='hypothetical protein'
683	Prodigal:2.6	CDS	28678	29781	.	+	0	ID=MGAJBKAG_01743;product=Murein_DD-endopeptidase_MepM
709	Prodigal:2.6	CDS	70	627	.	+	0	ID=MGAJBKAG_01744;product='hypothetical protein'
709	Prodigal:2.6	CDS	655	2631	.	-	0	ID=MGAJBKAG_01745;product=Putative_sigma_L-dependent_transcriptional_regulator_YqiR
709	Prodigal:2.6	CDS	2922	3509	.	+	0	ID=MGAJBKAG_01746;product='hypothetical protein'
709	Prodigal:2.6	CDS	3510	4430	.	+	0	ID=MGAJBKAG_01747;product=Exopolyphosphatase
709	Prodigal:2.6	CDS	4485	5453	.	+	0	ID=MGAJBKAG_01748;product=UPF0065_protein_in_clcB-clcD_intergenic_region
709	Prodigal:2.6	CDS	5478	6041	.	+	0	ID=MGAJBKAG_01749;product='hypothetical protein'
709	Prodigal:2.6	CDS	6067	7563	.	+	0	ID=MGAJBKAG_01750;product=Uncharacterized_52.8_kDa_protein_in_TAR-I_ttuC'_3'region
709	Prodigal:2.6	CDS	7614	8540	.	+	0	ID=MGAJBKAG_01751;product='hypothetical protein'
709	Prodigal:2.6	CDS	9030	9665	.	+	0	ID=MGAJBKAG_01752;product=HTH-type_transcriptional_regulator_McbR
709	Prodigal:2.6	CDS	9687	9905	.	+	0	ID=MGAJBKAG_01753;product='hypothetical protein'
709	Prodigal:2.6	CDS	9912	10592	.	+	0	ID=MGAJBKAG_01754;product=4-carboxy-4-hydroxy-2-oxoadipic_acid_aldolase
709	Prodigal:2.6	CDS	10595	11638	.	+	0	ID=MGAJBKAG_01755;product=L-sulfolactate_dehydrogenase
709	Prodigal:2.6	CDS	11644	13374	.	+	0	ID=MGAJBKAG_01756;product=Tungsten-containing_formaldehyde_ferredoxin_oxidoreductase
709	Prodigal:2.6	CDS	13424	14164	.	+	0	ID=MGAJBKAG_01757;product=3-oxoacyl-[acyl-carrier-protein]_reductase_1
709	Prodigal:2.6	CDS	14211	14576	.	+	0	ID=MGAJBKAG_01758;product='hypothetical protein'
709	Prodigal:2.6	CDS	14597	15559	.	+	0	ID=MGAJBKAG_01759;product='hypothetical protein'
709	Prodigal:2.6	CDS	15614	16663	.	+	0	ID=MGAJBKAG_01760;product=Solute-binding_protein_Veis_3954
709	Prodigal:2.6	CDS	16788	17273	.	+	0	ID=MGAJBKAG_01761;product=Sialic_acid_TRAP_transporter_permease_protein_SiaT
709	Prodigal:2.6	CDS	17300	18577	.	+	0	ID=MGAJBKAG_01762;product=Sialic_acid_TRAP_transporter_large_permease_protein_SiaM
709	Prodigal:2.6	CDS	18636	19667	.	+	0	ID=MGAJBKAG_01763;product=L-threonine_3-dehydrogenase
709	Prodigal:2.6	CDS	19857	21818	.	+	0	ID=MGAJBKAG_01764;product=Putative_sigma_L-dependent_transcriptional_regulator_YqiR
709	Prodigal:2.6	CDS	22170	23531	.	+	0	ID=MGAJBKAG_01765;product=Uncharacterized_protein_HI_1011
709	Prodigal:2.6	CDS	23620	24687	.	+	0	ID=MGAJBKAG_01766;product=4-hydroxythreonine-4-phosphate_dehydrogenase
709	Prodigal:2.6	CDS	24699	25739	.	+	0	ID=MGAJBKAG_01767;product=L-threonine_3-dehydrogenase
709	Prodigal:2.6	CDS	25769	26713	.	+	0	ID=MGAJBKAG_01768;product='hypothetical protein'
709	Prodigal:2.6	CDS	26767	27447	.	+	0	ID=MGAJBKAG_01769;product=HTH-type_transcriptional_regulator_McbR
709	Prodigal:2.6	CDS	27562	28542	.	+	0	ID=MGAJBKAG_01770;product=31_kDa_immunogenic_protein
822	Prodigal:2.6	CDS	939	1967	.	-	0	ID=MGAJBKAG_01771;product=HTH-type_transcriptional_regulator_CelR
822	Prodigal:2.6	CDS	2249	3595	.	-	0	ID=MGAJBKAG_01772;product=Xylulose_kinase
822	Prodigal:2.6	CDS	3759	4541	.	-	0	ID=MGAJBKAG_01773;product=Transcriptional_regulator_KdgR
822	Prodigal:2.6	CDS	4868	5983	.	-	0	ID=MGAJBKAG_01774;product=Opine_dehydrogenase
822	Prodigal:2.6	CDS	5994	7517	.	-	0	ID=MGAJBKAG_01775;product=Altronate_dehydratase
822	Prodigal:2.6	CDS	7619	8581	.	-	0	ID=MGAJBKAG_01776;product=Oligopeptide_transport_ATP-binding_protein_AppF
822	Prodigal:2.6	CDS	8566	9555	.	-	0	ID=MGAJBKAG_01777;product=Oligopeptide_transport_ATP-binding_protein_AppD
822	Prodigal:2.6	CDS	9575	10453	.	-	0	ID=MGAJBKAG_01778;product=Dipeptide_transport_system_permease_protein_DppC
822	Prodigal:2.6	CDS	10450	11436	.	-	0	ID=MGAJBKAG_01779;product=Dipeptide_transport_system_permease_protein_DppB
822	Prodigal:2.6	CDS	11707	13236	.	-	0	ID=MGAJBKAG_01780;product=Glutathione-binding_protein_GsiB
822	Prodigal:2.6	CDS	13905	15206	.	-	0	ID=MGAJBKAG_01781;product=Probable_glucarate_transporter
822	Prodigal:2.6	CDS	15420	16229	.	-	0	ID=MGAJBKAG_01782;product='hypothetical protein'
822	Prodigal:2.6	CDS	16600	18237	.	+	0	ID=MGAJBKAG_01783;product=Carbon_starvation_protein_A_homolog
822	Prodigal:2.6	CDS	18425	19168	.	+	0	ID=MGAJBKAG_01784;product=Probable_histidine-binding_protein
822	Prodigal:2.6	CDS	19285	19944	.	+	0	ID=MGAJBKAG_01785;product=Glutamine_transport_system_permease_protein_GlnP
822	Prodigal:2.6	CDS	19937	20659	.	+	0	ID=MGAJBKAG_01786;product=Glutamine_transport_ATP-binding_protein_GlnQ
822	Prodigal:2.6	CDS	20714	21661	.	-	0	ID=MGAJBKAG_01787;product=Dipeptidase_1
822	Prodigal:2.6	CDS	22136	23782	.	+	0	ID=MGAJBKAG_01788;product=Glucose-6-phosphate_isomerase
822	Prodigal:2.6	CDS	24778	26235	.	+	0	ID=MGAJBKAG_01789;product=5-methylcytosine-specific_restriction_enzyme_B
823	Prodigal:2.6	CDS	74	283	.	+	0	ID=MGAJBKAG_01790;product='hypothetical protein'
823	Prodigal:2.6	CDS	661	3021	.	+	0	ID=MGAJBKAG_01791;product=Putative_ATP-dependent_helicase_IRC3
823	Prodigal:2.6	CDS	2990	3430	.	+	0	ID=MGAJBKAG_01792;product=Uncharacterized_16.1_kDa_HIT-like_protein
823	Prodigal:2.6	CDS	3797	4630	.	+	0	ID=MGAJBKAG_01793;product=Uncharacterized_HTH-type_transcriptional_regulator_in_aarA_3'region
823	Prodigal:2.6	CDS	4627	5415	.	+	0	ID=MGAJBKAG_01794;product='hypothetical protein'
823	Prodigal:2.6	CDS	5489	6475	.	+	0	ID=MGAJBKAG_01795;product=Protein_BugT
823	Prodigal:2.6	CDS	6497	7225	.	+	0	ID=MGAJBKAG_01796;product='hypothetical protein'
823	Prodigal:2.6	CDS	7238	8761	.	+	0	ID=MGAJBKAG_01797;product=Uncharacterized_52.8_kDa_protein_in_TAR-I_ttuC'_3'region
823	Prodigal:2.6	CDS	8758	9519	.	+	0	ID=MGAJBKAG_01798;product=Ribonuclease_Z
823	Prodigal:2.6	CDS	9682	9858	.	+	0	ID=MGAJBKAG_01799;product='hypothetical protein'
823	Prodigal:2.6	CDS	9824	11068	.	+	0	ID=MGAJBKAG_01800;product=Probable_NAD-dependent_malic_enzyme_4
823	Prodigal:2.6	CDS	11574	12998	.	-	0	ID=MGAJBKAG_01801;product=Probable_multidrug_resistance_protein_YpnP
823	Prodigal:2.6	CDS	13327	14586	.	+	0	ID=MGAJBKAG_01802;product=D-alanyl-D-alanine_carboxypeptidase_DacF
823	Prodigal:2.6	CDS	14639	15721	.	+	0	ID=MGAJBKAG_01803;product=4-diphosphocytidyl-2-C-methyl-D-erythritol_kinase
823	Prodigal:2.6	CDS	15724	16476	.	+	0	ID=MGAJBKAG_01804;product='hypothetical protein'
823	Prodigal:2.6	CDS	16616	16894	.	+	0	ID=MGAJBKAG_01805;product=Putative_septation_protein_SpoVG
823	Aragorn:1.2	tRNA	17048	17122	.	+	.	ID=MGAJBKAG_01806;product='tRNA'
823	Prodigal:2.6	CDS	17171	18553	.	-	0	ID=MGAJBKAG_01807;product=CCA-adding_enzyme
823	Prodigal:2.6	CDS	18654	18884	.	-	0	ID=MGAJBKAG_01808;product='hypothetical protein'
823	Prodigal:2.6	CDS	19100	19273	.	+	0	ID=MGAJBKAG_01809;product='hypothetical protein'
823	Prodigal:2.6	CDS	19529	20947	.	+	0	ID=MGAJBKAG_01810;product=Bifunctional_protein_GlmU
823	Prodigal:2.6	CDS	20961	21935	.	+	0	ID=MGAJBKAG_01811;product=Ribose-phosphate_pyrophosphokinase
823	Prodigal:2.6	CDS	21965	22636	.	+	0	ID=MGAJBKAG_01812;product=50S_ribosomal_protein_L25
823	Prodigal:2.6	CDS	22605	23216	.	+	0	ID=MGAJBKAG_01813;product=Peptidyl-tRNA_hydrolase
823	Prodigal:2.6	CDS	23378	23575	.	-	0	ID=MGAJBKAG_01814;product='hypothetical protein'
823	Prodigal:2.6	CDS	24160	25383	.	-	0	ID=MGAJBKAG_01815;product=Electron_transfer_flavoprotein_subunit_alpha
823	Prodigal:2.6	CDS	25397	26185	.	-	0	ID=MGAJBKAG_01816;product=Electron_transfer_flavoprotein_subunit_beta
823	Prodigal:2.6	CDS	26182	26310	.	-	0	ID=MGAJBKAG_01817;product=Acyl-CoA_dehydrogenase
891	Prodigal:2.6	CDS	514	1710	.	+	0	ID=MGAJBKAG_01818;product=Probable_type_I_restriction_enzyme_BthVORF4518P_M_protein
891	Prodigal:2.6	CDS	1650	2519	.	+	0	ID=MGAJBKAG_01819;product='hypothetical protein'
891	Prodigal:2.6	CDS	2488	3348	.	+	0	ID=MGAJBKAG_01820;product='hypothetical protein'
891	Prodigal:2.6	CDS	3461	6343	.	+	0	ID=MGAJBKAG_01821;product=Type-1_restriction_enzyme_R_protein
891	Prodigal:2.6	CDS	6574	6969	.	-	0	ID=MGAJBKAG_01822;product=UPF0047_protein_YugU
891	Prodigal:2.6	CDS	7284	8945	.	+	0	ID=MGAJBKAG_01823;product=Proline-responsive_transcriptional_activator_PutR
891	Prodigal:2.6	CDS	9111	9338	.	+	0	ID=MGAJBKAG_01824;product='hypothetical protein'
891	Prodigal:2.6	CDS	9325	11115	.	+	0	ID=MGAJBKAG_01825;product=Putative_ABC_transporter_ATP-binding_protein_TTE1589
891	Prodigal:2.6	CDS	11112	11939	.	+	0	ID=MGAJBKAG_01826;product='hypothetical protein'
891	Prodigal:2.6	CDS	11977	12531	.	+	0	ID=MGAJBKAG_01827;product='hypothetical protein'
891	Prodigal:2.6	CDS	12571	13860	.	+	0	ID=MGAJBKAG_01828;product=Probable_succinyl-diaminopimelate_desuccinylase
891	Prodigal:2.6	CDS	14048	14743	.	+	0	ID=MGAJBKAG_01829;product='hypothetical protein'
891	Prodigal:2.6	CDS	14750	15703	.	+	0	ID=MGAJBKAG_01830;product='hypothetical protein'
891	Prodigal:2.6	CDS	15767	16453	.	+	0	ID=MGAJBKAG_01831;product='hypothetical protein'
891	Prodigal:2.6	CDS	16544	16912	.	+	0	ID=MGAJBKAG_01832;product='hypothetical protein'
891	Prodigal:2.6	CDS	16921	17121	.	+	0	ID=MGAJBKAG_01833;product=Uncharacterized_HTH-type_transcriptional_regulator_AF_1627
891	Prodigal:2.6	CDS	17353	19116	.	+	0	ID=MGAJBKAG_01834;product=Uncharacterized_ABC_transporter_ATP-binding_protein_YdiF
891	Prodigal:2.6	CDS	19188	19631	.	+	0	ID=MGAJBKAG_01835;product='hypothetical protein'
891	Prodigal:2.6	CDS	19881	20486	.	+	0	ID=MGAJBKAG_01836;product='hypothetical protein'
891	Prodigal:2.6	CDS	20922	21515	.	+	0	ID=MGAJBKAG_01837;product=Phosphoglycerate_mutase-like_protein_4
891	Prodigal:2.6	CDS	21586	21714	.	+	0	ID=MGAJBKAG_01838;product='hypothetical protein'
891	Prodigal:2.6	CDS	21851	21949	.	+	0	ID=MGAJBKAG_01839;product='hypothetical protein'
891	Prodigal:2.6	CDS	21958	22197	.	+	0	ID=MGAJBKAG_01840;product='hypothetical protein'
891	Prodigal:2.6	CDS	22468	23508	.	+	0	ID=MGAJBKAG_01841;product=L-threonine_3-dehydrogenase
891	Prodigal:2.6	CDS	23508	24683	.	+	0	ID=MGAJBKAG_01842;product=8-amino-7-oxononanoate_synthase
1050	Prodigal:2.6	CDS	71	826	.	-	0	ID=MGAJBKAG_01843;product=Adenylyltransferase_and_sulfurtransferase_MOCS3
1050	Prodigal:2.6	CDS	937	2307	.	-	0	ID=MGAJBKAG_01844;product=5'-deoxyadenosine_deaminase
1050	Prodigal:2.6	CDS	2597	2998	.	-	0	ID=MGAJBKAG_01845;product='hypothetical protein'
1050	Prodigal:2.6	CDS	2979	3386	.	-	0	ID=MGAJBKAG_01846;product='hypothetical protein'
1050	Prodigal:2.6	CDS	3550	5415	.	+	0	ID=MGAJBKAG_01847;product=Hydantoin_utilization_protein_A
1050	Prodigal:2.6	CDS	5543	6883	.	+	0	ID=MGAJBKAG_01848;product=Uncharacterized_protein_AF_0130
1050	Prodigal:2.6	CDS	7343	8734	.	-	0	ID=MGAJBKAG_01849;product='hypothetical protein'
1050	Prodigal:2.6	CDS	8909	9535	.	+	0	ID=MGAJBKAG_01850;product='hypothetical protein'
1050	Prodigal:2.6	CDS	9559	11115	.	-	0	ID=MGAJBKAG_01851;product='hypothetical protein'
1050	Prodigal:2.6	CDS	11160	12749	.	-	0	ID=MGAJBKAG_01852;product=Uncharacterized_protein_MJ0907
1050	Prodigal:2.6	CDS	13716	14426	.	-	0	ID=MGAJBKAG_01853;product='hypothetical protein'
1050	Prodigal:2.6	CDS	14423	15472	.	-	0	ID=MGAJBKAG_01854;product=Bacitracin_transport_ATP-binding_protein_BcrA
1050	Prodigal:2.6	CDS	15459	15854	.	-	0	ID=MGAJBKAG_01855;product=HTH-type_transcriptional_repressor_YtrA
1050	Prodigal:2.6	CDS	17536	19218	.	-	0	ID=MGAJBKAG_01856;product=Alpha-amylase_2
1050	Prodigal:2.6	CDS	19320	20012	.	-	0	ID=MGAJBKAG_01857;product=Sporulation-specific_N-acetylmuramoyl-L-alanine_amidase
1050	Prodigal:2.6	CDS	20002	21606	.	-	0	ID=MGAJBKAG_01858;product='hypothetical protein'
1755	Prodigal:2.6	CDS	181	969	.	+	0	ID=MGAJBKAG_01859;product='hypothetical protein'
1755	Prodigal:2.6	CDS	1045	2136	.	+	0	ID=MGAJBKAG_01860;product='hypothetical protein'
1755	Prodigal:2.6	CDS	2381	3793	.	-	0	ID=MGAJBKAG_01861;product=Uncharacterized_protein_MJ0907
1755	Prodigal:2.6	CDS	3822	4349	.	-	0	ID=MGAJBKAG_01862;product='hypothetical protein'
1755	Prodigal:2.6	CDS	4654	5094	.	+	0	ID=MGAJBKAG_01863;product='hypothetical protein'
1755	Prodigal:2.6	CDS	5125	5934	.	-	0	ID=MGAJBKAG_01864;product=Zinc_transporter_ZupT
1755	Prodigal:2.6	CDS	6199	6885	.	+	0	ID=MGAJBKAG_01865;product='hypothetical protein'
1755	Prodigal:2.6	CDS	6990	7949	.	+	0	ID=MGAJBKAG_01866;product=ADP-ribosyl-[dinitrogen_reductase]_glycohydrolase
1755	Prodigal:2.6	CDS	8117	9199	.	+	0	ID=MGAJBKAG_01867;product='hypothetical protein'
1755	Prodigal:2.6	CDS	9206	9706	.	+	0	ID=MGAJBKAG_01868;product='hypothetical protein'
1755	Prodigal:2.6	CDS	10046	10960	.	+	0	ID=MGAJBKAG_01869;product=Modification_methylase_MjaIII
1755	Prodigal:2.6	CDS	10967	13222	.	-	0	ID=MGAJBKAG_01870;product=Non-lysosomal_glucosylceramidase
1755	Prodigal:2.6	CDS	13282	14547	.	-	0	ID=MGAJBKAG_01871;product='hypothetical protein'
1755	Prodigal:2.6	CDS	14780	15466	.	-	0	ID=MGAJBKAG_01872;product=Inner_membrane_ABC_transporter_permease_protein_YcjP
1972	Prodigal:2.6	CDS	924	1670	.	+	0	ID=MGAJBKAG_01873;product='hypothetical protein'
1972	Prodigal:2.6	CDS	1881	3290	.	+	0	ID=MGAJBKAG_01874;product=Sodium/proline_symporter
1972	Prodigal:2.6	CDS	3775	4812	.	-	0	ID=MGAJBKAG_01875;product=Rod_shape-determining_protein_MreB
1972	Prodigal:2.6	CDS	5388	6308	.	-	0	ID=MGAJBKAG_01876;product=Probable_N-glycosylase/DNA_lyase
1972	Prodigal:2.6	CDS	6311	9130	.	-	0	ID=MGAJBKAG_01877;product=UPF0182_protein_PTH_1387
1972	Prodigal:2.6	CDS	9203	9403	.	-	0	ID=MGAJBKAG_01878;product='hypothetical protein'
1972	Prodigal:2.6	CDS	9449	10231	.	-	0	ID=MGAJBKAG_01879;product='hypothetical protein'
1972	Prodigal:2.6	CDS	10203	11039	.	-	0	ID=MGAJBKAG_01880;product=ABC_transporter_ATP-binding_protein_NatA
1972	Prodigal:2.6	CDS	11084	11833	.	-	0	ID=MGAJBKAG_01881;product='hypothetical protein'
1972	Prodigal:2.6	CDS	11840	13192	.	-	0	ID=MGAJBKAG_01882;product=Antilisterial_bacteriocin_subtilosin_biosynthesis_protein_AlbA
1972	Prodigal:2.6	CDS	13357	13458	.	-	0	ID=MGAJBKAG_01883;product='hypothetical protein'
1972	Prodigal:2.6	CDS	13639	14121	.	-	0	ID=MGAJBKAG_01884;product=Uncharacterized_transcriptional_regulatory_protein_YfiK
2457	Prodigal:2.6	CDS	535	1596	.	+	0	ID=MGAJBKAG_01885;product=L-cysteate_sulfo-lyase
2457	Prodigal:2.6	CDS	1593	1718	.	+	0	ID=MGAJBKAG_01886;product='hypothetical protein'
2457	Prodigal:2.6	CDS	1699	3246	.	+	0	ID=MGAJBKAG_01887;product=Glutathione-binding_protein_GsiB
2457	Prodigal:2.6	CDS	3379	4305	.	+	0	ID=MGAJBKAG_01888;product=Glutathione_transport_system_permease_protein_GsiC
2457	Prodigal:2.6	CDS	4361	5200	.	+	0	ID=MGAJBKAG_01889;product=Dipeptide_transport_system_permease_protein_DppC
2457	Prodigal:2.6	CDS	5262	6245	.	+	0	ID=MGAJBKAG_01890;product=Probable_peptide_ABC_transporter_ATP-binding_protein_y4tR
2457	Prodigal:2.6	CDS	6258	7247	.	+	0	ID=MGAJBKAG_01891;product=Oligopeptide_transport_ATP-binding_protein_AppF
2457	Prodigal:2.6	CDS	7439	8620	.	+	0	ID=MGAJBKAG_01892;product=Purine_catabolism_protein_PucG
2457	Prodigal:2.6	CDS	8737	9159	.	-	0	ID=MGAJBKAG_01893;product=Pol_polyprotein
2457	Prodigal:2.6	CDS	9177	10523	.	-	0	ID=MGAJBKAG_01894;product=Metalloprotease_TldD_homolog
2457	Prodigal:2.6	CDS	10526	11893	.	-	0	ID=MGAJBKAG_01895;product=Metalloprotease_slr0863
2887	Prodigal:2.6	CDS	372	914	.	-	0	ID=MGAJBKAG_01896;product='hypothetical protein'
2887	Prodigal:2.6	CDS	1324	1464	.	+	0	ID=MGAJBKAG_01897;product='hypothetical protein'
2887	Prodigal:2.6	CDS	1544	2476	.	+	0	ID=MGAJBKAG_01898;product=Uncharacterized_protein_MJ1066
2887	Prodigal:2.6	CDS	2632	7416	.	-	0	ID=MGAJBKAG_01899;product='hypothetical protein'
2887	Prodigal:2.6	CDS	7481	9040	.	-	0	ID=MGAJBKAG_01900;product=Thermophilic_serine_proteinase
2887	Prodigal:2.6	CDS	9071	9541	.	-	0	ID=MGAJBKAG_01901;product='hypothetical protein'
2887	Prodigal:2.6	CDS	9919	10527	.	-	0	ID=MGAJBKAG_01902;product='hypothetical protein'
3163	Prodigal:2.6	CDS	150	413	.	+	0	ID=MGAJBKAG_01903;product=ECF_RNA_polymerase_sigma_factor_SigH
3163	Prodigal:2.6	CDS	410	979	.	+	0	ID=MGAJBKAG_01904;product='hypothetical protein'
3163	Prodigal:2.6	CDS	976	1236	.	+	0	ID=MGAJBKAG_01905;product='hypothetical protein'
3163	Prodigal:2.6	CDS	1233	2165	.	+	0	ID=MGAJBKAG_01906;product=Uncharacterized_ABC_transporter_ATP-binding_protein_YdbJ
3163	Prodigal:2.6	CDS	2158	2991	.	+	0	ID=MGAJBKAG_01907;product='hypothetical protein'
3163	Prodigal:2.6	CDS	3121	3507	.	-	0	ID=MGAJBKAG_01908;product='hypothetical protein'
3163	Prodigal:2.6	CDS	3856	4788	.	-	0	ID=MGAJBKAG_01909;product=4-hydroxy-tetrahydrodipicolinate_synthase_1
3163	Prodigal:2.6	CDS	4823	6694	.	-	0	ID=MGAJBKAG_01910;product=Uncharacterized_protein_YgiK
3163	Prodigal:2.6	CDS	6770	7750	.	-	0	ID=MGAJBKAG_01911;product='hypothetical protein'
3163	Prodigal:2.6	CDS	7819	9057	.	-	0	ID=MGAJBKAG_01912;product=UPF0597_protein_Clos_2050
3163	Prodigal:2.6	CDS	9237	9623	.	-	0	ID=MGAJBKAG_01913;product=Transcriptional_regulatory_protein_ZraR
3775	Prodigal:2.6	CDS	26	448	.	+	0	ID=MGAJBKAG_01914;product='hypothetical protein'
3775	Prodigal:2.6	CDS	435	1604	.	+	0	ID=MGAJBKAG_01915;product='hypothetical protein'
3775	Prodigal:2.6	CDS	1636	2448	.	+	0	ID=MGAJBKAG_01916;product=D-aminopeptidase
3775	Prodigal:2.6	CDS	3099	3377	.	+	0	ID=MGAJBKAG_01917;product='hypothetical protein'
3775	Prodigal:2.6	CDS	4103	5725	.	+	0	ID=MGAJBKAG_01918;product=Putative_lipid_II_flippase_MurJ
3775	Prodigal:2.6	CDS	6097	6942	.	+	0	ID=MGAJBKAG_01919;product=DegV_domain-containing_protein_TTE1491
3775	Prodigal:2.6	CDS	7012	7845	.	-	0	ID=MGAJBKAG_01920;product=Probable_histidinol-phosphatase
3928	Prodigal:2.6	CDS	683	1594	.	-	0	ID=MGAJBKAG_01921;product='hypothetical protein'
3928	Prodigal:2.6	CDS	2022	3482	.	-	0	ID=MGAJBKAG_01922;product=Probable_glycine_dehydrogenase_(decarboxylating)_subunit_2
3928	Prodigal:2.6	CDS	3479	4819	.	-	0	ID=MGAJBKAG_01923;product=Probable_glycine_dehydrogenase_(decarboxylating)_subunit_1
3928	Prodigal:2.6	CDS	4819	5208	.	-	0	ID=MGAJBKAG_01924;product=Glycine_cleavage_system_H_protein
3928	Prodigal:2.6	CDS	5376	6494	.	-	0	ID=MGAJBKAG_01925;product=Aminomethyltransferase
3928	Prodigal:2.6	CDS	7543	7869	.	-	0	ID=MGAJBKAG_01926;product='hypothetical protein'
4379	Prodigal:2.6	CDS	459	1097	.	+	0	ID=MGAJBKAG_01927;product=Serine_acetyltransferase
4379	Prodigal:2.6	CDS	1145	2092	.	+	0	ID=MGAJBKAG_01928;product=O-acetylserine_sulfhydrylase
4379	Prodigal:2.6	CDS	2357	3487	.	+	0	ID=MGAJBKAG_01929;product=Uncharacterized_ABC_transporter_permease_protein_YufP
4379	Prodigal:2.6	CDS	3465	4397	.	+	0	ID=MGAJBKAG_01930;product=Putative_glucose_ABC_transporter_permease_protein_TsgC13
4379	Prodigal:2.6	CDS	4520	5527	.	+	0	ID=MGAJBKAG_01931;product='hypothetical protein'
4379	Prodigal:2.6	CDS	5564	7141	.	+	0	ID=MGAJBKAG_01932;product=Glucose_import_ATP-binding_protein_TsgD13
4523	Prodigal:2.6	CDS	730	1938	.	-	0	ID=MGAJBKAG_01933;product=SUMO-activating_enzyme_subunit_2
4523	Prodigal:2.6	CDS	1949	2230	.	-	0	ID=MGAJBKAG_01934;product='hypothetical protein'
4523	Prodigal:2.6	CDS	2268	2858	.	-	0	ID=MGAJBKAG_01935;product='hypothetical protein'
4523	Prodigal:2.6	CDS	3123	4247	.	-	0	ID=MGAJBKAG_01936;product=Alanine_dehydrogenase
4523	Prodigal:2.6	CDS	4429	5640	.	+	0	ID=MGAJBKAG_01937;product='hypothetical protein'
4834	Prodigal:2.6	CDS	73	984	.	+	0	ID=MGAJBKAG_01938;product='hypothetical protein'
4834	Prodigal:2.6	CDS	1063	1743	.	+	0	ID=MGAJBKAG_01939;product='hypothetical protein'
4834	Prodigal:2.6	CDS	1867	3447	.	-	0	ID=MGAJBKAG_01940;product=Uncharacterized_transporter_BF2680
4834	Prodigal:2.6	CDS	3583	4335	.	-	0	ID=MGAJBKAG_01941;product='hypothetical protein'
4834	Prodigal:2.6	CDS	4684	5094	.	+	0	ID=MGAJBKAG_01942;product=Protein_YhfA
5564	Prodigal:2.6	CDS	26	253	.	-	0	ID=MGAJBKAG_01943;product=Uncharacterized_HTH-type_transcriptional_regulator_YozG
5564	Prodigal:2.6	CDS	265	849	.	-	0	ID=MGAJBKAG_01944;product='hypothetical protein'
5564	Prodigal:2.6	CDS	1179	2057	.	+	0	ID=MGAJBKAG_01945;product='hypothetical protein'
5564	Prodigal:2.6	CDS	2213	2560	.	-	0	ID=MGAJBKAG_01946;product='hypothetical protein'
5564	Prodigal:2.6	CDS	2776	3186	.	-	0	ID=MGAJBKAG_01947;product='hypothetical protein'
5564	Prodigal:2.6	CDS	3208	5232	.	-	0	ID=MGAJBKAG_01948;product=Probable_periplasmic_serine_endoprotease_DegP-like
5564	Prodigal:2.6	CDS	5252	5785	.	-	0	ID=MGAJBKAG_01949;product='hypothetical protein'
6470	Prodigal:2.6	CDS	53	739	.	+	0	ID=MGAJBKAG_01950;product=Capreomycidine_synthase
6470	Prodigal:2.6	CDS	919	1665	.	+	0	ID=MGAJBKAG_01951;product=Probable_thymidylate_kinase
6470	Prodigal:2.6	CDS	1665	1964	.	+	0	ID=MGAJBKAG_01952;product='hypothetical protein'
6470	Prodigal:2.6	CDS	2001	3050	.	+	0	ID=MGAJBKAG_01953;product=Probable_low-specificity_L-threonine_aldolase_1
6470	Prodigal:2.6	CDS	3164	4618	.	-	0	ID=MGAJBKAG_01954;product=Proline--tRNA_ligase
7327	Prodigal:2.6	CDS	139	459	.	+	0	ID=MGAJBKAG_01955;product=Putative_endonuclease_MJ1434
7327	Prodigal:2.6	CDS	861	2588	.	+	0	ID=MGAJBKAG_01956;product=Uncharacterized_ABC_transporter_ATP-binding_protein_MT1311
7327	Prodigal:2.6	CDS	3659	4321	.	-	0	ID=MGAJBKAG_01957;product='hypothetical protein'
7500	Prodigal:2.6	CDS	129	758	.	-	0	ID=MGAJBKAG_01958;product=Uncharacterized_protein_YyaC
7500	Prodigal:2.6	CDS	1053	2147	.	+	0	ID=MGAJBKAG_01959;product=Uncharacterized_membrane_protein_YkvI
7500	Prodigal:2.6	CDS	2392	3762	.	+	0	ID=MGAJBKAG_01960;product=Uncharacterized_protein_YoaR
7500	Prodigal:2.6	CDS	3887	4153	.	+	0	ID=MGAJBKAG_01961;product='hypothetical protein'
10065	Prodigal:2.6	CDS	1758	2060	.	+	0	ID=MGAJBKAG_01962;product=Copper-sensing_transcriptional_repressor_CsoR
10065	Prodigal:2.6	CDS	2131	2457	.	+	0	ID=MGAJBKAG_01963;product=Thioredoxin-1
10733	Prodigal:2.6	CDS	767	1249	.	+	0	ID=MGAJBKAG_01964;product=HTH-type_transcriptional_repressor_AseR
10733	Prodigal:2.6	CDS	1341	2312	.	+	0	ID=MGAJBKAG_01965;product=Uncharacterized_ABC_transporter_ATP-binding_protein_YfiL
10733	Prodigal:2.6	CDS	2309	3043	.	+	0	ID=MGAJBKAG_01966;product='hypothetical protein'
11036	Prodigal:2.6	CDS	87	299	.	-	0	ID=MGAJBKAG_01967;product='hypothetical protein'
11036	Prodigal:2.6	CDS	260	769	.	-	0	ID=MGAJBKAG_01968;product=Uncharacterized_methyltransferase_GWCH70_2477
11036	Prodigal:2.6	CDS	848	1399	.	-	0	ID=MGAJBKAG_01969;product='hypothetical protein'
11036	Prodigal:2.6	CDS	1415	2035	.	-	0	ID=MGAJBKAG_01970;product=Uncharacterized_protein_YwfO
18324	Prodigal:2.6	CDS	169	1407	.	-	0	ID=MGAJBKAG_01971;product=UPF0597_protein_CTC_02309
18324	Prodigal:2.6	CDS	1585	2025	.	-	0	ID=MGAJBKAG_01972;product=Transcriptional_regulatory_protein_ZraR
19425	Prodigal:2.6	CDS	702	1193	.	-	0	ID=MGAJBKAG_01973;product='hypothetical protein'
19425	Prodigal:2.6	CDS	1219	1962	.	-	0	ID=MGAJBKAG_01974;product=tRNA_2-thiocytidine_biosynthesis_protein_TtcA
