# Supplementary material for: Integrating metagenomic binning with flux balance analysis to unravel syntrophies in anaerobic CO2 methanation
Source: Microbiome. 2022 Aug 3;10:117. doi: 10.1186/s40168-022-01311-1 (PMC9347119; doi:10.1186/s40168-022-01311-1)
Supplement: Supplementary file 9 — Additional file 8: Dataset S7. Operons predicted by Operon Mapper in MAGs. Results are available at 10.6084/m9.figshare.16691878. [file 40168_2022_1311_MOESM8_ESM.zip › predicted_COGs_bin_5_metaspades]

MGAJBKAG_00001	COG0370	[P] Fe2+ transport system protein B
MGAJBKAG_00002	COG0614	[P] ABC-type Fe3+-hydroxamate transport system, periplasmic component
MGAJBKAG_00003	COG0609	[P] ABC-type Fe3+-siderophore transport system, permease component
MGAJBKAG_00004	COG1120	[PH] ABC-type cobalamin/Fe3+-siderophores transport systems, ATPase components
MGAJBKAG_00005	COG2109	[H] ATP:corrinoid adenosyltransferase
MGAJBKAG_00006	COG0265	[O] Trypsin-like serine proteases, typically periplasmic, contain
MGAJBKAG_00007	COG0327	[S] Uncharacterized conserved protein
MGAJBKAG_00008	COG3773	[M] Cell wall hydrolyses involved in spore
MGAJBKAG_00009	ROG0168
MGAJBKAG_00013	COG1132	[V] ABC-type multidrug transport system, ATPase and
MGAJBKAG_00014	COG1132	[V] ABC-type multidrug transport system, ATPase and
MGAJBKAG_00015	COG3829	[KT] Transcriptional regulator containing PAS, AAA-type ATPase,
MGAJBKAG_00016	COG1905	[C] NADH:ubiquinone oxidoreductase 24 kD subunit
MGAJBKAG_00017	COG1894	[C] NADH:ubiquinone oxidoreductase, NADH-binding (51 kD) subunit
MGAJBKAG_00018	COG4624	[R] Iron only hydrogenase large subunit, C-terminal
MGAJBKAG_00020	ROG5354
MGAJBKAG_00021	COG0060	[J] Isoleucyl-tRNA synthetase
MGAJBKAG_00022	COG1051	[F] ADP-ribose pyrophosphatase
MGAJBKAG_00023	COG0622	[R] Predicted phosphoesterase
MGAJBKAG_00024	ROG0886
MGAJBKAG_00025	COG1302	[S] Uncharacterized protein conserved in bacteria
MGAJBKAG_00026	COG1461	[R] Predicted kinase related to dihydroxyacetone kinase
MGAJBKAG_00027	COG0742	[L] N6-adenine-specific methylase
MGAJBKAG_00028	COG0669	[H] Phosphopantetheine adenylyltransferase
MGAJBKAG_00029	ROG3441
MGAJBKAG_00030	COG3314	[S] Uncharacterized protein conserved in bacteria
MGAJBKAG_00031	COG3480	[T] Predicted secreted protein containing a PDZ
MGAJBKAG_00032	COG3409	[M] Putative peptidoglycan-binding domain-containing protein
MGAJBKAG_00033	COG1399	[R] Predicted metal-binding, possibly nucleic acid-binding protein
MGAJBKAG_00034	COG0333	[J] Ribosomal protein L32
MGAJBKAG_00035	COG2050	[Q] Uncharacterized protein, possibly involved in aromatic
MGAJBKAG_00036	COG0416	[I] Fatty acid/phospholipid biosynthesis enzyme
MGAJBKAG_00037	COG0332	[I] 3-oxoacyl-[acyl-carrier-protein] synthase III
MGAJBKAG_00038	COG0331	[I] (acyl-carrier-protein) S-malonyltransferase
MGAJBKAG_00039	COG1028	[IQR] Dehydrogenases with different specificities (related to
MGAJBKAG_00040	COG0236	[IQ] Acyl carrier protein
MGAJBKAG_00041	COG0304	[IQ] 3-oxoacyl-(acyl-carrier-protein) synthase
MGAJBKAG_00042	COG0571	[K] dsRNA-specific ribonuclease
MGAJBKAG_00043	COG2359	[S] Uncharacterized protein conserved in bacteria
MGAJBKAG_00044	COG1191	[K] DNA-directed RNA polymerase specialized sigma subunit
MGAJBKAG_00045	COG1196	[D] Chromosome segregation ATPases
MGAJBKAG_00046	COG0552	[U] Signal recognition particle GTPase
MGAJBKAG_00047	COG0541	[U] Signal recognition particle GTPase
MGAJBKAG_00048	COG0228	[J] Ribosomal protein S16
MGAJBKAG_00049	COG1837	[R] Predicted RNA-binding protein (contains KH domain)
MGAJBKAG_00050	COG0806	[J] RimM protein, required for 16S rRNA
MGAJBKAG_00051	COG0336	[J] tRNA-(guanine-N1)-methyltransferase
MGAJBKAG_00052	COG0335	[J] Ribosomal protein L19
MGAJBKAG_00053	COG0681	[U] Signal peptidase I
MGAJBKAG_00054	COG1161	[R] Predicted GTPases
MGAJBKAG_00055	COG0164	[L] Ribonuclease HII
MGAJBKAG_00056	COG0792	[L] Predicted endonuclease distantly related to archaeal
MGAJBKAG_00057	COG0606	[O] Predicted ATPase with chaperone activity
MGAJBKAG_00058	COG0758	[LU] Predicted Rossmann fold nucleotide-binding protein involved
MGAJBKAG_00059	COG0550	[L] Topoisomerase IA
MGAJBKAG_00060	COG1206	[J] NAD(FAD)-utilizing enzyme possibly involved in translation
MGAJBKAG_00061	COG4974	[L] Site-specific recombinase XerD
MGAJBKAG_00062	COG5405	[O] ATP-dependent protease HslVU (ClpYQ), peptidase subunit
MGAJBKAG_00063	COG1220	[O] ATP-dependent protease HslVU (ClpYQ), ATPase subunit
MGAJBKAG_00064	COG4465	[K] Pleiotropic transcriptional repressor
MGAJBKAG_00065	ROG2711
MGAJBKAG_00066	ROG0172
MGAJBKAG_00067	ROG2319
MGAJBKAG_00068	ROG0098
MGAJBKAG_00069	COG0052	[J] Ribosomal protein S2
MGAJBKAG_00070	COG0264	[J] Translation elongation factor Ts
MGAJBKAG_00071	COG0528	[F] Uridylate kinase
MGAJBKAG_00072	COG0233	[J] Ribosome recycling factor
MGAJBKAG_00073	COG1145	[C] Ferredoxin
MGAJBKAG_00074	COG0020	[I] Undecaprenyl pyrophosphate synthase
MGAJBKAG_00075	COG0575	[I] CDP-diglyceride synthetase
MGAJBKAG_00076	COG0628	[R] Predicted permease
MGAJBKAG_00077	COG0743	[I] 1-deoxy-D-xylulose 5-phosphate reductoisomerase
MGAJBKAG_00078	COG0750	[M] Predicted membrane-associated Zn-dependent proteases 1
MGAJBKAG_00079	COG0821	[I] Enzyme involved in the deoxyxylulose pathway
MGAJBKAG_00080	COG1215	[M] Glycosyltransferases, probably involved in cell wall
MGAJBKAG_00081	COG0525	[J] Valyl-tRNA synthetase
MGAJBKAG_00082	COG0285	[H] Folylpolyglutamate synthase
MGAJBKAG_00083	ROG4772
MGAJBKAG_00084	ROG2148
MGAJBKAG_00085	COG2172	[T] Anti-sigma regulatory factor (Ser/Thr protein kinase)
MGAJBKAG_00086	COG4624	[R] Iron only hydrogenase large subunit, C-terminal
MGAJBKAG_00087	ROG2204
MGAJBKAG_00088	ROG0131
MGAJBKAG_00089	COG2172	[T] Anti-sigma regulatory factor (Ser/Thr protein kinase)
MGAJBKAG_00090	ROG5959
MGAJBKAG_00091	COG1894	[C] NADH:ubiquinone oxidoreductase, NADH-binding (51 kD) subunit
MGAJBKAG_00092	COG1905	[C] NADH:ubiquinone oxidoreductase 24 kD subunit
MGAJBKAG_00093	COG1894	[C] NADH:ubiquinone oxidoreductase, NADH-binding (51 kD) subunit
MGAJBKAG_00094	COG4624	[R] Iron only hydrogenase large subunit, C-terminal
MGAJBKAG_00095	COG2344	[R] AT-rich DNA-binding protein
MGAJBKAG_00096	COG0543	[HC] 2-polyprenylphenol hydroxylase and related flavodoxin oxidoreductases
MGAJBKAG_00097	COG0493	[ER] NADPH-dependent glutamate synthase beta chain and
MGAJBKAG_00098	COG2759	[F] Formyltetrahydrofolate synthetase
MGAJBKAG_00099	COG4656	[C] Predicted NADH:ubiquinone oxidoreductase, subunit RnfC
MGAJBKAG_00100	COG4658	[C] Predicted NADH:ubiquinone oxidoreductase, subunit RnfD
MGAJBKAG_00101	COG4659	[C] Predicted NADH:ubiquinone oxidoreductase, subunit RnfG
MGAJBKAG_00102	COG4660	[C] Predicted NADH:ubiquinone oxidoreductase, subunit RnfE
MGAJBKAG_00103	COG4657	[C] Predicted NADH:ubiquinone oxidoreductase, subunit RnfA
MGAJBKAG_00104	COG2878	[C] Predicted NADH:ubiquinone oxidoreductase, subunit RnfB
MGAJBKAG_00105	ROG0084
MGAJBKAG_00106	COG1477	[H] Membrane-associated lipoprotein involved in thiamine biosynthesis
MGAJBKAG_00107	COG0424	[D] Nucleotide-binding protein implicated in inhibition of
MGAJBKAG_00108	COG2003	[L] DNA repair proteins
MGAJBKAG_00109	COG1077	[D] Actin-like ATPase involved in cell morphogenesis
MGAJBKAG_00110	COG1792	[M] Cell shape-determining protein
MGAJBKAG_00111	ROG0238
MGAJBKAG_00112	COG0768	[M] Cell division protein FtsI/penicillin-binding protein 2
MGAJBKAG_00113	COG0850	[D] Septum formation inhibitor
MGAJBKAG_00114	COG2894	[D] Septum formation inhibitor-activating ATPase
MGAJBKAG_00115	COG0851	[D] Septum formation topological specificity factor
MGAJBKAG_00116	COG0772	[D] Bacterial cell division membrane protein
MGAJBKAG_00118	COG1994	[R] Zn-dependent proteases
MGAJBKAG_00119	COG1032	[C] Fe-S oxidoreductase
MGAJBKAG_00120	COG5011	[S] Uncharacterized protein conserved in bacteria
MGAJBKAG_00121	COG1530	[J] Ribonucleases G and E
MGAJBKAG_00122	COG0261	[J] Ribosomal protein L21
MGAJBKAG_00123	COG0211	[J] Ribosomal protein L27
MGAJBKAG_00124	COG0536	[R] Predicted GTPase
MGAJBKAG_00125	COG1057	[H] Nicotinic acid mononucleotide adenylyltransferase
MGAJBKAG_00126	COG0724	[R] RNA-binding proteins (RRM domain)
MGAJBKAG_00127	COG0799	[S] Uncharacterized homolog of plant Iojap protein
MGAJBKAG_00129	COG0495	[J] Leucyl-tRNA synthetase
MGAJBKAG_00130	COG1555	[L] DNA uptake protein and related DNA-binding
MGAJBKAG_00131	COG2333	[R] Predicted hydrolase (metallo-beta-lactamase superfamily)
MGAJBKAG_00132	COG1466	[L] DNA polymerase III, delta subunit
MGAJBKAG_00133	COG0268	[J] Ribosomal protein S20
MGAJBKAG_00134	ROG0083
MGAJBKAG_00135	ROG0070
MGAJBKAG_00138	COG1420	[K] Transcriptional regulator of heat shock gene
MGAJBKAG_00139	COG0484	[O] DnaJ-class molecular chaperone with C-terminal Zn
MGAJBKAG_00140	COG1385	[S] Uncharacterized protein conserved in bacteria
MGAJBKAG_00141	COG0621	[J] 2-methylthioadenine synthetase
MGAJBKAG_00142	COG0537	[FGR] Diadenosine tetraphosphate (Ap4A) hydrolase and other
MGAJBKAG_00143	COG0828	[J] Ribosomal protein S21
MGAJBKAG_00144	COG1030	[O] Membrane-bound serine protease (ClpP class)
MGAJBKAG_00145	COG4864	[S] Uncharacterized protein conserved in bacteria
MGAJBKAG_00147	ROG0112
MGAJBKAG_00148	ROG0075
MGAJBKAG_00149	COG1702	[T] Phosphate starvation-inducible protein PhoH, predicted ATPase
MGAJBKAG_00150	COG1480	[R] Predicted membrane-associated HD superfamily hydrolase
MGAJBKAG_00151	COG0319	[R] Predicted metal-dependent hydrolase
MGAJBKAG_00152	COG0818	[M] Diacylglycerol kinase
MGAJBKAG_00153	COG3879	[S] Uncharacterized protein conserved in bacteria
MGAJBKAG_00154	COG3879	[S] Uncharacterized protein conserved in bacteria
MGAJBKAG_00155	COG0295	[F] Cytidine deaminase
MGAJBKAG_00156	COG0809	[J] S-adenosylmethionine:tRNA-ribosyltransferase-isomerase (queuine synthetase)
MGAJBKAG_00157	COG0343	[J] Queuine/archaeosine tRNA-ribosyltransferase
MGAJBKAG_00158	COG1862	[U] Preprotein translocase subunit YajC
MGAJBKAG_00161	ROG0159
MGAJBKAG_00162	COG0342	[U] Preprotein translocase subunit SecD
MGAJBKAG_00163	COG0341	[U] Preprotein translocase subunit SecF
MGAJBKAG_00164	COG0474	[P] Cation transport ATPase
MGAJBKAG_00165	COG1293	[K] Predicted RNA-binding protein homologous to eukaryotic
MGAJBKAG_00166	ROG0429
MGAJBKAG_00167	COG1561	[S] Uncharacterized stress-induced protein
MGAJBKAG_00168	ROG0332
MGAJBKAG_00169	COG2052	[S] Uncharacterized protein conserved in bacteria
MGAJBKAG_00170	COG0194	[F] Guanylate kinase
MGAJBKAG_00171	COG1758	[K] DNA-directed RNA polymerase, subunit K/omega
MGAJBKAG_00172	COG0452	[H] Phosphopantothenoylcysteine synthetase/decarboxylase
MGAJBKAG_00173	COG0006	[E] Xaa-Pro aminopeptidase
MGAJBKAG_00174	COG0231	[J] Translation elongation factor P (EF-P)/translation initiation
MGAJBKAG_00175	COG3854	[S] Uncharacterized protein conserved in bacteria
MGAJBKAG_00176	ROG0106
MGAJBKAG_00177	ROG0171
MGAJBKAG_00178	ROG0096
MGAJBKAG_00179	ROG0085
MGAJBKAG_00180	ROG0662
MGAJBKAG_00181	ROG0088
MGAJBKAG_00182	ROG0155
MGAJBKAG_00183	COG0511	[I] Biotin carboxyl carrier protein
MGAJBKAG_00184	COG0439	[I] Biotin carboxylase
MGAJBKAG_00185	COG1302	[S] Uncharacterized protein conserved in bacteria
MGAJBKAG_00186	ROG2346
MGAJBKAG_00187	ROG5652
MGAJBKAG_00188	COG0781	[K] Transcription termination factor
MGAJBKAG_00189	COG1570	[L] Exonuclease VII, large subunit
MGAJBKAG_00190	COG1722	[L] Exonuclease VII small subunit
MGAJBKAG_00191	COG0142	[H] Geranylgeranyl pyrophosphate synthase
MGAJBKAG_00192	ROG0473
MGAJBKAG_00193	COG1154	[HI] Deoxyxylulose-5-phosphate synthase
MGAJBKAG_00194	COG1189	[J] Predicted rRNA methylase
MGAJBKAG_00195	COG0061	[G] Predicted sugar kinase
MGAJBKAG_00196	COG1438	[K] Arginine repressor
MGAJBKAG_00197	COG0497	[L] ATPase involved in DNA repair
MGAJBKAG_00198	COG3383	[R] Uncharacterized anaerobic dehydrogenase
MGAJBKAG_00199	COG0493	[ER] NADPH-dependent glutamate synthase beta chain and
MGAJBKAG_00200	COG2221	[C] Dissimilatory sulfite reductase (desulfoviridin), alpha and
MGAJBKAG_00201	ROG4359
MGAJBKAG_00202	COG0665	[E] Glycine/D-amino acid oxidases (deaminating)
MGAJBKAG_00203	COG1145	[C] Ferredoxin
MGAJBKAG_00204	COG2414	[C] Aldehyde:ferredoxin oxidoreductase
MGAJBKAG_00205	ROG0502
MGAJBKAG_00206	ROG0490
MGAJBKAG_00207	COG2244	[R] Membrane protein involved in the export
MGAJBKAG_00208	COG2186	[K] Transcriptional regulators
MGAJBKAG_00209	COG2086	[C] Electron transfer flavoprotein, beta subunit
MGAJBKAG_00210	COG2025	[C] Electron transfer flavoprotein, alpha subunit
MGAJBKAG_00211	COG0277	[C] FAD/FMN-containing dehydrogenases
MGAJBKAG_00212	COG0621	[J] 2-methylthioadenine synthetase
MGAJBKAG_00213	COG0249	[L] Mismatch repair ATPase (MutS family)
MGAJBKAG_00214	COG0323	[L] DNA mismatch repair enzyme (predicted ATPase)
MGAJBKAG_00215	COG0324	[J] tRNA delta(2)-isopentenylpyrophosphate transferase
MGAJBKAG_00216	COG1923	[R] Uncharacterized host factor I protein
MGAJBKAG_00217	ROG0098
MGAJBKAG_00218	ROG0243
MGAJBKAG_00219	ROG0172
MGAJBKAG_00220	ROG6612
MGAJBKAG_00221	COG1135	[P] ABC-type metal ion transport system, ATPase
MGAJBKAG_00222	COG2011	[P] ABC-type metal ion transport system, permease
MGAJBKAG_00223	COG1464	[P] ABC-type metal ion transport system, periplasmic
MGAJBKAG_00224	COG0535	[R] Predicted Fe-S oxidoreductases
MGAJBKAG_00225	COG0481	[M] Membrane GTPase LepA
MGAJBKAG_00226	COG0635	[H] Coproporphyrinogen III oxidase and related Fe-S
MGAJBKAG_00227	COG0005	[F] Purine nucleoside phosphorylase
MGAJBKAG_00228	COG0235	[G] Ribulose-5-phosphate 4-epimerase and related epimerases and
MGAJBKAG_00229	COG0464	[O] ATPases of the AAA+ class
MGAJBKAG_00230	COG0536	[R] Predicted GTPase
MGAJBKAG_00231	ROG5325
MGAJBKAG_00233	COG4100	[P] Cystathionine beta-lyase family protein involved in
MGAJBKAG_00234	COG1586	[E] S-adenosylmethionine decarboxylase
MGAJBKAG_00236	COG5316	[S] Uncharacterized conserved protein
MGAJBKAG_00237	COG3359	[L] Predicted exonuclease
MGAJBKAG_00238	COG0302	[H] GTP cyclohydrolase I
MGAJBKAG_00239	ROG0086
MGAJBKAG_00240	COG0776	[L] Bacterial nucleoid DNA-binding protein
MGAJBKAG_00241	COG2116	[P] Formate/nitrite family of transporters
MGAJBKAG_00243	COG1254	[C] Acylphosphatases
MGAJBKAG_00244	COG1752	[R] Predicted esterase of the alpha-beta hydrolase
MGAJBKAG_00246	COG0582	[L] Integrase
MGAJBKAG_00247	ROG0229
MGAJBKAG_00248	COG0666	[R] FOG: Ankyrin repeat
MGAJBKAG_00250	COG4584	[L] Transposase and inactivated derivatives
MGAJBKAG_00251	COG1484	[L] DNA replication protein
MGAJBKAG_00255	COG2963	[L] Transposase and inactivated derivatives
MGAJBKAG_00256	COG2801	[L] Transposase and inactivated derivatives
MGAJBKAG_00258	ROG2341
MGAJBKAG_00261	ROG0048
MGAJBKAG_00262	COG5545	[R] Predicted P-loop ATPase and inactivated derivatives
MGAJBKAG_00263	ROG0229
MGAJBKAG_00264	COG2932	[K] Predicted transcriptional regulator
MGAJBKAG_00266	ROG0048
MGAJBKAG_00267	COG0582	[L] Integrase
MGAJBKAG_00271	COG2932	[K] Predicted transcriptional regulator
MGAJBKAG_00272	COG1476	[K] Predicted transcriptional regulators
MGAJBKAG_00273	COG2932	[K] Predicted transcriptional regulator
MGAJBKAG_00274	COG1813	[K] Predicted transcription factor, homolog of eukaryotic
MGAJBKAG_00275	ROG0229
MGAJBKAG_00277	COG2086	[C] Electron transfer flavoprotein, beta subunit
MGAJBKAG_00278	COG1082	[G] Sugar phosphate isomerases/epimerases
MGAJBKAG_00279	COG3839	[G] ABC-type sugar transport systems, ATPase components
MGAJBKAG_00280	COG0395	[G] ABC-type sugar transport system, permease component
MGAJBKAG_00281	COG1175	[G] ABC-type sugar transport systems, permease components
MGAJBKAG_00282	COG2182	[G] Maltose-binding periplasmic proteins/domains
MGAJBKAG_00283	COG3328	[L] Transposase and inactivated derivatives
MGAJBKAG_00284	COG3328	[L] Transposase and inactivated derivatives
MGAJBKAG_00285	COG3947	[T] Response regulator containing CheY-like receiver and
MGAJBKAG_00286	ROG0779
MGAJBKAG_00287	COG2304	[R] Uncharacterized protein containing a von Willebrand
MGAJBKAG_00288	ROG3841
MGAJBKAG_00289	COG0152	[F] Phosphoribosylaminoimidazolesuccinocarboxamide (SAICAR) synthase
MGAJBKAG_00290	COG0543	[HC] 2-polyprenylphenol hydroxylase and related flavodoxin oxidoreductases
MGAJBKAG_00291	COG1145	[C] Ferredoxin
MGAJBKAG_00292	COG1145	[C] Ferredoxin
MGAJBKAG_00293	COG1908	[C] Coenzyme F420-reducing hydrogenase, delta subunit
MGAJBKAG_00294	COG1148	[C] Heterodisulfide reductase, subunit A and related
MGAJBKAG_00295	COG1908	[C] Coenzyme F420-reducing hydrogenase, delta subunit
MGAJBKAG_00296	COG1148	[C] Heterodisulfide reductase, subunit A and related
MGAJBKAG_00297	COG2048	[C] Heterodisulfide reductase, subunit B
MGAJBKAG_00298	COG1150	[C] Heterodisulfide reductase, subunit C
MGAJBKAG_00299	COG0509	[E] Glycine cleavage system H protein (lipoate-binding)
MGAJBKAG_00300	ROG5244
MGAJBKAG_00301	COG0205	[G] 6-phosphofructokinase
MGAJBKAG_00302	COG0191	[G] Fructose/tagatose bisphosphate aldolase
MGAJBKAG_00304	COG0469	[G] Pyruvate kinase
MGAJBKAG_00305	COG0205	[G] 6-phosphofructokinase
MGAJBKAG_00306	COG0825	[I] Acetyl-CoA carboxylase alpha subunit
MGAJBKAG_00307	COG0777	[I] Acetyl-CoA carboxylase beta subunit
MGAJBKAG_00308	ROG1970
MGAJBKAG_00309	COG0587	[L] DNA polymerase III, alpha subunit
MGAJBKAG_00310	ROG1736
MGAJBKAG_00312	COG2309	[E] Leucyl aminopeptidase (aminopeptidase T)
MGAJBKAG_00313	ROG7300
MGAJBKAG_00314	COG4089	[S] Predicted membrane protein
MGAJBKAG_00317	COG0008	[J] Glutamyl- and glutaminyl-tRNA synthetases
MGAJBKAG_00318	ROG7300
MGAJBKAG_00319	ROG3071
MGAJBKAG_00320	COG0402	[FR] Cytosine deaminase and related metal-dependent hydrolases
MGAJBKAG_00321	COG0457	[R] FOG: TPR repeat
MGAJBKAG_00322	COG1853	[R] Conserved protein/domain typically associated with flavoprotein
MGAJBKAG_00323	COG4708	[S] Predicted membrane protein
MGAJBKAG_00324	COG1101	[R] ABC-type uncharacterized transport system, ATPase component
MGAJBKAG_00325	COG4120	[R] ABC-type uncharacterized transport system, permease component
MGAJBKAG_00326	COG2984	[R] ABC-type uncharacterized transport system, periplasmic component
MGAJBKAG_00327	COG1522	[K] Transcriptional regulators
MGAJBKAG_00328	COG0477	[GEPR] Permeases of the major facilitator superfamily
MGAJBKAG_00329	COG0297	[G] Glycogen synthase
MGAJBKAG_00330	COG1085	[C] Galactose-1-phosphate uridylyltransferase
MGAJBKAG_00331	COG4739	[S] Uncharacterized protein containing a ferredoxin domain
MGAJBKAG_00332	COG1163	[R] Predicted GTPase
MGAJBKAG_00333	COG0058	[G] Glucan phosphorylase
MGAJBKAG_00334	COG3706	[T] Response regulator containing a CheY-like receiver
MGAJBKAG_00335	COG1109	[G] Phosphomannomutase
MGAJBKAG_00336	COG0697	[GER] Permeases of the drug/metabolite transporter (DMT)
MGAJBKAG_00337	COG0064	[J] Asp-tRNAAsn/Glu-tRNAGln amidotransferase B subunit (PET112 homolog)
MGAJBKAG_00338	COG0154	[J] Asp-tRNAAsn/Glu-tRNAGln amidotransferase A subunit and related
MGAJBKAG_00339	COG0721	[J] Asp-tRNAAsn/Glu-tRNAGln amidotransferase C subunit
MGAJBKAG_00340	COG0272	[L] NAD-dependent DNA ligase (contains BRCT domain
MGAJBKAG_00341	COG0210	[L] Superfamily I DNA and RNA helicases
MGAJBKAG_00342	COG0399	[M] Predicted pyridoxal phosphate-dependent enzyme apparently involved
MGAJBKAG_00343	COG2252	[R] Permeases
MGAJBKAG_00344	COG0519	[F] GMP synthase, PP-ATPase domain/subunit
MGAJBKAG_00345	COG0634	[F] Hypoxanthine-guanine phosphoribosyltransferase
MGAJBKAG_00346	COG0521	[H] Molybdopterin biosynthesis enzymes
MGAJBKAG_00347	COG0315	[H] Molybdenum cofactor biosynthesis enzyme
MGAJBKAG_00348	COG2896	[H] Molybdenum cofactor biosynthesis enzyme
MGAJBKAG_00349	COG0303	[H] Molybdopterin biosynthesis enzyme
MGAJBKAG_00350	COG0303	[H] Molybdopterin biosynthesis enzyme
MGAJBKAG_00351	COG1122	[P] ABC-type cobalt transport system, ATPase component
MGAJBKAG_00352	COG4662	[H] ABC-type tungstate transport system, periplasmic component
MGAJBKAG_00353	COG2998	[H] ABC-type tungstate transport system, permease component
MGAJBKAG_00354	COG2385	[D] Sporulation protein and related proteins
MGAJBKAG_00355	COG2045	[HR] Phosphosulfolactate phosphohydrolase and related enzymes
MGAJBKAG_00356	COG1316	[K] Transcriptional regulator
MGAJBKAG_00357	COG0533	[O] Metal-dependent proteases with possible chaperone activity
MGAJBKAG_00358	COG0456	[R] Acetyltransferases
MGAJBKAG_00359	COG1214	[O] Inactive homolog of metal-dependent proteases, putative
MGAJBKAG_00360	COG0802	[R] Predicted ATPase or kinase
MGAJBKAG_00361	COG2071	[R] Predicted glutamine amidotransferases
MGAJBKAG_00362	COG2337	[T] Growth inhibitor
MGAJBKAG_00363	COG0864	[K] Predicted transcriptional regulators containing the CopG/Arc/MetJ
MGAJBKAG_00364	COG1376	[S] Uncharacterized protein conserved in bacteria
MGAJBKAG_00365	COG1063	[ER] Threonine dehydrogenase and related Zn-dependent dehydrogenases
MGAJBKAG_00366	COG0156	[H] 7-keto-8-aminopelargonate synthetase and related enzymes
MGAJBKAG_00367	COG1216	[R] Predicted glycosyltransferases
MGAJBKAG_00368	COG3307	[M] Lipid A core - O-antigen ligase
MGAJBKAG_00369	COG0671	[I] Membrane-associated phospholipid phosphatase
MGAJBKAG_00370	COG1087	[M] UDP-glucose 4-epimerase
MGAJBKAG_00371	ROG0349
MGAJBKAG_00372	ROG4962
MGAJBKAG_00373	ROG2446
MGAJBKAG_00374	ROG0675
MGAJBKAG_00375	ROG0531
MGAJBKAG_00377	ROG8435
MGAJBKAG_00378	COG4372	[S] Uncharacterized protein conserved in bacteria with
MGAJBKAG_00379	COG0795	[R] Predicted permeases
MGAJBKAG_00380	COG1137	[R] ABC-type (unclassified) transport system, ATPase component
MGAJBKAG_00381	COG1934	[S] Uncharacterized protein conserved in bacteria
MGAJBKAG_00382	COG4370	[S] Uncharacterized protein conserved in bacteria
MGAJBKAG_00383	ROG1088
MGAJBKAG_00384	COG1208	[MJ] Nucleoside-diphosphate-sugar pyrophosphorylase involved in lipopolysaccharide biosynthesis/translation
MGAJBKAG_00385	COG1132	[V] ABC-type multidrug transport system, ATPase and
MGAJBKAG_00386	ROG0814
MGAJBKAG_00387	COG0763	[M] Lipid A disaccharide synthetase
MGAJBKAG_00388	COG3494	[S] Uncharacterized protein conserved in bacteria
MGAJBKAG_00389	COG1043	[M] Acyl-[acyl carrier protein]--UDP-N-acetylglucosamine O-acyltransferase
MGAJBKAG_00390	COG0764	[I] 3-hydroxymyristoyl/3-hydroxydecanoyl-(acyl carrier protein) dehydratases
MGAJBKAG_00391	COG0774	[M] UDP-3-O-acyl-N-acetylglucosamine deacetylase
MGAJBKAG_00392	COG1126	[E] ABC-type polar amino acid transport system,
MGAJBKAG_00393	COG5186	[A] Poly(A) polymerase
MGAJBKAG_00394	ROG1088
MGAJBKAG_00395	ROG1088
MGAJBKAG_00396	ROG0349
MGAJBKAG_00397	COG0795	[R] Predicted permeases
MGAJBKAG_00398	ROG2487
MGAJBKAG_00399	ROG0647
MGAJBKAG_00400	COG1044	[M] UDP-3-O-[3-hydroxymyristoyl] glucosamine N-acyltransferase
MGAJBKAG_00402	COG2825	[M] Outer membrane protein
MGAJBKAG_00403	COG4775	[M] Outer membrane protein/protective antigen OMA87
MGAJBKAG_00404	ROG1268
MGAJBKAG_00406	ROG0779
MGAJBKAG_00407	COG1077	[D] Actin-like ATPase involved in cell morphogenesis
MGAJBKAG_00408	ROG0101
MGAJBKAG_00409	COG0739	[M] Membrane proteins related to metalloendopeptidases
MGAJBKAG_00410	COG2385	[D] Sporulation protein and related proteins
MGAJBKAG_00411	COG0766	[M] UDP-N-acetylglucosamine enolpyruvyl transferase
MGAJBKAG_00412	COG0381	[M] UDP-N-acetylglucosamine 2-epimerase
MGAJBKAG_00413	COG0472	[M] UDP-N-acetylmuramyl pentapeptide phosphotransferase/UDP-N-acetylglucosamine-1-phosphate transferase
MGAJBKAG_00414	COG2131	[F] Deoxycytidylate deaminase
MGAJBKAG_00415	COG0035	[F] Uracil phosphoribosyltransferase
MGAJBKAG_00416	COG0394	[T] Protein-tyrosine-phosphatase
MGAJBKAG_00417	COG0009	[J] Putative translation factor (SUA5)
MGAJBKAG_00418	COG2890	[J] Methylase of polypeptide chain release factors
MGAJBKAG_00419	COG0216	[J] Protein chain release factor A
MGAJBKAG_00420	COG3872	[R] Predicted metal-dependent enzyme
MGAJBKAG_00421	COG0254	[J] Ribosomal protein L31
MGAJBKAG_00422	COG0842	[V] ABC-type multidrug transport system, permease component
MGAJBKAG_00423	COG1131	[V] ABC-type multidrug transport system, ATPase component
MGAJBKAG_00424	COG2509	[R] Uncharacterized FAD-dependent dehydrogenases
MGAJBKAG_00425	COG0457	[R] FOG: TPR repeat
MGAJBKAG_00426	COG0017	[J] Aspartyl/asparaginyl-tRNA synthetases
MGAJBKAG_00427	ROG4592
MGAJBKAG_00428	COG0516	[F] IMP dehydrogenase/GMP reductase
MGAJBKAG_00429	COG1638	[G] TRAP-type C4-dicarboxylate transport system, periplasmic component
MGAJBKAG_00430	COG3090	[G] TRAP-type C4-dicarboxylate transport system, small permease
MGAJBKAG_00431	COG1593	[G] TRAP-type C4-dicarboxylate transport system, large permease
MGAJBKAG_00432	COG1905	[C] NADH:ubiquinone oxidoreductase 24 kD subunit
MGAJBKAG_00433	COG4624	[R] Iron only hydrogenase large subunit, C-terminal
MGAJBKAG_00434	COG1894	[C] NADH:ubiquinone oxidoreductase, NADH-binding (51 kD) subunit
MGAJBKAG_00437	COG2204	[T] Response regulator containing CheY-like receiver, AAA-type
MGAJBKAG_00438	COG4624	[R] Iron only hydrogenase large subunit, C-terminal
MGAJBKAG_00439	COG2313	[Q] Uncharacterized enzyme involved in pigment biosynthesis
MGAJBKAG_00440	COG0524	[G] Sugar kinases, ribokinase family
MGAJBKAG_00441	COG1304	[C] L-lactate dehydrogenase (FMN-dependent) and related alpha-hydroxy
MGAJBKAG_00445	ROG5104
MGAJBKAG_00446	ROG2644
MGAJBKAG_00447	COG0353	[L] Recombinational DNA repair protein (RecF pathway)
MGAJBKAG_00448	COG0718	[S] Uncharacterized protein conserved in bacteria
MGAJBKAG_00449	COG2812	[L] DNA polymerase III, gamma/tau subunits
MGAJBKAG_00452	COG0590	[FJ] Cytosine/adenosine deaminases
MGAJBKAG_00454	ROG2895
MGAJBKAG_00455	COG0362	[G] 6-phosphogluconate dehydrogenase
MGAJBKAG_00456	COG3875	[S] Uncharacterized conserved protein
MGAJBKAG_00457	COG1070	[G] Sugar (pentulose and hexulose) kinases
MGAJBKAG_00458	COG1028	[IQR] Dehydrogenases with different specificities (related to
MGAJBKAG_00459	ROG8174
MGAJBKAG_00460	ROG2848
MGAJBKAG_00461	ROG1084
MGAJBKAG_00464	ROG2846
MGAJBKAG_00465	COG1937	[S] Uncharacterized protein conserved in bacteria
MGAJBKAG_00466	COG2217	[P] Cation transport ATPase
MGAJBKAG_00467	COG1775	[E] Benzoyl-CoA reductase/2-hydroxyglutaryl-CoA dehydratase subunit, BcrC/BadD/HgdB
MGAJBKAG_00468	COG1775	[E] Benzoyl-CoA reductase/2-hydroxyglutaryl-CoA dehydratase subunit, BcrC/BadD/HgdB
MGAJBKAG_00469	COG1924	[I] Activator of 2-hydroxyglutaryl-CoA dehydratase (HSP70-class ATPase
MGAJBKAG_00470	COG1172	[G] Ribose/xylose/arabinose/galactoside ABC-type transport systems, permease components
MGAJBKAG_00471	COG1172	[G] Ribose/xylose/arabinose/galactoside ABC-type transport systems, permease components
MGAJBKAG_00472	COG1129	[G] ABC-type sugar transport system, ATPase component
MGAJBKAG_00473	ROG3584
MGAJBKAG_00474	COG3601	[S] Predicted membrane protein
MGAJBKAG_00475	COG0815	[M] Apolipoprotein N-acyltransferase
MGAJBKAG_00476	COG0798	[P] Arsenite efflux pump ACR3 and related
MGAJBKAG_00477	ROG1890
MGAJBKAG_00478	ROG3109
MGAJBKAG_00479	COG0701	[R] Predicted permeases
MGAJBKAG_00480	COG0640	[K] Predicted transcriptional regulators
MGAJBKAG_00482	COG1773	[C] Rubredoxin
MGAJBKAG_00483	COG1592	[C] Rubrerythrin
MGAJBKAG_00484	COG0454	[KR] Histone acetyltransferase HPA2 and related acetyltransferases
MGAJBKAG_00485	COG1454	[C] Alcohol dehydrogenase, class IV
MGAJBKAG_00487	COG1136	[V] ABC-type antimicrobial peptide transport system, ATPase
MGAJBKAG_00488	COG0642	[T] Signal transduction histidine kinase
MGAJBKAG_00489	COG0745	[TK] Response regulators consisting of a CheY-like
MGAJBKAG_00490	COG1489	[R] DNA-binding protein, stimulates sugar fermentation
MGAJBKAG_00491	COG1959	[K] Predicted transcriptional regulator
MGAJBKAG_00492	COG1151	[C] 6Fe-6S prismane cluster-containing protein
MGAJBKAG_00493	COG0697	[GER] Permeases of the drug/metabolite transporter (DMT)
MGAJBKAG_00494	COG4684	[S] Predicted membrane protein
MGAJBKAG_00495	COG3191	[EQ] L-aminopeptidase/D-esterase
MGAJBKAG_00497	COG1963	[S] Uncharacterized protein conserved in bacteria
MGAJBKAG_00498	COG1915	[S] Uncharacterized conserved protein
MGAJBKAG_00499	COG1704	[S] Uncharacterized conserved protein
MGAJBKAG_00502	COG0535	[R] Predicted Fe-S oxidoreductases
MGAJBKAG_00503	COG3857	[L] ATP-dependent nuclease, subunit B
MGAJBKAG_00504	COG1074	[L] ATP-dependent exoDNAse (exonuclease V) beta subunit
MGAJBKAG_00506	COG3859	[S] Predicted membrane protein
MGAJBKAG_00507	COG1052	[CHR] Lactate dehydrogenase and related dehydrogenases
MGAJBKAG_00508	COG1001	[F] Adenine deaminase
MGAJBKAG_00509	ROG7880
MGAJBKAG_00510	COG1566	[V] Multidrug resistance efflux pump
MGAJBKAG_00511	COG1136	[V] ABC-type antimicrobial peptide transport system, ATPase
MGAJBKAG_00512	COG0577	[V] ABC-type antimicrobial peptide transport system, permease
MGAJBKAG_00513	COG1280	[E] Putative threonine efflux protein
MGAJBKAG_00514	COG2208	[TK] Serine phosphatase RsbU, regulator of sigma
MGAJBKAG_00515	COG0037	[D] Predicted ATPase of the PP-loop superfamily
MGAJBKAG_00516	COG0465	[O] ATP-dependent Zn proteases
MGAJBKAG_00517	COG2987	[E] Urocanate hydratase
MGAJBKAG_00518	COG1142	[C] Fe-S-cluster-containing hydrogenase components 2
MGAJBKAG_00519	COG2414	[C] Aldehyde:ferredoxin oxidoreductase
MGAJBKAG_00520	COG1977	[H] Molybdopterin converting factor, small subunit
MGAJBKAG_00521	COG0446	[R] Uncharacterized NAD(FAD)-dependent dehydrogenases
MGAJBKAG_00522	COG0694	[O] Thioredoxin-like proteins and domains
MGAJBKAG_00523	COG1388	[M] FOG: LysM repeat
MGAJBKAG_00524	COG2078	[S] Uncharacterized conserved protein
MGAJBKAG_00525	COG2373	[R] Large extracellular alpha-helical protein
MGAJBKAG_00526	COG0534	[V] Na+-driven multidrug efflux pump
MGAJBKAG_00527	COG0209	[F] Ribonucleotide reductase, alpha subunit
MGAJBKAG_00528	ROG3841
MGAJBKAG_00529	COG0183	[I] Acetyl-CoA acetyltransferase
MGAJBKAG_00530	ROG7838
MGAJBKAG_00532	COG1686	[M] D-alanyl-D-alanine carboxypeptidase
MGAJBKAG_00533	COG0492	[O] Thioredoxin reductase
MGAJBKAG_00534	COG2811	[C] Archaeal/vacuolar-type H+-ATPase subunit H
MGAJBKAG_00535	COG1269	[C] Archaeal/vacuolar-type H+-ATPase subunit I
MGAJBKAG_00536	COG0636	[C] F0F1-type ATP synthase, subunit c/Archaeal/vacuolar-type H+-ATPase,
MGAJBKAG_00537	COG1390	[C] Archaeal/vacuolar-type H+-ATPase subunit E
MGAJBKAG_00538	COG1527	[C] Archaeal/vacuolar-type H+-ATPase subunit C
MGAJBKAG_00539	COG1436	[C] Archaeal/vacuolar-type H+-ATPase subunit F
MGAJBKAG_00540	COG1155	[C] Archaeal/vacuolar-type H+-ATPase subunit A
MGAJBKAG_00541	COG1156	[C] Archaeal/vacuolar-type H+-ATPase subunit B
MGAJBKAG_00542	COG1394	[C] Archaeal/vacuolar-type H+-ATPase subunit D
MGAJBKAG_00543	COG0612	[R] Predicted Zn-dependent peptidases
MGAJBKAG_00544	COG0018	[J] Arginyl-tRNA synthetase
MGAJBKAG_00545	COG2220	[R] Predicted Zn-dependent hydrolases of the beta-lactamase
MGAJBKAG_00546	COG0504	[F] CTP synthase (UTP-ammonia lyase)
MGAJBKAG_00547	COG1158	[K] Transcription termination factor
MGAJBKAG_00548	COG0392	[S] Predicted integral membrane protein
MGAJBKAG_00549	COG0350	[L] Methylated DNA-protein cysteine methyltransferase
MGAJBKAG_00550	COG4463	[K] Transcriptional repressor of class III stress
MGAJBKAG_00551	COG3880	[S] Uncharacterized protein with conserved CXXC pairs
MGAJBKAG_00552	COG3869	[E] Arginine kinase
MGAJBKAG_00553	COG0542	[O] ATPases with chaperone activity, ATP-binding subunit
MGAJBKAG_00555	COG0095	[H] Lipoate-protein ligase A
MGAJBKAG_00556	COG1066	[O] Predicted ATP-dependent serine protease
MGAJBKAG_00557	ROG0468
MGAJBKAG_00558	COG1329	[K] Transcriptional regulators, similar to M. xanthus
MGAJBKAG_00559	COG4956	[R] Integral membrane protein (PIN domain superfamily)
MGAJBKAG_00560	COG0245	[I] 2C-methyl-D-erythritol 2,4-cyclodiphosphate synthase
MGAJBKAG_00561	COG0517	[R] FOG: CBS domain
MGAJBKAG_00562	COG0008	[J] Glutamyl- and glutaminyl-tRNA synthetases
MGAJBKAG_00563	COG0215	[J] Cysteinyl-tRNA synthetase
MGAJBKAG_00564	COG1939	[S] Uncharacterized protein conserved in bacteria
MGAJBKAG_00565	COG1351	[F] Predicted alternative thymidylate synthase
MGAJBKAG_00566	COG0566	[J] rRNA methylases
MGAJBKAG_00567	COG1595	[K] DNA-directed RNA polymerase specialized sigma subunit,
MGAJBKAG_00569	COG3976	[S] Uncharacterized protein conserved in bacteria
MGAJBKAG_00570	COG0716	[C] Flavodoxins
MGAJBKAG_00571	COG1638	[G] TRAP-type C4-dicarboxylate transport system, periplasmic component
MGAJBKAG_00572	COG3090	[G] TRAP-type C4-dicarboxylate transport system, small permease
MGAJBKAG_00573	COG1593	[G] TRAP-type C4-dicarboxylate transport system, large permease
MGAJBKAG_00574	COG3717	[G] 5-keto 4-deoxyuronate isomerase
MGAJBKAG_00575	COG0697	[GER] Permeases of the drug/metabolite transporter (DMT)
MGAJBKAG_00576	COG1282	[C] NAD/NADP transhydrogenase beta subunit
MGAJBKAG_00577	COG3288	[C] NAD/NADP transhydrogenase alpha subunit
MGAJBKAG_00578	COG3288	[C] NAD/NADP transhydrogenase alpha subunit
MGAJBKAG_00582	COG0690	[U] Preprotein translocase subunit SecE
MGAJBKAG_00583	COG0250	[K] Transcription antiterminator
MGAJBKAG_00584	COG0080	[J] Ribosomal protein L11
MGAJBKAG_00585	COG0081	[J] Ribosomal protein L1
MGAJBKAG_00586	COG0244	[J] Ribosomal protein L10
MGAJBKAG_00587	COG0222	[J] Ribosomal protein L7/L12
MGAJBKAG_00588	COG0085	[K] DNA-directed RNA polymerase, beta subunit/140 kD
MGAJBKAG_00589	COG0086	[K] DNA-directed RNA polymerase, beta' subunit/160 kD
MGAJBKAG_00590	COG1358	[J] Ribosomal protein HS6-type (S12/L30/L7a)
MGAJBKAG_00591	COG0048	[J] Ribosomal protein S12
MGAJBKAG_00592	COG0049	[J] Ribosomal protein S7
MGAJBKAG_00593	COG0480	[J] Translation elongation factors (GTPases)
MGAJBKAG_00594	COG0050	[J] GTPases - translation elongation factors
MGAJBKAG_00595	COG0051	[J] Ribosomal protein S10
MGAJBKAG_00596	COG0087	[J] Ribosomal protein L3
MGAJBKAG_00597	COG0088	[J] Ribosomal protein L4
MGAJBKAG_00598	COG0089	[J] Ribosomal protein L23
MGAJBKAG_00599	COG0090	[J] Ribosomal protein L2
MGAJBKAG_00600	COG0185	[J] Ribosomal protein S19
MGAJBKAG_00601	COG0091	[J] Ribosomal protein L22
MGAJBKAG_00602	COG0092	[J] Ribosomal protein S3
MGAJBKAG_00603	COG0197	[J] Ribosomal protein L16/L10E
MGAJBKAG_00604	COG0255	[J] Ribosomal protein L29
MGAJBKAG_00605	COG0186	[J] Ribosomal protein S17
MGAJBKAG_00606	COG0093	[J] Ribosomal protein L14
MGAJBKAG_00607	COG0198	[J] Ribosomal protein L24
MGAJBKAG_00608	COG0094	[J] Ribosomal protein L5
MGAJBKAG_00609	COG0199	[J] Ribosomal protein S14
MGAJBKAG_00610	COG0096	[J] Ribosomal protein S8
MGAJBKAG_00611	COG0097	[J] Ribosomal protein L6P/L9E
MGAJBKAG_00612	COG0256	[J] Ribosomal protein L18
MGAJBKAG_00613	COG0098	[J] Ribosomal protein S5
MGAJBKAG_00614	COG1841	[J] Ribosomal protein L30/L7E
MGAJBKAG_00615	COG0200	[J] Ribosomal protein L15
MGAJBKAG_00616	COG0201	[U] Preprotein translocase subunit SecY
MGAJBKAG_00617	COG0563	[F] Adenylate kinase and related kinases
MGAJBKAG_00618	COG0024	[J] Methionine aminopeptidase
MGAJBKAG_00619	COG2163	[J] Ribosomal protein L14E/L6E/L27E
MGAJBKAG_00620	COG0361	[J] Translation initiation factor 1 (IF-1)
MGAJBKAG_00621	COG0099	[J] Ribosomal protein S13
MGAJBKAG_00622	COG0100	[J] Ribosomal protein S11
MGAJBKAG_00623	COG0522	[J] Ribosomal protein S4 and related proteins
MGAJBKAG_00624	COG0202	[K] DNA-directed RNA polymerase, alpha subunit/40 kD
MGAJBKAG_00625	COG0203	[J] Ribosomal protein L17
MGAJBKAG_00626	COG1122	[P] ABC-type cobalt transport system, ATPase component
MGAJBKAG_00627	COG1122	[P] ABC-type cobalt transport system, ATPase component
MGAJBKAG_00628	COG0619	[P] ABC-type cobalt transport system, permease component
MGAJBKAG_00629	COG0101	[J] Pseudouridylate synthase
MGAJBKAG_00630	COG0102	[J] Ribosomal protein L13
MGAJBKAG_00631	COG0103	[J] Ribosomal protein S9
MGAJBKAG_00632	ROG7287
MGAJBKAG_00633	COG1024	[I] Enoyl-CoA hydratase/carnithine racemase
MGAJBKAG_00634	COG0171	[H] NAD synthase
MGAJBKAG_00635	COG2813	[J] 16S RNA G1207 methylase RsmC
MGAJBKAG_00636	COG0860	[M] N-acetylmuramoyl-L-alanine amidase
MGAJBKAG_00637	COG2078	[S] Uncharacterized conserved protein
MGAJBKAG_00638	COG1180	[O] Pyruvate-formate lyase-activating enzyme
MGAJBKAG_00639	COG1141	[C] Ferredoxin
MGAJBKAG_00641	COG0002	[E] Acetylglutamate semialdehyde dehydrogenase
MGAJBKAG_00642	COG1364	[E] N-acetylglutamate synthase (N-acetylornithine aminotransferase)
MGAJBKAG_00643	COG0548	[E] Acetylglutamate kinase
MGAJBKAG_00644	COG4992	[E] Ornithine/acetylornithine aminotransferase
MGAJBKAG_00645	COG0078	[E] Ornithine carbamoyltransferase
MGAJBKAG_00646	COG4794	[U] Type III secretory pathway, component EscS
MGAJBKAG_00648	COG3839	[G] ABC-type sugar transport systems, ATPase components
MGAJBKAG_00649	COG1940	[KG] Transcriptional regulator/sugar kinase
MGAJBKAG_00650	COG4945	[G] Membrane-anchored protein predicted to be involved
MGAJBKAG_00651	ROG1151
MGAJBKAG_00652	COG0438	[M] Glycosyltransferase
MGAJBKAG_00654	COG3206	[M] Uncharacterized protein involved in exopolysaccharide biosynthesis
MGAJBKAG_00655	COG3944	[M] Capsular polysaccharide biosynthesis protein
MGAJBKAG_00656	ROG0445
MGAJBKAG_00657	COG4464	[GM] Capsular polysaccharide biosynthesis protein
MGAJBKAG_00658	COG0455	[D] ATPases involved in chromosome partitioning
MGAJBKAG_00659	COG3206	[M] Uncharacterized protein involved in exopolysaccharide biosynthesis
MGAJBKAG_00660	COG1596	[M] Periplasmic protein involved in polysaccharide export
MGAJBKAG_00661	COG1086	[MG] Predicted nucleoside-diphosphate sugar epimerases
MGAJBKAG_00662	COG0192	[H] S-adenosylmethionine synthetase
MGAJBKAG_00663	COG0673	[R] Predicted dehydrogenases and related proteins
MGAJBKAG_00664	COG2197	[TK] Response regulator containing a CheY-like receiver
MGAJBKAG_00666	COG3847	[U] Flp pilus assembly protein, pilin Flp
MGAJBKAG_00667	COG3847	[U] Flp pilus assembly protein, pilin Flp
MGAJBKAG_00668	COG1989	[NOU] Type II secretory pathway, prepilin signal
MGAJBKAG_00669	ROG5442
MGAJBKAG_00670	ROG1900
MGAJBKAG_00671	COG3745	[U] Flp pilus assembly protein CpaB
MGAJBKAG_00672	COG4964	[U] Flp pilus assembly protein, secretin CpaC
MGAJBKAG_00673	COG4963	[U] Flp pilus assembly protein, ATPase CpaE
MGAJBKAG_00674	COG4962	[U] Flp pilus assembly protein, ATPase CpaF
MGAJBKAG_00675	COG4965	[U] Flp pilus assembly protein TadB
MGAJBKAG_00676	COG2064	[NU] Flp pilus assembly protein TadC
MGAJBKAG_00677	COG1430	[S] Uncharacterized conserved protein
MGAJBKAG_00678	COG2426	[S] Predicted membrane protein
MGAJBKAG_00679	COG0041	[F] Phosphoribosylcarboxyaminoimidazole (NCAIR) mutase
MGAJBKAG_00680	COG0046	[F] Phosphoribosylformylglycinamidine (FGAM) synthase, synthetase domain
MGAJBKAG_00681	COG0034	[F] Glutamine phosphoribosylpyrophosphate amidotransferase
MGAJBKAG_00682	COG0299	[F] Folate-dependent phosphoribosylglycinamide formyltransferase PurN
MGAJBKAG_00683	COG0138	[F] AICAR transformylase/IMP cyclohydrolase PurH (only IMP
MGAJBKAG_00684	COG0151	[F] Phosphoribosylamine-glycine ligase
MGAJBKAG_00685	ROG0733
MGAJBKAG_00687	COG4134	[R] ABC-type uncharacterized transport system, periplasmic component
MGAJBKAG_00688	COG1176	[E] ABC-type spermidine/putrescine transport system, permease component
MGAJBKAG_00689	COG1177	[E] ABC-type spermidine/putrescine transport system, permease component
MGAJBKAG_00690	COG3842	[E] ABC-type spermidine/putrescine transport systems, ATPase components
MGAJBKAG_00691	COG0205	[G] 6-phosphofructokinase
MGAJBKAG_00692	COG0546	[R] Predicted phosphatases
MGAJBKAG_00693	ROG0483
MGAJBKAG_00694	COG0778	[C] Nitroreductase
MGAJBKAG_00695	COG0477	[GEPR] Permeases of the major facilitator superfamily
MGAJBKAG_00696	COG2065	[F] Pyrimidine operon attenuation protein/uracil phosphoribosyltransferase
MGAJBKAG_00697	COG0540	[F] Aspartate carbamoyltransferase, catalytic chain
MGAJBKAG_00698	COG0044	[F] Dihydroorotase and related cyclic amidohydrolases
MGAJBKAG_00699	COG0543	[HC] 2-polyprenylphenol hydroxylase and related flavodoxin oxidoreductases
MGAJBKAG_00700	COG0167	[F] Dihydroorotate dehydrogenase
MGAJBKAG_00701	COG0284	[F] Orotidine-5'-phosphate decarboxylase
MGAJBKAG_00702	COG0461	[F] Orotate phosphoribosyltransferase
MGAJBKAG_00704	COG1573	[L] Uracil-DNA glycosylase
MGAJBKAG_00705	ROG1493
MGAJBKAG_00707	COG1974	[KT] SOS-response transcriptional repressors (RecA-mediated autopeptidases)
MGAJBKAG_00708	COG1388	[M] FOG: LysM repeat
MGAJBKAG_00709	COG1600	[C] Uncharacterized Fe-S protein
MGAJBKAG_00710	ROG1742
MGAJBKAG_00711	COG0457	[R] FOG: TPR repeat
MGAJBKAG_00712	COG1801	[S] Uncharacterized conserved protein
MGAJBKAG_00713	COG0389	[L] Nucleotidyltransferase/DNA polymerase involved in DNA repair
MGAJBKAG_00714	COG4869	[Q] Propanediol utilization protein
MGAJBKAG_00716	COG1633	[S] Uncharacterized conserved protein
MGAJBKAG_00717	COG2057	[I] Acyl CoA:acetate/3-ketoacid CoA transferase, beta subunit
MGAJBKAG_00718	COG1788	[I] Acyl CoA:acetate/3-ketoacid CoA transferase, alpha subunit
MGAJBKAG_00719	COG3246	[S] Uncharacterized conserved protein
MGAJBKAG_00720	ROG0493
MGAJBKAG_00721	COG5012	[R] Predicted cobalamin binding protein
MGAJBKAG_00722	ROG1009
MGAJBKAG_00723	ROG2205
MGAJBKAG_00724	COG1509	[E] Lysine 2,3-aminomutase
MGAJBKAG_00725	ROG1386
MGAJBKAG_00726	COG5368	[S] Uncharacterized protein conserved in bacteria
MGAJBKAG_00727	ROG0474
MGAJBKAG_00728	COG0564	[J] Pseudouridylate synthases, 23S RNA-specific
MGAJBKAG_00729	COG0682	[M] Prolipoprotein diacylglyceryltransferase
MGAJBKAG_00730	COG0597	[MU] Lipoprotein signal peptidase
MGAJBKAG_00731	COG1734	[T] DnaK suppressor protein
MGAJBKAG_00732	ROG1798
MGAJBKAG_00733	ROG0142
MGAJBKAG_00734	COG1799	[S] Uncharacterized protein conserved in bacteria
MGAJBKAG_00735	COG0325	[R] Predicted enzyme with a TIM-barrel fold
MGAJBKAG_00736	ROG2269
MGAJBKAG_00737	COG1191	[K] DNA-directed RNA polymerase specialized sigma subunit
MGAJBKAG_00738	ROG0078
MGAJBKAG_00739	COG1873	[S] Uncharacterized conserved protein
MGAJBKAG_00740	COG0535	[R] Predicted Fe-S oxidoreductases
MGAJBKAG_00741	COG1191	[K] DNA-directed RNA polymerase specialized sigma subunit
MGAJBKAG_00742	ROG0082
MGAJBKAG_00743	COG0206	[D] Cell division GTPase
MGAJBKAG_00744	COG0849	[D] Actin-like ATPase involved in cell division
MGAJBKAG_00745	COG1589	[M] Cell division septal protein
MGAJBKAG_00746	COG0766	[M] UDP-N-acetylglucosamine enolpyruvyl transferase
MGAJBKAG_00747	COG0812	[M] UDP-N-acetylmuramate dehydrogenase
MGAJBKAG_00748	COG0773	[M] UDP-N-acetylmuramate-alanine ligase
MGAJBKAG_00749	COG0707	[M] UDP-N-acetylglucosamine:LPS N-acetylglucosamine transferase
MGAJBKAG_00750	COG0772	[D] Bacterial cell division membrane protein
MGAJBKAG_00751	COG0472	[M] UDP-N-acetylmuramyl pentapeptide phosphotransferase/UDP-N-acetylglucosamine-1-phosphate transferase
MGAJBKAG_00752	COG0770	[M] UDP-N-acetylmuramyl pentapeptide synthase
MGAJBKAG_00753	COG0769	[M] UDP-N-acetylmuramyl tripeptide synthase
MGAJBKAG_00754	COG0768	[M] Cell division protein FtsI/penicillin-binding protein 2
MGAJBKAG_00755	ROG6379
MGAJBKAG_00756	COG0275	[M] Predicted S-adenosylmethionine-dependent methyltransferase involved in cell
MGAJBKAG_00757	COG2001	[S] Uncharacterized protein conserved in bacteria
MGAJBKAG_00758	COG1670	[J] Acetyltransferases, including N-acetylases of ribosomal proteins
MGAJBKAG_00759	COG2359	[S] Uncharacterized protein conserved in bacteria
MGAJBKAG_00760	COG1692	[S] Uncharacterized protein conserved in bacteria
MGAJBKAG_00761	ROG2861
MGAJBKAG_00762	COG1418	[R] Predicted HD superfamily hydrolase
MGAJBKAG_00763	COG2137	[R] Uncharacterized protein conserved in bacteria
MGAJBKAG_00764	COG0468	[L] RecA/RadA recombinase
MGAJBKAG_00765	COG1514	[J] 2'-5' RNA ligase
MGAJBKAG_00766	COG1058	[R] Predicted nucleotide-utilizing enzyme related to molybdopterin-biosynthesis
MGAJBKAG_00767	COG0465	[O] ATP-dependent Zn proteases
MGAJBKAG_00768	ROG2536
MGAJBKAG_00769	COG0036	[G] Pentose-5-phosphate-3-epimerase
MGAJBKAG_00770	COG1162	[R] Predicted GTPases
MGAJBKAG_00771	COG0515	[RTKL] Serine/threonine protein kinase
MGAJBKAG_00772	COG0631	[T] Serine/threonine protein phosphatase
MGAJBKAG_00773	COG0820	[R] Predicted Fe-S-cluster redox enzyme
MGAJBKAG_00774	COG0406	[G] Fructose-2,6-bisphosphatase
MGAJBKAG_00775	ROG2446
MGAJBKAG_00776	COG1572	[S] Uncharacterized conserved protein
MGAJBKAG_00777	COG0810	[M] Periplasmic protein TonB, links inner and
MGAJBKAG_00778	COG0848	[U] Biopolymer transport protein
MGAJBKAG_00779	COG0811	[U] Biopolymer transport proteins
MGAJBKAG_00780	COG1079	[R] Uncharacterized ABC-type transport system, permease component
MGAJBKAG_00781	COG4603	[R] ABC-type uncharacterized transport system, permease component
MGAJBKAG_00782	COG3845	[R] ABC-type uncharacterized transport systems, ATPase components
MGAJBKAG_00783	COG1744	[R] Uncharacterized ABC-type transport system, periplasmic component/surface
MGAJBKAG_00784	COG0334	[E] Glutamate dehydrogenase/leucine dehydrogenase
MGAJBKAG_00785	COG0621	[J] 2-methylthioadenine synthetase
MGAJBKAG_00786	COG1597	[IR] Sphingosine kinase and enzymes related to
MGAJBKAG_00787	COG1011	[R] Predicted hydrolase (HAD superfamily)
MGAJBKAG_00788	COG0712	[C] F0F1-type ATP synthase, delta subunit (mitochondrial
MGAJBKAG_00789	ROG3967
MGAJBKAG_00791	COG0613	[R] Predicted metal-dependent phosphoesterases (PHP family)
MGAJBKAG_00792	COG0776	[L] Bacterial nucleoid DNA-binding protein
MGAJBKAG_00793	COG1426	[S] Uncharacterized protein conserved in bacteria
MGAJBKAG_00794	COG1674	[D] DNA segregation ATPase FtsK/SpoIIIE and related
MGAJBKAG_00795	COG1283	[P] Na+/phosphate symporter
MGAJBKAG_00796	COG1968	[V] Uncharacterized bacitracin resistance protein
MGAJBKAG_00797	COG1283	[P] Na+/phosphate symporter
MGAJBKAG_00798	ROG3033
MGAJBKAG_00799	COG0616	[OU] Periplasmic serine proteases (ClpP class)
MGAJBKAG_00800	ROG0529
MGAJBKAG_00801	COG1131	[V] ABC-type multidrug transport system, ATPase component
MGAJBKAG_00802	COG0595	[R] Predicted hydrolase of the metallo-beta-lactamase superfamily
MGAJBKAG_00803	COG0329	[EM] Dihydrodipicolinate synthase/N-acetylneuraminate lyase
MGAJBKAG_00804	COG0527	[E] Aspartokinases
MGAJBKAG_00805	COG0136	[E] Aspartate-semialdehyde dehydrogenase
MGAJBKAG_00806	COG1036	[C] Archaeal flavoproteins
MGAJBKAG_00807	ROG0469
MGAJBKAG_00808	COG0289	[E] Dihydrodipicolinate reductase
MGAJBKAG_00809	ROG0805
MGAJBKAG_00810	COG3352	[N] Putative archaeal flagellar protein C
MGAJBKAG_00811	COG3858	[R] Predicted glycosyl hydrolase
MGAJBKAG_00812	COG0726	[G] Predicted xylanase/chitin deacetylase
MGAJBKAG_00813	COG0726	[G] Predicted xylanase/chitin deacetylase
MGAJBKAG_00814	COG3773	[M] Cell wall hydrolyses involved in spore
MGAJBKAG_00815	COG1199	[KL] Rad3-related DNA helicases
MGAJBKAG_00816	COG0648	[L] Endonuclease IV
MGAJBKAG_00817	ROG0973
MGAJBKAG_00818	COG0463	[M] Glycosyltransferases involved in cell wall biogenesis
MGAJBKAG_00819	ROG4474
MGAJBKAG_00820	COG4825	[S] Uncharacterized membrane-anchored protein conserved in bacteria
MGAJBKAG_00821	COG2201	[NT] Chemotaxis response regulator containing a CheY-like
MGAJBKAG_00822	COG0750	[M] Predicted membrane-associated Zn-dependent proteases 1
MGAJBKAG_00823	COG0144	[J] tRNA and rRNA cytosine-C5-methylases
MGAJBKAG_00824	COG2738	[R] Predicted Zn-dependent protease
MGAJBKAG_00825	COG0223	[J] Methionyl-tRNA formyltransferase
MGAJBKAG_00826	COG0242	[J] N-formylmethionyl-tRNA deformylase
MGAJBKAG_00827	COG1198	[L] Primosomal protein N' (replication factor Y)
MGAJBKAG_00828	COG2179	[R] Predicted hydrolase of the HAD superfamily
MGAJBKAG_00829	COG1191	[K] DNA-directed RNA polymerase specialized sigma subunit
MGAJBKAG_00830	COG0768	[M] Cell division protein FtsI/penicillin-binding protein 2
MGAJBKAG_00831	COG1559	[R] Predicted periplasmic solute-binding protein
MGAJBKAG_00832	COG0816	[L] Predicted endonuclease involved in recombination (possible
MGAJBKAG_00833	COG0667	[C] Predicted oxidoreductases (related to aryl-alcohol dehydrogenases)
MGAJBKAG_00834	COG4472	[S] Uncharacterized protein conserved in bacteria
MGAJBKAG_00835	COG0013	[J] Alanyl-tRNA synthetase
MGAJBKAG_00836	COG0628	[R] Predicted permease
MGAJBKAG_00838	COG0482	[J] Predicted tRNA(5-methylaminomethyl-2-thiouridylate) methyltransferase, contains the PP-loop
MGAJBKAG_00839	COG0822	[C] NifU homolog involved in Fe-S cluster
MGAJBKAG_00840	COG1104	[E] Cysteine sulfinate desulfinase/cysteine desulfurase and related
MGAJBKAG_00841	COG1959	[K] Predicted transcriptional regulator
MGAJBKAG_00842	COG2256	[L] ATPase related to the helicase subunit
MGAJBKAG_00843	COG0173	[J] Aspartyl-tRNA synthetase
MGAJBKAG_00844	COG0124	[J] Histidyl-tRNA synthetase
MGAJBKAG_00845	COG0760	[O] Parvulin-like peptidyl-prolyl isomerase
MGAJBKAG_00846	COG0491	[R] Zn-dependent hydrolases, including glyoxylases
MGAJBKAG_00847	COG1490	[J] D-Tyr-tRNAtyr deacylase
MGAJBKAG_00848	COG0317	[TK] Guanosine polyphosphate pyrophosphohydrolases/synthetases
MGAJBKAG_00849	COG0608	[L] Single-stranded DNA-specific exonuclease
MGAJBKAG_00850	ROG5406
MGAJBKAG_00851	COG1240	[H] Mg-chelatase subunit ChlD
MGAJBKAG_00852	COG1239	[H] Mg-chelatase subunit ChlI
MGAJBKAG_00853	COG3829	[KT] Transcriptional regulator containing PAS, AAA-type ATPase,
MGAJBKAG_00854	COG1181	[M] D-alanine-D-alanine ligase and related ATP-grasp enzymes
MGAJBKAG_00856	COG0496	[R] Predicted acid phosphatase
MGAJBKAG_00857	COG1285	[S] Uncharacterized membrane protein
MGAJBKAG_00858	COG1413	[C] FOG: HEAT repeat
MGAJBKAG_00859	ROG5462
MGAJBKAG_00860	COG0240	[C] Glycerol-3-phosphate dehydrogenase
MGAJBKAG_00861	COG0344	[S] Predicted membrane protein
MGAJBKAG_00862	COG1160	[R] Predicted GTPases
MGAJBKAG_00863	COG0760	[O] Parvulin-like peptidyl-prolyl isomerase
MGAJBKAG_00864	ROG3071
MGAJBKAG_00865	ROG8351
MGAJBKAG_00866	COG0539	[J] Ribosomal protein S1
MGAJBKAG_00867	COG0204	[I] 1-acyl-sn-glycerol-3-phosphate acyltransferase
MGAJBKAG_00868	COG0283	[F] Cytidylate kinase
MGAJBKAG_00870	COG1187	[J] 16S rRNA uridine-516 pseudouridylate synthase and
MGAJBKAG_00871	COG3874	[S] Uncharacterized conserved protein
MGAJBKAG_00872	ROG1000
MGAJBKAG_00873	COG1386	[K] Predicted transcriptional regulator containing the HTH
MGAJBKAG_00874	COG1354	[S] Uncharacterized conserved protein
MGAJBKAG_00875	COG0180	[J] Tryptophanyl-tRNA synthetase
MGAJBKAG_00876	COG1994	[R] Zn-dependent proteases
MGAJBKAG_00877	COG0019	[E] Diaminopimelate decarboxylase
MGAJBKAG_00878	COG1924	[I] Activator of 2-hydroxyglutaryl-CoA dehydratase (HSP70-class ATPase
MGAJBKAG_00879	COG3581	[S] Uncharacterized protein conserved in bacteria
MGAJBKAG_00880	COG3580	[S] Uncharacterized protein conserved in bacteria
MGAJBKAG_00881	ROG0020
MGAJBKAG_00882	ROG0072
MGAJBKAG_00883	ROG0067
MGAJBKAG_00884	COG3360	[S] Uncharacterized conserved protein
MGAJBKAG_00885	COG1191	[K] DNA-directed RNA polymerase specialized sigma subunit
MGAJBKAG_00886	COG2172	[T] Anti-sigma regulatory factor (Ser/Thr protein kinase)
MGAJBKAG_00887	COG1366	[T] Anti-anti-sigma regulatory factor (antagonist of anti-sigma
MGAJBKAG_00888	COG1686	[M] D-alanyl-D-alanine carboxypeptidase
MGAJBKAG_00889	COG0213	[F] Thymidine phosphorylase
MGAJBKAG_00890	COG4974	[L] Site-specific recombinase XerD
MGAJBKAG_00891	COG1300	[S] Uncharacterized membrane protein
MGAJBKAG_00892	COG1379	[S] Uncharacterized conserved protein
MGAJBKAG_00893	COG0494	[LR] NTP pyrophosphohydrolases including oxidative damage repair
MGAJBKAG_00894	ROG0906
MGAJBKAG_00895	ROG0354
MGAJBKAG_00896	COG1014	[C] Pyruvate:ferredoxin oxidoreductase and related 2-oxoacid:ferredoxin oxidoreductases,
MGAJBKAG_00897	COG1013	[C] Pyruvate:ferredoxin oxidoreductase and related 2-oxoacid:ferredoxin oxidoreductases,
MGAJBKAG_00898	COG0674	[C] Pyruvate:ferredoxin oxidoreductase and related 2-oxoacid:ferredoxin oxidoreductases,
MGAJBKAG_00899	COG1146	[C] Ferredoxin
MGAJBKAG_00900	COG3426	[C] Butyrate kinase
MGAJBKAG_00901	COG0334	[E] Glutamate dehydrogenase/leucine dehydrogenase
MGAJBKAG_00902	COG0280	[C] Phosphotransacetylase
MGAJBKAG_00903	COG3829	[KT] Transcriptional regulator containing PAS, AAA-type ATPase,
MGAJBKAG_00904	COG1250	[I] 3-hydroxyacyl-CoA dehydrogenase
MGAJBKAG_00905	COG1185	[J] Polyribonucleotide nucleotidyltransferase (polynucleotide phosphorylase)
MGAJBKAG_00906	COG0184	[J] Ribosomal protein S15P/S13E
MGAJBKAG_00907	COG0196	[H] FAD synthase
MGAJBKAG_00908	COG0130	[J] Pseudouridine synthase
MGAJBKAG_00909	COG0618	[R] Exopolyphosphatase-related proteins
MGAJBKAG_00910	COG0858	[J] Ribosome-binding factor A
MGAJBKAG_00911	COG1550	[S] Uncharacterized protein conserved in bacteria
MGAJBKAG_00912	COG0532	[J] Translation initiation factor 2 (IF-2; GTPase)
MGAJBKAG_00913	COG2740	[K] Predicted nucleic-acid-binding protein implicated in transcription
MGAJBKAG_00914	COG0195	[K] Transcription elongation factor
MGAJBKAG_00915	COG0779	[S] Uncharacterized protein conserved in bacteria
MGAJBKAG_00916	ROG1681
MGAJBKAG_00917	COG0480	[J] Translation elongation factors (GTPases)
MGAJBKAG_00919	COG0438	[M] Glycosyltransferase
MGAJBKAG_00920	COG0438	[M] Glycosyltransferase
MGAJBKAG_00924	COG2403	[R] Predicted GTPase
MGAJBKAG_00925	COG0466	[O] ATP-dependent Lon protease, bacterial type
MGAJBKAG_00926	COG1067	[O] Predicted ATP-dependent protease
MGAJBKAG_00927	COG1219	[O] ATP-dependent protease Clp, ATPase subunit
MGAJBKAG_00928	COG0740	[OU] Protease subunit of ATP-dependent Clp proteases
MGAJBKAG_00929	COG0544	[O] FKBP-type peptidyl-prolyl cis-trans isomerase (trigger factor)
MGAJBKAG_00930	COG1526	[C] Uncharacterized protein required for formate dehydrogenase
MGAJBKAG_00931	COG0746	[H] Molybdopterin-guanine dinucleotide biosynthesis protein A
MGAJBKAG_00932	COG1767	[H] Triphosphoribosyl-dephospho-CoA synthetase
MGAJBKAG_00933	COG1767	[H] Triphosphoribosyl-dephospho-CoA synthetase
MGAJBKAG_00934	COG1907	[R] Predicted archaeal sugar kinases
MGAJBKAG_00936	COG1767	[H] Triphosphoribosyl-dephospho-CoA synthetase
MGAJBKAG_00937	ROG1518
MGAJBKAG_00939	ROG0511
MGAJBKAG_00940	COG0777	[I] Acetyl-CoA carboxylase beta subunit
MGAJBKAG_00941	ROG0835
MGAJBKAG_00942	ROG0487
MGAJBKAG_00943	COG4770	[I] Acetyl/propionyl-CoA carboxylase, alpha subunit
MGAJBKAG_00944	COG1883	[C] Na+-transporting methylmalonyl-CoA/oxaloacetate decarboxylase, beta subunit
MGAJBKAG_00945	COG1363	[G] Cellulase M and related proteins
MGAJBKAG_00946	COG1878	[R] Predicted metal-dependent hydrolase
MGAJBKAG_00947	ROG1330
MGAJBKAG_00948	COG0074	[C] Succinyl-CoA synthetase, alpha subunit
MGAJBKAG_00950	COG2508	[TQ] Regulator of polyketide synthase expression
MGAJBKAG_00951	COG2233	[F] Xanthine/uracil permeases
MGAJBKAG_00952	COG1529	[C] Aerobic-type carbon monoxide dehydrogenase, large subunit
MGAJBKAG_00953	COG2080	[C] Aerobic-type carbon monoxide dehydrogenase, small subunit
MGAJBKAG_00954	COG1319	[C] Aerobic-type carbon monoxide dehydrogenase, middle subunit
MGAJBKAG_00955	COG1249	[C] Pyruvate/2-oxoglutarate dehydrogenase complex, dihydrolipoamide dehydrogenase (E3)
MGAJBKAG_00956	COG0787	[M] Alanine racemase
MGAJBKAG_00957	COG0063	[G] Predicted sugar kinase
MGAJBKAG_00958	COG0736	[I] Phosphopantetheinyl transferase (holo-ACP synthase)
MGAJBKAG_00959	COG1109	[G] Phosphomannomutase
MGAJBKAG_00960	ROG1045
MGAJBKAG_00961	COG1624	[S] Uncharacterized conserved protein
MGAJBKAG_00962	COG3635	[G] Predicted phosphoglycerate mutase, AP superfamily
MGAJBKAG_00963	COG0744	[M] Membrane carboxypeptidase (penicillin-binding protein)
MGAJBKAG_00964	COG3481	[R] Predicted HD-superfamily hydrolase
MGAJBKAG_00965	COG0561	[R] Predicted hydrolases of the HAD superfamily
MGAJBKAG_00966	COG1950	[S] Predicted membrane protein
MGAJBKAG_00968	ROG8064
MGAJBKAG_00969	COG3595	[S] Uncharacterized conserved protein
MGAJBKAG_00970	COG3877	[S] Uncharacterized protein conserved in bacteria
MGAJBKAG_00971	COG0322	[L] Nuclease subunit of the excinuclease complex
MGAJBKAG_00972	COG0178	[L] Excinuclease ATPase subunit
MGAJBKAG_00973	COG0556	[L] Helicase subunit of the DNA excision
MGAJBKAG_00974	COG0265	[O] Trypsin-like serine proteases, typically periplasmic, contain
MGAJBKAG_00975	COG0793	[M] Periplasmic protease
MGAJBKAG_00976	COG0739	[M] Membrane proteins related to metalloendopeptidases
MGAJBKAG_00977	COG2177	[D] Cell division protein
MGAJBKAG_00978	COG2884	[D] Predicted ATPase involved in cell division
MGAJBKAG_00979	COG3958	[G] Transketolase, C-terminal subunit
MGAJBKAG_00980	COG3959	[G] Transketolase, N-terminal subunit
MGAJBKAG_00981	COG1922	[M] Teichoic acid biosynthesis proteins
MGAJBKAG_00982	COG2327	[S] Uncharacterized conserved protein
MGAJBKAG_00983	ROG1786
MGAJBKAG_00984	ROG4926
MGAJBKAG_00985	COG1186	[J] Protein chain release factor B
MGAJBKAG_00986	COG0653	[U] Preprotein translocase subunit SecA (ATPase, RNA
MGAJBKAG_00987	ROG0987
MGAJBKAG_00988	COG1544	[J] Ribosome-associated protein Y (PSrp-1)
MGAJBKAG_00989	ROG5074
MGAJBKAG_00990	ROG4219
MGAJBKAG_00991	COG1145	[C] Ferredoxin
MGAJBKAG_00992	COG1250	[I] 3-hydroxyacyl-CoA dehydrogenase
MGAJBKAG_00993	COG0282	[C] Acetate kinase
MGAJBKAG_00994	COG1149	[C] MinD superfamily P-loop ATPase containing an
MGAJBKAG_00995	COG1149	[C] MinD superfamily P-loop ATPase containing an
MGAJBKAG_00996	COG1433	[S] Uncharacterized conserved protein
MGAJBKAG_00997	COG1433	[S] Uncharacterized conserved protein
MGAJBKAG_00998	COG0489	[D] ATPases involved in chromosome partitioning
MGAJBKAG_00999	ROG5742
MGAJBKAG_01000	COG1342	[R] Predicted DNA-binding proteins
MGAJBKAG_01001	ROG0707
MGAJBKAG_01002	COG0405	[E] Gamma-glutamyltransferase
MGAJBKAG_01003	COG5577	[M] Spore coat protein
MGAJBKAG_01004	COG0317	[TK] Guanosine polyphosphate pyrophosphohydrolases/synthetases
MGAJBKAG_01005	COG1942	[R] Uncharacterized protein, 4-oxalocrotonate tautomerase homolog
MGAJBKAG_01006	COG2033	[C] Desulfoferrodoxin
MGAJBKAG_01007	COG0450	[O] Peroxiredoxin
MGAJBKAG_01008	COG0735	[P] Fe2+/Zn2+ uptake regulation proteins
MGAJBKAG_01009	COG1361	[M] S-layer domain
MGAJBKAG_01010	ROG7326
MGAJBKAG_01015	COG0765	[E] ABC-type amino acid transport system, permease
MGAJBKAG_01016	COG0834	[ET] ABC-type amino acid transport/signal transduction systems,
MGAJBKAG_01017	COG0737	[F] 5'-nucleotidase/2',3'-cyclic phosphodiesterase and related esterases
MGAJBKAG_01019	COG0127	[F] Xanthosine triphosphate pyrophosphatase
MGAJBKAG_01020	COG0689	[J] RNase PH
MGAJBKAG_01021	COG0796	[M] Glutamate racemase
MGAJBKAG_01022	COG0860	[M] N-acetylmuramoyl-L-alanine amidase
MGAJBKAG_01023	COG1396	[K] Predicted transcriptional regulators
MGAJBKAG_01024	COG0438	[M] Glycosyltransferase
MGAJBKAG_01025	COG3281	[G] Uncharacterized protein, probably involved in trehalose
MGAJBKAG_01026	COG0344	[S] Predicted membrane protein
MGAJBKAG_01027	ROG1713
MGAJBKAG_01028	COG1404	[O] Subtilisin-like serine proteases
MGAJBKAG_01031	COG1297	[S] Predicted membrane protein
MGAJBKAG_01034	COG0074	[C] Succinyl-CoA synthetase, alpha subunit
MGAJBKAG_01035	COG0045	[C] Succinyl-CoA synthetase, beta subunit
MGAJBKAG_01036	COG1014	[C] Pyruvate:ferredoxin oxidoreductase and related 2-oxoacid:ferredoxin oxidoreductases,
MGAJBKAG_01037	COG1013	[C] Pyruvate:ferredoxin oxidoreductase and related 2-oxoacid:ferredoxin oxidoreductases,
MGAJBKAG_01038	COG0674	[C] Pyruvate:ferredoxin oxidoreductase and related 2-oxoacid:ferredoxin oxidoreductases,
MGAJBKAG_01039	COG1146	[C] Ferredoxin
MGAJBKAG_01040	COG1053	[C] Succinate dehydrogenase/fumarate reductase, flavoprotein subunit
MGAJBKAG_01041	COG1145	[C] Ferredoxin
MGAJBKAG_01042	COG1145	[C] Ferredoxin
MGAJBKAG_01043	COG1908	[C] Coenzyme F420-reducing hydrogenase, delta subunit
MGAJBKAG_01044	COG1148	[C] Heterodisulfide reductase, subunit A and related
MGAJBKAG_01045	COG1148	[C] Heterodisulfide reductase, subunit A and related
MGAJBKAG_01046	COG2048	[C] Heterodisulfide reductase, subunit B
MGAJBKAG_01047	COG1150	[C] Heterodisulfide reductase, subunit C
MGAJBKAG_01048	COG4666	[R] TRAP-type uncharacterized transport system, fused permease
MGAJBKAG_01049	COG4729	[S] Uncharacterized conserved protein
MGAJBKAG_01050	COG2358	[R] TRAP-type uncharacterized transport system, periplasmic component
MGAJBKAG_01052	COG2331	[S] Uncharacterized protein conserved in bacteria
MGAJBKAG_01053	COG5341	[S] Uncharacterized protein conserved in bacteria
MGAJBKAG_01054	COG4769	[S] Predicted membrane protein
MGAJBKAG_01055	ROG5768
MGAJBKAG_01056	COG1593	[G] TRAP-type C4-dicarboxylate transport system, large permease
MGAJBKAG_01057	COG3090	[G] TRAP-type C4-dicarboxylate transport system, small permease
MGAJBKAG_01058	COG1638	[G] TRAP-type C4-dicarboxylate transport system, periplasmic component
MGAJBKAG_01059	COG1082	[G] Sugar phosphate isomerases/epimerases
MGAJBKAG_01060	COG2358	[R] TRAP-type uncharacterized transport system, periplasmic component
MGAJBKAG_01062	COG0726	[G] Predicted xylanase/chitin deacetylase
MGAJBKAG_01063	COG2239	[P] Mg/Co/Ni transporter MgtE (contains CBS domain)
MGAJBKAG_01065	COG0534	[V] Na+-driven multidrug efflux pump
MGAJBKAG_01066	COG0329	[EM] Dihydrodipicolinate synthase/N-acetylneuraminate lyase
MGAJBKAG_01067	COG0176	[G] Transaldolase
MGAJBKAG_01068	COG3959	[G] Transketolase, N-terminal subunit
MGAJBKAG_01069	COG0698	[G] Ribose 5-phosphate isomerase RpiB
MGAJBKAG_01070	COG3958	[G] Transketolase, C-terminal subunit
MGAJBKAG_01071	COG2188	[K] Transcriptional regulators
MGAJBKAG_01072	COG3839	[G] ABC-type sugar transport systems, ATPase components
MGAJBKAG_01073	COG3839	[G] ABC-type sugar transport systems, ATPase components
MGAJBKAG_01074	COG1742	[S] Uncharacterized conserved protein
MGAJBKAG_01075	COG0395	[G] ABC-type sugar transport system, permease component
MGAJBKAG_01076	COG1175	[G] ABC-type sugar transport systems, permease components
MGAJBKAG_01077	COG1653	[G] ABC-type sugar transport system, periplasmic component
MGAJBKAG_01078	COG1070	[G] Sugar (pentulose and hexulose) kinases
MGAJBKAG_01079	COG1028	[IQR] Dehydrogenases with different specificities (related to
MGAJBKAG_01080	COG1012	[C] NAD-dependent aldehyde dehydrogenases
MGAJBKAG_01081	ROG3732
MGAJBKAG_01084	COG2801	[L] Transposase and inactivated derivatives
MGAJBKAG_01085	COG2963	[L] Transposase and inactivated derivatives
MGAJBKAG_01086	COG0640	[K] Predicted transcriptional regulators
MGAJBKAG_01087	COG2217	[P] Cation transport ATPase
MGAJBKAG_01088	COG0726	[G] Predicted xylanase/chitin deacetylase
MGAJBKAG_01089	ROG1782
MGAJBKAG_01090	COG4624	[R] Iron only hydrogenase large subunit, C-terminal
MGAJBKAG_01091	COG1894	[C] NADH:ubiquinone oxidoreductase, NADH-binding (51 kD) subunit
MGAJBKAG_01092	COG4624	[R] Iron only hydrogenase large subunit, C-terminal
MGAJBKAG_01093	COG1894	[C] NADH:ubiquinone oxidoreductase, NADH-binding (51 kD) subunit
MGAJBKAG_01094	COG1905	[C] NADH:ubiquinone oxidoreductase 24 kD subunit
MGAJBKAG_01095	COG1396	[K] Predicted transcriptional regulators
MGAJBKAG_01096	COG1983	[KT] Putative stress-responsive transcriptional regulator
MGAJBKAG_01097	ROG3748
MGAJBKAG_01098	COG1902	[C] NADH:flavin oxidoreductases, Old Yellow Enzyme family
MGAJBKAG_01099	COG1739	[S] Uncharacterized conserved protein
MGAJBKAG_01100	COG1268	[R] Uncharacterized conserved protein
MGAJBKAG_01102	COG1120	[PH] ABC-type cobalamin/Fe3+-siderophores transport systems, ATPase components
MGAJBKAG_01103	COG0609	[P] ABC-type Fe3+-siderophore transport system, permease component
MGAJBKAG_01104	COG0614	[P] ABC-type Fe3+-hydroxamate transport system, periplasmic component
MGAJBKAG_01107	COG1737	[K] Transcriptional regulators
MGAJBKAG_01108	COG3876	[S] Uncharacterized protein conserved in bacteria
MGAJBKAG_01109	COG0395	[G] ABC-type sugar transport system, permease component
MGAJBKAG_01110	COG1175	[G] ABC-type sugar transport systems, permease components
MGAJBKAG_01111	COG1653	[G] ABC-type sugar transport system, periplasmic component
MGAJBKAG_01112	COG2103	[R] Predicted sugar phosphate isomerase
MGAJBKAG_01114	COG1507	[S] Uncharacterized conserved protein
MGAJBKAG_01115	COG1098	[J] Predicted RNA binding protein (contains ribosomal
MGAJBKAG_01116	ROG1127
MGAJBKAG_01117	ROG1117
MGAJBKAG_01118	ROG0097
MGAJBKAG_01119	COG1694	[R] Predicted pyrophosphatase
MGAJBKAG_01120	COG2244	[R] Membrane protein involved in the export
MGAJBKAG_01121	COG2002	[K] Regulators of stationary/sporulation gene expression
MGAJBKAG_01122	COG1197	[LK] Transcription-repair coupling factor (superfamily II helicase)
MGAJBKAG_01123	ROG7499
MGAJBKAG_01124	COG0370	[P] Fe2+ transport system protein B
MGAJBKAG_01125	COG0735	[P] Fe2+/Zn2+ uptake regulation proteins
MGAJBKAG_01126	COG0421	[E] Spermidine synthase
MGAJBKAG_01127	ROG7660
MGAJBKAG_01128	COG0226	[P] ABC-type phosphate transport system, periplasmic component
MGAJBKAG_01129	COG0573	[P] ABC-type phosphate transport system, permease component
MGAJBKAG_01130	COG0581	[P] ABC-type phosphate transport system, permease component
MGAJBKAG_01131	COG1117	[P] ABC-type phosphate transport system, ATPase component
MGAJBKAG_01132	COG1117	[P] ABC-type phosphate transport system, ATPase component
MGAJBKAG_01133	COG0704	[P] Phosphate uptake regulator
MGAJBKAG_01134	COG0190	[H] 5,10-methylene-tetrahydrofolate dehydrogenase/Methenyl tetrahydrofolate cyclohydrolase
MGAJBKAG_01135	COG0771	[M] UDP-N-acetylmuramoylalanine-D-glutamate ligase
MGAJBKAG_01136	COG1595	[K] DNA-directed RNA polymerase specialized sigma subunit,
MGAJBKAG_01137	COG5662	[K] Predicted transmembrane transcriptional regulator (anti-sigma factor)
MGAJBKAG_01138	COG2834	[M] Outer membrane lipoprotein-sorting protein
MGAJBKAG_01139	COG0265	[O] Trypsin-like serine proteases, typically periplasmic, contain
MGAJBKAG_01140	COG1983	[KT] Putative stress-responsive transcriptional regulator
MGAJBKAG_01141	COG0168	[P] Trk-type K+ transport systems, membrane components
MGAJBKAG_01142	COG0569	[P] K+ transport systems, NAD-binding component
MGAJBKAG_01143	COG1171	[E] Threonine dehydratase
MGAJBKAG_01144	COG2206	[T] HD-GYP domain
MGAJBKAG_01145	COG3944	[M] Capsular polysaccharide biosynthesis protein
MGAJBKAG_01147	COG1744	[R] Uncharacterized ABC-type transport system, periplasmic component/surface
MGAJBKAG_01148	COG3845	[R] ABC-type uncharacterized transport systems, ATPase components
MGAJBKAG_01149	COG4603	[R] ABC-type uncharacterized transport system, permease component
MGAJBKAG_01150	COG1079	[R] Uncharacterized ABC-type transport system, permease component
MGAJBKAG_01151	COG3119	[P] Arylsulfatase A and related enzymes
MGAJBKAG_01152	COG1082	[G] Sugar phosphate isomerases/epimerases
MGAJBKAG_01153	COG0524	[G] Sugar kinases, ribokinase family
MGAJBKAG_01154	COG2188	[K] Transcriptional regulators
MGAJBKAG_01155	COG1840	[P] ABC-type Fe3+ transport system, periplasmic component
MGAJBKAG_01156	COG1178	[P] ABC-type Fe3+ transport system, permease component
MGAJBKAG_01157	COG3842	[E] ABC-type spermidine/putrescine transport systems, ATPase components
MGAJBKAG_01158	COG1879	[G] ABC-type sugar transport system, periplasmic component
MGAJBKAG_01159	COG1172	[G] Ribose/xylose/arabinose/galactoside ABC-type transport systems, permease components
MGAJBKAG_01160	COG1129	[G] ABC-type sugar transport system, ATPase component
MGAJBKAG_01161	COG3875	[S] Uncharacterized conserved protein
MGAJBKAG_01162	COG1453	[R] Predicted oxidoreductases of the aldo/keto reductase
MGAJBKAG_01163	COG0251	[J] Putative translation initiation inhibitor, yjgF family
MGAJBKAG_01164	COG0673	[R] Predicted dehydrogenases and related proteins
MGAJBKAG_01165	COG1063	[ER] Threonine dehydrogenase and related Zn-dependent dehydrogenases
MGAJBKAG_01166	COG1737	[K] Transcriptional regulators
MGAJBKAG_01167	COG0111	[HE] Phosphoglycerate dehydrogenase and related dehydrogenases
MGAJBKAG_01168	COG0800	[G] 2-keto-3-deoxy-6-phosphogluconate aldolase
MGAJBKAG_01169	ROG1671
MGAJBKAG_01171	COG0691	[O] tmRNA-binding protein
MGAJBKAG_01172	COG2316	[R] Predicted hydrolase (HD superfamily)
MGAJBKAG_01173	COG3808	[C] Inorganic pyrophosphatase
MGAJBKAG_01174	COG1314	[U] Preprotein translocase subunit SecG
MGAJBKAG_01176	COG0148	[G] Enolase
MGAJBKAG_01177	COG0149	[G] Triosephosphate isomerase
MGAJBKAG_01178	COG0126	[G] 3-phosphoglycerate kinase
MGAJBKAG_01179	COG0057	[G] Glyceraldehyde-3-phosphate dehydrogenase/erythrose-4-phosphate dehydrogenase
MGAJBKAG_01180	COG2390	[K] Transcriptional regulator, contains sigma factor-related N-terminal
MGAJBKAG_01181	COG1508	[K] DNA-directed RNA polymerase specialized sigma subunit,
MGAJBKAG_01182	COG1481	[S] Uncharacterized protein conserved in bacteria
MGAJBKAG_01183	COG2715	[R] Uncharacterized membrane protein, required for spore
MGAJBKAG_01184	COG0700	[S] Uncharacterized membrane protein
MGAJBKAG_01185	COG0391	[S] Uncharacterized conserved protein
MGAJBKAG_01186	COG1660	[R] Predicted P-loop-containing kinase
MGAJBKAG_01187	COG0363	[G] 6-phosphogluconolactonase/Glucosamine-6-phosphate isomerase/deaminase
MGAJBKAG_01188	COG1820	[G] N-acetylglucosamine-6-phosphate deacetylase
MGAJBKAG_01189	COG2971	[G] Predicted N-acetylglucosamine kinase
MGAJBKAG_01190	COG1387	[ER] Histidinol phosphatase and related hydrolases of
MGAJBKAG_01191	COG1543	[S] Uncharacterized conserved protein
MGAJBKAG_01192	COG3330	[S] Uncharacterized protein conserved in bacteria
MGAJBKAG_01193	COG1543	[S] Uncharacterized conserved protein
MGAJBKAG_01194	COG1208	[MJ] Nucleoside-diphosphate-sugar pyrophosphorylase involved in lipopolysaccharide biosynthesis/translation
MGAJBKAG_01195	COG0438	[M] Glycosyltransferase
MGAJBKAG_01196	COG0444	[EP] ABC-type dipeptide/oligopeptide/nickel transport system, ATPase component
MGAJBKAG_01198	COG1173	[EP] ABC-type dipeptide/oligopeptide/nickel transport systems, permease components
MGAJBKAG_01199	COG0601	[EP] ABC-type dipeptide/oligopeptide/nickel transport systems, permease components
MGAJBKAG_01200	COG0747	[E] ABC-type dipeptide transport system, periplasmic component
MGAJBKAG_01201	COG4608	[E] ABC-type oligopeptide transport system, ATPase component
MGAJBKAG_01202	COG0863	[L] DNA modification methylase
MGAJBKAG_01203	COG0474	[P] Cation transport ATPase
MGAJBKAG_01204	COG2986	[E] Histidine ammonia-lyase
MGAJBKAG_01205	COG1388	[M] FOG: LysM repeat
MGAJBKAG_01206	COG0822	[C] NifU homolog involved in Fe-S cluster
MGAJBKAG_01207	ROG3774
MGAJBKAG_01208	ROG3774
MGAJBKAG_01209	COG1566	[V] Multidrug resistance efflux pump
MGAJBKAG_01210	COG0577	[V] ABC-type antimicrobial peptide transport system, permease
MGAJBKAG_01212	ROG1712
MGAJBKAG_01213	COG2336	[T] Growth regulator
MGAJBKAG_01214	ROG2073
MGAJBKAG_01216	COG1680	[V] Beta-lactamase class C and other penicillin
MGAJBKAG_01217	COG1680	[V] Beta-lactamase class C and other penicillin
MGAJBKAG_01219	COG1680	[V] Beta-lactamase class C and other penicillin
MGAJBKAG_01220	COG1680	[V] Beta-lactamase class C and other penicillin
MGAJBKAG_01221	COG0078	[E] Ornithine carbamoyltransferase
MGAJBKAG_01223	COG0477	[GEPR] Permeases of the major facilitator superfamily
MGAJBKAG_01224	COG2707	[S] Predicted membrane protein
MGAJBKAG_01225	COG0715	[P] ABC-type nitrate/sulfonate/bicarbonate transport systems, periplasmic components
MGAJBKAG_01226	COG0600	[P] ABC-type nitrate/sulfonate/bicarbonate transport system, permease component
MGAJBKAG_01227	COG1116	[P] ABC-type nitrate/sulfonate/bicarbonate transport system, ATPase component
MGAJBKAG_01229	COG0172	[J] Seryl-tRNA synthetase
MGAJBKAG_01230	COG1013	[C] Pyruvate:ferredoxin oxidoreductase and related 2-oxoacid:ferredoxin oxidoreductases,
MGAJBKAG_01231	COG0674	[C] Pyruvate:ferredoxin oxidoreductase and related 2-oxoacid:ferredoxin oxidoreductases,
MGAJBKAG_01232	COG1144	[C] Pyruvate:ferredoxin oxidoreductase and related 2-oxoacid:ferredoxin oxidoreductases,
MGAJBKAG_01233	COG1014	[C] Pyruvate:ferredoxin oxidoreductase and related 2-oxoacid:ferredoxin oxidoreductases,
MGAJBKAG_01234	COG0112	[E] Glycine/serine hydroxymethyltransferase
MGAJBKAG_01235	COG0214	[H] Pyridoxine biosynthesis enzyme
MGAJBKAG_01236	COG1168	[E] Bifunctional PLP-dependent enzyme with beta-cystathionase and
MGAJBKAG_01237	COG1030	[O] Membrane-bound serine protease (ClpP class)
MGAJBKAG_01239	COG1190	[J] Lysyl-tRNA synthetase (class II)
MGAJBKAG_01240	COG0782	[K] Transcription elongation factor
MGAJBKAG_01241	ROG1195
MGAJBKAG_01242	ROG2872
MGAJBKAG_01243	COG0042	[J] tRNA-dihydrouridine synthase
MGAJBKAG_01244	COG2262	[R] GTPases
MGAJBKAG_01245	COG4555	[CP] ABC-type Na+ transport system, ATPase component
MGAJBKAG_01247	COG1521	[K] Putative transcriptional regulator, homolog of Bvg
MGAJBKAG_01248	COG2119	[S] Predicted membrane protein
MGAJBKAG_01249	COG0500	[QR] SAM-dependent methyltransferases
MGAJBKAG_01250	COG1618	[F] Predicted nucleotide kinase
MGAJBKAG_01252	ROG4168
MGAJBKAG_01253	COG2183	[K] Transcriptional accessory protein
MGAJBKAG_01254	COG2930	[S] Uncharacterized conserved protein
MGAJBKAG_01255	ROG0236
MGAJBKAG_01256	ROG0030
MGAJBKAG_01257	COG1033	[R] Predicted exporters of the RND superfamily
MGAJBKAG_01258	COG1309	[K] Transcriptional regulator
MGAJBKAG_01260	ROG0026
MGAJBKAG_01261	ROG0194
MGAJBKAG_01262	COG0863	[L] DNA modification methylase
MGAJBKAG_01263	COG0410	[E] ABC-type branched-chain amino acid transport systems,
MGAJBKAG_01264	COG0411	[E] ABC-type branched-chain amino acid transport systems,
MGAJBKAG_01265	COG4177	[E] ABC-type branched-chain amino acid transport system,
MGAJBKAG_01266	COG0559	[E] Branched-chain amino acid ABC-type transport system,
MGAJBKAG_01267	COG0683	[E] ABC-type branched-chain amino acid transport systems,
MGAJBKAG_01268	COG1331	[O] Highly conserved protein containing a thioredoxin
MGAJBKAG_01271	COG2197	[TK] Response regulator containing a CheY-like receiver
MGAJBKAG_01272	COG0498	[E] Threonine synthase
MGAJBKAG_01273	COG1396	[K] Predicted transcriptional regulators
MGAJBKAG_01274	COG0549	[E] Carbamate kinase
MGAJBKAG_01275	COG0044	[F] Dihydroorotase and related cyclic amidohydrolases
MGAJBKAG_01276	COG0624	[E] Acetylornithine deacetylase/Succinyl-diaminopimelate desuccinylase and related deacylases
MGAJBKAG_01277	COG2080	[C] Aerobic-type carbon monoxide dehydrogenase, small subunit
MGAJBKAG_01278	COG2068	[R] Uncharacterized MobA-related protein
MGAJBKAG_01279	COG1975	[O] Xanthine and CO dehydrogenases maturation factor,
MGAJBKAG_01280	COG0493	[ER] NADPH-dependent glutamate synthase beta chain and
MGAJBKAG_01281	COG0167	[F] Dihydroorotate dehydrogenase
MGAJBKAG_01282	COG1319	[C] Aerobic-type carbon monoxide dehydrogenase, middle subunit
MGAJBKAG_01283	ROG0502
MGAJBKAG_01284	COG1529	[C] Aerobic-type carbon monoxide dehydrogenase, large subunit
MGAJBKAG_01285	COG1529	[C] Aerobic-type carbon monoxide dehydrogenase, large subunit
MGAJBKAG_01286	COG1319	[C] Aerobic-type carbon monoxide dehydrogenase, middle subunit
MGAJBKAG_01287	COG2080	[C] Aerobic-type carbon monoxide dehydrogenase, small subunit
MGAJBKAG_01288	COG0402	[FR] Cytosine deaminase and related metal-dependent hydrolases
MGAJBKAG_01289	COG0031	[E] Cysteine synthase
MGAJBKAG_01290	COG0642	[T] Signal transduction histidine kinase
MGAJBKAG_01291	COG3238	[S] Uncharacterized protein conserved in bacteria
MGAJBKAG_01292	COG0340	[H] Biotin-(acetyl-CoA carboxylase) ligase
MGAJBKAG_01293	COG1539	[H] Dihydroneopterin aldolase
MGAJBKAG_01294	COG0294	[H] Dihydropteroate synthase and related enzymes
MGAJBKAG_01295	COG1335	[Q] Amidases related to nicotinamidase
MGAJBKAG_01296	COG3404	[E] Methenyl tetrahydrofolate cyclohydrolase
MGAJBKAG_01297	COG1228	[Q] Imidazolonepropionase and related amidohydrolases
MGAJBKAG_01298	COG3643	[E] Glutamate formiminotransferase
MGAJBKAG_01299	ROG2040
MGAJBKAG_01301	COG1413	[C] FOG: HEAT repeat
MGAJBKAG_01302	COG3597	[S] Uncharacterized protein/domain associated with GTPases
MGAJBKAG_01303	ROG0160
MGAJBKAG_01304	COG0182	[J] Predicted translation initiation factor 2B subunit,
MGAJBKAG_01305	COG1838	[C] Tartrate dehydratase beta subunit/Fumarate hydratase class
MGAJBKAG_01306	COG1951	[C] Tartrate dehydratase alpha subunit/Fumarate hydratase class
MGAJBKAG_01307	ROG3361
MGAJBKAG_01308	COG3225	[N] ABC-type uncharacterized transport system involved in
MGAJBKAG_01309	COG1277	[R] ABC-type transport system involved in multi-copper
MGAJBKAG_01310	COG1131	[V] ABC-type multidrug transport system, ATPase component
MGAJBKAG_01311	COG2385	[D] Sporulation protein and related proteins
MGAJBKAG_01314	COG4608	[E] ABC-type oligopeptide transport system, ATPase component
MGAJBKAG_01315	COG0444	[EP] ABC-type dipeptide/oligopeptide/nickel transport system, ATPase component
MGAJBKAG_01316	COG1173	[EP] ABC-type dipeptide/oligopeptide/nickel transport systems, permease components
MGAJBKAG_01317	COG0601	[EP] ABC-type dipeptide/oligopeptide/nickel transport systems, permease components
MGAJBKAG_01318	COG0747	[E] ABC-type dipeptide transport system, periplasmic component
MGAJBKAG_01319	COG0587	[L] DNA polymerase III, alpha subunit
MGAJBKAG_01320	ROG5444
MGAJBKAG_01321	COG0389	[L] Nucleotidyltransferase/DNA polymerase involved in DNA repair
MGAJBKAG_01323	COG0286	[V] Type I restriction-modification system methyltransferase subunit
MGAJBKAG_01324	COG0328	[L] Ribonuclease HI
MGAJBKAG_01325	COG1579	[R] Zn-ribbon protein, possibly nucleic acid-binding
MGAJBKAG_01326	COG1734	[T] DnaK suppressor protein
MGAJBKAG_01329	COG0568	[K] DNA-directed RNA polymerase, sigma subunit (sigma70/sigma32)
MGAJBKAG_01331	COG0358	[L] DNA primase (bacterial type)
MGAJBKAG_01332	COG0574	[G] Phosphoenolpyruvate synthase/pyruvate phosphate dikinase
MGAJBKAG_01333	COG0751	[J] Glycyl-tRNA synthetase, beta subunit
MGAJBKAG_01334	COG0752	[J] Glycyl-tRNA synthetase, alpha subunit
MGAJBKAG_01335	COG1300	[S] Uncharacterized membrane protein
MGAJBKAG_01336	ROG0383
MGAJBKAG_01337	COG1381	[L] Recombinational DNA repair protein (RecF pathway)
MGAJBKAG_01338	ROG0049
MGAJBKAG_01339	COG2339	[S] Predicted membrane protein
MGAJBKAG_01340	COG0217	[S] Uncharacterized conserved protein
MGAJBKAG_01341	ROG5078
MGAJBKAG_01342	COG0234	[O] Co-chaperonin GroES (HSP10)
MGAJBKAG_01343	COG0459	[O] Chaperonin GroEL (HSP60 family)
MGAJBKAG_01344	ROG0134
MGAJBKAG_01345	COG0162	[J] Tyrosyl-tRNA synthetase
MGAJBKAG_01346	COG0744	[M] Membrane carboxypeptidase (penicillin-binding protein)
MGAJBKAG_01347	COG1193	[L] Mismatch repair ATPase (MutS family)
MGAJBKAG_01349	COG2323	[S] Predicted membrane protein
MGAJBKAG_01350	COG1387	[ER] Histidinol phosphatase and related hydrolases of
MGAJBKAG_01351	COG1286	[R] Uncharacterized membrane protein, required for colicin
MGAJBKAG_01352	COG3027	[S] Uncharacterized protein conserved in bacteria
MGAJBKAG_01353	COG0072	[J] Phenylalanyl-tRNA synthetase beta subunit
MGAJBKAG_01354	COG0016	[J] Phenylalanyl-tRNA synthetase alpha subunit
MGAJBKAG_01356	COG0566	[J] rRNA methylases
MGAJBKAG_01357	COG0292	[J] Ribosomal protein L20
MGAJBKAG_01358	COG0291	[J] Ribosomal protein L35
MGAJBKAG_01359	COG0290	[J] Translation initiation factor 3 (IF-3)
MGAJBKAG_01360	COG0441	[J] Threonyl-tRNA synthetase
MGAJBKAG_01361	COG0111	[HE] Phosphoglycerate dehydrogenase and related dehydrogenases
MGAJBKAG_01362	ROG0090
MGAJBKAG_01366	COG0410	[E] ABC-type branched-chain amino acid transport systems,
MGAJBKAG_01367	COG0411	[E] ABC-type branched-chain amino acid transport systems,
MGAJBKAG_01368	COG4177	[E] ABC-type branched-chain amino acid transport system,
MGAJBKAG_01369	COG0559	[E] Branched-chain amino acid ABC-type transport system,
MGAJBKAG_01370	COG0683	[E] ABC-type branched-chain amino acid transport systems,
MGAJBKAG_01371	COG2461	[S] Uncharacterized conserved protein
MGAJBKAG_01372	COG2461	[S] Uncharacterized conserved protein
MGAJBKAG_01378	COG3829	[KT] Transcriptional regulator containing PAS, AAA-type ATPase,
MGAJBKAG_01379	ROG2487
MGAJBKAG_01380	COG1450	[NU] Type II secretory pathway, component PulD
MGAJBKAG_01381	ROG7326
MGAJBKAG_01384	COG0507	[L] ATP-dependent exoDNAse (exonuclease V), alpha subunit
MGAJBKAG_01385	COG0726	[G] Predicted xylanase/chitin deacetylase
MGAJBKAG_01386	COG0175	[EH] 3'-phosphoadenosine 5'-phosphosulfate sulfotransferase (PAPS reductase)/FAD synthetase
MGAJBKAG_01387	ROG3691
MGAJBKAG_01388	ROG7096
MGAJBKAG_01389	COG4930	[O] Predicted ATP-dependent Lon-type protease
MGAJBKAG_01390	COG4584	[L] Transposase and inactivated derivatives
MGAJBKAG_01391	COG1484	[L] DNA replication protein
MGAJBKAG_01392	COG1524	[R] Uncharacterized proteins of the AP superfamily
MGAJBKAG_01393	COG3915	[S] Uncharacterized protein conserved in bacteria
MGAJBKAG_01395	COG1070	[G] Sugar (pentulose and hexulose) kinases
MGAJBKAG_01396	COG1063	[ER] Threonine dehydrogenase and related Zn-dependent dehydrogenases
MGAJBKAG_01397	COG1830	[G] DhnA-type fructose-1,6-bisphosphate aldolase and related enzymes
MGAJBKAG_01398	COG1397	[O] ADP-ribosylglycohydrolase
MGAJBKAG_01399	COG0524	[G] Sugar kinases, ribokinase family
MGAJBKAG_01400	COG0619	[P] ABC-type cobalt transport system, permease component
MGAJBKAG_01401	COG1122	[P] ABC-type cobalt transport system, ATPase component
MGAJBKAG_01402	ROG1084
MGAJBKAG_01403	COG2390	[K] Transcriptional regulator, contains sigma factor-related N-terminal
MGAJBKAG_01404	COG1649	[S] Uncharacterized protein conserved in bacteria
MGAJBKAG_01405	COG1714	[S] Predicted membrane protein/domain
MGAJBKAG_01406	ROG1754
MGAJBKAG_01407	ROG0191
MGAJBKAG_01408	ROG1214
MGAJBKAG_01409	COG1307	[S] Uncharacterized protein conserved in bacteria
MGAJBKAG_01410	ROG0084
MGAJBKAG_01411	ROG0084
MGAJBKAG_01412	COG2059	[P] Chromate transport protein ChrA
MGAJBKAG_01413	COG2059	[P] Chromate transport protein ChrA
MGAJBKAG_01414	COG0274	[F] Deoxyribose-phosphate aldolase
MGAJBKAG_01415	COG1917	[S] Uncharacterized conserved protein, contains double-stranded beta-helix
MGAJBKAG_01416	COG1592	[C] Rubrerythrin
MGAJBKAG_01417	COG0778	[C] Nitroreductase
MGAJBKAG_01419	COG1015	[G] Phosphopentomutase
MGAJBKAG_01420	COG1205	[R] Distinct helicase family with a unique
MGAJBKAG_01421	COG5423	[S] Predicted metal-binding protein
MGAJBKAG_01422	COG2407	[G] L-fucose isomerase and related proteins
MGAJBKAG_01424	COG1388	[M] FOG: LysM repeat
MGAJBKAG_01426	COG1388	[M] FOG: LysM repeat
MGAJBKAG_01427	COG3409	[M] Putative peptidoglycan-binding domain-containing protein
MGAJBKAG_01431	COG2340	[S] Uncharacterized protein with SCP/PR1 domains
MGAJBKAG_01433	COG4466	[S] Uncharacterized protein conserved in bacteria
MGAJBKAG_01434	ROG0159
MGAJBKAG_01435	COG1978	[S] Uncharacterized protein conserved in bacteria
MGAJBKAG_01436	COG0030	[J] Dimethyladenosine transferase (rRNA methylation)
MGAJBKAG_01437	COG3584	[S] Uncharacterized protein conserved in bacteria
MGAJBKAG_01438	COG1653	[G] ABC-type sugar transport system, periplasmic component
MGAJBKAG_01439	COG1376	[S] Uncharacterized protein conserved in bacteria
MGAJBKAG_01440	ROG5896
MGAJBKAG_01441	COG1404	[O] Subtilisin-like serine proteases
MGAJBKAG_01442	COG0534	[V] Na+-driven multidrug efflux pump
MGAJBKAG_01443	ROG4839
MGAJBKAG_01447	ROG0040
MGAJBKAG_01448	COG1313	[R] Uncharacterized Fe-S protein PflX, homolog of
MGAJBKAG_01449	COG0305	[L] Replicative DNA helicase
MGAJBKAG_01450	COG1067	[O] Predicted ATP-dependent protease
MGAJBKAG_01451	COG0359	[J] Ribosomal protein L9
MGAJBKAG_01452	COG4241	[S] Predicted membrane protein
MGAJBKAG_01453	ROG0624
MGAJBKAG_01454	COG0238	[J] Ribosomal protein S18
MGAJBKAG_01455	COG0629	[L] Single-stranded DNA-binding protein
MGAJBKAG_01456	COG0360	[J] Ribosomal protein S6
MGAJBKAG_01457	COG0012	[J] Predicted GTPase, probable translation factor
MGAJBKAG_01458	COG4481	[S] Uncharacterized protein conserved in bacteria
MGAJBKAG_01459	COG0668	[M] Small-conductance mechanosensitive channel
MGAJBKAG_01460	ROG0270
MGAJBKAG_01461	COG2379	[G] Putative glycerate kinase
MGAJBKAG_01462	COG0095	[H] Lipoate-protein ligase A
MGAJBKAG_01463	COG2186	[K] Transcriptional regulators
MGAJBKAG_01464	COG0683	[E] ABC-type branched-chain amino acid transport systems,
MGAJBKAG_01465	COG0559	[E] Branched-chain amino acid ABC-type transport system,
MGAJBKAG_01466	COG4177	[E] ABC-type branched-chain amino acid transport system,
MGAJBKAG_01467	COG0411	[E] ABC-type branched-chain amino acid transport systems,
MGAJBKAG_01468	COG0410	[E] ABC-type branched-chain amino acid transport systems,
MGAJBKAG_01469	COG0251	[J] Putative translation initiation inhibitor, yjgF family
MGAJBKAG_01470	COG0119	[E] Isopropylmalate/homocitrate/citramalate synthases
MGAJBKAG_01471	COG0683	[E] ABC-type branched-chain amino acid transport systems,
MGAJBKAG_01472	COG1454	[C] Alcohol dehydrogenase, class IV
MGAJBKAG_01473	COG0282	[C] Acetate kinase
MGAJBKAG_01474	COG3829	[KT] Transcriptional regulator containing PAS, AAA-type ATPase,
MGAJBKAG_01475	COG0044	[F] Dihydroorotase and related cyclic amidohydrolases
MGAJBKAG_01476	COG2358	[R] TRAP-type uncharacterized transport system, periplasmic component
MGAJBKAG_01477	COG4666	[R] TRAP-type uncharacterized transport system, fused permease
MGAJBKAG_01478	COG0167	[F] Dihydroorotate dehydrogenase
MGAJBKAG_01479	COG0388	[R] Predicted amidohydrolase
MGAJBKAG_01480	COG1906	[S] Uncharacterized conserved protein
MGAJBKAG_01481	COG2964	[S] Uncharacterized protein conserved in bacteria
MGAJBKAG_01482	COG3630	[C] Na+-transporting methylmalonyl-CoA/oxaloacetate decarboxylase, gamma subunit
MGAJBKAG_01483	COG4770	[I] Acetyl/propionyl-CoA carboxylase, alpha subunit
MGAJBKAG_01484	COG1883	[C] Na+-transporting methylmalonyl-CoA/oxaloacetate decarboxylase, beta subunit
MGAJBKAG_01485	COG5016	[C] Pyruvate/oxaloacetate carboxyltransferase
MGAJBKAG_01486	COG1802	[K] Transcriptional regulators
MGAJBKAG_01488	COG1454	[C] Alcohol dehydrogenase, class IV
MGAJBKAG_01489	COG0413	[H] Ketopantoate hydroxymethyltransferase
MGAJBKAG_01490	COG3181	[S] Uncharacterized protein conserved in bacteria
MGAJBKAG_01491	ROG4933
MGAJBKAG_01492	COG3333	[S] Uncharacterized protein conserved in bacteria
MGAJBKAG_01493	ROG4311
MGAJBKAG_01494	COG0251	[J] Putative translation initiation inhibitor, yjgF family
MGAJBKAG_01495	ROG0016
MGAJBKAG_01496	COG1995	[H] Pyridoxal phosphate biosynthesis protein
MGAJBKAG_01497	COG1349	[KG] Transcriptional regulators of sugar metabolism
MGAJBKAG_01498	COG0277	[C] FAD/FMN-containing dehydrogenases
MGAJBKAG_01499	COG0247	[C] Fe-S oxidoreductase
MGAJBKAG_01500	COG1638	[G] TRAP-type C4-dicarboxylate transport system, periplasmic component
MGAJBKAG_01501	COG3090	[G] TRAP-type C4-dicarboxylate transport system, small permease
MGAJBKAG_01502	COG1593	[G] TRAP-type C4-dicarboxylate transport system, large permease
MGAJBKAG_01503	COG0371	[C] Glycerol dehydrogenase and related enzymes
MGAJBKAG_01504	COG1070	[G] Sugar (pentulose and hexulose) kinases
MGAJBKAG_01505	COG1028	[IQR] Dehydrogenases with different specificities (related to
MGAJBKAG_01506	ROG0016
MGAJBKAG_01508	COG2309	[E] Leucyl aminopeptidase (aminopeptidase T)
MGAJBKAG_01509	COG2195	[E] Di- and tripeptidases
MGAJBKAG_01510	COG0747	[E] ABC-type dipeptide transport system, periplasmic component
MGAJBKAG_01511	COG0601	[EP] ABC-type dipeptide/oligopeptide/nickel transport systems, permease components
MGAJBKAG_01512	COG1173	[EP] ABC-type dipeptide/oligopeptide/nickel transport systems, permease components
MGAJBKAG_01513	COG0444	[EP] ABC-type dipeptide/oligopeptide/nickel transport system, ATPase component
MGAJBKAG_01514	COG4608	[E] ABC-type oligopeptide transport system, ATPase component
MGAJBKAG_01515	COG1180	[O] Pyruvate-formate lyase-activating enzyme
MGAJBKAG_01516	COG1882	[C] Pyruvate-formate lyase
MGAJBKAG_01517	COG4126	[E] Hydantoin racemase
MGAJBKAG_01518	COG2508	[TQ] Regulator of polyketide synthase expression
MGAJBKAG_01519	COG0344	[S] Predicted membrane protein
MGAJBKAG_01520	COG1132	[V] ABC-type multidrug transport system, ATPase and
MGAJBKAG_01521	COG1454	[C] Alcohol dehydrogenase, class IV
MGAJBKAG_01522	COG1063	[ER] Threonine dehydrogenase and related Zn-dependent dehydrogenases
MGAJBKAG_01523	COG1331	[O] Highly conserved protein containing a thioredoxin
MGAJBKAG_01524	COG1744	[R] Uncharacterized ABC-type transport system, periplasmic component/surface
MGAJBKAG_01525	COG3845	[R] ABC-type uncharacterized transport systems, ATPase components
MGAJBKAG_01526	COG4603	[R] ABC-type uncharacterized transport system, permease component
MGAJBKAG_01527	COG1079	[R] Uncharacterized ABC-type transport system, permease component
MGAJBKAG_01528	COG0687	[E] Spermidine/putrescine-binding periplasmic protein
MGAJBKAG_01529	COG1177	[E] ABC-type spermidine/putrescine transport system, permease component
MGAJBKAG_01530	COG1176	[E] ABC-type spermidine/putrescine transport system, permease component
MGAJBKAG_01531	COG3842	[E] ABC-type spermidine/putrescine transport systems, ATPase components
MGAJBKAG_01532	COG0152	[F] Phosphoribosylaminoimidazolesuccinocarboxamide (SAICAR) synthase
MGAJBKAG_01533	COG0046	[F] Phosphoribosylformylglycinamidine (FGAM) synthase, synthetase domain
MGAJBKAG_01534	COG0034	[F] Glutamine phosphoribosylpyrophosphate amidotransferase
MGAJBKAG_01535	COG0150	[F] Phosphoribosylaminoimidazole (AIR) synthetase
MGAJBKAG_01536	COG0299	[F] Folate-dependent phosphoribosylglycinamide formyltransferase PurN
MGAJBKAG_01537	COG0138	[F] AICAR transformylase/IMP cyclohydrolase PurH (only IMP
MGAJBKAG_01538	COG0151	[F] Phosphoribosylamine-glycine ligase
MGAJBKAG_01539	COG1479	[S] Uncharacterized conserved protein
MGAJBKAG_01540	ROG5019
MGAJBKAG_01541	COG1396	[K] Predicted transcriptional regulators
MGAJBKAG_01542	COG0733	[R] Na+-dependent transporters of the SNF family
MGAJBKAG_01543	COG2271	[G] Sugar phosphate permease
MGAJBKAG_01544	COG1307	[S] Uncharacterized protein conserved in bacteria
MGAJBKAG_01545	COG1307	[S] Uncharacterized protein conserved in bacteria
MGAJBKAG_01546	COG2271	[G] Sugar phosphate permease
MGAJBKAG_01547	COG4821	[R] Uncharacterized protein containing SIS (Sugar ISomerase)
MGAJBKAG_01548	COG1940	[KG] Transcriptional regulator/sugar kinase
MGAJBKAG_01549	COG0395	[G] ABC-type sugar transport system, permease component
MGAJBKAG_01550	COG1175	[G] ABC-type sugar transport systems, permease components
MGAJBKAG_01551	COG1653	[G] ABC-type sugar transport system, periplasmic component
MGAJBKAG_01552	COG2188	[K] Transcriptional regulators
MGAJBKAG_01553	COG2204	[T] Response regulator containing CheY-like receiver, AAA-type
MGAJBKAG_01554	ROG1818
MGAJBKAG_01555	ROG1579
MGAJBKAG_01557	COG1814	[S] Uncharacterized membrane protein
MGAJBKAG_01558	COG1840	[P] ABC-type Fe3+ transport system, periplasmic component
MGAJBKAG_01559	COG3481	[R] Predicted HD-superfamily hydrolase
MGAJBKAG_01560	COG3842	[E] ABC-type spermidine/putrescine transport systems, ATPase components
MGAJBKAG_01561	COG1178	[P] ABC-type Fe3+ transport system, permease component
MGAJBKAG_01562	COG1082	[G] Sugar phosphate isomerases/epimerases
MGAJBKAG_01563	COG1402	[R] Uncharacterized protein, putative amidase
MGAJBKAG_01564	COG1063	[ER] Threonine dehydrogenase and related Zn-dependent dehydrogenases
MGAJBKAG_01565	COG0673	[R] Predicted dehydrogenases and related proteins
MGAJBKAG_01566	COG1609	[K] Transcriptional regulators
MGAJBKAG_01568	COG1259	[S] Uncharacterized conserved protein
MGAJBKAG_01569	COG1040	[R] Predicted amidophosphoribosyltransferases
MGAJBKAG_01570	COG4098	[L] Superfamily II DNA/RNA helicase required for
MGAJBKAG_01572	COG1449	[G] Alpha-amylase/alpha-mannosidase
MGAJBKAG_01573	COG1401	[V] GTPase subunit of restriction endonuclease
MGAJBKAG_01574	COG1700	[S] Uncharacterized conserved protein
MGAJBKAG_01576	COG3183	[V] Predicted restriction endonuclease
MGAJBKAG_01577	COG3436	[L] Transposase and inactivated derivatives
MGAJBKAG_01578	ROG3427
MGAJBKAG_01579	COG2002	[K] Regulators of stationary/sporulation gene expression
MGAJBKAG_01580	COG4584	[L] Transposase and inactivated derivatives
MGAJBKAG_01581	COG1484	[L] DNA replication protein
MGAJBKAG_01582	COG4283	[S] Uncharacterized conserved protein
MGAJBKAG_01583	COG1393	[P] Arsenate reductase and related proteins, glutaredoxin
MGAJBKAG_01585	ROG8292
MGAJBKAG_01586	COG0426	[C] Uncharacterized flavoproteins
MGAJBKAG_01587	COG0778	[C] Nitroreductase
MGAJBKAG_01588	COG1073	[R] Hydrolases of the alpha/beta superfamily
MGAJBKAG_01589	COG3586	[S] Uncharacterized conserved protein
MGAJBKAG_01590	COG1074	[L] ATP-dependent exoDNAse (exonuclease V) beta subunit
MGAJBKAG_01591	COG1074	[L] ATP-dependent exoDNAse (exonuclease V) beta subunit
MGAJBKAG_01592	COG1074	[L] ATP-dependent exoDNAse (exonuclease V) beta subunit
MGAJBKAG_01593	COG5336	[S] Uncharacterized protein conserved in bacteria
MGAJBKAG_01595	ROG3062
MGAJBKAG_01596	COG1073	[R] Hydrolases of the alpha/beta superfamily
MGAJBKAG_01597	COG2606	[S] Uncharacterized conserved protein
MGAJBKAG_01599	COG2006	[S] Uncharacterized conserved protein
MGAJBKAG_01600	COG2002	[K] Regulators of stationary/sporulation gene expression
MGAJBKAG_01601	COG3727	[L] DNA G:T-mismatch repair endonuclease
MGAJBKAG_01602	COG0270	[L] Site-specific DNA methylase
MGAJBKAG_01604	COG2801	[L] Transposase and inactivated derivatives
MGAJBKAG_01606	COG2801	[L] Transposase and inactivated derivatives
MGAJBKAG_01607	COG1533	[L] DNA repair photolyase
MGAJBKAG_01608	COG0270	[L] Site-specific DNA methylase
MGAJBKAG_01609	ROG0160
MGAJBKAG_01610	COG3731	[G] Phosphotransferase system sorbitol-specific component IIA
MGAJBKAG_01611	ROG6029
MGAJBKAG_01612	COG0443	[O] Molecular chaperone
MGAJBKAG_01613	COG0789	[K] Predicted transcriptional regulators
MGAJBKAG_01614	COG1670	[J] Acetyltransferases, including N-acetylases of ribosomal proteins
MGAJBKAG_01615	COG4475	[S] Uncharacterized protein conserved in bacteria
MGAJBKAG_01616	COG0370	[P] Fe2+ transport system protein B
MGAJBKAG_01617	COG1918	[P] Fe2+ transport system protein A
MGAJBKAG_01618	COG1906	[S] Uncharacterized conserved protein
MGAJBKAG_01619	COG1301	[C] Na+/H+-dicarboxylate symporters
MGAJBKAG_01620	COG1794	[M] Aspartate racemase
MGAJBKAG_01621	COG4690	[E] Dipeptidase
MGAJBKAG_01622	COG1027	[E] Aspartate ammonia-lyase
MGAJBKAG_01623	COG1402	[R] Uncharacterized protein, putative amidase
MGAJBKAG_01625	COG4823	[V] Abortive infection bacteriophage resistance protein
MGAJBKAG_01626	ROG0795
MGAJBKAG_01627	COG2333	[R] Predicted hydrolase (metallo-beta-lactamase superfamily)
MGAJBKAG_01628	COG1131	[V] ABC-type multidrug transport system, ATPase component
MGAJBKAG_01629	COG1277	[R] ABC-type transport system involved in multi-copper
MGAJBKAG_01630	COG0084	[L] Mg-dependent DNase
MGAJBKAG_01631	COG0143	[J] Methionyl-tRNA synthetase
MGAJBKAG_01632	COG2002	[K] Regulators of stationary/sporulation gene expression
MGAJBKAG_01633	COG0313	[R] Predicted methyltransferases
MGAJBKAG_01634	COG1774	[S] Uncharacterized homolog of PSP1
MGAJBKAG_01635	COG2812	[L] DNA polymerase III, gamma/tau subunits
MGAJBKAG_01636	COG3870	[S] Uncharacterized protein conserved in bacteria
MGAJBKAG_01637	COG3854	[S] Uncharacterized protein conserved in bacteria
MGAJBKAG_01638	COG1982	[E] Arginine/lysine/ornithine decarboxylases
MGAJBKAG_01639	ROG2177
MGAJBKAG_01640	COG3546	[P] Mn-containing catalase
MGAJBKAG_01641	ROG0459
MGAJBKAG_01644	COG2050	[Q] Uncharacterized protein, possibly involved in aromatic
MGAJBKAG_01645	COG0037	[D] Predicted ATPase of the PP-loop superfamily
MGAJBKAG_01646	COG3033	[E] Tryptophanase
MGAJBKAG_01647	COG3547	[L] Transposase and inactivated derivatives
MGAJBKAG_01648	COG0388	[R] Predicted amidohydrolase
MGAJBKAG_01649	COG0388	[R] Predicted amidohydrolase
MGAJBKAG_01650	COG2255	[L] Holliday junction resolvasome, helicase subunit
MGAJBKAG_01651	COG0632	[L] Holliday junction resolvasome, DNA-binding subunit
MGAJBKAG_01652	COG0817	[L] Holliday junction resolvasome, endonuclease subunit
MGAJBKAG_01653	ROG1348
MGAJBKAG_01654	ROG0084
MGAJBKAG_01655	ROG0421
MGAJBKAG_01656	COG0420	[L] DNA repair exonuclease
MGAJBKAG_01657	ROG1581
MGAJBKAG_01658	COG0438	[M] Glycosyltransferase
MGAJBKAG_01659	COG1160	[R] Predicted GTPases
MGAJBKAG_01660	COG1060	[HR] Thiamine biosynthesis enzyme ThiH and related
MGAJBKAG_01661	COG0502	[H] Biotin synthase and related enzymes
MGAJBKAG_01662	COG1473	[R] Metal-dependent amidase/aminoacylase/carboxypeptidase
MGAJBKAG_01663	COG0624	[E] Acetylornithine deacetylase/Succinyl-diaminopimelate desuccinylase and related deacylases
MGAJBKAG_01664	COG3069	[C] C4-dicarboxylate transporter
MGAJBKAG_01665	COG0411	[E] ABC-type branched-chain amino acid transport systems,
MGAJBKAG_01666	COG0559	[E] Branched-chain amino acid ABC-type transport system,
MGAJBKAG_01667	COG0683	[E] ABC-type branched-chain amino acid transport systems,
MGAJBKAG_01668	COG0410	[E] ABC-type branched-chain amino acid transport systems,
MGAJBKAG_01669	COG0411	[E] ABC-type branched-chain amino acid transport systems,
MGAJBKAG_01670	COG4177	[E] ABC-type branched-chain amino acid transport system,
MGAJBKAG_01671	COG0559	[E] Branched-chain amino acid ABC-type transport system,
MGAJBKAG_01672	COG0683	[E] ABC-type branched-chain amino acid transport systems,
MGAJBKAG_01674	COG1404	[O] Subtilisin-like serine proteases
MGAJBKAG_01676	ROG1636
MGAJBKAG_01677	ROG4181
MGAJBKAG_01678	COG3197	[P] Uncharacterized protein, possibly involved in nitrogen
MGAJBKAG_01679	COG0860	[M] N-acetylmuramoyl-L-alanine amidase
MGAJBKAG_01680	ROG3130
MGAJBKAG_01681	COG1216	[R] Predicted glycosyltransferases
MGAJBKAG_01682	ROG0160
MGAJBKAG_01683	COG1757	[C] Na+/H+ antiporter
MGAJBKAG_01684	ROG7376
MGAJBKAG_01685	ROG0030
MGAJBKAG_01686	COG4591	[M] ABC-type transport system, involved in lipoprotein
MGAJBKAG_01687	COG4591	[M] ABC-type transport system, involved in lipoprotein
MGAJBKAG_01688	COG1136	[V] ABC-type antimicrobial peptide transport system, ATPase
MGAJBKAG_01689	COG0071	[O] Molecular chaperone (small heat shock protein)
MGAJBKAG_01690	COG0778	[C] Nitroreductase
MGAJBKAG_01691	ROG6730
MGAJBKAG_01692	ROG6683
MGAJBKAG_01693	COG1760	[E] L-serine deaminase
MGAJBKAG_01694	COG1760	[E] L-serine deaminase
MGAJBKAG_01695	COG1657	[I] Squalene cyclase
MGAJBKAG_01699	COG0611	[H] Thiamine monophosphate kinase
MGAJBKAG_01700	COG1363	[G] Cellulase M and related proteins
MGAJBKAG_01701	COG1363	[G] Cellulase M and related proteins
MGAJBKAG_01702	COG1363	[G] Cellulase M and related proteins
MGAJBKAG_01703	COG1376	[S] Uncharacterized protein conserved in bacteria
MGAJBKAG_01704	ROG0531
MGAJBKAG_01705	COG0749	[L] DNA polymerase I - 3'-5' exonuclease
MGAJBKAG_01708	COG0237	[H] Dephospho-CoA kinase
MGAJBKAG_01709	COG0741	[M] Soluble lytic murein transglycosylase and related
MGAJBKAG_01710	COG1957	[F] Inosine-uridine nucleoside N-ribohydrolase
MGAJBKAG_01711	COG1488	[H] Nicotinic acid phosphoribosyltransferase
MGAJBKAG_01712	COG0789	[K] Predicted transcriptional regulators
MGAJBKAG_01713	ROG3959
MGAJBKAG_01715	ROG4290
MGAJBKAG_01717	COG2321	[R] Predicted metalloprotease
MGAJBKAG_01718	ROG4022
MGAJBKAG_01719	COG1690	[S] Uncharacterized conserved protein
MGAJBKAG_01720	COG1371	[S] Uncharacterized conserved protein
MGAJBKAG_01721	COG0188	[L] Type IIA topoisomerase (DNA gyrase/topo II,
MGAJBKAG_01722	COG0187	[L] Type IIA topoisomerase (DNA gyrase/topo II,
MGAJBKAG_01723	ROG1419
MGAJBKAG_01724	COG1195	[L] Recombinational DNA repair ATPase (RecF pathway)
MGAJBKAG_01725	COG2501	[S] Uncharacterized conserved protein
MGAJBKAG_01726	COG0592	[L] DNA polymerase sliding clamp subunit (PCNA
MGAJBKAG_01727	COG0593	[L] ATPase involved in DNA replication initiation
MGAJBKAG_01728	COG2172	[T] Anti-sigma regulatory factor (Ser/Thr protein kinase)
MGAJBKAG_01730	COG0230	[J] Ribosomal protein L34
MGAJBKAG_01731	COG0594	[J] RNase P protein component
MGAJBKAG_01732	COG0759	[S] Uncharacterized conserved protein
MGAJBKAG_01733	COG0706	[U] Preprotein translocase subunit YidC
MGAJBKAG_01734	COG1847	[R] Predicted RNA-binding protein
MGAJBKAG_01735	COG0486	[R] Predicted GTPase
MGAJBKAG_01736	COG0445	[D] NAD/FAD-utilizing enzyme apparently involved in cell
MGAJBKAG_01737	COG0357	[M] Predicted S-adenosylmethionine-dependent methyltransferase involved in bacterial
MGAJBKAG_01738	COG1475	[K] Predicted transcriptional regulators
MGAJBKAG_01739	COG1192	[D] ATPases involved in chromosome partitioning
MGAJBKAG_01740	COG1475	[K] Predicted transcriptional regulators
MGAJBKAG_01742	ROG0315
MGAJBKAG_01743	COG0739	[M] Membrane proteins related to metalloendopeptidases
MGAJBKAG_01745	COG3829	[KT] Transcriptional regulator containing PAS, AAA-type ATPase,
MGAJBKAG_01747	COG0248	[FP] Exopolyphosphatase
MGAJBKAG_01748	COG3181	[S] Uncharacterized protein conserved in bacteria
MGAJBKAG_01749	ROG0803
MGAJBKAG_01750	COG3333	[S] Uncharacterized protein conserved in bacteria
MGAJBKAG_01752	COG1802	[K] Transcriptional regulators
MGAJBKAG_01753	ROG0502
MGAJBKAG_01754	COG0684	[H] Demethylmenaquinone methyltransferase
MGAJBKAG_01755	COG2055	[C] Malate/L-lactate dehydrogenases
MGAJBKAG_01756	COG2414	[C] Aldehyde:ferredoxin oxidoreductase
MGAJBKAG_01757	COG1028	[IQR] Dehydrogenases with different specificities (related to
MGAJBKAG_01758	COG0662	[G] Mannose-6-phosphate isomerase
MGAJBKAG_01759	COG1402	[R] Uncharacterized protein, putative amidase
MGAJBKAG_01760	COG1638	[G] TRAP-type C4-dicarboxylate transport system, periplasmic component
MGAJBKAG_01761	COG3090	[G] TRAP-type C4-dicarboxylate transport system, small permease
MGAJBKAG_01762	COG1593	[G] TRAP-type C4-dicarboxylate transport system, large permease
MGAJBKAG_01763	COG1063	[ER] Threonine dehydrogenase and related Zn-dependent dehydrogenases
MGAJBKAG_01764	COG3829	[KT] Transcriptional regulator containing PAS, AAA-type ATPase,
MGAJBKAG_01765	COG3395	[S] Uncharacterized protein conserved in bacteria
MGAJBKAG_01766	COG1995	[H] Pyridoxal phosphate biosynthesis protein
MGAJBKAG_01767	COG1063	[ER] Threonine dehydrogenase and related Zn-dependent dehydrogenases
MGAJBKAG_01768	COG1082	[G] Sugar phosphate isomerases/epimerases
MGAJBKAG_01769	COG1802	[K] Transcriptional regulators
MGAJBKAG_01770	COG2358	[R] TRAP-type uncharacterized transport system, periplasmic component
MGAJBKAG_01771	COG1609	[K] Transcriptional regulators
MGAJBKAG_01772	COG1070	[G] Sugar (pentulose and hexulose) kinases
MGAJBKAG_01773	COG1414	[K] Transcriptional regulator
MGAJBKAG_01774	COG0240	[C] Glycerol-3-phosphate dehydrogenase
MGAJBKAG_01775	COG2721	[G] Altronate dehydratase
MGAJBKAG_01776	COG4608	[E] ABC-type oligopeptide transport system, ATPase component
MGAJBKAG_01777	COG0444	[EP] ABC-type dipeptide/oligopeptide/nickel transport system, ATPase component
MGAJBKAG_01778	COG1173	[EP] ABC-type dipeptide/oligopeptide/nickel transport systems, permease components
MGAJBKAG_01779	COG0601	[EP] ABC-type dipeptide/oligopeptide/nickel transport systems, permease components
MGAJBKAG_01780	COG0747	[E] ABC-type dipeptide transport system, periplasmic component
MGAJBKAG_01781	COG2271	[G] Sugar phosphate permease
MGAJBKAG_01782	COG4636	[S] Uncharacterized protein conserved in cyanobacteria
MGAJBKAG_01783	COG1966	[T] Carbon starvation protein, predicted membrane protein
MGAJBKAG_01784	COG0834	[ET] ABC-type amino acid transport/signal transduction systems,
MGAJBKAG_01785	COG0765	[E] ABC-type amino acid transport system, permease
MGAJBKAG_01786	COG1126	[E] ABC-type polar amino acid transport system,
MGAJBKAG_01787	COG2355	[E] Zn-dependent dipeptidase, microsomal dipeptidase homolog
MGAJBKAG_01788	COG0166	[G] Glucose-6-phosphate isomerase
MGAJBKAG_01789	COG1401	[V] GTPase subunit of restriction endonuclease
MGAJBKAG_01790	COG1082	[G] Sugar phosphate isomerases/epimerases
MGAJBKAG_01791	COG1061	[KL] DNA or RNA helicases of superfamily
MGAJBKAG_01792	COG0537	[FGR] Diadenosine tetraphosphate (Ap4A) hydrolase and other
MGAJBKAG_01793	COG1737	[K] Transcriptional regulators
MGAJBKAG_01794	COG1082	[G] Sugar phosphate isomerases/epimerases
MGAJBKAG_01795	COG3181	[S] Uncharacterized protein conserved in bacteria
MGAJBKAG_01796	ROG1874
MGAJBKAG_01797	COG3333	[S] Uncharacterized protein conserved in bacteria
MGAJBKAG_01798	COG1234	[R] Metal-dependent hydrolases of the beta-lactamase superfamily
MGAJBKAG_01800	COG0281	[C] Malic enzyme
MGAJBKAG_01801	COG0534	[V] Na+-driven multidrug efflux pump
MGAJBKAG_01802	COG1686	[M] D-alanyl-D-alanine carboxypeptidase
MGAJBKAG_01803	COG1947	[I] 4-diphosphocytidyl-2C-methyl-D-erythritol 2-phosphate synthase
MGAJBKAG_01804	ROG0166
MGAJBKAG_01805	COG2088	[M] Uncharacterized protein, involved in the regulation
MGAJBKAG_01807	COG0617	[J] tRNA nucleotidyltransferase/poly(A) polymerase
MGAJBKAG_01809	COG2336	[T] Growth regulator
MGAJBKAG_01810	COG1207	[M] N-acetylglucosamine-1-phosphate uridyltransferase (contains nucleotidyltransferase and I-patch
MGAJBKAG_01811	COG0462	[FE] Phosphoribosylpyrophosphate synthetase
MGAJBKAG_01812	COG1825	[J] Ribosomal protein L25 (general stress protein
MGAJBKAG_01813	COG0193	[J] Peptidyl-tRNA hydrolase
MGAJBKAG_01814	ROG0701
MGAJBKAG_01815	COG2025	[C] Electron transfer flavoprotein, alpha subunit
MGAJBKAG_01816	COG2086	[C] Electron transfer flavoprotein, beta subunit
MGAJBKAG_01817	COG1960	[I] Acyl-CoA dehydrogenases
MGAJBKAG_01818	COG0286	[V] Type I restriction-modification system methyltransferase subunit
MGAJBKAG_01819	COG0286	[V] Type I restriction-modification system methyltransferase subunit
MGAJBKAG_01820	COG0732	[V] Restriction endonuclease S subunits
MGAJBKAG_01821	COG0610	[V] Type I site-specific restriction-modification system, R
MGAJBKAG_01822	COG0432	[S] Uncharacterized conserved protein
MGAJBKAG_01823	COG2508	[TQ] Regulator of polyketide synthase expression
MGAJBKAG_01824	ROG1866
MGAJBKAG_01825	COG1122	[P] ABC-type cobalt transport system, ATPase component
MGAJBKAG_01826	COG0619	[P] ABC-type cobalt transport system, permease component
MGAJBKAG_01828	COG0624	[E] Acetylornithine deacetylase/Succinyl-diaminopimelate desuccinylase and related deacylases
MGAJBKAG_01829	COG4126	[E] Hydantoin racemase
MGAJBKAG_01830	ROG1164
MGAJBKAG_01831	ROG4371
MGAJBKAG_01833	COG1476	[K] Predicted transcriptional regulators
MGAJBKAG_01834	COG0488	[R] ATPase components of ABC transporters with
MGAJBKAG_01835	ROG6605
MGAJBKAG_01836	COG3708	[S] Uncharacterized protein conserved in bacteria
MGAJBKAG_01837	COG0406	[G] Fructose-2,6-bisphosphatase
MGAJBKAG_01838	COG3352	[N] Putative archaeal flagellar protein C
MGAJBKAG_01839	COG3297	[U] Type II secretory pathway, component PulL
MGAJBKAG_01840	COG1404	[O] Subtilisin-like serine proteases
MGAJBKAG_01841	COG1063	[ER] Threonine dehydrogenase and related Zn-dependent dehydrogenases
MGAJBKAG_01842	COG0156	[H] 7-keto-8-aminopelargonate synthetase and related enzymes
MGAJBKAG_01843	COG0476	[H] Dinucleotide-utilizing enzymes involved in molybdopterin and
MGAJBKAG_01844	COG0402	[FR] Cytosine deaminase and related metal-dependent hydrolases
MGAJBKAG_01845	COG2250	[S] Uncharacterized conserved protein related to C-terminal
MGAJBKAG_01846	COG1708	[R] Predicted nucleotidyltransferases
MGAJBKAG_01847	COG0145	[EQ] N-methylhydantoinase A/acetone carboxylase, beta subunit
MGAJBKAG_01848	COG0123	[BQ] Deacetylases, including yeast histone deacetylase and
MGAJBKAG_01849	COG1073	[R] Hydrolases of the alpha/beta superfamily
MGAJBKAG_01850	COG3402	[S] Uncharacterized conserved protein
MGAJBKAG_01852	COG0641	[R] Arylsulfatase regulator (Fe-S oxidoreductase)
MGAJBKAG_01853	ROG3558
MGAJBKAG_01854	COG4555	[CP] ABC-type Na+ transport system, ATPase component
MGAJBKAG_01855	COG1725	[K] Predicted transcriptional regulators
MGAJBKAG_01856	COG0366	[G] Glycosidases
MGAJBKAG_01857	COG0860	[M] N-acetylmuramoyl-L-alanine amidase
MGAJBKAG_01859	COG1145	[C] Ferredoxin
MGAJBKAG_01860	COG2006	[S] Uncharacterized conserved protein
MGAJBKAG_01861	COG0641	[R] Arylsulfatase regulator (Fe-S oxidoreductase)
MGAJBKAG_01862	ROG1509
MGAJBKAG_01863	ROG1783
MGAJBKAG_01864	COG0428	[P] Predicted divalent heavy-metal cations transporter
MGAJBKAG_01865	COG5658	[S] Predicted integral membrane protein
MGAJBKAG_01866	COG1397	[O] ADP-ribosylglycohydrolase
MGAJBKAG_01867	ROG0810
MGAJBKAG_01868	COG1664	[M] Integral membrane protein CcmA involved in
MGAJBKAG_01869	COG0338	[L] Site-specific DNA methylase
MGAJBKAG_01870	COG4354	[G] Predicted bile acid beta-glucosidase
MGAJBKAG_01871	COG1653	[G] ABC-type sugar transport system, periplasmic component
MGAJBKAG_01872	COG3833	[G] ABC-type maltose transport systems, permease component
MGAJBKAG_01873	COG1414	[K] Transcriptional regulator
MGAJBKAG_01874	COG0591	[ER] Na+/proline symporter
MGAJBKAG_01875	COG1077	[D] Actin-like ATPase involved in cell morphogenesis
MGAJBKAG_01876	COG0122	[L] 3-methyladenine DNA glycosylase/8-oxoguanine DNA glycosylase
MGAJBKAG_01877	COG1615	[S] Uncharacterized conserved protein
MGAJBKAG_01879	COG2244	[R] Membrane protein involved in the export
MGAJBKAG_01880	COG4555	[CP] ABC-type Na+ transport system, ATPase component
MGAJBKAG_01881	COG1266	[R] Predicted metal-dependent membrane protease
MGAJBKAG_01882	COG0535	[R] Predicted Fe-S oxidoreductases
MGAJBKAG_01884	COG2197	[TK] Response regulator containing a CheY-like receiver
MGAJBKAG_01885	COG2515	[E] 1-aminocyclopropane-1-carboxylate deaminase
MGAJBKAG_01887	COG0747	[E] ABC-type dipeptide transport system, periplasmic component
MGAJBKAG_01888	COG0601	[EP] ABC-type dipeptide/oligopeptide/nickel transport systems, permease components
MGAJBKAG_01889	COG1173	[EP] ABC-type dipeptide/oligopeptide/nickel transport systems, permease components
MGAJBKAG_01890	COG0444	[EP] ABC-type dipeptide/oligopeptide/nickel transport system, ATPase component
MGAJBKAG_01891	COG4608	[E] ABC-type oligopeptide transport system, ATPase component
MGAJBKAG_01892	COG0075	[E] Serine-pyruvate aminotransferase/archaeal aspartate aminotransferase
MGAJBKAG_01893	COG0756	[F] dUTPase
MGAJBKAG_01894	COG0312	[R] Predicted Zn-dependent proteases and their inactivated
MGAJBKAG_01895	COG0312	[R] Predicted Zn-dependent proteases and their inactivated
MGAJBKAG_01896	COG1396	[K] Predicted transcriptional regulators
MGAJBKAG_01897	COG0399	[M] Predicted pyridoxal phosphate-dependent enzyme apparently involved
MGAJBKAG_01898	COG0399	[M] Predicted pyridoxal phosphate-dependent enzyme apparently involved
MGAJBKAG_01899	COG3291	[R] FOG: PKD repeat
MGAJBKAG_01900	COG1404	[O] Subtilisin-like serine proteases
MGAJBKAG_01901	COG2912	[S] Uncharacterized conserved protein
MGAJBKAG_01902	ROG5095
MGAJBKAG_01903	COG1595	[K] DNA-directed RNA polymerase specialized sigma subunit,
MGAJBKAG_01904	COG5662	[K] Predicted transmembrane transcriptional regulator (anti-sigma factor)
MGAJBKAG_01905	ROG5462
MGAJBKAG_01906	COG1131	[V] ABC-type multidrug transport system, ATPase component
MGAJBKAG_01907	COG1668	[CP] ABC-type Na+ efflux pump, permease component
MGAJBKAG_01908	COG1661	[R] Predicted DNA-binding protein with PD1-like DNA-binding
MGAJBKAG_01909	COG0329	[EM] Dihydrodipicolinate synthase/N-acetylneuraminate lyase
MGAJBKAG_01910	COG4666	[R] TRAP-type uncharacterized transport system, fused permease
MGAJBKAG_01911	COG2358	[R] TRAP-type uncharacterized transport system, periplasmic component
MGAJBKAG_01912	COG3681	[S] Uncharacterized conserved protein
MGAJBKAG_01913	COG3829	[KT] Transcriptional regulator containing PAS, AAA-type ATPase,
MGAJBKAG_01914	ROG1181
MGAJBKAG_01915	COG0842	[V] ABC-type multidrug transport system, permease component
MGAJBKAG_01916	COG2362	[E] D-aminopeptidase
MGAJBKAG_01918	COG0728	[R] Uncharacterized membrane protein, putative virulence factor
MGAJBKAG_01919	COG1307	[S] Uncharacterized protein conserved in bacteria
MGAJBKAG_01920	COG1387	[ER] Histidinol phosphatase and related hydrolases of
MGAJBKAG_01921	COG1856	[S] Uncharacterized homolog of biotin synthetase
MGAJBKAG_01922	COG1003	[E] Glycine cleavage system protein P (pyridoxal-binding),
MGAJBKAG_01923	COG0403	[E] Glycine cleavage system protein P (pyridoxal-binding),
MGAJBKAG_01924	COG0509	[E] Glycine cleavage system H protein (lipoate-binding)
MGAJBKAG_01925	COG0404	[E] Glycine cleavage system T protein (aminomethyltransferase)
MGAJBKAG_01927	COG1045	[E] Serine acetyltransferase
MGAJBKAG_01928	COG0031	[E] Cysteine synthase
MGAJBKAG_01929	COG4603	[R] ABC-type uncharacterized transport system, permease component
MGAJBKAG_01930	COG1079	[R] Uncharacterized ABC-type transport system, permease component
MGAJBKAG_01931	COG1744	[R] Uncharacterized ABC-type transport system, periplasmic component/surface
MGAJBKAG_01932	COG3845	[R] ABC-type uncharacterized transport systems, ATPase components
MGAJBKAG_01933	COG0476	[H] Dinucleotide-utilizing enzymes involved in molybdopterin and
MGAJBKAG_01934	ROG3360
MGAJBKAG_01935	ROG0608
MGAJBKAG_01936	COG0686	[E] Alanine dehydrogenase
MGAJBKAG_01937	COG1680	[V] Beta-lactamase class C and other penicillin
MGAJBKAG_01938	COG4268	[V] McrBC 5-methylcytosine restriction system component
MGAJBKAG_01939	COG4912	[L] Predicted DNA alkylation repair enzyme
MGAJBKAG_01940	COG2985	[R] Predicted permease
MGAJBKAG_01941	ROG2572
MGAJBKAG_01942	COG1765	[O] Predicted redox protein, regulator of disulfide
MGAJBKAG_01943	COG3655	[K] Predicted transcriptional regulator
MGAJBKAG_01944	ROG3064
MGAJBKAG_01945	ROG2035
MGAJBKAG_01947	ROG5462
MGAJBKAG_01948	COG0265	[O] Trypsin-like serine proteases, typically periplasmic, contain
MGAJBKAG_01950	COG0436	[E] Aspartate/tyrosine/aromatic aminotransferase
MGAJBKAG_01951	COG0125	[F] Thymidylate kinase
MGAJBKAG_01952	ROG5444
MGAJBKAG_01953	COG2008	[E] Threonine aldolase
MGAJBKAG_01954	COG0442	[J] Prolyl-tRNA synthetase
MGAJBKAG_01955	COG2231	[L] Uncharacterized protein related to Endonuclease III
MGAJBKAG_01956	COG1132	[V] ABC-type multidrug transport system, ATPase and
MGAJBKAG_01958	ROG0104
MGAJBKAG_01959	COG3949	[S] Uncharacterized membrane protein
MGAJBKAG_01960	COG2720	[V] Uncharacterized vancomycin resistance protein
MGAJBKAG_01961	ROG7411
MGAJBKAG_01962	COG1937	[S] Uncharacterized protein conserved in bacteria
MGAJBKAG_01963	COG0526	[OC] Thiol-disulfide isomerase and thioredoxins
MGAJBKAG_01964	COG0640	[K] Predicted transcriptional regulators
MGAJBKAG_01965	COG1131	[V] ABC-type multidrug transport system, ATPase component
MGAJBKAG_01966	COG0842	[V] ABC-type multidrug transport system, permease component
MGAJBKAG_01968	COG0500	[QR] SAM-dependent methyltransferases
MGAJBKAG_01969	COG3465	[S] Uncharacterized conserved protein
MGAJBKAG_01970	COG1078	[R] HD superfamily phosphohydrolases
MGAJBKAG_01971	COG3681	[S] Uncharacterized conserved protein
MGAJBKAG_01972	COG3829	[KT] Transcriptional regulator containing PAS, AAA-type ATPase,
MGAJBKAG_01973	COG0454	[KR] Histone acetyltransferase HPA2 and related acetyltransferases
MGAJBKAG_01974	COG0037	[D] Predicted ATPase of the PP-loop superfamily
