# Supplementary material for: Integrating metagenomic binning with flux balance analysis to unravel syntrophies in anaerobic CO2 methanation
Source: Microbiome. 2022 Aug 3;10:117. doi: 10.1186/s40168-022-01311-1 (PMC9347119; doi:10.1186/s40168-022-01311-1)
Supplement: Supplementary file 9 — Additional file 8: Dataset S7. Operons predicted by Operon Mapper in MAGs. Results are available at 10.6084/m9.figshare.16691878. [file 40168_2022_1311_MOESM8_ESM.zip › predicted_orfs_bin_5_metaspades]

>MGAJBKAG_00001	
ATGCCCGGTAGAGGCAATGCAGCGGAAGAACTTCCCCTCTCTTCAGTCCTGCCTTCTGTAAGGTGCAGGATCTTACGGGTTGTCTCAAAAGATGAAACCAGGTTGCGCCTTCTCTACATCGGTTTTGTTCCCGGAGTGCAAGTGACTCCGATCCGGAGAAGCCCGACCGGCGATCCCACAGCATATTTTGTAAGAGGAGCGACCGTCGCGCTGAGACGGGAACAGGCTGAAAAGATCTTGGTAAGCCCTGACATGGAGCAGCCGGGTGACAGTGAGACCACAAGTGATAATCTAAGCTCACACCGGCCTTCCTTACCGGACCCACATACCTATCTGATAACACCTGACAGCCCGGATAATCTGACCGATCGCTTACGAAAGGGACTGAACCATTTGGCCCGTTCTATCCTTCTTCTCAGAAAAAAGCCGGCTCCCAAATACACAGTGGCTCTGGCAGGCAACCCTAATACAGGAAAAAGCGCCCTCTTTAATGCGCTTACAGGCTTAAACCAGCATACAGGGAACTGGCCCGGCAAGACAGTCAAAGTCGCTGAAGGGTTTGTGATGCATAAGGGGACCTGGTTCAGATTGGTTGACCTACCGGGCACATATTCGTTACTGGCAAGCTCCAAGGAGGAGGAGGTCGCAAGGGATTTCATCTGTTTCGGTGCCCCTGACGTTACAGTGGTAGTTGCTGATGCAACATGTCTTGAGAGAAATCTTGACCTGGTCCTCGAGATACTGGAGGTTACGCCTCGTGTCGTAGTTGCCCTTAACCTTATGGATGAAGCTTATCGCAGGAGAATCTCAATTGATGTATTTGGCCTTTCTTGCTCTCTCGGAGTGCCTGTAGTCCCTACAGCAGCGAGGCTGGGAAGAGGGCTGAAAGAACTGATGAACACGGTCTACGGTATAGCTGCCGGACACATTGTGACCAATCCGTTGCAGCTTAAATACGATGAGCACATAGAGAGGATCGTCAGCCTGATCCAATCTCCGATAGAAAAATCGATTCAAAAGGACTCATGCAAACTCTCCCCCCGATGGATTGCACTTCGTATTCTGGACGGAGACCCGCAACTTAAAGAAGAGCTTTACCGAAGACTTATGATGTCTGTTTGA
>MGAJBKAG_00002	
GTGGACGTAGTTTCGTGTAGGCCGGTTCTTGCAGTTATTGTTGTTGTGCTCAGCGTTGCGCTGCTGGGCAGTCCTCTGGGTGCTGTAGCGCAGAGCGGACCCAGTATCATCGATGCACTGGGCAGGGAGGTCAAAGTCGAATTACCTGTTGAAAGCATTGTCTCCATTGCTCCGAGTAATACCGAGATCCTGTTTTCCTTAGGCCTTGGTGAGAAGGTAACAGGTGTAACTGAGGAGTGCAATTATCCTCCGGAAGCTAAGTTGAAGCCCAAAGTCGGTCAAGTGGAAATGAATATCGAAAAGATAGTGGAGATCTCCCCTGATCTTGTAGTTGCAGTTGCAAGCATGCAATTGCCTGTCATAGAAACCCTCTCTGATTTAGGCATACCTGTTCTGGCTCTGGATCCGAAAAGCCTCCCTGATGTTTTGGGAAGCATCATGTTAGTTGGTAAAGTCACAGGGCAAGAAGACGCTGCAACACTCCTTGTGGAAAGGCTCGATAACAGGATCCGAGACATTCGACAAAAATCAGCTGACGCCGTGGCCAAAGGCGGCAGGCCCAGGGTTTTTGTGGAGATATGGGACGATCCTCTTATGACTGTAGGGCCGGGTACTTTTATCGATGAGCTTATCCGGTACGCCGGCGGAGAAAACATTGCCCATGATGCAGGTATGGAGTGGCCTGAGTTCAGCCTGGAAGTTGTTATTGAAAGGGATCCTGATGTGATCATAACCCTATGGCAAGAACCGGAAGACGTCTATTCCAGGCCTGCCTGGAGCACGATATCTGCGTGCATGACAAAGCGCGTCCACAAAATCGACCCTGACATTCTGACTCGCCCCGGACCAAGGTTAGTTGAAGGCCTTGAAGAGCTCCTTGAGGTTATACACCCGGGTTCAGGTGACTGA
>MGAJBKAG_00003	
TTGGCGTTTGGAGATTTGGAGACCAGGAGAGCTGAGAAAGGACAGACTATGACTTACGCAACTCGAGGGGACGCGATCCGAGGAAGCGCAACCCGGAGGGACAAGCGGAAAAGCTCAATTGTCGTATTGATATTGCTCCTATTCGCGGCAGTCATTGTTGCAGCCGGGGTCGGTGCTGTACCGGTGCCTGTACCTGACGTTACATCAACCCTCTTCAAAAGGGTTCCTGTTGTTAACAGGTGGATATCAGGTGCGGCAAAGCAGAACACATATGAGACAATAATCCTCCGGGTGAGATTGCCCAGGATCCTGCTGGCAATAGTAGTCGGAGGATCTCTTTCCGGTGCAGGGGCCTCGCTTCAGGGCTTGTTCGGTAACCCGCTGGCTGACCCTTATATTATGGGGATATCTTCAGGCGCGGCTTTGGGAGCCACCATTGCGATTTCCGCCAGGTTGCCGTCGATTGTCCCGGGCTTAAGCTCCGTGCCTGTCGCTGCTTTTGTTGCTTCCGTTGCCACAATGGCGCTGGTGTACTACCTTGCAGGTGTACCGGGCAAGGCATCTATGGATACGCTCCTCCTGTCGGGGGTGGTTGTGAGTTCATTTCTGTGGGCGGTTATGTCCTTTATCATGATGAGGTCCGGGGATTCTCTGAGAGAGATTATGATGTGGCTTATGGGAAGCCTCTCAAACAAGGGCTATACCCATGTCAGAATGGCATTCCCCTATGTAGTATTTGGTATTTCCGTCTTGACAGTCATGGCGCGGGATTTAAACCTTATTTGCCTTGGCGATGATGAAGCGAGGTACCTAGGTATCAACCCTGAACACTCCAAGATGATTATTATGTTTGCTGCTTCCCTGGCGACTGCAGCCTCTGTCTCCGTAGGAGGAATAATCGGTTTTGTAGGGCTTATAGTCCCGCATATAATGCGGATTATCTTAGGTCCTGACCATAGGCTGCTGCTGCCCGCGTCTGTTATTGCAGGCGGGATATTCCTTGTTGTGGCTGATGCTATTGCCCGTACAGTGATCGCGCCTACGGAAATCCCTGTGGGAATCATCACTGCGCTTGTAGGTGCACCTTTCTTTTTCTACGTCCTCAGGCGAAGAAAGGTGCACAAGGGATGA
>MGAJBKAG_00004	
ATGAGGCTTGAAGCGTTTTCCATAAGTTACGATTACGGTATAATAAAGGCCGTAGATGATGTATCAGTCTCCTTGGGGAGCGGTGAATTCGTAGGCATTCTGGGACCTAACGGCTCAGGAAAGACCACACTCCTGCGGGTGCTTTCAGGGGCCTTGAAGCCGCAAGGAGGAACAGTCTTCCTTGACGGTGAAGATGTTCATAAGATGGGGCCTAAGGCCGTCGCCAAGAAGATTGCAGTAGTACCGCAGAACGGGTATATACCTTTTCCTTTCTCTGTTTTCGAGGTTGTAATGATGGGCCGCGAGCCCCATATGAAGAGGTTTTCCGGGGAGAGTCCGGAAGATTTCCGGATTGTCTCCAATGCCATGGAAGTTGCAGGACTTACCCACCTTGCACAAAGATCAGTTCTCGATCTATCTTACGGAGAGAGACAGAGGGTAATCGTTGCAAGAGCTCTTGCCCAGGAGCCTGGGATTCTGCTTTTGGATGAGCCGACTTCCCATCTTGATCCCGGTTACCAGATAGAGATAATGGATGTCTTTAAATCCCTGGCAGAATCGAGGAACATCGGAGTCCTTGCTGTCCTGCACGATGTCAATCTGGCTTCTCAGTACGCAGATAGACTAGTCGTGTTGAGCAAAGGCAAAAAGGTTGCAGACGGGCCTCCCGAAGAAGTCATAACGAAAGAGCTCTTGGAAAACGTATACGGTATAAAGGCTATCATCGGGACTCATCCGGCCTCCGGTTGTCCACAAGTGATGTTGGTGCCAGGGGGAATCTTGGGAGATCGTAGGTGA
>MGAJBKAG_00005	
ATGGAGCTTCCATCCAAAGAGCCTGCTGCTGAAATCAGGAAGCAGGATATGAAAGGGCCCGGACTTGTCCAGGTTTATACCGGAGACGGCAAAGGGAAGACCACCGCCGCCTTAGGCCTTGCTTTGAGGGCGTCCGGCCACAGGTATTCGGTGACGGTCATTCAATTCGCCAAAGGCATAAGTTATACAGGGGAGCTATTCTCTATCCAGCGGTTGTACCCTGAAATCCGGCTGTACCAATTCGGGCGTGACTGCCGGCGTGCTTCTTCCGTGAGGCAAGGTATTAAAACCTGCAGCGCATGCTGTGAATGCATGCTCAAGGTCGGAGAAGTGACAGATGAAGACCGCAGTCTGGCTGAAAAAGCGCTGGCTCTGGCTTTTGATGTTGCCTCAGGGGATGATACTGACATCCTGATTCTGGATGAGGTATCCCTTGCGATAAAGTTCGGTTTGATTGCAACGTACGACGTAGTTCGCTTGATCAAAGGAAAGCCTAAGAACATGGAGCTCATTCTTACCGGCAGAGATATGCCGAAAGAAATCTTAGAATGTGCAGATCTCGTTACAGAAATGCGTGAAGTGAAGCACCCGTATGCCCAGGGGATACCGGCTCGCAGGGGGATTGAGTACTAG
>MGAJBKAG_00006	
ATGAACTTCCCCGGATACTATCGAAGCAGGCGTCCGTCATTCATAAGTTATTTGCTGGTAGGCCTTCTGGGTGCTGTTATAGGAGGCCTTATTGTCGGAGCCTTCTTCTTGGAAGAAGTAGATAAGCGTATTGCTGACATACCGAAAAGCGTGCCTGATTTAGGGGAACCTGCACGGATTAATGTTGTAGAGCGAGATTACTCTTCTCCGCCAGGTCCGGTTCTCGGTGTGGCAGACATAGCCAAAGAAGTCGGTCCTGCTATAGTCAAGATTTCCACTCTGAAAGAGCGGGTCTACTATACTTTCTTCTTTGGGCGCATGGTCCAGGAGGAAGAAGGGTTAGGATCAGGCGTCATATTCGATAGAAGGGGATATGTACTTACGAATTATCATGTTATTGAGGATGCCAAGGAAATCGGAGTAGTCCTCTCCGACGGGCGGGAGTTTGTAGCTACTGTCGTCGGAGGCGACTATTACACTGATCTGGCAGTCCTGAAAATAGACGGAGAGAACTTGCCTTACGCTGTATTAGGTGATTCAGACCTTGTGCAAGTAGGTGAGGCTGCAGTTGCCATAGGTAATCCGTTCGGATTTGACAATACAGTCACTGCAGGCGTAGTCAGCGCATTGGGGCGGTCAGTGCCTCTGGATGTAGAACAAGGGATTTACCTTGAGAATCTAATCCAGACAGATGCCCCTATTAATCCTGGCAACAGCGGAGGCGCACTTGCTGATGCCCGTGGCACTGTGATTGGGATCAATACTGCCATCTATGCTGAAGCCCAGGGAATCGGGTTTGCCATCCCTAGCAACACTGCGAAGCAAATAGCCAAAGAGCTTGTGGAATTTGGAAAAGTAAGGCGTCCGTGGATCGGGATCACTCAGGTGTGGGTTATCACTCCCTCGATTGCCCGTGACTACCGCCTCGGTATTGACCACGGGCTGGCTATCGCAAGCTATGTCAGACAGAGCCCTGTGGGTTCGGCAGGCCTTTGCCGCGGCGACATCATTGTATCAGCAGGAGGCAAAGCCACAAGAACAGTATCTGACCTCAGAGAAGCCGTAAACTCCGCAGGTATAGGCGGCAGGCTTGAGCTCACTGTCTATCGCGACGGAAGGACCTTTAATGTGACTGTAAATGTAAGCGAAGCTCCGTAA
>MGAJBKAG_00007	
ATGAAGCTTTCAAAGATTACCGATTACCTGGACAGTTTCCTCAATATTAATTACATTCCCGATTCCTCACTCAACGGATTGCAGGTGGAAACAGATAGGGAAATTACAAAGATAGCTTTGGCAGTAGATGCAACCCTGGATGTATTTAAGCAAGCAAATGAGCACGGGGCAGAACTCGTCATCGCCCACCATGGACTGTTCTGGGACAAAGTACCTCTGACAGGCCCGCTATATAGGCGTGTCAGATATCTGATGGAGAATGGCATAGGCCTTTATGCTGTGCATCTTCCCCTTGACATGCATGAAGGCGTAGGAAACAATGTTGAACTGGCAAGAATAATCGGACTCAGGAATCAAAGGCCTTTTCTGAGGTATAAAGGGTCTTTGATAGGCCTTATCGGAACCATAGAGGCGACTGATATCTATGAAGTGGCGAAACTTGTTGAACACAGTACAGGCAGTAAGGCGCAAGTATTTCCATTCCGCACCGGCAAGATAACAAGGGTTGCCGTGTGCAGCGGCGATGCCGGAGGAGACCTGCAACAAGCTATTGAGGCAGGTGCTGACCTTTACCTTACCGGAGAAACGTCCCATGAAGCGGTTGCACTGGCACAGGACGGTGAAATAGGCCTTATATTCGGAGGACACTATGCCACCGAGACTCTGGGGCCTAAGGCTTTGGGAAGGCACATAGAATCTGTGCTGGGCATTCCCACAGTATTCATTGAAGCTCCCACAGGGCTATAG
>MGAJBKAG_00008	
GTGCCTAAGAAAGTTGGAAAATCCGTATTGGCGATAACTGTCTTTGTGGCAGTAGTGACGGTCCTGTGGTATGCTCAGCTGCGTGCAGCCAGAAGCGCAAAGACAGCCGATAATCAAGGGATTGAAGGAAGGCCCGCTTATAAAGCCCAAATGGACCTGGCAGATCCGGGCAATAGCTATAGCTATAATTATGAGCTGATGGCAAGGGTCATTTCCGCTGAAGCGAAAGGCGAACCGTACATCGGCCAGGTTGCAGTTGGGGCTGTTATCTTAAACAGGCTGAACCATCCGCATTTCCCCAATACCATTCCAGGGGTTATCTTTGAGCCTGATGCTTTTACTGCAGTAACCACAGGGCATGTGTGGCTTCCTCCTGTCTCTTCCTCATATCGAGCAGCTCAGGACGCGTTGGCAGGCTGGGATCCTACAGGCGGTGCAATCTACTACTATAACCCTGCTAAAGCCACAAACTGGTGGGTAGCTACCAGGACCTTTATAGTTCAGATAGGGAAACACTTATTCCTCAGGTAA
>MGAJBKAG_00009	
ATGAAGCAAAGATGGGGATGGACGGCTTTAATTGCGGCACTTGTCATATTAGGCCTTGTAGGAGCCAGGGAGTACTCCTTGAGAAGAGAGGCGGAGCTTAGAACGGAGAATCAGTATCAACGTGCATTTCAGGAGGTCGTCTACCACGTGGACTGCCTGGCTGAGGAACTGGCAAAGGCATCTGTAGCAGGTTCTTATCCCATGGTGCAAAAGGCCTTTGCAGATGCCTGGAGGCATACTGAGTCCGCCAGGGCAGGCCTGGGACAGTTGCCCATAGGTACAGTTGAGCTCTCCACAACAGAGGATTTCTTGTCGCAGGTAGCGTCGTTCACCTATACCTTGTCACAACGAGGCGTTTCCGGCGGCGCCATGTCAGACAAGGAATGGACGATCTTGCGAGATCTTCGTGAGCAAGCCTCATTTGCAGCTCGTGAGCTTACTCGGCTCGGCGATTCCATTGCTTCAGGCAGGCTTAGGTGGATAGATGTACAACGCGACAGTATGGCTGCCTCAGCTATGCGGCCTGACTCAGGAACGACTCAAAGTGTGCCTTCGAACCAAGTGACAAAAGGACTTAAAATGCTCGAAGACGGAATGACAAGGTTTCCAACGCCTGACTTTGAAGGGGTTATTCCTCCTCCCAGGAGGAAGCTTCCGGATATTCCCGGCCCTGAGATAAGCGAGGACGATGCCGTAAGAATAGCTATGGAGTTTTTAGGATTCTCGCTGCAAGAAGGGGCAAAAGGCGAGGTTATAGCCAGGATATCCTCGGAACCTGAAAGCTATAGAGTGGAGATAACCCCTGCCAGAGGCAGATCCCCTGCTGCATGGGCAGATATCTCAGTAAGAGGCGGAAAGGTTCTCTGGACGTTCAGAGATACACCTGTCGGGGCTGAAACCATCACACCTGACATGGCTGTTAATGTTGCAAGAGAATTCCTTGCCTCTCACGGTTTTGAAAACATGCGCCTCATTTCCAGGCGCGACTATCAAGGCGTAGCTGCTATCGGATTTGCTTATGAGCAAGACGGTGTCGTGATATACCCTGACTACGTTGTAGTGAGGGTATCGTTGGCTGGCGGCGACATAGATGGGTTTGAAGGTACGAATTACCAGATATTTCACAGAGCAAGGCCGCTCGAGGCGCCTGTGATTTCCGAAGCTGAAGCAAGAGAAGGGTTAAACCCCAGGCTTGAAGTGACAGACTCAAGGCTTGCTGTTATACTTGACGACTTCTACCAGGAGAAACTGGTATACGAATTCCGGTGCACCTTAGATAAAGATACTTACCTGGTATACATCAACGCGGAGACAGGCGAGGAGGAAGAAGTGAAAAAGGCCGAAATCAGGGGATTGGAATTAGTATAA
>MGAJBKAG_00010	
ATGGCAAAGAAAACGCGAGGAATCTTCCTTCGTAAATCCGCAGAAGAGATAGAAGCACACGTCGCAAGGGTCTTGTTCGATCTTGAGATGCCTAACTACTTTAAAGGATACTTGTATCTTAAAGATGCTATCTATATGGCAGTCTTGGACGAGAACATGTATGCGCCTGTTACCAAAGACCTCTACGAAAAAATCGCAGAGCGCTATCAGACTACATCTCCTGTTGTGGAAGCGGCTATCAGGTACGCAATCCGCAAAACCTGGAAGCTTGGAAACCATGAGAAGCTTCATGAGCTTTTCGGTGCCTTTTCACACCTAAATGACAAGAAGGTACCTACTAACGCGCTGTTTATTACTAGGGTGGCTGAAGAGATAAGAGTTGACTCTTTATACTAA
>MGAJBKAG_00012	
ATGAGATGGCTCAGAGTTCTCTGGAACGTGATAACCAGCGAATCGGTAATGGAGCCCCTAATCGTAATCCTCCTAGGCTATGCACTGCAAGTATATCAGAGAAACCGCAAATACCAGATTATTGTCGATACGACCGTAGACGTTGTTGACTACATTGAAGAACACTACAAGGAATGGGGCATACAGGGTAGTGAAAAAATGGAGAAATTTATCCAGCTTTTCACTGAAGAGTACAAGAAAGCCACAGGAAGGCTGCCGAAAGAAGGTGAACTTCAAACTGCACGTCTACGAGCCGAAGCCCATGTTCAGCGGACACGACGTGGGGATTCGGGAAACTACAGAATCCGCAGGATCGCGTAA
>MGAJBKAG_00013	
ATGAAACAGAGATTCCGGGTATTAGATGACTTCTTTGCCAAGTATCGGTACAGATATGTTATCGGAGTAATATTCTTTCTAATTGTTGACATTCTACAGCTGTTCGTCCCCCGGATCCTGGGTAATATTACTGACAGGTTCAGAGCGGGTGTCCTGACAACGCAAGGGCTCCTTCGCTATGTACTCCTTATAGTCGGCATTGCTCTCTTTGTGGCAATAGGCAGGTACTTCTGGCGCATGTATCTTTTGGGAACTGCCAGGCTCCTCGACTATCATCTAAGGAACAAATTCTTTGCTCACCTTGAGACATTATCTGCAGATTTTTTCAACAGGCACAAGACAGGTGAGTTGATGGCTCATGCTACCAACGATATCCATTCAGTGCGCCATGCTTTTGGACAAGGTATTGTGCTGGCGGTAGATGCGGTGTTTCTTACACTCTCCGTAGTCTCAATCATGGTGGCGACTCTTGACATCCGCCTTGTACTTCTGGGGCTTCTGCCGCTCCCCTTTGTTGCTCTTGTTGTTACCAGGTTTTCCAGGCTGATTCATTCCAGGTTTCTCAAAGTCCAAGAGGCTTTCGCCGGCCTTACTGATTTTGTCCAAGAGAACCTTAGCGGAATCAGGGTAGTAAAAGCTTTTGTCCAGGAAGAAGCTGAACTTGGAAAGTTCAAGGATTCGAATGAGACCCTTATTGCCGCTAACATGCATTTAGTGAAGGTATGGGGCCTTTTCTGGCCTTTGGTGCAGTATCTCTCCGGGCTCAGTTTTGTGGTAGTCCTTGGCTATGGTGGGAAGCTGGTTGTACTGGGAGACATAAGTCTCGGTGATTTTGTTGCGTTCACAGGGTATCTTGGGATGATCATATGGCCAATGATGGCAATAGGCTGGGTAGTCAATATCCTCCAGCGCGGTATGGCATCCATGGACAGGCTTAATAAGATATTCGATGTGATGCCGAAGGTGAGAGACCGTGATGATGCAGCTGATATCTTGGAAATCTCCGGAGAGATTGAGTTTAGGAACTTGACGTTTAAGTATCCTGAGGCATCTTCTCCCACGCTTCGCGGGATCACACTGAACGTACCCCGGGGTAAGACTTTGGGCATCCTTGGGCGTACAGGCAGCGGGAAATCAACTCTTACAAATCTTCTTGTCAGAGTCTGGGATCCTTCTCCGGGAGAGCTTTTTATAGATGGGACAGATATCAGGAAAATACCCTTAGCGGTATTAAGAAGAGATATCGGGTACGTGCCGCAGGATAATTTCTTGTTTTCTACAACACTTGAACAAAACATCGGATTCGGAGCTTCTGAGTTCTCCAGGGAAGACGTGGTGCAGGTTGCTGAGATTGCAGGCGTAAGAGACGATATCGAGGCGTTTCCCGATGGGTTCGATACAGTCATCGGTGAGAGAGGAGTAACTCTTTCCGGTGGTCAGAAACAGAGGGTCACAATAGCGAGAGCGCTCATTAAGGACCCGAAAATCCTAATCCTTGATGACTGTTTTTCTGCGGTAGATACAGAAACCGAAGAGAAGATTTTAGAGTCGCTCAGAGATGTCAGGCAGGGCAGGACGACGATTCTGATATCCCATAGGATTTCTACTTTGAAGGAAGCAGATGAAATCATAGTGTTAGACGACGGGGAAATCGTAGAGCAGGGAGATCACGAGTCCCTTGTGGCTGCCGGAGGGCTCTATGCGGAGATCCACAGGCGACAATTGCTGGAAGCTGAACTCAGCTCTGATGAGGAGATATAA
>MGAJBKAG_00014	
ATGGCTATGCATCATGAAGATGAAGTAGTGGGAAAAGCATACGACCACAAGCTGATGAAAAGGCTTCTTAAGTACGCACGGCCGTACAAGTGGTTCCTTGTAGGCTGCGTGCTGCTTTTATTAGTCATTACAGGACTGGATCTCCTGCAGCCTTATCTGATTAAAGTTGCAATAGACAATCACATGAACGCCCTCACCCAACCTATGGTTGTATTTACGCCCGGCAAGGAGCCTCGTCCCGGTATCTCCTTCGATGGGTATATATTTGTCCGCGAAAGAGAGCTGGGCGACAAGTACATGCCGGATTACGAAGGCTCCGCCGTGCCTGTAAAGGCTGAAATTGAAGAGGACGGGGACACGTACTACCTGAGAATCCAGTCACCCGACGGAGATGTGGAGATTCGTGAGCTTACAAAAGACGATTTGCAGGTATTCAAAGCGTATGATATTCGTGCTGTGATAAGGTTGGGCCTTATACTCCTTGGAGCTTTGACTCTGGCCTTTATCCTCAATTACATACAGGTTTATGTCCTTCAGTATACAGGCCTTAGAATCGTCTCAAGCATGAGGCAAGAGGTTTTCGCGCATCTTCAAGCTCTGTCACTGGCTTTTTTCGACAAGAATCCAATCGGCCGCCTTGTTACCAGGGTAACCAATGATATGGATGCACTGAATGAAATGTACACAGCTGCCCTGGTGAACTTGTTTAAAGACGTCTTTCTTCTTGTAGGAATCATAGTAGTGATGCTGAGGATGAATGTCGAGCTTGCCGTTGCGAGCTTTGCCGTTCTCCCTGTGATAGTTGTTGTTACAGCGATGTTCCGTACTAAGGCCAGGCAGGCATATAGAGCTGCCAGGGTAAGGTTGGCAAGGATCAATGCGGCTTTGGCAGAAAATATTTCCGGGGTGCGCATAATTCAAATCTTCGGCAGGGAGAAGGAGAAATTCCAAGAGTTTGACAGGGTTAATCACGACTACCTTGATGCATCTATGCGAGAGCTGAAAGTATATGCAGTTTTCAGGCCTGCCATGAACTTTATCTCATCCTTTGCACTCGCCCTTTTGATCTGGTTTGGCGGTAGGCGCGTATTGGGAGGAACCCTCGAATTCGGCGTGCTTTTTGCTTTCACCAACTACTTGGAGCAATTCTTCCGTCCGATTAATGACTTGACAGAGAAGTACAATATTATGCAGGCTGCCATGGCTTCTGCAGAACGTATTTTCATGCTCCTTGATTCCCGGGAGCTTGAGCCTGAGCCGGAAAAACCTGTTGTTTTCCCAAGGCCAAGAGGGGAGATTGAGTTTGAGAACGTATGGTTCGCGTACAACGACAACGACTGGGTCTTAAAAGATGTCAGCTTCCGTATTGAACCGGGTGAAACCTGCGCTTTCGTCGGTCATACCGGGGCAGGAAAGACCTCCATCATCAGCCTGATAGGACGGATGTATGAAATATCCAAGGGGCGAATACTCATTGACGGGGTGGATATCAGAGACATACCTACTCAGGAGTTGCGGCGCCACATAGGTGTAGTGCATCAGGATGTGTTTTTGTTCACAGGGGATATAAAGACCAATATTGCCCTGGGTGACACCGGTATTAGCTTTGAAGAGGTGCGGGAAGCAGCATCCTTTGTAAATGCGGACAGGTTCATATCCAGGCTGCACGGAGGATATGACGCAGAGGTCAGGGAGAGGGGTGCTACATTATCTGCAGGTGAAAGGCAGCTTCTTTCGTTTGCCAGGGCATTGGTGAGAGACCCGGCTATACTCGTCTTAGATGAGGCTACCGCGAACATTGACACTGAAACCGAAGCTCTTATTCAGGATGCTCTCAAGAGGTTGACCAGGGGAAGAACTACGCTTGTCGTAGCTCACAGGCTCTCAACGATTCAGAATGCAGATAAAATCATTGTGATTCACAAAGGAAGGGTCAGAGAGATAGGGACCCACCAGGAGCTTCTGGCAAAGCGGGGCATTTACTACCAGTTGTACCTCCTTCAGTACAAAGAACAGATAGGTGCATAA
>MGAJBKAG_00015	
TTGCCGGGATTCGTGTATGTTGACGAGAACTGCAACAAGTGCGGTTTATGCATTTCCGTATGCCCTGTTGAGGCCATATCCTTTGCGGGGGATAAGATCGTCGTAGACCCGCAAAGGTGCGACGGATGCGGTAAATGCTTTAGAGTCTGCCCTGAAGAGGCATTCCGGCTAAAAGACGATGTTAAAGCCGTTCTATGGGTGCTGGCTTCAGGTGAAGAAGTCTCAAGCGATCTTGACGAAGCGTTTGCCAAAGCCCTTCCCGGTGTGGGCAAAGGCCGCATCAGTGAAGCCGCCAGGCTCCTCTTATCCTGGAAATCCCATGAGAACGGTAAGTCACGGAGGCCCTCTGAAAACGCTGTGATTGCATACAGCGTAGAAATGGGGAAGATTCTGGACCTGGCGGCAAAGGTAGCCCAGGTCAATTCGACTGTTCTGATTTCAGGTGAATCAGGCGTAGGGAAAGAGGTAGTCGCAAGATTTGTCCATAACGTAAGTCTTCGCAAAAACGGCCCGTTTGTCACGATAAACTGCGGAGCGATTCCTCTGAATCTCCTGGAATCGGAACTGTTCGGGTATGAAGCCGGTGCGTTTACCGGCGCGAACCGTCAAGGCAAACCCGGGATGATTGAAACTGCGTCCTCAGGTACACTTTTTCTCGATGAGATATCTGAACTCCCTCTCGATCTTCAAGTAAAGCTCCTTCAGGTAATCCAGGAACATCGCTTGATAAGGGTAGGCGGCATAGAGCCTATCGACGTGGATATCAGGATTATTGCAGCCACCAACAGAGACCTGGCAAAAATGGTGGAAAAAGGGGAGTTCCGTGCAGATCTCTACTACAGGTTGAATGTAGTCCCCATAGTCATCCCACCTCTCCGGGAGAGAAGAGATGACGTCATTCCCCTTATCTATCACTTCTTAGCAAAGCACAACAATGCCCACCGGTACAATAAGACGATTTCCCGAAAAGCAAGGGAAGTATTGACAAAGTATTCCTGGCCTGGGAATGTCAGAGAACTTGAGAATCTCATAGAACGGCTTGTGGTTACAGTTGAAAGAGATGAAATTGATGTAGAAGATCTGCCTGATTATGTCAAGGGTGGATCCGGTGATCAAGGCCCAAAGGTGATAGTTGAAGGAGTGATACCTCTTCGGCAAGCTGTAGAAGAGGTTGAAAGACAGCTCATTAAGCATGCCAAAGAAGAGCACGAGACTACCTACGAAATGGCGGAAGCCCTCGGGGTGAACCAATCTACCGTTGTCAGGAAATTGAAGAAGTACGCGAAGCATGCCAATTAA
>MGAJBKAG_00016	
ATGGCCTGTGAGACGTGTACATGCGTTGATGAAATCACTGAGGAACAAAAGGAGAAGATCAGGGAGATAATCGGTAGCTACAAAGGAAAACCGGGCGTCCTAATCCAGGTTCTCCATGAATGCCAGCAAGTTGTAGGTTATCTTCCCAGGGAAGTCCAGGCTATGATTGCTGAGGGATTGGATATTCCCCTCAGCGAGGTCTACAGTGTTGTAACGTTCTATGCATTGTTTTCCCTTAAGCCTAAGGGAAGAAACGTCATCAGTGTTTGTAAAGGGACAGCATGTTATGTCAAGGGTGCCGACGACATCATGGAAAAGCTTGAAGACGAGTTAGGGATCAAAGGCGAAGACACCACTGATGACAGGAGGTTTTCAGTGGAAGTTGTAAGGTGTATGGGTGCTTGCGGTCTTGGACCCGTGGTCAGAGTCAATGAGGACATATATGCAAGGGTCAAGCCGGACAGAATCATGGAAGTCCTTGACAAGTATGAGTGA
>MGAJBKAG_00017	
ATGGGTTCATACAGGGCACATGTCCTAGTTTGCGGCGGAGCAGCTTGTGCCTCGTCAGGATGCAAAGAAGTTGAACAGGCGCTTAATGATGAAATCGCCAAGCAAGGCCTCAGAGATGAAATTCGCGTTATCGTTACAGGATGCATGGGTCCTTGCGAATTAGGCCCTATTATCATTGTCTATCCGGAAGGGGTCTTGTACAAAAGCCTGAAGCCGGAAGATGCTCGTTTGATAGTCACCGAACACCTTCTTAAAGGAAGAATAGTTGACAACCTTCTCTATGTAGCCCCGGATACGCAGCAAAAAGTCCATTCGTATTCGGACATGGTCTTCTTCAACAGGCAAGTGCGGATTGCCCTTAGAAACACAGGCAAGATCGACCCTTTGAACATAGAGGAGTACATAGCTGAAGACGGATACAGGGCGCTTGCTAAAGTCTTGACTGAGATGACTCCCGGAGACGTCATTGATGTCCTGAAACGTTCAGGCCTTCGAGGAAGGGGAGGAGCCGGGTTCCCCACCGGCTTGAAATGGGACTTTACCAGGCGGGCCAAGGGAGACCAAAAGTATGTGGTATGTAATGCTGACGAAGGCGACCCAGGCGCATTCATGGACAGAAGCATCATCGAAGGTGACCCCCACACGATAATCGAAGCAATGGCGATCGCAGGCTACACTGTCGGCGCAAATCAGGGATACGTCTATGTCAGAGCAGAATACCCGTTGGCAGTTGCCCACCTTAGCCACGCTATACAGCAGGCCAGGGAATACGGGCTGTTGGGTAAGGATATCCTCGGCAAAGGTTTCGATTTCGACCTTGATATCAGGGTAGGAGCAGGAGCCTTCGTATGCGGAGAAGAGACTGCGCTCCTTGCTTCAGTGGAAGGAAGACGCGGAGAGCCGAGACCAAGGCCGCCTTTCCCTGCTACTAAGGGATTGTTCGGCAAACCGACACTCCTCAATAACGTTGAGACTTACGCAAACATTCCTCCGATAATCCTCAACGGTCCTGAATGGTTTGCGGGCATCGGGACTGAGAAGAGCAAAGGCACGAAAGTGTTTGCTCTTGCAGGAAACATCAACAATACAGGCCTTGTGGAAGTCCCCATGGGAACACCTTTGGGAGATATCGTTTTCGATATCGGCGGAGGAATTCCAAACGGCAAGAAGTTTAAGGCAGCACAGACCGGAGGCCCTTCCGGCGGGTGTGTACCTGCGGAATTCCTTAACACACCGGTGGATTATGAGTCCTTGACGCAGCTTGGGACGATTATGGGCTCAGGCGGTCTTGTTGTCATGGACGAAGATACATGTATGGTAGACCTTGCCAGGTTCTTCTTAGAGTTTACACAGGATGAATCCTGCGGCAAGTGTGCTCCGTGCCGGATCGGTACAAAGAGGATGCTGGAGATCCTCACCAGGATCACCAGGGGAGAGGGACGTGAAGGAGATATCGAGCGTCTCATCAAACTGGGAACCTGGATAAAGGAGACAGCCCTTTGCGGCTTAGGACAGACTGCCCCGTCTCCTGTTCTGACTACCATACGCTATTTCAGAGACGAATATGAAGCTCACATAAGGGACAAGAAATGTCCTGCATCTGTCTGCGCTGCTTTGTTCGAGTCGCCTTGCCAGAACGCATGTCCTGCAGATGTCGATGTCCCGAGGTACATCAACCTCATCAAGCAGAAGAGATATCAAGAGGCTGTAAAGCTGATCAAAGAGAAAAACCCGTTCCCTGCGGTGTGCGGCCGGGTTTGCACCCATCCGTGTGAAGGCAAATGCAGGAGGGCTCAACTTGACGAAGCAGTTGCAATATGTCAGCTGAAGAGGGTTGCAGCCGACTATGAACTGGAGAATCCCATTCCTGTGGAGAAGCCGGAGGTTCAAAAAGGCACGAAGGTCGCGATTGTCGGTGCAGGCCCTGCAGGCCTTACTGCAGCTTACTACCTAGCTCAGCTGGGACATGACGTTACAGTATTTGAAGCCTTACCGAAACCGGGCGGCATGTTACTTGTGGGAATCCCCGAATACAGGCTGCCTAAGGACATCCTGGAAGCAGAGATCAATTACATCGAGAGAATGGGAGTCAAGATACGGACAGGAGTTAAGGTAGGCAAGGATGTGACAGTCGATGACCTTAAGGCCGACGGGTACAAGGCAATCCTCATTACAGTCGGTGCCAATGTCAGCCAGAAAATGGGTGTTCCAGGCGAAGACCTACACGGTGTAGTGGGTGCGGTTGAGTTTCTCGCCGATGTGAATCTAGGCAAGAATCCTGAGGTCGGCAAGAAGGTCGCAGTGATAGGAGGAGGAAATGCTGCTATAGACGCAGCCAGAACTGCTCTTCGACTGGGTGCGGAAGAGGTCCATATCATCTACAGACGTCAGCGTGAAGACATGCCTGCTGACAAAAGGGAAATAGAAGAAGCTGAACATGAAGGGATTAAGATACACTTCCTGACTGTACCCACTAAGATGATTGGCAAAGACGGGAAACTCACCAGCATGGAGTGTGTCAGGATGTCCCTCGGAGAGTTCGACCGCACCGGGCGGAGACGTCCTGTTGAGATCGAAGGGTCCAACTTCATTGTCGATGTGGACATGGTGATTCTGGCCATCAGTCAGAGGCCGGATATGTCAGTCTTGCCTGAGAGGTCGGGAGTGGAGACCACAAGGTGGTCTACGGTAGTTGTAGACCCACGGACTCTAGCCACAGGAGAACCTGGGGTATTCGCAGGCGGCGACTGTGTGCACGGGCCGGACACTGTAATCCAGGCAATAGCAGACGGTAGACGCGCCGCCATAGAAATCGATAAGTACCTTGGCGGGACCGGAGAGATTCCTGTCAGCCCTGACCTTGGTAGGGAGCTGGTAGGTGAAATCCATGAGGAGCATATGCCAAGGCAACATCCAGGTGTGCTACCCGTTGAGCGGAGATACGGCAACTTTGACGAAGTTGTCGACAAGTTTACCGAGGCTGAAGCAATTTTTGAGGCTTCGCGCTGTCTCCGGTGCGACGTGAAGGACTAA
>MGAJBKAG_00018	
ATGGATATGCTTACTGTAACTATAGATGGTATTAAGGTTCAAGTGCCCGCAGGGTCAACGATTCTAGATGCGGCGCAAAAGGCCGGGGTAGACATACCTACTCTGTGTTACTTGAAAGATATCAATGTTGTGGGAGTCTGCCGTGTATGTGTAGTTGAGGTCGAAGGTGCCAAGTCCCTGCAGGCCGCGTGTGTTACTCCTGCATCCGACGGGATGGTAGTCCGGGCGAATACGCCTGCAGTGCGTGAAGCTCGAAAGACTGTTTTGGAGCTGATAATATCGAACCACCCGTACGAGTGCCTGACTTGTCAACGGTCAGGAAACTGCGAGCTTCAAGCTATGGCAGATAGGTTTAACATCAGAGGCATTGAATATGAAGGCGAAAAGAGCGAGTTTCCTCAGGACTACTCGAGCCCGTCAATTATCAGAGACCCCAACAAGTGCATCCTCTGTAGACGGTGCGTAAGCGTTTGCCAGGAAGTCCAATCTGTCAACGCCCTTGCACCCAATGACAGAGGGTTCAACACAGTGGTCGGGCCTGCGTTTGAAGACCCGATCATGCAGGCTGTTTGCACCAATTGCGGCCAGTGTGTTCTTGTATGTCCTGTGGGGGCTCTCGTTGAACGCGATGCAACAGAAGATGTCTGGGCTGTCTTGGCTGATCCTACTAAGCACGTAGTTGTTCAGACTGCTCCTGCAGTCAGGGCAAGTATCGGAGAAGAGCTGGGTATGCCGGCCGGTTCCAGGGTCACAGGGCAAATGGTTGCAGCTCTCAGAAGGCTTGGGTTTGACAAAGTCTTCGACACAGACTTTGCAGCAGACCTCACGATTATGGAGGAAGGGCATGAGTTTTTGGAGAGGCTCAACACCGGAGGCGTGTTACCTCTTATTACCTCATGCAGCCCGGGCTGGATCAAGTTCATTGAGCACTTCTTCCCTGAGTTGCTGCCACATGTGTCAACATGCAAGTCTCCTCAGCAGATGTTCGGTGCTCTTGCCAAGACTTACTATGCTGAGAAGGCAGGCATAGATCCCAAGGATATAGTCGTCGTTTCCATAATGCCGTGTACAGCTAAGAAGTTCGAGGCCCAGAGGCCTGAAATGACGTCAAGCGGGTATCCTGATGTAGACATCGTCCTGACCACAAGAGAGCTTGGGAGGATGATACGGGAGGCAGGCATCGACTTCCAGTCCCTTCCTTCTGAAGAGTTCGATGACCCCCTTGGAATATCTACCGGAGCAGGGGTTATCTTCGGCGCGTCAGGCGGTGTAATGGAAGCTGCTCTCAGGACCGTGTACGAAGTGGTCACCGACAGGGAGCTGGAGAATATCGATTTTGAGGATGTAAGGGGTATTGAAGGCTGCAAGGAAGCCCAGGTAGATATCGATGGCACTGTTGTCAAAGTGGCAGTGACCAACGGGCTGGCAAACGCAAGGAGGCTTCTGGAGCGCATTGTCAAAGGTGAAGCCGATTATCACTTCATCGAGATAATGGCATGCCCCGGCGGCTGCATAGGCGGAGGCGGGCAGCCGATACCTACTGATACGGAAACCAGATTAAAGAGGATCAGTGCAATATATGAGGAAGACAAGGACATGCCGCTTCGCAAGTCTCACCTGAATCCCTGTGTGCAGCAGCTCTACAAAGAGTTCCTTGGGAAGCCTTTAGGTGAGAAATCCCATGAACTCCTTCACACTCACTATACACCCAGATCCAGGGTATAG
>MGAJBKAG_00019	
GTGGGTTTTGCCACGTGTCTTAGGGATGCTCTGTCGAGACAGAGTACCGCCCGAAAGTGGACAGGGTCAATGCTTGTTCTGGGTTTGTTTTTGGTCCTGTGTAGTGTTTTTGCAGGTTTGCCTATAGCCAGGTGCCTAGCTTATGAAGGGATTCCCGGTGATGCGGTAGTCTTGGAGCTTACTCTGGAATCAGAGAAAACCCATAAGTATCAAGTTCTGATAAGTGAGACAGTGTATAGAGATGGCGAGAGAACGACAAACCTCTACAGAGAGGATTTCAGAATAAAGGAGACTGCTGTTCCGGGCGATAAGATTCTAAGGACTGTTGTCTGCGTAGGAACTGTGACTCCGGTTGGTGACCAAATCCTGAAGTTGGAGCCTTCAGGCTATTATACAACTGTGGACAAGTCAGGCCGAATCGTTGAGGTCAGGGAGCTTAAGCCTTGGGACGGACGGCGTTTTGAGACTATTTGGATGAGCCAGGTGCTTTTGCCTGATTATCCTGTTCGCCCCGGAGATACATGGACTGTAAACGATACCTTTTTCTCAATGACTACTTCAGAGAAGACATATGAGAAACGAGCCTACCGTTACCTTGGAACTGAAGATCTGGGTTCGGTGACTGCATATAAGATTGGATATGAAATCGTCGGTAAGAGCCAGGATGAACCGGAAGATTACACCTATGTTTCCACAGGCACTTTCTATTTGGCTTCAGGAGGCCTTGTGAAGCTGGAAGCATCTGAAATGGTGACCTTCGGCGGAGGTTCCGGGGATTCCAAGATCATTACCATGATACAGATAAATGCTGTTCAGTAG
>MGAJBKAG_00020	
ATGATTCCATGTCCCAACTGCGGAGCGGAGAATCCGGACGGAGCAGAACGTTGCGAGAACTGCAAGGAGCAGCTGGTGCCCATTGTACCGGGTAAGACCAGTGTAATAATACATGAGACTCCTAAGCTGCCGTTCATTAAGAGAGCCCCTTTTAAGAAGGGATAG
>MGAJBKAG_00021	
ATGTTCAGGAAAGTTGAGCCGGGAACGAACATACCTCAGATGGAAGAAGGAATCCTGGAATTCTGGAAGGAAAACAACATTTTCGAGAAAACCCTGGAAAAGACGAAGGATGGGCAAAGGTTCGTATTCTACGAAGGCCCGCCTACAGCAAACGCCACACCCCACCCGGGACATGTGCTTACTCGCGTGATGAAAGACCTTATTCCGAGGCACAGGACAATGTGCGGGTACCATGTGCCCAGGAAAGGCGGGTGGGATACCCACGGCCTTCCTGTCGAATTGGAGATAGAAAAGGAATTAGGAATAAGCGGTAAGCCACAGATAGAAGAGTACGGCGTTGAGAAATTCATTGAAAAATGCAAGGAAAGCGTATGGCGCTATAAGAGAGAGTGGGAGCGCATGACAGAACGCGTAGGCTTCTGGGTTGATTTGGAGAATGCCTACGTGACGTATGAGGACTACTACATTGAGTCTGTTTGGTGGGCTCTGAAGCAGATCTGGGAAAAAGGCCTTCTTTACAAGGGGCACAAAGTGGTTCCCTATTGTCCCAGGTGTGGAACGGCTTTGTCCAGCCATGAAGTTGCCCAGGGCTATCAGGAGGTTGAAGACCCGTCTGTTTACGTCTTATTCTCACTAAAGGATGAAGATGATACTGCATTTCTTGTATGGACGACGACTCCTTGGACCCTCCCGTCCAACGTGGCCTTGGCAGTCAATGAAGGTGCAGATTATGTCAAGATCAGAATGGCCAAGACAGGCTCGAACCTGATCCTTGCAAAAGAGCTCTTAGGTTCTGCCATTCCGGAAGATGAAGAATACGAAATCATAGACGAGTTCAAAGGCAAGTCTCTTGTTGGAAAGGAGTATCAGCCTTTATTCAGGTATACTGAGCCTTCGAAGAAAGCCTGGTACGTGGTGGCTGAGGACTTTGTCACCCTTTCAGACGGTACAGGCATAGTCCATATGGCACCTGCGTTCGGTGAAGACGACATGAATGCTGCGCTAAATCATGACTTGCCTGTGGTCCAGCTGGTGGATGAGGAAGGAAGGTTCACTGAGGAAGTATCTGATTGGAAGGGCATGCATGTCAAGGAAGCCGATCCTCTGATCATAGAACATCTGATGAACAGCGGACGCCTTTACAGGAGCGAGCAGTACAGCCACACGTATCCGTTCTGTTGGAGATGCGATACACCTCTCCTCTATTATGCCAGGACTTCGTGGTTCATTAAGACGACTGCAGTGAAGGACGCCTTGCTTCGCAACAATAATGCAGTCGCGTGGCACCCTGAGTATATCAGGGACGGACGCATGGGGAACTTCCTGGAAAACGTGATTGATTGGGCAGTCAGCAGGGAGCGTTACTGGGGTACGCCTCTCCCGATCTGGATATGTGATGATTGTGAATATACCCATTGCGTAGGCAGCATTAAAGAACTCAAAGAAATGGCTGTTGAGCTTCCTGAAAGGTTGGAGCTCCACAGGCCGTATATAGATAAGGCGCGTCTTTTGTGCCCTAAGTGCGGCGGCTCTATGACAAGGACCAAAGAGGTTATAGACGCATGGTTTGACTCAGGGTCCATGCCTTTTGCCCAGTGGCATTACCCTATGGAGAACGTTGATACGTTCAAATGTAGTTTCCCTGCGGATTTCATAAGTGAGGCCATAGACCAGACCCGTGGATGGTTCTACACATTGCTTGTCATCTCAACTCTTCTTTTTGACGAGCCTCCGTATAAGAACGTCCTTGTCCTGGGACACGTACTTGACGAACAAGGCTTGAAAATGAGCAAGAGCAAGGGGAATGTGGTGGATACGTGGGAGGTATTCAACACATACGGAGCCGACGCGTTCCGCTGGTATCTCTATACTGTCAATCCTCCCTGGAACCCAACGCGGTTTTACCTTGAAGCAATAAAAGAATCGCAGCGCAAGTTCTTGTCAACTCTATGGAATGTCTATTGTTTTTACGTCCTTTACGCAAATGTGGACAAGTTCGATCCTCGGGCCTATGAATTGCCGGTGGAAGAGAGATCAGTTCTGGATAAGTGGATAATCTCCAGGTTTAACAGTGTTGTAGATATGGTCCAGACTGAGCTTGAAGCCTACAGTATCACACCTGCAGCCAGGGCCATAGAGGAGTTCGTGGACGATTTGAGCAATTGGTACGTAAGACGTTCCAGGCGGCGTTACTGGGGCAAAGGAATGCCTCAAGATAAGGTCGCTGCGTATCTCACTCTCCACGAGATCCTGGTGGGGCTTTCAAAGTTGCTTGCCCCCTTTACTCCTTTCATCTCAGAGGAGATATACAGGAACCTTGTGGGAGAAAGAGTGGAAGGCGCCCCTGAAAGTGTTCACCTTTGCGACTACCCTGTCTGTAATGAGGAGCTAATCGATTCAGACTTAGAGCGGAGCATGGCAGTTGCGAGGAAGCTTGTGACGTTAGGCAGAGCTGCAAGGAACAAAGTCAATATTAAGATCAGACAGCCCCTCAGTGAGATGCTGATTGTCCTTTCTGACTCAGCTGACGAGTTGGCTGTGCGCACGTTGGCTCCCATTATCAAAGACGAGCTGAATATCAAGTCCGTTTCCATTGCACAGGATGCCGGCGAACTCATGGACTACAGGATTAAGCCCAGGTTTGACCTTTTGGGGCCGAAGTACGGGAAGCTTATGAAAGACATTCAAGCAGGACTAGGGAGCTTGGATCAGAGAGAAGTTGTATCTAAGCTTGAAAGCGAGGGAAGCGTCAAGGTTCCTTGTGGCGGGGAAACTGTTACTATCTACAAAGAAGAACTGGTTATTGAAACTTTTGAGCGGGAAGGCTTTGCTATCGAGAGCGAAGGAGGCATTACATGCGCTCTTAGAACCGCGCTCTCTCCTGAGCTCATTATGGAAGGCCTTGCCAGGGAAATGGTGAACAAAGTCCAGACTATGCGCAAGGAAGCCGATTTCAATGTTGAGGACAGAATCGTCACTCGTTTCTGGTCTGACAGCGACGTAGAAGAGGCGTCTACGCTCCATAAGGACTATATTATGGAAGAGACTCTTTCAAAGGACCTGATATACGCAGGTAAGATAGATGAGGCAAAACCGTGGGGCGAGTACAGCCGCGAGTGGGACCTTAACGGACACTTGACAGTAATCGGCATAAGCCGCAAAGAGGAGGACTGA
>MGAJBKAG_00022	
TTGGACCGAATGGCCCGGAAGCGTGAGGTCAGCGCTGGGATAGCAGTATTTTCCGATGACAGTGTTCTTGTCATAAGGAACCGGTTCGGTGAATGGACTTTACCTAAAGGTAAGATAGAACCCTCTGAGACGCCCAGGGAGGCTGCTCTGAGGGAGGTTTTGGAGGAAACAGGGGTTAGTGCGAAGATCATCTGTGCCTTGGGTACGACTGAGTACACATACGTGTCGGAAGTCACAGGTGAGCCTTGCGACAAGACTGTGTACTGGTATTTGGGAGTGCCGGAAGGAGATGATCTGCCTAACCCTCATACAAAACCTCAAGAAGAAGAAGGGATCTCTTGCGCTGAATTTATCTCATGGGAGCACGCGCTGGAGATACTGACTTATGAAGATACGAAAAATCTTGTGATGATGGCAGGAAAGCTCTTGCCTGCGCTGATTCGGGAAAAGCGGGAGGGAAGGAAAACCCATGAGGTTAGGGATTATCAGTGA
>MGAJBKAG_00023	
ATGAGGTTAGGGATTATCAGTGATACCCATGGTTCCCTGGAGGCATGGAACAGATGCCTTCAGGTTCTCGGGGATATAGACTTGCTTCTCCATGCAGGAGACGTGCTGTATCACGGTCCGCGGAATCCGCTGCCCGGCGGATATGGCGCCAAAGACCTGGCGGAAGCTATTAATCGATATTCCGGAAGGCTCGTTATTGCACGGGGCAATTGTGATGCAGACATTGATCAACTTGTCATAGATGTGCCGATTCAAGCCCCTTATGCCCTAGTTGTTGTAGACGGTGTATCAATAATGGTTACGCACGGACATATGACTTCACAGGATGAACTCGCCGAACTCATGAACCGGTTCAAGCTTGATATCATAGTGACAGGCCATACCCATGTTCCCGGCATAGTCAAGCCTTTCGGAGACAAAGGCGGTGTAATTGTTAACCCGGGCAGCCCCAGCTTGCCGAAGGCTGCGGAAGGGCGCGGAACTTGCGCGCTTATCGAAGACCGGGCCATCAGGATTATCTATATAGATGATGGCTCAGATGCTATGGTGTCCCTATGGTGA
>MGAJBKAG_00024	
ATGTACCGAAGCCGTTGCCGGGAGACCTTGATATTTCTACTTATCGCAGCATTATGCATTGGGATGATCTGCTCTGGCGGAGTTACTGCAAAAGACTCTACGGGCCCCAGAGTGGTTCAGGTTTATCCGTCAGATGGAATGGAGTATGTTCCTGTGGATACTTCCATCCATATTGTGTTCAGCGAACCTATGGATGAAGACTCAACGATTTCAGCGATTTCCATATCTCCTGCTCCTGACTTCAGTGCGAGAAGCTGGCAATTTTTGCATGATAACTCGGTTCTCGTTGTCACTCCTTCTCGTCCTCTGAAATACTCCACTACCTATACTGTGACTATAACAAGGGATGCGACAAGTTCCGACAATATCGAACTGCGTGATGATTACAGGTGGACATTCACTACTGTTGAAAGCCCGGCGTCACCTGTTGAGTTGCCGAGGAACGGGGGATTCCAGGAAGGGGACATTACAGGCTGGACATGGTCGCACACGGAAGAGCGAGGTGCCAGAGCTGCCCAGTGGAAGGTAGTGTCAGAAGGGGATAGGGAACATGTCCTTGCTGTGTCTCGTCCGCCTACTTTTGAGATGGGCAGTTGCAGCTTAGAGCAGGCAATACACACTGAAGTTCCGCTCACAGGCTTGGTTTTTCTGTCCTTTGACGTGTTGATAAGCGATTATACGCTTAAACAGTATGACCCCGGGGATACCTATCCTCTGAAAGTCATCGTTGATTATGTGGACAGAGATGGGAAAGACCGATCTTTTGAAAGGGTGTTCTACTACCACATGCCTGTTGACGGAGGAATTGCCCGTAACGCTGAATTCGTTGAGCTTGGGAAATGGACTAACAGGTCGTATAACTTGAGTGCAGAAGTCTATCGGCCTTCATATATCAAATCCATCAAGCTGGAGTTTTCAGGCTGGTCGTGGCTTTGCATGGTAGATAACATAAAGTTCGTGTGGTAG
>MGAJBKAG_00025	
ATGGGAAGAGATGTCAGCACCGAACTTGGCCAGATTACTATCTCAGATGAGGTGATAGCTCTCATCAGTGGGATGGCTGCAACTGAGTGTTATGGCCTTGTTGGGATGGCGTCGAGAAACATTCAAGACGGGATAGCTGAACTCCTCGGCATGGATAATATGGGCCGAGGTGTTGAAGTGAAGCTTGCCGGCGATGAGGTCGTAATAGGCTTATACATCATAGTTGAATACGGGACTAAGATCACTGAAGTAGCCCACAATGTTATGAATAAGGTAAAGTACGTTGTAGAAACGATGACAGGCCTTAAGGTCTCGAGGGTTAATATTACTGTACAAGGTGTGAGAGTAACACATGCCCGAGACGACGAAGGTGAGTGA
>MGAJBKAG_00026	
TTGGGGCGGACTTTACTTGATGCAGAAGACTTCGCACGTGCCATTTCTGCCGGGACAGAATGGTTAGGAGCAAACAAGGAACTTGTTAATTCGTTGAACGTGTTTCCTGTTCCTGATGGGGATACAGGCACGAATATGCACCTGACTCTGTTGGCTGCCGTACGCGAGATCAGCAAGGTTCAAGGTAAGACCTTATCTGATATAGCTGAAGCGGTAGCACTGGGTTCTCTGATGGGGGCCAGGGGTAATTCAGGTGTCATCCTTTCCCAGCTATTAAGGGGATTTGCAAAGGGTGTTGAAGGCAAAACCACCCTTGATGTGGCAGGCCTTGCCCGAGGGCTGCAGGTAGCCGCGTCTATGGCGTATAAAGCGGTTATGAAGCCTGTGGAAGGTACAATGCTGACAGTAGCCCGGCAAGCTGCTCGTTCCGCTGTGGAATGCAAGCGGAACAACCTCGATATGGTTCAAGCGGTAGAAAAAATCCTCAATGATGCCCAGGACACCCTTGAGAAGACCCCTGAGATGCTCCCAACACTCAAAGAAGCCGGTGTTGTGGATGCAGGCGGGCAGGGGTTGGTATTTTTCTGGGAAGGGTTTGTAAAGTCTATTCGAGGGGAAGCAGTGTTTGCAAGGCGGGATGCCTTGGTTGCCGTTCCTCAGAAAGCAGATAGCAAAGTTGCTGCAAGAAAAGCTAAAGAAGAAGAAAAAAGACCTGATTTGGAGTTCAGGTATTGCACAGAGTTCCTTGTGAAGGGGAAAAACCTTCCCCTTGACATGCTTAGACAAAACCTCACCAGGTTTGGCGATTGTGTCCTGGTTGTAGGCACAGATGACGTGGCAAAGGTACATGTTCATACCAACCATCCCGGACAAGTGCTGGAGCACTGCATTCGCCTGGGCGAACTGCATGAGATAAAAATAGATAACATGGCATACCAGCACAATGAGTTCGAAGAGGCAAAATCTAAGCGTGACAGGGTGGTCTCTATTGATTCCGGTGATGATGAACAGGATTCCCGGTATAAGTCAGGTGGAGCAGGGGAGGCTAAACCCAAGGAACAGAAGGTGGAGAAGCCTGTAGGGGTTGTAGCTGTAGCTGTCGGAGAAGGGCTCTCAGAGATCCTCAAGAGCTTAGGCGCTGACGTTATCGTTGAAGGCGGACAGACGATGAATCCCAGCATTGAGGAGCTGAGGGATGCTGTCTACCAGGTGGCAGCAAAAAGTGTCATTATCCTGCCTAACAATGGCAACGTCATTCTTACGGCAGACAAAGTCAAGGAGATTGTATCTGACATTGAAACCGTTGTAATTCCGACGAAAACGATCCCTCAAGGAGTTGCTGCCCTGGTAACTTACAATCCTTCTGTAGATGCCGAATCTAACCGTAGGTCCATGGAAGACATGATATCACAGGTTAGCACAGGTGAGGTTACTTACGCGGTCCGTGCTTCCTCTGTGAACGGATTCTCCATCGATGAGAAGGATTTCATCGGGATAAAAGACGGGGAGCTGTGCTCAACAGGGAAGGATCGAAATGAAGTCGCTATGAGCCTTGTCAGCCAGATGGTGGACTCTGATACTTCCCTGATAACCATTTACCATGGTAAGGATATTCGCTCTGAAGACGCCAACGAACTGGCAGAACGACTTGCTGATGTCTATCCGTATCTGGAGATTGAGGTCCACTACGGTGGACAGCCAGTGTATTACTATATTATTTCCGCTGAGTAA
>MGAJBKAG_00027	
TTGCGGGTTATCGGGGGGAGCGCTAAAGGACATCGCCTGGTCGGAGCAGGAAGTGGAAGAACGCGTCCTATCCCCGACAATGTGAAAAAGTCTTTGTTTGATATTCTCTCTCCGGATATTCCCGATTCCAGGTGTCTCGACCTTTTTGCAGGAACCGGTGCAATAGGGATTGAAGCATTAAGTAGAGGTGCCAGGCGGGTAACGTTTGTCGAGTGTTCACGCAAGATGGTTAACGTTATCCGGACAAATCTGGATATCACAGGCCTCGCATCCTCTGCAAAAGTAATCCAGGGCGATGTTAGAAGGCTTGTGCCTGCCCTATACCGACAGGGAGAAGTGTTTAACATTGTCTTTGTTGATCCGCCTTACGGTCATGGGCTGGTCCCAGAGACTATGGAGATTATCTCCACCTACACACTATTGGATTCAGACGGAATCGTCATTGCAAGGCACGAGTCAAGACAAGAATTACCTGATGAATTCGATGAACTGAAAGCTACCAGACGTGAAAAATACGGTGATACGATAATATCTTTTTATGTGCTCCAACGGTAA
>MGAJBKAG_00028	
ATGAAGATAGCAATATATCCAGGTAGTTTTGATCCGGTCACCTATGGCCACCTAGATATTGTTGAACGTGGTGCCGGACTCTTTGACAAACTTATCGTAGCAGTAGCCAAGAACCCGGGCAAGGAGCCTCTTTTTACTGTTGAAGAACGCATCGAAATGTTGAAGGAATCTGTGAAACACCTTCCGAATGTAGAGATTGCATGTTTCCAGGGACTTCTGGTGGATTTTGCGCGGTCCAGGAAAGCCAATGCCATCTTGAGAGGGCTACGGGCTTTGTCAGATTTTGAATATGAGTTTCAAATGGCGTCAGTGAACAGGAAGATAGGCAATATCGAGACTGTATTCATGATGACAGGCAATGAGTACGCATACTTAAGCTCCAGCGCTGTTAAGGAAGTGGCAAGTCTCGGAGGATGTGTAAAGGGCTTTGTCCCTGATCACGTCGTTAAGATGCTTGTTGAAAAGTATAAACGAATGAATATAGATTTTCCGGAATGA
>MGAJBKAG_00029	
GTGGGGAAAATAGGTTTAATTGAACTCCTAGACAGGCTTGAAGAAATAATTGAGGACAGCAGGAGAATGCCACTTACTAATAAGGTAATGGTAGACGCGTACGATGTTTTGGAGCTCATTGACAAGATTCGGCTTTCTCTTCCGGATGAAGTGAAGAAAGCAGAAGAAGTGGTCAAGGAAAGAGACAGGATTATTGCTGATGCTACCCGTGAAGCTGAAAACATGAAAGGATCAGCCACTGAGTACCTGAAATCCAAGGTTTCTGAAGAAGAGATAGTCAAGGCTGCCAAGGAAGAATCTGAGAGGATTCTTAATGAGGCCAGGCAAGAAGCTGAAAGCATTCGAAAAGGCGCAAATGAGTATGCAGCTCATGTCCTTACGAAGCTAGACGACAACCTCGCCCGGGCTTTGCAAGTAATCAGGCGTGGAGTTGAAGAACTGGAGAAAGGCTCTATTTAA
>MGAJBKAG_00030	
ATGATTATGAGGCCACGCCTGACTCAAAGGAGCGCGTATCTTATGGCAGGATGCGCTCTCTTCATCACCATAATGATCCTGCTTTATCCCAGCGTTGCCTTTCGAGCGTCCATTGAAGGGCTGCGGGTTTGGTGGGAGATTGTATTCCCTGCTCTCCTCCCGTTTTTTGTCGCTGCAGAAGTCTTAATGGCCTTTGGCGTAGTGCATTTCATCGGTGTCTTGTTGGAGCCTCTAATGAGGCCTGTCTTCGATGTACCGGGAGTAGGCGCCTTTGCCCTGGCAATGGGTATCACCGGCGGATACCCTATCGGAGCAAAGATTACTGCAAGCCTGAGGCGAAAAGGCCTTTGTAACCAGATAGAAGGCGAACGGCTGGCTTCATTCACCAATACCGCAGACCCCCTTTTCATGTCCGGGGCAGTGGCAGTAGGGATGTTTCAGTCCCCGGAGCTCGGAGGGATAATATCAGGTGTGCACTACATATCCGCTGTTATCGTGGGGATTCTCTTGAGACTCCATGGAAGGACAGGGAGCCTCAGAGTACCTGAGCGCGATGTCAGAACAAAAGGGAATCTCTTCAAGAGGGCGAAAGAGGAACTCGATAAAGCGAGGCAAGCTGACGGAAGGCCTGTGGGACAGGTATTCGGTGATTCAGTCCGTGACTCCATAAGCAGCCTCCTTGTAGTGGGAGGCTTCATTATGATGTTCTCTGTAATCATTGAAGTGCTGACGACCTCAGGAATACTCAAGCTTGTCGAGGCATCTCTTGTCTTCATCGCACGCCCTTTGAAGGTTAAGGACGCTCTGATTTCACCTATGATTAGGGGATTCTTCGAGATCACTCTGGGAACTGAACTTGCGAGCAAAGCGCAGGCACCTCTACTTGACAGGCTTGTGATAACAAATGCAATAATCGCATGGTCAGGGTTATCGGTTTTCGGGCAGGTATCAGCAATGGTATCAGGAACAGACATAAGAATGACGCCTTACTTCGTCTCAAGGTTCATCCATGCAGCAATCGCAGCAGCCATTACCGTGGTATCTATGAGCCCGTACGGCCAAGGCATCATAAAGCTGGTGTCCCCCGTCTTTGTCATGGGATCCGGAATAGCCCAAGCACCGTATTATCTTAGACTTCTTTCATCCTTTACAAAGTTCCTGACAATAATAGCTGTCATGGTGGCACTGTCTGTCGCCTTATGGCTCATCCAGAGAATCCAACTGGTATTCATACGAGTCAAAGGCGTTAAATAG
>MGAJBKAG_00031	
ATGAGAAAGAGAAAGAGATGGCTGAAGCTAGGGGCGGTGCTTGTTGTAATCGCAGGTATCCATGGCTTTCTCGTGCGTAATTACCTTGTTATCGGTCCGGGCCCGGTCCAGAAGCTTGATGAGATGGTTACCGTTGACACCGGCAGAAAAGACGCGGAAGGATCATTCTTGTTGACCGCAGTGACCAGCGCTCCGGCAGGGCTCCCTTCGTTAATCCTCGCCCTTATTTCCCCTGACATTGACGTCATAAAGAGGTCACAAGAGATTCCTAAAGGTATGGACCTTGAGAGGTATATCAGCATCATGGAAAGCCTGATGCGGGAGAGTCAGGTGGTTGCCGGAGCCGTTGCTCTGGAAAGGCTGGGCTATCCTGTTAAGGTGGAGACTGTTGTCAGGATCGAAGCTGTGTTGGACGCCAGCCCGGCCCGGGATCTACTGGAACAGGGAGATATTATCTTAGCTGTAGATGATAAGCGGGTCTCTACTGCAGATGAAGCAGTTAAGATTATCAGCAGGAGGACACCGGGTGATAAAGTAATGCTCACTGTATCAAGACAGGGAAAGGTCAAGGCTCTCCAGGTTCCGACAGACGTTCATCCTGAGGATCGGACACGCGCTGCTGTGGGAGTTCTTGTCAGTTCCAGCTTGTCGTACGGTTTCCCGATAGACATCAAAATAGATTCACGTAATGTCAAAGGCTCATCAGGAGGCCTTATGTTTACCCTTGAGATCCTCAACCAGCTGGACCCTGCTGATTTAACAGGAGGTAAGATTATAGCCGGAACAGGCACTATCGGGCTTGACGGTGTCATAGGCCCTATTGCAGGAGTGAAGCAAAAGATAGTAGCTGCAGAAAGGGGAGGAGCCTCGTATTTTCTCGTTCCTCGCGAGAACCTTGAGTCCGCGGAGGAGATAGGGAAAAGGCTGAAATCCATTGAAGTCATCGGGGTCAGCGACATAGACGAGGCAATCGCAACATTGGACGACATTGCCAGGAGGAATAAGGAGATAGTTGGCGAATAA
>MGAJBKAG_00032	
TTGGCGCTCTTGCATGGGAGAGCTAGACGACGAGGGATTCTCATTGCTCTCGTTTTATTGTTAGTTTGTATGTGTTTACCTTTTGCAGCCAGTGCTCACACTGTGCTGAAGCATGGAATGAGGGGTGAATCCGTTCGCGAGCTCCAGGATATCTTGAACATCCTGGGGTTTTTAGATGAGGGAAGCGACGGAGTCTTCGGTGACAGGACAAGACAGGCCGTGATTGCTTTTCAAAAAGCTAACGGTTTGACTGTTGACGGTATTGTAGGTGCTGACACATGGAGTCTCCTTGAAGCGGAAATGGCGCGCCCGAGGCTGGAAACGTACATAGTCAACCAAGGGGATACCCTCTACGACCTTGCCAGATTGCTGGGTGTCTCCGTTGATGAGCTTGCAGCCATCAATAACATATCTAATCCTGCCCTTATCAGGGTCGGGCAAGAGCTTCTGATTCCTGTTACGGGTATCGCATCCAGAGGAAAGCCTGGAGCCGCCGAGATGCTCCACTGGGATACGGCGAATCGCATTTTTAAGGTTGGCAGCATAGTTACGGTAATTGATGTCAGGACAGGCCTTACGTTTCGTGTAAGAAGAAGGGGAGGGAGCCTGCACGCTGACGTGGAACCGTATACGAAAGAAGACACTGCTATGATGAAAAGGATATGCGGTGGAAGCTGGACCTGGAACAGGAGGCCTATTATAGTTCAGGTAAGCGGGCGCAGGATAGCAGCTTCGATGAATGGAATGCCACACGGAGGCCAGACTATTACCGACAACAACTTTAACGGCCATTTTTGCATACACTTTCTCGGTAGTAAGCTTCATAACTCAGGAAAGTCTTGCTCCCAGCACCAGGCATGTGTAAAGGAGGCTGCCGCAAGCTGA
>MGAJBKAG_00033	
GTGATAATAGACATATCCACGATAAAGGATACAAAAGGCGCAAGTTTTGAAGTGGAACTGGAAGGACCTCCGGAGCCGATGGAAGTAGCCGGTGTACCCCTAAAACCGATGACTCCTGTACATGTTGTAGCGAAAGCGACATCTACCGGGCATAAAACCATTCTTATTCAGGGAAAGGCAAAAGCAAGATTTAAGGCTGAGTGCCACAGATGTTTAAAGGAATTCGTATTGGATGTTGAGACAGGGTTCGAGGAGCAGTATCATAAGGGGTCTGCCAGGCCTCAGGCAGTGTCCGAACACGAAGAAGATGAGATCTTGACTTACATCGGAGATTTCGTAGATATTTCTAAGGAAGTCAACTCTCATCTGGCCCTAGCCCTTCCTATTCAGCTGGTTTGTTCTGCAGAGTGTAAAGGCCTCTGCTCTGTTTGCGGTAAAAACTTGAATGAGGGAGAGTGCGGATGTTCCGTGGACGAGGGAGATATCCGCCTTGCACCTCTTCGTCAGCTTTATGAGAAGCAAGCTTAA
>MGAJBKAG_00034	
GTGGCAAATCCAACAGGAAAATGGGGTAAATCGAGAACAAGGAAACATCGCGCTAATTGGAAGATTGAAGCGCCGAAGCTTATTGAGTGTGAAAGGTGCCATGCCATGAGAATGCCACACAGAGTATGTCTTGAGTGTGGCTACTATGACGGACGACAGATTATCTCTGTGGAAGAGAAGAAGAAGGCTTAG
>MGAJBKAG_00035	
GTGAAGCCTAAGCTGGAGAAGGCGGATCGCCTGAGGCGCGTTAGACAGGTCATAGAAGAAGACCCGTTCATAACCGACAAAGAACTGGCATCTTTGTTTGGAGTTAGCATCCAGACCGTACGTCTTGACAGGCTGGAGCTGGGAATTCCTGAATCCCGTGAGCGCACAAGGAGACTGGCTGAGGAAGCCACAAATAAGGTGCGTTCAGTGGAAACAGGAGAAGTCATCGGAGAACTAATCGATGTGAAGCTTGGCGAAGAAGGCATATCCATACTTGAGACCGCAAAAGACATGGCTTTTCAGAGGACCTCCATTGTTCGAGGGCACCATATTTTTGCGCAGGCAAACTCGTTAGCTGTTGCACTTGTGGATGCAGAGGTTGCCCTTACAGGCACTGCAAGAGTGAAATACTTAAGGCCGGTTAAGGCAGGAGAACGTCTTGTGGCAAAAGCGGAGGTTTTGACGAGAAGCGGAAGGCGACATGTGGTCAAAGTCACGACCAAAGCCGGCCATGAAGAAGTCTTTATCGGAGAATTCACAGTGTTTGCAGTGGAAGAACATGAATCATCCAGTCAAGACTCAAGGAGGGGTTCCGATTGA
>MGAJBKAG_00036	
TTGAGAATTGCCCTTGATGCAATGGGAGGAGACTTTGCACCGCGTGAGACAGTTAAAGGTGCGCTGCTTGCCGCAGAGGAGCTTGGCGTTGAGGTAATCCTTGTAGGAGTGCAAGACGATATTGAAAGGGAGCTTGCTAGGGCAGGCGCAAATCGTGACAACTTATCTATTGTGCATGCACAGCAAGTCATTCCAATGGACGAATCCCATCCTGTAGAGGCGCTAAGGAGAATGCGCGATTCTTCCATACTGGCGGCATGCAACCTAGTGGCGCAGGGGGACGCAGATGCAGTGGTATCTGCAGGCAATACAGGTGCAATGATGGCAAGTGCAATTCTAAGGTTGAAAAGGCTGGAAGGTGCAGATAGACCTGCGATTGCCATACCATTTCCCACAACGGCAGGGTATTGCTTTGTGGTAGATGCAGGTGCGAATTCAGAGTCCAGGCCCCACCATTTATTGAGTTTTGCTCTTATGGGAGATGCCTATGCCAGACAGATCGGTAAGGAGAATCCAAGGATCGGTTTGCTCAATATGGGAGAGGAATCTACTAAGGGCACAGAATTGCAGGTTCAGGCCTATGAATTAATCGCAAAATCCGGCTGTAATTTCATTGGAAATATCGAAGGTAAAGATATTCCCATGGGACATGCTGATGTCGTTGTTACAGACGGTTTCACCGGGAATATCGTTTTGAAGCTGGCTGAAGGTGTAGGCGAAGCCATGGTAAAGATACTCAAGGCATCTGTTGAAAAGAGCCTTATCTCAAAATTAGGAGCGCTTTTGATGCGTCCTGCATTGAGATCCCTCAAAAGCAAAATGGACTATTCGGAGTACGGGGGTGCGCTGCTCCTGGGTGTTAACGGGGTTACAGTCATTGCTCACGGACGGTCCAATGCCAAAGCCATCAAGAATGCAATACGAACAGCCAAAGATGCCGTTTCAGGCAATGTTATAGAATCCATTGCCCAACGTCTTCAGACAGGCGGTTCTGACAGGGGAGATAGCCTTGACAACTAA
>MGAJBKAG_00037	
TTGACAACTAAAGCACCGGTCTTAAGGGGAGCACGTATAGCCGGGACAGGAAGCGCTGTGCCCGACAGGATCCTTACCAATTTTGACCTTGAGAAGATGGTAGATACAAGCGATGAATGGATTGTGGAACGCACAGGCATCCGGGAGAGGCGAATAGCCTCTGAAGATGTGGTAACATCTGACCTCGCATCTCAGGCAGCTCTTCGGGCTCTGGATGATGCAGGAATGACTGCTGAAGAAGTTGACTTGATAATTGTTGCCACAGTTACGCCTGATACGATATTCCCGTCATGCGCATGTTGGGTTCAAGCAAAAATCGGGGCCAAGAAAGCCGCTGCTTTCGATATCAGCGCCGGGTGCACAGGGTTTGTGTATGCTGTTTCCCTCGCGTGGGGCCTTGTGGCGCAAGGCGCGTACGACAGCATCCTTGTAGTCGGAGCTGAGACACTCTCCAGGATCGTGGATTGGGAAGATAGAAACACTTGCGTACTGTTCGGTGACGGAGCAGGGGCTGCAGTTGTTAAGCCTTGCGAGCTCGGTGAAGGAATTCTTGAATGCGTTCTGAAATCTGACGGAACCGGCAGTGATGTCTTGATAATCCCTGCCGGAGGGTCAGGAATGCCTGCATCCCATGAGACTGTGGAATCGAGGCTCCATTACATCAAGATGAAAGGGAATCCGGTGTATAGATTTGCAGTACGCGCAATGGTGGAAGCTACCTCTGAAGTCCTTGAGAAGGCAAACTTGAAGATAGAGGATGTAGACTTAATCATTCCGCATCAGGCAAATCAGAGGCTGATAGAGCTTGCCGCTGAAAGGCTGGGCGTTCCGGATAAGCTTTATTCCAATGTTGCCAAGTTCGGCAATACATCTGCTGCCTCTATCCCTATAGCCCTGGACGAGGCAGCCAGGGGAGGCGTGTTGAAGAACGGCGACACCTTAGTGCTGGTGGGGTTCGGAGCAGGCCTTACCTGGGGCGGAGCGGTGCTTAAGTGGAATAAAGAATAG
>MGAJBKAG_00038	
TTGGGTGACAGCCGCGAGAAGCTGGCATTTGTCTTCCCGGGGCAAGGATGCCAAAAGGTCGGCATGGGGAAGGAACTACAAGATAACTATGAGGCTGCAAGAAAGGTTTTTCAAGAGGCAGATCAGGCTTTAGGGTTCTCAGTGTCAAGGTTATGTTTTGAAGGGCCTATGGAAGACTTGACGCTGACAAAAAACGCTCAGCCTGCAATCGTTGCTGCGTCTGTTGCTGCCTTTGCTGTCGTGAGGTCTCTGGGAGTTGTGCCCGATGTCGTAAGCGGCCACAGTGTCGGCGAGTACGCTGCTCTGGTGGCCTCAGGCGTACTTTCATTGAAGGATGCTCTGAGGCTTGTCAGGATTCGAGGCGAGCTAATGGAGAAAGCCTGTCCTCCCGGGGTAGGCGGGATGTCTGCTGTAATAGGTTTGGACAGAGAAGGCGTTATTTCAGCTTGCCGGGAAGCTCGCCGAGCAGGATGGGTTCAACCTGCCAATTTCAATTCGCCCACTCAGATTGTGATATCAGGAGAGCTTCAGGGCCTCAGGAAGGCAAAGGAGTTGTGTCTTGCCAAGGGTGCACGGAGGGTAATCCCTCTTAGAGTCAGCGGTCCGTTCCATTCAAAGATGATGGAGCCTGCCGGGCTCGAGTTAGGATCTCACCTGGAAAATACAAATTTCGATACACCTCGAATTCCGCAGGTTATGAATATTGACGGTAAAATGTCCGAATCCGGGGCAAGGATAAAAGAAGCTATCAAGGGACAGATCTCCCAGCCTGTCCTCTGGGAGGATTGTGTGGGGGAAATGTGGAAATACGGTGTCCGCACCTTTATTCAACTGGGTCCCGGCAAAGCCCTGATAGGACTGATCCGCGAGATTCAGCCTGAGGCTTGTGCAGTTGCTTTTGACGGGACTGCTCCGGTAGATGACGTCTTAAGATCCGTCAGGGAGGTTTTCAGGCAATGA
>MGAJBKAG_00039	
ATGAGGATGAAAGATAAAGTTGCCATTGTCACAGGGGCTTCAGGTGGGCTCGGTTCCGAGATAGCCAGGGCTTTCGGGAGGGAAGGCGCGCATGTTGTCGCAATTGCCGGACGAAGCCTTGAAGCTGCGGAGAAGTTGGCAGAGGAGATAGTCGCCGAAGGAGGCACGGCTTTCGCAAAGAGTGTGGATGTCAGTTCTTCTGCCTCCGTTGAGGAGGCTGTCTCCGAAATCCACGATAGATTAGGCCGTATAGATGTCCTTGTTAATAATGCGGGCATAAACCTTGACAACTTCCTTATCAGAATGACTGATGAGGAGTGGAAGGAAGTCCTCGATGTCAACTTAGCCGGGACATTCTACTTTATGAGGTCAGTAGGTAGAAGGATGTTCAGGCAGAGATACGGTAGAATAGTAAACATCTCGTCTGTCGTAGGTATTCTTGGCAATCCGGGTCAATGCAATTACTCAGCGTCAAAAGCAGGCATCATCGGCCTTACCAAAGCTGCTGCAAGAGAACTTGCCATGCGCGGGGTTACTGTAAACGCTGTTGCTCCTGGGTTTATTGACGCAGGTATGACAACAAGGTTGAGTGATAATCTCAAGGAGAGCCTGATAAAGCATGTCCCCCTTGGCAGGGCCGGTTCTGCAGTAGATGTAGCAGAAGCCTGTCTATTCTTAGCTTCTGATGCTGCCGGCTACATAACAGGCCAGGTGTTGTGTGTAGACGGCGGTTTTGCAATGTAA
>MGAJBKAG_00040	
ATGGCAGACATGCAAGATAGGGCAGAGGAAGTCTTTGCCAAAGTGAAAGACATAATAGTCAAGGAAACCAGGGTCGATGAGGCGTCTGTAACTCCTGATGCTACAATGAACGATCTTTACGCTGATTCTGCTACCAGGATGAGCATCGGTGATGAGCTTGACAGAGAGTTCGACCTTGGGCTCCTCGATGTCGATCTCGCAGAGGACACGACTGTGCAGGATATTGTCGACTTTATCGTGGAGCGGCTGGCGGAATCTGAATAG
>MGAJBKAG_00041	
ATGAAAACACGGGTTGTGGTAACCGGGATCGGAGCAGTTACCCCAATCGGCACAGGAAAAGAAGGTTTTTTTGAAGGCCTCAGGACTTCGAGAAACGGTATTGCACGGGTGTCTGCTTTTGATCCGGAGGGTTACAGGACTCAGATGGCAGGTGAGGTCCGCGATTTTGTAGCGGAAGACTTCATGTCTCCGCGGGAAGCTCACAGGCTGGCCAGGTTTGTTCAGTTTTCGGTAGCCTGCGCGAAAATGGCGTTGGAAGACGCAAGCCTTGAGATTTCCCAGGAGATCGCCGCGAGAACCGGTGTCATAATGGGCTGCGGTATCGGGGGCCTCGACGTGACTGAGGCCCAAATGGAGCTTATGTTATCCCATGGACCGAGAAGGGTCAGCCCTTTCTTCATACCGATGATGATCCCGAACATGGCTTCAGGGCAGATTGCCATTCTTACCGGTGCAAAAGGCCCTAATCTTACTGTCACAACAGCGTGTGCCTCTTCTATTCATGCCATCGGAGAAGCTTTCCGAACTATACAGCGGGGTGATGCTGAGATAATCCTGACAGGGGGAACTGAGGCAAGCATCACCCCTCTGGGTTTTGCAGGATTTTGCGCGCTTAGGGCTATGTCACAAAGAAACGATGAGCCGGAGGCGGCTTCCCGTCCTTTTGACAAGGCGAGAGACGGTTTCGTCATGGGTGAAGGTGCATTCGTTTTGGTCCTTGAAACTTTGGAGCATGCACTTGCAAGAGGTGCCTTTCCATATGCGGAAATCGTAGGGTACGGTTCAAGCGATGACGCTCACCACATTGTCGAGCCCCATCCGGAAGGGAAAGGCGCAGTACAAGCCATGAGAAGCGCCTTGGATGATGCTGGGCTGAGCCCGTGTGACGTCGATTACATCAATGCTCACGGAACATCAACCCCTATGAATGACAAATGTGAAACAATGGCAATAAAGGAAGTGTTCAGTGACCACGCTTATCAGTTGATGGTAAGCTCCACGAAGTCAATGACCGGGCATCTATTGGGTGCAGCGGGGGCGTGCGGTGTTGCGGCGTGCATATTTGCTCATCTTACCGGGATTGTTCCTGCAACCATAAATTATGAAGAGCCGGATCCCGAATGTGACCTGGATTACGTGGCGAATGAGGCAAGATGTGCCGATGTTGATGTGGCTATGGCCAACGCGTTCGGATTCGGCGGACACAACGGTGTCATTGTGACGAAGAAGTTTCGCAAGTAG
>MGAJBKAG_00042	
ATGTCAGAACAAGAGGATTTCATCTCGCAATTAGAAGGCTTGCTCGGGGTATCTTTTCGCGACCGAAGCCTGCTCCGGAAGGCCTTAACCCACAGTTCTTTCGAAGGCGGAGGCCCTGATCGCGGCAATGAGAGGCTGGAGTTTCTTGGAGACGCTGTTCTCAAGTTAACCTGTGCCTGGTATTTCTATGAGAAATACCAAGCTCTCTCTGAAGGGGAGCTTTCCGCTGTAGTCGGGCAGGTTGTCAGTGAAAAGTCTTTAGCATCGGCTGCAAAGCGTCTGGGATTGTCTGAATTCCTCCTGGTCGGCCACAGCCTTGAGGTGACAGGCGGCAGACAGTTGCCGTCTGTTCTTGCAGACGCTTTTGAAGCGATTATCGGTGCTGTTTTCTTAGATCAAGGGCTTGCTTCCGCACGGGACTTGGTCGTAGGGCACCTTAGACTTTATGCTATAGATGTCAGGGACTTCCGGACACAAGCAGGCTTTAGAAATTACAAAGCTGATTTGCAAGAGATGTTTCAAAAGAAGGGGAAAGACCTTCCCGTGTACAGAGTGGTAAATGAACAAGGGCCTGACCACGACAAGACATTTCAGGTCGCAGTCTATTCCGGAAAAACCGCTATAGGACAAGGTGCAGGCAAAACCAAGAAGGACGCTGAACAGGCTTCGGCAAAAGATGCCTTGAACCGTCTTTTGTTCGACTGA
>MGAJBKAG_00043	
GTGGAGGTACTGAAGGTGTCAGCGCAGACTAAGCCGAAGTCGGTAGCAGGCGCTCTGGCTGCCGTACTCAGGGAGAGAGGGTCCGCTGAGGTCCAGGCAGTTGGAGCAGGTGCTGTGAATCAGGCTGTGAAGGCGATAGCGATTACCCGAGGGTTTGTTGCACCTAACGGAATAGACCTCATAGCTATTCCGGCATTCGCCGAGATCGTAATCGACGGAGAGGAGAGGACTGCGATAAAGTTTATTGTTGAGCCCAGGTAG
>MGAJBKAG_00044	
ATGTCCGCTGATAACCAAGAGTTGGACCTGGAGTTGCTGCATCGAGCAAGGCAAGGACAAAATGAGGCCAGAGATGAGCTGGTTCGGAAGTACTTGCCTATGGTACGGCATATTGTCCAGACTACAACAGCAGGAACGTACGGTTTAGAGCTTGACGACCTGACCCAAGAAGGCCTGTTTGGCCTGATGGATGCCATCCGCAGATACGATCTTGACCGGCCCGGGGTTAAGTTCAGCTCTTTTGCGTACCTCTGCATTATCCGCAAGGTCTACAACAGCCTCCGCAGCCAGAGCAGCGGAAAACACAGGCTGCTGAACCAGGCGCTGTCTCTCTATGCAGTCACAGACGCAGAAGGCTCCCGCCCGATCCTGGATTTCATTTCCGGGAATTCCGTCAATCCCGAAACCGTTGTGGAAGACAAATGGACCGGTATGAGAGTGGAACAGGTATTAAGAGATTACCTGTCTGTTCTTGAGTACGTGGTCACCGTGCTCTTGCGCCAGGGCTACTCGACAAGCGAGATCAGCCGGGCTATGGGCCTTAACCTGAAAGCTGTGGATAACGCACGCACACGAGTTAAAGCCAAGCTAAAACGCATTCTGCGTAAGTATGGTTCCCTTACTCATCCTGAGATTCCTCGAAAGATAAGGAAACGTGAGGATTTGTACCTGAAAGTAAAGGTGAGCCTGTAA
>MGAJBKAG_00045	
TTGTACCTGAAACGCGTGGAAATCTACGGATTTAAATCCTTTGCAGACAAAACGGAGCTTACCTTTTCTCCCGGTATCACCGCAATTGTAGGTCCTAACGGGTCAGGGAAGAGCAACATTGCTGATGCAATCAGGTGGGCTTTAGGGGAGCAAAGCGCCAAAACCCTCCGCGGCTCCAGAATGGAAGATGTGATCTTCTCAGGCTCAAGTTCCAGAAAGCCCTTGGGGTTTGCAGAAGTAACATTAGTGTTCGACAATACCGACAGATATCTTCCCATTGATTACCTGGAGGTCCAAGTTACCAGGCGTGTCTACCGGTCAGGGGCCAGCGAGTTCCTGATCTCAGGAGTTCCGTGCCGGCTTAGGGACATTCATATTCTCTTTATGGATACCGGGCTGGGTAAGTCCGGCTATTCCGTTATTGAGCAAGGCAAGATCGATTCTATCCTGGCTGCAGGATCAGATCAGCTTAGGGCATTTCTGGAAGAAGCTGCAGGCATTCACAGGTACAAAACCCGGCGCAACGAGGTGGAAAGGCGGCTTGACGCTGTCGGAAAAATCCAAGATCGCCTCAGGGATCTCATTGCTGAGCTGGGAAGGCAGGTTGAGCCTTTAGCCAAGAGGGCAGAAGAGGCGCGTAAGTACCGAGATTACAGTGCGGAGCTTTCCACCCTTGAGATAGGCCTTATCATGACTGAGATTGACAAGTCAGAGGCCTTTTCAGATGACCTCCTGGACAAGCTGACTCAGGTTAAGGCAAAACTCGGTGATGCGAAGCAACAGCACAGTGTGCTTGAAGACGAGCTTTTGCAAGAAAAAGCCCATCTTACTGAATTAGAGGATTTGCGTGACGAGATACATTCTCAGCTTGCGAAACTGGGGACAGAGATTGAAGAAGCTGAAGGTAAGGTGGGGACAGACTCTGTCAGGCTGGCAAGTCTCGAGGATCAACTGGCTTCTCTTGAAGCATCGCGCAAGAAAAACATAAAAGCTCTAACCCGTTCCCAGGGCGAGATTGAAAAAATGAGGTCTTGTCTTTTCGAGATCAATTCAGAACTTGAAGAAGCGGAAGAATATCTAAGAGCAGGGGAAACCAGAGAGGAGCATCTCACAGGTGAGCTGGATAAAGAGAGGGAGAGGGAAGAACGCCTTAAGGTAGAGGTTATTGATGTCCTCTCTGAGCTGGCTGAAGTCAAGAACGCATTGGCCAGGAGGAGAATGGCTGATGAGGCAGAGGAACGTCAAGCTGAAAGAGGCAGGCAGCTTTTGGAAGATGCCGAGAAAGAGCTTGAGTCCATCTCCTCGGAGCTGGCATATACCACCGGCTGTTTGGAAGAGTTAAACTCACAGAAAGAAAACCTGCTGCAGGAAATGGCGAAGGTCAAGGAACAACTGGAACATGCCAGGGATCAGCTGGCAAGGCTCTATGATGCCCAAAGGGAGCTGGAAAGGGAGGCTCACGCGAGATCTTTAGAGCTGGAGGCTCTGAGACAAGAGGCGCAAAAAGACAGGTTATATCCGCAAGGCACCAAGGCTGTCATGGCTGCAGCAAGGCGGGGTGTCTTCCAGGGAGTTATCGGGACTGTTGCTGATGTGGTTCAGGCTCCCGGTGAATACACCCATGCCATTGAAGCGGCTTTAGGACGCTCTCTGTATAACATTGTTGTAGAGAAAGAGAGCGATGCAAAGTCCATAGTTGCGTACCTGAAAGAGCGCAAACTGGGTAGGGCTACGTTTCTGCCCCTGGACCTCATTAAACCTTCGGGTTTTCCCGGGAAATACGCTAATGTCCTTAAGATGCCGGGTATCCGCGGGATTGCAAGTCAATTCGTATCTTATGATGCTGCTGTTACTTTGGTAGTGGAGTTTTTGTTAGGGCGGATCTTGATTGCGGAAGACTTGGATACAGCTGTTAACGCTGCCCGAGCCTGTGATCGATCTCTTAAGATCGTTACAACCGACGGTGATATTGTCTTCCCCGGAGGCGTGATTTCCGGCGGCAGCCGGGTGGCACGGGAAGGGGCAGGCTTGCTCGAGGCAAGGCGGCGCCTCCGTGGCCTAGAGGCTGATAAGAAGCGTCTCGATGAGGAAAGCCTCAAGGTAATGCAACGGATAGAACAGGCAAAGGATATAATCTTAGATAAAGAAAGGCTCGAGAGTGATTTGGTCGAGCAACTGCGTAAGGTTGAGCTGGAAAATGCGAAGCTACAGGCTGTGCAAGCCGAAAGGCAAAGGGAGTTTGATAAGAGCCGCCAACGGGTTGAGATGCTTCGTTCCCAGTTGGGGTCTGATGTCCGAAGTCTGCCTTCTCAGGATGATGAAGGAGAGGAATTGGAGAAAAGATATCAAGAGCTTACAGCTTCAGCGGAAAACCTGAGGCAAGTCCAAGCTGAGGTCTCAAACAGGATTAAAGAGTTGTCTTCTGCCCGGGATGAGGCTATGCGGGATATCACGGGCATTAAGGTAAGGATTGCCAAGAAGGGCCAGGAAGCAGAGAACCTGAAAACCCAGATAGCAGCTTTGGAAAAGTCCGTTTTTGAAGTAGCATCTGAGATTGACGCGACAGAAAGGGAGATAACACGGGTCAGGGGCCTTATTTCACAGGCTTATCCTCGGTTGGAAGAGGCTAAGTCCGGTCTTTCTGAGCTCCGAGAGGCTAGGGCTGCATTAGACAAGAAGCTGGCATCTGTGAGGGAAGAAAGACGTGAGGTAGTTCGAAGTATCACTCGGACAGAGGATAATGAAAAGGCTCTGGAAGAGGAAATCGCAGGGCTCGAGAAGGAGGAGACTGAGCTTCGCCTCAAGAGGATTGAGGTCCTTGAGAGGACCCGCCACATGGCAGATGAGCTTCTCCGGAATTACAGGATGACACCGGAAGAAGCCAGGCGAAAGCTTGATCCTGCCTTGTATGAGAGCATCAAGCATCGGGACGACGTAAGAGAAGAGATCCAGACGCTGAGGGACAAGATGGATGCTATAGGTGTTGTTGATCTCGGCGCAATCGAGGTATATGAGTCTGTGAAATCAAGAAAGGATTACCTGGATCAGGGGCTTGGTGATATTGAAGGTGCTGTTGAATTCCTAAGGCAGATCATAGACCGCTATGATGCGGTAAGTGAAAGGCGGTTCAGGGAAACCTTCGACAGGGTGAAACAGGAATTCAACACACTGTTCTCAAGGCTTTTCAGGGGAGGACGCGCTGGCCTCATTTTAGTTGACTCTGAAGGTTCCGGCCTTCCCGGAGTTGAGATTGTGGCAGAACCTCCCGGCAAGAAACTTCAGAGTCTTAGCCTTCTGTCCACAGGCGAGAGAGCGTTATCCGCTATAGCCTTGGTATTTGCAATCCTCAAGATCCGCCCGAGCCCGTGCTGTATTTTAGATGAGATAGACGCAGCACTGGATGAGGCTAACATAGGAAGATTCGCAGATCTCCTGCAGGATTCAGCTAAAGAGGGCCAGTTCATTATAGTAACGCATAGGAAAGGGACGATGGAGACCTCTGATGCCCTCTACGGCGTTACAATGGAGGGATCAGGCGTCTCAAGGCTGGTTTCCCTCAACTTAGAGGACGCGTTGAATCTCAACCGGGAGACAGCTTAG
>MGAJBKAG_00046	
GTGGTTGATTCAGAGTTCCTTGAGGAGCTCGAAGCCATACTGATACAGGCTGATGTAGGTATAAATACTACAGAACGGTTGCTTTCCGGAATATCCGAGAGATTGAAAGAGAGCCGGCAAAGAGAAGCCTCTGATGAGGAAGTTGTATTAAGAGCGTTAAAAGATGAGATAGTTGCGGTCTTAGGCCCTCCTGAACCTCTCAGAAAGGCAGAGGAAGGCCCGACTGTGATCATGGTTGTAGGAGTCAATGGGACAGGCAAGACTACGACCGTGGGTAAGCTGGGTCACAGGTTCCGAGCGCAAGGAGCCGATGTTATCTTTGGTGCAACTGATACTTTCAGGGCTGCTGCCATCGAGCAACTGGAGATTTGGGGGGAAAGGGCAGGGGCCAGGGTCATCCGCCATGAAGAAGGCCATGATCCTGCCGCAGTTGCCTATGACACTTGCCAGGCTGCGAAAGCACGCGGAGCTGACTACGTGATTTTAGATACGGCAGGAAGGCTTCACACCCACGTTAACTTAATGAGGGAACTGGAGAAGACAAAGCGCGTTGTAGGAAGAGAGATCCCTGGTGCGCCCCATGAAATCTTGCTTGTCCTTGATGCGACAGCAGGTCAGAATGGGCTGAGTCAGGCTAAGACATTCAGGGAAGCTGTAGATGTTACAGGTATTGTCCTGACAAAGTTGGATGGTACTGCCAAAGGGGGTATTGTCTTAGCCATCAGGGACAGCCTGGAGATTCCTGTAAAGCTCATAGGAATCGGCGAAGGTATTGATGATCTCCGGGATTTTGACCCGATAGAATTCGCTGATGCAATCTTTTACGATCTAGACGCTTAA
>MGAJBKAG_00047	
ATGTTTGAAAACCTGACTCAGAGGCTTCAAGAAACCTTTCGTAAGCTGCGAGGGAAGGGCAAGTTAAGCGAAGCCGATGTGGAAGAGGCCCTACGTGAAATCCGTATAGCGCTGCTTGAAGCTGACGTTAACTTCAAAGTAGTCCGGGATTTTATTTCAAACGTTAAGATGCGGGCTGTAGGAAGCGAGGTTTCAGCAAGCCTCACCCCAGGCCAGCAAGTAATCAAGATTGTCAACTCAGAACTTACCGAGCTTATGGGTGGGCGCGAGAGTAAGATCCGGTATGCTCCGAAGCCGCCTACCGTTATCATGCTTGTTGGATTGCAAGGCTCAGGAAAAACAACGACTGCTGCAAAGCTTGCGTATCTTTTTAAGAAGCAAGGAAGAAAACCTTTGCTGGTTGCAGCGGATACCTGGCGGCCTGCAGCGATAAAACAGCTCCTGGTTCTCGGCGAGAAAATCGGTGTTGAGGTGTTTTCCGCTGAGGAAGGCGAAGATCCGGTGGAGGTTGCGTCCAAAGGCGTAGACCGCGGGAAGTTCTTAGGCTGTGACACCGTGATTGTGGATACCAGAGGCAGACTGCACGTAGACGACGATCTCATGGCGGAACTTGGCAGTATGCAGAAGGTGATTATGCCGCAGGAAGTCCTTCTCGTGGTGGACGCTATGACCGGTCAGGATGCAGTTAATGTTGCATCTTCTTTTGACGAACGGTTGGAGCTTTCCGGCGTCATCTTGACTAAACTTGACGGCGATGCCAGGGGAGGAGCCGCATTATCCACGAGAGCGGTAACAGGTAAACCCATAAAGTTCGTGGGAGTTGGCGAAAAGATCGATGCTTTGGAGCCTTTCCATCCGGATCGTATGGCATCGCGCATACTCGGGATGGGCGATATTCTCAGCCTAATCGAAAAGGCAGAGGCGGCTTATGATAAAGATAAAGCTGTTGAACTCAGAGAGAAGCTGAAAACTGCCGAGTTTACTCTGGAGGATTTCCAGGATCAGTTGGAGCAGATGCAGAAAATGGGTCCTTTGGACGAGATCCTCAGAATGATTCCGGGCATGAGCCGCATCAAAGGAGCAGCCGATTTGCAAGTCGACGAACACCATCTCAGGCAAATAGAGGCAATAATAAACTCTATGACCCCTGAAGAGCGGCGGAATCCTGAAATTATTGACGGAAGCAGGCGAAGGAGAATCGCCAGAGGCAGCGGAGTAAGAGTCCAGGATGTTAATGCCCTCCTTCGTCAGTTCAATCAGGTGAAAGGGCTTCTGAAGCAATTCGGCGGCGGAGGCAAAGCCAAACGCCGTGCAATGAGAAAAGGGATAATTCCTTTCCTACAGTGA
>MGAJBKAG_00048	
TTGGCGCCTAGAATAAGGCTTGCAAGAACCGGAGCGAAGAGACAACCTTCGTACAGGATTGTTGTGTCCGATTCCCGCTCACCCAGAGATGGGCGGTTTATTGAGATCCTTGGATATTATAATCCCAGGGCGAACCCGGCAACTATAGTTGTTGACCGGGAGAAAACCCAGGAGTGGCTGAGTAAGGGTGCGCTTCCTACAGAATCTGCAGAATCAGTTCTTGCCAGGGCAGGTATAATTGAAGAGACGACTGAAGCTTCCAAGGGGAGTTGA
>MGAJBKAG_00049	
ATGAAGGAACTAGTTGAATACATTGCAAAGAACCTTGTTGATAATCCTGATGAGATTTCTGTCGTAGATACAACTAATGAAGAAGGACTTATTGTGTACGAGGTCTCTTGCAATCCTGATGAGAAGGGTAAGCTCATTGGGAAATCGGGTAGAACAGCGAAAGCCATAAGGACTTTGGTTCGGGCTTGTTCAGCGCGGCATGGAAAGAGGGCCACAGTGGAGATTGTATAA
>MGAJBKAG_00050	
ATGGAAAACTGCGCTTGGAGTAAGATGCCAGGGGATTACGTGGCAGTAGGAAGGATAACTACTTTCCATGGCAACCGGGGAGAAGTAAAGGTTATGCCTTTTACCGATTCCCTGGAGCAGTTTTCGCCCGGCTCAAGGTTCTTGGTGACGCATAAAGGCGTATCAAGGACCTTAGAGGTGGAACGGGCAAGATGCCACAAAAAGTCCGTGATTATAAAATTCTCAGGCATCGAAAGCATAGACGATGCTAAGCAGCTTCGAGGGGCAACACTTGAAGTTGCCAAGTCACAACTTGTCTCGCTCCCTGAAGGCGAGTATTACGTCTTTCAGATTGAAGGCTTAGAGGTTGTGACGACTGAAGGCAGGCGTCTAGGCAAGATAGTGCGCGTTATTAAAGGGGTTGCACACGATATCTATGAGGTGGACCCCGGATCGGTTGAATCATGCGGGCAAGGGAATATACTGATACCTGCTGTCAGAGACATAGTGAAAAACATCGATCTCCGGCAAGGTACAGTGGTTGTAGACCTTATCCCCGGACTCGAGTAG
>MGAJBKAG_00051	
TTGAGGATTGACATACTGACAGTCTTTCCTGAGATGTTTCAGGAGGCGCTTTCCGGCAGTATTATCGGGAAGGCTCGTGAGAAGGGGCTTATTAAGATCAACGTCTACAACATAAGAGACTTTGCCACAGATAAGCACAGAATGACAGATGATTATCCGTTCGGCGGCGGAAAAGGTATGATTATGAAGCCGGAACCTGTATTTGCCGCTGTCGAACATGTGCTGGAAGATGCGAAGGGAAAGCCTGCCAGGGTCATTTTGATGACGCCTCAAGGGAAGACCCTTGATCAAGATACGGTAAGAGACTTAGCTGAGGAAGAGCACATGATAATCATCTGTGGGCGCTATGAAGGCATTGATGAACGTATCAGATGCAGTCTAGCTACGGATGAGATATCCATCGGCGACTATGTGCTGACAGGCGGGGAATTGCCTGCCATGGTTCTGGTGGACGCAGTAACCAGGTTTGTGCCTGGGGTCTTAAGTGAGGAAACTCTTATCAGCGAGTCGTTTACAAGCGGCCTCCTGGATTATCCGCAGTATACAAGGCCGAGGGAGTTCAGAGGCATGGCTGTGCCGGATGTCCTTGTCTCAGGAGACCATGAAAAAATAAGGCTCTGGAGAAGGAAGCAATCACTTGCCAGGACATTGGAGAGGAGGCCTGACTTGCTGGATATGGCTTCTTTAAGCGAAGAAGACCTTAAACTCCTTGACGAGATCAAGAAAGAGAAGTTCTCCGACTTAACGAGGGAGGATCCGGGAAATGAACATGATTGA
>MGAJBKAG_00052	
ATGAACATGATTGACATTATTGAACAGGAACAACTGCGTGATGATATCCCTGATTTTGGACCTGGGGATTCTGTTAGGGTACACGGAAAAGTTGTCGAAGGCGGAAGAGAAAGAATCCAGGTCTTCGAAGGAGTCGTACTTTCGCGCAAAGGGAGCGGCACCCGGGAGACATTTACGGTCAGAAAGATATCAGCCGGGATAGGGGTAGAGAGGGCCTTCCCGCTTCATTCGCCGAGAATAGCTAAGATCGAAGTTATACGCAGAGGCAGAGTGCGCCGGGCAAAACTCTATTACTTGAGAGATCGTGTAGGTAAGCGGGCCAGGGTAAAAGAAGCGAGGAGAAGGTGA
>MGAJBKAG_00053	
GTGATCCCAGATGAACCCGGTTTAGAAAACAGAGATTCACACGATGAATGCTGTGACAGAGCGCATAATGAACTGACGAACGAAGCCGGCTGCTCGGCGACGTGTTTAGCATCGGGTACTGAACCTGTGCAACAAGAGGGCATGGCAGGCGCAGGGGCCAGGCCTATTTTGTCTCCTGAGGTGAAAGCCGAGTTAATCGAGTATCTGCAGGCTTTCGCCATTGCCATTGTCCTTGCTGCGTTTATTATTACCTATGTTGCTCAGTCATTTGTCGTTGAAGGAAGCAGCATGGAACCGAGCCTTTATAACCGTGAGAGGCTCCTTGTAAATAAGCTTGTTTATAGATTCAGGAAGCCGGAGTACGGAGATGTCGTGGTGTTTAGATATCCTGCAAACCCCAAGCGTAGATTCATTAAGCGGGTTATCGGAGTCCCCGGAGACGTTGTGGAGATTAGAGACGGACACGTCATTCTCAACGGGGTGGTCCTTGATGAGGATTACACCAGGGATTTTACGTATGGCTATTTCGGCCCTAAGACTGTGCCCGAAGGGCGCTACTTCGTGCTGGGCGATAACAGGAATAATAGCGATGACTCAAGGTATCCTGATGTCGGGTTTGTCCCAATGGAGAATATCGTAGGGAAAGCCAGTTTCAGATGGTGGCCTCCGGGCAGAATGAGCCTTATCAGAAAACCCGAAATGCGTGCCGTAAACCAATGA
>MGAJBKAG_00054	
ATGAAGTTGTCTTGGTATCCCGGTCACATGGCAAAAGCCAGGCGAACGATGAGGCAATACATCTCCGGTATTGACCTTGTTATTGAGGTGCTTGATGCCAGGATCCCTATGACAAGCAGGAATCCTGATATTTCACAAATCACCCGGATGAAGCCTCGCGTTGTCGTATTGGCAAAAGCCGATTTGGCTGAACCCAAAGACACAGAGGCCTGGCGCAAGATCCTGGCAGCTGAAGGACACCCTTGTTATGCAGTGAATGCGGAGACAGGTGAAGGTGTCAAAGATGTCGTATCCGGGATTTCGCGCCTGGCTCGAGAGGTTATGACAAAGCTCAAGGACCGTAGACGCAAGATGCGGCCCCTGAGAGCCATGGTAGTCGGCATTCCTAATGTGGGAAAGTCGTCCTTGATCAATCGGCTGGCAGGAAGAAAATCTGCTAAGATTGGGGCAAAGCCCGGGGTTACCACAGGCCGCCAGTGGATAAAAGTAGGAAACAACATTGAGCTTTTGGATATGCCGGGTGTTCTGTCCCCCAGAGTTGACGATCCTTTAAGCATTTTTAAGCTTGCTGCAACCGGTGCTTTAGCGGAAGACAGCTATGATTCAGTGGAAGTGGCCCATGACCTTCTTAAAATCCTACAAGATAAAACCCCCGCTACTCTTGGCGAGCGTTTTCATTTAGAAGATATCCGGACCTGGGACAGCCACAGGCTCCTTCACGCGATAGGCGAGAGGAGAGGCTGTCTGGGTGCAGGCGGCACAGTGGATACTCTAAGAGCAGGTGTACTTGTGCTGTCTGAGTTCAGGAAAGGCCTGCTTGGTAAGGTGACCTTAGACAATGCAGAGGATTACGGCGGGGAAACCCATGGAGCAGATGGCGATGAACCCTCTTGA
>MGAJBKAG_00055	
ATGGAGCAGATGGCGATGAACCCTCTTGATTATGAGATGAGACTGTGGCAGGAGGGTTTCACTCACGTAGCAGGAATAGACGAGGCAGGCAGGGGTGCGCTGGTAGGTTCAGTGGTAGCTGCCGCCGTGGTTTTGACGCCCGGGACATTCATTGAAGGTGTCCGTGACTCCAAAGTGTTATCTCCGAAAAAGCGCGAAGAGTTATACGAGGTGATTACAGATACTGCACTGGCATGGGGTGTTGGCATCGTTGATGAAACGATGATAGATAAGATCAATATCCGGCAGGCCACAAGGCTTGCTATGAAACTCGCTGTGGAAGACCTCAATGTCCAAGTCGACCACCTCCTGGTCGATGCGGAGACGGTTCCGGTTTCTATCCCGCAAACGAAGCTTGTCCATGGAGATGCATTATCTCACAGCATCTCATGTGCATCCATTATTGCCAAAGTTACGAGAGACAGAATGTGCAGGCTGTGGCATGAAAGGTTTCCTTCCTACGGCATCCTCGCCAATAAAGGGTACTGCACAGCTGAGCACGTCAGAACCCTCCTTGAGCACGGCCCTTCCCCAATCCACAGGAAGTCCTTCATAAGGAAAATTCTGCAAAAGAATGCAAACCTCACCATTGATTTCTAG
>MGAJBKAG_00056	
GTGTTTCAATCCGGTAGGGACCTAGGCTGCTTTGGAGAGGACACTGCCGCAGAGTATCTGGAAGCTCGGGGATTGTCTGTTATCGCAAGGAACTTCCGTTCCAGGTTCGGCGAAATCGATATCATTGCCAAAGACGGCGACACCATCGTGTTTGTGGAAGTAAAGACAAGATCCGGCAGGAGATTCGGTCAAGCAATAGAGCAGATTACCCGCGGAAAGCAAAGGAAGATAATCAAGACAGCCAGGGAGTATCTCAGAAGATCAGGGTTTCCGGGAAGCTCAGCAAGGTTTGATGTGTTAGCCATCGATATAATATCGGGGGAAGAGAAGGTAATTGAGCACGTAAAAGGCGCATTCGATGGGTGGAGGTGA
>MGAJBKAG_00057	
GTGCCTGCAAGAGTTCCCGGCGGTGCCATACTTGGCGTGGACGGATATATAGTCTACGTTGAGGTTGACGTATCATCGGGATTACCGTCCTTTGAGATAGTAGGGCTGCCTGATGCTTCTATCCGTGAAGCAAGAGAGAGGGTCAGAGCCGCTCTCAGGAATTCAGGCTATGAGTTCCCCTTAAAGAGGATAACTGTAAACCTTGCACCTGCCATGATCCGCAAAGAAGGTGCAGGTTTTGACCTTCCTATAGCCATTGGGATTCTCTCTGCCATCGGAGGAGTCAGCCACAAGAAGGCTCAGCAATGTGTATTCCTGGGAGAGTTGTCATTGGACGGGCGTGTCAGATGGACGCCAGGTGCATTGCCTGTTGCATTTGCCGCAAAAGAACAGGGATTCAAAGAAATGGCGGTAGCCGGAGATAATGTGGAAGAGGCTGCCTTAGTTGATGGTCTTGATATTTACGGGGCATACACACTCAGAGAGGTGGTTAGCCACTTAAACGGTGAAAAGCGTATAGTTCAGGCAAAAAAGACGGATATTGAGCTTTCCTCGGACGATTCATACGACGTAGACTTCAAAGACGTAGTAGGCCAAGAATATGCTAAACGCGTACTGGAAATAGCTGCTGCAGGAGGTCACAATGTCCTTATGGTAGGGCCTCCGGGTTCAGGCAAAACGATGCTGGCAAGACGCTTTCTGACTATTCTCCCCCCACTCACCAGGGAAGAGGCACTTGAAGTAATAAAGGTTTACAGTGTTTCAGGTTTGCTTCCTCCGGGCAAGAGTATAATCCCTAAAAGGCCTTTCCGCAGCCCGCACCATACGATTTCTGCTGCAGGCCTCATCGGAGGTGGGCGCGTGCCGAAGCCCGGAGAAATCACCTTGGCGCACCGAGGGGTCCTTTTCCTCGACGAGTTTCCCCAATTCAGCAGCCATGCGCTGGATGCTTTGAGACAGCCGATGGAAGACGGATTTGTAACTGTGGCAAGGGTTAACGGTGTAGCCCGATTTCCCAGCCAATTTACGCTTCTGGCAGCTATGAATCCATGTCTGTGCTTCAGGAGGCCAAGCCGTGGAAAAACTGCGGTGTGCACCTGTTCTCCGGGAGCAGTCAGGCGCTACCTCAGTAGGATTTCAGGGCCGCTCCTTGACAGGATAGATCTCCACATTGAACTCAAGCAAGTTGAAGTCAGCAAGCTTCAGTCAGTAAGATCCGGAGAGAGTTCACGTGACATTCGAGACAGAGTCATAGAGGCAAGGGATGTACAGTTGAGGCGGTTTCAAGGGAAGGGGATCCTGAGCAATGCAGAGATGCGCCTAAAAGATGCGGAAACCTGCTGCCACATGACGAAGGATGCCAGGACGTTTCTCTATTCTGCCGTGCGCAAGCTGGGGTTATCTGCGCGTGCATATGCAAGGATTCTGAAAGTTGCAAGGACTGTTGCAGACCTTGAAGGAAGTGAGCGGGTGGATGTCCACCACGTAGCGGAAGCTGTCGGCTATAGAATGCCTGTTTTCCAAGTGTGA
>MGAJBKAG_00058	
GTGGAGGAAAGAGAATGCATCATTGCCCTTAACACCGTTGATATTATCGGAGGCAAAAGGCTTGCCGATCTTATGGAGAGATTCGGGTCAGCGGAGGCCATAATAAAAGCCAAAGAGAAAGACCTTCTCCAGGTGAGGGGAGTTGGCCAGGAGACTGCAGGACGAATCAAGGCCCTACGAGACGGAAAAGCAGCGCTGCGAGAGATAAAGAAGGCCAAGGAATCAGGGGTCAAGATAGTGACCTCGGATGAACCTTCATATCCTGCTGCTTTGTTGAACACGGCATATCCTCCTCCTGTCATCTATATCCTGGGAGAAATCCTGCCTGCTGATGCCCTTGCCATTGCGATTGTAGGTTCCAGGCGGCCTACCTACTACGGCAGGAAGGTAGCCGGGGGATTGGCGAAGAATGCAGCAGAAGAAGGGCTTACTGTAGTATCTGGTTTAGCCAGGGGCATCGATTCAACCGCTCATGAAGGGGCGCTCAAAGGTGGAGGGCGGACAATCGCAGTTTTAGGCAGCGGCATAGATGTGATATACCCGCCTGAGAATAGAGAGCTGGCAGAAAGGATTACAGAGAGCGGGGCTGTGGTGAGCGAATTTCCCTTCGGGTCATGCCCATTTCGCCAGAACTTTCCAAGGCGAAACCGGATTATCAGCGGGTTGGCTTTAGGTGTCGTGATAGTCCAGGCAGGAGAGTCAAGCGGAGCCCTTATTACTGCAGACTTTGCCTTAGAACAGGGAAGGGAAGTTTTTGCTGTTCCAGGTGAAATCGGGAACCCTCTTTCCCGGGGAACTCATAATCTAATCAGGCAAGGGGCACGGCTTATAGAAGGAATACCTGATATCTTAGAAGAACTTGGGATATCGGCTGCTGAGGAACATAGCATCGAGAACAAGGACAGTGGAGTAAGGCTTTCATCCCGAGAGAAAAGAGTCTTGTCACACCTGGGCTTTTCACCTATATCTACTGATGATATAGTAATCGCGACGGGGTTCTTCCCGTCTGAAGTCACGAGGGCCCTTGTTTCTCTGGAAGTAAAGGGTATAGTAACAAGGGTTAGAGGTGGCTGGGTGAGAACCTGA
>MGAJBKAG_00059	
ATGCCGAAAGGTCTTATAATTGTAGAATCGCCGGCGAAAGCCAAGACAGTCGAGAGAATGCTCGGCGGAGAATACCGAGTTAAAGCTTCAATGGGGCATATCAGGGATCTCCCCAAGAGCAAGCTTGGGGTGGATGTAGAGAACAACTATAAGCCTCACTACATCACGATTCGAGGAAAGAGCGGTACAATTCGAGAGCTTAAAGAGGCAGTAAAGGATTCCGGCAAGGTGTTGCTTGCCACTGACCCGGACCGTGAAGGGGAGGCAATATCCTGGCATCTCACACAGGCACTGGATCTTAATTGTGATACCCCTTGCCGGATTGAGTTTCACGAGATTACTGAGCGAGCGGTAAGGAATGCACTTGCCAATCCAAGGCCTATTCATATGGACAGAGTCAACGCTCAACAGGCCAGGAGGATTCTGGACAGGCTTGTCGGTTATACTCTAAGTCCGTTTTTGTGGAAGAAGGTCCGCAGGGGACTTTCTGCAGGCAGAGTCCAGTCTGTTGCAGTCAAACTGATATGCGACAGAGAGAAGGAAATAGAGGACTTTGTCAAGGAAGAATACTGGTCTATTACCGCTTTCTTGAAAGCACACGGCGATTCCTTGGAATTCCCTGCAAAACTCCTCCGAAGAGCAGGAAAAAAGGTACAGATAGGCACAGCTGATGAAGCTTGGAAAATCCTTAAGGATTTGGAGGGAGCTGAGTACCAGGTATCGAAGGTGGCCAAGAAGGAACGGAAGAGGAATCCTCAGCCTCCTTTTACCACAAGCACGCTCCAGCAGGAAGCCTCAAGGAAGCTCCGGTTCGGGGCCAGAAAGACTATGCAAATAGCCCAGCAGTTGTATGAGGGTTTGGAAATCGGCCCTGAAGGCACCGTAGGTCTGATAACTTATATCAGAACTGACTCAGTACGGGTCGCATCTGAAGCGGAAGCTGCAGCCAGGTCGTTTATTACAGGTGCATACGGAAAAGACTACGTTCCTCAGCGGCCCAGGCGGTTTAAGGTGAAAGCCGCAAGTCAGGATGCGCATGAGGCTATCAGGCCTACACTTGTTACCCGTCGCCCTGATGATGTTAAGAAGTTCTTGTCGGAAGACCAGTTCAAACTGTACAAGCTGATATGGGATAGGTTTGTGGCAAGCCAGATGGAATCAGCGGTTTTGGATACTGTCAGTGTAGACATCAAAGCAAAGAACTATCTGTTCCGCGCTACAGGGTCTCGAATTAAATTCCCGGGATTTACCGTTTTGTATCAGGAAGGGTCTGACAATCCTGAGGAAGATGACCCGGTCCTGCCTGAGATTTCTGAAGGACAGAAGCTTCTGCTCTCAAGGCTTGAAGATAAACAGCATTTCACAGAGCCGCCGCCGCGGTACACAGAGGCCACGCTCGTGCGGGCTCTTGAGGAAAACGGCATAGGCAGGCCCAGCACATATGCGCCTATTATCGAGACGATTATCAGGCGGGAGTATGTGGTTCTTGAAGATAGGAGATTCCGCCCGACAAAACTGGGGTTTGTTGTCGTGGATGTACTAAATCAAGTATATCCCAATGTCGTTGATGTGGCATTTACAGCCAATATGGAAGACAGGTTAGATAAGATTGCCGAAGGCGAACTCGAGTGGGAGAGCGTTATAGATGAATTCTACCGGCCTTTCAAGGAAACAGTGGAAACCGCTCACGAGCGCGTCGAAAAAGTCAAAATCCCTGAAGAGGTCACTGACGAACTTTGCCCTGAATGCGGTCGAAACCTCGTAGTAAAGCACGGCAGGTTCGGGGCGTTCCTCGGTTGTCAAGGGTACCCTGAATGCAAATTCACCAAGAGAATGACACGGTCGACAGGCGTCAAATGCCCTAAGTGCGGATCTGAGATAGTTGAACGGAAGACGAAGAGAGGCAGGAAATTCTACGGTTGCAGCGGGTACCCCGAGTGCACGTTTAGTACCTGGTACACGCCGGTTAAGAAGTCCTGTCCCAAATGCGGGGCGTTCCTTGTAAAGCGCGGCGGCAAGAAGGGTTATCTCGCCTGTGTGAAGGAAGATTGTGACTTTCGCGAGGGTATTGGAGGTTGA
>MGAJBKAG_00060	
GTGAAAGGTTCCGGTGTTTTGGTTGTAGGCGGAGGGCTTGCAGGCAGTGAGGCAGCATGGCAGGTAGCCAGGAGGGGAATACCGGTCACCCTGGTTGAAATGAGGCCTCATGTGATGACGCCTGCGCATAAGACATCAGGCCTTGCAGAGCTGGTATGCTCCAATTCGCTGGGGTCAGATGGCTTCAGGAACGCATCAGGCATCCTCAAAGAAGAGCTGAGGATTTACAGCTCGCTAATCATGAGGTGTGCGGAAGCTGCCAGGCTCCCTGCGGGCTTGGCTCTGGCAGTGGACAGAGACAGATTCTCACGCCTTATCAGCTCATATGTGGAGAGATCCCCAAATATCCGCCTGGTAAGGGAGGAAGTCACTGATATCCCCCTGAACAGGCCTTGCATAATAGCCAGCGGGCCGCTGACTTCCCCCGGCCTTGCCGAATCTATTGCTGAACTGACAGGTGAAGATAATCTATATTTTTATGATGCAGTATCCCCCATTGTGACCTTGGAGTCTTTGGATATGTCCAAGGTGTTTTGGGGTTCACGGTACGGCAGGGGCGGAGATGACTATCTGAACTGCCCAATGACAGAAGATGAATACAACCGCTTCTATGATGCTTTGGTTGCTGCAAAGACAGCGCCTTTACATGAATTTGAAGACATGAAAGTCTTTGAAGCCTGTATGCCCGTGGAGACTATGGCAAAGCGCGGGCGGGAATCGCTGGCTTACGGCCCTCTAAGGCCGGTTGGGCTGACTGACCCACGTACAGGAAAACGGCCTTATGCAGTAGTGCAGCTAAGGCCTGAGAACATCTCACGTTCTCTGTTGAACCTGGTAGGGTTCCAAACGCGACTTACATGGGATGAGCAGCGAAGGGTCTTCCGAATGATACCCGGCCTGGAAAAGGCTGAATTCGTCAGATATGGGGTGATGCATAGAAATACCTTTGTTAACTCTCCGGCAATCCTACTTCCGACTCTACAGTGCCGTAATGACCCAGGCCTCCTTTTCGCAGGTCAAATAACAGGAGTTGAAGGGTACTTAGAATCTACTGCATCCGGATTGGTTGCCGGAATAAATGCAGCCAGACTCATCTTGGGCTTGCCCCCTCTCGCGTTCCCCAGGGAAACGGTTACAGGTTCCCTCTGCCACTATATATCCGCATCACAATCTCAACCGTTTCAGCCCATGAACGCCAATTTTGGAATTCTTCAGAAATCCGACACGGTACGACGCAAAAAGGCTGACAGGCTGAAAATTGCGGCATTTTCTTTGAAAATCGCACATGATTTTGGGAAAACCCTTGGTTCCAGACTTGATCAACAATTATGA
>MGAJBKAG_00061	
GTGTTGACCTCCGTTATTGATGGATTTCTTGGATATTTGTCCCTTGAAAAGGGCTATTCATCCAATACGATAAATGCTTATGCAAACGATCTTCGAACATTTGCAGATTTTGTCGAGGACATGTATGGGGACGATGTAAATCCGGGTCTTGGCAACATTACCGGCCGTGAGATCAGGGCTTACCTAGCACATCTCCAAAAAGCGAATTATTCCAGGCAAACGATTGCCAGGAGGCTCGCGGCTCTTCGGGCCCTTTTTTCTTATCTTTGCAGTAAAGGGATTATTTCTCAAAACCCTGCAAAAGGTGTTAGGACTCCGAAAGAGAGGCGCAGAATACCGCCTTTTCTTCGTGAAGACGAAGTTACATCCTTGCTGGAAGCGCCTTCAGGAGATACACCCCTTGGGCTCCGTGACAGAGCAATCCTGGAAACCCTTTATGCAGCAGGCCTTCGCGTCGGAGAGCTGGTCGGGCTCGATCTTGACAGCGTTGATTTGGCTACAGGCTATGTCAGGGCCTACGGTAAGGGATCCAAAGAGAGAATAGTCCCGTTAGGGAAAAAGGCTGTGTCGGCACTTGCCAAGTACCTGGAACGCGGAAGGCCTAAACTTGCGCTAAAGGGGAAGGAACCTAAGGCGCTTTTCCTGAATCGCAACGGGACCAGGCTTTCGGCACGTGCTGTTCAAATAATGGTGAATAAATACATAGATAAGGCATCTATTAATAAAGAGATCAGCCCCCATGCTCTGAGGCACTCTTTTGCTACTCATCTTCTGGACCGTGGAGCGGATCTCCGGGCTGTACAGGAACTTCTTGGGCACGCTACTATTTCCACGACCCAACTCTACACGCATATGACCAGAAAGAGGCTGCGTGTAGTGTACGACAGGGCCCATCCGAGAGCATAA
>MGAJBKAG_00062	
GTGGCAAGACAGGAGTTTCATGCAACGACCATAGTTGCGGTGAGGCGTGGTGACCATTTGGCTATTGCCGGAGACGGGCAGGTAACTATGGGCAACACCGTAATGAAGCATAAGGCAAGAAAAGTCCGTAGGCTCTATGAGGGAAGGGTTTTAGCGGGTTTTGCAGGGGCTGCGGCTGACGCATTTGCCCTTTTTGAACGATTCGAAGGCAAGCTCGAGGAGTACCATGGAAACTTGCAGAGGGCCGCAGTTGAGTTGGTAAAGGAATGGCGCATGGATCGCGCCTTGAGAAGGCTGGAAGCTTTGTTGGTTGTGGGAGATGAGTCCAACTTGCTTGTGATTTCCGGGAACGGAGACCTTATCGAGCCAGATGACGGTGTTGCTGCAGTCGGTTCAGGCGGACCTATAGCCTTGGCAGCAGCAAAGGCTTTGATTCGCCACACGGATCTTGAGTGCGGTGAAATTGCCAGAGAAGCACTGCGAATTGCCTCCTCTATTTGCATATATACAAATGGGGAGATCGTGTGTGAGGAGATATGA
>MGAJBKAG_00063	
GTGGAGTGGCTTGACGAGCTGACACCCCGTGCCATTGTGGCGGAACTTGATAAATTCATCGTCGGACAAAACAGAGCCAAGAGATCAGTGGCCATTGCTATTCGCAACAGATACCGCAGGCTGAAGCTAAAGGGGTCTCTCCGCGATGAAGTAATCCCCAAGAACATCTTGATGATAGGACCTACCGGGGTAGGTAAGACTGAAATCGCCAGGAGGCTGGCAAGGTTAATCAAAGCGCCTTTTACAAAAGTTGAGGCCACGAAATTCACTGAAGTAGGGTATGTAGGCAGAGATGTAGATTCCATCATCAGGGATTTGGTGGAAAACGCCGTTAGAATGGTGAAGTCTGAGAAAATGGCAAGAGTCTACCATAGGGCGGAAACCCTTGTGGATGACAGGCTTTTGGATCTTCTGGCTCCTTTGCCTTCCCAGGAATCGAGAAGGAATCCCTTTGCAGTCCTTGTCGGGGGATTCGGTGCGGAGCGAGATGATGACAGTTTTGAGCGGAGACTGGAAGAAGCGAAACGTAAGCGTGAGGAGATAAGGGCAAAGCTCGTTCGAGGGGAACTTGAGGACGTAATGGTTGAAGTATCCGTAGAGGATAAGAGCCCTCCTATGCTCGAGGTTTTCAGCGGAGCCGGAGTCGAGGAGATGGGCATTAACATGCAAGACCTCTTCGGAGGGATTTTCCCGAGAAAGGTAAGGCGAAGGAGAGTTCCCATAAGAGAAGCCAGGAAGATTATCGCGCAGGAAGAGGCGCAAAAGCTCATTGATATGGCAGAGGTGGAGCAAGAAGCCATTACCCGCGTTGAGCAATCAGGGATTGTCTTCATTGATGAGTTAGACAAGATAGCAGGGAAGGAAAGGAGTACCGGCCCTGATGTCTCCAGAGAAGGGGTTCAGAGAGATATCCTGCCCATTGTTGAAGGCTCTACAGTGATGACTAAGTACGGCCCTGTAAGGACTGACCATATACTGTTTATCGCTGCAGGCGCTTTTCATGTATCAAAGCCTTCCGACTTGATTCCTGAACTCCAGGGAAGGTTCCCGATTCGCGTAGAACTTGACAGCCTCACGAAAGAAGACTTTAAACGCATCCTTTGCGAACCTGAAAACGCTTTGATCAAGCAATATACTGCACTCCTTGCCACAGAAGGAATTGAACTGGTGTTTACACCGGACGGCATAGATGAAATCGCGGCTATTGCCTGTGAGGTCAATGAAGAGACTGAAAACATCGGTGCCAGGCGATTACATACAGTAATGGAGAAACTCCTTGAGGACATATCTTTTGACGCTCCTGATCTTTCTTGGAAAAACGCAACAATCGACAGGGAATACGTAAGGGAGAAGCTTGGTGACATTGTCGGCAATAAGGATCTCAGCAGATTCATCCTATGA
>MGAJBKAG_00064	
ATGAGAGAGCTACTGGAGAAATCGCGAAGGATCAGTCGTTTTGTTCAAGAGTCTCAAGGACCGGCATTGAGCCTCAAGGAACTCGCAGAAGTCCTTTGTGAGGAAGTTGGGGCGAATATCTATATAGTAAGTCGCAGAGGAAAGCTGCTGGGATTCGCCACCATGGACGAGTTCGAATGCGATGTAGTCGCTTGGCTGACAGGAAACGGTGCGGCTTTTCCAAAGGAGTGCATGGATTGGCTTCTCCGGATTATTGAGGCATCGGAAAACCTCAGGCAGGACGAGGGTAAGTGCTTCCTCAATGCAGACAGCAAGTGTCCGTTTGGAGAGGCAGTTATTACTGTAGTTCCGGTCTACGCAGGCGGAGACAGGCTGGCTACCCTAGTGATGGCAAGGTTTGAGCCTGAGTTTGAAGAAGACGAACTGGTTCTTGCAGAGTTTGCTGCAACGATCATTGGCATGGAAGTGCTGCGTTCAAAGGCAGACAGGATCGAAGAAGAAGCAAGGAAGCAGGCTGCGGTTCAAATGGCCTTTGATACCTTATCCTTCTCGGAGCAAGAGGCTGTTGAGCATATCTTCAGAGAGCTCAACGGAGACGAAGGCTTGCTCGTAGCCAGCAAGATTGCGGATAAAGTCGGTATCACAAGGTCTGTCATTGTCAATGCCCTGCGCAAATTTGAGAGTGCAGGTGTGATCGAATCCCGATCTTTGGGAATGAAAGGCACTTACATTCGAGTGCTCAATGATAAACTCTTTGATGAGCTTGAGCGTTTGCGTACACGTTAG
>MGAJBKAG_00065	
ATGAGGCCCGGCACGATCGTGATATTGATGTTGCCGCCGACTCTTGCGGCAGTTTATACAGTTAGTTTTGGCCGCTGGCTTTTGAAAACGGGAAACATCAGAGGAGCCATAGGCGTGTTCATCATCGCAGCCATGTGCTTTATGGCCCCTCTTGCTCTCTTGATATTCAGAGGATAA
>MGAJBKAG_00066	
TTGCACTACTCAAGAGCCGCAGGAATCTCAATACTTGTCATAGCATGCCTGTTGATGGTAGGAGGTTGCTGGGGGAGGACTGAAGTGGATGACCTGGCCTTTGTGATGTCCATTGGCTTAGACAAAGGAGAAGACAATACTGTTTATGTAACATTTCAGATCGCAGTGCCGCGGGCTGTGGCAGGCGGCGGAGGACAAGGAGGAGAGCCTGGTTCAGGCCGAGAAGGGCCTGACCCCAGTCTCATTACAACGATGCGCGGCAGGTCCATCCTGGGTCTCGTTGACATGGCAAATACATATATAGATCGGCGTCTGTCCTTTGTGCATACCAAGGTGCTGGTAATAGGTGAAGACCTTGCCAGAGAAGGTGTAGCACCATATGTGTCAGAGCTTGTGCGGTTCCCTGAAATCAGGAGGACTATGTTCCTCCTGGTCGCAAAAGGGACTGCCCTGGAATTCATCACTGAAAACAAACCTATTCTCGAGCAAAACCCTGCAAAAAATCTGGAACTCCTTACACTTGCCAGTAGAAAAGCAGGACTGATCCCACCGTCGACTCTTAACAGGTTCCTCGTGGAAGCCCAGTCTCAAGCTGAACAACCTCTCGTCGTTCTTGCAGGGATCAACAAGGACCAGCAATCGTCAAAGGAGCAAGAAAGTCAAGAGAGCAAAACAGATGAAGAAGGGACAGGGAGCAAAAGCAATAGCCCTTTACCAGATATACCCGTCGCCACGTCAGACATTCGTTATTTTGCAGGCCAATCGCCGTCAGTGGGAGGGAATCCCGTTGAGCTGCTGGGCGCAGCGGTCTTCCGCGGCGACAAAATGGTGGGAGAGATTACAGGAGAAGAGGTAAGACAGGTCCTTTTGCTCAAAGGAACCTTCAAGCAAGGCATTGCAGTGGTGCGGGACAGTGAAGCCCATGACAGGTTTATCGCAGCTGACTTGCGCCTTGCCCGTCCCACGCAGACTCGAGTAACAAGAGACGGAGACAGGTTCAAGATCAAGGTTGATGTAAGACTCGAAGGAGGCCTTGTAGGAAGCCAGGAACGGGGAGACTATTTCGATCCAAAAGTGCTTCAAGCCGTTGAGACGAAGCTGGCTAGCGAGATACAAAAAGGCTGCAGGGATATTGTGAGGAAAGCTCAGACTGAGTTTTCATCTGATATCTTCGGGTTTGGGAATAAGGCGAGACACCTGACTATGACGTGGAAAGAATGGCAAGACTTAAATTGGAATAGCGAGTTTCCCGATGCCGATGTGGAGGTTTCTGTACAAGTTGAGTTGCGAAGGACCGGCCTTCTGTTTAGATCTCCACAACCTTCAGCAGACTAA
>MGAJBKAG_00067	
ATGGGCAGTAAAGACAGTATCGGCACCAGAGAAGCGATAGCAGCCACAATCTACTTTCTTTCAGCAAAACTCTTGATCTCCTTTCCCCAGCACATGGCTGAGCTGGGCCAAACTGCAGCATGGATAGTGCCTGCCATAAGCTTTGCCACTGCAACCTTGGGATTTCTCATAATAGTAGCACTCCTAAGACGGTACCCGGGAAAGAACATTGTGGAAGCAAGTGAGGAAGCAGGCGGACCAATATTCGGCATAATCGCCTCGCTCGGGTATTTCGCTTTCTTCTTCGCAACTACGATCTTTTCAATCCGAGAATTCTCAGAGACAGTCAGCACCTCGCTGCTTCCCCGCACTCCGCTTTCGGTAATCATGGGAGTCTTCATCATTGCAACCCTTGTTGCCATATCTGCGGGGCTTGAAGCCATAACCAGAGCCTCTCTGGTGGGCATGCCGCTTATTATCGGAACGCTTATTGTCCTCAATGTGCTGCTGCTGCCTCAAAGCAACTTTGACACGATATTTCCCTTGTTTGGGCCGGGCATCGGGAAGCTTGTTTATAACGGCATAATTCACTCGGGAATCGCAGGAGAAATCATATTTCTCTGCATCATAGCGGGACAGCTCAACGAATCAGACAAAGTGCAGAGGATGGGAATTGTAAGTCTCCTGGTATCAGCTGTTTTCGTCGTTGTATCAACACTCAATTATTCAGCGGTATTTCCTTATCCTTTGAGCTTACACATATCCTATCCGGGGTACGAGGCCTCGACCCTGATATATATGGGTCGGTTCTTTCAACGTGTTGAAGTAGCCTTCGTGTTTCTCTGGGTTATCAGTGCATGTATCCATCTGGCACTTAGCGGATACACATCGGCTGTAATCGCCAAAGACATGTTAAGGCTTCCGTCTCACAAACCCCTCTTGCCTGCACTTGCCATCCTTCAATTCACCCTTGCGTTTGTGCCTTCAGACGTGCCTCAAACAACGCATATTGACTTTATGGTAGTTAAAACCTACAGCGGCCTTCTCTTATTCGTTGTACCTTTGATCTTACTTTTGGCCTCCCGAATCCGAGAAGGCCGAAGTACCGGCAGGAGATGA
>MGAJBKAG_00068	
GTGGAATTAATTCACATGTTGCTTCAGAAGCTTATCTCCTTTCTGTCATTTGATCCTCCGGAAGATGGAAACCAGTACCGGACAGCGCAAGGGACGGGCCATGACGGCCGGGGCAGACCGGATAGACGGGACGGAACTGATAGGCGGGACAGAACGGATAGACGGGATAAACACGAGACACAGCGTAAGCATGATGAAAAACCCGATAGAGAACGTATAGAAGCCAGACGTAAGACACGATCCCGACTAAAGGTTCGTTCAGGCTCAAAAGTTCGATCCGGTTTGAACAAGATGGAACCGAAGCGGCTTCGGGGTGTCAAACCGAAGCCGGGATTCGGATTCGTCCGGCCGTTGGTTATCGAGCGCTCCCCGGATGCATCTTCGGCTCAACCGGGTACTCTTCCATCAGCGATATCACCTGAAAGCTACCTGGATATCTTAACCTTTGAAACATCATCTGAAGATTTTCATCCCGAGGACGAACCGGCCAGAGCCGGGAAGTGCCGACGCAAAGGCCACCTTCATGCGGAAAAAGCAAATAAAGATGAAACAAGCCAAGACGAGGCAAGAGAAGACGAGGTAAAACCCCTCACAAATGACCTCGATACAAACCTGGAAATGCTGAAGAAGATCCTTCACTATGGCACCAACGCAGACGTGGTGGTAAGGGAATTCGACATACCCACAGAGCCTGTGACAAAGGCTGCGATTGTATTTATGGATGGGTTGGCAGGCAAAGACGCCATCGACTTCTCTATACTTCAACCTCTTATGCTCATAGCACATCTGGACGATAAAGAGGGAACATTGAACCGCCTGGAAGCGGTCAAAAGAAGGCTCCTGCCCGGCAATCAAATAACGGAAAGCAACAACTTAAGAGCGATAATAGAAGCTGTTCTTTCAGGCGCTACCTGCCTGCTTATTGAAGGCAGTGACATCGCTCTCTCCATAGAGACCCGACAATGGGAACACAGGTCAATAGACCGACCTTCAGCAGAAATGGTGGTCAGAGGCCCTCAGGAAGCCTTCAATGAGACTTTAAGAAGCAATCTGGCGTTGATACGAAGAAGGCTACAAACCCCGGACCTGATAACTGAAATGATCAAAGTAGGCACGCTTTCGAGAACAGGCTGCGCAATTCTTTACATAGAAGGCCTGACCAATCCGCAGCTGGTAGATGAAGTCAGAAAAAGGATCAATGAGTCCAAGTCAGACCATATGCAGGATACAGGCATACTTGAGCAGTTCATAGAGGAAAAGCCGTTTGTTCTTGCGCCGCAAACCCTCTCCACAGAGCGGCCTGACAGGATGGCAGCATTTCTCGCAGAAGGACACGTTGGAATCTTATTGGACGGCAGTCCCTTCGCATTGGTGGTGCCTGCAACCTTCTGGTCGCTCCTGCAGTCAGCTGAAGACTATTTCCTAAGATGGCCTTTTGGCGCTTTTCTCCGGATAGTCAGGACGGTCGCCCTTATCCTGGCCATATTCCTACCTGCTGTCTACGTGGCTCTAACCAATTTCCATCCGGAAATGATCCCGACCGACCTCCTTCTGGCGATAGCTGCCAGTCGCGAAAAAGTCCCTTTCCCCACAGTGATTGAAGTGCTGATAATGGAGATCTCCATCGAACTGATACGGGAAGCAGGGATTCGTATTCCGGGCGTAATCGGACCCACCCTTGGGATAGTGGGCGCACTTATCCTGGGCCAGGCAGCTGTCGCAGCATCAATAGTCAGCCCGATACTGATAGTAATCGTAGCCATTACCGCTCTGGGTGCGTTCGCAGTCCCCAATTTCAACATGTCTTTCGCCATTCGCATCTACCGCTTTGTGTATATAGTCCTGGCTGCAGCTTTAGGCTTCTACGGTGTTGCGGTGGGCGTGTTTGTCCAGCTTGTAACATATGTAAACCTCAAATCCTTTGGCATACCGTACATGTCGCCTGTGGCACCGCACACACGCTCCAGCGGAGATGCGCTTTTCCGGTACCCTCTGTGGAAGTCAGAGACCCGTCCTTCTTACCTCAAGCCACAGCAAAAACAAAGGCAACCTAAGATATCCAGAAAGTGGATTGGGAATAGCCATTGGGGTAAGGTAGGAAAATCGAAAAATGAAAAAGGAGAAGGAAATGGGCAGTAA
>MGAJBKAG_00069	
ATGGCAGTAGTCACTATGAAGCAACTGCTTGAGGCCGGCGTCCATTTCGGGCATCAGACCAGGCGTTGGAATCCCAAGATGAAGCCATATATCTTCACCGAGCGTAATGGAATTTACATTATCGATCTGCAGAAGACTGTGAAGATGATGGAAGACGCCTATGCATTCGTCAGGGATGTAGTGGCGGATGGAGGAACCGTACTGTTCGTCGGCACGAAGAAGCAGGCTCAAAACACCATCAGAGAGGAAGCTGAACGGTGTGGCATGTTCTACGTTAACGTACGATGGCTAGGTGGAATGCTCACCAACTTCCAGACTATAAGAAAGCGGGTTCAGAGGCTTCAAGAGATTGAAGATATGGAAGCCGACGGCTCCCTTGAGCTGCGTCCGAAGAAGGAAGTCCTTCAGATTCTGAAAGAAAAGGAGAAGCTCGAGAAGTTTCTAGGTGGCGTTCGTGAGATGACGGAATTGCCAGATGCAGTCTTCGTAGTGGATCCGCGTAAGGAGCGAATAGCAGTGCAAGAAGCGAGGAAGCTCAATATCCCGATAGTCGCAATCGTTGACACAAATTGTGATCCCGACGAAGTCGACTACATCATCCCCGGCAATGACGACGCTATCCGTGCTATCAAACTGATATGTGGCAAGATATCAGACGCAGTCATTGAAGGCCTGGAAGGCATGGATGCAGGAGTGGAGGAATCCGCATCTCCGGTTGGCGAAATCAGGGAAGATGAGATTGCCGGTGAGATTCAAGACAGCGTAACTGACGTTGTTGAGATGCCTCTTGACAATGATGTCGTAGAAATAGTCAAGATGGATGACTTTAACAATTAA
>MGAJBKAG_00070	
GTGGCTATTAAGGCCGAGGATGTCAAGAAACTACGTGAAAAAACCGGCGCCGGCATGATGGATTGCAAGAAGGCTCTTGCTGAAACCGGCGGTGATATGGAAAAGGCCGTGGCCTATCTCCGTGAGAAGGGCCTCGCAAGAATGGTGAGGAGAGCCGACAGGGTGGCTGCAGAAGGGATCGTGGAAGCTTATATCCACCACGGAAGTAAAGTAGGAGTCCTCGTTGAAGTCAATTGTGAAACTGACTTCGTGGCAAGGACGGATGATTTCCGTGCCCTTGCAAAAGAGATTGCTCTTCAGGTTGCAGCATCCAAGCCTCTTTTCGTATCCAGAGAAGATGTTCCTGAAGAGCTTATTGAGAACGAAAAGGCGATCTTGAAGGCTCAGGCATTGAATGAAGGTAAACCAGAGCATATTGCAGAAAAGATCGTTGAAGGCCGAATTGTAAAGTTCTATCAAGAAGTCTGTCTTCTGGAACAGCCTTACATCCGTGATTCCGAGAAAACCATATACGATCTGCTCATGGAAGTCTCAGCTAAGACCGGAGAAAAGATGGAGATTAAACGGTTTGTCAGATTTGAAGTCGGAGAAGGAATTGACCCTGCTGACAAACCACAGTGCGCTATAGGCTAG
>MGAJBKAG_00071	
GTGAGAGAATCCCTGGATATTCCGAAATACAAAAGGATTTTACTGAAGCTGTCAGGCGAGGCACTGGCCGGGGAGAAAGGTTACGGAATAGATCTTAATGTCGTGCGTAAGATCGCAGAGGAGATCCGTTCTGTACGGAACTTGGGTGTGGAAACAGGAGTTGTTGTAGGCGGCGGGAACATTTGGCGCGGTGTTCAAGCCCAGGCTAGCGGTATGGATAGAGCTACCGCTGACTATATGGGCATGCTTGCGACAATAATAAATGCTTTATCCCTGCAGGATTGCCTGGAGAAGCTCGGAGTTGATACACGGGTTCAAACAGCCATAGAGATGCGGGCGGTTGCCGAACCGTACATTCGAAGAAGGGCTATTCGTCATTTGGAAAAGGGAAGAGTAGTGATCTTCGCAGGCGGGACAGGCAACCCGTATTTTTCTACTGACACTGCAGCAGCTCTCCGCGCCGCTGAGATTGAAGCCGAGGTTTTGTTGATGGCAAAGAGGGTTGACGGAGTGTATGACAGAGATCCTCTTGCAGACCCCAATGCCAAGCAGTTTAAATGCCTGAAATATCTTGAGGTGATAGAAAAAGGCCTCGGAGTCATGGATTCAACTGCAGCCTCTGTTTGTATGGATAACGGAATTCCTATCGTCGTTTTCAACCTGATGAGGTCAGGGAATGTAAAAAGGGTCGTTCTCGGAGAAGATATCGGCACCGAAATCAGGGGGGAGTAA
>MGAJBKAG_00072	
ATGCCTGACGACGATTACCGCAAGACTGAAGAAAGAATGAAGGACGTTATAGAGGCAACCCGAAGGGAGTTTGCGTCTATCAGGACAGGAAGGGCGAATCCTGCCTTGCTGGACAGGGTTAGCGTGGAGGCTTACGGTGATATCTACCCCATTAACCAGGTGGCCAGTATTTCTGTGCCTGAACCTCGCCTTCTCGTGATTCAACCATGGGATCGCACACTCGTCCCTAGTATCGAGCGCGCCATTCTCAAGTCGGATCTTGCTTTGACACCTATGAGCGATGGATCCATAATCAGAATACCCATTCCTGCCCTTACTGAAGACAGACGCCGCGAGTTGGTCAAGATGGCGAAAAAGATCGCGGAAGATATGCGGGTTCGTATACGCAATATCAGGCGTGAAGCCATTGACATCCTACGTGAACAAGAGAAAAACAAAGAGATCACAGAGGATGACCTCAGGCATGGACAGGAAGATATTCAAAAACTGACAGATAGATTCATTGCCGAGATCGACAGTTTGCTCGAAGCTAAGGAAGCTGAAATCACGGAATTTTGA
>MGAJBKAG_00073	
TTGCCACATTACATCACAGATGATTGCACTAAGTGCGGAACATGTGCTGATGTATGCCCGTTTGAAGCCATCAGCGAGGGGGAGGACAAGTACGTAATAGACCCTGACATCTGCACAGACTGTGGAATATGTGCGGAAGAGTGCCCGGACGGCGCAATCATAGAGGAAGAATAA
>MGAJBKAG_00074	
GTGGAAAGGAACGTCTTTTCACGATTGCTTTCAGGCATAAGACGACTCCTGAAACAACGTGCAGGTGCACCTGGAGAACAGCATGTCGGTGACATGGCGGACGACGTAGACTCCCTGAAAGAAAAGGTCTCCCAGGGTAAGCTGCCTGTGCATGTAGGGATAATCATGGACGGAAACGGAAGGTGGGCTAAGAGGAGAGGCCTTCCACGGCTGTCAGGCCATGCAGCAGGCGGTAGAAAAGCCGAGGAGATCGTCAAGTTCGCCCAGGACGTAGGCATAAAACACATAACGCTTTATGTATTCTCCACTGAAAACTGGAGGAGGCCCAAGGACGAAGTCGACGGGCTTATGAACCTTCTCGTTGATATGTTTGAGAAGAGATTTGACGACTTGGTTAATTACGGGGCAAAGATAAGGATTATTGGACGTCGTGACAGGTTGCCCCATAATGTGCTTCGTGCAATAATGAATGTTGAAGAGAGAACAAGAACAAATAGCAGGATATCGGTGAATCTTGCCATAGACTACGGCGGCCGCGACGAGATTAAGAGGGCTTTTCAACGACTGGCGAAAAAGGCGGCTCTAGGTGAGATTTCCCCTGATGATATTGGTGAGGAAGATATAAGTTCTCATCTTGACACCTCCGGTGTCCCTGATCCTGATCTAATAATCCGCACAGGCGGGGAGAAGAGGATATCCAACTTTCTCATCTGGCAATCCGCCTATGCTGAGCTGGTGGTCACACCTGTTCTCTGGCCGGACTTTTCTCGACAGGATTTGCTTATGGCAATATCAGAGTATCAGCAGAGGGATCGAAGATTCGGGAGCGTGTAG
>MGAJBKAG_00075	
TTGAACCAGAGAGTTTTAAGTGCACTCATTGCAATACCCATTGCACTCTTGGTCATTATTCTAGGTAGAGCCTATCTTGCCGCTGCTTTGCTTGTATTCGGAATACTGGCTGCAAGAGAGTTCTACAGTCTGGCTCAATTATCAGGTTACAGTCCTGCGAACTACGTAGGGATCTTAGGCATAGTCGCTTTTGTCACCTTCGGTTATCTGGGAATGCATCAGAGCATAGGCTTTGTTGTAGCTCTTTTGGTCGTCCTCAGCCTCGTGTTTCAGACACTCACCTTGGGAGGCCAAAAATCTATTGCCAATTCTGCCATTACCTTGCTGGGATCTGTCTATATCGGCCTGCCTATGGCCAGCGCTGTGATGTTGCGGCATACCGGCGAAAACGGGGCAGGCTTTGGCTATCTTCTGGTTGCCATACTTACTGTATGGGCCACAGACACAGGAGCATATTTCGGCGGCAAGGCCTTTGGCAAGCGAAAGCTGGCACCTAAACTCAGCCCGAATAAGACTTGCGAAGGAGCGATTATAGGCTTAGCTTGCGGCGTGGCAGCAGGTGTCATTGTAAGGTGGCTGGGTTCTCTCCTCATGTGGTGGCCGCACCTTGGTTTTGGCCACAGTCTTATCCTGGCTGTCATAACTTCGGTTTCGGGACAAATGGGCGACTTGGCTGAATCAGCATTTAAGCGAAGTGCAGAGGTTAAAGATTCAGGTGTCTTTATGCCGGGCCATGGTGGAGTTTTGGACAGACTTGACAGCTTGCTTCTTTCCATCCCGTTAGTGTACTATTATGTACGACTCTTCTTGTCCTGA
>MGAJBKAG_00076	
ATGCAAAGACTTTCTGAGGAATGGAGATATTTCCTCATATGGGGTGCGGTTCTTACCGCCTGTTATATTGCGGCCAGATTTGTGCTGCCGCTTTTTACCCCTTTTATAGCTGCTCTTCTGTTGGCAGCAATCATTGACCCTGTTGTGGAACTATTGACAAAGCGGTCTCGTTTGACGAGAGGGGTAAGTGCTTCCGTCAGCCTGATAATTGTGTTTGTCTTGCTGTCAGTCATCATTGCTCTGTTGGTTATCAGAATAGTCGCTGAAGTGCAGGATCTATATAGGTCTTTGCCGCTCTACTACATGAACGCTCAAGAAATTATTGACAGGATCATTTCATACATAGGAAGTGTGACTGAAGATCTTCCCTATTCGGTTATAGAGACAGTAAGGAGGATTCAGTCTCGACTGTATGCCAGTGCTGAAGGGGTGCTTCTGAGTGTTACAAGCGTTGTCATGGGCCTTCCTCGACTCAGCATCAATGTTATCGTCAGCTTCTTCGCTGCGTTTTTCATAAGCCGCGATAAGAAAGAGCTTTCAGAGCACATGGCAAGTCTTGCACCTCTGAGATGGCGTGAGAGAGCAGAAGAAGCAAGGGCAGGGATGATCTCAGCATTACTTGGGTTTATCAGAGCTTATCTCATTCTGATCAGCATAACAGTTGTGGTCAGCATAATCGGTTTCCGGATTGCAGGGATCAAGTACGCTTGGATACTGGGGATCATAGCAGGTATTCTCGATTTAATTCCATTGATCGGACCCGGATTTTTGTATGTACCTATGATCCTCTTTTATCTTGCAGTAAGACAGTTTTACCGGGCTATAGTGATTATGGCTCTCATGGCGGTGCAGTTCTTCGTCAGAAAAGGCATGGAGCCTAAGGTGCTAGGGAGCAACTTAGGTATCCATCCTATTGCGGTGCTTGTTTCCATGTACCTTGGATACAGGCTGCTGGGCACCTATGGAATGATTGTAGGACCGCTTATTGCAGTTTTGCTGAAAGTAACGGTTGCAGTAGGGATATTGCCTTCATGGCCCAGGGAATAG
>MGAJBKAG_00077	
ATGGCCCAGGGAATAGGAGGGAACCTATTGGCTCGTTCCATTGTAGTTTTAGGGTCTACAGGTTCTATTGGAACACAAACACTTGAGGTATGTAAGTGGCATCAAGGCGATATTGAAGTAGTAGGCCTTGCAGCCGGCAGGAACATTGATGTTTTGGAAGGCCAGGTAAGGGCATTTTGCCCCCGCATTGTGGGAATAGCTGATTCTGATGCAGCTTTGGCGTTCAAAGATAGGGTCAGCGATCTACGGATTGAGATCGTATCCGGGAAAGATGCAGCGTCCGAAGTTGCATCATATGAAGATGCAGACCTGGCAGTATGTTCCATTGTGGGGATGGAAGGGCTTATTCCGACGCTTAAAGCGATAGAGAGCGGAAAAACCATCGCCTTGGCAACGAAAGAAGCTCTGGTGTCAGCAGGGCAAATAGTGATGGATGCGGCATCCGGCCGCGGTGTGAAGGTTCTTCCTATTGACAGTGAACATTCTGCCATATTTCAATGCCTCCAAGGGAACGATATAGCCGGAGTGAAAAGACTGATCCTCACCGCATCAGGCGGGCCTTTTCTAAGGCTCAGCAAGGAAGAGATGGAGACTGTCACACCGAAGGAGGCTCTTCGTCATCCCACATGGTCCATGGGCCCTAAAGTCACGATAGACTCAGCAACTCTGATGAATAAATCCCTTGAACTGATAGAAGCGAGATGGCTTTTCGGAGTCAGTCCAGGAAAGATCAGTGCAGTCATCCACAGGCAAAGTGTCGTCCACTCCATGGTGGAGTTTGTTGACGGATCCATACTGGCTCAGCTCGGTTCACAGGACATGAGGCTTGCGATTCAGTACGCTCTTTGTTATCCCCATCGGGTTGAAGGGCACTGCGATAAGCTTGACCTCATTGAAGTGGGGTCTCTTACGTTTGAGGAGCCTGACTTAGAAAGGTTCCCGGCGCTTCGTTTGGGGTACGAGGCCTTGCGGGTAGGAGGCACACTCCCTTGTGTCATGAATGCCGCTAATGAAGAGGCGGTAAGGTTGTTCTTAGGAGAATACATTGGATTCGGTGATATTGCGCGGCTTGTTGAGGAAACAATGCAAAACCACGAGGTGCTGGAAGCCTCGTCCCTGGAGCAGGTGCTTGCTGCTGACGCTTGGGCGAGGGAGCACATTGTGAGACATGCCGGCATAGTAGGGAGATGA
>MGAJBKAG_00078	
GTGCTCGGTTCTGCACTTTTGATGATAATTGCATTTGCGTTTGTGTTTCTCACTTTCGCTTTTTCCCATGAATTCGGACATTTCATTGTAGGTAAAGCTGCAGGTGTACGCGTATATGAATTCAGCTTGGGGTTCGGTCCCGGCATCTACAGGTTTAAGCGCGGGGAGACTGTATACTCCCTGAGACTTCTCCCTGTTGGGGCGTTTGTCAAGTTTGCAGGGCTGGATGAGCCTATTGATCCTGACGATGATGTTGACGATGAGGATCCCAGGAGTTTCAGGTCAAAACCTATTTATCTCAGAGTTCTCACTATCCTGGCAGGCCCCTTCATGAATTTCGTTGTTGCTTTCATCCTTTTTGCCATAGTCTTCGTATCAGTGGGGGTGCCTTCTGCTGTTATCGGAGAGGTATACCATGATACACCTGCCTCACGTGCAGGCATAATGGAAGGGGACAGGATCATCTCAATAAGCGGCACCAGAACTCTTTCTATTGCAGATGTGAAGGAGAAGATCTGGCAGCACCCGGGCGAGCAATTGACCTTTGTAATTGAGCGGGACGGGGAGATAATTGAGCGTAGAGTGACTCCGGAGAGAGATGACACAGGGCATGGTGGAGTCATAGGTGTTTTGCTTTCAGAGATCTGGACACGGAGGGGTGTTCTTGAATCTGTAAGCTACGGCGTAACCTTCACAAAGACCATCTCAAAGAGTCTCATTACCACGATCTGGAGAATGATAACAGGAAAGATGAAGCCTGATGTGGCAGGGCCTATAGGTATAGTCCAGGCAGTGGGACAGACTGCAAAGCTAGGTTTTATCAACGTGCTGTACCTCGCAGGCTTACTAAATGTTAACCTTGGGCTTTTGAACCTTCTTCCCATACCTGTCCTTGACGGAGGGTGGATTGTCCTCCTTCTGCTAGAAGCCATACGCAGGAAGCCTCTTAGCGTAGAACAAGAGGCCTTTGCCAGGATGGTCGGCTTGGCTATTCTTGGGTTCATTATAGTCTATGCCACTTTCTCTGACATTACCAGGCTTGGAGTGCTTGGCGGTTGA
>MGAJBKAG_00079	
GTGGAGGAGCGTGTCTTTGTGAGTATTCTGAGACGTAGAACAAGGCAGGTTCTGGTAGGCCCGGTGGGGATAGGGGGAGATGCCCGTATCTCCGTCCAGTCAATGACAAAAACCGATACCAGGGATGTGGAAGCAACTCTTTCTCAGATAAGGAGTCTCAAAGATGCAGGCTGCGATATAGTAAGGTGCGCTGTTCCTGATATGGAAGCAGCTGTTGCTCTGGAGGAGATCAAGAAAAGGTCTCCTCTGCCTATTGTTGCAGACATCCATTTTGATTACAGGCTTGCACTTGCTTCCATTAATGCAGGTGTTGACAAATTGAGGATAAATCCGGGGAACATCGGCGGCAGGGAAAGACTGGGCAAAGTGGCCAAAGCCGCTAAGGCGCGGGGGATTCCCATAAGAGTCGGGGCGAATTCAGGCTCGATTCCCAGGGACCTTCTTTCAAAATATGCAGGGCCGACCTGTGAGGCTTTGGTTGAGAGCGCAAAAAGGAGCATATCGCAGCTTGAAGATGAAGGCTTCGAGGACATAGTTGTGTCGCTGAAAGCATCAGATGTACTGACTACGATAGAAGCCTACCGGGCTTTGGCAAATCTTTGCGATTTCCCGTTGCACCTTGGTGTAACTGAAGCCGGTGGGGTAAGGCCAGGAACAGTTAAGTCTTCCATTGCCATTGGGACACTGCTTATGGAAGGCATAGGCGATACAATCCGTGTATCACTTACTTCGGAACCTGAGGAAGAAGTGCGAGTAGGCATAGAAATACTAAAAAGCGTAGGAATCCGGGTAGACAGTGTAGAAATAATATCATGTCCCACTTGCGGGCGCTGCCGTGGCGACCTGATGAATATTCTAAAGGATGTAGAAGATAGACTAGCGGGTTTGAAATATCCGGTCAAAGTTGCTGTAATGGGATGTGAGGTTAACGGCCCGGGAGAGGCAAGAGAAGCAGATGTCGGTGTAGCTCTGGGTGAGAAATCAGGGTTGATCTTTGCCGGGGGCAATCCACTGGGCCGCGTTGGTGCCGGAGAGATTGTAGAGAAGTTGGTGGAAGAAGTTATAAAGATCGGGAAGGAGAAAATCAGGTTAGAAGATTGTTTGAAGCTTTCTGAGGAGATGGGTAGAAGTGAAGGTGTCTGTAATAATACCTGCTTACAACGAAGGCGGTAG
>MGAJBKAG_00080	
GTGAAGGTGTCTGTAATAATACCTGCTTACAACGAAGGCGGTAGAGTACAGAGAGTAATCTCAGCTGCAAAGAGAGCAAGTTTGCCTTCAGAGATTATAGTGGTAAGTGACGGTTCTACAGATGATACAGCGGAAGTTGCACGTTCGGAGGGAGTACGCGTTGTAGAGCTACCGTACAATCGAGGAAAAGGAGCTGCCATGAAGGCAGGTGTGAGTTCTACAGATGCTGAAGTCTACGTGTTCATCGATGCGGATCTGATAGGCCTCACCCCGAGGCACGTAGACAGTCTAATCCGTCCTGTTGTGGACGGAGAAGCTGATGCGACTTTGGGAGTGTTCGAAGGAGGAAGGGTCACAACGGATTTTGCTCAAAAGGTGACTCCCGGGCTTTCGGGACAGCGTGCAGTAAAGGCTGAGTTTCTCAAGGACCTCTCGGGTATTGAAGAGTCAGGGTTTGGAGTAGAGGTCATGCTAAATAAATATCTGGAGCGGCAGCATGCCAAGGTTAAAAAGGTCGAGCTTCACGGAGTATCTCAGGTCCTCAAGGAGGAGAAAATGGGAGGCCTTGAAGGTTTGGCTGCCCGTCTTAAGATGTATAAAGATATCGTAGCCCAGATGAAATAG
>MGAJBKAG_00081	
ATGGCAGATGAAAAGAAGATGAAAACAAAGAATGAAAGCCACCTGCCTACTGTTTATAATCCCCTCGAGTTCGAAAGCAAGATCTATGAAAGATGGCTGGAGGACGGACTTTTCCATCAAGAAGTCCAACCCGGAAGCGAGCCTTTTTGCATAGTGATTCCCCCGCCGAACATTACAGGGGAGCTGCATATAGGGCATGCCCTGGACAACACGCTTCAGGATATCCTGATAAGGTGGCACAGAATGCTAGGGCACAACACTGTGTGGATTCCCGGAACAGACCATGCAGGCATTGCCACGCAAGTTAAGGTGGAAGCCGCCCTTGCCAAAGAGGGTTTGACCAGACATGACCTGGGAAGGGAGAAATTCGTGGAGCGTGTCTGGGAATGGAAGAACAAGTACGGCGGGACTATACGGAAACAACTCCAAAGGCTCGGTGCGTCCTGTGATTGGGAAAGGGAAAGGTTTACCATGGATGAAGGCCTTTCTAAAGCAGTCCGCCGGGTGTTTGTAAGCCTTTATGAGAAAGGGCTGATATACAAAGGGGCCTACATTGTGAATTGGTGTCCCAGGTGCCATACGTCTTTGTCTGATCTCGAAGTCGAACATGAAGAGACAGAAGGGGCCTTGTATTACATCAACTATCCTTTCGCAGACGGCGAAGGTTATATACAGATTGCGACAACACGCCCTGAGACGATGCTGGGCGACACTGCAGTTGCGGTAAACCCTGATGATCCCAGATACAAGGACATTATCGGCAAGAACGTGATCCTCCCTGTAATGAACAGGGAAATACCGGTTATTGCAGATGAATGGGCAGACCCTGAGTTCGGGACAGGGGCTGTTAAAGTGACTCCTGCCCATGACCCCAACGACTTTGAGATTGGAGTCAGGCATTCTCTGCCTTCAGTTAAAGTCATCGACGAAAGCGGCAGAATGACTGAGGAGGCAGGTAAGTATCAGGGGCTTGACAGGTATGAATGCCGCAAAGAACTAGTGGCTGAGCTGGAAGCCTTAGGATACTTGGTCAAAATAGAAGAGCACGCTCACTCTGTCGGACACTGCCAGAGGTGCCATACATCAGTTGAACCTTTGGTTTCTGAACAATGGTTCGTGAGAATGAAACCCCTTGCAGAGCCTGCCATCAAAGCCGTTGAAGAAGGCAAGGTAAGGTTTGTGCCTGAGAGATTCCGCAAGGTGTATCTGAACTGGATGGAAAATGTCCATGATTGGTGCATATCAAGGCAGCTCTGGTGGGGACACAGGATTCCGGTCTGGTACTGCAATGAATGTAACGAGGTAATTGCTCAAGTGGACACTCCTAACAAATGCACAAAATGTGGTTCCGAGGATTTGACTCAGGATCCTGATGTTTTGGACACATGGTTCTCTTCTGCCCTGTGGCCATTCTCTACAATGGGGTGGCCTGAGGAAACGCCTGACCTTAAGCATTTCTACCCTACCTCAGTTCTGGTCACAGGATATGACATCATTTTCTTTTGGGTAGCCAGGATGATAGTGATGGGTCTTGAGTTCATGAACGATGTGCCGTTCCATGACGTCTTGATTCACGGATTGGTGAGAGCATCCAGCGGTGAGAAGATGAGCAAATCCCTTGGCACGGGAGTGGATCCTCTGGAGGTCATCGACAAATACGGTGCAGACGTGCTCAGGTTCACTCTTATTATGGGTAACACTCCGGGAAATGACATAAGGTTCAGAGATGAGAGGCTGGAAGCAAGCAGAAATTTCGGAAACAAGCTGTGGAATGCTTCAAGATTCGTCATTATGAACCTTGACGGTTTCAGCCTTGATTCAACAGGAGATGTGGAACTCTTAGCCCGTGAGATAGAAGCTGACCTGACATTGGCTGACAGGTGGATAAGGAGCAGGGCCAACAAGATCGCAAAAGAAGTCTCAGACTACTTGAAGGAGTACGAAATCGGCGAAGCTGCCCGGACTCTGTACAATTTCACATGGGACGAATTCTGCGATTGGTACATTGAGATCGCAAAGTCAAGGCTGTATTCTGACAATGAAAAGGCCAGAAGATGTGCACAGTATGTCTTATGGGAGACCTTGAAGAAGACTGTTAAGCTTCTCCATCCGTTTATACCTTTCATCACTGAGCGGATATGGAGATTACTGCCGGAAACCTCCGGAAGCGTTGTAGTTGCCGACTGGCCGCGATTTGATGACAGTCTGGAAGATCCTGAGGCTGAGGCGGCCATGGGTATTGTCATGGATACAGTGAGAGCTATCAGGAATATAAGGTCAGAGATGAATGTGCCTCCTCAGAGGAAAATCGAAGCTGTTATTGTGGCGGACAGGGCTGCATCTTCTGTGTTGGAGGAAAACAGCGAAACGATAGGTACGCTTTCCGGCCTAAGCAGCATGGTGATTAAGGAGCATCTAGACATTAAACCTGAGAAAGCTGCTTCACAGATCATACCCGGCGCTGAAATATATGTGCCGCTTAAAGGGGTAATTGATCTTGATGTTGAAATCCGGAAGCTGGAGAAAGGCTTAGATGCCACGCTAGCAGCCATTACCAGGTCTCAAGAGAAACTAAGCAACAAGGGGTTCTTGGAAAAGGCCAGGGAAGAAGTTGTTGAGAAGGAACGAGAGAAACTCAGTGAGTACCTGGCGAAAGAGGAGAGGCTACAAAAGCGGCTGAAAGAATTGAAGGAGTGA
>MGAJBKAG_00082	
ATGGATTATGAAGAGGCCATAGCCTTTCTTCGGGAACTCGGTAAATTCGGGATCAATATAGGCCTTGAGCGGAACCTTGCCTTGTCCGAGGAGCTCGGCAGCCCTGAACGGAAGTTTCACGTGGTGCATGTGGCAGGCACCAACGGAAAAGGTTCAGTATGTGCAATGGTTGATTCCGTTCTCCGAAGCGCAGGTTTTCGTGTCGGCCTGTTTACCTCTCCCCATCTTTTTTCCTACACTGAGAGGATTCGGATTGGGGGGAGGCCGATTCCCAGGGCGAGATTTGCCGAGTTGATGACAGAATTAAAGCCGGTTTTTCAAAGGATCGCAAACGATCCTGAACTTGGCCCTCCGACTGAGTTTGAAATAGGGACTGCCCTTGCTTTTTTGTATTTTGCCTCAATGAACGTGGATTTCGCCGTAGTCGAAGTAGGGCTGGGAGGCAGGTTGGATTCTACTAATATCGTGCTGCCGAAGGTATCAGCCATTACATCCATCAGCCTGGAACATACGAGCATACTCGGGAATACGCTGGAGGAGATCGCAAGGGAAAAGGCGGGAATCATAAAGCAAGGGGTTCCGGTTGTCGTAGGACGCCAGCACCCTTCCGCGCTCCGAGTGATAGAAGAGGAGGCAGGGTTGAAGTCTGCCCCTCTTACCCTGTTTGGCAGCGACATAGAGGTGCACAGAAAGTCGGGGTCCATTGAGGGGCAGGTCTTTTCAGTCAGGGTCAAAGATCGCATCTATGATTCCCTGGAGATCCCCTTAATAGGAGCGCACCAGGTTGACAATGCAGCAGTTGCGGTAGGCATCGTAGAGGCCTTACGGGAGCTTGGAGTGGATATAAGAGAGGCACAACTTAGAACCGGGCTTAAGCTTGCATCATGGCCGGGGAGGCTGGAGGTTCTGCAGCGCAGGCCGCTGGTTCTGGTAGACGGCGCCCATAATCCGGCAGGCGTAAAGAGACTTCGGGAAGCAATTCCCGAGATAGTCGGTAACCGGCCTGTTACATCAGTGGTGGGCATATCCCGGGATAAACCCGCCGGGGAGATGGTCCAAGAGATCTCAACGTTTGCCCACACTTTCATTGCAACTCAAGCCACATCATCAAGATCCGGCATGGTAGATCCATCCGAGCTGCAGACCCTTGCTGAGAAGCTCGGAATGCAGGCGGAAGCTATCCCCAATCCTATAGAGGCTGTAGAGAAAGGGCTGCAAGAAACAGCATGTGCCGGTGCATTGGTGGTTTCAGGCTCTATTTACCTTGTAGGCAATGTCCGCAGGCATCTCCTGCAAACAGCCGGAGAACTGCCTATGAGCAAGAGATTAGTGATATTTGTGGGCGCTTTCGGATCCGGAAAGACTGAGATCTCTTTGAATTTTGCAGAACGCTTACGTGACGAAGGCAAAAGAGTTGCAATCGTCGACTTTGATATTGTAAATCCGTATTTTAGGTCCCGTGAAGCACAGTCAGGCATGGAAAGCCTTGGGATAAGCGTCATCTCGTCCAATCCCGGCCTTGAAGCAGCAGATCTTCCGGCGATCTCTCCTGCTGTACTTGGCGCTTTTCAAGATCCCACACTTCACGTAGTGATTGATGCAGGAGGAGACCCGGTAGGTGCTAAGGTTCTCTCCGGGTTCAGGCGGCAATTTGAGGCTGCAGGTTATGACATGTATTTCGTGATAAATGCAAATCGTCCGTTTACCCGGGATGCAGCAGGTGCTTTAAAGATGCTTGAATCGATTGAGAGGGCATCAGGCCTTTCTGTGACAGGACTCGTCAGCAATACCCACTTGGGTAAGGATACGACACCTGACGATATTCTGAGAGGAATAGATATTTCAGAGTCTCTCGGTATAGAATTAGACCTTCCCTTGGTCTTTGCGTGTGCCGGCAGGGATTTGGCCGGAAAAGTCGAAGACTCCCTCAAAACCAGGCTGCTTGAACTTGACCTCCATATGCGTCCTCCGTGGGAGCGGATCTCTTAA
>MGAJBKAG_00083	
ATGCCCGATGGAAAAACCAGATCCAGAGAGCAGTCTATATGGCTCATAATGGTATGGATTGTGACGCTGGCAGCCATGGTAGGACTCGGTGTCCTAATCGGTAAATATGTTTTAAGCTATTATGCATCATCTTTACAGACACCTCGATCCAGTCAAGCCCTGACAACCCAACAGCGAATAGCAAGTAGTGACAGCACGCAAAAGGACGAGACGCCGGCATCCTCCATCGCTACCGGGGCGGAGCAAGTACCGGCTCAAACCAAGCCCCAAGAGCCGGCTGCCGGTACCCAGACCCAGCCGGGGATAACCGGAGTCGCATCAGGATCTGTCCTGTACAAAGTCCAAGTGGGAGAGTTTTATGACAGAAGCGAGGCAGAGAAAGTCGCCCGTGTCCTTGAAGAAGCAGGATATCCTATTTACATTACACCCGGTGCGCCGCATAGGATTCAAGTAGGCGCATTTCAGAATAAAGCCAACGCAGATGCCTTGAAAGAGCAATTGGAGGCTGAAGGATATTCTGTAGTCATCCAGTGA
>MGAJBKAG_00084	
GTGCAGCTTAAGGATATTGCCAGAATCCTTGAGGCGGAAGTCCTCACGTGCGAGGACAAGCTTAACTGTACAGTGGAAGCTGCTTGCGGGTGCGATCTAATAAGTGATATGTTGGCATTTACGAAAGAGAAGATGATTGTCCTTACAGGATTGGTATCTCCCCAGATCATCCGTGCAGCCGAGATGGTGGATCTTTCCGGTGTCGTATTTGTCCGCGGTAAGAGGCCTACACCTGACATCATTGAATTAAGTGAAGAATTAGGCATTCCGATTATGTGCACGCACTATCCGTTGTATGAGTCAGCAGGCTTGCTGTTTGCTGCAGGCTTGCCCGGGTGGAGGCATTGGCCTCGTGCTGTGGGAGGATCGGAGGATGCGCCTTGA
>MGAJBKAG_00085	
ATGCGCCTTGAGTTCCCGGTTGCAGGCCGGGATTTCCAAGCTGCGGGAGGAGCAGCACAAAAGATTAAGCGGACTCTTCGTCAGATAGGTATAGATGCAGAAACCGCCCGACGTGTAGGCATAGTTGCGTATGAGGCGGAGATGAATATCGTGATACACGCTTTTTCAGGTAAGGTGGGCGTGGACATATTGCCTGAAAGGATCAATGTTTTTGCTTATGACCAGGGCCCCGGCATTGCTGACATCGATCTGGCAATGCAAGTAGGGTACTCAACAGCTCCAGAAGATATTAAGGAGATGGGATTCGGAGCAGGATTAGGCCTTCCTAACATGAAACGGTATTCAGACAACCTCGTGATAGAGTCAGAAGTAGGTTGCGGGACGAGTATCCGAGCAGTGATAAACTTACCGACGAAAGAAGGAAGTTGA
>MGAJBKAG_00086	
ATGGGGCAGTTATTCCACTCAGTTTTGCTCATTGAGGAAAAGTGCCGCGGATGCACCAGGTGCATTAAGAACTGTCCTACAGAAGCTATCCGGGTGAGAGCAGGTAAAGCCAGGATCAACGCAGAACGATGTACAGATTGCGGTGAGTGTATCAGGACATGTGACAACTATGCGAAAACAGCCATTACTGACCCTTTGTCAAGACTGAAAGATTACGAGTATGCCATCGCTCTACCCGCTCCTGCCTTGTACTCTCAATTCGGCCCCGATGTTGACCCCGCAACAGTATTGGCTGCACTCATAGATATGGGATTTGACGATGTTTTTGAAGTTGCTTACGGTGCAGACATATCCACCTTCCTGACTGTAGAGTACCTCAGGAGGAATAAGAGAAAGGGGCCAATGATCTCAGCTGCGTGCCCCGCTGTTGTTAGGCTGATTCAGGTTCGCTTCCCTGCATTAATCGACTCCTTGATTCCTGTGGATTCACCTATGGCGTGCTCAGGGAAGCTGGCGAAAGAGGCGAAAAGCAGGGAGCTTGGAATCTGTGAAGGTAAGATCGGGGCTTTCTTCATCACTCCGTGCCCTGCCAAGGTCACATGGGTCAGAGAAGCGAATAACCTTGGCAGTTTTGCTGTAGACGGAGCTATATCCATCTCTGATGTCTATGGAGAGGTTGCAAAAAGGCTGCCTGAAGTCATACCTCCTTATCCTAAACCCAAGGCATCATCTGCCGGAGCAGGTTGGGGGCGCACAGGGGGCGAGCGTATTGCAGCGGGAATAGGGAAGAGCCTCGTGGTGGATGGAATACATAATGTCATAGACGTCCTCGAGCAGCTGGAAATGGGCAAGCTTTCTGACATAAGATTTGTGGAAGCTCAGGCCTGTACAGGAGGATGTGTCGGTGGGGCTCTGACCGTACTTAACCCGTTCATAGGCAGAATGAACCTGGAAGCCTTAGTTGCCAGATTGGAGACGCCTCCTAATCTCTTTGAAGAGCTTGACATAGATCTTAACCTTCTGAGACGTTTTGATGAGTTTGCTATTAAACCCCAGATCGTAGCAGTGCCTGCGTTCAGGCTTGACCAAGATGTATCTCGGGCTATCAGCAAAGCAGAGATGATAGAGAAGGTAGTAAACGAGCTGCCAGGGCTTGACTGCGGTTCGTGCGGCAGCCCCCATTGCCGTGCACTTGCTGAGGATATCGTCCAGGGGCTTGCTGTTGACACTGACTGTGTCTTTAAACTGCGGGAAGAGATCGAAATCCTTGCTGAACAGCTCTTTGAAATGGCCAAGAAGAGCCCGCCTGCTCTAAAGGATAATGACGCTTTTTCAAAGCCTTGGGAGTGA
>MGAJBKAG_00087	
ATGGATCGTAGGGTGACAGTGGGCGATATCGCAAAGGAACTTGAATGTGAAGTAGTAGCGGGGAAAAGCTGCTTGGACAATGAGGTATCTTTCGGGTATTCGTCGGATCTCCTGAGCGATGTCATGGCAGGCGCAGGGCCTGGAGATGTCTGGGTTACTGTGCAGGTACACCAGAATATCATTGCTGTTGCAAGCCTTACCGGGATCTCCGCGATTATTGTCGCAGGGGGAGCTGCTCCTGCCGATGAGACTGTTCTTCGGGCCAATGAAGAAGGGATCCCGCTGCTGACCACGGCAAAACCTTCTTTTGAGGTGGCAGGCAGGCTGTACAGCATGGGTATCAGAGGCAGGGTAAAGACGTGA
>MGAJBKAG_00088	
GTGAAGCTCTTTTTTGCTGATCTCCACATCCACACAGCTCTTTCCCCTTGTGCTGAGAATGAGATGACTCCGCCTGCGATAATCAAGGCTGCAAAAGCCGAAGGACTGGACATTATCGGTATCTCCGACCATAATTCCGCAGAGAATGTGGTGGCAGCTATCGAGGCAGGTGCGGCTGAAGGCGTAACCGTCATAGGCGGAATTGAGGTCCAGACTGTAGAAGATGTCCATGTCCTGACATTTTTTCCGTGTGTAGACACGTTGTTCCGGTGGCAGGATGAAGTCTATTCCGCTTTGCCTGATATTGAGAATGACGAGAAAAGGTTCGGAGAGCAACTATTGATGGATTCCAATGGCAATGTAACAGGTAAATTACGGACCTTTCTTCTTGCGTCTACATCTATGAGCGTTGACTATGTGGGGAAAAGGGTCAGGGAATTGGGCGGCCTCGTTATACCTGCGCACATTGACAGGCCGTCATTCAGCCTCATAAGGAACCTTGGTTTTGTTCCTGATACGCTTCTGCCTTGTTGTGTTGAGATATCGAAAAACACAAGCTCCGGATCGGCGAAGGAACGTTTTTCTTCTATTGCCGGGCTTCCTGTTATCAAGTCATCAGATGCTCACAGGTTAAGCGAAATATCGGCATATACAGAAATCCTGATGGAGGAGGCAAGTTGGGAGGAACTCCTGCTTGCTCTCGCATTTGTCGGTGGGCGAAGTATAAGGCCTCTTGATATTGTGTGTTAA
>MGAJBKAG_00089	
GTGCGAGAGCTTTCTCTTCATATCCTTGACATAGCTCAAAACTCTATAGAATCAGGAGCTCGAAACATAGAGATCCTAATCGATGAAGACGAGTCTTCCGATGTTTTGACAATCGTAATTGCTGATGACGGCAAAGGGATTCCACCTGAGATCCTAAAGAGCATTACAGATCCTTTTGTCACAACGAGAAAAACGCGCCGGGTTGGCCTTGGAATCCCCCTGTTTCAGGAGGCTGCAAGAATGGCAGGAGGGGATTTGGAGGTTCGCTCAACAGTCGGGGAAGGGACCGAGGTCATAGCTGAGTTTAAGCTGAGCAGTATTGACAGGGCGCCTCTCGGGGATATGGCGGAGACGATGGCTCTCTTAATGGTCCTGAATCCCGATGTGAATTTTAGATACGAGCATACCCGGGGGTATGCCAAATTTGTGTGCAGCACTGACGCTTTAGTAGAGATGCTTGGAGATACACCTATTTGGAGTCCGTCTGCAGTGCCTGTTATACGCAGTATAATCAGGGAAGGGCTCAGGAATGTCCAGGCTTCGTAA
>MGAJBKAG_00090	
ATGAAAGAGCGGGGAAGAGTGATTGAGACTCTAGGCAACGTGGCTAAAGTTGAGATATTCAGGAGAGACGAATGCAGCCGCTGCAAAGTATGCGGGTTTGGATCGAGAGATAAGATTGTAGCGCATGCCACAAACACAGTAGGCGCAAAGGCACGTGATGAAGTTGAGCTTGAGTTGGAAGGCTCACAGGTAGTGAGGGCAGCTGCGATTATGTACCTCGTGCCTCTTGCGTTTTTCTTAGTAGGCCTTTATCTTGGAAATCTATATGCATCCTACATCCATAGGCAGGATATTGCAGCTGTTGCTTCAGCGGTTTTGGGTTTCGCATTGCTGGGCCTTTCATACGTGTTGATTTCTCAATACAGCAGGGGGCCTGCCATTTCCCAATACCGGGCAAAGATTATCAGGATAGTGAGTAGGGACCAAGATTGA
>MGAJBKAG_00091	
GTGAAAACAGTTGAAGACCTTGAACGGATCAGGAAGCAAGCTAAGGCGATGACAAGACTGAGAGAAAGCGCGGAGACTACTAAGATTGTAGTAGCTATGGGGACGTGTGGGATTGCGGCAGGCGCCCGTGAAACTCTGTCAGCCATTATGGATGAGCTTGCAAGGCGGAATCTTCAGGATGTTATTGTGACTCAGACAGGTTGTATCGGACTATGCGAACAGGAGCCAATCATCGCTGTGATGATACCGGGCAGAGAGAAAGTGTCGTACGGAAGAGTGTCTCCGGAAAAAGCGCGTCAGATTGTGGCCAGCCATGTTGTAAATGGCCAGGTAGTCGGCGAGTGGGTCATTCCAACAGGTTAA
>MGAJBKAG_00092	
ATGGATGTCGTGTCCATGAGCCTGGATAGTTTGGAATCGGCCGTTAAGGAGATTGTTCAGCGGCATGGTGGAAGTGAGTATGAACTTGTTGCTATCTTGAACGATGTTCAGAAGGTGTGCGGGTACCTTCCTGAAAGTGCGCTCATCCAGGTTGCTAAGGGCCTTGATGTGCCTCTCTCAAAGGTGTATGGTGTCGCTACCTTCTACAGCCTGCTTTCTGTGGAACCCTTGGGAGAACACGTAATCAGAGTCTGCGAGAATGCCCCTTGCCATCTGTTAGGCGCAGAGTCTTTAGTCGATGTTCTCCAAAAGGAGCTCGGGATTCCCATGGGTGGGACTACAAGTTGCGGCAAGTTTTCTCTTAAGTACACCAGTTGTCTCGGAGTATGCGGTGTTGCACCGGCGATTATGATCGATGATGAAGTGTACGGTAACCTCACGCCCGATGATATTCCGGTTATTCTTGACAAATACAGATGA
>MGAJBKAG_00093	
ATGCGATTCTACCGTTCACATGTCCTGGTATGTGGGGGAACTCCATGTGTTCTCGAAGGATGCACAGCAGTTCGTGACGCACTGATAGGTGAGTTAAAGCGCCTGGGTCTTGATGAAGAAGTAAGGGTAGTTGAAACCGGCTGCTTAGGCCCGTGTGATCTCGGACCTGTAATTGTCGTTTACCCCGAAGGGACTCTGTATGAGAAAGTCAAGGTCTCTGACGTTCCAAGAATAGTTGAGGAGCATCTTCTAAAAGGCAGGATTGTACGGAGCCTTACAGGCGAAGGCAGGGTTCTGGGGATTGCTAGATATGAAGAGCCTCAATATCTTGAAGTGCAAGAGCGGATTGTCCTTAGAAATTGCGGTATTATCGATCCTTCCTCTATCGAAGAGTACATCGCTGCCGACGGGTATAGAGCTTTAGCAAAGTGTCTGACTGAGATGGAACCTTCTGATGTCATAGAAGTTGTCAAGGAGTCCGGTCTTGTGGGCAGAGGAGGAGCTGCGTTTCCCACAGGCCTTAAATGGAACTTTACAGCGAAAGCTGATGCTGATGAGAAGTTCATCATATGCAATGCAGATGAAGGGGAACCCGGTACGTTTAAGGATCGCCTGATTTTGGAAGGAGATCCCCATAGTATAATTGAGGCTATGGCTATTGCCGGGTATGCGGTGGGAGCCAATCGAGGTTTCGTCTACATAAGGGGTGAGTACGGCCTTTCCATCGACCGGATAAACGAAGGAATTAAGCAGGCAAAAGCCATGGGATTACTGGGTGAGGACATCCTTGGATCAGGCTTTTCTTTTGACATAGAGATACGAAGAGGTGCAGGCGCCTACGTGTGCGGTGAGGAGACTGCCCTTATTGAGTCGATGGAAGGCGGCAGAGGAGAGCCGAGGGTCAAGCCCCCGTATCCAAGCACCCATGGTTTCCTCGGAAAGCCTACTGTGGTGAATAACGTAGAAACACTGGCCAATATCCCTCCGATAATACTTGACGGGTCCGACTGGTTCAGAGGATTCGGCACATCTAGGTGTCCGGGCACTAAGGTCTTTACCATGACAGGGGACATCAACTGCAAAGGCCTCATTGAAGTGCCTATGGGTATCACCTTGCGCAAGATTATCTATGAGATAGGAGGAGGGATTCCCGGGGGCAGGAAGTTTAAGATGGCGCAGACCGGAGGGACTTCCGGAGGGTGTCTCCCCGCTGAGATGCTTGATGTGCCCATGGATTACTTTACCCTTCCTGAGATGGGATCCGCCCTTGGATCAGGCGCATTGCTGATAATGGATGACAGCCACTGCATAGTTGATATCGCAGAATCCTTCATGAGGTTCTTTGCAAGCGAATCGTGTGGGAAATGTGTTCCCTGCCGTGAAGGCACGGCCAGATTGCACGATATCGTAAAGAAGCTCGCGGAAGGTAACGGAACCGGAGAAGACATTAGGCTCTTGGAAGATCTGAGCCATACCATGCAAAGAACGGCTCTCTGCGGGCTTGGTCAGTCTGCCCCTGTGCCCATCATGACTATGCTCAAGTATTTCAGGGATGAGTTTGAATCTCATATTAAAGACAGGCTGTGTCCCACAGGGACATGCAGGCTGTGA
>MGAJBKAG_00094	
GTGGCAGTGGTAACGATAGACGGCCAGAAAGTCCAGGTAGATGCCGGTACTACCATTCTTGAGGCCGCTCGGAAGCTGAGCATTGATATCCCCACTTTGTGCCATCATCCTGACCTGGAAGTCCAAGCCGTTTGCCGTGTTTGCGTCGTAGAGATAGAAGGAGAGAAACTGCTTCAACCTGCATGTGCCTATCCGGTAAGGGACAACATGGCAGTCCGCACAAACACACCTGATGTCAGACGGGCAAGGAGAGTAAACCTCGAGCTTATCCTCGCTCATCACCCCACTGACTGCCTCCAATGCGTCAGGAATCAGAATTGTGAGCTTCAAGCACTGGCTGAAAGGTTAGGGATGAGAGAGGTTCGCTTTGAGCATAAACTACGTGGCCTTCGCCTGGATGAGTCGACTCCGTCAATAGTACGCGAACCTGACAAATGCATAGTATGTCGCAGATGCGTAGCTATGTGCCGGGATGTGCAGGCTGCGACCGTGTTGTGGCCGGTGGGGAGAGGCCAGGACACAGTGGTGGTGCCTGCATGTGAGAGGGACTTGGCAGATGTTGCATGCGCCCTGTGTGGACAGTGCATACATGCGTGTCCTGTAGGGGCGATTGCGGAGCGAGATGATACAGAAAAGGTTTACCGGGCACTTGCAGATCCTACCAAACACGTAGTTGTCCAGACTGCACCTGCTACAAGGGTCAGCATTGGCGAGGAGCTGGGCTTCCCGCCGGGTAAGATTTTCACAGGGAAACTTGTTGCAGCTCTCAGAAGGCTAGGATTTGACAAGGTCATGGATACAGACTTCACTGCTGACCTGACGATTATCGAAGAAGGACATGAGCTTCTGAAAAGAATTAAGGAAGGCGGCCCTCTTCCACTGATTACTTCGTGCAGCCCCGGCTGGATTAAGTTCGGCGAGCATTTCTTCCCGGATCTTTTGGATCATGTCTCTACATGCAAGTCGCCGCAGCAAATGTTCGGGGCCTTGGTGAAGACCTATTATGCGAAGAAAGCAGGGATAGATCCGAAGGATATATTCTCAGTATCCCTTATGCCGTGCACTGCTAAGAAGTTTGAAGCGGAGCGCCCTGAGATGGCTTCTTCAGGCTATCAAGATGTCGATGTCGTCCTCACCAGCAGAGAACTGGGTAGGATGATGCGTGAGGCAGGGATTGATTTTGCGAATCTCCCTAATGAGGAGCATGACGACCCAATGGGCATTTCCACCGGCGCAGCTGCGATTTTCGGTGCTACCGGCGGGGTTATGGAGGCTGCATTGAGGACGGTATATGAAGTGGCAACAGGCCTGGACCTGCCCAGTATCGACTTTCATGAAGTCAGAGGCCTTGAAGGGATAAAAGAGGCAGAGGTAATGCTTGGCAATATGAAAGTCAGGGTGGGGATCGCCCACGGTCTCGCCAACAGCAAGAGGATCTTGGAAATGGTGAGAGACAAGGAGAGGGAATACCACTTCATTGAGATAATGGCATGTCCAGGCGGTTGTGTTGGCGGAGGAGGCCAACCCATACCGACTAATATGGAAATACGCGGGATTCGCGGTAATGCGCTGTATGAAGCAGACCGCCTGCTGCCGCTCAGGAAGTCTCATGATAACCCTGCGATAAAGCAACTCTATGAAGAATTCTTGATGCAACCGCTTGGGGAAGTGTCCCACCGGCTTTTGCATACTCACTACACAAAACGCAGCAAGTATCCGGTTTCCAAGGACACCTGCGGTTGA
>MGAJBKAG_00095	
GTGGAGCAAAAGAACATACCAGACGTTGTTATCAGGCGCCTCCCCGTATACCTTAGGGTTCTCGAGAACCTTCCCGAGGACTTCCATGAAAATGTGATTTCCTCGTTTGAACTGGGTGAAAGGTCAGGTGTGACTCCTGCCCAGGTCAGGAAGGATCTAAGTATGGCCGGCGCCTTCGGTAAACAGGGGCTGGGCTATGATATCCATGTTCTGCAAGACAAACTCAAGAAGATCCTTAATTTAGACAAAGAAATAAGGGTTGCAATTATCGGTGTCGGGAGTCTGGGCCATGCGATTGCCAGGTATATAACGCAAAGGTACAGCGCGGAAAGGGATTACCATCTTAGATTAGTTGCCCTCTTTGACACCGATCCCGGGGTGTTAGGTGAAGTTATCGGCGGTATAGAGGTACATCACATAGACAGCTTCCGCGAGAAGGCTCGAGAGCTCAAATTCAGAATGGTTGTCATAGCTGTTCCTGCTGAGGCTGCTCAAGCCGTGATGAACGAGTGTGCTGTTGCAGGAATCGAGGCAGTTCTTAACTTTGCACCTGTCCACTTGAAAGCCCCTGAAGGCATAAGGATTCATAATACAGATCTTAGCATCGACCTGATGCACTTAGCTTATTACCTTTAG
>MGAJBKAG_00096	
ATGTATAGAATTCTCAAGAAAGAAATGTTAGCGCCTAAGATCAAGCTGATTCAAGTTTATGCCCCTGAAATATGTACGCATGCACGCCCAGGGCAGTTCGTCATCTTAAGGATGCATGAAAAAGGAGAACGGATACCGCTGACAATAGCAGACAGCGACCGGGATACTGGCTTGCTGACTTTGGTATTTCAGGAGGTCGGGAAGAGCACGACAGAGCTGGGGATGCTTTCGGAAGGTGATTCCATTTTAGATATAGTCGGCCCTCTCGGAACCGCAAGAGACATCGAAAAGCTGGATTGTGTCGTGTGTGTTGCAGGGGGAGTGGGGGTTGCTCCCATGTATCCTGAGGCAAAAGCCTACCACCTGCTGGGAACCAGGGTCATATCGCTTATCGGTGCACAGACAAAAGATATGTTGATATTTAAGGACAGGATGGAAAAAGTCAGTGATGAGGTCTACTACAGCACAGATGACGGGAGCTTCGGACATAAAGGTTTTGTAACTGAGATTCTCTGCAAATTGCTGGAAGACGGGCTGCGTCCTGATGAGGTAATAGCCATAGGTCCTCTTCCAATGATGCGTGCAGCTGCAAGAGTTACTGAAAGGTTCGGAGTTAAGACTGTTGTCAGTTTGAATGCGATTATGGTAGACGGCACAGGGATGTGCGGTTCATGCCGCGTGACAGTAGATGGAGAAGTTAAGTTTTCATGTGTTGAAGGTCCTGCGTTTGACGGTCATAAAGTGGATTTTGATGAATTGATAGCACGACAAAACCGATTCTTGGCAGAGGAGAAACTTGCCTTGGAGCGATATCTGGCCGGCGTGGGGGGATGCAAATGTCATCAAAAGTAA
>MGAJBKAG_00097	
ATGTCATCAAAAGTAAGACAACCAAGACAAGAAATGCCGAAACAACAACCTGATGTCCGTTCTAAGAACTTCCAAGAGGTAGCATTAGGTTACACAGAAGAGCTGGCAGTGGCTGAAGCTAATCGCTGCATTCAATGTCCGAAAAAGCCTTGCGTCTCCGGGTGCCCTGTCGGTGTAGATATTCCTGAGTTTATAGACCTTATTGCTAAAGGAGACTTCCTCGGAGCGGCAAGAAAGATTAAAGAGAAAAACAGTCTGCCTGCTATGTGCGGCCGTGTGTGTCCCCAGGAAACCCAGTGTGAGGCAGTGTGCACTCTGGGTAAGAGGGGCGAGCCTGTGGCAATAGGGGCTCTTGAGCGTTTTTGTGCTGATTACGAAAGAATGCACGGGGACCCACTTTCTGATGCCCAGCGTTCTGATGGGTCTTCCGGAAGAGTTGCAGTCGTCGGCTCAGGCCCGGCAGGTTTAACATGTGCCTCTGAGCTTGCGAAGCTTGGATACAAAGTTGTTTTATTTGAATCTTTGCACGACACAGGTGGCGTGCTTAGATACGGTATACCTGAGTTTCGTTTGCCTAAAGCTATTGTGGATGAGGAGGTGGAATACATCAAGAGTCAAGGCGTAGAAATACGCCTGAATGTGCTTGTAGGTGCAACGGTTACAGTGGATGAGCTTTTCCAGGAAGGGTTTGATGCGATATTTCTGGGGACAGGTGCAGGATTGCCATATTTCCTGGGAATACCCGGGGAGAACCTGAACGGCGTATATTCGGCAAATGAGTTCCTGACCAGAGTGAACCTGATGAAAGCCTACAGGTTTCCTGATTATGATACCCCGGTTTGGGTAGGGAAGCGTGTTGCAGTTGTAGGCGGAGGGAATGTCGCCATGGATTCAGCCAGGACCGCACTGCGGCTGGGCGCAGAAAAAGTGACAGTTGTGTACAGGCGTTCAAGGGCGGAAATGCCTGCGAGGCTTGAAGAGATTGAAAATGCTGAGGAAGAAGGGATTGAGTTTTATCTCCTTGCAAACCCGGTCCGCATTCTCAGCGATGACAAAGGCTGGGTTAAGGGGATGGAGTGCGTCAGGATGGAGTTGGGAGAGGAAGACTCCAGCGGTAGGCGCAGGCCTGTCCCTGTTCCCGGTTCAGAATTCATCCTTGACGTTGATACTGTAATATCAGCTGTTGGTACAGATCCTAATCCTCTGTTAGTCAGGACTATTCCCGGACTTGATTTGGGAAGGCGCGGGAATGTTATTATTGATGAAGAAACAGGAATGACGAATATACCTGGAGTGTTTGCAGGTGGTGACATTGTTACCGGCTCTGCTACTGTAATCGCAGCGATGGGCGCAGGCAAGGCAGCTGCCCATGGCATTGATAAGTATATTAGTGCAAGAAACGGAAGGGGTATGTAA
>MGAJBKAG_00098	
ATGTCTAAGGATTACGGTAGAATTCCTCCTGATATCGAGATCGCACAGGGTGCTAAGCTGAAGCCTATCCTGGAAATCGCAAAGAGCATAGGCCTTACCGAAGATGATCTCGAGTTCTACGGTAAGTACATGGCAAAAGTCAGTTTGGAGACAATTGAAAGGCTGAAAGAGCGTCCCTACGGAAAACTGATTTATACTACTGCGATAACAGCTACGCCTGCCGGTGAAGGCAAGACGTGTACAGCTGTAGGATTGACTCAGGCTTTGGGGAGGATGAACAAAAAGGTTATGGTAGCCCTCAGAGAGCCTTCCTTAGGCCCTACTTTCGGTATTAAAGGTGGAGCTGCAGGAGGAGGATACTCTCAGGTGCTTCCCATGGAGGATATTAACCTTCATTTCACCGGTGATATCCATGCAGTGGGCTCAGCCCATAACCTCCTTGCAGCCATGGTGGAAAACCATATCCATCAAGGGAATGACCTGGGGATAGATCCCAGGAGGGTCGCATGGCGCAGGGTCATGGACATCAGTGACAGGCAATTACGTAATATCGTAGTCGGCCTTGGAGGAAAGGCAAACGGTACTCCTATGGAGAGCGGATTCGATATTACGGTAGCATCAGAAATAATGGCTTGTTTCGGACTGTCTCGCTCACTAAGCGATCTTAAGGAACGCTTTGCCAAGCTCATTGTAGGGTACACCTACGACGGAAAACCGGTGACTGCTGCTGACCTGAAGGCAGTGGGAGCTATGGCAGTCCTTATGAAAAACGCGATAAAACCCAACTTGGTCCAGACCCTTGAAGGACAGCCTGCTTTTGTGCACTGCGGGCCTTTTGCCAATATCGCGTACGGCAATAACAGCATAATGGCCACGGAGACAGCTCTTAGGTTGGCTGACTATGCCGTTACAGAAGGCGGATTTGCCGCTGACCTCGGTGCTGAGAAATTCTTCGACATAGTATGCCGCTTGACTGACGTAAGGCCTGACGTAGTGGTGCTGGTTACCTCTGTCCGTGCGCTCAACCACCATGGCGGAGCAGCCAGGGATGAACTTGCTGAAACCAACCTGGCTTACTTGGAGAAGGGTTGCGCGAACCTGGATAAGCACATTGAAAATGTAAGAGACAAATTCGGCCTTCCGGTCGTTGTAGCCATTAACAGATTCCCCACAGACGATGATGTCGAGCTGGAGTTCTTGAAGAAGCATTGCGATGACATGGGAGTCAGAGCTGCTATCTCCGAGGTAGTGGCGCGCGGTGGTGAAGGCGGCATTGAGCTTGCAAATGAAGTCCTGGATGCCCTGGAGAATGAAAAGCCTAACTTCAGATTCTTGTATGACCTGGACATACCTGTGAAAGACAAGATTGAGAAGTTGGCTAAGGAGATTTACGGGGCTCGAGGAGTTGTGTACTCAGCTGCTGCGGAGCGTTCCATCAGGAATATCGAAAAGCAGGGCTTAGGAGGTTTGCCGATCTGCACTGCTAAGACACAGCTTTCATTGAGCGATGATCCTGCTTTGCGGGGAGCGCCCACTGATTGGGAGCTTAACGTACGCGAGGTAAGGGTATCTGCAGGAGCAGGGTTCATTGTGCCTCTTTGCGGACAGATGATGACAATGCCCGGTCTTCCAAAGCATCCTGCTGCAGAAAACGTAGATATTGATGATGAGGGACATGTCGTAGGCCTATTCTAA
>MGAJBKAG_00099	
ATGAAGGTATTCGGAGGCAAATGGGGGATAAGATTCTCGGAAGGGGGAGTATTTAGAGACATGGCACTCAGGACTTTCAGGGGAGGAGTCCATCCAAGCTATAACAAAGATGCAACGTATGCGAAACCGGTTTTGTCTATATCTACTCCGGAAAAGGTTGTCATCCCTCTTCATCAGCACACCGGTGCTCCTTGTGAGCCCATTGTGAAGGTGGGAGATGAAGTCAAGATCGGCCAGAAGATAGGCGACAGCCAGGCTGCCCTCACCGCTCCTGTTCATGCCAGCGTATCCGGAAAGGTAAAAGCCATAACAAATCATCCGTTGTCAACCGGTGTGGACGGCCGTTGCGTCGTCATTGAATCTGACGGCCTTGATGCATGGGACGAGAGTGTAAAACCCAGGAACGATGTGGACAAACTGAGCCCGGAAGAGATCATTGGAATCATTCGCGAAGCAGGCATAGTGGGTTTGGGAGGAGCTGCATTTCCTACGTATTTCAAGCTTACCCCTCCTAAAGGTAAGACCTTTGACACGCTCTTACTCAACGGGGCTGAGTGTGAGCCTTATCTTTCTGCTGATCACAGGATAATGGTTGAACGCCCTGCTGACGTAGTTGCCGGTGCCAGGCTTCTTATGAAGGCTATCGGAGTGGAAAAGGCAATTATCGGTGTGGAAAACAACAAACCTGACGCGATTTCTGCTTTGATGAAAGAAGTCGAGGGAGATAAGGGAATCGAAATCGTCCCTCTCGGAGTCAAGTACCCTCAAGGCGCTGAAAAACAGCTGATCTGGGCGATTTTAGGGCGAGAAGTGCCTTCAGGCGGTTTGCCTGTTGATGTCGGTGTCGTAGTAAACAATGTGGGTACTGCAGTTGCAGTTAAAGAGGCTGTTGCGGAAGGAATGCCCCTTGTCAGGCGGGTTGTTACCGTGGCCGGAAGCTGCGTGAAAGAGCCCAAAAACCTTATGGTTCCCATAGGGACTCTCGTCAGCGATCTAATAGAGGCGTGCGGCGGGACTCAGATCCCTCCGAGGAAGGTAATAATCGGCGGGCCTATGATGGGTGTGGCACAGCATACTACAGAGGTTCCGGTGACAAAGGGCACGTCGGGAATACTGCTCCTTTCAGAGAAAGAAGCAGCTGTATATGAGCCGATTCCTTGCATTAGATGTGGAAAATGCGTAGATGCGTGTCCAATGAATCTTATGCCGCTCTGGCTGTCAGGCTACGCTGAAGCCTCAAGGTTTGATGATTGTGAGAGGCTCGGTGCACTTGACTGTATAGAGTGCGGGTGCTGCAGTTTTATTTGCCCGTCGTCAAGACGGTTGGTGCAAGGGATCCGGTTGGCAAAAGCGGAGATTATGGCAAAGCGTAGAGCGAAATAA
>MGAJBKAG_00100	
ATGGAAGGCAGCGGATTCATAGTATCTTCGTCACCGCATCAGCGTACAACTGTCACAACTCCTATGATAATGATGGACGTAATATTAGCGCTTATGCCTGCATGTTTTGCAGGCGTGTGGTTTTTCGGATTGCATGCTCTTGCCATGATGGTAGTATGCGTGGCATCAGCAGTTATCACAGAGGCGGCTCTTCAGAAGATCTGTGGCAAACCTATTACAGTGAGCGATTACAGCGCAGCTGTAACCGGGTTGTTGCTTGCTCTTATAGTTCCGCCTGATTTGCCGCTTTGGCTTGGGGCAATTGGGTCAGTGTTTTCTATAGCCATAGCTAAGTTTGTTTTTGGCGGCCTTGGCCAGAACATATTCAACCCTGCGCTCATCGGTAGGGCATTCCTAGTGGCCTCATGGCCTGTTTTTATGACTGATTGGCGTTGGCCTGCCGGTCAGATAGCCTGGATACCGAATTTCGATGCTCTGACCACTGCAACCCCACTGGTTCTCATGAAGAGGATGGCTATTAAGGCACCTTATGCAGATCTATTCATCGGGAGGGTTGCAGGTTGTATAGGTGAGACCTCAGCCCTTGCCATTCTTTTGGGTGCGGCTTATCTGGTTTACAGGGGCCACATAAGCTTGAGGATTCCTCTTAGCTTTATAGGCACTGTCATGGTAGTGACAGCACTCTTTGGGCAAGACCCGCTGTTTCACCTTTTGGCAGGCGGGCTTCTTATCGGGGCGTTCTTTATGGCTACAGACTATGTAACCAGCCCTGTGACTCCGAGAGGCCAGATAATCTACGGGATAGGGTGCGGCGTGCTGGTGGCTTTAATGAGGCTTTACGGCGGATATCCTGAAGGTGTGTGTTATGCGATTCTCATAATGAATGCTGCCACTGCTCTTCTTGAGAGATATACAATCCCACGGAAGTTCGGAGAGGTGAAGAAGGTTGCGTGA
>MGAJBKAG_00101	
TTGCGTGAGGTATTCCGGTTAGGTGTTGTGCTCCTTGTAATATGCGCAGTTGCCGCCGCTGTTTTGGCAGCTGTTGATGGAATTACCAGTGATCGCATTGCAGCACAGACAGCAGCGCGCGTACAACAGGCATTGAAGCATGTGCTACCTGAAGCTGACGAGTTCAAAGATGCAACAGAGGTCCTTTTACAGGTTAAGGCTGAAACCTCTGCCCAAGGGAAACCGTTTCTTGCCATAGTAGACAGGATGTATATAGGTTATTCGCAAGACGAACAGAGAGGCTTTGTGTTTATCTGTCTCCCATCAGGATATGGCGGTGTTATTGAGACCGCAGTAGGTGTGTCTTCTGATGGCAATGTCCGAGGTGTTTCCATAATTCGGCATTCTGAAACACCGGGACTGGGCTCACAGATTACAGGCAGCGATTTTCTAGAGAGGTTCGTGGGAGTCTCAGCAGGAACACACGTAGGGGTTGAGAAAGACGGAGGACAGATCGACTCGGTTACAGGAGCCACGGTCTCCTCGAGGGCAGTAGCAAATGCTGTGAATCAGGCCCTCGAAGTATTTGAGGCCTTAAACGGAATTGAAGACGAGACCGATGCGGTCACAAGCGCCGCAGGCTCTTCAGAGGCAGTAGAAAGCGGAGAGGATGAAGTGCTCGGAGAGAGTGAAGCTGTAACCGATGAGGAAGAGCCTACGGATGCAGTTACAGGTGCCACATCTCATGAGTAG
>MGAJBKAG_00102	
ATGAGCTTTAAGTCTGAATTCACCAAAGGAATTATTAAGGAGAATCCTACTTTCAGGCTGCTTCTCGGCATGTGTCCGACTTTGGCCACGAGCCTGGCGGTTTCTAACGCGATAGGTATGGGCCTTGCCGCTACGTTTGTTCTGGTAGGTTCGAATGTAATTATATCTGCTCTCAGGAGGGTTACGCCTGAGAAGATTCGAATCCCCATTTTTATCGTGGTTATTGCCACATTCGTAACGACAGTGGACTTAATCATGGCGGCATTCGTACCCGGTCTTCATGAGGTCCTGGGAATATTCATTCCGCTAATAGTTGTCAACTGTATCATTTTCGCAAGAGCGGAGGCTTTTGCTTTCCAACACGGAGTAATGGATTCATTGGCTGACGGCCTTGGCATGGGGCTTGGGTTCACTTTAGCTCTTTCTGCATTGAGCGCGATAAGGGAATTGCTGGGCACAGGGACTATTCTGGCATTCTCTGACTTTGGGTTTGCGGGGTTCCGCATTTTTGACCAGAGCCTGGCTGCAGTCATGGCAATCCTTCCGCCGGGTGGATTTATCACACTTGGCCTTTTGATAGGCTTGTTAAACTGGGTCGCGAACAGAAACAAGAAGAGGGCACAGGAGGGATAA
>MGAJBKAG_00103	
ATGGGGAAATTACTTGTCATATTCTTTGGCGGGGTTCTCCTGAATAACTTCATCCTATCAAGATTCTTGGGGATCTGTCCGTTTATCGGGATTTCCCAACGAGTTGAGACTGCCGCAGGAATGAGCGCGGCGGTGATTTTCGTTATGGCCCTTGCCTCAGTAGTCACATGGTTCTTCCAGCATATGTTCCTTATCCCTCTGGGGCTTGAATACCTTCAGACGATATGTTTTATCCTTATTATCGCGACCTTGGTGCAACTTGTGGAGATGGTAATACAGAAGACGAGTCCACCGCTTTATCAAGCTCTGGGCATCTATCTTCCGTTGATTACAACAAACTGTGCAGTACTCGGTGTTACTCTCTTGAACGTAACAGAGAACTATAACCTGTTGGAAGCCGCTGTCAACGGCGTAGCAGGTGCATCAGGATTTGCGGTGGCAATATTGCTGTTTGCCGCGATTCGCGAGAGAATGGAACTCAGCGAGATTCCGGAATCTCTGAAGGGTTTCCCTATAGCGCTGATAACTGCCGGACTCATGTCAATGGCATTCTTGGGTTTTGCCGGTTTCAGGCTAGAGGCCTTGTTCGGAGTGATGTAG
>MGAJBKAG_00104	
ATGGCAGTGATAAAGGCAGTACTGGTTCTCGGGTTAAGCGGAGCTTTATTCGGGGGCATTCTCGCGTTAGCCTCGCAGAAGTTTCATGTGGAGCGGGATCCGAGAGAGGATGAAATAGCTCAGCTCTTACCGGGCGCTAACTGCGGAGCTTGCGGGTTCCCAGGGTGTTCCGGGTGTGCTGCTGCAATAGTGGCAGGAGATGCAAGTATCAACGCGTGTCCTGTTATGGATAGTGAATGTGCAGCCCGGATTGCTGCTCTCATGGGTGTTGAATCCGGTGCCGATACAGAGAAGAAGGTTGCCAGGGTCTTTTGCCAGGGTGCTGACGACAAGTGTCCGCCCAGATACGTTTACGACGGACTTCGCAGCTGTAAAGCTGCGCACAGGCTCGCAGGCGGTGGCAAATCATGCGTGTACGGGTGTCTTGGTTTAGGATCCTGTGTTGATGCGTGCATGTTTGACGCGATTCATATGGGGCCTGACGGTCTGCCTGTTGTCGATGAGGCCAAGTGCACGTCATGTGGCTTATGCGTTGCTGCATGCCCAAGGGGAATAATTCAGCTTGTGCCTATATCGCAGCAAGTTACAGTCCTGTGTACCTCAAGAGCCAGAGGTGCTGAGGTAAGAAAGACATGTAAGATCGGGTGTATCGGATGCGGAATATGCGTCAAAGCATGTCCGCAACAGGCTATTACCATGGAGGATAATCTTGCTGTCATTGACCCGGAGAAATGCGACGCATGCGGTATCTGCGTTGAGAAGTGTCCGACGAAATGCATCGTAATGCGGGACAGTGTCCCTATCGTCGCCAAGAGCGCGTGCTGA
>MGAJBKAG_00105	
GTGGCAAAGAAGAAAAAGTCTAAACCTCGTCAGAAGTCGTCGCGGGAAATGGAAAGGCTGAAGTATGAAACTGCGGAGGAGCTTGGATTAAGTAGCGATTTAAGTAATCCTGATGAACTTACAGTGAGGGAAGCAGGCAAAGTCGGAGGAGCCATGGTAAAGAAACTGGTGAAGAAGGGCAAACAAGCTATGGCGAAGGAGCGCTCAAAAAAGCCCGAACACAACCTTTAG
>MGAJBKAG_00106	
TTGAAGTGGGAGTATGGTACGAGGCATAGACGGACCAGGATAGTACGTAGGCGCTTGTTCCTGGGAATCGTCGCAATCTTGGTTATTCTGTTAGCCGGATACGCAGTAATGCATTTCGGACCCGATGACTTGAAATCAGCACTCCGAAAGCCTTTCCTGAAGTTGCAGGACCCCAATGGAGAAGGGATCAATCCTGAGGGAGTTACGGAAACCGGTTGGCAAACGGAGTTTCTCATGGACACCTTTGTTTCAATCCGAGCAGTGGGCGACAATGCAGACGAGGCGATTGAGGCTGCACTTGGTGAGATGCGAAGAATTGAATCTCTTATGAGCAGGTATGTTCCAACAAGTGACGTCTCTTTAATAAACCGGTCTGCAGGAGGCCCTCCTGTCAAAGTTGCAAGCGAGACGTTTCATGTCATTGAGGAGGCGGTTCAGTGTGCACGGCTTACCAATGGGGCGTTTGATATCACCATAGGCCCGCTCATGGATTTGTGGGAGTTTAACTCTTCCGGTCCGACAATCCCCGGTCCGGAAGAGATTGAGCAGGCCAAGCCTCTAGTAGGATGGGAACTTATAGAGCTCGACCCAGAGAATATGACAGTTAGGTTGCCTAAAGAAGGAATGTCCATAGACCTCGGTGGAATCGCTAAAGGATATGCAGCACAACAAGGGGCGCGTGTTCTCAGGGAATACGGGATTCGACATGCACTGATTGATGCAGGTGGGAACATTGTCGCAGTTGGTTCGCGTGCTGAGGGTAATCCGTGGAGAATCGGTATTCGGGACCCCAGGGGTGAAGGGCCGGAGGCTACAATAGGCCCAACAATACACTTGGTCGATGCGGCGGTAGCCACTTCAGGTGATTACGAGAGGTTTTTCATTCACGATGGGAAGAGGTACCACCACATTCTGAATCCTGAAACAGGGATGCCTGTTGAGTCCGTCTCTTCTGTAACTGTGGTGACAGAGAGCCCATTGCATGCGGATATGCTGTCTACAGCTGTGTTTGTGTTGGGGCCTGATGAAGGAATGAGATTCGTTGAAACGCTGGACGGTGTCTCTGCTATGATAGTAGATGCCAATGGGAATATAGTGTTTTCCAATGGATTTCCCGGCGCAAACCAGTAG
>MGAJBKAG_00107	
ATGGATCTCCATGGAACAGGCCGGAGGGCGCCTGGATTTGTGTTGGCCTCTGCTTCACCTGCCCGAGCTGACTTGCTGAGACAGATCGGCCTCAGATTCGAAGTATTGCCCAGTAAAATCCGGGAAGATGATATTGATTCCAAAGGCCCTATTGACAAGGTAGTTATGCTTTCTCAGGCAAAAGCGAAACATACAGCCCGATCTTTAATTGACAAAGTGATAATAGCAGCTGATACCGTTGTTGTCCTGGGCGACGAGATCCTGGGGAAGCCGGAGGATGAAAGCGAAGCCTTTGAAATGTTGTCTTCCTTATCAGGCCATTGGCACCATGTCGTAACCGGTGTAACTGTGTTAGATACATATACAGGCGCCGCCTCGTCATCTCATGAGATCACCGGAGTGAAAATGAGAGAACTCTCCGACGATGCTATCAAAGCCTATGTCAAAAGCGGAGAGCCGCTGGGTAAAGCGGGTGCGTACGCCATACAAGGGAGAGGAGGGGTCTTTGTAGAAAGGATAGAAGGTTGTTACTTTAATGTAGTAGGCCTTCCTTTGCCACGACTGGTAAATATATTCTATGATATTGGGATTAATATTTACGATGAACTATTCCGGAGGTGA
>MGAJBKAG_00108	
TTGCCGGGAGCATCTAACGGGAGGGAATGTTCCACCATCAAACAGATGCCTCTCCATGAAAGGCCGAGAGAGCGCCTTCTCCGCGCAGGTCCCGCTGCCCTTTCTTCCGCGGAACTGATATCCATCATTTTGCGCACGGGAGTTCGTGGTCAATCTGCTTTATCCCTCGCCACTTCCGTCTTACATAAGTTCGGCGGTATCCGCGGTATAGCTGCCGCATCCGCTCAGGATCTGGCCAATGAAAAAGGAATTGGCCTTGCAAAAGCAGTCCAGATTAAAGCGGCAATAGAACTCGGTAAAAGGGCTTTCATGCTTGAGCCGGAAGACCTCGTTCAGATAAACGGCCCCCGTGATGTGGCGCAGCTGATGATTGGAGAAATGCGCTACCTGGACAGGGAACACTTTAAACTGGTAATCTTAAATGCGAAGAATAAAGTGGAAGACTTAGTTACCGTTTCCATCGGTTCTCTCGACAGTTCCCTTGCCCATCCCAGGGAGGTCTTTAGGGAATGTGTGAAACGGAATTGCGCTCGGGTCATTCTTGTTCACAACCATCCCAGCGGCGACCCTACGCCCAGCGATGCTGATATCGCAATCACACGGCGGCTTGTGAGCTGCGGAATGATCCTCGGTATTGAGGTGCTTGACCACATAATTGTCGGAGACAACAGATACCGGAGTTTGAAAGAGCTTGGTTTGATGGATATAGGGCAGTTCGGTCACAAGGCGGCAGTCTCAGCAGACTGGAAGTCGAAGGAGCGTATCGGCCCTGTCAGCCTGAAGCTTGATACAGAATGA
>MGAJBKAG_00109	
ATGTTTCTTGACCCGATTCTTGCACTGTTTTCCCGGGATCTAGCTGTGGACCTGGGAACCGCTAATTCACTTGTTTACATAAAGGGCGCAGGTGTCGTACTTACCGAGCCTTCTGTCGTCGCCCGTGAAAAGGATACAGGAAGGTTGCTTCAGGCTGGAGAAGAGGCTAATCGAATGGTGGGAAAGACACCGGGCAACATAAACGTTATTCGGCCACTGAGAGACGGTGTAATAGCTGACTTTGACACGACTGAACTTATGTTGCGCCACTTTGTCGTCAAAGCTCATAATGGAAGAGGCCTCGTACGGCCGAGAATGATCATTGGAGTGCCTTCAGGTGTTACTGAAGTTGAGAAAAGGGCGGTAGTCGATGCTGCACTGCAGGCAGGGGCAAGGGAGGCGTACGTCATAGAAGAGCCTCTTGCTGCCGCAATCGGAGCAGGGCTGCCTGTATTCTTGCCTTCCGGCAACATGATTGTGGACATAGGCGGAGGGACAACGGAAATAGCCGTGATTTCACTTGGAGGCATAGTGGTATCAAGGTCCATCAGGGTTGCCGGTGACAAGATGGATGATGCAATAATGCAGTATGTAAGAAGGACTCATAATGTCATCATCGGTTCGAAAACTGCGGAAAACGTGAAAAAGACTATAGGTGCAGCCGCATCCAGCAATCCTGAAAAAGCAATGGAGGTCAAAGGAAGAGATATGGTTACAGGCCTCCCAAAAGTTGTACAAGTCTCTTCCGGTGAAATCGAGGAGGCGCTGAGAGATACGCTTACCGAGATAATCGAAGCGATAAAGCAGACTCTGGAAAAGACCCCGCCTGAACTTGCAGCTGATATAATTGACAAAGGTATAATGTTGTCAGGTGGCGGGTGTCTCATCGAAGGCCTTGATTCGGTACTTCAAGAAGTAACGGGAATACCTGTGCTCCGAGCCGATGATCCTCTTACCTGTGTTGTGCGGGGTGCAGGCATGGCACTTGACGATTTTCGAAGGTTCAAACGGCTTCTTACCAGCTCTTCGAAGGTGGGGTAA
>MGAJBKAG_00110	
GTGGAACATGAATCAAAGCAAAGGCCTTACCTGGTACTTCTGGCGCTGGCAGCGCTGGCTTTGATAGCTATCATCTACATAACTTCAGGCGAACGGGATCGTCTGACACCGCTCGAGTATGTCATTCGCGAAATGTTGGCCCCTGTACAGACAGGCTTATTCCGTGTTGTCAACTGGGTGGACAGAGTAGGCAGGGATATAGCGGACGTGAGGTCTGCAGTATCTGAAAACCGTCTCCTGAGGCGGGAAATAGCTTCTCTTACAGCTGAAAACGTATACCTTGAAGAATACAGGCTTGAAAACATCCGGCTCAGGGCGCTTCTGGGCTTTCAAGAGAGGATACCTCATAAAACACTGGCTGCAGAGGTTATTGCCAGAGACCCGGGGAACTGGCTGAATACAATAACTTTAAACAAGGGGACAAGCGACGGTGTCCTGAAAGACATGGCTGTCGTATCTTACGAAGGCCTGCTCGGACGCATAGTTGCAACGTCTGGAAACACTGCAAGCGCTCTTCTGATTATTGACCCTCGCTCTGCTGTAGGCGGTATCATCCAGCGGAACCGCGCATTGGTTCTTGTTGAAGGCGACCCCGGAACTCCCGGTATGTGTATTGTTAAGTGTTTGACAACAGAGTCTGATCTTACAGTCGGTGACAAGGTTCTGTCTTCCGGGTTGGGCGGGATTTATCCGAAGGGCCTTATTATCGGTGAGATTGTTGAGCTTATTCCCGGTAAGTACGGGGTAGGATCCGCTGCCCGTCTCAAGCCTGCCGCGGATTTCGCCCGATTGGAGGAAGCCCTTATTATTTTGGAACCGTCTCTATTAGATGTGGAGATGCCTTTGGAGGAGGCCCGTGAACAATGA
>MGAJBKAG_00111	
ATGAGATATTGGGCCTTAGGCATTTTAACGGTATTGGTAGTAGTTCTTGAGACTACTGCCATACCCTATATTTCCATCGGTGGCATCGGCCCTGACATTGTAGGAAGCCTTGTTACCCTTGTAAGTATGTTGAGCGGCAGGGAGATGGGTCTTTTTGTAGCACTTGTCGGAGGTGTTCTGGAGGATGTATCATCCGGCCAGTTTCTTGGCTTATTCGTCCTTGTTCGCGGGGTAGTCGCATGTTTGGCAGGTATGGCTTATCAGAAAGTCTTTCAAGAATGGGTGCTTGTCCCCGTGATCCTTGTATTCGGCGCTGCAGTTGCCGGAGGCATCCTGCAAGTATTCCTGCTGGCTTCCTTCGGTGTGCCTTTTGAATCGTACCGAATGGCTCTAAGTACAGTGGTGTTTCAGGCAGTATATTCAGCTCTCCTGTCACCTATTGTTATGCGTATAATCTCTACTCTGGATGCCTTTGTCAGCTCTGTTTTGGAGCGCCGGAGGTCTTTACAACCCTGA
>MGAJBKAG_00112	
ATGCTATCTTTGTCGCCTGCTCAAAAAAGACTCAAATATATGGGATGTATCGTTATAGCAGTGGTTTTCGTCTTGGCTTCCAGGCTGTGGTATTTGCAGATCGTCAAAGGTAGTGTATATGAAGCATTATCCTTGGGAAACCGGGTTCGGGTGATTCCTGTAACAGCGCCGAGAGGGAAAATACTGGATAGAAGCGGCATTCCCCTTGCCTCAAACAGGCTGGCATTTTGCGTATCTGTTGTCCCTCAAGACGTTAGGGACAGGGAAGGGACCATCGCCTGGCTGAGCCAGGTCTTAGAGATGACTCCTGAATCTATAGAGCAGAAGCTTTCCTCTCCAAGGCGCCCCTTCGAACCTATCAGGATTAAGCAAGACGTAAGTCCAGACGCAGTTGTCGCTATCGGTGAACGCAGAACAGAGTTTCCAGGTGTCATCATTGAAGAGATCCCTTGTAGAAACTACACTCTGGGTGATATTGCAAGTCATGTCATAGGGTACACAAGGGAGATCGATGCAGACGAGCTGAAGGCCTTCAGAGACGAAGGTTACAAGCTGGGGGACCAGATAGGTAAGGTAGGGATTGAGAAGGCATTCGAGTCATACCTCAGGGGAACGGACGGCGGCGAGCAAGTTGAGGTCAACAGCTTATCTCAACCCATCCGAGTCCTGGGCAGTGTCTCTCCGGTGCCTGGCCACGATGTTATGTTGACTATTGACAGCAAGCTCCAAATGGCAGCTGAGAAGGCTCTTGAAGCTAAGCTTGAGGAGCTTTCCAAGTCTAAGGATACAAGCCGTGCCAAGGCCGGGGTGGTAATTGCACTGGATCCGGGCACCGGCGAAATCCTCGCTATGGCAAGCAAGCCTTCATATGATCCTAATATGTTCGTAGGAGAACTGACTTCAAAAGACCTGGAGTTCCTGGAATCATCTCCAAGCCCGCAACCTAACAGGGCGATTGGCCACACATATCCGCCGGGTTCTACGTTTAAGGTCATAACTGCATTGTCCGCTCTTGAACTCGGAAAGATAGACCTTGCCACAAGATTCTTCTGTTCAGGCAGAGACTCAGCCTCAGGCAAAGCATGTTGGACTGTTGAGTATGGCAGAGGCCATGGCAGTCTTGACATCATAAACGGAATAAGCGAATCGTGCAACATCGTATTCTACGAGCTTGGGAGACGTGTAGGAATCGATGATTTGGCTGAGACTGCAAGGATGTTCGGCCTTGGGGCATCTACGGGGATAGTGATGTTTCCCAAGGATCAAGCAGGCTTAGTCCCTGACAGAGAGTGGAAGGTGAGGAATTTTGAGGGGTACGACCGGACATGGTATGCCACGGAAACTCTGGACGTGGCCATTGGACAAGGTGCTTTGCTCGTCACCCCGCTGCAGCTGGCAAATGTGTATTCAGCCATCGCCTCAAGAGGAACCCTGCGCAGGCCCACGATAGTAAAGTACGTCCTTGATCCCGATGGGAGGCCTGTCGAGGTATTCCAATCCACTGTAGTCAGGAAAATCCCCATATCCGAACGTTCATGGGAAATCCTTGAGGAAGGCCTTGTCAGTGTGACCACCAAAGGTACAGCTCGAGGCGCATTTGAGGGATTCCCCCTGGAAGTGGCAGGGAAGACAGGGACTGCCCAGAACCCCCAGGGTCCGAGCCATGCCTGGTTTGCATGCTATGCTCCTGCAAAAGAACCTGAAATAGTCGTCCTGGTAATGATAGAGCATGCGTCCAGCGGTGCTCAGCATGCTGCGCCTGTTGCAAGGCAAGTGCTTGAAGAGTATTTCGGAATTTCCTATGAGGAATCGGAGTAA
>MGAJBKAG_00113	
ATGAAGACTGAAGACGTAGTTTTCAAAGGGACAGGCCAGGGTATCTGGATAATTCTCCCCCATGACGAGGACTTTGTGAGACTCAAAGGTAAGCTCCTACAGAGACTCGAGAGCACTGACGGATTCTTTGCAGGAGCTACCAGAGGGATCCTCGATATAGGCGAGCTCACTCTGATGGAAGATGAGATCAGGGAATTGATTGATATAATCGAATCATTTGGGATATCTGTGTCCCGGGTGGCAGGAGGAATAGGAAACAATATCTCCACTGTGGCGGAGGATGCGCGTAAGGCCGGGCAGAGTCGGAAAGATGAGTCCGAAAGAAAAGAACATACCTACCCTGACATTCCTGCTGAACAGGCTATGCTGGTTGGGAGGACTTTACGATCCGGCCAGCGTGTTGCCCATTCCGGCAATGTAGTATTGCTGGGAGATGTGAACCCCGGAGCTGAAGTGGTAGCAGGGGGGAATATCATAATCGTTGGCTCTCTGCGCGGAGTCGCTCACGCAGGAACACCTGATAACAGGAGAGCTGTGGTCGTTGCTTTGAAATTCATGCCTACACAGCTTAGAATCGCTGATCTTATTGCCCGTTCACCTGATGATGAACATAAAACGCCAAGTGGCCCTGAGGTTGCAAGGATTAAGGATGGACGCATTGTAATTGAAGCCTATTCCGGATGGAAACCTGAACTTGAGGAGGAACCTGCATGA
>MGAJBKAG_00114	
ATGAATGGAAAGGTGATGGTGGTCACCTCCGGTAAAGGCGGTGTCGGCAAGACCACAGCAGTTGCTAACATCGGTTGCGCCCTGGCCCGCCGCGGTAAAAAGGTGGCCCTGGTTGATGCAGACATTGGACTACGAAATCTCGACATAGTGTTGGGGCTGGAGAATCGGATAGTATTTGATATCATCCACGCCATGGAGGGACGGTGCAGGCTGAGACAAGCCCTTATCAAGGACAAGAGAGTTCAGACTCTATACCTCTTGCCTGCGGCTCAGTCAAAGGATAAGGAGGCTATTCAGCCTGAACAGATGAAGCAACTCACAGGTGAACTTCGAGATCAGTTCGACTACGTGATCCTGGACTGCCCTGCAGGAATTGAAAGAGGATTCAAGAACGCCATAGTCGGTGCGGACGATGCGATAATAATTACCACTCCTGAAGTATCGGCAGTAAGAGATGCAGATCGGATTGTAGGGCTTTTGGAGGCTGAAGGCATTGAAAAGCCTAAGCTGGTCATCAATAGGATTCGCCCGGATATGGTGAAGCGCGGTGACATGTTGGATATAGACGATGTTTTAGACATTCTGGCAATAGACCTTCTGGGTGTAGTACCCGACGATGAAAGTGTAATCACATCAACAAACAAAGGTGAACCCGCAGTCTTGGACGGGGCGTCCAGAGCAGGCGAGGCTTTCCGACGGATTGCAGCACGGCTTGAGGGAGAAGATGTACCGTTTCTATCTATGGAAGCCCCGACTTTCTGGGGGAGGATTAAACGATTTCTCGGCGCAGCGAGATGA
>MGAJBKAG_00115	
GTGGTGTTTGACTTTGTATCTTGGTTCCTGGGTAGAAGAGACAAGCCGAGAAGCAAAGACCTTGCTAAGGAGCGTTTGAAGGTTGTATTGACCCATGACAGAGTTGATATCTCCCCTCAGATGTTTGAGAAGCTGAGACGGGATTTGGCAATTGCATGCGCCAAGTATGTAGAGATAGATGAGGCTGCTATGAGTGTCAGATTGGATTCGCAAGATCGGCGTCTGGCCCTTATTGCCAGTGTGCCGGTGCTTGGGACAAAGGCAACTGCCTATTCTTCAAAACGTAGGGGTAAAATGGGTTGA
>MGAJBKAG_00116	
TTGATCCTTGACAAGCGACTTCTTAGGAATCTGGATTTTGTGCTTATAACTGCGGTCTTGGTTATGTGTGGTATCGGGCTTGTCTTCGTGTACAGTGCAACGCATACAGGGATAGGCCATGGTCCGCCGGCCGACCCGTTTGCTTTTGTGAAAAGACAGCTACAAGCATTTGCAGCTGGAATAGTATGTATAATAATAATCCTTACAATCGACTATAACCTGGTAAGACGTGTTCATTCCGTGATTTACTGGGGAAACATTGCCATTCTTGTTCTCGTTCTCCTTTTTGGGAGGCGCGTTTCAGGAGCGGAAAGATGGCTCAAGATAGGGCCGGTTGTATTGCAGCCTTCGGAGCTTGCAAAAATCGCCGTAATCCTGACCTTATCCAATTACCTGGCAGACGCTGACATGAATTCCATGCGCGATCTCTTGATCGCCTTCTTTCATGTGGGCTTAACTACAGGGTTAGTCCTTCTTCAGAATGACCTTGGAACTGCCATAGTGTTTGTAGGCATCACTATGGCCATGCTGTTTGTAGCAGGTATGAGGCTTCGAGACTTAATGAGCATAGTGGCGATTGGGGCTCTGGCATCTCCGATAGTATACTTTTTCGGTCTGAAGGACTATCAGCGTGCCCGCATCCTGACCTTTCTTAATCCTTATGCCGATCCCACAGGTAAAGGCTATAACGTAATTCAGTCCACTATTGCCATAGGATCAGGAGGCTTCTTCGGAAAAGGGCTCTTTAAGAGCACTCAGGTAAGGTTGAATTTTCTTCCTGCGCACCACACAGACTTCATCTTTTCCGTGATCGGGGAAGAACTGGGTTTCCTGGGGTGTGTTGTGGTTCTGGCACTTTATGCAATAATCCTGTGGAGATGCTTCCTGGCAGCGTTTTCAGCCAAAGACACCTTCGGTCAATTGGTTGCAGCAGGCATTGGATCAATGCTCCTTCTCCATGTCTTGATCAACATAGGTATGACAATGAGCCTTATGCCTGTAACAGGCATTCCCCTTCCTTTCCTAAGCTACGGAGGCAGTTCCCTTATGGCAAACCTTATTGCCATTGGCTTCGTCCTAAACGTCAATATGAGACGCCAGAAGATCCTTTTCTGA
>MGAJBKAG_00117	
ATGGCAAAAAGGTTTCTCCTCAGGGCGCTGGTTGCATTATTGGTCTACTGCTCCGTTGTGGGTACGTTTTTCTGGAGCCCCCGTGTTTCCGGCAAGGTTACCCCATATTTACATGCTGTACTTACGGAAAGCATTGATTTTGATAAGGTTCGACGAGTGGTATCTGACCTCTTCTCGTACCCCGATGCAGCTCAACAGGATGTCCCGTATCCGGAGCTTTACCACCGTGGAGATCTCGATGAACAGTGA
>MGAJBKAG_00118	
GTGAAGATCCTAAATGCCCGTGGAGTGGATATCCACATCAATCCGTTTTTCTTGCTAATGCTCCTGATGTACGGCTCAGTAGGCTTACTGTCTGAGATGGCGTTTGCCCTCTGGACCGTCGCTCTCCACGAATTAGCCCACATAGTTGTCGCAGGAGAGCTTGGATGGAAGGTTAAGAAAATCGAATTCCTGCCTTTCGGCGGGATGATCGAGTTTGACGAGGCGTTCTACCGATCCCCCCGGTCTGAAATCCTCATATCTTTAGCCGGCCCCATTCACAACCTGGTTTTTGCAGGCTTTGTTTTCGTCCTGCTTCAAAAAGGGATCCTGCCTGCAGGTTTTGGGAGGTTTGTGTTTGAGCTGAATCTCGCCATGGGTTTATTTAACCTTCTACCTGCTATTCCCCTTGACGGTGGCCGCGCAGCAAGGGCGGCTTTAGCGAGCAGTATCGGTGTGGCACAGGCGACGCAAATCGCAGCAAATATAGGGCGGGCAGTAGGGTTTGTCATGTTGGCCGTAGGAGTCTATCTCTTCTTTAAAGGCGAAGGCAACATCTTCCTTCCCTCCCTCGGGGGATTTCTTATCTTTGCTGCGTCAAAGGAATGGAAAAAGGTATTATACATGCGTATTCAAGACAGTATACGAAAGAAAGAGAGGTTGATGAAAGAACGGTGCATGCCGGCGGAAGTCATCGCTGCACACGAACAAACTCTTTTGGTGGAAGTGGCAAGAAGGTTTTCGCCGGGGAAGATCAGTATTGTTATGGTCCTCAGTGACGGCCTTGATATATTGGGATTCGTAACTGAGGCGAAAGTATTTGAGGGAATGAGGAGGTATGGGCCTTCTGTTCCTATTCGCCGCATGGTGAGATAG
>MGAJBKAG_00119	
ATGGAAATAGACCAACAGCTACTTGAGAAAATCTTAATGGATGTAGAGAAGCCCATACGTTACGTTGGCGGTGAATGGAATGCCATAATAAAAAGGCATGATGATGTTGATGTAAAAGTGCTTCTTGCTTTTCCCGACACGTACGAGATAGGCATGTCCCATCTTGGCCTCAGGATTCTGTATTCGATTCTGAACAGCCGGGATGATGTTGTCTGCGAAAGGACATTCATGCCGTGGGTTGACATGTACGATGCCATGAGGCGCGCACGGCTTCCCCTGTACTCGCTGGAATCCCGTGTCCCTGCAAAAGACTTCGATATTATCGGGTTCAGCCTCCAATACGAGCTCTCCTATACAAATGTCCTCGCTATGCTGGATCTTGCCGGTATACCGCACCTGACATCTTCCAGGGACGAAAGCCATCCTCTCGTTATTGCAGGCGGGCCAAGTGTATACAACCCGGAACCCATCGCTGATTTCATAGACGCTATTCTCATCGGTGAAGGCGAAGAAGCCATCTTGGAGATAGTGGATGTATATAAAGAGGGAAAGGCAAAGGGCATCTCCCGGAGCAAGCTCCTTCAGAGCTTAGCTGAGATTCCCGGAGTATACGTGCCCTCCTTCTATCGTGTCTCATACTTCTCCTCCGGGAAGATTAAGGCTATCGAGCCTACCAACCCCGCTGCGAAGTACCCTGTCAAGAAAAGGGTAGTGCGGGACTTAAATAGTGCTGAATACCCTTGTCATGCCATAACACCCCTGACCGAGGTCATCCACGACAGGGCTGTAGTGGAAGTGTTTCGGGGATGCACCAGGGGGTGCCGCTTTTGTCAGGCAGGCATGGTGTACAGGCCTGTCAGAGAAAGGGCTCCTGATAAAGTAGTGGATCTCGCTGAATCCATTTTGAAGAACACAGGCTATGACGAGGTTTCCCTTATGTCTCTGTCAACTGCGGACTATTCCCATGTGCGTGACGTGTGCAGCAACCTCTTGGATAAACACGCCGGTTCCGGCATCTCTGTCAGCCTTCCGTCACTTCGTGTGGATTCCTTTTCTGTAGACCTTGCGAAAGAGGTGCAAAGAGGGAGAAGGTCAGGTCTGACCTTTGCACCTGAGGCAGGCACACAGAGACTTAGAAATGTGATCAACAAAGGTGTTACCCACGAGGATCTAATCCATGCTGCAACTTCCGCGTTTTCTGAAGGGTGGCATAACTTGAAGTTGTACTTCATGATAGGTTTGCCCACTGAGACGGAAGACGATCTAAAAGGAATCGTTGATATGGCAAAAGAGACTTTGGAATGCGGCAGGCGCGAGCTCAGGAAGGCGGGCATAAGAAAGGCGCCTGAAGTCACCGTAAGTGTCGCGGCTTTTGTACCGAAAGCACATACCCCTTTTCAGTGGCACGGGCAGATGCCAAAGGAAGAGTTGGTACAAAGACAAGCATATCTCAAGAAGCACCTTCGAGGCAAGGGCCTTAGACTGACCTGGCACGATGTGAATACCAGCTTCCTTGAGGCGGCTTTGTCCCGCGGTTCAAGAAGGCTGGGAGCGGTAGTTGAAGCCGCATACCGCAATGGCTGCAGATTTGATGCATGGGACAGCGAATTCGATTTTGACAAGTGGATGTCTGCGTTTGAACACGTGGGTATCTCGCCTGAGTTTTACAGTAACACTCACTGGGAATATGACGATATACTACCATGGGATCACATAAGTTGCGGTGTGTCCAAGGAGTTCTTGATACAAGAAGCGGAACGGGCAAAATCCGGCGAACTGACACTCGACTGCCGTTTTGGACCATGTTCTGACTGTGGGGTCTGTGTAAACCTTAGAGTCTCACCGAAAGCTGCGTCTGGGGCTTGGAAGGAGGTGTCCGGATGA
>MGAJBKAG_00120	
ATGAATGTACGAGTAGAGCCCCAAACCGACTGTCAGGTGCCGGCCTGTACCTGGAGAATCCGGATAACCAAGACCGGGTTGACCCGGTACATGTCACATCTGGATTTCGTAAGGACTGTAGAGAGAGCGGTGAGGCGAGCCGGGTTGCCTATTGTGTTATCAAGCGGATTCAACCCCCGTCCGCGGTTGTCGTTTGCTCCTGCCTTGCCTGTAGGAGTATCCAGTATTTCAGAGTTTGTCGATATTTTGCTAAGTGAACCGGTAGATGTTAGTGAGGCTACAGAAAGGCTTAACGGATCTTTGCCTTGTGGGATGCAGGTTACGTCTTCGAAAATGCTGCCTCGAAATACGCCTGCCTTGTCTGTCATTGTTCAAGCTGCATCTTACAGACTGAAGTTCAGTGGAGAAACGGAAGTAAGAGTAGACGGTATTTTGGCTGCCATTGAAGAACTGATGAAGAGCGATTCTGTTTTTATTGAGCGCACCACGTCTAAAGGTGTTCGAAGAGTCGATATTCGTCCGCTCATTTACGAGATGCGTGTAGATGGCGACAGTTCTTCTTGGTCAGTCTATGCCATTGTTGCTTCAGGTTCAAAAGGGAGTGTGAGACCGTTTGATCTGGCAAAGGTTATTTTAGAGGCCGGGGGACTTGAGGACTCCGGCGTTTTCGTGGATATTACCCGAGAGGGGCTTTACACACTTTGTGATGGGAAACTATGTCTGCCCTGGTATTTAGGTCCATAG
>MGAJBKAG_00121	
ATGTCCAAGGAGATTATTGTAAGTACCGGGCAGGGTGAAACCCGTGCTGCGGTTGTAGAAAACGGTAGGCTTATAGAAGTGCATATTGAGAGGTCTTCCCATGAGAGACACGTCGGTAACATATATAAGGGCAGAGTTGAGAATGTTTTACCAGGGATGCAGGCTGCTTTTGTCAATATCGGACTTGAAAGAAATGCCTTTCTTTATGTGGATGATGCGCTCAAAGCGAGAGAAGGGCATTTTGACGATGTAGATATAGACACTTTGAAAGTCCTTTCAATTCGAGATATTCTCAAGGAAAATCAAGATATCATTGTCCAGGTGACTAAAGAGCCTATAGGTACAAAAGGTGCAAGAGTAGTCACGCAGGTGACTCTTCCCGGCAGGAATGTCGTGCTCATGCCTACAGTGGATTATGTAGGGGTGAGCAGGCGGATTACCAATGATGAGGAGAGGGCCAGGTTAAAGAAGGCAGCGGGGAAAGCGAAACCCCGGGGTTTCGGGGTTATTGTGCGCACTGTTGCTGAAGGTAAGGACGAAAGTGAAATCAGCTCTGAGATAAAGTTTTTGGTGAAGCTCTGGCGTCGGATAAAGCAGAAAGCGCGCAGAGTATCAGCCCCATCTCTTTTACACAAGGACTATAACTTGATTTACAGGATTATGAGAGATCTCCTCTCTGATGATGTTGACGCTTTTATCATCGATAATGAGCACGAGTATGAAAAAGCCCAGGATATCATCAAAATAATGTCGCCTAGATTGCGGAACAGATTACGGCTTTACAGCGATGAAACTCCGATTTTCGAGTATTACGGGGTTGAAGATGAAATCGAGAAGGCGTTGCGTCGCAAGGTATGGTTGTCTTGCGGAGGGTACATCGTTTTTGATGAGACTGAAGCATTGACAAGTATCGATGTGAATACCGGCCGTTACACGGGCAGCATCAACCTTCAGGATACAGTCCTCAGGACAAATCTTGAAGCTGCAAGCGCCATAGCACATCACCTGAGGCTTAGAAATATCGGCGGGATAATTGTAATCGATTTTATAGATATGGACTCTGAAGATGCCCGGGAGCAGGTTGTGAAAAAGCTTGAAGAGGAGCTAAAGAAGGATAAGACTAAAGCTACGGTCCTCGGCTTTACCCATCTCGGCCTTCTCGAGATGACACGCAAGAAGACCAGGCCCGGGCTTCAAGAAGCCCTTACGCGGCATTGTCCTTATTGTGATGGAAGAGGACTGATACTCTCAGAAGAGACCCTTGCTTTTCGGGCTGAGCGTCAACTGAAACACATTGCCGGCAAGACTGACCAGGAGGCGATGCTGGTCACCTTGCATCCTAATGTAGCATCCCTCCTTATCGGACAGGGAGGCCAGAACCTTTCCAGGCTTGAGCAGGAGACAGGGAAAACCATCTATGTCAAAGGCAATCCCAATATCCACATAGAGGATATAGGTGAAATCATCACAGGGACGCAGGAGGCCATTGGAAAGATGGCGGTTCCTGTCAGCGTAGGGGACATAATAGAGGTAGAAATCAAAGAACAACACGCTTCAAACCCGATAAACGGGATCACTCGAATAGACGGTTATATTCTGGACATTGACGGAGCAGGGTGTTTGATCGGAAAGAGAATCCTCGTGGAAATCAAGAAGGTTTTCAGAACCTACGCAAAGGCCAGGCCGGTTCAGGCAGAAATGGTAATTGCAGGCGACGGACATGTTTGA
>MGAJBKAG_00122	
ATGTACGCTGTAATTGAGACAGGTGGTAAACAGTACAAGGTAAAAGAAGGAGACGTTCTCAGAGTCGAGAAGCTTCCTTCCGAACCAGGTGAAATAGTGGAGTTCGACACTGTGTTACTGGCACACGACGGAGAAAACGTTAAGGTGGGAAATCCGGTTCTGTCCGGAGCGCGCGTAACAGCCAAAGTGATCGCGCAAGGCAAAGCCAGAAAGATTCTGGTATTCAAGTACAAGGCTAAGAAAAATTACAGGAAGCGTTACGGGCATAGACAGCCATACACTGAGATAAGGATTGAAAAAATAGAAGTCTGA
>MGAJBKAG_00123	
ATGGCAAGGAAGAAAGGCGGAGGCAGCTCCAGAAACGGTAGAGACTCACAGGCTAAACGCCTTGGCATTAAGGAATATGCCGGTGAGCGTGTCACTGCCGGCAGCATACTTGTTAGGCAGAGAGGCACGAGGATTCATCCTGGTTTAAATGTGGGAGTTGGCGCTGACCATACACTTTTCGCCAAGGTAGACGGATTTGTCGCTTATGAGAGGCGAGGCAAGAGGAACACTCAAGTCAGCGTGTACCCTGAAGTTGTGGAGAGCGTTTAG
>MGAJBKAG_00124	
ATGTTTGTTGACAGAGTGAGGATATATGTAGCCGGAGGAAGCGGCGGTTCAGGCTGTGTAAGCTTTAGAAGGGAGAAATATGTCCCTGCAGGCGGGCCTGACGGCGGAGACGGAGGCAATGGAGGCAGTGTAATCGTGACTGCCTCTCCTAGATTACATACATTAATGGACCTGCGCCGCAGGAAACACTACCAGGCTCAAAACGGGCGGCCGGGAAGCGGGAAGAACCGCCATGGCAAGAAAGGCGACGATGTCATTATAGAAGTCCCATTGGGGACAACGGTGTACGATGCATCTTCAGGAGAGATGCTTGCAGACCTTGTTTCTCCGGGACAAGCTGTCGTTGTCGCAGCCGGCGGTAAGGGCGGAAAAGGTAACGCAAGGTTTGCAACACCAACACGGCGAGCTCCCCGCTACGCCCAACCGGGACTTGAAGGTGAGGGCCGTTGGATACGCCTGGAACTAAAGCTTCTGGCTGACGTTGGGTTGGTGGGCCTGCCCAATGCCGGCAAGTCCACACTTCTCTCCAGGATATCAGCAGCCAGGCCTAAGATCGCAGATTATCCTTTTACTACAACCCGGCCCAATCTCGGTGTTGTTGATCTCGGTTACGGCAGGAGTTTCGTTGTTGCGGACATTCCCGGCCTTATTGAAGGCGCGCACATGGGAGCAGGTCTCGGACATGAGTTCTTAAGGCATATAGAGCGCACGGAAGTCCTTGTACATGTTTTAGATATGGCAGGCGCAGGCAAAGAGCATGACCCGATGAAAAGCTTTGAGACTGTCAGCGAAGAGATGAAATTATACAATCCCGAACTCGCTACGCGTCCTACGATAATCGCATGCAACAAAATAGATTTGCCTGAGGCCGAAGAGAATTTCGAGAAATACCGAGATGAGTTAAGCGCCCTCGGATACGAGATATACCCCATCTCTGCAGTGACAGGCGAAGGAGTAAGAGAGCTTCTTGAAGCGGTAGCCGGAGTGCTTAATGTTTAA
>MGAJBKAG_00125	
TTGCGGGAAGATATCAAGAGAGTCGGGCTTATGGGCGGGACTTTTGACCCTATACACTACGGACACCTGGTAACTGCGGAAGTTGCAAGGGCAAAGTTTTCCCTGGATTTGGTGATTTTCGTGCCTGCCGGGATTCCCCCTCATAAGAAGGGAATGAAAATATCCTCGGGAACGGATAGGTTCATGATGACAGTCCTGGCAACTGCGACAAACCCGTATTTTGAAGTTTCCAGAGTTGAGCTGGAGAGAACCGGTCCCTCATATGCTATTGACACTGTGAGGCATTTCAAGAGGGAGTTAGACGGAGATACTGAGATATTTTTTATCACCGGGGCTGATGCAGCCATAGAAATCCTGACATGGAAAGATGCTACAGAGCTTCTTAAGGAGTGCAGTCTGATTGCGGCGACGCGTCCGGGTTATTCCACCTGTGAGCTGGAAAAAAGCCTTGAGGAAGCAAGGCTGCATTCAACTCAGCGCATCAATCTTGTGGAGGTCCCTGCGTTGGCAATCTCATCCACTGATATAAGGCGCAGAGTGGAGCAGGGCGACCCCATTCGATATCTCGTGCCCTGGACCGTAGAGGCTTATATTTACAAGACAGGCCTTTACCGATAA
>MGAJBKAG_00126	
GTGACGAAAACCCTTTATGTGGGGAATCTACCCTGGTCAGTAACGGATGATGAACTCAATGAGGTATTTAGCAAAGTTGCGGAAGTAAAAGGATCAAGAGTAATCGTGGACAGGGTTACTCAAAAGTCACGAGGCTTCGGGTTTGTAGAAGTTGCTGAGCACGATGCCGAACGTGTCATAAATGCTATGAACGGGACTGAACTTCAAGGCAGAGCCCTTATTGTTAACGAAGCAAGGCCCAGACATAACAGATACTAA
>MGAJBKAG_00127	
TTGTTAACGAAGCAAGGCCCAGACATAACAGATACTAATATCATAGACTGTCCGGGAGGCGAAAGAATTATCGACGGAAAAACCATAATCGATCTTGCCTGTAAAGCAGCTTTGTCTCGTAAAGCAGAAGACATAACCGTTTTTGATGTGCGAGGTATGACAATTATCACCGACTATTTGATGTTGGCCAGCGGTACATCAGACAGGCATGTAAAAGCCATAGCTGATGCGGTATTGCAAGACATCAAGGAGACAGGTGTTCTACCTCTCAGACGAGACGGGACTCCGGAAGCAGGATGGATTGTGTTGGACTATGCCGATGCCATCGTCCACATATTCCATGCCAGGGAACGTGAGTATTATGACCTTGAGCGGCTGTATAGGGGTGCTCAGGTCATCCATCCGGAGGCAGAAGAAGGGCTGATCCGGCAATCTTAA
>MGAJBKAG_00129	
GTGAACGACAGATACGAGTTTAGGCAGATTGAAGCCAAGTGGCAGAGAGCTTGGGAAGAAGAAGGCATATATCACGTAGATCCTCATGAGACCAAGCCCAAGTATTACGCTTTGGAGATGTTTCCCTACCCCTCAGGCGAGCTTCATGTGGGGCATACAAGGAATTATGCAATCGGAGATGCGATTGCCAGGTTCAGAAGGATGAACGGCTTTTCTGTGCTCCATCCGATGGGTTGGGATGCCTTCGGCCTTCCGGCTGAGAATGCAGCTATTGAGCGAGGCATCCAGCCGGCTGAGTGGACCATGGGAAATATCAGGCGCATGCGCAGCCAGTTCAAACGCTTAGGCTTAAGCTATGATTGGCGGCGAGAGGTAGCTACGTGTCATCCCGGATACTATAAATGGACCCAATGGCTTTTCCTGCAACTCTTTAAGCATGGACTTGCTTACAGAAAGAAAGCGCAGGTAAACTGGTGTCCCAGGTGTCAGACAGTCCTTGCCAATGAACAGGTTGTGGATGGGCTTTGCGAAAGGTGCGATACAGAAGTAACAAAGCGAGAGCTGGAACAGTGGTTTTTCAAAATCACTGATTACGCTGATAGGCTCCTAAGCAACCTGGACAAATTGGAAGGCTGGCCTGAAAAAGTTAAGATAATGCAGAAGAACTGGATCGGGCGAAGCGAAGGCGTTGAGATAGTTTTCAAATTGAAGGATACAGGTGATGATATCCCTGTATTTACCACAAGGCATGATACGGTTTTCGGTGTCACATATCTTGTGCTTGCGCCTGAGCATCCCCTTGTTGAGAAAATAATTTCAGGTTCCTCCAGGGAGCAAGAGATCAGGAAATTCATACATGACGTAAGCCGCGTAAGTGAGATAGACAGGACCAGCGATCTTACTGAAAAGATCGGTATCCCCACCGGGGCATATGCAATAAACCCCATGTCAGGCCAGGAAGTTCCGGTGTGGATCGCAAACTATGTATTGCTGCACTATGGCACCGGGGCTGTCATGGGAGTTCCTGCTCACGATGGGCGTGACTTGGAGTTTGCAAAGAAATACGGCCTTCCTATCAAGGTAGTCATTGCTCCGCCCGGTGAGGCTTGTTGTCAAGATGACATTGACAAGGCGTACGAAGACCCGGGAATAATGGTAAATTCACCTGGGTTTGACGGGGTGCCAAGTGAAGAAGGCAAAGACAGAATTGCAGAATTCATGGAACGGAACGGGATAGGCAGGCGGACTGTAAATTACAAGCTCCGTGACTGGTTGATTTCAAGGCAAAGGTACTGGGGTGCTCCTATTCCCATAGTGTACTGTCCGTCTTGCGGGATCGTACCGGTTCCTGAAGAAGATTTACCCGTTATGCTCCCGCTGGATGTGGAGTTTCGGCCTTCAGGCGAATCTCCGCTGGCCTATATACCGGAGTTCGTCAACACAACATGCCCCAAGTGTGGAGCATCTGCAAGGCGCGAGACTGATACAATGGATACTTTCATGTGTTCATCGTGGTACTTTATCAGGTATACCTGTCCGCGATCTGATGATGAGCCTTGGGATCCTGATATAGCCAACCACTGGCTGCCTGTGGACCAATATACCGGCGGAATCGAGCATGCTATCTTGCATCTCATGTATTCCAGGTTCTTTACGATGTTTCTTTCGGATGTGGGGCTGATCGAGACTGACGAGCCATTCAGCCGCCTGCTTACTCAAGGCATGGTCTTGAAGGATGGCGCTAAGATGTCAAAATCCAAAGGGAACATCGTAAGCCTCGAGGAAATGCTGGACACCTACGGTGCTGATACCACCAGGCTGTTCATATTATTTGCATCTCCGCCTGAACGAGACCTTGAGTGGAGCGAGCAAGGGGTGGAAGGGGCGTCGAGGTTCCTAAACAGGCTCTGGAGGCTCGTATATGAATTCAAAGATGATCTTGTATCGGGTCATGGTGTAGGTCATGAGTTTTCCGGCCTGACTTCAGAAGATGAGGAAATGCGGAGGAAAACCCATACAACCCTGAAGAAGGTTACAGAAGACCTGGAAAGGTACAGCTTTAACACTGCTGTCGCACGAATAATGGAGCTCGTCAATGCCATGTACCAGTTTAGAGATGCAGCAAAGGCTCGGCCTGAGGCCATGGGTGTAATGAGAGAGGCTGTTCAACTGGTCCTTCTGATGCTTGCGCCTTTCACTCCGCACATAGCTGAAGAGCTGTGGCGTGTAATAGGCTATGAAGAGAGTATCCATGAAGAGGCATGGCCTGCTGTAGATGAAAGCGCTACAGTGGAGACGGACATAGAAATCGTAATCCAGGTAAACGGGAAAATTCGCGACAGGATGAATGTGGCGAAAGGAGAAGATCCCGACGAGCTGAAAGCGAAGGCCCTGGCCTCGGACAGAGTTCGCGAGCTCGTTGAAGGCAAAGACATTCGAAAAGTCATTGTAGTTCCTGACAAGCTTGTGAACATCGTGGTATCGTAG
>MGAJBKAG_00130	
ATGTGGGATTTCACGAGTAGGCAGAAGTTTGCTGCCTTTGTGCTTCTTAGTGCTCTTGCAGTGGGTGGAATCGTTTTAATCGTAAAGGGGACTGTCAATTCTCCTGTGGTTGTCTACTCCCACCCTGCGACAGCAAGCCTCATCGATACGGGAAGCAGTGGCAAGGAAAGTACAAGTGGCGGAGAGGATAGCCCTCTGCACGCGACAGTCCGGGAGGAGGCTGAAGAGACAGAGGAATTGGTAGTGCATGTGTGCGGTGCAGTGAAGAATCCGGGTGTCTATACCCTGCCGAAAGGTGCCAGGATTGCCGATGCAGTGAACCTGGCCGGAGGCCTTGAGGATTCGGCAATGGAAGAAGCCGTAAACATGGCTATGAAGGTGGAAGACTCAATGCAGATCAATATCCCCCACATATCGTCTGTACCTGTATCTATTGAAGCATCTGTTACCATACCTGACTCTGCTTCGCAGATGGGAAAGGTCAACCTCAACACCGCAACTCTAAGTCAACTGGAAAGCCTTCCGGGAATCGGGCCTGCATTAGCAGAGCGCATACTTGAATTCAGGGCTGCCTATGGCAAGTTCGACCGGCCTGAGGACCTTCTAAATGTCTCAGGGATCGGTGAGAAGAAGTACGCAGCAATCAAAGACCTGGTCACAGTCTTTTGA
>MGAJBKAG_00131	
GTGTCCGGGGAAGACCGTCTTTTTCTCATAGGCTGCCTCTTCGTATCAGGGATAACCCTTAAAGATGCATGCAGCATCCCGGGGATGATCACAGGATGCATGCTGGGGGCTTTGTGTTTCCTCGCAACCACTGGGCAGCTTAATAGGGATGCGAAAGCCCTGAAGGCTCACGTTAAGTGGGCTATATGCTTTTGCCTGGCAATGCTTTCAGGGTTCTTCCTAATGAATAGATGTGCATGTCTGAGGGAGCGCACAGGTGAGCTTCTTCTTCCCATGTCAGGCGAATCCTGCGAGATCCGGGGGGCTATCGGAGGCATGCCTGAGGTAGAAGATGATGGAAAATGGAGTGCAGTCTTGATCCCGGATGCTGCAATGGGCGAGGTGAGCCTGAAAGGGGTAAGGATACGCCTTACAGGGCCTCTTGACTTTGGGGATGAGCCTCCGGTTCGCATAGGACACATCGTCAAAGTCTCAGGGCGGTTTTACCTGCCCGGCGCTCCTTTGAACCCGGGGGAGCCTGATATGCAGAGGATCATGGCATCCCGAAGGCTTGACGGAACGCTTTACGTCAAAACTGTAAAGGATATCCATATTTTGGGCAGGCGCAGACTAAATCTCGTGGAATGCCTGGCTGAATCCTTTAGGAACTCTGCTGTCGAAACTGCAAGCGCTACGCTTTCGCCTCGTCATGCAAGGATCCTCACAGGTATGCTCCTGGGGCAGGCCCCGCCTTCTCTAAAGCCCCTTCTGGAAGCTACAGGTACATCACACCTTTTTGCAGCTTCAGGCCTTCATGTAGGCTACGTAGCTCTCGCGATCATGGCTTTTGCCAAGCTTTTCAGGTTTCCGAATGTATACAGGCTTGTGATTGCTTATATTTCTGTTTGGATATACGCAGCTGCGTGCGGCCTGCGTCCATCTGTGGTAAGGGCTGCTTTTATGTTTTCAGTAGGAGCCTTTTCAATGATCCTGGGGCGGAGGGTATCTTCCAAGTGTGCACTGACTGTAGCGTGCATTGTGATGTTTATACATAATCCGTACTTAGTGTTTAGTACAAGTACACAACTCTCATTTCTTGCGGTCTTCTCCATCATCCACCTGTATCCCAGGATCAGGAGGCTCCTTTCGCCCCTGGGAAGGCGTATGTCTGAGACTTTTGGGATGTCGGTTTCAGCCCATATGGGAGTTGCCCCTGTTGTTGCCTGGTATTTCAACACCTTTACGCCTGTTGGAGTTATTGCTAATGTCCCGTGTATAATCCTGGCAGGCTTCGCAGTGCTGATAGGCTTAGCCGCCACTTTTGCAAACCTTATATGCCCCCCTATCGCGCTGGTCTTGAACACCGCTAATACCTTAGTCTTGCATAGCCTTGAAGCAGTCATAGGACTCGTTGCAAAGATCCCTTTTGGCACCTTTTCAGTGAGGAGGCCTTCCCTTTGGTTTATGTTCGCGTACTACCTGTGTATCATTATTGTGGGAGCTCCGAGGCGCCTCAAAAGAGCTCTCTATTCGCGGCGGACTGTAATCGTCCTTCTTATCCTTGCAGCCTTAGCCTCAACTTGCCTGTATCATGCTGTAAGGCCCCCGGAAGTTGAAGTTGTGTTTCTTTCGGTAGGCCAGGGGGACTCAATATTCCTTCAGAGCCCAAAAGGTAAGACTGTCCTTGTAGACGGCGGCGGGCTGCCGGGCAGCAGCAGGGATCCGGGGAAGGATATCATCTTGCCCTACCTCAGGAGAAGAGGGATAGATTACATAGATGCCGTAGTCATAACCCATCCCCATTACGACCACATCGGAGGCCTCTTCTCAGTGATCGACTCATGCCGCGTTGGTATGCTCATCAAGCCGAAACTCCCCGAACACATGGAACCTGATGTCGGCCGTGCCCTGACAGGATTGGCACACGGGAAAGGTGTACCTTCGGTTGAACTTAGCCAAGGCAGCTCCATCGATTTGGGAGACGGTGTAAGGATACTTGTCCTTAATCCCTGTTCTGACTCTCGATGCCAGGAGCGTGGCGGCTATGGACAACAAGGCCTTAATGATATGTCCCTCGTTATGCGGCTTGAGTTTCTGGGATTTACACTTCTCTTGACGGGAGACGCAGGTGAATCGCAGCTTGCGACGCTCATTGGTATGGAGGAGGATCTTAGCGCAAGTGTGCTGAAAGTGCCTCACCACGGTTCAAAAGACGCCTTAAGCGGCGAAGTCATGGGGTCTATCAACCCGCAGATTTCTGTTATATCAGTTGGCCCAAACACGTTTTCACATCCTTCCTCAGAAACAGTCTCAGTCCTGGAAGATGCCGGCTCTATTGTTTTCCGGACTGATGTGGACGGAGCCGTAATCGTACGAAGTAACGGACGACATGTAAGAGCTATGTCAGTTGCAGGTCAACGCAAGGTCGTGGTCAGTAAAGGCCGGGGATTGCGGTGA
>MGAJBKAG_00132	
TTGGACGTAATAGTAAGTGATATCAGGAGAGGACAGTTCAAACCTGTATATCTGCTGTATGGAGAGGAGAGTTTTCTCCGTGACCATAGAGCACGGGAGCTGGCAGAAGCTGTAGTTGATAAGGAACTTAAGGACTTCAACTGTACTGAGTTCCGTGCATCTGAAACTGACGCTGCAACTATCGGTTCCGCTATTATGGCTGCGCCTGTGCTTTCAGATAAGCGGGCTGTCGTGATTTGGGATTTGCAGGATCTCTCCGACGACGATCGGAAGATACTTGCCAAGGCTCTTGAGAGAATGCCAGATACCACGGTTTTAGTGATTGTCGCATCTACGATTGACAAAAGAAGCGCTCTCTTCAAAGCTGTTTCAAAGCGAGGCAGAGCTGTCCTGTATAGACGCCTTTACCCAAATCAGGCTTTAAGGTGGCTTTCAGAATACATCCGCTCCAGACGCATATTCATGGATAGAGCCGCATTGGAGTACCTGGTTTCAGTCCTTGGCACTGACCTTGCGCAACTGGTTGCCGGTGTGGAGAGGGCATATGACTATGCCGGGATCGCACTGGGTCTAGAGAAGAGAATCACACTGGAACATGTAAAGTCTGTAGTCATGGGATCTCCGGAATACAGTGTTTTCGATTTTGTAGATGCAATAGGAGAGAGGGATGCCGAGAAGGCTATGAGCTCCCTGCGTCAACTTATTGTTTTCCAAGAGGCGCCACTTAGGATACTATATCTCATAGCCAGGCAAATGAGGCTTATTCTCAAAGCTAAGGCGTTAAAAGCCGGAAAGATGTCTCAAGGCGAGATAGCCAGGGCCTTAGGCGTCCAGGAGTTCGTGGCCAGTAAGTGCCTTGTCCAGGCAGACAGATTCCGCCTGGAAGAGCTGGAGAATGCTTTCTCTTTACTGGCTGAGGCTGACGTAAGCCTCAAAACCTCAGGAGCACCTAATCATGTCATCCTTGAAAGGCTGGCTTTACATCTTTGCGACAGGTCTTGCGTTTAG
>MGAJBKAG_00133	
TTGCCAATCAACAGATCCGCAATAAAAAGGGCTAAGACCTCAAAGAAGCGTCAGATGCGAAATGTAGCAGTAAAATCACAAGTTAGGACTGCGATAAAGAAATATGAACTAAGTCTTGCAGAAGGAGATTCCACCCGAGCGGCCGGGCTGCTTGAGGAAGCAATCAGCACCATTGACAAGGCTGCGCAAAAAGGGGTAATCCATAGGAATGAAGCAGACAGGCGCAAATCCCGCCTTGCCCGCAAGCTTAATGCACTTACTGCGCCGGCGGAATCCGGTGAAGAAGGGACTGCCTAA
>MGAJBKAG_00134	
ATGCAGGAAAGAAGACGTATTCTGAGGCTGAGAAGGGCAGAAAGCAGCAGGTTAAGTCATCCCGGAAGTTCCGGGGATGATGCGTCCAGCAAAGATGTCATATGGCAGAATTACAGCGTAAGAACGGATCTGGCTTTGGAAGCCCAGACTCTTGTTTCCCAAAGGACAGGGCAAGAGGTTCCTGGGGTTATCTCTGAGAAGGAAGAAACCCGTTATGCCACTGTTACAAGGGTTCAGGTTATGACTGCTGAAGGCGAGCGTATCCTGGGAAAACCAAGAGGCAATTACACGACCATTGATTCTAAGTACCTTCGCTCGAGGAGTAAAGAGATCGACGAAGAGCTGGCCCGGATCTTTGCAAGGGAATTCTTAAGGCTGGCGCCGATTCCTGAAAATGCCACAGTCCTTGTGGCAGGGCTGGGGAATTGGCAGGCTACACCTGATGCGCTGGGGCCTCGTACAGTGGAATACTTAACAGTTACAAGGCATCTTCACAGTTTTGTTCCACAAGAGCTTCGAGGCGGTATGAGAGCGGTATGCGCAATATCCCCGGGGGTCCTGGGGCTTACAGGAATTGAGACCGGGGAGATAATACGAGGTGTGGTAAGCAATGTCAGGCCTGACCTCGTAGTTGTAGTTGACGCACTTGCATCCATGTCCACGCAGCGCCTGGGTTCGACGATTCAGATGGGCGATACAGGCATCAGCCCCGGTTCAGGCGTAGGCAACAAGCGGATGGGGATAAACCGGGAAAGCCTGGGTGTACCGGTAATAGCCATAGGTGTTCCAACTGTTGTTGCAGCGGAAACCATCGCTATGGATGCCATGGATTTTATAGAAAGGCAACAAGGAAGGGGTGGCCAACAGTTCAACGAGACACAGCAGGCGATGGCAAGGCGTAATTACCTTGCTCAAATGCTTTCTCCATATTTCGGATCCCTTGTCGTAACCCCGAAGGAAGTCGACGACCTGGTGGAAGATGCAGCTGAGGTCCTGGCAGCGGGTCTGAACGCAGCTTTGCATCCTTCGATAGACTGGGACAAGATCTTGACTTACCTTTCCTAG
>MGAJBKAG_00135	
GTGGCAGGTGCAAGGAGGCGCAAGGCCCGGCGCTCCAGATGGCTTCCTTTGCTCTACATTGCTTGCATTCTGGGGAGTCTCGGCATAAGTGTGTTCCTGGCAGCACGCTGGAATAATTCTGCCTCATCCCGAGGAGTGCTGCCTGTTCTGTCAGGTGTGTTAGTTGAAGGTGAAACGAGGCTGAAGAAGCGTGTAGAGGAGATAATCCGCAACTTCACCCCGAGGCAGGTAATGGAGAAAGGCATCCCCGTATTCGGCGGAACAGGTGAAGGCCGGCATATAGCAGGGGGTATCATCGGAACCGGTGATGTAGGGACCTTGTTATTTGCTCTGTCCGATACAGATCTGCTCGAGCCCAGGACCTTGTTGACAGAGATTATCCCGTGTTTCTCGCTGCCTATCGTAACCAGGGCGTCGACTGCTTCCGAAGGCATCTCAAGCAGACAAGCCATGGACCCGGAAAGTCAGCCTGAAACGTTGCGAGAAGCTCTGCCGGAAATACATCGGGATGCCCCGCAGGGACTACCTGGAGATGAGAGCCCCTCTGAAGAGGAGAAAGACCCTGATGAAGGGAGAAGGCCAACGGAGTCTCAGGTAAAAGAGCCTCTTGTTGCGATTTACCATTCCCATAGCTCAGAGGCGTACAGACTGACCTCCGGTGCTGACCATCTGTGGGGAAGTGAAGAAGGGGTTATACACGTCGGAGCTAAACTTGCCTCGATACTGGAGGAGCGCCATGGTATACAGGTAGTCCATTCAAAGAGGATCCATGACTACCCCCTTTGGCGAGAAGCATATACTAAAGCGCAAAAGACCATTCTCGAGATCCTTGAAGCTAACCCGTCCATCGAAATCGTTTTAGATATTCATAGAGATGCAGGCGTATCTACGTCCGGCAGCTTCGTCACGGTGGATGTTCACGGAGTCAAGGCTGCTCGAGTGCTCATCGTTGTGACATCGGACAGATACGGCTTGCCTCACCCAAGGTGGAGGGAGAACCTGGCTTTTGCCTATCAGCTTAACGCAAAGCTGGATGAGGCATGTCCCGGCCTTTCGCGAGGCGTAAGTATACGCCATGATGCCAGATGGAATCAGCACGTCCATCCGAGAGCAATCATACTTGAGATCGGTTGTGATAAGACTAAGAGAGAGGAGGCAGAGGCAAGCACAGTATACATCGCTGATGCGATTTCCCGCGCACTCCAAGACATAGGAAGATGA
>MGAJBKAG_00136	
ATGAAAGACATGGCAAAGCTAACCTTTTTCAAAGGGGTCATTATTATCGCAGTTTTCTCTGTTCTCGTGGTGTCGTGTATTAACGTTGCCATGCAGGGAGAAAGTGACCTCAGCGGCATCCGGAACAATCCCCACGTCCTTTCCATAGCCCGTGAAAGCGATTCAAGGCTGAGGGTCCATTTGTTTGACTCAGCATACTATCTTTCAATCCCTCCTTTCCTTCGCGACATGGATCACCTGGCAAAAGGTGCAGCAGACTCTGTGCACGGTTTAGTGTCTACAATCACAGCCTCTCTCAGACAGTCCTTACAGGATCTAAATCTTCCCGGGCTGAAATGA
>MGAJBKAG_00137	
ATGTACGCAGTGACTCATTTTACCGTAGGTTTGATGTTAGGACAGGCAGCAGGCAACCCTTACGCTGCTTTTGCTTTAGGCCTGGCAAGCCACGTGATACTGGATGCAATCCCCCATTCTGATTACAGCAAGACGATACATGGGATAGCAGACTTTGTTGCAGTTATGGCGGCTTGCTACGTTTCGGTTAGGCTAGGTGCCGGTGCATCCGGGCTTGTTGGTGGTTTTTCCGGGGTCCTGCCTGATTTGGAGGTTGCAATAGCCCATTTGCGTTCAGGTGGAGATCTATCGGCGCAAAAGTGCAGGTTTTTCTTTCCCAGCCATACGGGACTTGTGCGTCATGGGAGATTGCGTCCGCCATGGGGGATTGTAACGCAAATCGCCGCGGTCGGAGCCGTATGGGCTGTGCTGTCCGGCAGTCTCATATAG
>MGAJBKAG_00138	
GTGTCTTCCAACTCAATAATGGGTGACAGAAAAAAGCGAATACTGGAAGCAGTTACCGATGACTACATTATGACAGCTGAACCCGTAGGGTCGCGGACAATAGCCAAAAGGTACGACCTCGGAGTCAGCCCTGCGACTATCAGAAATGAAATGGCTGATTTGGAAGAGTCGGGATATCTGGAGCAGCCTCATGTATCATCAGGTAGGATTCCTTCTCAGAAAGGATACCGCTTTTATGTGGATTTCATTATGAAATCAATGGATGTGTCTGATGAGGAAAGGCTGCAGATTAGTCGCAGGCTTGAAGAAAAGAAGAGGGAACTGGATCTGATAACCGAAGAAACAGCAAGGATCTTAGCACAATTATCGAGCTATGCTGCATTTGTGCTGTCTCCTGTTTCCGGGGCTGCCATACTGAAAAGGATAGAGCTTGTACAGCTTAATCCCCATTTGATCCTTGTCATTCTTGTAGTTGACCCGGGTTTTGTCAAGACCAATCTGGTTATGACAGAGCGCAGGTTAAACAGTGAGCAGCTCACATACATTAACTCCTATCTGAACAGCAGGCTCCGCAACACCCCTCTGTCAAGGATCGGGGTTAGGCTCCTTAGCGATATTGCGGCCGAGTTAAAGGAATACAGCAGTGTTCTTGAGGCTGCGCTGGATGCTGTTGTTCGGCTGCTCGAACGTAAACAGGGGGATGCAGTGATAACAGACGGCCAGGTCAATATCTTAGAACAACCTGAGTTCAAGGAAGTAGAAAATGCGAAGAGAGTCTTTGACTTGCTTTCCGAGGATGAGACTGTCTTCCAAATGTTGGTGGGTGCGATGAATTCAGGTTGTGTAAAGATAGTAATCGGCAGAGAAAGCCCTCATCCTAATATGGGTATGTGCAGCGTAGTCAGTGCTCCCTATCTAGTTGACGGCGTACCTGTCGGAGCCATCGGAGTACTTGGTCCTACCAGAATGCATTACGCAAAAGTAGTCGCACTTGTTGAGTCAGTTGCAGACTTTCTTGGCGAGGTCTTAAACAAGTTGCTTGTAGGGTAG
>MGAJBKAG_00139	
ATGCCAAAGAAAGATTATTATGAAGTCCTAGGGGTCGACCGTAGTGCAAGCCAGGAGGAGATCAAGAAGGCCTTCCGAAAGCTTGCCAGGAAGTACCATCCTGATATGAACAGAGATGACCCGTCTGCGGAAGAGAGATTTAAGGAAATCAACGAAGCATACGAGGTCCTCTCTGATCCTGAAAAGCGCCGTCAGTATGACACGTTCGGCCATACTTCTCAGGGTTCCACATGGAAGCCGGGAGGCTCGGAGGCATACGATTCCGGCGGGTTCGGGCCGTTTGGGTCTTTCGACAGCATTTTTGACGTGTTCTTCGGAGGCGGGTTCAGGGACTTCAGTCGCAGGAGAACCGGGCCTGAAAGAGGACGGGACATTTACTATGATCTTGAAATAACTCTGGAAGAAGCTGCTACAGGCCTTGAACGGGAGATCCCCATAAGGCGGCTGAAGACGTGTGATGCATGTAGCGGAACAGGTGCAAAACCCGGCACAGCGCCTACGACATGCCCTGTGTGCGGTGGCTCAGGAATGGTTTCTGAAATCCGGCAGACTGTCTTTGGAACCAGCGCTTATACTACTACATGCTCAAGGTGTTCAGGGACAGGGACTGTGATAACCGATCCGTGCAAAGAATGCCAGGGCCGCGGCAGGATTCCGGAGACAAGAAAGGTTGAAGTAAAGATTCCTCCGGGCGTAGACTCAGGTGTCCGCATGAGACTTGAAGGCCGCGGGGAAGCAGGAGTACGAGGAGGCCCTCCGGGAGATCTCTATGTTGATATTACTGTTAAGCCCCATCCTGTCTTTACGCGTCGTGGAAATGACCTTCTGTGCGAACAGCCCATATCTATTTACCATGCAGTCCTTGGCGGTGAGATTGAAGTCCCGACAATAGACGGTAAGAAGGCATCCCTTGGAATTCCTGAAGGGACGCAAACAGGTACTTCTTTCCGTCTGAAAGGGAAAGGCATGCCTGATATTCGTGGAAGGGGCAGGGGAGATCAGCACGTAAAAGTAAAAGTTATAGTACCTACGAGACTCAGTGAAAAAGAAAAAGAACTCTTCAGGGAACTTGCAGAACTCCGCGGAGACCTGCCCGGCGACAAGCCAGGTTCCAAGAATATTTTTGAGAAGATAAAGGACGCATGGGAGAGGCGGGCGTGA
>MGAJBKAG_00140	
ATGCCTAGGTTCTTCATATCAGGCAATTTACAGCAAGGAGATGAGACATCCATTACAGGTAAGGATGCCAGACACATCACTCGGGTTTTGAGGATGAAGCCAGGCGATACTCTGAACCTGGTCGACAGTTCCGGAACAGAGTTCTCTGCTCGAATAACGGCTGCGTCAGCTCATCAAGTCGTAGTCGATGTGATAAGGGAGAATGTCGGCTCGTCCCGGGAACCTCAAGTGCATATCACTATCTTTCAAGGGCTGCCAAAAGGAAACAAAATGGATGAGGTGATACGGAGGAACACAGAGATCGGAGTCAGCCGCTTTGTGCCTGTTATCACTGAAAGGAGTATCCCCAGGCTTGATGAGGCCTCCCTTGCCAAGAGAGTGGAGAGATGGAGACGGATTGCGGAAGAGGCTTCCAAGCAGTCCGGCCGGCAACAGGTGCCTCATGTCTTTGATGTCTTAGATTTCGACGAAGCGATACAGTTTGCAGCCGGTGAAAAGAAGAACTGTCCCCGCCCGGAAAACGAATGTCTTATCCTTTTTCCATGGGAACTTGAGACATCCAGGGGAATTCAGGGCATCTTAAGAGAAAGCCCCGGATTTTCGGAGGTTATGTGCTTTATCGGCCCTGAGGGTGGGTTCTCTTATGCTGAGGCAGAGATTGCAAAAGAGAAAGGTGCGATGTTGTGCAGCCTGGGACCTAGAATACTGCGCACAGAAACAGCCGGATTAGTGCTGAGTTCGATTATTCTTTATGAAGCCGGGGAGATGGGTTAA
>MGAJBKAG_00141	
TTGCCACATTCAGGTAAGCGGTGTGCTTTTTATACTCTCGGATGTAAAGTCAACCAGTATGATACAGAGAGCCTAATGGAGCTTTTTCGAGAACGAGGATACGAAATAGTCGATTTTCATTCTGAAGCAGACGTGTACTGCATAAATACGTGTACAGTCACTCATGTAGCGGACAAGAAATCGAGGCAGGCGATAAGGCGAGCCAAAAGGCAAAATCCCAATGCCATAGTGGTTGCAACAGGCTGTTACTCTCAGGTTTCACCTGAAAAAGTTTCGGCTGTCAGTGGCGTTGACGTGCTCGTAGGAACACAGGGGCGAAAGGATATTGTGGATCTCGTCGAGTCAGCGATGGCAGGGAGGTCAGAAAGCCCGCTGGTTGCTGTAGAAGACATTATGTGTCAGACTGAGTTCGAAGAGATGCCGATATCATGTCTGTACAAAAGGATACGGGGATTTGTCAAGATCCAGGAAGGATGTGACGAGTTCTGCACTTACTGCAAGGTGCCATATGCCCGCGGCCCGTCGAGAAGCCGTTCCCCCGAGCATATATTAGCAGAGGTCCGGCGATTAGCCGGCTCCGGTGTAAGTGAGATAGTCCTCACCGGCATTCATATCGGGGCTTACGGAAAGGAGCCGGAAACCTCGCGTTACCGAGGGGCAGTGGGCCTTCCGTGGCTTCTTGATAAGATCCACGGTATCCCGGAAATCAGGCGTATCCGTTTAAGTTCCATTGAGCCGGTGGATATCGATGAGAGGCTCATAGATAAGGTCAGCGGACTCAAGAAAGTGGCAAGGCATTTTCACGTTCCGCTTCAGAGCGGAGATGATGAAGTGCTTGCGAGGATGGGTAGGCGGTACACAACTTCCGATTACCGGAGCCTTGTTGAGAGAATCAGAGAGAGAATCCCTGACGTAGCCATTACCACAGACATAATGGTTGGGTTCCCAGGGGAGACTGAGGATAACTTCCAGAGATCCTACAACTTTGCAGAAAGCCTGAGGTTCTCCCGGATGCACGTGTTTAAGTTTTCAAGGCGCCCCGGAACTCCTGCGTTTGACATGGAAAACCAAGTGGATTCCAAAACAAAGGATGAACGCAGCGAGAAGATGATACAGCTTGCTGCCGATTTGGAGTCTGAGTATGCAGAATCACTTGTAGGGAAGAATGAGGAAGTCCTGGTAGAAGAGTACGACTCCGAAACCAAAACCGTTGCCGGTCTGGGAAGCAGGTACGTTCGCATAGAGATGCCCGGAGAAGAGTCCTTTGTAGGGATAATGATCCCTGTGAGAATCACAGGAGCTATGGGCAGTACAGTTATTGCAGAAGGACTTTTGCCCCATGAAGAAGGAATTGTGCCGGATGGCGAGAAATAA
>MGAJBKAG_00142	
ATGGCGAGAAATAACCTGAGAGAGGTGGGCGACTTGAACGATTGTCTGTTTTGCAAAATAGCAAGAAAAGAGATACCCGCGGATATTGTATATGAAGACGACGATGTGCTGGCATTTCGCGATATCAGGCCGCAGGCTCCGGTGCATGTTCTTGTTATCCCAAAACGGCACATAGCATCTCTTGCAGATTTGACTCAAGAAGACAAAGATGTAATGGGGCATGTCACACTTGTTGCATCACGGCTTGCCCGTGACCTGGGGGTAAGTGAAGGTTACAGAGTTGTGATCAATTGCGGGAAAGATGCAGGTCAGAGTGTTTTCCACATCCATATGCATCTTCTAGGCGGAAGATCTCTCGGGTGGCCTCCGGGTTGA
>MGAJBKAG_00143	
GTGTCTGAAGTCAGGATTGGAAAAAACGAATCCCTAGACAGTGCGCTTCGCAGGTTCAGACGGGAGTGCCAAAGGTCAGGCCTTTTTGCTGAAGTACGCAAACACGAGCGCTATGAAAAGCCCAGTGTGCGCAGGAAGAAGAAGTCTGAGGCTGCGCGAAGGAGGAAGTATCGGAGGTAG
>MGAJBKAG_00144	
GTGTTGCCTGAGTGTAGAAGTTACGGGAAATCGAAGAAGACTATAGGACTGTCTCTTATCTTTTTGCTTATTATCACAGGCCGTTATCTTTCCTCAGGTTTAGGGATAGAGGCACAAGGCGAAGCTCTGTCCGAGCCCCTGGTGTATGTAGTCAGTATAGAGGGTACTATCGAGCAGGGGCTTTCATCTTATGTTAAGCGGGTAGTAGGCGAAGCAGAAAGCCGGATGGCAGATGCAATTCTTGTGGAAGTCAATACCTTCGGCGGCCGTGTGGACGCGGCTACGGAAATCCGCGACTATATTATCGGCTTTCCGGGTCTATCAATAGCTTATGTGAAAGGCAGGGCCTGGTCTGCAGGGGCCTTGATTACGCTGGCTGCTGAAAAAATCGTTATGGCACGGACAGCCAGCATAGGAGCTGCTGAGACTATCCCTAAAGAAGAGAAGCAGATTTCAGCGCTTCGGGGAGAGTTTGAAGCCACTGCTGAGAATAGAGGACGGGACCCGGAGATTGCTGCTGCTATGGTAGATGCTGACATATCAATCGAGGGGTTGGTGGATAAAGGTAAGCTCTTGACATTGACTGCTCAAAGAGCTAAAGATTTGGGATTTATCGATGCTATAGCAGCTTCCAGGCAAGAGGCCTTGGCTGAATTCGGATTGGAAGGCGCGAAGGTCGTGGAAACTGCCCAGACACGGGCAGAGAAACTCGCCCGTTTCCTGACGGATCCCACAGTCAGCTCTATCCTTCTTACCCTCGGTTTTCTCGGCCTCTTGTTTGAAATAACGACTCCTGGCTGGGGAGTTCCCGGGACCGTCGGTGTGCTGGCATTGGCTCTGTTCTTTGGTGGCAGGCTTGTAGTGGGGCTTGCAGGTTGGGGTGTAATAGGCCTTTTTATCCTGGGATTTGTTCTCCTTCTTATTGAAGTGTTCGTTATCCCGGGTTTTGGAATAACAGGTATCAGCGGCATAATTTCAATTTTCGCTTCCCTTGTGCTCAGTTTCAGAAACATCAGGGAAGCCTCATTTGCCATCTCCTTTGCCATGCTGGCATCGTTCCTAGTTGTTGTTGTTCTATTAAAACGTTTCGGTAGATCTGAGGCGCTAGGCAGGTTAGTCTTAAGAACCTCTGAGCACACAGACGAAGGGTATGTAGCGACTCCTGCGAGAGAAGATTATGTAGGGAAGAGAGGTTACACCTTAACATCTATGAGGCCTGCAGGTGCTGTACTCATAGATGGTGAGCGCATTGACGCTGTCACAGAAGGGGATTTCTTGAAGGAAGGCTGTGAAGTGGAGGTAATCAAGGTAGAAGGGCCCAGGTTAGTGGTTAGGGCCGCGAGATCATGCAGTGAAGGAGGTAAGTAA
>MGAJBKAG_00145	
ATGGCATTTGCGTTTTCTGTTTTGTTCCTTCCTATCATTATTATCGTTGCTCTTCTTATCCTTTTGAACTTTGTCCCTATAGGACTATGGGTTTCGGCTTTAGCTTCCGGGGTGCAGGTGGGAATAATCAATTTAATCGGGATGCGCCTCAGACGTGTTCCGCCTGCGAAGATAATCCTGCCCCTTATTAAGGCAGTCAAGGCAGGGCTCGATGTCAGCGCAGATAAGCTGGAGGCGCACTTCCTTGCAGGAGGAAATGTTGACCGGGTCATTGACGCACTTATTGCAGCTCAGAGAGCTGAGATCGGACTGTCGTTTGAGAGGGCGGCCGCCATTGACCTTGCAGGCAGAAATGTCCTTGAGGCAGTCCAGATGAGCGTTAACCCGAAGGTCATCGAGACTCCTATAGTGGCTGCGGTTGCAAAGGATGGAATTGAACTCAAGGCTAAGGCCAGGGTTACTGTGCGTGCGAACATCGAGAGGCTGGTGGGAGGCGCAGGTGAAGCGACGATTATTGCCAGAGTCGGTGAGGGAATAGTAACGACTGTAGGTTCTGCTGAGAGTCATAAAGAAGTACTTGAGAACCCGGATAAAATCTCTCAGACTGTGCTAAACAAAGGGCTTGATGCCGGGACAGCCTTTGAAATCCTCTCAATAGACATCGCTGACGTAGATGTAGGGAGAAACATCGGAGCAAGGCTGCAGATGGACCAGGCAGAAGCAGACAAGAACATTGCTCAAGCAAAGGCTGCTGAGCGACGGTTTGCTGCCCTTGCCCTTGAGCAAGAGATGAAGGCTAAGGTGCAGGAGATGAGAGCCAAGGTAGTCGAAGCGGAGGTACAGGTTCCTCTTGCTCTCTCTGAAGCCCTTCGTACAGGCAACCTGGGAGCCATGGACTACTATCAGCTTCAGAACCTTATTGCAGATACCCGTATGAGGCAGACTATCGCAGGCGAGCCGGAGGCGGAAGGTACCCAGGACCGACGTAAAGAGGAGAAGAAGTAA
>MGAJBKAG_00146	
ATGGACGGCCTCTTTGCGCTGATTTTCATAATCTACATTCTCTCTGCTGTAATCCAGGCTGTCTTAGGCAAGGATGTTAGAAAAAGGCAGCGGAGAGCAGGCGCTCCATGGCCCGGGACTAGTATTCCTCGAACGCAGCGAGAGGAAGAAAGCGAAATCCCGGAAGAGTTCCCTTTCCCATTCCCGTTTCCGTTTGAGGAAGTGTTCGAAGGTACGCCGAGAGAAACTGCTGAGGTTCAGTTGGAATCAGAAGATGCAGTGGACCAACCTGTGACCTATGAGGATGGGGAGACTGTAAGCCCATGGGAGGATAAGACCTGGGGGAGCCTGGGGCCTAGCCTTGAAGGTGATGACTTCCCTGATTTTCTCGATGACAGCGACTTTGTAGCTGATTTGGAAGACATGGGGATGGCAGATGGCGACAAAGAAGAATCCGTGGCTTTAGCCAGGCCTCGGGCGCTGGAAGGGCTTAGACTCGACACAAAGTCCGCGATTATTCAAGGGATTGTCATGAGTGAGGTTTTGAAACGGCCGAAGGCGTTCTCACGTTATCCCGCAATCCGTAAATAG
>MGAJBKAG_00147	
TTGGGCGGTTGCATCTGTCAGCAGCCGCCTTTTGTCGTTCAGGTTCGGAAGCAAGTTATACGAAACCCAGGAATAGATTTAGTATTGTCAACTGCGGCGACCCCGGTTCCAAGCGAGCATATGCCAGAGAGGTGCCTGGATGGCGTGACTGTTTCAAAGAACAACCCGGGTTCAGGCCGGGCAAAAGAAAGGCTTGCAAAATTCTTCGAGCTGCCTATGGATTCGATTATTGAAGTGCCGAGGATAGTAGTCATAGGCAACACAGAGCTGTCTATTGAGAATCACCTGGGAATCATTGGGTTTACGTCAGAAAGCGTAGTAATAGCTACAGCTAAAGGGCATGTGACAGTCAAAGGCAAGGGTCTTTCCATCTCCGGTATTACCAAGACCATTGTGGGAGTCCAAGGCAGGATTGAACACTTAGATCTGCCCTGCGATTCCAGGTAG
>MGAJBKAG_00148	
TTGACCCTTAGAAGTCTGTGGTTTCGCCTCAGGGGGTATGTTATAATCAGGGTGTCCGGAAAGGCAGTTGAGGGTTTCATAAACGAAGCCTACATGAGTGGTTTGGAGTTATGGGACCTTCATCGAATAGACGGGAGGTCGATACTGTGCAGCGTCTATTTGAAGGATCTGCCTGAAATCGGCCGGGCTCTGAAGAGGACGGGTTGCGCAGGCAGGATAGAGCGGAAGATAGGACTTCCTTTTCTTATGATGAAACTTACAAGGAGAAAAGGCCTGGCAATCGGCCTAATTCTGTTTTCCGTAGTCCTCTATGCGCTGTCGTCTTTTGTATGGTTTGTAGATGTAATAGGGTGCGACAAGGTAAGTCCTGATGCGATAATAGAATTTGCAGCAATGCAAGGAGTCAAAGCAGGCGTCCCTAGGAGAAAGATTGACTCTGCAGAGCTCAGTAAGGCGATCTTAGCTGAATTCACAGGCCTTGCCTGGGTAGGGGTGCATGTCAGGGGAACAACTGTAAGCATTGAAGTTGCTGAGAAGACTCTGCCTGAAGCAAAACCGGGCATTGTTCACCTGGTAGCTGCAGAAGACGCTTTGGTTACCAACATGATTATACTTGCAGGTGAACCTTGCGTCAGTGAAGGAGAGACTGTTTCGAAGGGTCAGATCCTCGTCGCCGGAGTAGTCCTACCATCGTATGGCTACGAAGGCGAAGAGGCGGATACGCGCCGGGTCATCAATGCCAAAGGAGTGGTTATGGGAAGAGTCTGGCGCACACATCAGGATGTCCTCGATTTGATACAGGAGTTTGAGGCTGAGACAGGCAGGGTGGAAAGGTCAATACGCCTTGCTTTTGGCCCGTATGAGGTGAGAATAGGCCCGGAACGGCCCAGGTTTCAAAGTTATAATGAAGACTTATCAGTATGGAAGATCCCATTGCCCGGACGGTCTGAGCCCTTGATATTTGGTTCTGCAGCAACTTACCGGGAGACGGAGAAGTTCGCGGTAGTATTGGATAAGGAAAGAGCTTTGGAGGACTTGAAGATCACAGCCTCCACCCATTTGAAAGCGAAGATCCCGAAGGCGGCGAAAATCCTTGATGAGCAGGAAAAACTGGAATACTCTGAAGAAGGCAAATGGGTGTATACTTTGACAATAGAAACCCTTGAAGACATCGCCCAGGAAAGGAGAGAGGACCGGGGAGTTGATTAA
>MGAJBKAG_00149	
TTGATTAATGAGACAGCTAAATCCGGCCCTGCGATGCTGGATATTCGCGAAGCAGCGTCTCTTTTTGGCATGCGTGATGAGAAGATCAGGTTGATTGAGAAGGAACTGGGGGTTGCTGTAATCTCCAATGGCTATGACGTTCGCATAGAAGGCGACCCTAATGATGTAGATATTGCACAAAGAGTCGTCAGAGATCTTCTCAAAGTGATAAGGCAAGGACATAGACTGACTGTGGGAGACGTCAGGTACTCCATTCAGCTGGCCAGGAAAGGCAATAGGACAAGCCTGGCAGCGATAATGGAAGATGTTATTCAAGTCACAACGAGAGGCAAGAAGATTGCACCGCGTACTGTAGGGCAGAAGATCTATTTGGATGCAATCAGGCGGCGGGATATTGTCTTTGCAATAGGGCCTGCCGGGACAGGTAAAACGTATCTTGCTATGGCAATGGCAGTGTCTGCACTCAAGAACCGCCAGGTATCTAAGATAATCCTGACGCGCCCCGTAGTTGATGCCGGAGAAAAGCTGGGATTTCTTCCCGGAGACCTCCAGGATAAAGTAGACCCGTATCTCAGGCCTGTGTACGATGCGTTGTATGATATCATAGGTGTTGAGACTTTTCGGAAATATCTTGACAGGGGTATTATTGAGATCGCGCCTTTGGCTTATATGCGAGGCCGGACCCTTGATGACTCATTTGTAGTACTGGACGAGGCTCAAAACACTACTCATGAGCAGATGAAGATGTTTCTCACAAGGATGGGGTTTGGGTCCAAACTTGTGATTACCGGAGACCTTACCCAGACGGACTTGCCCAGTTTGAAGCAGTCCGGACTTAATGAGGTCAGGCACATCCTAAGTGATGTGGAAGGCATAGAGTTCGTATATCTTACAGATGAGGACGTAGTCAGGCATGAACTTGTCCAAAAGATAATCAGAGCATATGAGAGATATGACAATGAAGAATCCCGGCCTGACGAGGAAAAAGAAGTGTAG
>MGAJBKAG_00150	
GTGGCTACTCCTGTTCAGAGAGGGGGTTCGCAAAGGCCTGCTTCTCTGAAGGAAAAAAGAAGAAGATTTTCGCTTTCTCCTACTCTTCAGCGCTGGTTGATAATAGGCGGAACAGTGATTATTCTCACTGCAATACTTGTGACTGTCCTGATTCCCCGCAGGATCGAGATGGAAGTAGGCCAACCCAGCAGGTATGATATTGAAGCTCAACGGGATATTGTAGACAGGCCGTCTACTGACAGGCTAAAAGAGGAAGCAGGCAGGGAAGCAATTAAGGAAGCGCATCTTTCTCCTGCAAATTATGATATCAGTCCTGCAGCCAGCATCTCGGCTGAGGATCGTGTCGATCTCATTTTTGACGTTATCAGTGAACAGCGCGAAGCGTTGGGAGCCTTGGCTGAGGAGCCTGAAGATGTCATTGATGAACGGATTAAGGCCGTTGTCCCTGAGGTAGTCGGGAAGATTGAAAATGAATCTGGGACAAGGCTTTCCGAGTCCACAGTAGACACACTGCTCAGGCTTGCGGATGATACATTCAGACAAGCCGGAACCGCTGCGAAACAGACTGCAGGCTGGATTATGAGGGAGCGGAGAATAAGCGAAGAAACGCTTGATGCTGCGAGGAAAGAAGCCGAGGATATCATCGGAGGCCGGTCTGCTTTCGGGGAAGATGCAAAATCGGCTTTGGTTGAAATAGTCAGAGAGCAGATAAGCCCTAATCTTGTACTGAACCCGGGTAAGGTTGAACTGGCGCGTGAAGCAGCTGAAAAACAGGTTAAGCCTGTTATGATCTTGAAGGGGCAGACTATCATACGGCGCGGTGAGATTGCAACTCAGGATCATATAGATATCCTGTCTGACCTTGGACTCCTGTCACCGACGTTTGATGCAGTGACTTTGGCATCCATCGTCGTGATGGTGGTGGTTCTTTTGGCAGGTATCGGCGTATACTTGTACCTTTACCGCAGGGATATCTGCACCCTGACAAAGCCTCTTCTTATTCTCAGTACGGTGATAGTGCTTACCGTCCTCCTGATAGCGGTGATTTCTTCAATACCGTGGGACGGCGCGAGCTTCCTTGTGCCGGTAAGCCTCGGGACTATGCTCATTGCCATACTCGTTGATTCACAGCTGGCACTCCTTGCAGGAGTCTCTTTAGGGATTCTTACAGGCATAATCAGCGGCGGATCCCTTGCTTCCGCGGTGATAGCGGTGCTTTCAGGTGTTGCCGGAGCCTTTGCTGTAAGCAAAATATCTGAAAGGTCTGACCTGATGCGGGCAGGCGTGATTATAGGAGCGACTACAGCATGTGTTATTGCTGTTGCAGGCCCGCTTACAGGAAACTCTCAAGTCTCACGCATGTGGTATATGGGTGTTCTAAACGGTGTCCTCTCGACTGTAATAACTATAGGTTGTTTGCCTTTCTTTGAGAACATATTCAGAGTCACTACACCTATCAAACTCTTAGAACTCTCTAACCCTAATCAGCCTCTCCTAAGACGCCTTCTTATGGAGGCACCGGGCACTTATCATCACAGCATTCTCGTGGGTAATCTGGCAGAGGCTGCTGCAGATGCAACCGGAGCCGACTCCTTGCTGGTCAGGGTTGCTGCATATTATCATGACATAGGGAAGATAAAGAGGCCGTACTTCTTCGTTGAAAACCAGTTGATGCAGGATAATCCCCATGACAAGCTGTCTCCGACTCTAAGTACACTGATAATAACATCGCATGTTAAAGACGGAGTGGAAATGGCGCACCGAAGCGGATTGCCTGAGTCCATCATCAATATAATGAGAGAGCATCATGGAACGACTTTGGTGCCATACTTCTACCACAAAGCGGTGGAGAATGCAAAGGAAGAAGTCGTTGACGAGAAAGACTATAGGTATCCGGGCCCAAAACCGCAGACGAAAGAGTCTGCCATTGTCATGCTGGCTGACTCAGTTGAGGCTGCCGTAAGGTCGTTGTCCAAGCCTACTCCGGGCAGGATCGAAGGGCTTGTCAGGAAGATAGTGAAGGAACGGCTTCAAGACGGCCAGTTTGATGAATGCAACCTTACTCTGAAGGACCTAGACGCAGTTGCAGATGCTTTTGTGAGGGTGCTTAGCGGGATATATCATCCCAGGATCGAGTACCCTGACGCAGTTCAAAAAGATATCGATTCCAGGAAAGGTCAATAG
>MGAJBKAG_00151	
TTGCCTGTGGAAATCCAAAATTTAGGGACATCTCATGAGGCCACATCCGAGCTGTGCGGCATTGTGGATTTGGCGGTAGTCCACTGCCTTACTCACGAAGGAGTGGATCCGGATGAGGTGGATGTAAGCGTAGTCTTTGTAGATGATATATACATTGCAGAACTGAACCGGGAGTTCCGGGGGATTGAAGGTCCAACTGACGTCCTGTCATTTCCTATGGATGATCCGGGTATCCCGGGTATTGAACCTGTCCCTCTAGGGGATATTGTGATTTCTTTGGAGACTGTGGAACGAGAGGCTGCAAATCCAGGCGAATTCATCAATTATCTGGCCCTCCTTGTTGTCCACGGCCTCTTGCATTTGTTAGGTTATGACCATGAGACTGATGAAGATGCTGAAGTTATGGAAGGAATCGAAGCAGAGGTTCTCCAAGGAGTTTTCACCGCATCACTGGGGGGCCATTAA
>MGAJBKAG_00152	
ATGAAGACACGGTCTTTGGGTGAGAGTTTTCGGTGTGCCTTTCAAGGAGTTCTCTTTGTTTTGAAAACCGAAAGGAATATGGTTCTTCACTTTATTGCAGCCGGGCTTGTAGTTTTGCTGGCGGTTTTGCTTCAAGTCTCCTCATTGGAACTTATGTGCCTGACACTTGCAGTAGCCATTGTCCTCATATCTGAACTTGTTAATACTGCTCTTGAGATCCTGTGCAACATCGTCTGCTGCGATTTGGAGCCGAGGATAAAAAGGGTGAAAGATATCGCTGCAGGCGCTGTATTAGTAAGTGCGATTTCAGCTGTTATTGTAGGGATCCTTGTGTTTTGGCCACGGGTTATTTCAGGAATCAGATTGATTCTTAAAGCATAA
>MGAJBKAG_00153	
ATGAGAGAGTCTTTCTCTGTAGGTCTCAAAGTAGTCATAATCTTTCTTGTTCTAGCAATGGTAGGCAACGTGCTGATGCTTGCAAGGTCTTTTGAACTTCTGAGGTTCCCGGGGGAGATCACAGACACTGAGATAGTCCGGGGAGGTGCGAGAGTCCTTGCGGCATATTACGAGAAGACCATTGCAGATGCAGGCCTTTCAAGGAATTCAGCAGTCAGAGATGCCTTGGCGAAGTTTAAGTTTGAGATAGAGCAAGCTGCCAGCGGTGAAGAGATTTCGCAGGTGATCTGGGCATACGGGAGAGAGGTTCAGGATGTAATTGCCCGCGAAGAAGAGAACCAGCGCAGAGAGTTCGTGCTTTGGGTTGTCAATCAGGACCCTGCCATAAAGGAGATAGGCGACAAGGTCACCATCAGGGTGTCCCTTGGCCAGGACGGACTCGTATCTGTTGAATCAGGCGATATTCCTTTGTCTGAAGCCACGCTCTCCATGCTAAAGAATGACCCGGCTGTTATGAAGCTCTCTCAGCCTGTGGAAATCGATATCCAGGACGGCAAAGCACAGCTTGTGACACCGCGGACAATGGAAGATGCGCTTAGGGTGCTCCAGAGCGAGGTGGCGTCCCTTCGAACGAATCTGGAGAACCTGAGGAAAACGGCAGGATACAGTCAACTTGAAGGGCAAGGCATAGTTGTTTCTGTGTATGATGCCCGCGGTGGAGCCTATCTGAGGGAAGAAGTTGTGCAGGAAAGAGATGTCAGGGATATGGTGAACGAGTTGTTTGCAGCAGGTGCTCTAGGTGTTGAAGTGGGAGGTCAACGTCTTGTTGCTACATCTTCCATAAGAAGTGCAGGCCCTCTTTTGCTCGTCAATCAACAGCCAATTCCTGTGAATCCTGTAGTAATCAGGGCTGTAGGAGATCCGGCACTGCTTGAAAGCAGCCTTGAGCTGATACGAAACAGTCTGAGACCGTGGGGTATAAGGGTGGAAGTGGAGAAGAAGGAACAGGTGGTGCTCTCTGCCTTCAGAAGGGAGGGCCTATGGTAG
>MGAJBKAG_00154	
ATGGTAGTAAAGCCCGGAGACAACGGAGATAGCGGCAAGGCCTCAAAACGCCAAGCGAATCCCGCATCTTTGTTGAAAGCGGTGTTCATTTGTGCCACAATCCTTCTCCTTCTCGACGCTATTATACTGGCGAGAAGCTTATCCTTGTTTTATTTCCCCGGCGAACTGGACGAGTTCGGCATGGCCCAGAGGGGAGGATTCGGCGTAGCGCATCAGCTTAAGCGTTTTGCCAAACAAGTCGGTGCTCTTGAGCATCCGGAGGTCCAGGAAGTCCTTACCCGGCTCGATGCTGCCCTTGGTTTGGCTGCCAGTCCTGCTGAAGTGGCCCGTGCATTGTCAGTGGAAGCCCGTGAAGCTCAAGAGGTGATAGCTTTTGCTGCAGGGGATACCACAGGTTCAAGGAGCAGGCAGGTAGACGGAACACGGGTTAAAGAGCAGATCCAAGAGCTTCAGGAAGAGGTAAGGGTGTTCCGGGAAGAGCTTGAAAAACTCAGCCGGGTATCAGGATATGCTGAAATATCAGGCCCCGGAATTATAGTCTATGCTTATGACGCTCCGGATGGGTTCCGCAGCAGTGAGATAATCCACGATAAAGATGTGAGAGACATTGTCAACCTTCTTTTTTGGAGCGGAGCCAAAGGAGTGGAGGTAGGGGGAAGGCGAATCATAGCCCAGTCTTCCATCAGGTGTGCCGGGCCGATCCTCTTGGTGAATCACCGGCCTGTGGCTGTGAATCCTGTTGTTATAAGGGCGGTCGGGGATCCTGATGCCCTTGCAGGAAGCCTGTTTGAGTTAAATCATAAGATGTCTGCTGACGGTAAGAGGCTTGAGGCTGAGTCTTTGGAAATGATTACACTTCCCGCCTATACCAGGGGATATGATTCTGAGCCTTGA
>MGAJBKAG_00155	
GTGGAAGACAAAGACCTGATAGAGTATGCCAGGAAAGCCAGGGAACTCGCCTATGCTCCGTACTCCCGTTTCCAGGTGGGAGCTGCGCTTTTAGGAAAATCCGGCAGGGTATACACAGGTTGCAACGTTGAATCCGCATCGTTTCCTGCAGGGACATGCGCTGAAAGATGCGCAGTGGGTAAAGCCGTATCAGAAGGGGAAACTGAGTTTGCGGCTATTGCCGTTGTCTGCGATTCAGAGGGTCCATGTGTTCCCTGTGGCATCTGCAGACAGGTCCTTTGCGAGTTTAACTCTGATATGAGAGTTATCATGACTAACCTGAAAGGCGATATCCTGGTCCGAACTGCAGGAGAGCTCTTACCCTGGGCGTTCACAGGAAAAGACCTTCCTGTCACATGA
>MGAJBKAG_00156	
GTGTTAGTTAAAGACTTCGATTACTATTTGCCTAAGGAATTGATTGCGCAAGAACCGATAGAACACAGGGATCAATCGCGTCTGATGGTTGTAGGGCGAGACGGAACCATACAGCACAGGAAATTCTTCGAACTGCCGGAGTTCTTAAATCCAGGAGATGTCCTTGTCCTGAATGATACAAGGGTTATGAAAGCTCGTCTGTTCGGTGTCAGGGAAGATACAGGGGGAAGAGTTGAAGTTTTACTTATTGCCCCTGCTTCAGGCGGAGACTGTACATGGCAAGCCTTGGTGAGGCCGGGCAGGAGAGGCCGTATAGGCACGAAGATCGTCTTTGATGAGTCTCTCAGCGGAGAAGTTGTAGATATTATCAAATCAGGCGTCAGGATCATCAGGTTTTCCGGAGACGGGGACTTTGAGAGTATTGTAGACAAAATCGGGCATGTGCCTTTACCTCCTTACATCGAGAAAGACTTAGAAGATGATGAGAGGTACCAGACAGTGTATGCCCGAAGTCTGGGTTCATCAGCTGCTCCCACCGCAGGGCTGCACTTTACCCCTGATTTACTCCGTGAGATCTCAAATAAAGGTGTGGACATTGCCTGGCTTACGCTCCATGTGGGGCTGGGCACTTTCAGGCCTGTTAAAGTAGATGTTGTAGAAGACCATACTATGCATGAAGAGTACTTCGAAGTAACCGAAGAGACAGTAGATGTAATCAATCAGGCTATAGCCGGCGGCGGAAGGGTAGTAGCGGTAGGGACGACAAGCGTACGCACACTTGAAAGCCTTCCCATCACTGAGGACGGCAGGCTTTGTGCTGCGTCAGGCCTGACCGCTAAGTTCATCTATCCGGGCTACAGATTCAAGGTGGTAGATGCGATAGTGACCAATTTTCACCTTCCGAAATCTACCCTTCTCATGCTGGTTGCAGCCTTCACCGGGTATGAAACGATTATGTCTGCATACGAGATCGCAGTTAGGGAAAGATATCGTTTTTTCAGCTTCGGTGATGCCATGCTTTTGCTGTAA
>MGAJBKAG_00157	
ATGGAGTTTAAAGTTGAAGCTACTTGCGGTAAAACCTTGGCTCGAGCAGGTGTCCTGACAACACCCCACGGGGTCATCAAGACCCCGGTTTTCATGCCTGTTGGGACTCAAGCAACTGTGAAAGGTTTGTCTTCCGAAGATCTTGCCGAGATAGGTGCAGGTATTGTTTTGGCGAATACATATCATCTCTATCTGAGGCCAGGTCATGATGTTATACGTGATGCAGGCGGTTTGCATGCGTTTATGAATTGGGACGGAGCCATCCTTACTGACAGCGGAGGATTTCAAGTGGCAAGCCTTGCAAAGCTCAGGGAAGTAACTGATGATGGAGTCCGGTTTACATCCCACATTGACGGGTCAAGCCATTTCCTCGGGCCTGAGGTTGCCGTTGCCATCCAGGAAGCCCTCGGTGCAGATATTATAATGGCGTTCGATGAGTGCGTTCGCTACCCTGCAACTTACGAATACGTAAAAGCAGCTAATGAGAGGACCATCAAATGGGCGATCCGTTGCAAGGAGGCAAAGAGCAGGGAGGACCAGGTGTTGTTCGGCATTGTGCAGGGAGGCGTGTTTCCTGATCTCAGAGAGGAAAGCGCAAAAGCCCTGGTTGAAATCGGTTTTCCCGGTTATGCAATCGGCGGCCTGTCCGTAGGAGAGCCGAAGGATGAGATGATTGTTGCCTTGGAAAGCTCCATTGCGCATTTACCGGAAGATAAGCCAAGATATCTGATGGGGGTAGGAACTCCATGGGATTTTGTGGAAGCGGTTGCCCGAGGTGTCGATATGTTCGACTGCGTATTGCCGACACGCGTTGCCAGGCATGGCACTGCCTATACCTCAGAAGGCAGGATAATCGTTCGCGACAAGCCCTATGAAAGGGATTTTACGCCCCTTGACCCTGCATGTGATTGCATCGTATGCCGCAATTATACCCGTGCATACCTGCGGCATTTAATCAGGACCAAGGAGATGCTTGGGGCAAGGCTTCTTTCTTACCATAACGTGTATTTTTTCATTAGATTTATGGGAGATATACGTAATGCAATCGTAAATGGGACTTTTCCTCAATTTCGGGAGGATTTTCAGAAGCGCTGTGGAACTATCGGAAGGTAA
>MGAJBKAG_00158	
ATGGATGCACAACAAGGTTCCATGGTATCGAGCCTGGTAATGCTTGCGCTGATGTTTGGGATCTTCTACTTTTTCCTCATCAGGCCCCAGCAGGTCCAGCAGAAGAAACGCAAGGAGATGCTGGATTCCTTGCGCAAGGGAAATACAGTAATTACAATCGGCGGAATCTACGGTCAGATCGTCGATGTAAAAGATGATAATCTTGTACTTCAGATTGCAGACAACGTTAGGATCAGGACCGTGCGCGGCGCAGTCAGTTCAGTCCTGGGTAAAGGTGAAGCAGCCAAAGACAAAGACCCCGGATTAGCTGAGTGA
>MGAJBKAG_00159	
GTGAGACAGGTGAGACAGGTAGGATTCAGAGCTCAAATGGGGGGAGAGTACGTGAGCAAGAGGCTTCTTGTGTGCTCTGTCCTACTGTTAGCCTTGGGTTTTTCTTGCTATGCCCTTGCTGAAACCCCTACGCACATCGAGGAACTGGCTAAAGACTATGTTCTTGCAGTTGAATCCGGCAACTATGATAAAGGGATAGAGCTTGCTCAAGGGGCAGCAGTATCGTTGGTAGAGTACATGAAGGCCCGCGGCGTAAGCCGGGAGGGCCCTGTTTGGGCCGTTTCGTGTGAAAGCACGGAAATTGCCGGCTACTGGCTGGTCAAGGTCGTGTTTAAAGATGAGGAGGGAAGCTACGGGGTCAGGTATGTGCGAGTTGCAAAGCCAGATGAGTCAGGATTTGCAGTCGTTGATGACGGTAGGCGCGGCAGAGGTTGGGCCTCAGACAGTTTTATGCCGGGGATAATATTCAGGGAACCTCATGAAATCGACGGCCTTAAAGTGACTGTCTTATCTTTGCTGGAATTACCGTCTGAGATCAAATTCGATATTCTCATAGAGAACGGGCGGGATGAGGAAGTAGCAATTTATCCCCAGCTTGAAGCATATTATACTGTTGAGACTGCACGAATCAGAAGGACTTATTACTACCCGATTCCTGTAGAAGGTAATGATATCGACGGACCGATTCCGGCTAAGAGCTCCAGGAGGGGGTTTCTCATATTCCCCAAGTTCATCTCCGATTTTGCCGATGATCCTAACCTTGAAGGCTTAAGATGGGCCTTATACATACCATACGGAGTTGATAAGCAATTCGTTATTGAACGTTAG
>MGAJBKAG_00160	
ATGCAAGAATACATTGACAGCCTGGTGGCCGAAGAAAAGGAGCAGCAAATACTCGAGGCCTCACGCCAACTGAATTACGCTGTAGCAAGGGCAAGCTGGTTCAGAAAATCTGCCCAAGAAGGAAACTCAGTCCTTTGGATCGCCTCTACTGACAATGGATATGCAACTCGTAACGTAAACGAAGAATTCGTCCGGACCTGGGGCCCTGTCATCATGTCGGCAGATCAATTATGGCTGGGGATCGATGAAAGATCAGTTATACAGCTATGGCAACCTGGAACATTCTATTGA
>MGAJBKAG_00161	
ATGAAGGAATTCCTGGCTATCGGTGATCTAGTAATCAGAAAATCTCATGACGGAGATTTGGTCTTCAAAGTAGTGTCTCTCAATGAGGGTACCGCCTTGTTGCGAGGCATATGCGCTCGGGTAATGGCTGACGCCCCTCTGAATGACCTCGTCAAGGTAGACTCCGACTATGAAGTAATGCAAGAAGAACACTTCGAGGCATTGAAAAGGAAAATCGTCTAA
>MGAJBKAG_00162	
ATGAGGCCAGGAATCGTTTGGAGGTTTGTAGGCCTGGTTATAATTATAGTTGTATGCACCCTGGCCGTCTGGAAGCTCCCTATAAATCTTGGGCTTGATTTGCGTGGCGGGACCAGGATGGTCCTGGAAGCCAGAGATACCGAGACAATCAGTGTTGATGATGATGCTGTTTCCCGCGCAAAGGAAGTTATCGAGAGACGAGTGAACCAGTTGGGTGTTCAAGAGCCTGTGATCTACAGGCAAGGGCCAAGGCGTATCATCGTGGAACTGGCAGGGGTGAAAGACCCGGCCAGGGCCAGAGAAATTATCGGGCGTACAGCTCAATTGGAGTTCATAGATGAACGGGGCAACATAATCATCACAGGCAATGATCTGAAAAGTGCAGTAGCCGGATATGATCATTACAACCGTCCTTCCGTAAACTTTGAACTTACCCCGGAAGGCTCCAGGAAATTCGAAAAGGCTACTTTACAAAACCTGGGGCGAAAGATATCCATATACCTTGATGACCAACTCCTATCAGCTCCGGTAGTGGAGACTGTGATCAAAGACAAAGGCCAGATTTTAGGGCTGGGAAGTATAGAGAGAGCAAGGGATTTATCTATGATGCTGAGAGCAGGGGCTCTCCCTGTGCCTCTGGAAGTCCTTCATGCTGAAGTCTTAGAACCCACCCTTGGCCAGGAGTCTATAGACAAAAGTAAACTTGCTGCCGGCATTGGAGCCGGGCTTGTGGTTCTGTTTATGCTGATTGTGTATAGATTTCCCGGGTTTATTGCAGATATCGCCCTTGTGATATACTCGCTGATTGTCATGGCTTCACTGGCAGGCCTTAAGGCGGTACTGACTTTGCCTGGAATAGCAGGTCTTATTCTTTCGCTGGGCATGGCTGTTGACTCCAACATCATCATTTTTGAGAGAATAAAGGAAGAGCTCAAGAGCGGTAAACGTGTGCGCGCTGCTATTGAGAGCGGATTCTCCCGGGCCTTTGGGTGTATTCTCGATTCAAATGTGACGACCCTGATTACTGCAGGTGCTTTATACTTCTTCGGTTCAGGCGCTGTAAGAGGGTTTGCAGTAACGCTTGGATTGGGAATTGTCGCAAGCATGTTTACAGCTATCGTTGTTACAAAGCTGATCCTCGTTGCTGTAGTAGACAGAAACCCTGAAAAATGGGGAAAGCACTTCGGAGTTTAA
>MGAJBKAG_00163	
TTGGATATCATCGGCAAGAGACGAGTATACCTTGCCATCTCGGCCATCCTCGTGATCCTAGGACTTATTGTCTTAGGAGTGGTTGGCCTGAACCTGGGAGTGGACTTTACAGGCGGGTCTCTCGTCAGGCTTAGATTTGATAGAGCAGTCTCAGCTCAAGAAGTCAGAAGTGCCTTAACAACAGGAGACTTAGCCGAAATGGACCTGTCAAAGGCTGTTATACAACCTATTCGTGGTACATCTGATGTGCAGATCAGAGCGCAGGTTGGAGGAAAGCCTTTAAGCGTTGAGCAAGTTAGCAAGGTAGTTGACGTGCTGTCTCAGCGTTTTGGCTCTGTTAGCGTTGTTGAATCACAGATGGTAGAAGCAGTCATCGGAAAAGAACTCCTTAATAAGGCATTGGTTGCCATAATCCTTTCATGCGTGGGCATTGTCGCGTACATCTCATTCAGATTCGAGTTTAAGTTCGGTGTTGCTGCTGTACTCGCCTTGATCCACGATACCATAGTGGTTCTTGGGATATTCGCAATTCTAGGAAGGCAGGTAAACAGCCCATTTATCGCTGCTGTCCTCACGATCATCGGATACTCTATCAATGACACCATCGTGATTTACGACAAAATACGAGAGAATCTAAGGCTCAGGAAAAAGGATACTGTTCCCGAGATAGCAAACATCAGCATACTCCAGACGATGAGAAGATCAATATATACGGTTCTTACCACGCTCCTGGCAGTGGCTGCATTGTATTTATTCGGCGGTGTAAGCATAAGAGATTTCAGCCTTGCCATTATCATAGGCCTTGTGGCAGGGACGTATTCGTCGATATTTGTGGCTCCTTCGATCTGGGTCGAGTGGACATTACGGGATCGAAAAAGGCTTAAGCCCGTATAA
>MGAJBKAG_00164	
TTGCAGATCCCTTGTCAACATCCATGGCATTCGCTGAGTCCCTCCGAAGTATCTTCCATCCTAAAAACAAGCACGATTTCAGGGCTTTCCAAGAGAGAAGCGGAGCGCCGCTTAGGTTGCACCGGGAAAAATGTGCTCCGGGAGACGCGAAGGGTTTCATCTTTTCAGATCCTCATAAACCAATTCAAAGACTTTATGGTCGCCGTCCTCTGCGCGGCAGCAGTGTCATCTCTTGTCCTTGGAGAAGTCGGAGATTCGGTCACGATAATCGCTATAGTAATCCTCAACGCCTTTTTAGGATTCATACAGGAATACCGGGCAGAACGATCCCTGGAAGCCCTCAAACAGCTTGCAGCTCCTTCTGCAAAGGTCATAAGAGACGGAGTCCCTCTTGAAGTTAAGGCGTGCGACATTGTCCCAGGTGACATCCTGATTATTGACGTTGGGACAAGAATAGCTGCAGATGCCAGGCTCATTGAGACTCTGCGGCTGGAAGCAGAGGAATCGATTCTAACCGGCGAGTCCCTTCCTGTATCGAAAGAGGCGCAAGACGTTCTCCCTAAGGCCGTCGGCTTAGGGGACAGACGCAACATGGTTTTCATGGGAACTGTGGTTACAAGGGGACATGGGAAAGGTATTGTTGTAGCTACAGGCATGTCCACGGAAATCGGGAAAATCGCACACATGGTGCAGGAAGATAAAGACGAGACCACACCGCTGCAGCACAGGCTGGAACACTTGGGACGCATTCTTGTGGCAATCAGCATAATACTATGTTCCATTATGACAATAGCAGGTTATTTGCGAGGTGGAGACCTGATTGAGATGATAATGTCCGGTGTCAGCCTGGCAGTAGCTGCGATTCCTGAAGGCCTACCTGCTGTAGTCACGATTGCCCTGGCTTTGGGAGTGCAGAGGATGAGCAGACGTTCTGCCATAGTCAGAAGGCTCCCGGCAGTTGAAACCCTTGGCTGTGTTACGGTGATCTGCGCTGACAAAACCGGCACTCTGACGAGAAATGAAATGACTGTGAAAGAACTCTTCGTCGGAGGCAGCAGGATAGAAGTAACAGGGATAGGATACAGGCCTTACGGCGAATTCGTCATGTCCGGACGGAGAATTACCCCGGAAGACAACACCGACCTTATGCTGGCTCTTAAAATCGGGCTCTTGTGCAATAATGCCATCCTGACCCGGGACAAAAAGGGAACGGAAAGACACGCGGAGAGGTGGGGGATCCTGGGCGATCCTACGGAAGGCGCTCTCGTTGTGGCAGCAGTCAAGGCAGGCCTTGCACCGCATACGCCGGGCTCATCTACTCCACCGGTACACGAGATCCCGTTTGATTCCGAAAGGAAAAGGATGACTGTGATTTACAAGGAACAGAAAGGCTTCTTTGCATACACAAAAGGTGCTCCGGAAATCGTTATAAACCTCTGTTCCGGCATACTCAAGTCAGGAAAAGTAGAAAAATTTACTTCTCGCGAAAGAAAGAAAATCCTCAGCGAAAACTCGCATATGGCATCGCGGGGCCTTCGAGTCCTGGCCTTGGCATATCGGCGCATGTCAGTGCTTCCTGAAACAGATCCGGACAGTGTCGAAGGGGATCTCACCTTTGTAGGTCTTGTCGGAATGGAAGACCCGCCTCGGGAAGAAGTGAAAAAGTCCGTCGCCTTGGCTAGGAAAGCAGGTATCCGCACAATAATGATTACCGGTGACCATCTGGGCACTGCAGTCTCAGTGGCCAAGGCTTTAGGCCTTTTCGAAAGCGACGACCGTGCCGTAACCGGCAGCGAATTAGATAATATGAGCGACCCCGGGCTCTGTGAATGTGTAGAGCATTCTGCCGTATTCGCGAGGGTAAACCCTGAACACAAGCTAAGGATAGTCAAAGCATTGAAGGCCCGGGGGCATATTGTGGCAATGACAGGTGACGGAGTAAATGACGCGCCTGCCATACGGGAAGCGGACATCGGGATCGCAATGGGGCTTTCCGGAACTGACGTAACGAGAGAAGCTTCTTCAATGGTACTGGCAGACGACAATTATTCTACAATTGTAGCTGCAATAGAAGAAGGAAGAGCGATATATGATAATATCCGGAAATTCATTCGGTATCTTTTGGCTTGCAACGCAGGAGAAGTCCTGACAATGCTGATAGCCGTTGTTATAGGCCTTCCATTACCTCTTTTGCCTATCCAGATCCTGTGGATGAACCTTGTAACAGACGGGCTCCCTGCAATTGCCCTTGGCATAGATCCCCCTGACCCTGAAGGAATGTCCAGAAAGCCGCGTCATCCTCGAGAAGGCGTCTTCTCCGAAAGGTTAGGGCTGAAAATCCTATCTCAAGGCATTATCATCGGAATCTGCACTACAGCAGCATTTATAATATCTCTTGTTCTCCACGGTGAGCTCGTAAAAGCAAGGACAGCGGCATTCACGTGCCTTGTTATGGCGCAGCTCATTTACGTGTTTCACTGCAGGTCAGAGTATCGCCGCCTGTCAGAGACAGACATTTTGACAAACCCGTATCTAATAGGAGCTGTGATCGTCTCCGGAGCAATGCAGCTTGCAGCGGTTTATCTCCCGGTGGCTCAAGGAGTGTTCCGAACTGTAGCATTAGACGGCCTGGACTGGATCATCGTATTTGTACTCTCAGGATGGTCCAGCGTATTTACAGTTATTGTGCAAAAAATAAGAGGCCTGGTCCTCAGGCGAACTAGCATTATACGGGCTTAA
>MGAJBKAG_00165	
TTGCGATTTGATGGCCTCATTATGGCTGCGATAGCATCGGAGTTTAGAAGGACCTTGATAGGAGCCAGGGTAGATAAGATCTATCAGCCGTCTAGACTTGAACTTGTCATGACTATGCGGCAGCCCGGCCGGAGTATCACAATCATTGCGTCGGCTCAGCCGACAGCAGCCAGAGTTCACATAACCGAGACTGTGCGGGAAAACCCCCCGGTTCCTCCTGCATTTTGCATGCTGTTAAGGAAGTACCTTATAGGTTCCAGGGTTAGGGAGATCGAACAACTTGGCCTTGACAGGGTGCTTAAGATTACATTCATGCGATCTTCGGAAGATGTGCCGAAAACTCTGGTAATAGAGGTAATGGGAAGGCACAGCAATATAGCGCTTATTGATGGAGATACTAATATGATTCTGGATAGCATCAAACATATCGGCGCTGATCTGAGCCGGGTCCGTCAGATGGGCCCGGGGATCCAATACGTGAATCCGCCTGCTCAAGACAAGTTAAACATTCTTTTATGTTCTGAGGAAGACCTTGATGATGTACTCGGCAAGGCTCAAGAGAACACGCCTTCTATGTCCCTTGGAAGAGTTCTTGTATCTTCACTGGCAGGCTTCGGGGCCGGGTCAGCAGACCGCGTTCTTCGTGAAGCAGGCATTGAGCCCGGTAAACCATGCCGGGATCTTGATGCTGAGGATCGGAGAAGGCTGATAGATGGTTTGATGTCTCTTGCTGATTCAATTCGTGATGAGACATTTCTCCCATGTCCCAGCAAATCACTGGACTCTATGTACTCTATTAAGCTCGGGGAAGAAAAGCTTTCTCGCCTTAAGGAAGAACTCCTCGCTGTAGTGGAAGCTAATCTTGAAAAGTGCAACCGGAAACTTGAGGCCGAGGACAGCGAAATATCCAAGGCCACCAGGGATCTGGACTGCAGGAAGCTGGGTGAGCTGATACTCGCAAATCTCCCAAGTATAGATGCAGGGACGGACTTTGCAGTTTTGACGGATTACTATGATCCTGGCGGCGAAGAGATCAGGGTTTCCCTTGATCCGATGCTATCTGCATCTGAAAACGCCCAGCGTTATTTCAAAAGATACGCCAAGGCCAAGCGGGTATTGGAAACCGTGGTTCGCCGGAAGGAAGAGACCCGGTCTGAACTCGCATACTTAGAGCAGGTATATACAACTATCCTGCATGCAGACACTGAAAAAGACTTAGATGCAATCCGAACAGAGCTTGTAGAGGAAGGCTATCTTAAGGCAGCTAAAGAGCGGGGACGAAAGAAGAAGAAAGAGGCAAAAGACGAACCTCGGCTCCTATCTTATGCAGTCCATGGCTATACCGTGGTTGTCGGAAGGAACAATAAAGAAAACGATTTTGTCACCATGAAGCTGGCAGGCCCTGACGATATCTGGATGCACGCCCGAGGGATTCCCGGTGCTCATGTCCTTGTAAGGACAGGCCGCAGGAAAGGTGAGGTTCCCGAGGAAGTGCTGGTTACTGCTGCAGGGATTGCCGCTTATTACAGTAAAGGTAGGACTGACTCAGGCGTACCGGTAGATTACACACTTAGAAAGCATGTCAGGAAACCTAAAGGTGCAAGGCCTGGTATGGTGGTATACAGCCATGAGACGACGATAATCGCGTCTCCCCGCCTTCCTGTTTCTGATTTCACGAGGTAG
>MGAJBKAG_00166	
ATGCAAGCAAAGAGCCAAGGCAGATTGAAGAAGGTATTCCCCGGCGCCAACACGCCTCGAGGCTTTGTCTCGTTTTACAGTTACTTGATGGAGCCTTGCACTAATATGGTCTTTATTATCAAGGGCGGACCGGGTATAGGTAAATCCACACTCATCGACCGGATAGGCAGAGTCCTCCTTAACATGGGTTACGACACTGAGTATGCCTGCTGTGCGCATGATCCTTCCTCATACGACGGGATAGTCGTCCCCGAGTTAGGGCTTGGCCTCTTTGACGGAACTCCTCCACATGTACTTGAGCCGCGCCTCCCCGGCATAGTTGAACGAATAATAAATCTGGGTGATTTTCTCCTTAGAACCAAGCTTATCCGGCATAAGCAAGAAGTCGTTCAGGCCCAGGAAGAAGTCTCAACACTTTTCGACATAGCTTTCCGGTATCTTGAGGAAGCCCGCCTTATATATGACCATTGGGAAGCATGTAATGCGAAAGCCCTTGATTCCGGACGCTTGAACTGCGTTGTTGAAGAGCTTCTGTCTGAATGCCTGCACGGTACCGAAGTTTCCGTGAACCCCGGAAAACCCAGGTGTTTCTTTGCCAGCGCCATAACTGCAAATGGCCCGATTCACCATCTTGAGACCGTAGTCAGCCATGCATCACGAAGATACATACTGCAAGGTGAACCCGGTACAGGAAAGTCCGCCATAGTAAAGGAAATTGCAGATAAAGCCATATCCCACGGCTTCAACGTCGAATTGTACCACTGTCCCATTAACCCGAAAAAAGTACAGCATGCAGTAGTCCCGGGACTCGGGGTAGCCCTGATAAGCTCAGAGTGGCCGCATCTTATCGCTCCTATGGAGGATATTGATAGAGTTATAGAGGCAGGACAGATCTTATCAACGAAGATCGCAGGGAAGTACAGGTTTTTTGTCTCTGATGCAAAGCAGCGCTTTCAAGACGTATTGGAAAAGGCAGTCAGGTGCTTCCACCGGGCAAAACAAGAGTACGACAAGGTCCAGGCTATTTACTCAGAAAGCATGGATTTTTCGCAGGTTGAACGCCTAGGCGATGGCATCCTTGGGGAAATCCTTAAACTTGCAGAAGAGATAAAGGAAGCTACCTCGTGA
>MGAJBKAG_00167	
ATGGCTTATAGTATGACAGGCTATGGGCGCGGTGAGAGTTTGGGACAGGGGATTTGTTGCATAGTGGAAATCCGTTCTGTCAATCACCGTTTCCGCGAAATAGTCATCCATGCTCCGCGAGAGTTCTTGAAATTCGAAGACAGGCTGAAACGTTTCGTAGCGGAGCATGTTGGAAGAGGACGTATAGATATCTTTATTACTCTGGAAGAAGCAGGAGAAAGCCTAACCACTGTCAAAATTAACCGTAACATTACAGACGCATATATAGCCATCGCTCGACAACTCTCCGATGATCTGGAGTTATCTTGGGACATAGGTGTTACAGGTTTCCTTTCGCTGCCCGGTGTCCTGGAATTAACCTCCATGGAGGTTGATTCAGAAGAGATTTGGGGACTTATAGAACAGTCGGCAAATCAGGCAATGACAGAGCTAAAGGAAATGAGGGCGAAAGAAGGCCAATTCCTGGTCCGGGACATAGTAAACAGGACAGAATACATTGAAGAGCTTGCAGGACAGATCAGAGAACGTGCTCCAAGAGTTTTGGAAGACTATAGGGTGAGGCTGGAAGCGCGCCTTGCGGAGCTTCTCGGAGAGATCCCTGTTGATGAAAGTCGAATAGTAAGTGAGACCGCGATTTATGCTGATAGGAGCGATATCACTGAGGAGCTGGTGAGGCTTGCCAGCCATGCTCTTCAGGTTTACGAGATAGCAAAAGAGGACGGGCCTATAGGGCGCCGCCTTGAGTTTCTGGTCCAGGAGATGCAGCGAGAGGCAAATACTATAGGTTCAAAGTCGCAGGACTCAGAGATCTCCCATTGGGTTGTAGAGATCAAAGGTCAGCTGGAGAAAATCAGGGAGCAAGTCCAGAATATAGAGTGA
>MGAJBKAG_00168	
ATGACATTACCAGAGCTCAGTCCGGAAGCCAAGAGGGCAGCATTGAAAAAGGCCCAGGAGATGCGCTCAAAGAGAGCAAAAGTCCGTGAGGACCTCAAGCAGGGCAGGCTCACCTTGCGCGAAGTATTGGATAACGCTGATGACGCAGTGATCTCCAGAATGCGCGTATCTTACCTGCTAGAATCATTGCCGAGAATCGGAAAAGTAAGAAGCCGTAAGATCATGGAAGAGATTGGCATACATGAATCCAGAAGGGTCCAGGGATTAGGGGCCAGGCAAAAGGAAGCGTTACTTAATAAATTGGCTAAGTAG
>MGAJBKAG_00169	
GTGCCAGTCATGACCGTTAAGCTCATTAATATAGGGTTCGGAAACATAGTCGCAGCAAACAGGATTGTTGCAATTGTGAGCCCTGAGTCAGCCCCGATAAAAAGGCTTATACAGGAAGCCAGGGAACAGGGTAAATTAGTTGATGCTACATACGGAAGAAGAACTCGTGCGGTTGTGGTGACAGACAGCGATCACATTATACTCTGCGCTGTACAGCCGGAGACTGTAGCTCAAAGGATTTCCGGAAAACATAGTCAGTCAGGGCGTGACTCAGCAGAATGA
>MGAJBKAG_00170	
ATGACCGGCCTGAAGAGGAAGAAAGGATTCTTGATAGTCCTTTCCGGGCCGTCAGGTGCCGGGAAGAACACAGTCGTTAATGAGCTTAGCGAAAGACTGGATGGTGTTCGTTATTCAGTGTCAGTAACTACCCGCCCGCCGGGTCCAGGGGAAATAGACGGGGTTCACTACAAATTCCTCACACATGATGAGTTCAGAAAGATGCAAGAGGCGGGGGAACTCCTGGAGTGGGCAACGGTATACGGCAATTTATACGGTACTCCATGCAGTTTCATCGAAGAAACTACTTCGCAAGGGTATGATGTAATACTTGATATTGATATTCAAGGCGCCAGACAAGTGAGAAGCAGATGGCCGGCGGGCATTTTCGTCTATTTAGTGCCTCCTTCAATGGCAGAGCTCTGGCGACGCATTTGTGAGCGAGGCAGAGACAGTGAGGAAGAGACTGCTACCAGATTTGAGCTTGCATGGGATGAGCTGGAAGCGGTATATGAGTACGACTATGTAATAGTCAATAATAATCTGGATGAAGCTGTTGATAATCTTTGCGCTATAATTAAGGCAGAGCGCTCCAAGGTTACAAGGTGCGACCTAACAGGATTTATCGCTGACTTGAAGGGACATGAAGCATAG
>MGAJBKAG_00171	
ATGATATATCTACCTCTTGAAGCTTTTACTGATAAGGGGATGAGCAGGTACTCTCTAGTGGTTGCTACAGCAAAGAGGGCACGGCAAATAGTTGACGGAGCAAAGATTCTAATTGATACCAGATCCACAAAACCTGTTACCATTGCGATGGAGGAAATCGCCTCAGGCGAAGTCTTTTTTGAAGAGCTGGGCTCCGGAACCAAGTAG
>MGAJBKAG_00172	
ATGGAAGGAAAGACAGTTGTCCTCGGTGTGACCGGGGGTATCGCAGCCTATAAAAGTGTGGAAGTGGCAAGCCTTCTTGTTAAGAAAGGTGCTTCTGTGCATGTCGTGATGACTGAAGCTGCTACCAGGTTTGTTACTCCGCTGACATTTAGGACGATTTCCCGAAACCCGGTATCATGTGAGATGTTCAAAGATCCCGTCTTCTGGGATGTCCTCCACGTAGGTCTTGCAGAGAAGGCAGATATACTGGTAGTAGCCCCTGCTACCGCTAATTGCCTCGGGAAAATTGCTCATGGTATTGCAGATGACCTCTTGACTACAGTGATAATGGCTACCAAGGCTCCGGTGATGTTCGTCCCTGCGATGAATGAGGCCATGTACTTGAATCCTGTTGTAACCGGGAATATAGAGTCTCTGAAGGCATTGGGCTACTATGTGATGGAGCCTGATTCCGGATACCTTGCATGCGGTAAAGAAGGGAAGGGAAGGCTTCCCGAGCCTAGTGATATCGTATCTGAGATTGAACGGATTCTTGCTGAAGGGACGAGCCTTAAAGGCGTGACTGTGCTTGTGACTGCAGGCCCTACCGAGGAGCCCATAGATCCTGTCAGGTTCATAACGAACAGGTCATCAGGGAAAATGGGTTATGAGCTTGCGAAGGCAGCGAAAGAACGAGGGGCTCAAGTCATCCTGGTTGCAGGGCCGACTGAGCTCTCAGATCCTTCAGGGGTTAAGGTAGTCAGGGTGAGGACGACCCATGAGATGTTTCAAGCAGTCATGGATCATCTAAGCGGTGCCGATGTGATTATAGGAGCTGCAGCACCGTGCGATTTTCGTCCAAAAGATGTGTCTCCTGATAAGCTGAAGAAGAGTCAAGGGATGGAGAACATCCCACTTGCCCGATGTGAGGACATTATGTTAGAAGTCGGCAGACGCAAAGGGAGCCGCATTTCCGTGGGATTCGCAGCGGAGACCAGGAACCTCATTGAAAACGCCAGAGAGAAACTGGTATCTAAGAACCTTGATTTCATCGTAGCAAACGATGTCTCCCGGAGTGACGCAGGTTTCCGGTCAGACTATAACGAAGCAAAAATCATATACCCTGAAGGACGTACAGAGGATTTGCCTTACATGACTAAGCACCGACTTGCAGGAGAGATCCTGGATCGCATCGCATCCCTTTTCAACTCAACTGCACCTTTAGGCTGA
>MGAJBKAG_00173	
ATGACAAAGACCAGATTGGCGGCGCTGAGAGAACTGTTGCCTTCCTCAAGTGTAGACGGGCTTCTCATTACAAGGCCTGAGAACCGGCGCTATATTACAGGGTTTACAGGCTCTGCAGGAGTCGCTCTTGTTTCTCAGAATCATGCCTTTTTCGTTACGGATTTTCGGTATGTTGAACAAGCCACCTACCAGGCTCCTGAATTCCAGATAGTCCAACACGGGCTGAAAATCGAAGATACTCTTTGTGAGTTAGCGCAAGAGGCAGGTATTGGAAGGTTAGGGTTTGAGAAAGATGTAGTCACATTTAAGCAACATGAGACTCTCTCATCTGCCCTTAGCGGAGTTCGACTTGTGCCTTGCGAAGGATTGGTTGAGGCCCTCCGCGAAGTAAAGGATGAAAATGAAACAGAGCTGATCCGGCAGGCGGAAGCTATAGGGGATGCTGCCTTCTCTCATATCTTAAGCATTATGAAACCGGGCATGACTGAGATCGATGTAGCCCTGGAGCTGGAATGGTTTATGAGGAAAAACGGTGCTGAAGGCATAGGCTTTGACGTAATAGTTGCATCAGGGCCGCGTGGCGCCATGCCCCACGGAGTTGCATCCGATAAGAAACTTGCCCAAGGTGACCTTGTAGTGTTGGATTTCGGTGCAGTTTATAACGGGTACAGAGGAGACATGACCCGCACTGTTTCGCTGGGTAAGGCCACTTCTCTGCAGCGCAGGGTTTATGATATTGTCCTCCGTGCCCAGGAAGCGGCGTTGGAAGCCATTGCTCCTGGGAAGACGGGTCAGGAAATCGACGGCATTGCCAGAGGAATCATAGAGGAAGCGGGCTACGGAGACAATTTCGGACATGGATTGGGCCATGGGGTAGGCCTTGCAGTCCACGAGGAACCCAGACTTTCCGTAACCGGCACAAAAGAGCTTCGCCCAGGAATGGTGGTTACAGTTGAGCCGGGCATCTATCTTCCAGGCCTTTTCGGTATTAGAATCGAGGACCTTGTTGTAGTTCAGGAGGGTGGGGTGAGAAATCTTACCCGGTCTCCGAAGGAGCTGATAGAGCTCTGA
>MGAJBKAG_00174	
GTGATTTCAACTAACGATTTTCGTATAGGACTTACCATTGAACTCGATGGAGAGATTTATTCCGTTGTCGATTTTCAACACGTAAAACCGGGGAAAGGGTCGGCTTTTGTCCGGTCCAAGCTGAAAAACGTTAAGACCGGTTTCACTGTAGAGCGGACATTCCGTGCAGGTGAGAAAGTCCCGAGAGCCCATATAGAGCACCGTGAGATGCAGTATCTGTATAGCTCAGACCAGGACAATTTCTTCATGGATACTTCTACATATGAACAGATCGTTCTCACCGATGAGACGCTGGGAGACAGCAAGAAGTACCTTAAGGAAAACATGGTAATCGGTATTCAGATGTACGAAGGAGCTCCCATAGGGGTAGACCTCCCCAACTCTGTTGAGCTTACAGTCGTAGAAACAGACCCTGGGCTACGCGGTGATACTGTAAGCGGCGGAACCAAACCTGCGACTCTTGAGACCGGAGCTGTAGTGCAGGTGCCTCTATTTATAAATATGGGCGATGTGATACGAGTCGACACGCGAACAGGCGAGTATCTGGAGCGAGTCTAG
>MGAJBKAG_00175	
TTGTCTGAAAAGCACTTAGGAGAGAAATCCGTATCAGACATTATCACCTCTGAGATCCTGCCTTACCTTCCACCGGGCCTTCGCCGGTCAATCGCTCTGATTCCCAAGGCCGAGCTGGACAAGGTACATGAGATCAGGCTCCGCACGTTTAGGCCTGTAGTACTGATGGCCGGAGAAGACGAGATACAGCCAAACCCTCCATACGTTTTTACAGATGACGATGCTCTTATGACACTGCAGCTTATTGCATGCGGGTCTCTCTATGCATTCGAGGACGATTTGCGTCAAGGCTATATAACAATCAGAGGAGGACATAGAGTCGGGCTGGCAGGGCGCGTTGTCCTGTCTAATGGCCGGGTTGAAACCCTAAAAGACATATCCGGCTTTTGTATCAGAATAGCTCATGAAATCCTCGGTGCAGCTGACAGAGTAATGAAATACCTTATTAAGCCGCCACGCCGGCTGTACCATACGCTTATTGTGTCACCTCCCAGATGCGGTAAGACTACATTGCTTCGGGATATAGCCAGGCAGGCAAGTTGCGGCATTCCATCTCTCGACTTTCCCGGGGTGAGGGTAGGCATTGTAGACGAGCGCTCAGAGATAGCTGCGTGCTATAAAGGCATTCCACAAGCTACGTGCGGCGTCCGTACAGATGTGCTGGACGCATGTCCGAAAGCGGACGGCATGATAATGCTTATCCGTTCAATGTCTCCTGACGTAGTCATCACCGATGAGATCGGCAGAGAAGAGGATGCAATCGCCATACGAGAGGTGATGTGCGCAGGAGTGAGTCTTATTGCGACTGCTCACGGCGGGTCGTGGGAAGAAGTGGCAAAGAGGCCGGCTTTAAGATGCCTCTTTGACGGCAACATGTTTGAAAGGGCTATAATACTCAGCCAATCACACGGGCCGGGCACCGTAGAGGCAATCGTAGATGTGGCCACAGGACGAGAAATAGCCTCCGGGCCTCTCGGAGACGGGGAGTAG
>MGAJBKAG_00176	
ATGGTAAAGCTTCTTGGTGCTGTATTAGTTGTAGGTTCCTTCGGTGTGATAGGCAGTGTTATTGCGTCAGGCTATTCAGAACGGCCGAGACAGCTTTCCGCGCTTATTTCCGGGTTTGCATTGCTGGAAACTGAAATATCATACTCAAGGACTCCCCTTTCTGAAGCACTGATAAGGGCCAAAGGGCAGAAAGGAACTGTAGCAGGGAGGTTATTTGAGATTGCTGCCTGCATAATCGCTGAAGGAGACCTATCACCTGGACAGGCCTGGGAAGCTGCTGTGAGGTGCATATATCCTTTCTCAGCCCTGACGCCTGAAGACCGCGAAGCACTCCTTGCATTCGGCAGTAAGTTAGGCTCCTGCAGCACAGCTGACCAGCTAAAACAGATCGCCCTCGTCAAAGAGCGGCTGAAGGCAAATGAGACTTGCGCCAGGGAAAAGGCGAGCGAGACAGCGAGAATGTGGAGGTATTTGGGGCTTACAGTCGGAGCTATGATCACGCTTATGCTTTATTAA
>MGAJBKAG_00177	
GTGGGAGGAATCGACATTGTATTCAAGGTGGCAGGTATCGGTATTATCTCAATCGTTATTTCCCTAATCTTTGAGCAGGTGGGAAGGAAGGACTTCGCCTGGGCATCAACGGTTATCGGGGCTGTGTTAGTGTTCGGTGTGGCTTTGCTTCGTTTCAAAGAGCTCTTGGAAGAGATTTTGACCGTTTTCAGGCTGTGGTAA
>MGAJBKAG_00178	
ATGGAAATCGGAAGCCTCCTTGCTATTGCCGTTATAGTCACTGTTATTACAGTGTTGATAAGGCCGGTACGACCTGAAATAGCAGTGTGGCTCAGTGTCATCACAGGGCTGGTAATCATCGGGAGAATACTCCCGCTTATTGATTTTCTCGTAAGGACACTGACTGACATTGTCGCAAGGACGAAGGCAAGCCCTGTGTACTTTTCCACTGTGTTAAAGGTCGTAGGGATCGCATACCTAACAGGCTTCGGAGCTGAGGTATGCAGGGATGCAGGGGAGAGGGCAACCGCAGGAAAACTGGAATTGGCAGGCAAGATAATCATACTCATTACAGCCCTTCCTGTCCTCATAGCTGTACTGGAAACCGTTTCGAGGTTCTTGAAATAG
>MGAJBKAG_00179	
ATGATCTGCCTGATACAACGTAGCTTCATACGGGGTGTTTTCATTTTCGTATTGGTCCTCTCGGCTGTTTTCTCATGCTGCATGGCTCCGTGTTCAGCAACCCCAGCCCCCCTTCCGGAAGGAGGTTTTGACAACACCTCCGACATACAGGAGGAAATAATCAAAGCGCAGCTGGAGGCCTTGGACACCTCTTTCCTCTCCGGTTTCTTAGAGGATATGGACAGCAGCATGGAGGAGTTCTTTCCCGGGCTTGACCTTGCAGGGTTTATCAGGTCTCCGGGACGCGTCTTGGAAGGGTTGGACCCTGCAAGTTTAGCCAAAGGCATACTGCGGGCAATCGCTGCCGAAGTCAGGGCAAGCCTAGCATTGCTTGGGCAGCTGATCATTCTTGCGGTCATGTGCGGAATTCTCTCAGAATTCGCATCAGGGTTTGAGACTCAACAGATAACAACAATCGCCCGCTCTGCATGTTTCATGGTTCTGGCGCTGATGGCGACAAACAGCTTTTTCGTTACGATACGGTCGGCAAATGAAGCGGTAGATTCAATGACCGGTTTTATGCACGCATCTACCCCTCTCCTGTTTGCTTTGCTTTCAGCTGTAGGAGGGATTACGTCAGCTGCAGTTATGAGCCCGGTTGTAGTTGCAGTTGCAGGGGTTGCAAGCAGCCTCGTTCGCAACATCGTGTTTCCCCTCCTTTTCCTCTCAGCTGTACTTGAAGTTGTCAGCATTGTTGCAGATCGTGTGCAGCTGACGCAGTTTTCAGGGCTTGCCCGGGATGTTGCTGTCGGTTTCCTTGGCGGAGGGATGACGCTTTTTTTGGGCGTTATGACTATCAGAGGTGTAGGGGCCCGTGTGGCAGACTCTGTATCGATTCGAACTGCAAAATTCGTGTCAGGGACATTCATTCCTGTCGTAGGCAAGATGTTTTCCGATGCCGTCGGAATGGTGGCAAGTTGTGCAGCCTTGATACACGGCGGCCTGTCAGTTGTAGGGTTCGTCTCCATCTTCATGATTTGCCTGGTGCCTGCGGCGAAAATCCTTTCTGTAGCAATTATGTACAGACTGGCCGGAGCAATAGTGCAACCTCTGGGGGATCCGAGCCTTCCTAAGTGCCTCAGCGTCCTGGGAAATACACTGATACTTGTACTTGTAACTGTGGGCGTTGTGGCAGTTGCTTTCCTTGCAGTCATAACTGTCATATCCGGCCTCGTGAATTTTGCTGTGACTCTCAGGTAG
>MGAJBKAG_00180	
TTGATCAAGGCAGTTACAGAGTGGGCAAGGGATCTGATCGTGATATGCTTAACCTTTGCCTTTATTGAAATGCTCCTGCCTGCAGGCGACCTTCGAAGATTTGCAAAGGTTGTCATAGGGATCACAATTATTGCTGTCATCATTGGCTCTGTTGTTGATATCACAACTGCGTTAGATGAAGCTTTGGAGGTAGGAGCCAGGTTCCCCGTTGCTGAAACGAGCCCACCGGATGGTGCAGGCTGGATTGCAAAGGGAGAACTTATTGCCTTGACCGGCCTTAGAATCCTGGAGGACGAAGCGAAGGCAACAATCGCCCGGGAGGTCGAGTCTGTTGCCAGGCTTGCATCAGGAGCCCGTAAGGCTTGCGCTGAAGTTGAGTTTACATCACAAGGCAACCTAAGGCGTATCCATATTGCCCTCGAAGGCCTTAGTACTGCTGCACTTGGGATCTCAGGCAGCGATAGTAGTCTATCCGAAGACGGTACGACGCCTGACCGTAACCTAACAGTGAGATCAATAGAAGAGCGAACCAAGCAAGCAGTTGAGGACCATTACAGATTCGGTTCGGGCGTGGCCATTTCTGTGTCAGTAAACTCTTGCCGGTGA
>MGAJBKAG_00181	
ATGGATTACCTTGCCCGATTTGTCCAACGAATTACAGGTGGGACGGAAGAGATCAAAACCCCTCAATTGCAGAAAATCGCTGTTCTTGTTGTCATAGGCCTTATAGGCATCCTCCTCCTTGTTATCAGCTTCTCGCCGAGATTAAGCGGTCCGTCCGTCTACGAGACAGGTTCAGGCCTCACCCGTCAGGACAAGGCGCTTGCCATGGGTGGGGTCGGGGGAATAAACCTTGTTGAGGACGAGGCTCGTTTAGAGCGGAGCCTGGCTGAGATTCTCTCGCAGGTACACGGAGCAGGCCGGGTAAGCGTTAAGATAACCTTCGAGACAGGGCGGATGTACGATTATGCAGAGAACGAAACGTATGAAGAAAGCAGCTTGAGAGAAACGGATACGCAAGGAATAACCAGAGAGACGACACAGGTCAGGAAGGCCGGTGAAATAGTAACGACGCAAGAGAGGGCGACAGGGTCGGTTTTGCCGGTAGTGCTGAACTTTCAAGAACCGCGGATTCAAGGGGTCCTTGTGGTTGCAGACGGCGCCAAGGACATTGCAGTAAAGAAAGCACTGACTGAGGCTGTAGCGACCCTTTTTGACATTCCTTATCATAAGGTAGCGGTGCTACCGCGTAAAAGGTAG
>MGAJBKAG_00182	
GTGCAAGACAGGGCAAGGGCCGGGTTTGCGCTGATGGTGGTTATTGCTGTGTTGTTGGGTGTTCTGATAGGAACGAGGAATATCAGAGGGGAACAAGATGAAGGAATGTTTTCCATGAGCGGGCTTCTCTGGGTCAGTGATGATGCTGCTTCTGAGGAAGTCATGGCCCGAGAGGCGGATTATTCAGATCTCGAAGGAGAATCCATATGGGGAGGAAGCGACACCCTGGACTCTCTGCGGTTTGAGCGGGAAAAGACAAGATCGAAGCAGGCCGAAACCCTTGAAATGATAGCCAGGGACCTCAGCCTTTCAGAAGAAGCGAGGACAGCCGCAGGTATGCAGCTTCTGGATCTATCCCGGAGGACGGAGATGGAGACTAATGCAGAAGCGTTGATAAAGGCACGGGGTTTTGAGGACGCTTTAGTCTTTGTAAGGGGGGATAGCTGTGACGTTGTGATCGCAGGGAAAGAACTCACAAAAACTGAGGCAGAGCAAATCGGTGACATCGTTGCAAGGAGCCTGGGGGTTGACCTTAGGAACATCACCATAGTTGAGCAAGGCGACACACGATAG
>MGAJBKAG_00183	
GTGGAATTAAAAGATATCAGGCGAGAGATGGCCGGCTTCGCCAAGCTGATGAACACTTATGATATCAGCGAGCTTGAGCTTGAATTAGAAGGCTTAACAATGAAGCTGAAGAAGCAGGCAGGCGTATCTCGTCCGGTTATAGCAGAGGTTGAGGCTAAAGAGGCAAGGGAAGACAATCTCTTGACAATAACAGCACCGATGGTCGGGACTTTCTACAGAGCTCCTGCACCTGACGAACAGCCTTACATTAGCGTAGGCGATGTAGTCATGCCCGGTCAGACCGTCTGTATTATCGAGGCTATGAAGATTATGAATGAGATCCAGTCGGAGGTACAAGGCAAAGTCGTGGAGATCCTGGTAGATAACGCAGAGCCGGTAGAGTACGGTCAGCCTCTTTTCATTCTTGAAACGGTGTAG
>MGAJBKAG_00184	
GTGTCCGACCTCTCGATCAAAAAGGTAGTTGTAGCAAATAGAGGCGAGATTGCTCAGAGGATCATCCGGGCTGCAAAAGAGCTTGGCATCAAGAGCGTTGCCCTGTACTCCGAACCTGACAGGGATTCCCTTCCGGTAGCTATGGCTGACGAAGCCTATTGCATCGGGCCGGGGCCCGGAATACACAGCTACCTCAATATCGCTAACATAATCAGTGCAGCCCTTGTGTCGGGTTCTGACGCAATCCACCCGGGTTATGGATTTCTGGCAGAGAACCCGTATTTTGCTGAGATTTGTTCTTCCCATGGAATTAAGTTCGTTGGGCCTAACTATGATGCCATGAGCCGTATAGGAAGTAAAGCCCTGGCCAAGCAGATTATGGCAGAGTGCGGCCTTGATGTTATCCCAGGCACTCCAAGTATTATTGAAGATATGGACGAAGCTCGGGAGTTTGCTGCAAAGTACGGTTTTCCTGTTATGATTAAAGCCCAGGCAGGCGGCGGCGGCAAAGGGATGCGTATAGCTTATGACATAGATGAGCTTGCCGAGTGCATTAAGTTTGCCCAGGCTGAAGCAGAGGCGTCTTTCGGTGTTCCCGGGGTCTATCTCGAGCGCTATTTCAAAGGCGCAAAACATGTGGAAGTCCAGATTTTAGTCGATGAACAAGGCAACGCGATTCAACTAGGTGAACGGGACTGTTCCGTACAGCGCGGACATCAAAAACTGATAGAAGAATCGCCTTCCCCGGTACTGGATGAGGATATCCGGCAGGCAATGGGAAGAGCGGCTTTACAAGGTGCGAAGGCTATAGGGTATTCAAATGCAGGAACAGTTGAATTCCTTGTTGACTCTGAAGGCAGGTTCTATTTTCTCGAGATGAATGCCAGGATCCAGGTGGAGCATCCTGTAACCGAGCTTGTCACCGGGATAGATATTGTGAAGGCCCAGTTTATAATAGCTTCAGGAGAACCGTTGCCTTTCAGGCAAGAGGATGTAGATGTGAAGGGCCATGCTATAGAATGCAGAATATGCGCAGAGGATCCGGAAAGAGGATTTGTTCCTACACCGGGTGTGGTAAGCAGGCTCATATTGCCCGGAGGCCCATGGGTTAGAGTGGATACAGCACTGTACCAGGGATGCTATATCCCACCTTATTACGATTCACTCATTGCCAAAGTGGTAGCATGGGGGAACAGTAGGGATGAAGCCATCTTGCGAATGGCAAGGGCTTTGGATGAGTTTACCATTGAAGGGATTTCCACGAACATTTCGTTTCAACGCAGGCTCATTGGGAGCTTGGCATTCAGACAAGCAGAGATTTGCTGCGACTCAGACGTTTTGGCCCTGGTTTTCGGGGGGAGGCATTGA
>MGAJBKAG_00185	
ATGCAGACAGGAGAACTGCATTACCCTGAGACTCCTTTACATGGAGCGCGTGAGGCTCTTGGGTCCGTAAAGATTGCAGGCGAGGTGGTCAGCGTAATAGCGGGCCTCGCTGCTATGGAAGTCCAAGGGGTAGCCGGTATGTCCAGTGGGATAACGGGAGACATAGCTGAGCTGCTTGGACGGCGAAACCTGGCTAAAGGAGTTAAGGTTGAGGTAGGAGAAAGAGAGGCAGCTGTTGACCTCTACCTTATTGTTGAATACGGTGTCAGAATCCCTGAAGTAGCGTGGAAAGTGCAACAAAACGTAAAGCAGGCTATTGAGAGTATGACCGGCCGTGAAGTTGTGGAAGTCAATGTCCATGTTCAGGGAGTGAATTTCCCCTCGCAGGAGAAGAAAGAAGAGCCTAGAGTACGCTAG
>MGAJBKAG_00186	
ATGAAAATACATGACCGGGCTGTTATATTAATCTCCGCCATATTGCTGCTTTTGGTAGGCATTATCTTTGTTGCCATGGCATTTGGGCCGAATCCTACGAGTTTCTTTTCAAACGTCTTTCTTACCAGGCAGTATGGGGGCTTGCGTCCTATTGTGATTGTCCTTGCAATAATCTGTCTTCCGATGGGCGGATATCTGATATGGCTTACTTTTCGAAGCAGAGGGCGCAGGAAGAGTATTGTTCGTGCTACCGGTCTTGGCGATGTCAGGATTTCGTCACTTGCCATAGAGACACTGATCAAGCGAGGCGTGCGCGAGGTTCCCGGAATACAAGACGTCGATACTGTAGTTGACGTGTCAGGGGACGACCTCGAAGTACATGTATCGATCGTTGTCAGTCCTGATGTTTCCATTCCCGGAGTAGCTGAGCAGATTCAAGCTAAACTAGGCAGGTATATAAGTGATACAATCGGTGTTGACGTCTCCAAGGTCACAGTACATGTACGTAATGTAGGGCAAGAACAGAGGCCTCAGAGGGTGGTCTGA
>MGAJBKAG_00187	
TTGCGAAGACATATGCTGGATTTCCTGCGTTACGCTCTTGCAAGTTCCCCAGGGAAGGTTATAGGGACGGTTTTAGGATTCATCGTAGGGTTGGTTATGGTTATTGCCGGTCCTTTAGCCGGGCTTTACTTGGCTGCTTGTATAGTAGCGGGATATCTTCTCGGTAGCTATATTGATCGGAGAAGACGACATACTAATGATATCTTTCTGGAAGATTTTCTCCCGCCTGATGAAGGCTGA
>MGAJBKAG_00188	
TTGACGAGGAGGGATGCACGCGAAGCAGCGTTTATCGCTCTCTTTCAAGTAGATGTTGGGCGCATGAAACCTGAAACCGCTATTTCCGCCGCGTTAAGTGACAAGGATCCCGGTGAGCGGAGCGTCCGGTATATTCACCGTGTTGTCCTTGGAACCCTCGAGAACCTCGAAGCCATCGACAATACTGTTTCACGGCTTGCCATCGGTTGGACATTGGACCGCATGGGTGCAGTGGACAGAAACCTTCTCAGGCTCGCAGTCTATGAGATTCTTTTTCTTGATGATATTCCCTTAAGTGTAGCTATAAATGAGGCAGTGTCCCTCGCCAAGAAGTTCGGGGATGAGGAATCATGGAAGTTCGTCAACGGTATCCTTGGAAAGCTGGCGCGGGAGCTGAAAGAAGAATAA
>MGAJBKAG_00189	
ATGCTTGCAGCGTATTCTGTTTCAGAAATAACGAAATATGTCAAAGCTCTTGTAGAAAGCGATGATTTCCTCGCAGGTGTCTGGGTAAGAGGAGAGATATCCAATTTTACCCTACACTCATCAGGTCATATGTATTTCAGCCTGAAGGATGAGGCGAGCCGGCTGCGGTGTGTGATGTTCAGGTCGCACAACTCTAGGCTGGGCTTTATGCCTTCTGACGGGATGTCTGTGTTTGCCTACGGTGCCATAGGCATGTACGAAAGATCCGGTGACCTGCAGCTTTATGTGGAAGACATGATGCCTCAAGGAACAGGATCTTTATACCTGGCTTTCCTGAAACTCAAGGAGAAACTGGAGAAGGAAGGCCTCTTTTCTTCTTCCAGGAAGAGACCGATTCCGCGTTTTCCCAAAGTTGTTGCAGTGGTAACTTCGCCTACTGGGGCAGCGGTACGTGACGTGATTACAGTCATCAAAAGACGTGCTCCCGGTGTTACGGTTCTCGTCGTTCCTGCGTTAGTCCAAGGCGACGGTGCGCCTGAGAGTATTGTGCGCGGACTTGAACTCGCAAATCGCACAGGCTTTGTCGATGTTGTGATTGTTGGCAGGGGCGGGGGATCGTTTGAAGAGCTTAATGCGTTTAACGACGAAAGCGTCGCAAGGGCGATTGCTGCCTCCGAGGTCCCTGTGATATCTGCAGTAGGGCATGAGACCGACTTCACTATTGCTGATTTTGTAGCTGACGTACGTGCTCCTACTCCGTCTGCTGCTGCGGAGTTGGCTGTGCCTGACAGGTATGAGCTGGAACAGACTGTTTTTCAGCTTAGCATGCGTCTTAACGGCAGTATCCGGAAGGTTTTGTCTGATAACAAGGCAATGCTGGAATCGCAGGTAAGGTCTCACGTGTTAAGGTTCCCGATGGAAATCACCAGAGACCATCGCACTCGTCTGTCTCTTGCAGGCGGCCGCCTTTACACATTGGTGCAGAGCTCTCTTTCGGAGAAGCGGGAAAGCTTCAGGGTTTTAGCAGGTCAGCTTGACGGATTAAGCCCTTACGGAGTCCTTAGCCGCGGGTACGGTTTTATTCGTAAGCTTCCTGAGATGAGTGTAGTGCGCAGTGTGGAACAGGTACAACCTGAAGATGAGATAGAAGTCGTGCTTTCTGACGGAAGCTTTGCCGCAGCCGTAAAGCGTGTCCTTGAGGAGGGGAGTAACGGTGGACAAGGGAAAGGATGA
>MGAJBKAG_00190	
GTGGACAAGGGAAAGGATGAAATCAGTTTCGAGGAAGCAATGAAGCAACTGGAGGAGACTGTAAATGCTTTAGAATCGGGTACACTGGGGCTGGAGGAATCCCTTGAAGCCTTCGAGAAAGGCATGTCCCTGGTGAGGATATGCCAGGCGAAGCTTGAGGAAGCTGAAACCAAGATCACACAGCTTATTGAGACGAAGGAAGGAAAGCTTATCACTGAATCATTTCGTATCGGAGACGAATGA
>MGAJBKAG_00191	
GTGGAGAGGACAATCAGTATCTGGAAAAAAACCATAGATGACGCATTAGATGCTGCGATTCCTTCTTCTGATACATACCCTGAGAAGCTTCATCAAGCTATGAGGCATGGAGTGTTTCCGGGAGGAAAGAGGATCCGGCCGTTGCTTGTCTTGTGTACTGGGGTATTGGTGAACAGGGCTAGGCGAGGTGAGGAAAAGGAGGGCTCCGAGGCCGAGGTGCTTCGGAAAAGCATTCCTCCTGCAGTCGCCATTGAGTTAATACACTCGTATTCGCTTATCCATGATGATTTGCCGTGTATGGACAATGATGATTACAGACGTGGCCTGCCTACTGTCCATAGAGCTTTCGGGGAGGCTGAAGCAATCCTTGCAGGCGATGCCTTGCTTTCCCTTGCATTTGAAGTGGTTTCAAACGAAGACGCTGTAAACCTGATGGGGCCTGTGACTTCAGCCGGGATCGTCCTCGAGCTCGCCAAAGCGTCAGGGAGCCTCGGCATGGTAGGCGGACAGGTTATGGATATATCGCCTGTTTGCCGTGGCAGCGGGGTTGAGTATGCCGAAAAGATGAGCGATTTGAAGACCGGGGCTTTGATGAGGGCTGCAGTCAGATGCGGTGCAATGGTGGCAGGTGCAAGTCCCGGACAGCTGAAAGAACTTACTCGTTTCGGTGAATTGTTCGGGCGCGCATTTCAGGTTCAAGATGATATCCATGACTTCTATGAAGAAGACTCTCTATCCTTTTCTCAAGTCCTCGGAATCGAGGAAGCAAGGTCATACGGCACAAACCTTCTTTCTTCCGCTATTGACATTCTAAAGCCCTATGAGAAGCAAGGGAAGGAACTCCTTTGGCTTACCTTGGGGACGCTCCGCTTCAGTTGA
>MGAJBKAG_00192	
TTGAACCCACAAGTATCGCGGGTTCTTCACGTAGCGATTGTCACGTTTATCATAGGTATCATAATGACTTTTGTGTCCAAGATAATCCTTGGCAGTGTGGGGTTGATTCTTGGACTCTTTGTTTTATTGATAATAATAAGCATCAATGTTTTTTTTGATGTTATAGGTACTGCTGCTACTGCTGTGACAGAACGGCCGCTGAACGCTATGGCATCCAGAAAAGTATACGGGGCAAAGCAGGCTCTTCGCGTGGCAAGGTCTGCTGATCGTGTGGCAAGCTTCTGTAATGATATCATCGGCGATATGACAGGTACTGTCAGCGGAGCAATAGGCGCTGCGATCGCCCTTAAGATAGTGCTGTACGCCACAGGAAGCTCTGCAGGTGAGACAGCAGTCAGCACAATCATTCTAGGATTAATCGGAGCCGTTACAGTCGGGGGTAAGGCATGGGGAAAAAACGTTGCCATTAAGGAAGCGGAGCAGATTATTCTCGTTGTAGGAAAAGCCATGGCATGGCTGGAAGATTCAATAGGCCTTGTTATCCTGCCTAACGACAAAGAGGCGAATAGGAAGAAAGGGCTTTTTCCGGTGAAATCTCATGCTGAAGGAGACTCGAACAGTGGCAAGACTTCTTGA
>MGAJBKAG_00193	
GTGGCAAGACTTCTTGACGAGCTGGATCTGCCCAAAGCTCTCAAACACCTTACGCTGGATCAGCTTCAGCAGGTTGCAGGTGAAATCAGAGAGGAGATCATAGACACTGTTTCAAAGACCGGTGGCCATCTGGCTTCCAATCTTGGAGTAGTAGAGCTTGCTTTAAGCATACATACTGTCCTTGACAGCCCGAAGGACAAGATAATCTGGGATGTAGGCCACCAGTCATATGCCCACAAAATCCTCACCGGAAGGCTCGAGAGATTTCCGTCCCTCAGGCAGTACGGAGGTATCAGCGGATTCCCGAGGACAGACGAGAGTCCCCATGACGTGTATAATACAGGACACGCCAGCACCTCAATATCGGCGGCTCTGGGCATTGCAAAAGCAAGGGATTTGCGACGCGAAGATTACAGCGTTCTCGCAGTTATCGGTGACGGATCCCTTACAGGCGGTATGGCGTTTGAGGCTTTAAACCACGCAGGACAGCTTGGCACAGATATCATTGTCATCCTGAACGACAATGAAATGTCTATCGCCCGAAATGTAGGAGGCCTTGCTTCTTATCTTTCCCGTATCAGGACAGAGCCTCATCTCTTGCGAGTCCGCCAGAGGCTGGATCAGATAATTAAAGGTATCCCCATTATCGGAGAGGATGTCTCTGAAAGCGTAAGGAGATTCAAAGGGAGCTTGAAGTATCTGGTTGTGCCGAGCATGCTGTTTGAAGATCTGGGTTTCACTTACTTAGGGCCGCTTGACGGCCATGATATGCCTCTCCTTATCTATACGATTCAGCAAGCCAAAGCCAAAGGCGGCCCTGTGCTGATCCATGTGGTTACAAAAAAAGGCAAAGGATACTCTCCGGCAGAGGAGGATCCCAGGGCATTTCATGGGGTCAGCGGATTCCGCGTGCCTTCCGGTAAGATTCTCGCATCAAACAGCCACAAGAGCATGTCTGAGGCCTTCGGTGAGGCTTTAGTTGCAGCAGCTGCGAAGGATCCTCGCATTGTTGCTATTACTGCTGCAATGCCTGATGGGACAGGCCTTAGTCCTTTTATGAAAAAGTATCCTAATCGCTTTTTCGATGTGGGTATTGCAGAGGGGCATGCAGTGACAATGGCAGGAGGCCTGGCAAGCCAGGGCTTCATTCCTGTAGTAGCTATTTACTCCACGTTTCTACAGAGGAGTTATGACCAGATCGTTCACGATATTGCTCTTCAAGGCCTTCACGTGATTTTTGCTGTGGACAGGGCAGGGCTTGTAGGTGAGGATGGGCCTACACACCATGGAAACCTCGATATCGCATTCTTAAGAAGCATTCCCGGTATGACGGTAATGGCGCCTATAGATGAAGATGAGCTCGTTGCCATGCTTGATTTCGCACTGGACATGAAAGGCCCTTGTGCACTAAGATACCCTCGTTTATGTGCTGCAGATAAGGAGAAAAAGAGGGAGTGCCCTCCTGTTGAACACGGTAAAGGCGTGCTTCTTGAGGACGGAAGAGACGTGGCGATAATCGCCTTGGGAAGCATGGTATACCCTTCGTTGGATGCAGCTGAGATCCTGAAAACAGAGGGCATCTCTGCGGCTGTTGTCAACGCCAGGTTTGCAAAGCCTGTGGACGAGCCATTGATTCTGGAGATTGCCGCGAAATGCAAGAAGGTGCTTGTAGTTGAAGAGGCTAGTGTTGTCGGAGGCCTGGCAAGCGAAGTTGCAGACATCCTTTGCAAGAATGTAGAATGGAAGGTGCAATTCGCCGGTTTAGGCATACCTGATGACTTTGTGGCCCACGGACCGCGTGATGTCTTGCTTGCAGAATATGGCCTTAGCCCTGACGGTATCGCCAAGGCTGCTATGAGGCTCTGTAAACCCAAAGGCCACGTGAAATCATCGCGTGATGCCGTACATCAGGCCAAAAGCGCTGTTGAAGGTGTAACATAA
>MGAJBKAG_00194	
ATGGGATCCGGAGGTCAGACCGAAGACAGGAGGAGCGAGCGCCTTGATGTCCTCCTGGTGAAAAGGGATCTCGCAGCTACCAGGGAAAAAGCAAGGCGCATGATAATGGCAGGAGAGGTTGCAGTTGACGGGATTCTCCAGACGAAACCGGGGACTTTTGTAAGTTCTTCATCTAAAATCGAGCTGAGGCCGGTGAAAGGGAAAAGCGCCTTTGTAAGCAGGGGCGGGGAGAAGCTGGCCAAAGCACTGGTGGAGTTTGAGATCGCTGTGAAAGGGAAGGTGTGCATTGATGTCGGCGCATCTACCGGGGGGTTTACCGACTGTCTGTTGCAACACGGTGCCAAGCGAGTCTATGCAATAGATGTCGGGTACGGACAGCTTGCCTGGGAGCTCCGGAACGATCCACGGGTAATTGTCCTTGAGCGGACGAACGTAAGATACCTTGAACGTGATGCCGTTCCTGAACTTTGTGATTTCGCCACGGTAGATGTATCATTCATATCTGTAACAAAGTTCATACGCCATTTGCTGACATTTCTTAAGGGTGACGCAGGGCTTGTTATCCTTGTCAAGCCCCAGTTTGAAGCAGGCAGAGAAGACGTGGGAAAAGGCGGAGTTGTTCGCGACCCCAACGTGCATGCAAGGACGATTGGGAATCTTGTCGAATTCATGGAAGGAGAAGGCCTTGAGATCAAGGGGCTGACATACTCACCGATAAAAGGGCCGGCAGGAAACATTGAGTTCTTACTGTATGCTTTAAAGAAAGGCCCTTCGGTTGTCAGTTCTTACCCCAGCGAGGCTATATACGAGGTTGTTAAGGAAGCCCACAGTAAGCTGGCGAAAAGGTGA
>MGAJBKAG_00195	
ATGAGATTAGGCTTAATCGTTCACTTGGGAAAAGAGCTCGCTGTCAAAACTGCAGGAGAGTTGATAAAGACCCTGCCCAACCGAGGTGTCCGGGTACTTCTTGATCCGGAAACCGCTGAGTACCTTGGGCTGTTTGAAGCTTCGTTCGGCAAACAAGATTTAACAGGCAAACTGGATGCAGCACTAGTTTTAGGTGGAGACGGAGCTTTGCTTAATGCTGCACGGTGTCTGGCAGGCACAGGCATTCCCATCCTCGGAGTCAACGTCGGCCATCTGGGGTTCCTTACCGAAGTTGAACTGAAAGGTATGGATGATGCCATAGAAAGGGTCCTTTCAGGCGACTATCAGGTGGAAGAGAGAATGATGGTCCATGCTGAGGTGAGACGAAAAGGCAAAGGAGTTGTAGGAGAATTCATAGGCCTCAACGACGTCGTCGTCACAAAAGGCGCCTTTGCAAGGATGATAAGGTTAGATACGTACATAGGCTCCAGCCTCATCGGAACCTATCCTGCAGACGGTGCCATTGTTGCCAGTCCTACCGGCTCCACAGGTTATTCACTCTCAGCAGGGGGGCCGATTGTCAACCCTGCCATGACAATGCTGATATTGACTTTTATATGCCCACACACCCTAGGAGCACGCTCTTTTGTGGTATCCCCTGAAGATGGCGTGAGAATAGTCTTACAAGCAGAGAATGAGGATGTCATGTTGACAGTCGACGGTCAAGTGGGCTTTAGACTTGAGCACCTGGATGAGGTTGTTGTAAAGCCTGCGGTGCCCAAAACATACCTCATCAGACTGGGCAATAAGGATTTTTATGAAGTCTTAAAGACACGCCTGGCGGAGGGTAAACTGTAA
>MGAJBKAG_00196	
ATGAGACGTAGACTCAAAAAGGCTGAACGTCAAGGAAAAGTGCTTCAAATCATCAGGGAGAACTCTGTTGAAACCCAGGAAGACCTGGCTATCCTTCTTCAGAAGGCCGGTTTTGACGTCACGCAAGCTACGATCTCCAGGGATATCAAGGAGCTAGGTATTACAAAAACACCTACGGGCAACGGGCGGTACAGATATGTCCTGCCGAAAGAGAAGGCTTTCGAAGATTCTAAGGAGAGAGTCAGACGGCTGTTTCAGGATTCAGTCATATCCATTGACTCCAGCGAGAACCTTATTGTAATCAGGACTCTCATGGGCAATGCACATGCTGTGGCTGCTGTCATAGACGATATGGGTATCCCGAGAATCGTCGGTACAATTGCAGGCGATGATACAATCCTCGTAGTTGTAAAACCCAAGTCTGCTGTAATAAGTGTTATGGAAAAGCTGAACAGGTTAAGGCTTCGGTCTGATGGATAG
>MGAJBKAG_00197	
ATGCTTCTTGAACTCCATATCAAGGATTATGCCTTAGTAGACGAGGCCGTGCTTGAGTTCGGCCCGGGATTTAATGTACTCACAGGTGAGACAGGAGCAGGGAAATCTCTGATAATCGGCGCTGTGACGCTTTTGTTAGGTGGACGCGGTGCCACTGAACAGATACGGACCGGGTGTAGTGAGGCCTCCGTCCATGGTGTCTTTTCTGTTTCCAAGGAAGGCGCTCTGGCGAAGCACCTCAGTGGCTTAGGTATTGATCTGGGCGATGATAATACATTAATCATATCTTGCACCATATCCGCATCAGGCAGAAGCCAACGAAGAGTAAACGGCAGTCCGGTGACTCAGGCTATGCTTGCTGAAATTGGAGAATACCTCGTTGATATCCATGGCCAACACGAACATCAATCCCTGCTGAAACAGAAAAGCCATATAGGGTATTTGGATAATTTCTCAGGCGACGAAGGATTAGGCCTTAAGCAGCAGGTAAATGCATATTATCGAAGGCTGAACCGGCTTCAAGCAAGCTACAGGGAGCTCCGCCTAAGCGAGCAGGAACGTGAAAGGAGACTGGATCTTTTAAGATACCAGTCTGACGAGATTGATTCTGCCAGATTAGTGGCAGGGGAAGATGTGGCTTTGGCCAAGGAACAGCATGTGTTGGCTTCTGCAAGTGAGCTCCATGACAGAGCTTCACGTGCTTACTCCTTGCTCCACGGGGAAGACCATGCGTCTTCCGGCATATCTCCCGGAGTTATGGACAGCATTGCTGCTGCACTTGAGGAGCTTGAGGCGATACTCAGCATTGATAACTCTCCTAGCGATTCCAAAGAGCTTCTGGAGACAGCTCTGGCTGCATGCGACGAAGCCGCGAGAAGAATAAGACAGTACAGAGACGGCATAGACAGTGATCCCGCACGTTTGGCAGAGATAGAATCAAGGCTTTTTGCGATTCAGCGCTTGAAGAGGAAGTACGGAGATACCGTCGATGAGATTTTGGAGTACAGAGCCGAAATCGGTGAAGAAATCCGAAGGCTTGAGTCATCTTCAGAAGAGCTTGCTGCCATCGAAAAAGAGATTGCCAAGGTCCGTCAGGATCTGGGGAAAGCTTCTGAAGCGCTTCGCAATGTCCGGATGCGTGCAGCGAAAGTCCTAAGCGAGCGTGTCAGCTCGGAGCTTCAGGAGCTTGCAATGGGTTCTGCCCTTTTCAACGTGGACTTTCGAGATGCGGAAGATCCGGACGGAGTCCCCGTAGGAGGAAAAACACTGGCTGTCACTGCTTCCGGGGTTGATATCGTAGAGTTTCTACTATCTGCAAACCCAGGAGAACCTCCGAAACCCCTTGCCAGGATTGCCAGCGGCGGAGAGATTTCCCGGGTAATGCTTGCCCTTAAGACTATCCTGGCATCAGCGGACGAGGTCAACACACTGATATTCGACGAAATCGATGCAGGTATTGGGGGCAGGACAGGTACGGTCATCGGAGAAAAACTGGCTGCTATAGGCAAGGTACGTCAGGTAATCTGCGTTACACATCTGCCTCAAATAGCTTGTATGGCAGATATCCACTATTCCATAGGCAAGGACGTCAAGGACGGACGTGCGTACACAGTCGTAACCAGGCTCCGGGATTCTGACCGTGTCAGAGAAATTGCAAGAATGCTGGGAGGACACCCTGAGCTTACCGCAACAAGTATTAAACACGCCAAAGAAATGCTGAAAATCGGGTAA
>MGAJBKAG_00198	
ATGGGCGGTTTTATGGATGATGGCAGGATCAAACACCATCCGATACTTGAGTTTGGGGAAGGTCGAGTTGTCCGCTTTACGTTTGACGGCAAAGAGCTGACAGGGTACGAAGGCGAGCCTATCGCCTGTGCCTTACATGCAGCAGGTGTCAGAGTCCTTCGAAAAAGCCCTAACCTGAAAAGGCCACGGGGCTTTTTTTGCGCTATCGGAAACTGTTCATCTTGTTTGATGACAGTGGATGGACGGCCTAATGTAAGGGTTTGTGTGGAACCTTTGCAGGAAGGAATGAACGTGCAAACTCAGGAAGGAAAGGGTGTCCTCCGTGCAGACGACTGA
>MGAJBKAG_00199	
GTGTCCTCCGTGCAGACGACTGAAATATGTGTAATCGGAGCGGGGCCCGCAGGACTTAAGGCAGCTATCTCAGCTCGGGATATGGGAGCTAGAGTAACTATTGTGGATTCCGGCCGGACTCTCGGAGGTCAGCTCGTCAAACAAACCCACAAGTTCTTCGGCTCAAGAGGGCAGTTTGCAGGCATGAGAGGAATCGATATTGCAAAGGTCCTTTCAGACGAGCTTTTGAAAGATCCATCCCGAGTAGATGTATTGTATGACTCACAAGTCGCAGGATTCTACGGTGACGGAATCCTTGCCATCGAAAAAGACGATTGCATCAGGTTCCTTAAACCTGAACGAGTCGTCTGTGCCACGGGAGCGAGGGAGAGGATGCTCCTTTTTGAGAATAACGACCTCCCCGGCGTATACGGTGCCGGAGCTGTACAAACGCTGATGAATGTCTATGGGGTCAGGCCGGGGAAGCGAGTATTAATGGTCGGCGCAGGCAATATAGGCCTCATCGTCAGTTATCAGCTGATACAAGCAGGTGTAGACGTAGCTTGTGTGCTGGAAGCAATGCCTCATGTAGGAGGGTACCGGGTACACGCCGCCAAAATTAAGAGGCTAGGTGTTCCGATTCTTACGTCCCACACGATAAAAGCAGCCCACGGTACAGATGTCGTTCAAGGTGCAACTGCAGTTGCACTGGATTCCAGGTTTCAGCCTGTTCCGGGTTCAGAGCGTTTCTTTGAAGTAGATACTGTCTGTCTCGCGGTAGGCCTTTCGCCCCTTACTGAGCTTTTGTGGCAGGCAGGTTGTAAGATGGGCTATGTGCCTGAACTCGGCGGATATACGCCGCTTCGCCGAGACAACTATGAAACTACCCGGATGGGCGTATTCATCGCGGGAGACCTTGCAGGGATTGAAGAAGCAACATCAGCAATGATTGAAGGGGAAATCGCAGGCCTTGCCGCAGCAAAATCGTTAGGCTATGAAACATGCGATTTTGAGGAGAGGTTCAACCGGGCCAAGGCAGAATTGGAGGGAATGAGACAGGGGCCGACCGGCCTCAAGGTAAGGCAAGGGTTGGCAAAGCTAATGGCGATTACAGAGAGGGTGAGGGCGTTTGGCTAA
>MGAJBKAG_00200	
TTGGCTAAGAGCTTCGAGGATTCTCCTACAATCCCTGACGCCAGGAGACGGGCTATGGGTCCTGTTGTGGTAATAGAATGCTTTGAGGAGATCCCCTGTGACCCCTGCCATGATGCTTGCAATCAAGGGGCGATTGAGACTTTTGATGATATTAACGGCCTGCCCAAAATAGACTTTACAAAGTGTAACGGGTGTGGAAGGTGTATCCCCGTCTGTCCGGGATTAGCCATATTCGTTGTGGATGAGACATGGAAGGAAGGCCTGGCAGTTGTCAGGATTCCTTACGAATTCCTTCCGTTGCCTGAGAAGGGCCAGCAAGTAAAAGGCCTTTCACGAGACGGAGTCGAGGTGTGTGACGTTAAGGTTGTGAAAGTGGAGAATACCAGACGGCATGATAGAACCCCTGTGGTATGGGTGGAAGTACCCAAGCCTTTTGCCATGGAGGTACGGCACATTCGTGTGGGAGGGACTAGTCTTGAAAAGTAA
>MGAJBKAG_00201	
GTGTGGGAGGGACTAGTCTTGAAAAGTAAACAGCCTGCCAAGGACATGTCTGATCCTATGTGGCGCACTTTCGTCTGCCGCTGTGAAGAAGTGACACAAGGCGAGGTCCGCGATCTCATTGCCCAGGGATACACCACTCCCGAAGAGATTAAGAGGGTGACAAGGTGCAGTATGGGATTGTGCCAGGGGCGCACATGCCGTGAACTGCTGCTTGCTGAGGTTGCAAAGGCAAAAGGAGAGGCAGTGGATAAGGTGGCGCCGACAAATTACAGGCCTCCGGCGAAGCCTATCAGTCTCGGCGGCATTGTTGAGGGTGGTGCCCATGATTTGCCATGA
>MGAJBKAG_00202	
ATGATTTGCCATGAGGCTATGCCGGTTCGAACTGAAGACAGCCTTCCGAAGACTGCTGACGCAGTGGTTATCGGCGGCGGTGTGATCGGGACATCCATCGCTTACCACCTGGCAAAGAGGAAGTTTGGACATGTGGTGCTTGTGGAGAAGTCTTACCTTGCTTCAGGGTCCACAGGGCGCTGCGGGGCAGGGGTCAGACAGCAATGGGGCACAAAGCTTAACTGCCTCCTGTCTATCGAAAGTGTTAAAGCCTTCGAGAGGATGGATGAGGAGCTGGGTTACCCAAGGAGTATCGAGTTTAAGCAAGGCGGCTATCTCTTATTGGCATATTCCCAGAGAGAAGCTGAGCAGTTCAAGAAGAACGTTAAGCTCCAGAAAGAGCTGGGTATACCTGTCAGGCTCTTAACTCCCGGGGAAGCAAAGGAAATCGTACCTATACTGAATACGGACGGTATCTATCTGGCCACGTTCTGCCCTACAGACGGCCACGCCAATCCCTTTATTGTTACGTACGCTTACGCTAATGCAGCAAAAAGGCTGGGTGCAGGGATACATACTTTCACTGAAGTCTGTGAGATCACCACCGGATCCGGAAGAGTTGAAAGCGTACGGACTAACAAAGGGACGATCAACACCAGGGTAGTGATTAATGCCGCAGGGCCTTACTCAGGAGTAGTTGCAAAAATGGTAGGCCTTGATATCCCGTTCTATCCTGAGAGGCACCAGATCCTTGTGACAGAACCTGTGGAACCGGTGTTAGGCCCTATGGTGATGTCCTTTTCCCGGAGATTTTACTGTCAGCAAACCCCTCACGGGAGTTTTATCATGGGTATGGCAGATCCCAAAGAGAAACCGGGCTTTTCCATCTCTGCAACTTGGGAATTCCTGGTTGAAATGGCAGCAGAGATTACAAAGGTGCTGCCTCCGCTGAAAGCGCTGTCAGTGGTAAGGCAGTGGGCAGGCCTGTACGACATGACGCCTGATGCCCACCCGATCCTCGGGAGCACGCCATGTGAAGGGTTCTACCTGGCATGCGGGTTCTCCGGACACGGGTTTATGCTGGCACCTGTGACAGGTAAGCTTATCAGTGAAATCGTATGTGATGAAGAGCCTTCCATCGATATTTACGGACTTGACCTGGGAAGATTTGAACGGGGAGAACTGGTTATTGAGCCATCAGTGGTATGA
>MGAJBKAG_00203	
ATGAGTTTGGCTATAGACGCATTGCGATGCACAGGATGTAAGCTTTGTCAGATAGTTTGCTCTGTGGCAAACTTCGGAGAGAACAACCCGAAGAAAGCAGCGATAAGGATAGTATCTAAGTTGTTTACAGAAGCCAGATACGAAGTTGTCGTCTGCGACCAGTGTGGTGAATGCATAGACGCATGTCCTTTTGAAGCCATCAGTTTAGTTGAAGGAGTTGTAACCATTGATCCCGAGTTATGCACCAACTGCGGAATCTGCGTGGATGCATGTCCCAAGGATGCCATGTTTACCCATGGAGAAGTAGATCACCCGATAAAATGCATCCTGTGCGGCGAGTGTGCGAAGCTTTGCCCCAGAGGGATCCTTGGCAGCCTGGAAGCAGCCGATGAAGGGAAGGTGGCGGGTTAA
>MGAJBKAG_00204	
ATGTACGGATACGCAGGCAATATTCTCCGAGTGGATTTATCTTCTGAAAACATTGCCATTGAGCCCCTCACTGAAGAGCTGGTTGATAAATACATAGGAGGCCGTGGATTCGGTGCCTACTATGTATACAAAGAAGTCCCGCAAGGTGCTGATCCATACGGGCCCGGCAACATCCTGGTTTTCGCGTCAGGCCCTTTTGCGGGGTTGCTTTTGCCTGCCGGGTCAAAGACAAGCATCTCTGCGAAGAGCCCTGCCACAGGGATTTACGGTGACAGCAATGTCGGAGGCCACCTGGCAGGGGAGATGAAATACGCAGGATGGGATGCAATTGTCATCAGAGGCAGGGCAAACTCCCCGTGCTATCTCTTCATCGATGACGACAGGGTAGAGATCAGGCCTGCCGGCCACATCTGGGGGAAAGGTGCGATAAAGACAGAAGAGATCCTGAAAGAAGAGTTAGGCGACGACTTCCAGATTGCAACGATAGGCCCTGCAGGTGAAACCGGGGTTGTGTTTGCATGCGTGAACCATGATTTCGGCCGCCAGGCAGGAAGGTGCGGTATGGGAGCTGTCATGGGTTCCAAGAACCTCAAGGCTATCGCTGTGAGAGGAACTCGAGGCGTGCCTGTGGCAGATATCGAAGGTTTGAGGAAAGTAGCAAATGATATGTTCCAAGAGCTTCTTTCAAATCCGGGCCTCAAAATATGGCAAGACCTTGGGCTTGCCCAGGTGACTACATGGGCCAACTCCATCGCAGCCCTACCTACCCGCAACTTCAGGGAAAACTTCTATGAGGATGTAGACGGGTTAAGCGGCGAACTGATGAAAGAGACTATTGTCGTGCGTGACAAGGCGTGTTTTGCCTGTCCCATGGCTACAGGGAAAATATGCAAAGCGAGTTTTCGTGGGAAGACCGTTCTTGTGGAAGGCCCGGAGTATGAGACTACAGCCCTTATCGGAAGTAATTGCGCGCTGCGTTCCATAGAGGAAGTGGCATTTGCCAATTACCTCTGTGACGAACTGGGCCTTGATACTATCTCCGCAGGCAATGTTGTGGGATTTGCCATGGAATGCCTTGAAAAAGGCATAATCACCAAGGAAGACCTGGGCGGCATAGAAGCAAGGTTCGGAAGCCTTGATGCGTTTTCAGACCTTGTACATAAGATAGCGGCCAGGGAAGGCGTGGGAGACCTCCTGGCTGAAGGTGTACGAGGTGCGTCTTCAGTATGGGGCGATGAAAGCAAGCGCATAGCAATCCACGTAAAGGGGCTGGAATGGAGCGGATACGAATCGAGAGGCGCCCCTTCCATGATGTTGGCTTACATGACCTGTGATATAGGCGCACACCACAACCGTGCTTGGTCAGTTACACATGACATTGCTGTAGGACGCAACATCATTGAAGGAAAAGCTGCCAAGGTAATAGAGTTTCAACATGTCAGGCCCTTGTTTGATTGCTTCGGTGTGTGCAGGTTGCAATGGGTTGAATTAGGCCTTCCCCTTGAGCATTACGCTAAGCTGTATCCTGTGGTAACAGGACGAAAGGATTCCTGGGAAGACTTGTTGCGAAAATCTGAAAGGATTTGGAACCTGACGCGTGCCTTTGCCGTGAGAGAAAAGGAGGATTTCGGACGGGCTGATGATTGGCCTCCGAGAAGGTTCTATGAGGAGCCTGTACCTGACGGACCTGTAGAAGGGATGCATATCACAGAAGACGACCTCAACGTCCTACTTGATGAGTACTACGAGATAAGAGGCTGGGACGCCGATGGAAGGCCAACCGCGGATACTCTGACAAAGCTCGGACTTGAAGATGTCGCAACAGAGCTCCGGAGGATGGGGAGGATTAAATGA
>MGAJBKAG_00205	
ATGAAAGTCACATTAAAGCTCGCCCGTGGAATACGTGAACTCTATGAACGCCTGGATGAAGAAATCGAAGTGAGCCTTAAAGAAGGTGCAAAGGTTAAAGATGCCCTGGCTGCTGTCGGCTTGCCCGAAGGTTCCTGGGGGATCCTCCTTAACGGTGAGAGGATTTGCAGGGTAGATGAGGAGGTTTCCGATGGCTGGATAATCACGGTGCTTCCGCCGGTTTCAGGCGGCTAG
>MGAJBKAG_00206	
ATGGGGCTTCCTGCGATTACTAACGTCTGGGCTACAAGATTCTTTGATCCGGTGACAGGCAACAGCTCCTCCAGGTTAGTCATTGAAGCCACTTCTTTGCCGGGTTATCGTGTTCGAAGTGTAGCTGACAGCGGATTACAGATTGACCTTCCCAACAGCATGCTTGTCATGGCCCCTGACACGCTACAGGTCAACGATGGCCTCGTATCCAAAGTAACAGTTGTACATCAGCTGCCTTGCCCTCGTGTTATCGTAAGGCTGGACCATGCATCCTCCTGGACTGTCAGCGAAGTGCAGGAAGCACCTTCAGGACCCGGTCCGGCAAGGCTTGTAATAGACCTCGATCGCAAACCTATCAGGGATGTGTTTCGGGGAAAGCTGGTTGCCATTGATCCCGGGCACGGAGGGAGGGACACAGGGGGACGAGGCCCTGTAAGCCTGGTTGAGAAAAAGGTTGCCCTGGAAATAGGACGCCTCCTTGCAGGTGTTCTTAAGCGCGAAGGGGCAGAGGTTATAATGACCCGCACATCTGACGAAGATGTGCCTTCAGCCGGAAGATTTGCTCATGCAAAGTCTGAGTGTGCCGACGTACTCATCAGTATCCATGCGTTTTCATCAAAAAACCGTAAGATATCAGGTTCCAGAACTCTCTACAGCAAGGAAACGGAGAAAGAGAGCAAATTCCTCGCCGAGTGTATCCAGGCCTCATTAATCGAGAAGCTTCAACTGGCGGATAGAGGAATAGCCAAGAATCCTCTTAGAATCCCTCCGGGCTTTGAAATCCCATATGTGGTTGTTGAGGTTGCCACAATAAGCAACTGGCTGGATGAAGCACAGTTCCGCAGCCCTACAATTCGGCAGCGGGCTGCTGAGGCGTTGGCTACAGGGCTTAAAAGGTATTTCCTCTTTGGCCGCGGGAGAGGAAACAACCACAGTGACGTTCTGACTAAACTAAGGGCTCATCCTGCCGAGATCGCAACGCTTCCCATTAGGACCCACTTGATAGGTGAAGACGAGGACCTGGTTGAGGTTATCAGAAGATATGTCGGAGGCATTGCAAAACCGGGCGATGTTGTTGTTGTTGCCGAAACAGTCGTCTCCATAACACAAGGCAGAGCAGTTCTGCCTGATTCTGTCCGTCCCAGTGTTTTTGCACGGGTGCTGTGCAAGCTTCCTTCAAAAGGCGGGAACCTGGCTACCCCTCCTGCTATGCAGCTTGCAATCGACGAGGTAGGGCTCTACAGAGTGATGCTGGGGGTTGCAGCCGGAGGAATAGGTAGGCTTATGGGGCGAAGAGGAGATTTCTTCAGAGTCGCAGGGAGCAGTTTAGCCCAAATCGATGATGTGGCAAGCACGTGTCCTCCGTTTGATAAGCATGTTGTCCTCGGCCCGGTGGACCCGGGTGAAGTTGCCAAGAAGATAAAGCACAAAGTAGGCGTAGACATAGCAATAGTAGATGTAAACGATCTTGGCCGTGTGGATATCCTGGCAATAACAGACGACAAAGCCCTGGCTTGGGTGACAAAGGCACTCAAAAGCAATCCACTGGGAAACGATGACCAGCAGACCCCTATTGCCATCTTAAGGCCTATCTTTTGA
>MGAJBKAG_00207	
ATGAAGACGCAGTCCTTTCTAAGCGGTACACTGACGCTTCTCGGTGCGGGGATTATTACGAAAGCCCTGGGCGCCTTGTTCGTTATTCCCCTTACAAGGCTGATAGGTGCGGAAGGTGTCGGCCTCTTGCAGATGGCATCTCCGGTGTTCGTGGCAGCAGTGGTGCTTTCGGCATCGGGAATTCCCACTGCCACATCTAAACTTGTGTCAGCAAGGCTTGCAGCCGGTGATGAACACGGTGTAAGGCAGGTTGTATTTGTATGTCTCGCTGCCATGGCCCCTGTTGGGATGCTTTGTTCATATGCCCTGTATACTTTTGCAGGTGAGATTGCAGCCTTTCTTGTGAAAGACCCCAGGGTGTTCTTTCCGCTGCGGTGTTTGTCTCCTGCCATTTGTTTTGTCACATGTTCTGCGGTCTTCAGAGGTTATTTCCAGGGCCTCAGGATTATGGCTCCTAGTGCTATCAGCAGCATTACAGATCAGGCAACCAGGGTCGTCATAGGGCTTGGCCTGGCTTACGCGCTTTTGCCGCGAGGTGTTCACTGGTCTGCTGCAGGTGCTGCCATAGGAGGATCTTGCGGGTCGTTCGCAGGCCTTATGCTTCTTATCATACACTTCATACGGTCGGAGAGAAGGCGAATCACACAAACAAGCAGGCATAAGCCGGTCTTGCGGAAAGGGCATCGAGTCTCCGGGGAGTCGAGCCTTTCCACACTGAGGGAGATCGCAAGGATCGCGGCTCCCGTGACTGTGTCTGCACTCATATGGCCCACACAGGATTTTCTCAATGCTTCCATTATCCCTTCAAGGCTTCAACAGATAGGGTTCTCTGTTTCCCGTTCAGCTGAGCTCTACGGACGTTTGTCAGGCATGGCTTTGGGTTTGGTGACTCTGCCTTGTGTTGTCACAACTGCCATGGCGGTGAACCTGGTCCCGCGGGTAGCTGCATCTCATGCTAAAGGCGAAAAACAAAGGATAGTCCGGTTAGCAGAGAATGCAGTAAGAGGTGCTATGCTTGTGGGAATCCCTGCCTCAGTGGGGCTCTTCGCACTGCCTGCAGAGATAAGTACACTCGTCTTCGGGGACCCCGGTGCAGGAGTTCCCCTTAAAGTAGTGGCATTTAGCTCGGCGTTCCTGTGCATCCAGCAGACGACGGGTAGTGTCTTGAACGGCCTGGGAAAGGTAAGCATACCCCTTCGAAACAGCCTAATCGGGGTCATATGTGCCACCATAGCCAATTACGTCTTAACAGGTATTCCAGGCATAGGTATAAGAGGAGCTGCTTTTGGGATTGGACTTGGATTCCTCATAACAGGGTCCCTCAACGCAGTGGCATGCGGGAGACTGACAGGAAGGGGGCTTCGCCTTCTTGCAATAGGGTGGCGCGCAGCAGTAGGTTCTTTAATAATGTTCCCCGTGGTCCAGGCCGCAAACAGCCTTTTGCTTATGTATACCTTGAGTTCAGCCATATCTGCGTCTTTGGCAATCCTCGTAGGCCTGGTTGTATACGGACTTGCCCTGATCTTTCTGGGAGAATTCAGTTCCCGGGAGATAGCAGTCATCCCTGTTTTGGGCAATGCTCTGTCCTGTCGGTTTGTGGGAAAGCCCCGCTAG
>MGAJBKAG_00208	
ATGAATGCTACTGAGATGGAACCTGTAAAGCGTGTAAGGGTAGTAGATATTGTGTGTGAAAAACTTGTAAGTGCAATATCAGAAGGCAGGTTCGATGCAGGCTCGAAGCTCCCGCCTGAACACGACCTTGCCGAGATGCTGCAGGTGAGCAGAAATGCACTTCGGGAAGCAGTCCGTCAGCTGGAAGCCATGGGCGTAGTTACAGTCAGGCACGGTGATGGGACGTATGTTAACCGCGTTACCGCAAACACCCTGGTTACCCGTGCCCTTCAATTCTTCACTTTGGACGGAAGGGCCCTTATCGACCTCGTTGAAGCCCGTGAAGCCATTGAAGTTTCTGCAGCTATGCTGGCAGCTGAGCGTGCAGATGAAAAGGAGGTCGAAGCTCTCCTGGGGCTGGTCCGTGATATGAGTAATCTCATAGACAGCCCCGAGGAGTATGCAGAAAAAGACTTCGCGTTTCACGTAATGGTTGTGGAAGCGTCAAAGAACCAGGTCCTGATGGAGCTTTTTTCTACAATCCAGGATATCCTCATGGTCCAGTTGCGAAAAATAATGGGACTTTATGGAGTGACGATTGACTCGTACGGCTATCACCTGAAGGTTGCGTTGGCTATAGCCGATAAAAACGGAGAGGCTGCAGGATTTGCCATGAGGAACCATTTCAGAAAGGTTGCTAAACCTTATGTAACCAGAGTTGCAGATAATCCTCATTTGAACTCAGGAGGAGACAAGCTGACATGA
>MGAJBKAG_00209	
ATGAGAATCTACGTTTTGCTTAAACAGGTACCCGGCACATCTGATGTGAAGATGGATGAAGAAACAGGGACAATGGTAAGGACTGAGCACAAAAACGTTATTAACCCTTTAGATGAGAATGCCCTTGCTGAAGCTATCAGGTTGAGAGACACAATACCTCAGGCAAAGGTTACGGCAATCAGCATGGGCCCGCTTCATGCCCAAAAAGCCTTGCGGGAAGCAATAGCCTTAGGTGCAGATGACGCGGTTCTGCTCTCTCACAAACATTTCGGAGGGTCTGATACTTTAGCGACAGGCAAGGCATTGGCACAGGCGCTTGTAAATCTGGCAGGCGGTTCCCTCGGCCCAGACGATCTCATTCTTTGCGGAGAACGTGCAACTGACGGAGAAACAGGGCAGGTAGGTCCTATGGTATCTGCAATTTTGGATGTTCCTGTAGTGACCTACGTCCGAAAGATCGTCCTAGAAGGCCGACATATTGTGGCTGAGAGGGTAGTAGAAGAAGGAACGGAAGTTGTCAGACTGCCTCTGCCTGCTGTTATAACTGTAGTAAAAGATATCAATCAACCCGGGTTTCCCACTCTTGCCGGAAAACTGAAAGCCAAAACTTGCGACATTCCTGTCCTCATACCGGATGATCTGGGCCTTTCCCGTGATGACATCGGGCTTAGCGGTTCACCGACACGGGTTGTCAAGATATTTAGGCCCAAGCTAAGCCGGGACACGGTTATCCATCAACAAGATACTAGTGGTGTTGCGGTAGATGCCCTTCTCGATTTCCTTGAAGAACGCGGCGTAATCTAA
>MGAJBKAG_00210	
GTGCTAGGTGAACAAAGAGACGGAGTGCTTCACCCTGTTACATTTGAGTTGCTTGCGAGAGGACGTGAACTCTCTGACAAGCTGGGAGAGGCCCTTTCCTGTGTGGTTCTGGGATGCGGAATGGAGCGGTTTGCGGAAGAGATAATCCAAAGAGGTGCTGACATCGTTTACATCGTGGACAACCCTATGCTCAGGCGCTTTCTGCCTCGTCCTTACTCAACAGTCTTAGCCAGGCTCATGAAGGAGGTAAAGCCTGAGATCGTCCTGGCTGCAGCAACTACACAAGGGCGCACTATACTGCCGGTTGTTGCTGCAAAACTCAACACGGGGCTGACAGCGGATTGCACAGGGCTTGACATAGATCCTGTAGACAGGACCCTCCTTCAGACAAGGCCTGCTATCGGCGGTAACGTGATGGCTACTATAAAAACACCTGTAGCAAGGCCGCAAATGGCTACAGTAAGGCCAAAGTCACAAAAGCCGCTGCCTCCCGATAAAACCAGATGCGGCCAGGTCGTATTGAAAACCTATGAGTCCGGCATCTTCGAAACCTGTGAAGAACTTGTTGATGTAGTGAAAGACAGAACTCAAGATGTAAACGTCCAAGATGCGGACATCGTCGTTTCAGGTGGCAAAGGCCTAAAGAGCAGAGACAATTTCCGTATGGTAGAGGAACTTGCCGAGCTCTTGGGGGCGGCAGTAGGAGCGACAAGGGATGTTGTGGATCTCGGCTGGGTTTCATATCCTCACCAGATAGGACTCAGCGGAAGAACGGTATCTCCCAAGCTTTACGTAGCCATAGGCATCTCCGGTTCAGTGCAGCACCTTGCAGGTATGCAGACATCTGAGACTGTTGTTGCAATAAACAAAGACCGTGATGCCCAGATTTTCAAAGTTGCTGACTTCGGTATTATCGGAGATTTATTCGAGGTCGTTCCTGAACTAATCAGCAAGCTTAAAGAGAGAAGTAACACGAAAGCGGGAAGGGAGGGTTAA
>MGAJBKAG_00211	
ATGTCAACGTACAACCGGATCACAGATGAGATCATACAAGAGCTGAGAGAAATCGTAGGGCCTTCCCATGTGGTGACTGATACAGAGAAAATGCTTCCGTATGCCCATGATGAAGTGTCTGAAGAGGCATACGTCAAAATGCCTGAAGTTGTAGTGAAGCCCGGGACGAAAGAAGAGATCGCATCCATCATGAAGCTGGCCAACAGGGAGATGATCCCTGTTACACCGCGGGGTGCAGGGACAGGATTATCCGCAGGGTGTGTCCCTGTATTCGGAGGGATAGTCCTTTCACTTGAGAGGTTTAGCCGGGTCCTCGAGTTAGATACACAAAACCTTTTCATGGTTGTAGAGCCCGGAGTCACCACCGGAGAGGTCCAGAGGCGGGCGGAAGATGCAGGCTTGTTTTATGCAGGTGACCCCTGTAGTGCAGAAAGCTCTCACATAGGCGGCAACATCGCTGAGAACGCAGGCGGTAACAGGGCTGTCAAGTACGGCACGACTTCCAGATATGTATACGGGCTTGAAGTCGTCCTTCCCGGCGGCGAGATTATGACCCTTGGTGGCAAGTGCGTAAAAGACGTCACAGGGTACGACTTGATTCACCTGATTGTCGGTTCTGAAGGGACCCTTGGAGTAGTAACGAAGATTTGGCTCAAACTCCTCCCCTTGCCGAAGTTCAGGGCAGACCTACTGGTGCCGTTTGCCACGATGCAAGAGGCAATAGAAGTAGTTCCGAAGGTTATGACTATGGGCGGGATTGTCCCGACGTCAGTGGAATTCATGGACAGTATGTCAATAAAAGCTGCTGAGCTCTATCTAAACCAGGTCCTTCCCCACAGCGATGCAGGTGCGTACATCATCATTGAAATCGAAGGCAGTTCCGAATCTCAGGTGGAAGAGGACTACGAAACCATAGGGAAGCTGTGCCTGGAAAACGGCGGGATAGAGGTATACGTGGCTGACAACCTGTCTACCCAGGAACGCATATGGAAGGCAAGAAAATGTGTGGCGGAAGCACTCCGCGTGGTAAGCCCTGTATATTGTATGGAAGATATCACTGTGCCGACAAGCGAGATTCCGGAAATGCTTAAGGAGATAACGGCTATTTCAGAAAAGTACGGTGTGAAGATACCGTGTTTCGGCCATGCAGGCGACGGCAATATCCATGCAACACTGCTTAAGGAAGACATGGATGACGCGACATGGGAGGATGTCAAGGAGAAGGTCTTAGAGGAGATGTATGCTGCCACGTATAAACTGGGCGGCAACCTGTCAGGCGAACACGGAATCGGGGCAAAGAGGCTCCATTTCATGGAGAAGTTCATGGACCCGGTGGCTGTCGATGTCATGAGAAGCATCAAGCGGGCTCTCGATCCAAACCTCATTCTGAACCCGGGCAAGATTTTCAGCCTGCAGCCGAAATGA
>MGAJBKAG_00212	
ATGCGGAAATACCATATCCACACTTTTGGATGCCAGATGAACGAGCATGATTCGGAAATCATCGCAGGAATACTGGAGGAGCGTGGATTTCAAGCCACAGATTCTCCGGACGATGCAGACCTGATAATTTTCAACACCTGTTGCGTAAGGGAAAACCCTGAGCGAAAGGTATACGGAAGGCTTGGGGATCTGAAGAAAAGGAAGATGGCAAATCCCGATTTGATAATCGGGGTAGCAGGTTGCATGGTACAGCAGCCCGGAGAAGTGGAGCGGATAACAAAGCGCTTTCCCCATGTGGACCTTGTCATCGGTACAATGAACATCCACGAACTGCCTGACCTTCTCGACCAGGTGGAAGCAGGGCACAAGGCTTACCGCATATTGGAGGAAGATCCTGAAGAGGGCGCAGGCGTCATGGAAGGGCTCCCGATACGTCGCGTCCCAGGCGTTTCCGCCTGGGTTTCCATTATCTACGGCTGCAACAACTTCTGCTCATATTGTATAGTCCCGTACGTGCGCGGAAGGGAGAGGAGCCGCGAGTTCCAGGATATTGTCAATGAGGTCAAAAGGCTGGGGCAGGAGGGATTCAAGGAAGTCGTTCTCCTCGGCCAAAATGTCAACTCCTACGGGCACGATCTCCAAGACGGACGCGATTTTGCTGATCTCCTCCGTGCTGTGGACAAGACACCCGGGATCGCCAGGATACGCTATATGACAAGCCATCCCAGGGATTTCACGGACAAACTGATTGAGACGATAGCCTCATCAGAGACTGTTTGCGAGCATTTTCACTTACCGCTCCAGGCAGGCTCAAACAAAGTGCTGGCTCGTATGAACCGCGGGTACACCCTTGAACACTACATGGATTTAGTGTCGAAGATACGAAAAGCAGTCCCTGAGTGTTCGATTACAACCGACCTGATAGTGGGCTTTCCCGGTGAAGATGAAGATGACTTTGCAGAGACTATGAGGGCGGTGGAAGAGATCCGGTTCGATTCTGCATTCACATTTGTGTATTCACCACGACGGGGCACAGCTGCAGCTTCAATGCCCGGCCAGGTGCCTGATGACGTGAAAAGCAGGCGCATCCAAGAACTGATTGATCGACAAAACGAGATTACCCAGGAGATTAACGACACTCTCCAGGGGAGGACCGTAGAAGTCCTTGTTGAAGGGTTAAGCAAGACAAATCCGTCAATGCTGTCAGGCAGGACTCGCACAAACAAGCTGGTGGTGTTCCCGCTCTATCCCGGAGTTACTCAAGGGGACCTGATAAACGTCAAGATTACAGAGACCCGTGCTTGGACTCAGATCGGTGAGGTGGTTTCAGTTTGA
>MGAJBKAG_00213	
TTGACCACTCCCATGATGAAGCAATATACTACCATCAAATCCCGGTATCCTGACGCGATTTTAATGTTTCGCCTCGGCGATTTCTATGAAATGTTCGGTGAAGATGCTGAAACAGCTTCGAGAATCCTGGAGATAACCTTGACTTCCAGGGAAGCAGGCCGCGGTAACAGGATACCTATGTGCGGGATTCCTCACCATGCTGCACATGCATACATAGGCCGATTAATCGAAGCCGGGTACAAAGTCGCCATATGCGAGCAGATGGAACCTCCCCGTCCGGGGCGAAAAGTCGTAAGGCGTGAAGTCGTCAGAGTTATAACCCCCGGAACCATCCTTGAGCCTGAGTTCCTCGAGGAAAAGAAGAACAATTACCTCATAGCTTTGGCAGCGCAAGGGAAGTCAGTAGGCCTTGCACTGCTTGATGTATCTACTGGCGAGTTTGCCATTACTGAGGCAAGAGGGGAACAGGCTGAAGAAACAATCCTTGCTGAGATTTCGAGCCTTAGTGCCAAGGAATGTGTAGTCACACCGAGTATTGCCGGAGATCTCAGCCTTCTTGAAAGGCTCAGATCGCTCTCAGGGCTTACCATGACTTATGTAGATGACAGGGCACAGCCTGTGATATCAGATCCCGAAGATGAACCTGTCTCTCGAACATCCGGGTCCAAGGCAGCGTTGGCAAAGAAGGCACTTACCGATCACTTCGGCTCACTCAGCCTTGAAGCTGCAGGTTGCATGGAATATCCCCTTGGCATGCAAGCTGCAGGGGTTCTTTTGCTGTACGCATCTCACACGCAAATGACATCGCTCTCTTACATTACAAAGGTCCGATGCTATTCAATAGGCGACTCCATGGCAATCGACCCGGAAACCCGGCGCAGCCTTGAACTTACAGATACCATCAGGCCAACGCAGCGCGGGAAGGAGCATACTCTCTTCAGGGTTATGGACCGCACTGTCACATCAATGGGCGGAAGGCTCCTTAGGAAGTGGATGGATCACCCGTCTCGGGACCTTGCCGAGATTAACAGGAGACTCGATGCAGTAGAAGAGCTCGAAGGCGATGTTATAAGGCGCAACGATATCAGGCGGGTTCTCTCCCGCATCCTGGATCTGGAGAGGCTTGCCGCCCGGATCGGCACAGGCGGGGCAAACGCAAGGGACCTTGTGGCGTTAGCCGAATCCCTCAAAGTCATACCCGAACTAAAAGGCATTTTAGATGGGACGACTTCCGATGCCTTGAAGGAGCTGGCTTTGGGGCTTCTCGATCTCAGTCAATTGACTGATCTTATAGGTTCTGCGATTGTCGACGATCCTCCGCATGTCTTGACTGAAGGCGGGATAATCCGTAAAGGATACAACGAAGAACTGGACAAGCTCAGCGATACCAGTCGGCGGAGCAGAGAGTTTCTGGCATCTCTCGAGGTATCGGAAAAAGAGAAAACAGGCATAAAATCGCTGAAAGTCGGCTACAACCAGGTATTCGGGTACTATTTTGAGGTTACGCGCCCTAACCTGCATCTTGTTCCGGAGTCCTGGATAAGAAAGCAGACTCTTGCCGGAGCTGAGCGGTTTATCACCCCTGAATTAAAAGAGCACGAGACTATCATTTTGAAAGCCAAAGAAAGAATGGCTACCCTGGAATATGAGCTGTTTTCAGAAGTAAGGGACAAAGTTGCGTGCGAGATTCCCAAGATTCAGCAGGTAGCAGAGGCTGTAGCTGAACTCGACGTATTTGCATCCTTTGCTGAGTCTGCAAATTTATACGGATACGTCCGTCCGGATCTTGACGAAGGTTTCGACCTTGACATAACCGGGGCACGTCACCCTGTGGTAGAACAGTCTCTTCCTCAAGGTGTGTTCATCCCCAACGATATCAGGCTGGATTCTGAGTCATGCCAGGTAATGGTCCTTACCGGTCCCAATATGTCCGGCAAGAGCACACTTGGGAAGACTGCGCTTCTCATTACTCTAATGGCGCATATGGGGAGCTTTGTTCCTGCCACATCCGCAAGGATTCCGCTGACTGACAGGATCGCGGTGCGCGCAGGCTCATCTGAAGAGATAGCTGAAGGTAAGTCCACATTCTTGGTGGAGCTTCTTCAGACGTCAATTATAATTTCTCAAGCCACGGAAAGGACCTTGATATTCATTGACGAGCTCGGCCGTGGAACCAGCACTTACGATGGAATGGCAATAGCTCAGGCCGTAATTGAGTACATACACGATAAAATCGGGGCGAAGACTATCTTTACAACCCATTTCCACGAACTTGCTGCACTTGAAGATAAGCTGGACAGGGTCAAGAATTTCCGTATAGAAGCTGAAGAGCGCGGAGGAGAGGTGGTATTCCTCTACAAGCTGAGTCCGGGAGGATGCGACAGAAGCTACGGCATTAACGTGGCAAAGATGGCAGGGATGCCTCGAGACCTAATAAGGAGGGCAAATGCCATTTTAACAGAACTTGAGAGGCGAAGCCCTTCCCGGCCGCAACAAATGAGCCTCCTTGCCGTCCTTATGGACGGTCAAGGCACTCTATCTCCGCCTTCTGATCACGACGGTATTATAGAAGAGATAAAGAAAATGGACATTGATTCCATGACACCCCTGGAAGCCCTTACGCGTCTTTCAGACTTGAAATCGAAGATTGAAGGGAAAGAGAACCTGTGA
>MGAJBKAG_00214	
GTGAATCCGGAGAGGGAAATAGTAATCCTTGATGAGGACACTATTAATAGGATTGCAGCCGGCGAAGTTGTGGAGCGGCCAGCATCAGTAGTGAAGGAACTGATAGAAAACGCCATTGATGCAGGGGCGACTGAGATTGTCGTCGAGACAGAGGGACCGCCCGGAACGTTCATTAAGGTGTCTGACAATGGGAGAGGCATGAGCCGGAGTGATGTGCGCCTTGCTTTTATGCGCCATGCTACAAGCAAGATAAGGACGGCTGATGACATCAGAACCGTGCTGACCATGGGGTTTCGCGGGGAAGCCCTTCCCAGCATAGCTGCGGTGTCCCGGATAGAGGTTATCACCTGCCGCAAAGAGGATCCCATTGGAACGAGAGTCATATTCCAAGGAGGCGCTGAGGTTTCTGAAGAGGACTACCCCAGGCAGGTCGGATCAACTCTCATATGCAAAGACTTATTCTACAATACACCTGCCAGGCGCAAGTTTCAGCGAAGCCCGTCCACAGAGGCTGCATATATCCGCGACGAAGTGGTAAAGTCGGCCTTGGCGCAACCTGATATTCGATTCCGCCTTGTATGCGACGGAAAGGTCGTGTTCGTCTCCCAGGGCCAAGGGGACAAACGTAATACCATTGCTTCAGTTTACGGTACAGAGATTGTCAAAGGCTTATTACCTATTGCCTCAGGCGCCGGAGACACCTATATTGAAGGTTTCATTACTCCTCCTGATGTCTCAAGGGCAAGACGCGATATGCAACACGTATTTGTCAACTCCAGGCCTTGTGTTGTCCCGGCCCTTGCAAGGACTGTTGAGAATGTCTACGGAACCAGGCTGCCGCAACGCCGCTATCCTGCAATCTTCCTGTGGGTTCAGACTGATCCTGCATCTATTGATGTAAACGTCCATCCTGCAAAAAGGGAAGTAAGGTTCTCCAAGAACCACGATGTTTTCCGTCTGGTAGCACAGGCTGTTTCATCTGCGCTGAGGTCGCACGGAGTTGAGCCGGGCATCAAGTGGAGGATAGATCCGGGTGGCATCAGTCCTGAGTATACACAGGGTATCCCAGGCTTAGATGCGGGCGCAGGCGAAGGCTTACTAGCCGGTACAGGCAGGACAGAAGACTCGCACATCTATTACTCTGCAAATTGCCACAGTGAGGCAGCCCGCGGACAGTTCAGGCCCATCGGGATATTCAAGGACACATATATTCTGGCTGAAGACGAAGAAAGCGAAGATCTGGTGATTATTGACCAGCATGCTGCCCATGAGCGGATAATATACGAAGAGGCCTTACGTGCGTTGCTTGACGGGGCAAGTATCAATGTGCAGACTCTTATTCCGCAGCTTTTGGAATTACCGGCGGGTGTTGTTTCGGAAGTCGTGCCGTACCTTTCCGAGCTTAGGAGGATAGGTATTATCCTCGAGGAATTCGGTTCATCGTTTTTGCTTTTGAGGGGTGTGCCTTCTGCATTAACCGAGTTCTCAGGCACGGATCCAATGGGCGCCGTCTCCTCTGCCATCGAGCTGTTTGCAGATGAGATATCTTCCGGCATGGATGATGAAAGCGTAAGACAGCGCATTACTGACCTGTTGAGCCGTGTAGCGGCTGAGCTTGCATGCAAGGCTGTAGTCAAAGCCCGCGACCGGTTAGAGCCTGAGGAAGTCGCGAGGCTCCTTTCTGATCTGGCATCTTGTCGAGATCCTTACTCCTGCCCCCACGGACGCCCGACTCTCCTTAGGATAAGCATGGATGAACTGGAGCGGACTTTTCGGAGAAAATAA
>MGAJBKAG_00215	
GTGAGTGCGCCTGATTGGCTTGTAGTGATTACAGGCCCTACTGCAGTGGGGAAGACTGAGATATCTATAGGTGTTGCAAAGGCACTTGACGGCGAGATAGTGTCCTGCGACTCTATGCAGGTATATAAGTACATGGACATCGGTACTGCAAAAGCCGGTAGCGAAGAGCAGAGGATGGTGCCACATCACCTTATCGATGTTGTGACTCCTGATGAAGATTTCAATGTCGCAAGATTTCAAGAACTGGCTGAAACCGCCATCTCAGATATTGCGTCCCGAGGCAAAACCCCGATCCTTGTGGGTGGGACAGGCCTTTACATCAAGGCAGTGGTCGATGGATTCCTGTTTCCCTGGGAAGGTGCATCACCTGAGATCAGAGGGTCTCTTGAACTGGAGGCTAAAGAGAAAGGAAATGAAGCACTCTATGCCAGACTTGAACAGGTAGATCCCGCTGCTGCCAAAAAGATACACCTTAACGACACAAGACGGATTATCCGCGCGCTTGAGGTTTATCTTACTACAGGCCGTCCTATTTCAGAACTGTGGCGAGAAGGGAAAAGAAGAAAGAGAGCCCGTCTTGACAGGCTGGTCATGATAGGTTTGGTTCGAAAAAGGGAGGAACTCTACAAGAGGATAGATGCCAGATGTGACAAAATGATGGAACTCGGCCTTGTCAAGGAGACGAAAAGGCTCCTGGAACAGGGTTACAGCAGGACATTAACTTCCGGACAAGCCCTGGGATATAAAGAAATCGTAGGGCATCTGAACGGGGAATACTCCCTTGAAGAAGCAGTGGACCTTATCAAGAGAAACACAAGGAGATACGCCAAACGGCAGCTGATTTGGTTCAGGGCTGACCCGCGCGTGCAGTGGTTGGATGTAGGTGTGTTTGATTCGGCTCACGAGGCCTCAAAATGTATTCTTGCATTGGTCAAAGGAAAAATGGCTGCAATGTAG
>MGAJBKAG_00216	
GTGAATAAACAGGCACAAAACCTTCAAGACAGATTCCTCGGTCTCATTCGTTCACAAGGTATTCCCGTAACAATTTATTTGCTCAATGGGTATCAGATTAAAGGTCAGATCATAGGATTCGATAGTTTCACATTAATGGTAAGTGACGGCACAAAGCAGGACCTCATTTATAAACATGCCATCTCCACGATAACCCCGACACGCCCTGTGAATTTCACACCTATCGAAGAAAAAAGCGAAAACCCCTAA
>MGAJBKAG_00217	
ATGGGAATCTTTATCTTAAGGGGGTGCGGGCAGATGGTTTTTCGTGCGTTGTCGAGACTGGTTTTACGCATGGTGCCTAGAAGGCAGCGCTCGGCCATTCCGAGCCAGAGAGGCTCCGACCCCCAGATTTCACTCACAGGCAAGCTAAGCAAGAATCTCAGAGAAAACGAATCCCTCATCAGAGACACATTCGGAAACAGCAGCGACCTTGTTATCCGCAAGTTAAGGTTTGGGAGCGGCCCGGGCATAGCTATGTTGGTCGTCCATATAGACGGATTGGTTGATTCCGCCCTAATCAGTGACGCTGTGATCAGGCCGATAGCGGTAACTCCCGAATTCTTTGAGATGGATAAGCAGTCTTCTGCTAGAGTTCGAGATCGGATAAGAGACGGCTTGATTTCAGTGTCAGATATAAGCGAGGTCTCGGATAAATCAGACTTCCTCACCGCCATTGCTGAAGGTAAGTGCGGGATAATCATAGACGGAAGTCCCGATGCGTTCGTATGTGATATCGGCGGATTTGAGATGCGCAATCTTGAGGAGCCCATGAACGAAGTTGCCATTCGCGGGTCCAGGGAAGGGTTCTGCGAGGTTTTGCGGGTTAACACAAGCCTGCTCAGGCGTAGGATCAGGAGTCCCCGCCTTTGGATAGAGGAATTCGCAGTCGGGAGAATCAGCCGTACTCAAGTGGAAATCGTCTACTTAAAAGGTATTGCCGACGAGAAGTTGGTCCAGGAAGCCAGAGAAAGGATTAGGAGGATCGACATAGACAGTATACAGGAAAGCGGTCAGCTGGAAGAATACATTGAAGACGCGCCCTATTCACCTTTTCCGACGATCCTTCGTACAGAGAGGCCTGATCGGGTAGTAGGCGGGCTTCTTGAAGGTAGGATCGCAATTCTTACAGACGGCACACCGTTCGCTCTTATTGTCCCTGTTACAATAACTATGTTTCTTACATCTCCTGACGATTATTTTGAACGCTCTTTTATAGCGTCTGCAGAAAGACTGATCAGGCACACTTCGTTCTTTGTCGGGCTTTTTCTCCCTTCATTGTACGTTGCAGTAACTACGTTTCACTATGAAATGCTACCTACCACCTTAGTTATTGCCATAGCCGCTCAACACGAAGGGATACCTTTTCCTGCGGTATTTGAGGCTTTTCTCATGGAGGTATCCTTTGAGATATTGCGAGAAGCGGCTGTGCGGCTGCCTAATGTGTTCGGGCCTGCAATAAGCGTAGTCGGAGTTTTGATCTTGGGAGAAGCTGCGGTTCGTGCAGGCCTTGCTTCATCTGTTATGATAATAATCGTTGCTCTTACAGCTATTGCGTCTTTTGTGACACCCATCTTCAGCCTCTCCGTTGCTGTCAGGCTGCTCCGTTTCCCCATGATATTTCTCGCGGGTTCACTGGGCTTGTTCGGAGTTGTATTCGGGTTTTCTATAATGGCAATCCATCTGGCTTCTCTTCGGTCATTCGGTATTCCTTACCTTGCTCCTATTGCACCTATTGTTTCGTCTGATCAAAAAGATGTATTTGTCAGGCTGCCATGGTGGAAGCTGGATACCCGTCCTGAGTTTACAGGTAAAAGGGATGTTAGGAGACAAGCAAGAGGCTTGAAGCCCCATCCTCCGGAACCTCGGAGAAAACAGGCTCCCAGCAGCCAGAGGAAGAAGAGGTCAAGATGA
>MGAJBKAG_00218	
ATGAGTGTTCTCGAAGGTGGGAAGATATCAGGCCGCCAGTTTATGGCTGTGTTAACTATGGTAAGACTGGTTCCTGTTACTTTAGTGTTTTCTATGGTAACCAGTGCAAGCAACCCTCAGGATGCGTGGATCGCCAGTATCATCAGCGGTGTTGTTGCGATTCCTTTTGCTATGCTCATAGCCAGATTAAGCCTGAAGTTTCCGGAAAAGACGATTATTGAATATAGCCAGATTATCCTCGGACCCGTCCTCGGGAAGCTCGTTGGCCTGGTCTTCCTTTGGTTTTCCATACAAACCTCTGTGAATATTATCCGCGCTCTGGGTGAAGCATACGCTATTGCTATCATGCCTGAGACCCCTATTCAGACTTTTATGATCATGTTAGCTATCATGAGCTGCTACGCTGCAAGATCCGGACTTGAGGTGCTGTCTCGTCTTGGAGAGGACACATTATTCATCGTTGGGTTTATTTTTCTGGTTGCGTGTGTGCTTCCGTATAACGCTATGCGGCTTGAGAACTTGCTGCCGGTTCTCGCCAAAGGTATGTCCAGTCTCATCCCCCCTGTCGTTGCAAGCCTTGGCTACTACAGTCAATTCATCATGATCGGTATGTTAGTACCCTATCTGGCCAAGCCGGAAGAAGCCACAAAATACGCGATATATGCAGTCCTTATTTCCGGCTTTCTTACAACAGCTGGATGTGTATCAGTAGTTGCTGCCCTGGGCACTACGGCTAACTCATGGACTCTTCCGTTATTCAGTCTTGCCAGGTTGATAAGCTTAGGAGAATTCTTTGAAAGGATAGAGGCAGGAATAATGGCAGCATGGACGCTGAGCGCCGGGATCAAGTTAGCCTTGTTTCTGTGGGCGATATCTGTGGGAATAGCTCAGCTGTTCAACCTCAAAAGATACGAGCCCCTGGTATTTCCCCTTGCTGCGGTATTCATTCCCCTTGCACTAGTTGCCTTCGAAAGTATGGTAGATCTTGAAGACTATCTCTCCAAAGCAGACGCTGTGGCTGCCGTAATCATAGCGGTAGCGGTCATCGCACTTCTGTATGCAGGGTTAGGTGTCCGATCCTTTCTCTTCCCTGGGAAGGAGAAATACAGATGA
>MGAJBKAG_00219	
ATGAAACCTTGGTGCATACTGCGTGCCGCGGCAACCGTGTTACTGGTCTTAGCAGTTATTTCCTCTGCGGGGTGTTGGAGTAGAAGAGAGATACAGGAGATCGGTTTTGCCCTCTTGATCGGGTTAGACCATGCTGCAGAGGAAGGGAAGGTTATGATTACTGTCCACATAGCAAAGCCATTTTCTTTGCTGGCAGCAGGTGCAGGTACTGCCGAGGAGAAGGCTTACTGGCAAGTAAGCAGCACAGGCCGTACTGTATTTGATGCCTGGAGGAACCTCCGCCAGCAGTCCCCAAGGCGTCCTCTTTTGCACCATAGTAGATTCATAGTCTTCGGCGAGGAATTCGCCAGAAGCGGTATTCGTGAAGCGCTAGATTTCTTTTATAGAGAAGGAGAGGTCAGGGAGACAAATTTTGTAGTTGTGGCAAAAGGAGCGAAAGCCTCGGAATTTGTCTGGGGCGAATATGAGCTTGAACCCATGCCTTCCCGAGGAGCACTGGGCGTCATAAAGCAAGTAGCCCAAGAGCTTTCTACAATTGTCATGGTAACTCTGAACGACTTTCTTCAGATGATGGAAGCTGAAGGAATAGAAGCTGTAGCTTCCAGAGCAGAACAGGTCTGGCGGCCTCCTTCCCAGGATCCCAGGGGACAGTTGAAAAATGAGGTAATCGCAGTAAGCGGGAGAGAAACAGGGGCTGCAGCATTTAAAGGAGACAAGCTTGCAGGGTGGTTGGACAAAGTTCAAGCCAGGGGCCTTCAGTGGGTAAGAGGGAAGGTAAGATCCGGCATTTTGCTCATCGAGCAGCCGGGTAAAGAGAATAAACTGGCGAGTATTGAGATCTTAAGAGCTACTTCAACTGTAACCCCAAAGATTTCGGAAGGGCGTCCGTCTATACAGATCAAGGTTGACGCCGTAGGAGTCATCGGCGAGGTACAGGAGTACCTCGATCCTATGGCAAGCGAAGAAATATGGGCGTCCATGGAAAGAAGGATGGCTGAGGCCATACGCCATGAAATCGAAGCTGCTCTGGACATTGCGAAGCATGAATTCAATTCAGATATCTTCGGTTTCGGAGCGGCGTTTGCAAGACGGTATCCGAAAGAGTGGGACGGGTTAAAGCGCAAGTGGGACGAAGAATTCCCCAAGCTGGACGTTGAGATCGAGGTGAAAACAATAATCAGGCGTTCAGGTTTGACCCGAAGAAGCATGCAACTTGTTCGTCGTAAAGAAGAGGTCTAG
>MGAJBKAG_00220	
ATGCAAACCGTTATCTGGCTTACATTAGCATTTGCTGTACTCGGTTTCTTTGAAGTTCTGCAGCTCTTGAGAAACAGGTTTTGGCGAGACCTCGTAGTATTCGGTTTCCTCCTTATACTCGGGTTTGTTCTGTGTCTTTTTGTAACCTTCGAGATCTCTATGCCGAATCCTGTGACGATAACAAGGCTTATTACCGCACCTATCCTAGAGCTCCTTGGAATCCCCGTTCATTACAGGTGA
>MGAJBKAG_00221	
TTGCATCTTAAAGAGGGATGTGTTATAGGATTGGTGAAACTGGAGTCAATATCGAAGACCTTCACTACTGAATCGTCGAAAGTAGTTGCACTGGAGGACGTAAGCCTTCGCGTGGCTCCCGGGGAGATCTTCGGGATAATCGGGCTTTCCGGGGCCGGGAAAAGCACCCTTGTCAGGTGTATTAACATGCTGGAGGTACCTGACAAGGGCAGAGTGTATGTGGACGGGCTGGAGATCACAGGCTTGGGAAGTAAGGAGCTTCGCGAAGCAAGAAAGAAAATCGGGATGATATTTCAGAATTTCAACCTGCTGTCGTCTCGAACGGTTTTGGAGAACATCGTCTTTCCTTTAGAGATCGCCGGATTAGAGAAGGAGAAGAGGCTTGAGAAAGGCAGAAACCTTCTTCAACTGGTAGGGCTTGAAGACAAAGAGAAGGCATATCCCTCTCAATTGAGCGGCGGTCAAAAGCAGCGGGTAGGTATTGCGCGGGCATTGGCAAATGACCCTAAAGTCCTCTTATGTGACGAGCCCACATCGTCATTGGATCCGCAGACGACACGGTCCATCTTAAAGCTTCTCGACACGATTAACAAGGAGTTTGGGTTGACTATCATCCTGATAACTCACGAGATGGATTCGATCAGACAGATATGTGACAAGGTAGCCGTCATTGCAGACGGAAGAGTCGCAGAGTGCGGCAAGGTTGTTGACATATTTACCTCACCGAAGCACAAAGCAACAAAAGCCTTGATTCGGGGAACCGGCCACATAGACACCCCTGATTGGGCAGTTGAGATCCTGGAAGCATCTTCACAGGCGCCTGACAGGAAACTGGTGAGGCTTTCCTTTGTAGGAGAGTCAACAGGACGTCCTGTAGTTTCATCTATCATTCGCGATTTCGGGGTGGATATAAATATCCTTACCGCTCAGATCGATCATATCAGGTCAGCCCCGTTCGGTGTAATGTTGGTGGAGCTTTCCGGTGACGATGATTCAGTGGAAAAATCCCTGGATTTCCTGAAACGAATCGGCGTCTCTGTTGAGGTCATCGATGATGTCAGTGATTTCTTGGCTAAGGTAAACGGAAGGTAG
>MGAJBKAG_00222	
GTGTTTAACCATCGTTTTGTTCAGATTATCGCAGGAAGCCTAGGTGAAACTCTCTACATGGTGGGAGTCTCCTGTGCACTGGCAGTTGTATTCGGATTGCCTATCGGGGTGATCCTGGTAACTACGGAACGAAAGGGTATTCTTGAGAATCCCGGCGTTAACCAGGTTTTTGGAGTCGTCGTCAATATCGGAAGATCGATTCCTTTCGTGATCTTGATGGTTGCGATAATGCCTTTTACACGGCTCTTGACAGGCACTTCCATCGGTACCACTGCTGCAATCGTCCCTCTGACCGTAGCTGCCATTCCCTTTGTGGCAAGAATGGTTGAAACCTCGCTTCGCGAGGTTGATCAGGGTGTCATCGAGGCAGCTCAGGCAATGGGTGCATCTCCCTGGGAGATAATATCGAAGGTGCTCATTCCGGAAGCAATGCCTTCACTTATATCAGGGGTGACAATCACAGCAATAAACCTGATCGGCTATTCCACTATGGCAGGGGCCATAGGCGGCGGCGGATTGGGGGACCTTGCGGTGCGGTACGGTTACCAGAGGTTTCGGGGAGATGTGATGTTTGCAACAGTAGTCATCCTCGTCCTCTTGGTGCAGGGAGTTCAGATGTTCGGCGGCACACTGGCAAGAAGGGTAGAGAAGAGGCGAAGTTAA
>MGAJBKAG_00223	
ATGAAGAAGACTCTTATCGCATTTCTAGTCGCAACGCTGGTTCTGTGGGTCGGAGGAGCGAGCAGTCAGGCATTGGCACCCGTAGAACTGAAGGTAGGTGCGACACCTGTCCCACACTCAGAAATCCTTGAGGTTGTAAAGCCTATTTTAAAGGAGAAAGGGATTTCCCTGAAAGTCATCGAGTTTACTGATTACGTTACCCCTAACCTCGCGTTAAATGACGGGGATATTGACGCCAACTATTTCCAGCACATCCCGTACCTGGAGGAATTTGCCTCAGCCAGGCGGCTTGATATCACTTATATGGCCAGAGTCCACATTGAGCCTATGGGAGCGTATTCAAAGAAGGTCAAAGACCTTGAGGACCTGACAAACAGGGCTAAAGTGGGGATTCCCAATGACCCGACGAATGGAGGAAGGGCGCTCCTGCTTCTGGAGAGGGCAGGTGTAATCGAGCTTGATGATGAAGCTGGCATCACTGCAACCAAGTACGATATAATCTCAAATCCCAAGAACCTGCAAATCATTGAGCTTGAGGCAGCACAGCTTCCAAGATCCCTTGAGGACCTGGATCTTGCAATAATCAACTCCAATTACGCCCTTGAGGCAGGGCTTGTTCCGACTCGCGACGCTCTTATAATAGAGGATGCCAATTCACCGTACGTGAATGTCTTGGCTGTAAGGGCAAAAGACATAGACAATGAAGCCCTCAGAGAGCTTGCAATGGCTTTAACCTCGGAGCAGGTAGCGAAGTTCATAGAAGAGAACTACCCGGGCTCAGTTGTGCCCGCTTTCGGGCTGGACTTCTAA
>MGAJBKAG_00224	
ATGGCGTTTGAAGGCGCAAAAGCCATGCTTGGTGAGGCCGTAGTCAAGCAGTTGCTCAGGTACTTGACAAACAAACCTGAGGAGAACCTTGTTAAGATTCTCCAGTGGGGGGAAACCCTTGCGCGGGAACCTATGCACAAACAATACGCGCGTTCATGGATTAATGCCATGAAAGATGAAAACAACAACTGGCGTAAACTGGCTGTCAGAACCCTCAAGCAGGTTTCTCCCACTGTCCGCGATAAAACCGGCATCAATTTCTTCATACACGCCGGCTTGCTGGCGCCCACTTACCGCAGGCGCAGCGAGGAGAAGTACGGTGTCCATATACCCTGGGCAATGTTGATTGACCCCACAGGCAAGTGCAACCTCAGGTGTAAAGGCTGCTGGGCAGCTGAGTATGACGTTACAAAAGACATGGATTATAGTACTTTGGATAGGGTTATCGGTGAAGCTCAAGACCTCGGCATCCGTTTCATAGTGGTCTCAGGCGGTGAGCCTACTATCAGAAAAGATGATCTTATGGCTCTGGCGAAGAAATATGATGAGCTGGTATTTCACGTCTTTACAAACGGCACCTTGATTGACAGGGAAACAGCACAGGAATTCGCTGACATCGGCAATTTGACGTTTGCCATAAGCATTGAAGGCTTCGAAGATGAGACTGACGCAAGGCGCGGCAAAGGAGTCTTCAAAAAGGTTATGCAAGCCATGGATAACCTGCGTGAGGCCGGTGTTGTCTTCGGGTTTTCCGCTACATATAACCGGGAAAACACAAACACAATCGGCAGCGATGAATTCATAGATTTAATGATCGATAAAGGCTGTATCTTCGGCTGGCTCTTTACCTACGTTCCGGTTGGCGGCGAAGCTGACCTTGAATATATGGCAACCCCTGAACAAAGGGCTTACATGTATGAGACGGTTAACAGATGGCGTTCGGAAAAACCGATTTTCATCGCAGATTTCTGGAATGACGGCGCAGCTACCGGAGGATGCATTGCAGGAGGACGGTGCTACTTCCACATCAATGCCACAGGTGAAGTAGAGCCATGTGCATTCATCCATTATGCAAACATGAACATCAAAGATACAACTCTGTTGGAAGCATTGAAATCACCCCTCTTCAAGGCATATCAAGAATCAATACCTTTTAACGAAAACCCCTTAAGGCCTTGTCCCATGATTGACAATCCTGAAAAACTCCAGAGAATAGTTGAGGAAACAGGTGCGTATCCCACCCAGGTTAACAATCTGACTGCAGCTGCTCTCTGTCAGCCTCTTCATGGGTACGCAAAAGCATGGGGCGAAGTGGCAGACGGTATCTGGGAGAAGAATAGTGCGAAAAAAACGGAAACGGATAAATGA
>MGAJBKAG_00225	
TTGGAGAATTCCAACGTAAGGAATTTCTGCATAATTGCCCATATAGATCATGGAAAGTCTACGCTTGCAGACAGGATACTGGAAGCTACATCATCCATTTCTCAGCGCGGAATGACTGAACAGGTCCTTGACAGCATGGACCTTGAGCGGGAACGGGGAATCACTATTAAGGCCAAGGCAGTCCGGCTCGAATACAAGTCTTCTGAAGGAAAGGACTATGTCTTTAACCTTATCGATACTCCGGGGCATGTAGACTTCAGCTATGAGGTTTCTCGCAGTCTTGCCGCGTGCGAAGGTGCTATACTTGTCGTTGACGCATCCCAGGGAATTGAAGCCCAGACCCTTGCCAATCTCTATCTTGCGATTGAGAATGACCTTGTGATAATCCCTGTGATTAACAAGATAGATTTACCAAATGCAGATCCGGAAAAGGTTGTTAGGGAGCTTCAAGATGCTATCGGATTTGCCAGGGATGAGTTCATATTTGTTTCAGCGAAAACCGGGGACGGTGTACAAGAGGTGTTGGAGGCTATTGTAGACAGGATCCCTCCTCCCAGCGGAAATAAAGAGGCTCCATTGAGGGCGTTGATATTTGATTCACACTTTGATCCCTATAAGGGAGTCATAGCATATATAAGGATTGTAGACGGCCATATTGCGCCGGGGATGCCAATAAAGCTGACGGCAACGGGTAAAGAATTCGAGGTAATGGAGGTAGGCGTTTTCAAACCGGATATGGATGAGACTGAGTATTTGTCCGGAGGCGAAGTTGGGTACGTAGCGGCAGGGGTAAAGAACGTCCAGGACATGCGCGTTGGCGATACGATTACTTCTGCCGCGTCTCCTGCAGAAGAGCCTCTTCCCGGATACCGGAAGGTAAGGCCTATGGTGTTTTGCGGGCTTTATCCTGTAGAGGCAGGTCAGTATGAGAATCTTCGTGACGCACTAACCAAGCTCAAGTTAAACGATGCTTCTCTCGTGTTTGAGCCTGAGACGTCTGTGGCTTTGGGTTTCGGTTTCAGGTGTGGTTTTCTCGGGCTTTTGCACATGGAAATAGTCCAGGAGCGCCTTGAGCGGGAATTCGATCTTAGCTTGATAACAACAGCGCCCAGTGTGATATATCGGGTCAGGCTAACGTCCGGAGAAGTTGTTGAAATCGACAACCCGTCTAAGTTGCCTCAAAGCACGAAGATCCAGGTCATTGAAGAACCCTTTGTGAAGGCTACAATCATCACCCCTTCCGACTATATCGGGCCTGTAATGGAGGTCTGTCAGGAAAGGCGCGGCGAGTACAAGGATATGGAGTATTTGAGTGAAAACCGCGTCAGGCTTACTTACGAATTGCCTCTTTCTGAAATCCTCCTGGATTTCTTCGACCGGCTGAAATCACGGACCAGGGGATATGCATCTTTGGATTATGAATACATCGGGCATGCAGAGTCCGACCTTGTGAAGCTGGATATCCTCCTCAACAACCAGCCTGTAGATGCGCTTTCCAGCATGGTCCACAGGGAGAAGGCCCAGGAGCGCGGAAAGCAGCTGGTGGAGAAGTTGAGAGAGATCATTCCAAGGCAGCTTTTTGATGTGCCGATCCAAGCTGCCATCGGGTCTCAAGTGATTGCCAGGGAGACCGTGAGGGCGGTTCGCAAGAATGTGCTTGAAAAGTGCTATGGAGGGGATGTCTCACGAAAGAGAAAACTTCTGGAGAGGCAAAAGAGAGGGAAAAAGCGCATGAAGCAGTTGGGGAATGTGGAGATTCCCCAGGAAGCGTTCATGGCTGTCCTCAAAGTGGATTAG
>MGAJBKAG_00226	
TTGAGCTCCTTCCATGATGCGGAGGGGGTTTCCGGCAGGTACCTGGAAGCGCTGATTAAGGAGGCGGAGATCCGGTCTGCTTGCGTAAGAGGCCTGGGAGGAGAGGCAGTCACCCTTTACCTCGGAGGAGGAACTCCCACGTCTCTTTCTGAGAAATCCCTGGTGCGACTTATTACCGAGATCCTCAAATCGTTCCATGTGGCGCACGACATAGAAATAACGGTAGAGGCCAATCCGGAGACGCTGGATTATGAGAAGCTCCGCTGTCTCAAAGATATCGGGGTGACGCGCCTTAGCATAGGAGTACAGTCACTTGATGACTTGCTCCTCAAGAAGCTGGGGCGTTCCCACAGCGCGTATGATTTTGTCCTGGCGTTTCGGCGTGCCAGGGCTGCCGGGTTCCGCAATATCAATATGGACCTCATATACGGAATCCCAGGCCAGACGGTGAGAGACTGGAACAAAACCCTCGACCGGGTGCTGGCCTTAAGGCCTGAACACGTCTCTGCCTACGGACTTATGCTTGAAGAAGATACTCTACTGTGGCACAGAGTGAAGTCGGGGTTTGAAGCCCCTTGTGACGAAGATCTCCAGATAGACATGTACTACCTTGCTAAAGACAGGTTGGAGCAGGCAGGTTACAAGCATTATGAGATATCCAATTTCGCTATGCCGGGGTACGAATCACGCCACAACACCATCTACTGGAAGTTTGAGCCCTATATCGGCCTTGGGGCAGGTGCCCACTCATATGTAAACGGAGAAAGGTGGAGCAACCTTTCGGATCCTGTGGACTACGCAAATTCTATCTTCAGCCGGGGTTCAGCGGTTTCAGAAAGAGAGGCCTTCTCTAAGGCAGACGAGATGTCAACTGTAATGATTATGGGCCTACGGATGGTTGACGGAGTGTGCGATAGCGAATTCTCGAACCGTTTCGGAGTATCCATTGATGATGCCTTCGGAGAGGCTATTGGAAAAGGAGTGGCCTTAGGGCTGCTTGAATGGGATGGGACACGGCTGCGGCTTACAAAACGCGGTTTGATGCTTTCCAATGAAGCTATGCGTGAATTCCTTTAG
>MGAJBKAG_00227	
ATGGCAAAGATTGGCATAATAGGAGGGTCCGGATTCTATAAGCTTGAGGGTTTGCCTGTGATTCAGGAAGAGGCCGTTACCAACGAGTATGGCACAGCTCGCATCTCCATTGCAGAATACAAAGGCGACGAAATAGTCTTTATGGCAAGGCACGGGGCATCCCATTCAATTCCTCCTCACTTAGTTAATTACAGAGCGAACTTAAAGGCCATGAAGGATCTGGGTGTTGACTACATTATGACGACTGCAGCCGTCGGTTCATTACATATGCTGCTCGCGCCGGGTGAGTTTGTACTCCTATCCCAGTTCATAGACTTTACAAGGCAAAGGGTTGGGACATTCTTTAACGAGGTAGATCCTAATTTCAAACACGTTGACGTTACAGAGCCTTTTTCAGGCTTCCTCAGGGAGAAGATTCTAACGGCGGCTAAAGAAAGGGATATCCACATCCATCCGTACGGGACGTATGTGTGTTTGGAAGGACCCAGGTTCGAGACTGCTGCCGAGATTTCAATGATGCGCCTTTTAGGCGGGGATGTTGTGGGAATGACAGTCGTCCCTGAAGTTGTCCTCGCAAGAGAACTGGACATTGACTACGCCACTGTAGCAGTTGTAACAAACTACGGTGCCGGGATGGCGCCTGGCAAGGTCAGCCATGAGGAAGTCTATGAGGTTTTCGGCCAGGCCAAAGTCCGTTTGCAAAAGCTAATAATGGCTGCATTGGACGTTATCGTGGACGGCTAG
>MGAJBKAG_00228	
ATGCAATACGAAGCTCTTAGAAATGAAGTTGTCGAGACAGCCAGGTCAATGCTGGAGAAGGGACTCACAGTAGGCACAGGGGGCAATGTCAGTGTCAGGTGTCCTGATTCTAATAGGTTTCTGATTACCCCCAGCAGCCTCCCGTACGAGACTTTGGTGCCTGAGGATGTAGTTGTAGTTAACCTGGAAGACGCTTCCTACGAAGGGCGCAACGTCCCGTCTATCGAGTATCACCTGCATAGAAAGGTTTACCTGGCGCGCCCTGATGTCAGCGCCATAGTCCATGCACATCCGCCGGTTGCGTCTGTCCTTGCAGCGTTGCGTAAGCCGCTTCCTCTCATTATCGACGCGTGTACATACGCATTCAAAGACGAGGTTAAGGTCGCAGAATACGGGAAACCGGGGACCATCGAACTTGCCGAGAATACAGTCCGTGCACTTGGCGATAATACCGGAGTTATCATGGCTAACCACGGGATCCTGTGTGTAGGGGAAAACCTCGAAGAGGCCTTAGGAAGGTGCGAGGTCTTGGATAAAGCTGCCTTGACGTATATCCTGTCTTTATCCATAGGCACGCCTGTTTGTCTCGAACCGCTCTGTGACCAAGACTGA
>MGAJBKAG_00229	
ATGTCTGCTTTTGAACGACGAAACCCCAACCTTGTACTTGTCGGCCTGGAAGAGGGTCGGCTGAGCCCGGTAGAAGCTATACAAGCGTTAAGGACGTCTTCTGATCCCTATGCCCGGAAGAGACAGATAGATGTCCAAACCCCTGACGCCGGCGAGTGGAGGCTGAATGATGCCCTCGCCGAACTGGACAGCCTGATAGGCCTCAACCAGGTTAAGGCCTTAATCCGCGAGCTGGTAGCGTACGTCCGGATCCAGCGGATCAGAGAAACCCGCCAACTTGCATCAGAATCATTGGTCTTGCATATGGTATTTAGCGGTAATCCGGGTACAGGGAAGACCACTTGCGCCCGCCTGATAGGAAAGATCTTTCGTGAAATGGGTGTTTTGGAAAAAGGCCATCTTGTGGAGAGAGAGCGGGCAGACCTTGTCGGAGAGTACATAGGCCATACTGCCCAAAAAACCCGGGACCAGATTAAGAAAGCCTTAGGCGGCATACTCTTTATTGATGAGGCGTATTCCCTGGCTTCAGGAGGGGAGAAGGATTTTGGCAAGGAGTCAATCTCTACTCTGATCAAAGCCATGGAGGACTACAGAGACAGATTCATAGTGATACTGGCCGGATATCGAGAAGAGATGGCGCGATTTGTCCAATCAAATCCGGGCATACGTTCGCGCTTTCCCATCCACATTGAGTTTCCCGATTATACAGTAGAAGAATTGATGCTTATTGCAGATCTAATGCTGAAAAAGAGGGACTACAGGCTGGATATTGCAGCCAGGGCCAGACTCGAAGCTGTGCTCAGCAGATATCTGGGAACCAGGAGTCAGCACTCAGGCAATGCCCGCCTCGTCAGAAACCTTATTGAGCGTGCAATAAGGCGTCAGGCGCTCAGGCTTGTAGAAAGGAAACAATTGACCCGGGAAGAACTGATGTTGATTCGAAGGGAAGACATAGAAGATAGCAATGAAGCGGTGCATCGTGTTGGGTAA
>MGAJBKAG_00230	
ATGAAGCGGTGCATCGTGTTGGGTAAACCAAACGTAGGCAAGACTCTTCTAGTCCTGGCCCTTGCTGACCATATGAAAGCCAAAGATGTTGAGATAACCTTTCAAGACCCCGGAGGTGTCAGATATTCCAGGAAGTATCCGATAGACATTGCCATACGGGAACTCGTAGGGACTTTGCCTCACCAAACAAAATGCCTGCAATCGCTTGTCCTTGAGTTCAGGGCCGGAAAAGGCAAGAAAAAAGTGGAGCTTGTGGATACTACAGGCCTCATTGACGCTATCCATGATGACCCTCTGACTCGAAAAGCCATGGCTCAGACCTTGTCTGCCGTTGGCGGAGCACAGATTATGATCCATGTGATAGATGCCCATCTCATGGGAAGCGTAGATAAATCCTCTGATCCGGAAGACGCTGACTTAGATATGCAGCTGGCAGCTTTCGCAGGGCCGAGAGGCGGGTACTGTATCGTAGCCAATAAGATGGATCTGCCCGGTGCAAAGCGAGGCCTCGCCAGGATAAGGAGGTTGTTCACAGGATACAAGGTGCTCCCTGTTTCAGCGGCTACGAAAGAAGGCCTCAAGGAGGTAAGGCGACATGTCCTTCTTAACCTCTAG
>MGAJBKAG_00231	
ATGTCCTTCTTAACCTCTAGGCTCCTTTTGGATCTCCTTGCAGTGTTCCTTGCGGGAGTTACAATCAAGCTTCTCGACGATTTTCTGGACTATGCCATCGACATAGCGTCAGGCAGCCCTTCCCTTGTGGATGCTCTCGGTGCGGGAAGCGTAGTCTATAGTCTGGTCTTTGCGGTTTTTGCGTGCAGCATCAACTTGAAGCTGGCTGCGCCCCTAATCCTTTCAGCTTATGCTGTCGGCATGTTGAAAGATCCTTCAGAGATGCTTCCTTTAGGGCTCAGCGCCTGGATAGAATCGGTAATCGTACTCATTGCTTCATGGGGTATATTCGGATGGGCCCAGACACTTGTCAGCCTGCTGCTGATGACAGCTGTTGATTTCGTAGACGACATCATTGACTATTCTCGTGATACGACAGGGCCGTCTACTAATCTGGTGCGCGTGATAGGGAAAACGCAGCTTGTCCTGTTGTCTCTTGCCATTGTTGTTGCAGCCCTGATAATCGATGCTCGTACCACAGCCCTTGTTGCTGTATGCGCTCCTGTAACTGCAGTAATGGCTGACTTTATCAGCAGTACATATAGGGGGAAGGCCGATGGCGATTGA
>MGAJBKAG_00232	
ATGGCGATTGAAGGTTGGTTGCTGCTGCTCATAGTTGCCTTCCTCATCGGGTACATAGTAGGCCACAGGCAAGGCAAGGTTGAAGGGTTCAGAGAAGGCGCGGTATTTGCACCTATTGAGATGCGCCGTGCTACCTTGGAAAAGGGCAGGTGCATGATATGCGGAGCGGGAGTAAAGAGACAACGCGCTCCGGATGATAGGACTCCTGCGCCGTCCGGCGAATAA
>MGAJBKAG_00233	
TTGTATTGCGAAACGAGTTTTGATCTCGACCCTGAACTCAAAAGGCTATTTGACGCAAGCCGCGATTTGGAAAGGGACAACCTTCTCCGTATCGATAACAAGCTGAAATACAACTTCATGAAGGTGCTCAGGGCTTTCAGGTCAGCAGGTATAAGCGACCAGGACTTTGCAGGGGCTACCGGGTACGGATATGACGATCGGGGAAGGGAAGTCACAGAAGAAGTATACGCCAAGGTTTTCGGGACAGAAAGCGCACTTGTGCGCCAGCAAATCGCTTCAGGAACCCAGGCCCTGTCCTTGTGCCTTTTCGGGCTTCTCCTTCCCGGGGATGAGATCCTTTTTGCCACCGGAAAGCCTTATGATACCTTGCAGACTGTTGTCGGGATGGACAAGCATATCCCCGGCTGCCTTGCAGAACTTGGCATCACATGGCAGGTGGTGTCTAAAGCCGAGAGAGGCGACTTTGATGCAGAGTCGATTGCAAACTCAGTGACCGGCCGCACGAAGGTAGTTTTCATACAACGGTCCAGAGGATACTCTTGGCAACGGTCTGTGTCATGCAAGACGATCTCTGAAATCGCAAAGGCAGTGAAGGCACGGAATAATGATGTAATCGTAATGGTAGACAACTGCTACGGCGAGTTTACAGAGACAGTCGAGCCTACGGAAGTAGGAGCGGATATCGCTGCCGGGTCCCTCATCAAGAACCCAGGCGGTGGCATTGCTCCTACAGGAGGATACATTGTAGGCAGGAGGGACCTGGTGGAACGCGTTTCTACGAGATTGACGGCTCCCGGAGTCGGCGGTGAAATCGGACCAAGTCTCAATACAGCCCGCCTTATGCTTCAAGGGTTGTTCCTTGCCCCCCAGATGGTTGCAGAGTCTTTGGCAGGTACGTGCATCGCAGGACGCGTGTTCCGGTCTTTGGGATACCGAGTTCTCCCTGACGAAGATGAGACTCGTTCCGATAATGTGCTTGCAGTGATGATGGGGGATGAAGAGAGGCTCCTCACATTCTGCCAGGGATTTCATGAGGCAAGCCCTGTAAACGCCTTATATAAGCCCATCCCATCACCCCTTCCCGGATATGCTCATAATGTGGTTATGGCGGGCGGGACTTTTATTCAAGGCAGTTCTTCAGAGCTGACTGTAGATGCTCCTATATGTCCTCCTTACATCATGTACATGCAAGGGGGTCTTTTGCGTCACCATGTGGAAGTTGCGGTGCTTTCAGGCCTTGCTGCGCTGAGGAAGAGAAATCTGTTAAAACCTCCTTATTAG
>MGAJBKAG_00234	
ATGGAAAACATTCTGGGGAGCCATATCCTTATCGAGGCGTACGACTGTGACCCTAAGGTCCTGGACGATGTTGAACTTGTTGAAGAAGTTATGGTAGACGCTGCTTTAAAAGCAGGAGCTGAAATCCGCGAGGTGGCGTTCCACAAATTCAGCCCCCAAGGGGTCAGCGGTGTAGTGGTAATATCCGAATCTCATCTTTCTGTTCACACATGGCCAGAGGTCGGATATGCTGCGGTCGATGTATTTACATGCGGGGATACGGTAGATCCCATTGTCGCGGTGGATTATATACGCGATAAATTTCAGGCCCGCCGGGCTTTGACGTCAGAGGTGAAAAGGGGGATCTTCGAAGAGCACAATATCAAGAAGATCTCCCCTGGGTAG
>MGAJBKAG_00235	
TTGGTGATCGGCGTTGCACTTGCGGCACCCGGGGAATCGTCTGCCGGTGTTTGCAATGAAAGGTGTTCGAATCCTCGGTGGCAGGTGCTTCACCAGGCGACGGCTGCCCTAGCGGGGTCGCCTCTACAGAGTCTCACCGGTATACTGACGGTCCGATTTTGCCGCCTCTCGCTGCAGTCCCCGGCCACAGGAGATATATGCATCTCACTGGCAATAGACTTCTACAAAGTCTGGAACTATCCTGCTAGAGACATATATCTCCAAGATACAAGAAAGGGAACAGAGACCCTGTTCCCCATTGCATTCGCTATGTATTTTAGGGATTGCGCCTTCAATGCAACCCTACCCAGGGGAGATCTTCTTGATATTGTGCTCTTCGAAGATCCCCCTTTTCACCTCTGA
>MGAJBKAG_00236	
ATGCGTCGTGTTATGTTTGCGCTGATGCTTGTCATCATAGCTTCCTTTACGATTGCACCGTGCTATGCAGTATTCGCAGGGGGAAGTGAATCCACAGAAGGTGTTAAACTTGAAGTAGGAACAGATCAGAGGAAAGACCTGTCTCTGACTGTCTATAACAGCGACATCGCGCTGGTGAGGGATACTCGGTACATTCAGTTCGCAAGAGGCTTGAATCTTGTGGAGCTTTCAGGACTGGCTACCAATATAGATCCTACATCTGTTTCATTTAAGTCGCTTACACGTCCCGGGGATATCAAGACTGTTGAGCACAATTTTGACTATGCTGTGGTCAACAGGCAGAGTCTCTTGGAGAGGTACATCGGAGAGGAGATCTGGCTGATCTCAGATGGTATGCGAGTGTCTGCGAAGCTCCTGTCAGTAGACGGACAAGGCAGGCTGATAGTTGAGATCGACGGAAGGATCATAATCGATCCGCCGGGTGCTGTAGAACTCCCTCCGTTACCTTTAGACTTGATTACCCGTCCGACATTGGTATGGCATGCTGAAGCGAAGTGGACCGAAAGGCATGAAGTTGAGATAGCTTACCTTACCGCAGGCCTTAGCTGGTCAGCAGATTACGTATGTGTCCTGGATGATAAAGACCAGTCGTGCGCGCTGACAGGCTGGGTTACATTGAACAACAAAAGCGGAGCTACTTACCGCAATGCGAAAGTGAAGCTAATAGCAGGGGATATACACACTCTCCCCGCACCTCTTCCTACCCGGAGTGCTGCAAAGACAATGATGCTGTCTGAGGCGGCTGACACCGTAATGTTTTTGGAAGAGCAGGCGGGATTCGAGTACCACGCATACACACTACCCGGAACTACGACTGTTGCCGATAATCAGTTAAAGCAGGTGCAGCTTCTGGAGTCTCCAAAGGTATCCACGAGAAAGCTGTATGTTTTGGAGAGCTCCGGGTATCGCTATCCATATGACAGCAGCCTTTATCCTGGTCAAAGCGAGACAAGGAATGCCAAGACTATCCTTGAGTTTGCAAATACTGAAGAATCAGGTCTTGGAATGCCTTTGCCTGCAGGAAGGGTGCGCGTGTATAAGGCCCTGTCCGACGGGAGCATGGACTTTATCGGGGAGGACAGGATTTCCCATACACCTAAGGATGAAATGATCAGGCTTTACGTAGGTGACTCCTTTGACGTGGTGGGCGAGCGTATAGTAACCGATTACAAGCTCGGTGAGAATGCTCGCGAGGAAGCGTATTGCATCAAGGTGCGAAATCGAAAAGACGAAGCCATTGATGTAGCTGTTGTAGAGAAGCTGTACGGTGATTGGACCATTTCAAGTCCCTTCACCTTTGAAAAACGTGATGCTAATACCGCAGTGTTTGAGGTAAGGGTGCCCGGCAACAGCGAGACAGAGATACTGTTCCGGGTGCATACGAAAACCAACTGA
>MGAJBKAG_00237	
TTGGCATCGGAAGCATCCTTTGTTCCCACGTATCAGCTGTTCGGAGAAGGCGACTACTACATCGAGGAGCGCATTTTTCCTAGGGTTGATTTTCCGCGCCCTTCGGAAAAGTGCGCGCTTCTTAATGATCTCCAGGTGATATGGGGAGTAGGCCCTGTAACTGAAAGCAAGCTGAAAAGCGAAGGCTATGAAGACATAGAGAGCCTTTGTTCCCACGTGCGCTGGGGAGACCAGGCGAAAGCGATTCTAGATGCTGTCCGGGAAAGAGATGCAAGGTTTCTTTCAGGAACTAAGGCGTCTGACCGGCAAGTCGTCACACTGTACTCCCCTTGTGAGATGGTATTTCTCGACATTGAAACTTGCGGCCTTTATAGCACTTTCCCGCTTTTTCTAGTCGGCATAATGCGACAGCAGGAGAACGGTGAAATGCTTCTAAGGCAGTTCCTCGCCAGGTCATATGAGGAGGAGATCGCGGTTCTTGCTGCAGTGAAGCAAGAGTTGGAGGGCGCCTGTGTTATTGTAACTTACAACGGACTTAGGTTCGATATGCCGTACATCCGAGAGCGCATGGCCTACTACAGCATGTCTTGTCCCGAGGAGCGTTTCCACTTTGACCTTCTTCCAGCTGCGAGAAGGCTTTTCAGGGACGTGCTTCCCAATTGCAAGCTTACAACGGTTGCGTCTTATGCCCTTGGATATGAGCGCGGTGATGATATTCCGGGGTACATGATACCTGAGGTATACCATAGATTCGTGGTAAATCCCAGTTCAACGCTGATCCGTCCTATTCTCGAACACAATGCAATGGATATCCACACTATTGCTCTTCTTCTTGCACGGATACTTGACGATGGAGACTTAAACATGTAG
>MGAJBKAG_00238	
TTGGATGAGGTACGAATCATGAAGGCAGTCAGAGATATCCTTGAAGCAATCGGAGAAGACCCCGAACGAGAGGGGCTGAGAGACACTCCTCTTAGGATCGCCAGAATGTTTCAGGAGATATTCAGCGGATTGGAGCAGGATCCGAGGAAAGAGTTGACCTCTGTCTTTAACGAAGACTATGAAGAGATGGTCATAATTAAGGATATTCCCTTTTACTCCATGTGTGAGCACCACTTGCTTCCCTTCCATGGCAAAGCTCATGTTGCGTATCTTCCGAAAGGCGGTCGCGTTGTGGGCCTCAGCAAACTTGCAAGGGTCGTGGAAATCCTTGCCAGAAGGCCTCAACTGCAAGAGAGGCTGACCAGTGAAGTGGCAGACATGGTTTTTCAAGAGTTGAAACCCCACGGTGTAGTTGTAGTGGTAGAAGCAGAGCATCTATGTATGTCAATGCGGGGAATAAACAAGCCCGGAAGTTACGCGGTAACTTCGGCTGTGAGAGGCCTTTTCCGAAAGGATGCAGCTGCAAGGGCTGAGGCAATGACTCTGATAAAAGGAGAGTGA
>MGAJBKAG_00239	
ATGGAAAGATTTGATATCTTCCAAGACATGGCAACAAGGACCGACGGTGACGTTTATATCGGAGTCGTCGGCCCGGTGAGGACTGGGAAGTCCACGTTTATAAAGCGGTTCATGGACCTCCTGGTCATTCCCAACATCGATGATGTGTTCGATAAAGAGAGATCAGTGGATGAGTTGCCTCAAAGCGGTGCAGGCAGGACCATCATGACGACTGAGCCGAAGTTTGTTCCCAGCGAAGCTGTGTCCGTAACGATTCAAGACAATATCAACGTCAGAGTCAGGTTAGTGGATTGTGTAGGGTACTCTGTAGAAGGGGCCCTAGGGTACGAAGAGGACGACGGACCTCGTATGGTTATGACCCCATGGTTCGACTATGAGGTACCTTTTGAAGAAGCAGCTGAGTTCGGAACAAGAAAAGTCATCTCCGACCACTCCACAATAGGCCTTGTTATCCTCACAGACGGAAGCATAACAGATATCCCAAGAAGGAGTTACGTTCCTGCGGAGGAGCGAGTTATCGAAGAACTGCGTGACCTCGGGAAACCTTTTGCTGCCGTCCTTAACTCAACGCATCCCTGGGCACAAGAAACAGTGGACCTTGCGAAGGAACTCACAGAGAGGTACGGAGTGCCTGTAATTCCCATGGACTGTCTTAGGATGGATATGGAAGATGTTCTCCGTATTCTGCGCGAAGTGCTGTATGAGTTCCCTGTGCGCGAAGTGAGTGTGCGGTTGCCTGTCTGGCTCAGTGAGATTTCAGAAGAGCACTGGCTCAGACAGCAGTTTCAGAGTGTTGTGGTTTCAGCTGTAAAGGAAGTCAAGAGAATCCGGGATATTTCAGATACTGTAAGAAGCTTTACAGCCGAGGATTTCATATCCCGAGCGGATCTGACCACTATGGATTTAGGTACAGGGCAGGTAGTCATCGATCTTGACACTCCAAGAGAGGTTTTCTTCCAGGTTATCCGTGAAATAAGCGGACTTGAGGTTGAAGGTGACCATCACCTCCTCAGACTGATGAGAGAGCTTTCAGTGGCAAAGAGAGAGTACGACAAGGTGGCGGACGGCCTCAGGGATGCAGAGGAGCTGGGTTACGGAATCGTCATGCCTCTCCTGGACGAATTGGAACTTGAGGAGCCTGAGCTTATCAGGCAAGGAAGCAGGTTCGGAGTTAGGCTGAGGGCAGCTGCCCCGTCCATTCACATGATTCGCGCAAATATCGAGACAGAGGTGACAACATACGTAGGTACGGAGAGACAAGGGGAGGAACTCGTCAGGAGGCTGTCTGATGAGTTCGAGAAAGATCCTGAACGGATTTGGGCAACTGATTTCCTCGGGAAGTCCCTACATGAGCTTGTTAAAGAGGGCATAGAGAGCAAGCTCTACCGTATGCCTGAGAATGCCCAGCAGAAGCTCCAGGAGACGCTTCAGAAAATCGTCAATGAGGGAAGCGGAGGGCTTATCTGCATCATTCTGTAG
>MGAJBKAG_00240	
ATGACGAAGACGGAGTTGGTGGAGAGAGTCGCAGCTAGAACAGGTTTTACAAAGAAGGATTCAGCCAAAGCTGTTGATGCGGTCCTTGACACGGTAACTGAGGCCCTTGCGGCAGGTGAAAAGGTGACGTTGGTCGGCTTTGGCAGCTTCGAAGTACGGCAGAGAGCAGCCAGAACCGGGCGCGATCCGAGGACCGGAGCAGCAATTCATATCGGAGCCAGAAAGGCTCCTGTGTTCAAAGCAGGCAAATCCTTGAAAGAGGCAGTTAGATAG
>MGAJBKAG_00241	
ATGGGCTTATTGGGCCTGCATGAGACTGTAGAATCTATCTCTGCGTCAGGCAAAACCAAATCTCGGCTCCCGGTGGATGTTATTTTGGTGTCCAGCTTCCTGGCGGGGGCCTACATCGCTTTTGGGGCTTTTATTGCGTTAATGACAAGTACAGGAGCCCCGTGGCCTCAGGGAGTGCCGGGGCTTCAAAAATTCACATATGCGGTGGTGTTCCCTGTCGGCATGGTCTATTCAGTTATCGCAGGCGGCGAGCTTTTTACAGGGAACGCTATGTTCATGACAGTGTCTTATCTCAGGCGCGAAATCCGGCTTCAGGATTTGGCGAGGAATTGGTTGTTGGTGTGGATCGGTAATTTCTTGGGAGGTATTGCAGTAGCATACCTTTTTGGGCGTGTAGGCGGTATACTCGCGAGCGAGCCGTGGATGACTTATTTGGAGGCACTGGCCGGTGGGAAATGCAGCTACACTTTCACGTGTGCGTTCTGGAGAGGTGTCGGTGCTAATTGGATGGGCTGCCTTGCAGTGTGGATGGCTACGAAAAGCCATACCATAGTCGACAAAGCCATAGCTTGCCATCTCCCCATCATGACCTTTGTTATTCTCGGGATGGAAAACAGCGTAGCGAACATGTTTACGATACCTGCAAGCCTTTTTGTAGTGGGGCCTACTTCGGTCGTAACTTGGAAGTCTTTCCTGCTTGAGAACCTTGTTCCGGTCAGCCTGGGCAACCTGGTGGGAGGAGCAGCTTTTGTAGGGGCACTTTACTTATATCTCAGCAGAAGGCATGAGCAGTTGGAAAGGGCCGCTCACACCGGCTAG
>MGAJBKAG_00243	
ATGCCAGGGTCAAGAAGAGGCGCCGGCTCTGATTATGCCAGGGTAAAGGTCTTAATCTCCGGTCGCGTCCAAGGAGTTGGTTTCAGGAGCTTTGCCCGGCGATATGCAAACGCTCTCAGGATTTGCGGCTGGGTCAAAAACCTAAATGACGGCCGCGTGGAAGTAGTCGCAGAAGGGGAAAGAACTAATATACTGCAATACCTGAGACTCTTAGAAAAGGGTTCCCCTTGGTCGAGAGTTGAGGATGTATCTGTTGAATGGCAAGAGTACAGGGGAGATCTTACATTTTTCGGAGTTAGATGA
>MGAJBKAG_00244	
ATGAGACACCAGCTATCAGATCAGCTATCGGATGAGACATCAGCTATCAGGTCAGCTATCCGTTGGAGAAGATTTTGGGTTGACCGGGAAGGTGAAAGAATGGCTAATCAGTACAAACGTAGCATCGGCCTGGCCTTGGGATCCGGATCTGCAAGAGGGCTTGCGCATATCGGAGTGCTTAAGGTTCTCGAGAGGGAAGGGATTCCGATAAACGCGATTTCCGGCGCGAGTATGGGGGCTTTGATAGGAGGGCTTTATGCTGCAGGTATGCCTCTGGAAGAAATGGAGAAGATTGCTCTTTCAGCTACAAGACGAACGGTCCTTACCTACCTGGATCCGATACCATCTCTTAAAGGCCTGATACTGGGCAAGAGAATAGAGGAAATGCTCCGCTCTTTCGTCGGGCATAGAGACCTGGGGGATCTCGATATACCTGTGGCGATAGTAGCAACGGATATACGTAGCGGGGAGGAAGTCGTCTTTAAAGGGACAGGGGACCTGGTTGATGCTATTCGCGCAAGTATCTCTGTTCCAGTGGTGTTCGTGCCGGTCCAGGTAGAGGACAGGATTCTTGTGGACGGAGGGGTAACGAATCCTGTACCTGTAAATGTCTTGGCGTCACTTGATCCGAAGGCTGTCCCTGTGGCTGTCAGCGTCATTCCAAAAGTCGAACATAAGCAGGCACAAAGACCCACTACCATTGACATATTTCTCAATGCTTTTGACATCATGCAGCAGAGATTGTATGAAACAAACAAGTCTCTTGCAAGGATCTCTATTGAACCCAATGTCTCATTTGCCTCAGGAATCGAGTTTTGGCAAGCAAAGCGTATCATTGAGTGCGGCGAGGAGGCTGCTCTTGAAGCACTTCCCGAGATTAAGCGCGCATTAAGCCCTTCTTCTTTCCTTTCGATTCTTGGCAAGCAACTGGCCGCGAGGTTTTCAACCACTCTTTTGTGA
>MGAJBKAG_00246	
ATGAAGGGCTCTATCGAGAAGCGCGGAAACTCCTGGAGACTTAGCGTCTATCTCGGTAAGGATCCTGTTACAGGCAAGGAAAGACGACTACGAAAAACCGTTAGAGGCTCCAAGAAAGACGCGCAAAAGGAGCTGCGTGACCTACTACATAGTATCGACAATGGAACCTTCGTTCAGCCTACGAAGATGACCGTTGAGCAGTACTTAGAGCAGTGGTTGAAGATGCACAAGCCAAACATCGAGCCGACCACTCACGACTGGTATGTTATGGTATGCCGCAAGCACATAGCCCCCCATCTGGGGCAGATACAGCTTCAGAAACTTACACCGCTCGCAATTCAGAAGTTCTACGCGCGCAAGCTGGTAGCGGGCCGTCTTGACGGTAAAGGCAAATCTCTCTCCCCTAATACTGTGCGCCATATTCACAGCGTCCTGCGTAAGGCGCTGAATGTTGCCGTAAAGCTGCAGCTGATTCCTCGAAACCCCTGTGACGCAGTTGAGCCACCCAAAGCCGTGAAGAAGGAAGCCAGCTATTGGACACCCGAGGAAGCAGCGAAGTTCCTAAAGGCGATTAAGGGAGACAGGTTATATGCACTGTTCTACACAGCGTTGGCGACTGGACTACGTCGTGGCGAGCTGCTCGGTTTACAGTGGGAAGATACAGACTTTCACAATAAGTCACTGACCGTACGGCGAGTTATTGTGAGAAGGAGTAAAGGTACCGTCATTAAGAAGCCAAAGACAGAAAAAAGCAGAGCAACAATTAGCCTCTCTTCCGGTGCCGTAGAGGTTCTGAAGAAGCACAAGGCGCAGCAAGCACAGGAACGCCTCGCCATGGGCGACCAGTACCACAAAACGGGCTTCGTGTTCACGACCTTTGAAGGCAAACCTTTGGAACCAACCTACATAAGCGGTGACTACTTCCACAAGCTGATCGAAAAGGCGAAAGTCAAGAAGATAAACTTCCACGCCCTGCGCCATACACACGCTACCATCCTTGCAAGCCAAGGAGTTCCCTTGAAGGTAGTAAGCGAGAGGCTACGACATTCATCCGTAGCGATAACTGGTGACATCTACAGCCATGTGTTCACCGAAATGGACCGTGAGGCTGCCGATTCTTTCGACGCTGCTATGCAGGCAGTGAAGGAGCGGAAACATGCGTGA
>MGAJBKAG_00247	
ATGGACGGAGAATGGCCCGAGGTAATGAGCGGACCGGAAGCTGCTCGATATCTGCGGATTGACATCCGGACTCTATGGAAGCTACTCGCGGAAGGCAAGCTTCGGGGTGCAAAAGCGGGAAGAGTGTGGCGAATTGCTAAGAGTGAATTGGACCGATTCCTGAAAGGAGGAAACTAA
>MGAJBKAG_00248	
GTGAAGAGGACATTGATGTTGGGCATCGTACTGCTCGCTGTGTTTTCTTGTGTGATTGCTGAGGCTGCTCCTTCCTTACTGCCTTTTGATCCTCAGTGGACTGCGAGCGAGGTGCGTGATCTGATAGCAGCAGGCGCAGATGTGAATGAGAGAACAGAAGCTGGCTGTACACCGCTGCTGGTAGCTGCAGCATCTAGTAACGACCCCGAGGTTGTCAAGGCGTTAATAGCAGAAGGCGCCGGAGTGAATGAGAAATATGTGGGTAATTGGACACCGCTGATGGTGGCCGCAGCGGAGAATAGTAACCCCGAGGTTATCAAGGCGTTAGTAGAGGCAGGCGCTGAGGTGAATGCGAAAGACGACGTTGGTTGGACGCCGCTAATGGTCGCTGTCAGATACAATGATAATCCCGAGGTTATCAGGGTTTTAATAGAAGAGGGAGCCGATGGTAAGCTCAAATCCGATGACGGCGGGACGGCTTTCGATTATGCAAAACATAACCAGGCTGTCAGGGATAGCGATATGTACTTGTTATTAGAAAACGCTTGCAAAGCAAATCAGCCTGGTGAACATGGAGAATGGCTAAGGGCAGCGCAACAGGAGGCGATAAATAGTATCCTTTCGGGTACTCTGTACGGTCCTGGTTTACAACCAACTGTGCGTGCTCTACACGGAATATGGGATACCGGCATTAGTATCATATCCGCCAACCCCAATGTGGATCTATCTAAGTTCGAGGCTGCTTACGTGCTACCAAGCCTACACTCTAATGTAAGTTATCCAACGCGGATAAGACTGTCTCGATACTTGGTAGTCAAGCAGATGCTCCAGCCAGACCCAGATTACGTATTCAAGGCAAGAATTGCCCCGCTGAGGGACATTGGACCTTATACGCCTACGATCTACATGAGAATATTCCTTGGCACTATGGACCTCATGGAGGCTAGCGAGATTTCCCTTTTCCAGACATATCAGTGGCTCACAGGTGAATCGGAGAGATTACAGAGCGAAGGGCTTTAG
>MGAJBKAG_00249	
GTGAAGAAAATGCTTTTCGTCTTGTTCGTAGCGTTATTGATGTTCGGTAGAGCCCACGCTTTTGAAAGGCAAGAGGCTTCGTTACCGGTCATTAGTGAGCCTCTAAGTCGGCTAGAGACCGCCGTTGGGTGGATGAAAACCCCAGGTGGCGGTTGGATAAGTAGAGAAAACAGAATACCTAAATACATGTCCAGTGATTATGATCTTCTACAAGATTTCAATGATTACAGTTTGGGGGTTGACAACTTTCAGTTGTTGGATATTTGTTGCAAGATAAAAGTGGAGAAAGTTGCAAGTGAGAATTCCATAGTTTTGCAACTGGAAATTCCACAATATTGCAAGAGTCCATTGCAGGCATAA
>MGAJBKAG_00250	
ATGCTTACAATGGACAAGGTACATGATATCAGACACCGATATTTTGCGGAAGGAGAGAAGATTTCCCACATAGCCAGAACACTAGGGTTAGACTGGAAGACTGTTCAGAAGTATGTTGATATGGATGACTTTAATGAACCGCCACCCAAGCCGGAAAGACGCTTATGCCCAAAGCTGGATCCCTACAAGCCGACAATCGATGAGTGGCTTATAGAAGATAAACAGGCCCCGCGGAAGCAGCGCCACACCGCCCAGAGGGTATTCAATCGCCTGAAGAAGGAATGTCCCGGATTTAACTGCTCATACCGAACGGTTGCGACGTATTATGCCAAGAGGCATAAGGAGATTTTCAGTCAAGCTAAGGTTGGCTACCTTCCCCTAGAGCATCATCCGGGTGAGATGCAAGCTGATTTTGGTACGGCTGACTTTTATGAAAATGGCACACGGAAAACTGGGAAATACCTTGATGTATCGTTCCCTTACAGTAATAAAGGCTACCTGCAATTATTCTATGGAGAAAACATGGAATGCCTTTTAGAAGGATTGGTTGCTATCTTCACGCATATCAGGGCTGTACCTCAGGAAATATGGTTTGATAATACTAAAACCATCGTAACAAAGGTAATTAAGGGTAGTGGCCGTGAAACGACGGAGCGATTCAACCGTTTCCGAGAGCATTACTGTTTTCAGGCCTTATTTACAAATATTGGGGCAGGACATGAAAAAGGGAGCGTCGAGAAGAAAGTCGGTTATCACCGAAAAAACCTTCTTGTTCCATTACCACGCTTTCTTTCGCTTGTGGATTTCAATAAAGAATTACTCCAACTGTGTGAAGAAGACGCTCTTAGAGAGCATTATCGCCACAATGAAACCATTGAAGAGTTGTTTCTGGAAGACTTAAAGCACTGCCACCCATTACCCGAAATTGAATTCGATCAGAGTGGTAAAAAGACTGTGACTACTAATAATTGGGGTAAGTTCTACTTGAATAAAGAAATGCACGAATACTCGGTTTCGCCAAGACATGCAAATACTATAGTTAACCTGAAACTGACCTCATCCCTCGTTATAGTGCTGGATGAAAACTATCGTGAGATAGTAAGACACCCCAGGTTATATGGTGATACCAAGCAACAGAGCATGAACTGGTTTCCGTATCTCAGGCAGCTTTCTATGCATCCGCGTGCATTAAAATACTCCGGGGTTTACGATATGATGCCGCCTACTATGAAACAGTACCTTATGGGGTGCTCCAATGCAGAAACGGGAAAGATCCTAAAGGTACTAGCCGAACTCACTGATAGGACAGGCTTTGAAAGCGCCCTGGGTACTATCTGTCAGGCCCTTCGCTATGGAGCCACCGATGCGGACAGTCTACGCAACCTTCATCGTCGTCTTTACGCTGATATGCCTGAGCTTCCTCCAATGCCCCTTAGCCCGGGAATACCGGCCCTTAGCCAGATGCCGGCTGACTTAACAAGCTATGACGTCTTCCTCGGGAAGGGGGATGTTATAGATGCTTGA
>MGAJBKAG_00251	
ATGCTTGAAGATAAAATCATCGCTTGCTGCAAGAAGCTAAGGTTAAGCCGTAACCTTGCGGATATGGCTATGATAACCGATGGTGAATCCCATCAGGAGTACTTGTATAAATTACTGGCTCAGGAACTAAAGAACCGGGAACAGGTCAGATCAACAAAGCTCATTAATGCCGCAGGATTCTATAGCATCAAGACATTTGACGGATTCCGTTTTGATGAGATTACACTGCCTTCCGGCTTAACACCGGAAAGCTTAAAATCCCTTGATTTCATCCATGAAAAGAAGAATATCATCATGTATGGCAGGACAGGGACGGGCAAAACCATGCTTTCCATTGCGCTTGGTGTTACAGCTTGTAAAAACGGTATCCCGGTCAAATTCTTCCGTACCGCATCTTTAGTCAACCAGCTCTCAGAAGCTAAGAATACCGGGACACTGGGGACGCTACTGAAAAAACTCAAGAAAGCATCTGTTACTATCCTCGACGAGTGGGGCTATGTGCCGTATGACCGTACTGGCGCCCAGCTGCTCTTTGATTATCTTTCAGAGATACATGAAGAGAAATCTATCATACTAAACACCAACTTAGAATTCTCAAGATGGGTTAACGTGCTTTATGATGAGCAAATGACTGCAGCCCTTCTCGGAAGGCTCATGCACCACTGTCATCTGATTCTATTTCCCGGAGAAAACAATCGGCTAAGAGAATCCAGCATTAATGAGCTTTACCACCAAATAGCTCCGACGAATGAGAAGGAGGGCAGATGA
>MGAJBKAG_00252	
ATGGTCTTGAACAAAAAGATTCTCAAGAGGCTGGAGCGCTCATACAGAAAAGCCTTTCCCGGTGATCTCGACAAGTACTTGCTTGCAAAATACGGGGAAGAACCCTTCCCATACGAGTTTACTGAACAGGATCTCTATGAAAACATTCGGCGCGATATCTGCAATTATGAGACCGGTGAACTCGATGTTACGGTTAAAACACGATCCAAATACTTACGGGAAGAGCTTAAGCATCTAAAGGGTCTATATATTGAAAGGCTGGATGAAATACGTGATCTTAGAGACTACATTATTGAACTTGAGCATAAGCTGTCAGAACACGGTCTGGAATCTCCCAGAATGGCCGATGAGCGACTTCAAACTCGATCATCCGAGATTTGA
>MGAJBKAG_00253	
TTGGGGGGCGAAACGTACTACTTGCTCCTCAAGCATAAAAGGGGTGGTGCATATCATTATCCAGCTATCCGAGAAGGTTGGTATTACAACTACCAGGTAAAAGGTTATGTATTTGGAAAAACGGATATGCACCCAATTGCTTTTGAGGACAAGGAGCCGTTTCTCGTTGAAATAGGATTAATAGCAAACCCCAGTAAGGTGTACTACAATGACAAATACGAGAATATCTACATCCAAGATATAGCGGTCAAACTTAATGAGGTAATGGCGAAAGAGAAAAGCGACGACTTATACCTAATAATTAATGTCATGAAGCTAGGCGGTTCAGTGAGGTTTATAATGCTTGAAAAGAGCATCTCTATTTCGGGGAATTATGAGTTTGAAACGTATGCCGGCCTATCTGCAACAGATTATGATCTTCCCATAAAAATCGAAGAGGCGGTCACAGAGGAGGTCTTCAAGAATTTCTATTTTGAACTGGATTTCCGGACGTTCGGGGCTTTTTGGAATCAGTAA
>MGAJBKAG_00254	
ATGACAGAAAGAGAATGGACGTTGATAGTCCAAGAGATGTTGATTAAAGCATGCTGTAGCATGGAAAACCTCGAGGTTAAGGCCTTTGAGAGAATTCCATATGCTTTGGAAGTAGTGAACTATGGAAAGACTGGAAACTACAATGTGCGGGACATGGTGTATGAAACAGACTTGGTTATTATGGAGTCTGGAGAGCCAGGGCACCGGAAGCCAAGGGTGATAATCGAATTAAAGATAGAAAGCATTACCACTCATGATGCCATTACATACAGTCAAAAAGCATTCACTCACAAAACAGTACATCCTTATCTGCGCTATGGGATTCTCTTGGGGAATCGCAAACATTATCCTTTGCCTGGGAGACTCTTTAGACATGGTGCGCACTTTGATTTTATGGCCTCATGGGTTGGTTTTGATCCTTCACCAGAAGAATTAGAGGGTCTAACGGTAATTATTAAGGATGAGATCGGGGCATCTAAAATGCTTGAAGAGAGTATTTACTCAAGCAGATCTCCGAACAGAGAGCGATACACATTTCTTCATCGCCCTCTAAAGCTATGGTGA
>MGAJBKAG_00255	
ATGAGAAGGAAAAAGAACGCTTATAAAGCTGAATTTAAGTCTAAAGTGGTAATAGAGTTAATTACCGGCCAGTGCACGCTTAATGAACTTGCTGCTAAATATCAAATTGCTCCTTCGACTTTGAGCGCCTGGTACAAGCAGTTTCAGGAAGGGGCAGCTGAGATATTCCGGAAAGGATCCTCAGATCAAGATAGGATTCTGAAGGAAAAAGAGCAAGAAATTGCGATACTGCAGCAAAAGGTGGGCCAGCTCATTATTGAGCGGGATTGGCTCAAAAAAAAATCTAATGAAATCTTTGGCCCTGGCTGA
>MGAJBKAG_00256	
TTGAGCGGGATTGGCTCAAAAAAAAATCTAATGAAATCTTTGGCCCTGGCTGATCGTATTAGGCTTGTTTCTTTTACTACCCGAGAAATATCTCTAAAACGACAGTGCGAGCTGGTTGAAGTTAATCGATCGAGTGTCTATCGTAAGTATAACCAGGAGCAGACTAATCTCGGGCACGGCGAAAGTCAGGAGAACCTTGATATCATGAGAATTATTGACCAAACGCATTTAAAGCACCCATCATGGGGGTATCGCAAGATGACTGATCATTTACGAAGCAACTATGGGTATATCGTTAACAGGAAGCGTGTCAGACGTCTTATGCGCGTTATGGACATTATAGCCCTATTTCCCGGTCCTAACCTTAGCAAACGCTATCATGCTCAGTATGTACGGCCGTATTTACTACGTAATCTGGTCATTGACCATCCAGACCATGTCTGGGGTATAGACATCACATATCTGCCTTTTGAAAAAGGCTTCTTATATCTATTTGTCATTATCGATTGGTATACCCGTGAAGTTGTGGATTATGAGATTAGCTACAGCCTAGAAAAGGAATTTGTTCTTCGTTGCTTAAAACGTGCATTATACAGGCGTAAACCTGAGATTATCAACTCAGACCAAGGTAGCCATTTTACCTGTCAGGCTTACCTGGACCTTCTAGAGGCTCACCGGGTGAAGATATCAATGAATGGAAAGGGACAGGCCCTTGACAATGCTCGTACTGAGCGCTTCTTCCGCAGCCTAAAATACGAAGACATCTATATCAACGAATACAACACGCCAAGGGAGATGATTGCCGGCGTCAACCACTATATACATGATTACAACACAATTCGGCCGCATGCTTCGCTGGGAGGGCTCGCACCCCACACCTTCCGCCAACAGCATGCACAGAAACCTGCAGCCTAA
>MGAJBKAG_00257	
ATGGATCAAAATCAATATGAGGCGGTTGGTAGCCTAATTGAGGAAACAATTACACGTCTCAAGAAAAACATGGAATTGATGCCTCCTTCTCTTAGACTTCTGAAGGATTCTATTGAGAAGCTTAAAGGAAGTCTATCTGTATTAGGCGAGGTAAGTGATTGGGAACCTATAGGCCGTTATACGCTGCGGGAAGATCGTGCAGCCTATTTCAAATTCATTATTGACGGTTTAGCAAATAACGGATGGTTTATAGATTTTGATATGCCTCTTGAAGTGATTTCTGAACTGAATCTTCTAATTAAGAATAGAGCATTTGATAAAATTGACGAACTCCTAATCGAATATTTCGAGCGCAATCTAACAACGATTAAAGAATTCCTTCTTGAGCAGTATCCAGATCGCAGAAAAGTATTAGAAGCAGGTTTCCGTGCGCACGCTGCAAAGGAATACGAGCTTTCAGTGCTCGCATTTTTAAGCCAAGTCGATGGGATGTTCAAAGAGAAACTCAGTGTTGACTTTTTTGAAAAGAGAAATAAGATCCCTGCAAGGGCGGAATGTTATAGGATATACGAAGTGCCCCCCATTGTCAAGACACGATCTTAG
>MGAJBKAG_00258	
GTGAATTCGTCTAATCCTGATATAAATGCTATCAAGAATAATCTCCGAGCCCGTTATAGACAGAAAATTAAGAATGAACTACCTGATAATGGAGCCTACGATCTCGCTCTTGTCATTATCGATGTTCTATTAGAACTTACGACAGAAATGCTCACTCAATATGATCAAACTCTGCGGAAGAGTATTATAGACAAGAAAGCCTTCAAGGAATCCCTTCATTAA
>MGAJBKAG_00259	
ATGCCTAAGCTCCTAGAGTATTCCATGGTGATGGCTATCGTCTGGGTGGGGGTATGCTCGTGGATGATACTGCAGTACTTGCGAGCGCGGTAG
>MGAJBKAG_00260	
GTGATAGAGATTCGATTGCCAAAGTGCAGAGTATTCCTCACAGAACAGGAAATAGAGAATCTGCTCAAGCATGGCCCCAAACTATGGGAGGCGACTCTAAAGCGCAGTAAGGTCATCACAAGGGCGCAACAGCAAAGAGGGAGACAACGAGAAGATGAGGAGAAAGATGCCTAA
>MGAJBKAG_00261	
ATGACCGCTAAAGCCGTCCTCAAGCACCTCCGCTCCTTTGGAGCAAGAGTGTCAGTAGTGGGAGACAAGATTCATGTAGAAGCTCCTGTCGGAATCCTTACGCCTGACCTGAAGGCAGCGCTTGCAGAGAATAAACCTGCGCTTCTCAAACTGCTACGTCCTTTCTCCGCACCCGTAGTCTTAGGTTCTGACGGCGAGGATCCGCTCAACTACCGACTTGACTCGCTCACGGGAGAATGGGTCTATGAACCGGATTGGTGGAAGCACCTCGCTCAGAAAAAAGAGCTATGCAAAGAACGTGTCCCTTGTCCTCGTTGTGGAGGAACTCGTTTCTGGGTAACCATCTGCCATAGTGAGGTATGCGCTAAGTGTCATCCTCGTCAGTCAGGAGACAAGGTTATCGGCTGGATTGCAGCCAGGAGGCGCTTTTTTCTATGA
>MGAJBKAG_00262	
ATGGTTGTGAATAGGCCTGACCAAAGGGAAAGTTGCGAGAACATACCCACCACTGGTTGCCTGTGCGAGTCACCTATTCAGAGAGTTCTTAAACGACTACGTGGTGTCCGAAAGACGGGTCCAAGCCGGTGGAAAGCGTGTTGTCCTGCGCATGACGATAGGCATCCAAGCCTTTCGATAGAAGAGGCTAGAGACGGGCGGGTGCTTCTCCACTGTCATGCAGGTTGTTCAACTGAACGCGTTTGCGCTGCGATAGGATTAACCCTGAAGGACCTTTTTTCGAAATCAGAGCAGCCACATGATCAGACTGTTTCCGGCAAGATCATTGCAACCTATAACTATACGGATATGAATGGGAATTTACTGTTTCAGGTTTGCAGAACTGCCGATAAGCGTTTCTTTCAAAGGCGCCCTGACGGGAATGGCTGTTGGCTTAATGGTCTGGGCGGTGTCAAACCAGTCCTTTATCGTCTACGTCAAGTCCTGCAAGCAGTTGAGAAAGGCGAGACAGTGTTTATCCCCGAGGGGGAAAAAGACGTTGATAACCTAGTCCAACTTGGCTTGACAGCCACAACAAACCCTATGGGCGCCGGCAAATGGCAAGAATCTTACAGTGAGATATTGAAAGGCGCAAACGTAGTCATTTTGCCGGACAACGATGAACCTGGGCGCAACCATGCGGTGCGAGTGACACAAAGCCTTGCGGGAACAGCAAGGTCAATTAAGGTGCTGGGGCTTCCCAACCTCTCGGCAAAGGGCGATATCAGCGACTGGCTGTCAAACGGTGGCACCAAAGAAGAGCTGCTGCGTCTAGTAGCAGAAACGCCGGAGTGGGAATCGGCAGGTAAAGCCAAGCCTATTATTGTGCAACTGGCAGAAGTCGAGCCACAGGAAGTTGTCTGGTTGTGGGAACCGTATATTCCGCTTGGCAAGTTGACCATCCTCGAAGGAGACCCGGGGGTAGGCAAGACCTGGCTTGCCCTTCAGTTGACAGCGATTATCAGCTTGGGCGAGCCTTTCCCTGTTGGGAATAGAATACCGACAGAACGGCGAGAGCCTAGCAACGTGATCTATCTCTCGGCAGAAGACGGCCTTGGAGACACTCTTCGGCCAAGGCTGGACAAGGCAGGTGCCGATGTGAGCCGTGTATATGCTCTAACCGGTTGGGAAGACACAAACCCCGAGAATGGACGGAGAAAGACTGGAAGTGTAACCCTTGCGACCCTAGACGTGATTGAAACTGCCTTGCGACAGGTCAAGCCTGTATTAGTGGTTATTGATCCTCTCCAAGCCTACTTGGGAGCTAACGTAGATATGCACCGCGCCAATGAAGTCAGGCCGGTTCTGTCTAGCCTGGCAGCCCTAGCAGAGAGATACAAATGCGCAGTCCTGTGCATTCGACACTTGGCAAAAAGTCCTCAGGATAGGGCTGTCTACCGCGGCTTAGGGAGCATTGACTTTGCTGCAGCCGCCAGAAGCATCCTTTTAGTGGGACAGCATCCTGATGATGAGAGAAAACGGGTAATGGCGCAAAGTAAAAGTTCATTGGCAGTCAAGGGAGCGTCTATAGCATTTGAGTTACGGGAAGACGGTTTTTTCTGGTGTGGCTTGTCAGACGTGACCGCCGAAGCGTTACTCGCAGCCCCAAAAAGCGAAGAAGAAAAGTCAGCACTAGAAGAAGCCATAGACTTCTTGAGGGAGATACTAGCCGACGGTCCTCGACCATCAGATGAAATCATGAAAGAAGCCCGGAAGAATGGGATTGCTGAAAAGACCCTTAGGCGTGCAAAACAGCAGCTAGGAGTAGAAGCAAAGAGGAAAGGGATACCAGGCGGACGTGGCAAGGGAGTATGGCAATGGCATTTAGGTGGTCAGGATGATGATCTTAATCAATCCTCTATAAGGGCACAACTTGACCATCTTAATCGGAAGCCGGAAACCCTTGAGCCGCAAGGGTTTCAGACTCCAGATTTAGATAGCCATATGACCAGCTTAATAGAACGCCCTCAAACCATTGAGCCGCAAAGGTTTCAGCGTTTAGATTTAGATGGCCAAACTGAACCCTTAGGGGACAAAGATTCAAAATGCCATAATAGCCATCTTAATAAAAGAGAACGGAAGGGTTGGGAGGTGCTTGAATTATGA
>MGAJBKAG_00263	
ATGGATGATTTGATAAGATCTGAACTAGACAAACTACCGGCAGTAATGCAAGTGAAGGAAGTGGCAACCTACTTGCGGTTGCCACTCTCTCGTTGTTACGAGCTGGTGGCGTCAGGAGACATAGACTCAATACGATTCGGGCGATCTATTAGGATACCCAGGCAAGCTCTGGTCGATCTGTTTGAGAGGGCAAGTGAACATGGTTGTGAATAG
>MGAJBKAG_00264	
TTGACACGCATGAAGTCTGAAAGACTTCGTCGGGGATGGACCCAGCAGCGATTGGCAGTCGAGGCTGGCGTGGGCTATGCAGACATTTCCCGCGCTGAGCGTGGGTTGTTTCGTCTTTATCCTGGTCAGGCAAAGAAGATAGCGCGAGTTTTGGACTTAGACCCAGATGAACTGCTGGAGGAGGTGCCGAATGATGGATGA
>MGAJBKAG_00265	
GTGCCGCACACTACACGTCGGGCAAATTACCGTGCCAAAAGGCGCAAGAAACGATTGAAAGAGAGACAAAGGAGAGCGCTGGTTTGGGCGCTTAAACATGAAGGGATGGATTACAGAAACGCCTATGGTGCGACAGACTCAGTACCTGTGTTGGCTATGAGAAACATTGCAGACGAAAGGGGGCAATCGATTTGA
>MGAJBKAG_00266	
GTGTATACCGTGTCCTTCGATGTCGGCAGGTTTCAGAGAAAAAGGGATGGCGCGAAAAGGCGCACAAGGGCACCTGCCAGTGAGATTGTTTATGTTCATACCAATGCTTCATCATGTTATACAATTGCTCCGTTGGGAGCTGTGACGTATGAATTACTGAACGTCAATTTTTCCAACCAGGCAAACGTTGACGCATTTGCCCGCAGATGGCGCGTCACTGATTTCCTACTGCCGAGGTGGGGTGAGGTCCGAGTTTCGCCGTGCGAAGTTGTGAGTAGTGGGGCAGGGGCAGACTTGGAATGGGAGCAATCGAAGATCTCAACAGCATTATCCTTATGGCTTTCAGTTGATACATCTTCAACCAAGACTACACCGAGAGAATCCCACCAAAGCGGCGGGGGCGTGGATATCGACTCTAGTGGCGCGACGCCAGCAGGACGCTTTAAAACATATCCCATGTGGCAGAAAGTCTCCGCCCGAATAGGCCTTTGGCCATTTTATCGGATGTCGGAGCGCACATGGCAGAGACAACAAGCAAAATTGAAAAGGCTAGACGAAGAAGTCGATAGCTTGGGTATGGAATTAGATGGGTCTCATGAGCAATTACGCTGGATAACATCTGAGGTCATCACGCCTGCTTCGACCGAGCAATGGCAAGAAGCAGATCCGGAGGTTGCCTTTGCGGATGAGTTTGAGGAGCGTGATCGGATCATGAAAGAACTCAGTGCGAAGCGCAACGAATACAGAAAGGAAAGGGAAAGAGGTTGGGACGTTACAGTAGCATATGATGTTCCGGACATAATAAGTATCTGCTGGCTTGAGATTTTCACTTGTGTCCAGTATGGAATCCTCGCTCGACGATGTAGCCTTTGTCAGCGTCAATTTATTGTGACGGGCAGGGCAAATATGCGTCAGTGCCCGGAATGCCGAAAGAATCCTGCAAAGGCATGGCGTAAGGCAAATGAGAGCGTGCTAAACAAAGATGGTTCTTCTGAAGGTTAA
>MGAJBKAG_00267	
GTGGAGAAGAAGTACAAACGGTATACTGAAACGGTCCACGCCGAAGACGAGCGACAGGCTGAAGCTCGGCGTATCGAACTCCTGCACCAGCTCAATATCGGTGAGTTCGCCGATCCAGGCAAGGTCACATTCGGGGACCTCCTGGATAGGTGGCTCCTGGAATCGTCATTCCGGCCCCGGACAAGGGAATGGGTTCAAATGGTGATAAATAAGCACCTGAAGCCCGCTCTCGGCAGTATACCGCTCTCAAAGCTAACGCCGCTCCATATTCAGAGCTATTTCCGGCAGGCTCAACGGAAAGATGGGCGCGAAGGAGATCTCTCCCCCAGCACCCTCCACGGCCATTTTCGGATTATCAGATCAGCTCTGAATCAAGCCATAGCATGGGGTATACTGGCAAAGAATCCGACCAGGGGGGTGAGGCCGCCCGAGAGGAAGCTAAGTGGTGGGACGGTCCTTGAACCTGAAGAGCTGGTCCGATTTCTGGAAGCCATGAAGGGGTATCGATATGAAGCCTTATACCTCGCTGCCATATGCACTGGCATGAGGCAGGGGGAGCTGTTGGGGCTGAGATGGGAGAATGTAAACCTCGACAGCGGCCTCATCTTCGTCCGGGAGGCTCTGGAGAAGCCGGGTAGGAAAACCTCCATAGGCGAGGTGAAGACAAAGAAGAGCCGGAGATATATCCAGATGCCGCCGCAACTTGTCGAAGCGCTACGAAATTTGAAGGCCCGCTGCGAGGAGGAGAAGGCGATCTACGGAAAAGAATACCACGATCATGGTCTCGTTTTTTGCACCAAATATGGGAACGCGATCGGAAGCGCGGATGCCGACCGACGGCTGAAGAGTATACTCAAGAAGGCTCAATTACCACTAATCCGCTTTCACGATCTCCGGCACAGCCATGCTACCTGGTTACTCCTTAATGGAGTGGATCTCCGGACAGTCTCGGAGCATTTAGGTCATGCTCAGAGTAGCACTACCCTGCAAATATACGCTCATGTGCTTTCGGCGATGCAGCAGAAGACAGCAAAGGTCATCGAGGGAATGCTCGATGGTGAGAAGGTGAAGAAGAAAGGTGAGAAATGA
>MGAJBKAG_00268	
ATGATGACAAAGGAGATTAAAGGTCTTATCGTGTTGGCTACTTTGGTGTCATTATTGCTAACTTCCGGATGCTTTCAACAATCTGTGGATTATAGTATCGTAGTGGAATATAAACCAACAGGCGAAATCCCCCAAATGGTGTCTCCTTCTCAATCTAAATCAATTGCAATCGCGAAATTTGAGGATGCTCGGCCCGATCAAACAGGTATTGCCGGGGCAAAAAATCCTATAGGGAATATTGCCATTCGTTATAATTCTTCTCGTCCTCTCGCAATAGTAGTTCAAGAAGCTTTTGCGAAATACTTTGAAGCCGCTGGATTCAAAGTAGTGAAGACTGATTTTTGGGATCTCGATCCTAATTCAATCCAGGATATAGCAACTGATCTATTATTGGGAGGACAGATTAAAGCATTTTGGGCGGAAAATAGGCCAGACCCGGGACAATATGCACTGGGCGGTACTGGGTTTGCCAGTGTAAAACTTAAAGTGGTTATCATTGCCAATGATAAGACTATAATTTGGAGTGGCGAATTAGAAGGAGGGACAACAACACATAATTATTGGAACACACCTTCGCTTAAAGAGATGATTGATAAAGCTTTGGCCAGAGCCATAGAATCCACTTTCCAAGACGAAGGGGTTCGTTCAGCAATCGCCAATGCGATCCAATAG
>MGAJBKAG_00269	
ATGTTGATTGAGTATTTGCTGTGGGCAATCCTAGCGGTTGTGGTTTTCGGTTTTACAAGTATACGTTCAACTAATCCCTTTGCGCCATGGTTAACCACGATTATTGTATTATTGGTAGTTTACGTCCTTGGACGCCTTACAAAGAAATAG
>MGAJBKAG_00270	
TTGATCGACTCTGCTGATCAGCAATTCTTGATGGCGTTGGTTAGTGGCAGTCTGTCGCAGGATGATTTCTTAACACGGTATGGTGCACGTTTGCGGTTCGGTGATCTTGGGTCCCTAAAAGGTATTGTATATGTCTCCGGCATGGGTAATATATACATAGTCATCAATAACCACCTCACACTAGAAGGACAACGTAGAACATTCCTGCACGAGATACATCACATACTCGATGACATCCCTAGCTATCCATGCCTCATAAGCATTGATATGCAAGGTTCGGTTATTGAGAAGGATTCAGAGAGATTCGTTAGTCTAATGGCGGTCTCATTTTAG
>MGAJBKAG_00271	
ATGACTTTAGGAGAGAGACTAAAGATCCTTCGCGAATCTCATAACTTTTCACGACAGGAGCTCGCAGAGAAATTAGGGCTATCTTATTGGGCTATTGCCAAATACGAGCAAGATGAAAGAGATCCTGATCATGATATTCTTAGCAAAATGGCAAATCTTTTCGGCGTTACCGTAGACTACCTCCTTGGCCGCAGCGATTACCCCCACTTACCTGATACATCCAAGACTGATGGCGCCCTGGAGACTGATCCTGAATTGTTAGATTTTTGGAGGAAACTCAAGAAAAGGCCAGAACTTCAATTATTGGCACGTCAGGCTAAGGATGCCCCTCCGGAAGATATTAGAAAAATGATGCGAATACTCAAGGCAATAGAAGATGAGGAGGCGAGCGGGCTCAATTGA
>MGAJBKAG_00272	
ATGGACGACACGTCCAAGAGAGGTGCCAGGAACGTGCGCAATATGCTGAAGACGGCCCGTAAAGCAAAAGGCTTGCAAGTTGCGGATTTGGCTAGGAAGCTGCATATATCAGCCTCTTTCTATTACAAAATTGAACAAGGGGTTCGCAACCCTACACTAGAGTTGGCACGAGACATTGCCACCATCCTTGGGCGATCGGTAGAAGAGCTATTTTTTTGCCTCCGACTTGGACAGTTTGCCCAATGA
>MGAJBKAG_00273	
ATGCTCAAGCTCGCCATGATGCATCGGGGGCTAGATCCTAAAGATCTTGCCAAGGCATCCGGCGTAACGTACCAAAATATCCTGCACATTCTTAAAACTGGCAAAACCAAAAACAGTACCATGAAACGTATCGCAGAAGCGTTGCGATACCCGATCGAGTTCTTCATCATTCCAGGCGACATGGACGATTCTCCTTCCTCGGACACATGTAAAGACCGATCTTCTCGTCGCAGCAACACTGCCTATGACCAACTCAATAAGGCCATTGAAGATAGGCTCGCCGTCCTTGGGGATAATCGTTCTTTACTACGCTACTGGCTAGCTAAGGACTTGCGAGAGCACTTCAATGTTCGTAGCTATACTCTCGTAGCTCAAACAAATCTCGATGAGGCCCTAGCCCTTATCAAAATATGGGAACCCGGCAAAGGGTTTAAGTCCGATACGAACCATCAAGCTTCAGCCTAA
>MGAJBKAG_00274	
ATGTATAAGGAGGCGCGAAAACAAGCCGGACTCAGCATCGAGGAGGCGTCATTCCGACTCCATATAGCCCCAAGAACCCTCTGCAAATACGAAGCTGGCGAGTCAGTTCCACCTCCAGAAGTAGTCCTGGCCATGAGCCGGGAATACAAAGTCCCCTGGCTTACTCAACACTATTGCCGCGAGCATTGCGCAATAGGACGGGCGTATTCTTACGAAGTTCTCGACCGGGTAAATACGGACCCGGCGTCGGTGATGCTCAAGCTCACCGGCGAGATGGCCGAGGCCCAGGCGGTCCTTCAGCGAATGCTGGAGCTGGCCGTCAATAAAAATCAGCGCGAGGATTTCTCCAAAGAAGAATGGACCGAGTTCACCAAATGCCTCCATGAGTTCCTAGACGTTGAACACAACATAGAAACCCTCAAGATTAGCCTGGGTAAGTGGTGCGACGTGTCGGAACTCATTAGCCAGCACAACCGCAAGTGCTGGGATCGCGGATATGCGACAAAGAAGAGCGCGTAG
>MGAJBKAG_00275	
ATGAAGCGCCTCGAAGACTTACCAGAAGCCATACCGGTCCCAAGGTTGGCCAAGTTCCTCGGAGTAAGCGAGCCAACTTGCTACCGATGGATCAAACAGGGTGAAATACCTGCCAAGAGGTATGGGAAGCGCGTAATAGTCCCAAGGCAGGAGTTGGCTAAGTATCTGGGTTACGGTGAGACTCCCAAGATCGAGGCCAGGATCCCCAAACGGGTGATAGCAGAGATAGCGGAACTGGCAAGGTCGATGGCCGAGATGAACCAGCGGCTAGCGAGAATTTGTGAGGAGATCGGAGGTGAATACAGTGGGAGCAATGAGCGAACTGGCGATGGAGCTGAGGCGGCGAGGGATCAGGAATCCGAGAGCGCAGCAGTTGTATCTGGATCTCAAATGCTTCGGAAAATGGCAGAAGGCAGTTAG
>MGAJBKAG_00276	
ATGAAGTTATCCGAGTTATCAGATGTCTCTATGAAGGTGTTTGTCGGGGTGTCGGTTTTTGGGATTGTCATTGGCACCACAATCTTTGTCCTTGAGGCAGTGGCAAAGCTAGCTAGATAA
>MGAJBKAG_00277	
GTGGAAATAGTTGTGTGTATCAAACAGGTTCCGGAAACACGGGATGTGGCCGTGGATGAGGAAACGGGCGTCCTGCGCCGGGAAGGTGTAGTGAGCATTCTCAATCCCTTTGACCTCTACGCCCTAGAAGCAGGCATTCGCCTCAAGGAACGGTACGGCGGACGGGTGAGCGTCATTTCCATGGGCCCTCCGCAGGCCGAGGCGGTTATCCGGGAAGCATACATGATGGGGGCGGACCGGGGATTTCTCCTCACGGACAGGGCCTTTGCTGGCGCTGATACCTTAGCTACCGCCCTGACTCTTGCCGCGGGAATCGAGAAGATGGGTACGTTTGATATCATCCTCTGCGGCCTGCAGACAACCGATGGGGATACTGCCCAGGTGGGGCCGGGCATCGCCGAAATCCTCGGCCTGCCCCATGAATCCAACGTCCTTTCCATAGGAGCCATTGTGGATGGGAAATTAAACGTAGTGCGGGATGGGGGAGTCACGGTGGATACACTGGCGGTTGAGCTTCCCTGTCTCATTACCGTATCCCAGTCAATTGGTGAACCGCGGCTCCTTTCCTACCGGCGGAAGCTGGCCATGGCCGGTGCTGAGGTGACCTACTGGTCTGCCCGGGACCTGGGGAAAGATGTGGGAGTGTTTGGACTGCAGGGTTCGCCAACACAGGTAGAGCGGATCTTTCCCCCAGAGCGAGTAACGGGTCAGGAAATCTGGCAGGGCAGTGCATGCGAACTTAGTGCCAGGTTGGGAGCAAAGCTGCGGGAACTAAAGGTTGTGGGGGGAGATGCGCGGTGA
>MGAJBKAG_00278	
GTGATTCAAGGGATTGGAATCAACGCTGATTCGAACCGCATTGACGGCAACTTGAGCGTCCTCGCGGAAGATCTCCAGAAATTCCTCGAGGCAGGCTTTGATTACGTGGAAATTGCGGCCCACAGTTTGGACGTAATGATTCACGGCAAGTTGGTCCCGTCACGGCTTAAAGAAGTGAAAAAGCTGCTTTCTTCCTTTAATTTGAAATACACCTTGCACGGGCCAGATCCGGTAAACCTTATGGACCCGGTGTACGGCAGCTTGCATGAGCAGGTGCTCAGCTCCTGCTTGGAGTTGGGTTCGGAAATCGAAGCAGGTATCCTTGTCTACCATTGCGGGCATGTTGTCAGGCCCCCGGGGATGGACGATGGTGCTTACGCGGCCAAGTATGCTGAGCGGCAAGCCTGGGAGCGCGATGCTCTCTCCCGCCTTGGCGATCGGGCCCGGGAACTAGGGATAACCATTTGTGTGGAGAATGCGCTTTACACTCCTGAAGTATTCAGTCCCGGCGATCCGTTTTCAGCAGCCCGGGTTGACCATTTGGTGAGCCACGTGCAGCAAATCGGCCACGGAAGTGTTCAGATTTGCTTAGATGTGGGGCATGCCCATATTTCCGCCAACGTCTTAGGTTTCGATCTTACCGCGGCGGTGCGCCAGGCTCAGCCCCATGTCCGGCACCTCCATCTCCACGACAACTTCGGCTTGTTTGATCCCGGCCAACACAGAGGTGCCATTAACCAGCTGCCCTTCGGGTACGGTGATCTGCACCTGTCTCCGGGAGAAGGAAACATTCCCTACGACGTTCTCAAGGCGGATCTGCGGGCCTGTGCAGCCGTTGCCTTAGTGGAACTTTCGCCTCGCTACCAAACGCCGGAGCGGCTGCGCAGCACCGCGGATTATCTCAGGGTAAACTTTATGTAA
>MGAJBKAG_00279	
TTGAAGAATATCACCAAGACATTTGGCTCCGTTGTTGCCGTCAATAACGTCACGTTGGAAATTCCCGACGGCAAAGTAACTGCACTCCTTGGACCGAGCGGCTGTGGAAAAACAACCATGCTCCTTATGCTGGCCGGTATTTACCAGCCAACTAAAGGCGAGATTTACTTTGACGATGTAATGGTCAACGGCATTCCTCCCAAGCTGCGCAATGTGGGCTTGGTATTCCAAAGTTACGCGCTGTATCCTCACATGACGGTCTTTGACAACATCGCTTTCCCTTTGAAACTGCAGAAGGTTCCTAAAGATGAAATCAGAGACCGGGTGCATGAAATTGCCAAAGTGGTGCAGATCGATGATTTGTTGAACCGCAAACCTGCGCAGATTTCCGGCGGACAGCAGCAGCGGGTGGCTCTGTGCCGGGCGCTTGTGAAAAACCCTGATTTGCTCCTTCTGGATGAACCGCTCAGCAACTTGGACGCTCGCCTTCGCATCGAGACGCGGGCAGAGATTAAGCGCATTCAGCAGGAGCTGGGGATCACCACCATCTTGGTAACACACGACCAGGTAGAAGCGGTTACCATGGCTGATAAGGTAGCTGTTATGCGGCAGGGAGTAATTCAGCAGTACAGCACCCCGGAAGACTTGCTGCATAAACCGGCCAATATGTTTGTGGCATCGTTTATGGGCGATCCGCCCATGAATCTTGTTGAGACGGAGTTTGCCAGCCATGCGGGCCGCCCAGTTTTCCGCTGCGGTTCTGAGCTGAAGATTCCAGTCCCACCGCATATTGCGGTTGCTCTGGAAAAGCGCAAAGACAAACGCTTTGTTTTAGCCATTCGGCCTGAACACTTTGAGCTGCTGGATGAACCTCAGGAACTGGCCTTCCCCGGCACTGTCTCCATGGTGGAGCTTCTGGGTAAGGATAAGCTCATTGACTTTAGGTTTGGCGAAGTTGCTTTGCGGGTGTTGGTACCTGCAGAAGTAGAGATCAGCCAAGGGGAGAAGAAGTGGATTCTTCCCAACCCCAACCGCATCCATCTGTTTGATCAAGAGAAGCGTGAGGCAGTTCCGCTAGCCGGCTAG
>MGAJBKAG_00280	
ATGGCGCAGCTTAGACACGAAATAGCCCATCAACCCCGGTTTAGTCCTGAGAGGCTGCGGATTGAGGCCAAGAAGGAGAAGCGCAAAGAGAGAGTCTTAACCTTCTGCATTTACGCCTTCCTCATTTTGGCGTCGCTGCCGCTGATTATCGGTTATGGCTGGTTGGTTCTAAACTCCTTTAGTGAAACACTGGCTTACGGCGTCCTGCCTAAGGGCTGGACCATTAAGAACTTCCGGTTCTTGTGGGAACTGCCGTCGCGGTATTATCCTGATCTGTGGAGAACCACCTGGAACACGCTGCTCCTGGCGGTGGGCATGACGGTGATCATGATCTTGGTTGCTACGCCCACGGCGTATGTGATTTCCCGGATGAAGTTCCCCGGCCGCAATATGATGCTGGCCATGACGCTGATTCTCCACTCTTTCCCAGGGGTAACACTTCTTATTTCCCTTTACTACGTACTGAGAAGCCTCAATCTCCTCAACAGCATTGTGGGAGTTTTTCTGGTAAAGGCGGGGCTGATGCTTCCCTTGGGAATTTGGATCATGAAGGGCTTTTTTGACAATGTCTCGTGGGATGTGGAAATGTCGGGTTTGGTGGATGGAGCTACACGCCTACAGACCTTGTACAAGATAGTTCTTCCCCAAGTTAAGCCGGGCATTGCCGCCATGGCCATTTTTTCATTCATCAATGGCTGGTCCGAGTATATTTACGTCATCACCTTCATTCAAAAGAAGGAAAGCTGGACTCTGTCTAGCTACGTAAATTCCATTATTGGGGACTTCCAGTTTATTGACTATGGTCTGCTTTCGGCAACGGCTCTGTTCTATATCCTGCCCGTACTTCTGTTCTTCATCTTCACACAAAAATATCTCATGACAGTCACCGTTGGTGGCACGAAAGGATGA
>MGAJBKAG_00281	
ATGATTGCTTTGCTGTTGCTCCCCGCATTCTTGATTATTCTAGCTTTTTACGTGGTTCCAGCCGTCCTGACAGGTGCCATGAGTCTCACCAACATGGACCATCGTTTGAGCTGGAATTTTGTGGGGATAGAAAACTACAAAGCAATGCTCCAGGATACGATCCTTAATCGGGTGTTCTGGAACACCCTTCTTTATGTTTTTGGCACCCTACTTTGCTTTAACGTTACTTTCGGTCTCTTACTTGCCTTGGCCACCTCGTACATCGCGGAAAGGCAGGCAGAAAGAACCAGTATGTTCTTTAGAGCCCTCTGGCTCTTGCCGCGGTTTACGCCGCCCATTGTCTACGGGGTAATCTGGTTGTGGATTCTCGATCCCACCCGCAATGGGCTGCTCAATGGGCTTATAAATTTCTTTGGCGGAAAGCCCATCAGCTGGATCAGTGAGTTTCCTATGCCGGTGATTATCCTGACCAACGGCGTTATTGGAGCATCCTTTGGTATGATCCTGTTCTATTCAGCCATTACTTCCATATCGCGGGAGCACAATTGGGCAGCGGCTGTTGACGGCGCCGGTTGGCTGCAGCGTACCCGGTATGTGACTTTGCCTCTGATCCGCTGGCCGCTCATGTTCGTAACAGCGTACCAGACTTTGTCGCTGCTCACGTCGTACGAGTATATTTTGATTATCACGGGCGGAGGACCGTTCTACAGGACCACCGTTTGGTCGCTGTACGCCTATAATGAGGCCTTTGGCGGTTACTATGCTTCCTACCGCTTTGGTTATGCAACAGCCCTAACCATGGTGCTGGTGCTTATCAGTTTGGTTGCCTCCATCATTTACTGGCGGGTATTCCGCTTCCGTGAAATGATGTCAGATCCGAAGATCGAGGTGATCTAA
>MGAJBKAG_00282	
ATGAGGACCATGAAACGAGTGGCTTTGTTTGCGGTGTTAACCACAGCTGTAATGTTGTTGGCCTTCAGCTTTGGTGTCGCTGCTCAAGAAACCATTACCATTCGGGCATGGACAGTTGGCCCGGATACGCCCGCATTCTACCGCGCGGAGAATTTGATTACTGCTGGTGAGCGCCTCAACCACATCTTAGAGGTTGTAGGTGCTGACATTCGAGTAGAAGTTGATGCAGATTTCTGGACCGACGAATGGGACAGCTTCCGGCGCAGAGTAATTCTGGCTAGTGAAGAGGGCGACCCCGATGTTGTTCCTGACATTCTCGTATCCAGCCACCTCGACATTCCTGTATGGGCAGGATCTGGTTGGCTGGCACCTCTAGATGAGTACATCCAGGATTACTGGGAGTCTACTTACCAAGACTTCTTCCCCCATCTTTGGGAATCGGTCACATTTGACGGCAAAATTTATGGTGTGCCCCAAGATATTGAAGTGCGGATGGTCTTCTACCGCAAAGATCATCTGAAGGCACTGGGATGGACCGATGAAGAAATTGCAGACCTTGCCCGGAAAGTGGAAGAGAAGGAGTTCCTCCTCTCCGACCTTCAAGATCTGGCAAAGCAGATGCGGGACGCTGGTTTAGTGGACTATCCCATTATCCACAGACCAACCTCCGGTCCTGACTTCTTCCAGTTTGTCGTAGCCTATGGCGGCGAGTACTACGATCCTGAAACCAACAAGCTCGTCATCGATAGGGAAGCACTGGAAGCAACGCTGCAGTTCTTCGCGGACAATGTTAAGGAAGGGCTGACCCCCAGCGGCATGACCACCTGGCCATGGCCTGCAGTCCACCGGGCAATTGCCGAGGAAGGCACTGCGGGTATGCAGATCACAGGCGGTATGTGGTTCTGGGCAGAGTGGCAGCGTGACTTCGGCATCCCCGAGGAGGATCTCTGGGAGAATCTTACTTGGAGCTTGATTCCTGCCGGCAATGAGAAGGGCCGTCCAAATCAGCTTGGCCATCCGCTGGCTTACATGGTCACGGCACCTTCCCGTCACAAAGAACTTGCTTTCCTCTTAATCACGCTGGCTTCGGAAGTTGATCTGAACACCCGCCACTCCCTGGAAGCAGCTAAGCTGGCTATTCGGCAGTCCCAAACAGCTTTCCCACGTTTCCTGGAAAGCGAATACCTGGCTGAAGCATCCAAACTTGTACCGCATCAGATCTTCACCGCGGCTCATCCAGCAGCTGGTCGCTATGCCACTGTGCTGCATGAAGCTATCGGTGGGGTCGAGACAGGTCAACTGAGCCCGGCAGAAGCGGTAGAACTCATTATCCAGAGGATGCGCCAGGCGGCTGGAGATGATATCATCATCCGGTAA
>MGAJBKAG_00283	
TTGGAGCCAGTTTTTTCCTGGCTTAAAAGCCGTAACCTGCGTGGTGTCGAACTGGTAGTATCAGATGACCATGGCGGCCTGGTCAAGGCGGTTCGCCGCTACTTCCAGGGTGTTACCTGGCATCGCTGCCAAACCCACTTTATGCGTAATATCATGGACGCTACGCCTAAGTCGGCAAAAGAAGAGCTTTATCCGCATCTGCGAGCGATTCTGGATGCGCCTGATATCGGTACTGCCCGGTTGTTATTGAATCAAACCTTGGAGACATTTGAGAAAAAAGCACCCAAGGCCATGCAAATACTTGAAATGGGCTTTGATGATGCTACCGCGGTCCTTATGCTGCCGGAAAAATATCGCCGGCGTCTGCGTACTACAAACGCTGTCGAGCGTCTTATCGAAGAGATTAGGCGCAGGGAACGAGTTATCCGTATTTTCCCGAACCGGGAATCGGCAATTCGCCTAATTGGAGCCTTACTTATGGAAATTGACGACAAGTGGATAAGCGGCAAAAAATACCTGGATATGAGTGAATACCTTCAGTGGCAAGAAGAGCAAAAACAAACCAATGATCAAAGCAATATTGCGTATATCAGATAA
>MGAJBKAG_00284	
ATGGCTCAATACCAGATTACCGTAGATCAAGAACTTTTGCACCGTCTATTTTTAGGAAATAACAAGGATGCCGGCGTGTCAGCGCTATTGGAATCGGTATTGAACCAGATTTTGCAGGCGCAAGCCACCGAACAGCTTCAAGCCGAACCATACGAACGTACTGATAAAAGAAAGGGCTATCGTAACGGCACACGCGAGCATCCTCTTACCACCCGGGTCGGAACCATAACCCTACGTGTTCCGCGTTTTCGTAACGGCCAGTTTTCCACTGAGATGTTTGCCCGCTATCAGCGGAGCGAACAGGCCTTGGTGCTGGCCTTGATGGAAATGGTAATTAACGGGGTCTCTACCCGTAAGGTCAGTCAGATAACGGAAGAGTTATGTGGTACCGAATTTTCCAAATCCACTGTTTCAGAGTTGTGCAAGAAACTGGACCCCATTGTGAACGCTTGGAATAACCGGGACTTGCGGGAAAAATGCTATCCTTTTGTCTTGGTGGACGCTTTCGTACTGAAGATTCGTGAAGACGGTCGCGTCCGTTCCCGGAGCGCTATGATCGCTATCGGCATAAATACCGAAGGCTACCGGGAAGTTTTAGGTCTCATGCTGGGCGACAGTGAATCTGAAGCCAGTTGGAGCCAGTTTTTTCCTGGCTTAAAAGCCGTAACCTGCGTGGTGTCGAACTGGTAG
>MGAJBKAG_00285	
GTGTCAGGGGTAATGGAGACTAAACTCATACCGCCTGAACTCAGGCATAAACTGGTTGATAGGCCTCGTCTGCTCAGAGTGTTCTCTGATCTCAGAGGCAGGAAAGGGGCCTTTCTCGTTGCACCGGCAGGCTACGGGAAAACCAGCCTTTTGCTCCAAGCCCTTCGTGCCGCCGGTATACCTATTGTCTGGTACAGATTGGACGCTCATGACAACGACCTCTGTGTCTTTGTCCGGCACCTTGAGGCAGGCCTCAAGAAACGTCTTGGAAGCTCTGATCATGAAATGCCCGGCTTGCGTAAGGCGAAATCCGTTGCAGATAGTTCAGTTGTAGAGCAATCGGTTGTGAAGCAATCAGCTGAAGGGCAATCAGTTGAAGAGCGATCAGTTGTGCAGAACACAGGTGCAGATCGATCAGCTGCACAGCAATCGGCTATACACGGATCAGTTGCTCATCGTTCAGCTGCAGATCAATCGGATGCACAGCAATCACCTACACAGGGATCAGTTGCTCATCAATCAGCTGCAGATCGATCAGCTGCAGATCAATCAGCTGCAGATCAATCAGCAGAACGGCAATCAGCTATACAGCGATCAGTTGCAGACCAATCAGCTGTAGACAGATCACTGGAACGTTCCTTGGTAAGCTCATTCACAAACTATCTTGCAGCTTGTGCTCATGATGGGTTAGTCATAGTGTTAGATGACTGGCATACTGTGCGTGACCCGGGGATTCACAGTTTTGTCAAGGCTCTTTTCCTTCATCTCCCTCCTGGAATTCACATGGCCATTTCAAGCCGCACCTCCCTTCCCACGTCGTTTTCTCCATTGCTTATCCGGGGGCAAGCTGTTGTTTTGAGCGCTCCGGAGCTGAGCTTCAATGTGGAGGAGATCAGAGCCTTCGTCAGTCAAGATTTCAAAGAGGCGCGTCATCGTGTGTCACATCAAGCCATCCTGGATTTTCAACAGCTCACAGGCGGGTGGCCGGCAGCGTTAACACTTCTTGAGGATGAGAGCCTTCATACATGGATTGATTCGAATTCCTTTTCCCTGGATGCCCACCACTTAGACAGTAGAATCCGTCAGATCTATGAATATCTCGAGACTGAGGTCCTCAATGAGCAGCCCGATGATATAAGAAGGTTTCTCCTGGCCACCTCAGTGTTGACTTCATTGACACCTGAGAAATGTGACAACCTGCTAAGCATAACCGATTCCGCCCGAATCCTGGATTATCTGAACCTTCAGCAACTGTTCATAGTCCCTCTTGAGGGAGACAAGAATGCCTACCGTTATCACGAACTCTTTCGCAGGTTCCTTCTGAACCGGTTAGGGCCGGCACGAAAAAGCATGTTAATAGAGGCAGGTCAAAAGGCAAGACAAGCCGGTGAGTTTGAGGAGGCAGCCGAGTACTTCTCCTTTGCCGAGGCAGAAGAAGACACTCTTTCAGTTATTAAGGAGCTTATCAGGCAAGACCTCCATGCAGGCCGTTGGCAAGCAGCTAGAAAACGGCTAAAACGCATTTCCGCGGTGGACTTAGCCTCTGATCCCTGGTTGTCTCTTTATAAGGCACACACGGAGTTCTCCAGAGGGAAACTGGTTGATGCCGAAACTTGGGTAGTCAGGGCAAACCGCATGTTTGAAAGCTCCGGTGAACGCTTAGGGCTCTCTGAAGGACAGGTGCTTATGGCACAGATCTTGCGTAGCCGCGGCCTCTTCCACGAGAGCATGGAATCCTTGGATCAGGCTTGCAAACACCTAACAGAGCAAGAAATAAGAGAGCATTCTCAAATTACGCTTGAACGGGCACTGAACCTATTTATGATAGGTGAGCCGGATCAGGCAATGACATTGCTGATTAATGCTTTCCGGCAAGCTCAGGAACAGAATGATAGCCTTGCTCTGGCATACATAGCTGAGACTCTGGGCAACCTTAGCTACATTCAAGGAGACTGTCAAGAAGCATTGCGCGTATTTGAACTGGGTGTTGAGGCACACCCCGAGTTCAGGCTGCCAGGCTACTGGCTCGAAGAAGGCCGTTGCTGGATCTACTTGGGATGGGGTCAGTTGGACAAAGCTCTTCGTCATGCCAAAACGAACCTTGAAGCAAGGAAAAGGTTTGACCCCGCCGGGACGCTTCCTGCAGCATATGGTTACGTAGGCTGTGTTTATACAGAGCTGGGAGAATTGAAACTTGCAGAGAACCATTACAGGAAAGCGCTTGAACTGGGAGAGGATTTTTCCGTTCGTGCTTTCGCCAAAGCTCATCTTGCGAGGTGTCTGGGTCTCCAAGGGCGCTGGGCAGAAGCTTTAAGCACAGCAAAAGAAGTCCTTGACGAAGTTGACAAAGGATCGATTCTGCAAGCGATATGCAAAGTTATTGTGTCCACCGTCTTCATCCAGGTAGGCGATCCTCTGGGAGCCAAATCCCTGCTTGAAGATGCAATCAAGTTTATGGACAGATGCGGAATGTCAGGCCAGCCGGCGTGCAATGCATGCGGCCTGCTAAGCGGCGTTTTGTTCTCAATGGAGGATACATCAGACGCCGAGATATCAGCGGCTAGGGATTACGCCAGGCGTCACATTACCATTGCTGCCCGAATGAATTACGTCCAGAACCTCCTTATGAAGGCAGATGACTTGTACGACGCAGTCCTGGGGGAGTGTTTGAAAAGCGGGTTTGAAGTCGATTTCTGTCAAAGGCTTCTCGTCCAAAGAGGGGTGCGTTCGCTGAGACTCCTTACTGAACTGGCAGCGGACAATGATCCCAAAGTGCGCCTGCGGACAGTGGTCCCCCTGGCCGACATCGGCGGAAAACCGGCGACAGATATCGTGAAATCCTTGACGCACGACTCTGACCCGCAAGTGCGGCAGAGTGCGGCTGCAGCCGCAAGACGCTTTGTCAAAGTAGAGGCAGGAGGAGCTCGGTCTGGAGATGAGCCCCCATTGCAGGTTCTCACCCTGGGCCCTCTCCGAATCATTGTGCAAGGAAAGGAGATAACGGCACTACACTGGCGCACCACGAAAGCCAGAGATTTGCTCGCCTATCTGGCCCATCGGATCGAACCGACAAGCACAGAGCAGGTCCTTGACGCTCTGTGGCCTGGGGTTGAAACGAAGAAGGCGTTGACGTCCTTTCACAGTACTATGTATCGGCTGAAACAAGCGCTTCGCCATGTATATCCCTATCCCGGAGATTTCGTCCTGCACAGTGGGAAGCGTTATCAATTGAATGAAAGCCTCATTTCCACTGATCGCCGGCGCTTTGAGAAGCTTGCTGCCGGTGTCTTGAGAGAAGAGGTATCCACAGAGACAGTTCCTTATCTGGAAGAAATGGTCTCGCTTTATCGTGGTGAGTATCTCGCAGACCTTGATTACGTATGGGTCATTCAAGACCGTGAACACCTGCAGCAGCTCTACAGCGATGTAAGCATAAAGCTTGCGCAGTATTATTTCAAGGAAGGTCAATACTCTGAGGTTATTAAGTATCTACGTCCGCTTACCGCAGCCAATCCCGTTTCTGAAGAATTATGCTGCCTCCTAATGAAGGCTTATGCAGGGATTGGAGACAAGCGGGCGATTGCAAAACAATATCGAGCCCTAAGAACAGCGCTGGCAGAGGAGTTGGGGCTTTCCCCCTCTGCCGCAACAAGGAACCTATACTATCGTCTATGTAGGAATTAG
>MGAJBKAG_00286	
ATGGCTGGAAGCTCCGTAAGAAAGGATAGCAGAAGTGCCGGGGTTAGGGGCCTACTGCTACCGGTGTTAGTAGGCCTTTTGTGTGTACTCAGTTTGATTGTGGGGCTTAACCGCATCAGTTCAGTATGCCTGGTGGAAGCTGAAGGACCCGGAGATCCTGTAGTCAGCGAAACGGTAGAAGTCAGGCTGAAAAACCGGACTGTCACTTGTAACGTGGTCAGAGTCGCACTGGCCGACCCTAGAGTTCGGGTAGGTGTAGGCCTAGGGCAGGATAGGGTAGGGCTCACAGAGGACCTCTTAAGCCTTGCCCGCAGAAAAGGTGCTGTGGCTGCCATCAACGGAACCTTTTTTAACGCCTATGAGAAAGGCCGGTTTAAGGATCCTGTCGGAACCATTTTCTCCGACGGTGAGATTGTTCATAAGGGCAATACAGGCACTGTCTTTGCGATAACTTGGGATAAGAGGACAACAATGGAACCGCTGAGGCTCAAAATTGTCGGTGGTATTGACGGTTCCGAGGTGTGGCCCAACAACTGGTACGCTTACTTCATCAATCGAACACCTACTTCTTCAAACAGTGTCATAGTTTACAACCGATGGCGAGGTGAGACGACAGGCGTCAGCGATGGAATATCCGTGGTAGTCGATGATTTCAAGGTGGTTCGTATCGGTTCCGGCGAGCAGGAGATCCCTGAATCCGGTTTCGTTGCCAATTTCAGGGGCAGTGAGGAGCCTCTGGCACAGCGTTTTTACGTAGGTGCCGGGGCATATTTACGTTTCGACATAGAGTATTCGGATTCACCGGTTGAGTTCTGGTTGGATGTTGCAGATGGTATCGGTGCAGGGCCGAGACTGGTTAAGGACGGAAATATCGTATTCAGTGTTGACGCGGCTAAAGCTGAAGGTTTTACAGAAGCGAAGATCCTAACACAGTCCAACCCCAGATCAGCCCTTGGCATTACTGAATCAGGCGATCTGCTCCTCGTTACTGTGCCCGGCGCGAATATGGCTGAACTGGCGGAGATAATGAAACCCCTCGGAGCGGTGGATGCCATGAATCTCGACGGCGGAGCTTCAAGCGGCCTGGTCTATAAGAATAGCTACATTACAAGGCCGGGACGTGATATCAGCAATGCTCTGTTAGTTTATATCGATGAATGA
>MGAJBKAG_00287	
ATGAGATTGTCTCGGAGAAATCTGTGGTACAAGGTGATCCTTCAAGTAGTATTGGTCTTGATGCTGGCAGCGGCAGCAAGCTTTGTATATGCTGCTGAGCCTGAAGGGAAGACCTACATCGAGTTTATTATTGACGCGTCCAGCAGTATGAAGGATAAAGTGGAAGGCAGCTATACCAGAATGGATGTGGCAAAGGAAGTTCTGAAGGAACTTGTAGAAAGCTTGGACGATGACCCTATGCTCGAAATTGCCTTGCGAGTATACGGTTCTCAGTTGCCGGGGAAGAGTGCGTGTGAGGATTCAGGACTTATGGTGGACTTCGGGCCCGTGGGCAAGGTGCGAGCTTCGATCTTGCAGGTTGTTGAATCTTTGAGCCCGAAAGGGATGACACCGATAGGATACTCATTACGAGAAGCGGCAAAGGATTTCCCTCAAGGCAAAGACGGAAGAAACGTTATTGTCCTTGTGACAGACGGAGAAGAGAGCTGCCTTGCGAATCCGTGCGCCATCTCGCAACAGCTGCAAGACCAGGGAATTATCTTGAAGCCCTACGTGGTGGGATTTGCGCTGTCCGCTAAGGCTGAAGAGAAGGTGCGGTGCATAGGGCACTATTTCTCAGCCAACGACAGAGCAAGCCTGAGAGATGCGTTAAGCTCTATCATGGTTGAAGTAGTTGCCGCGCCGTCGCTGGAGGTGGAGGCATGGGCTGACGGAAAGAACGTCACAGCGCAGACTGAGATCCAAGTCCTCGATGCATCAGGTAGGCCTGCCGAGGTCGAGGTAAAAGCTAAAGCTGGAGACGTCTTGCGCCTTTCGGCGGCAGAAGGCGTTTACACTGTCACAGGCAAGCTAGTAATAGACGGCGAGCCTATAGAGGTAAGCGAGGCCAATGTCGCTCTTAAAGGAGGCGAGACGACAAGGGTCCGCCTGGACTTCGGAACCTCCACAGGCAAGATTGTCCTTTACGCAACTGCAGGTGGAAGGGCAATACCTCCGTCTTCGCTTTCCGCCAGGATTTTCAGGGACGGCAGAGACCACGGGGAGCTCGTGTCTGAGGGAGATAGGTTGTCCATCAGAGTCCAGCCCGGGGTTTACGACTTGAGGTGCGATTACAGGTCCCGGCCTCAGCAGAGCCTGGGAGTCGAGGGGATTGAAGTTCAGCGCGGCGAAACCAAAGTTATAGAGCTTGCTTTCCAACGGCCTGGACGTATCGTGGTAAAAGCGATTATCGAGGACAGACCCAGCAACGAAGTGAATCTTGAGCTCTACCAGAATGACAGACTCATTGGGCAGTTTGAGCAAGTCCCAGGCGAGCGCGGCGTATTTGAAGCAGGTGTTCTGGAAGGAAGCTATGATATCCTGGCCATCCCGAGAATCCAGGGTCTTGCCGAGCGGTGGCTGCGCGAGGTGCTGGTGAGAGCCGGGGAGACAGTGGAGCGAGAGATCGTCATAGGTCCCAGCAAGATCAGGCTCAAATTTATCTTGGACGGCAAGCCGTATTCCGACCTGGACGGTTATACTCGGGTCATGGTGTATCATGCAGGCACAGAAGAATTTATCTTCGACCTTGAAGAAGTGGAGAAAGGCGTGTTTGAGGCGCGGTGCGAAGAAGGGCTCTATGACCTGTATCTTATCGACATAGGCACGGGATTCCGAGATAGGTGGATTAGAGACGTAGAAGTCAGGTCCGGGGAGATGTATGAGCAGGTCATTGATCTGGGAGGAAAGGGAAAGATCCGGTTCGAGATGTTTGTAGACGGAAAGCCTTACGCAGACTATTACTCCAGGGTGATGGTGTATGAGGCGGGCACATATGGCGATGAATATATCTTCGATCTCGAGCAGATAGAAGAGGGCATATTTGAACGAGAAATCAAGGAAGGCGTTTACGACCTAGTCGTGTTGAATCTAGGCACCATGTTCGGCCAGGGAGAGATATGGTTCAGAGACGTAGAAGTTCTAGCAGGTGAAACGTTCGAGAAGATTCTGGACTTTGGCAGGAAATGTGATGTTAGGCTTAAGGTTACTTATAACGGGCGACCGGCCACAGTAGATGATATCAGGATTCTTGTGTACGATGCGGAGACCGAAGACTATATCCGGGACTTGGAGGAGACTATTCCCGGGGTCTTCCAAGGAGACCTCATCGAAGGAGTCTATGACTTCGAAATGACCAATTACCGCGGCGCCATGTGGGTGATGAGAGATGTAGAGCTTACCGGCGGAAGATTCGAAAAAGAGTTCGACCTCACCGAAGAAGACTTCGGCTGGTAA
>MGAJBKAG_00288	
TTGAAGATACCGAGGCCGAGGTTCATGAGACTGAGATTAATAGGTACGGCGGTCATCACGTTAGCGTGTGTATTGTTGTTCTCCCCATTCGTCTTTTCGGCTGAGTTTTCAGCTGAAGTAGTCATGAGAGGGGCGACCGTCGAAATGTCCGGGAAGGTCTATGTCAAAGATATGCTGCAGCGATTTGAGTGGGATACTGAGTTTGGCACCGTAGTTACTATAATTGATGCCAGTCAAGAAGCCGCCTGGACACTCTTGCCAGACAACAAGTATATTGAAGCATCTGCTGATGAGAGTCCTATCTACATTAAAGATGATGAATACGAAGAAGTTGATCTCGGTACTGAGACGGTGCGAGGTTACGAGTGCGATGTCATCCGATATATCTACGCAGACCCCGAAATGGGAATCTCCACATTCTGGGTAGCGCGTGACCTGGATTACCCCTTGAGGGTTGAAGAAGCAGATGCGACAGGTCAAGTTAAGGTTATAATAGAGGTTCTTAACATCGAGGAAGAACAGTTGTGCCCGTGTCTCTTTGAGATACCCGAGGGTTACGAACGTCTGTAA
>MGAJBKAG_00289	
TTGCAGAACACATGTGGCAAAGGCAAAGCCAAACAAGGCAGATGTTGTAAAGCCAATAGGAATCAGGAGACATCTTGTGTAGAAAGACAGATGAAGAAGACATGTAGAACCGAGAAAACAATACCGGAGATATCCGGCCAAGAAGGATCAATGCAGATAAGCCCTGGCGCAGCAGAAGCATCACGCAGAACGCCTGAAAACGGATCAGGACTCAAGAAGCTATACAGCGGTAAGACCAAGGATGTGTTCTTGCAGGAAGACGGCAATGTGCTACTTTATTTCAAAGATGCTGTAACCGGAACAGAAGGCCGGATCGATTCAGGCGGAAATGAGGTTATCGGCGAAGTAGCAGGTAAAGGCAACGCATCCTTCCGCCTGACGCTTTACTTCTTCGCTCTCCTACAGAAGGCAGGAATACCTACGCACTTCCTCGAGACCGGCCCGAAGGAGAACACAATCATCGTAAGGTCTGCACGCTCCTTCAACCTGGAGGTCATCTGCAGAGAAAAGGCATGGGGGAGCTTTGTCCGCCGCTACGGGCAGTATGTAGAGGAAGGCAAACCGCTACCGTCTCTTGTGGAGTTTACACTGAAAGATGATATGCGGGGAGACCCTCTAATCACTGAAGATGCCCTTGTCGCGCTGGGTATCGTGTCCCGAGAGACAGTAGATTACATGAAAGACACTGCAGAGAAGGCAACTGCCGTCATCAAGAACGACCTGGCTGCTCGCGGCCTGGAGCTCATCGACATCAAGTACGAGTTCGGTGAAGTAGACGGGCAAGCAGTAATCATTGACGAAGTGTCCGGTGACAGCATGCGGGTTGCTAAGGATGGCAAGGTGCTGTTGCAAAAGGAACTGGCTGCAGCGATCCTCGGGGATAAGCTTAATTATGACTTTTTTGGCTTTTCCTTTGAGTTATAG
>MGAJBKAG_00290	
ATGCTTCAGGAAATCCTGCGGGTTTCAAAAAATCCATACATACCTGAGCTTGCAAAGATCACAGGTATTACGCAGGAAACAGAGGCAAACGACGTAAAGACTTTCCGCGTTGAGTTTTGTGACTCGTCGGCATGGGAGAGCTTCCACTATGAGCCGGGCCAGTTTGCTGAGGTTTCAGTCTTCGGTGTAGGTGAAGCGCCGATTTCCATCACTTCTTCTCCTACCCAAGAAGGCTACCTGGAGTTTAGCGTCAAGAAAATAGGCCGGGTAACAACGGCTTTGCACTATGCTAACGAAGGAACTGTGATAGGTGTCAGAGGCCCTTACGGGAACACGTTTCCCATAGATGACATGAAAGGCAAGAACATCCTTTTTGTCGGAGGCGGAATCGGCCTTGCACCACTACGGTCTCTCATTACTTATGTGCTGTCTGAGGAGCATAGAGAGGGATTCGGCGATGTACGAATCATCTATGGTGCGCGGAGCTCCGGTGACCTGGTGTTCAAGTACGAACTTGCAGCTTGGGGAAAGAGGGAGGACGTAGATCTTGTAGTCACAATCGACCGCCCGGAGGAGGGGTGGGACGGACATACAGGTTTTGTCCCTGCCGTTCTTAAGGAGGTCGCTCCTTGCTCTGAAAACACAGTTGCGGTTACGTGCGGTCCTCCCGTAATGATCAAGTACGTCCTTCCGGTCTTGACTGACCTGGGCTTCCCGCCCGACAGAATCGTAACGACACTTGAAATGCGCATGAAATGCGGAATAGGCATGTGCGGAAGATGCAATATCGGCAGCAAGTACGTGTGCCGAGACGGACCTGTGTTTACATTAAAGCAGCTAATGGAAATGCCTCAGGAATACTGA
>MGAJBKAG_00291	
GTGGAAGACAGAGCCGGGCCGGAACTATTTAAGATAGCGAAGACGGGTTTAGACTCGTTTGCAGGTGCGCTGAAAAAGGCATCATATGAGGTTTTAGCTCCGGTTCAAGACGGAGAAGCAACGAGATTCGGCGTGCTCAGCGACGAAGAAATCCAGATCCCCCGTCTCTCTACAAGGCCGTTGAAAGAGCTATTTTTCCCCCAGGATGAGCCGCTTCTTTCCTTTGGTTGCGGCGGAGCGGAGGCTATGAGCGTTGAAGCGTCTGGGGTCGTGGCTTCTGAATCCATCTCGCCACGCGTGGTTTTAGGTGCAAGACCATGTGATGCCAGATCCCTTGTCCTCTTGGACAATGTCTTTGTTTCGAGCGAATACAGAGATCCATACTATGCAGTGCGCCGCGAGAAGACAGTTATCATAACCTTTGCCTGCCTTTCACCGGGTGCAGCGTGCTTCTGTGAATCTACAGGCAGTGGGCCTTATGATGAGACCGGATCTGACATATTGTTCATGGGACTTGCTGATTCATACGTAGTAAAGCCTGTCTCGGAGAGAGGCAAAGGGCTGTTGAAAGAGGTATTTCCTCTTTCTGAAGACGGTTTTTCGGGAGAATCGTGTATCCTTCATCCGGTAGATGGTGAAGATATCCAGGCAGCAGTAGACGCCACCCGGGCAGAGGAGAAGTTGGCTGCATTCGCAGGTGTCCCTGTAGAAGCTGCTGTAGCTGCGTTGCAGGATGTTGATGCATTTGACGCCTCAACTTGGGAGGAAATCTACAGGAAGTGTCTTGGGTGCGCAGTCTGTACCTATCTTTGTCCTACATGTCACTGCTTTGATATTGGAGATGAGATTGTAGGTGCCTCAGGAGAACGGGTCCGCAACTGGGATTCGTGTATGTTCCCTCTCTTTACGCTGCATGCATCCGGACACAATCCGCGTCCTTCAAAAAAGGAGCGATTCAGGCAGAGGGTAATGCACAAATTCAGCTACTTCGTAGAAAACAACGGCTGTGTGGCGTGTGTAGGATGTGGCCGCTGTGTCGAAGCTTGTCCTGTGAATCAGGATATGCGGCAGATTTTATCGGTGTTTGCGAGTCGCGGCGGGGGCAGTTAA
>MGAJBKAG_00292	
ATGAATAAGATGACCGACGGTGCCGCCGGAAACGGCGCAAGAGATACCATACAGGAAGGTATCAGAAAGATCGCAGCCAAAATGCTGGAGTCCGGAGAAGCCCAGGTGTTCATCGGGTATGAGGAAGGGACTCTTCCTCTTCGAACGACTCCTGCTTTCATTACCTGTCCCGAGGATACTGTAAGACTCGTATGGACCCCATTTTGTGAAAACAACCTTACTGTCTATCTCCCTGAGTATAAGGGAAGGGACGATGTTACTGTCGGACTTATCGTAAAAGGCTGTGACGTGCGCACGCTCGTCAACCTGATCCTTGAGAACCAAATATCCCGAGACAGGGTAAAGATAATCGGTGTCCCGTGCGAAGGAGTCATCGACAGGGCGAAAGTCGCGAAAGTGTTGGGCACAGATAGAATCATAAGGGATTCAAAAGTAGCCGGGCCTTCTCTTGTGCTTGAAGGAGATGGTTTCGAGGTTGAGATAGAAATCGAAGATGTCCTGGCTGACCCCTGTGAGGCATGCAGGCATCCTGTGCCGGTGATATATGATGTGCTGGCAGGTAATGGATATGAGGTGAGTAAAGACGAAAACCCTGAAAGAGCTTATCTTGAGATAAAGCAGTTCGTAGAGCTTCCGTCTGACGAGCGGTTCTCCTTCTTTGCTCGAAAAATCGAAGAGTGCATCCAGTGTTACGCATGCAGGCAAGCGTGCCCTTTGTGTTATTGTCCCGAGTGCTTTGTCGATAGGCAGACCCCTAAGTGGGTCAGCAGGTGGAGGGGCCTTTCTGATAAGATCCTTTTTCACCTTGGACGCGTTTTGCACGTGGCAGGCAGGTGCGTAGATTGCGGGGCTTGTAGACGGGCGTGCCCTGTAGGGATCGATCTTCGTTTGCTTACAAAACATATGGAGAAGGTAGTAAGCGATTCATTCGGGTACGAATCCGGGCTGGATTTAGACGGGCTGCCTCTCCTTGCCACCTACAGGCGGGATGACCCCGACGATTTCATTCTTTAG
>MGAJBKAG_00293	
ATGCTAGATCGAGATGCTGATTGCAAGTGTGAATTAACTACAGGTTCACCTCAGACTGCAAAGCCTGCCCAGCTTTGCACTGGTTCGCCGCACAAGACCGGCGGGGCAATCCTTGCAGAGACTGGGGGCAGCGGAGAAGCAAAGGAGGACAGCACCGCAATACTTGCTGAATCTGCGGTAACTCGAGATTCCAAAGAGAGCGCCGCAGCCCTTCCCGAATCTTCGAAAAAGTGGGAGCCTAAGATAGTTGCGTTCCTTTGCAACTGGTGCTCATATGCAGGCGCTGATCTTGCCGGCACAGGGCGCATTCAGTATCCACCTAACGTCAGGGTTATCCGAGTGCCGTGCTCGGGCAGGGTTGATCCGCTGATGATCCTAAGGTGCCTTCAGCGCGGTGCGGACGGAGTTCTGGTGTCAGGTTGCCATCCAGGCGATTGCCACTATATTGCCGGGAATTATCTTGCCAGGCGGAAGTTTGCTCTTCTCTCCGAATTGCTTGATTTCTTCGGAATTGAAAAGGGAAGGGTTCACTTTTCATGGGTGTCCGCTGCAGAAGGTGAGAAGTTCGCAGACGTTGTGAAGCAGGTGACAGAGACTGTCAGGGCATTGGGCAAGTCCAACAAGCTTGTACTCAGGCACTCAGCGGATGTTTTCTAG
>MGAJBKAG_00294	
ATGGCGTTGGACGAAAGAAGCGCTGCGAGAGAGAGTGTTGGAGCCGTCCTCGTCATAGGCGGCGGCATCGGTGGGATGCAGGCAGCTTTAGACCTGGCAGACTCCGGCTTTTACGTTTACATGGTAGATAAGAAACCGGCTATCGGCGGGGTTATGGCGCAGCTGGACAAGACATTTCCCACGAATGATTGTTCCATGTGCATAATGGCGCCGAAACTCGTTGAGTGCGGACGCCATCTGAATATAGAGGTAATAACCAATTCTGAAGTAGCCGATGTAAGGGGCGATCCCGGCGATTTTACCGTCCGATTGGTAAGACATGCGCGATATGTGGACCAGGAAAAGTGCACAGGGTGCGGGATATGTGCGATGCACTGTCCTGTGGGGGCGGCGAGGGATCGGTTTAACTTAGGCCTTGGGGCGAGGCCTGCCATATATATTGAGTACCCTCAGGCTGTTCCCCTGGCCTACATCATTGACAGGGATACTTGCATAGGGTGTGGTCTGTGCGAGACACTTTGCCTAGCCCAGGCTGTGAAATACGATGATGTGGCTTTTGAGAGAGAGCTTAGAGTCGGTGCGATCATTGTTGCCACCGGCTTTGATGCGTACGATCCGACTGAGAGAAAAGAGTACGGATACGGGCGATTCCCAAATGTTGTGACGAGCATGGAGTTTGAGAGGATCCTGAGTGCGTCCGGCCCGTATGAAGGAAGGGTGCTGCGTCCGTCTGACGGTGACATACCCAGGAGGATCGCTTTCATACAGTGTGTCGGGTCGCGGGATCGGGCAGCAGGCAATAGGTACTGTTCATCTGTCTGTTGTATGTATGCGACAAAGGAAGCGGTTATTGCAAAGGAACATCAGCCCGATGTTGAGGCGACAGTGTTTTTCATGGATATGCGGTCGTACGGGAAGGGGTTTGAAGCTTACATTGAGAGGGCGAAGGAAGAATACGGGGTCAGGTTCATTCGCACGAGAGTAAGTGATGTAGAAGAGGATTCCGACACACAGAATCTCATCCTATCTTATGAGACTGAGGAAGGCGGAGTTGTCACAGAGGAATTCGATCTTGTAGTCCTTTCCGTAGGGCTCGTGCCTCCTCGTGACAGTGAGCGCCTTGCAGAAGCCCTCGGGATCAGCCTTGATGCGCACGGTTTTGCCAGGACAGAGCACCTGAACCCCCTTGCTGCGACAAGGCCGGGTGTGTTTGTGTGCGGGGCAATGCAAGGGCCAAAGGACATTCCGGAGACTGTGACTCAGGCAAGTGGGGCAGCTTCAGCGGCAGGTGCATTATTAGGAGCGAGCCGTGGTGAACTGACCCGGACAAAAACTTATCCTGAGGAAAAGGATGTTCGCGGCATCGGCCCTAGAATCGGCGTTTTTGTTTGCCATTGTGGAATCAATATAGGCGGGGTTGTGGATGTCCCTGCTGTAGCCGAGTATGCAAAAACCCTTCCCAATGTGGTGTACGCTGAGGAGAACCTCTATACCTGCTCTCAAGATACGCAAAGACGCATTCAAGAGAAGGTTGAAGAATACGGCCTCACCCGCGTAGTGGTGGCGTCATGCACACCCAGGACGCATGAGCCTCTTTTTCAGGAGACGTGCAGGGAGGCAGGGTTGAATTATTACCTGTTTCAAATGGCAAACATCCGCGACCAGTGCTCGTGGGTGCATATGCGTAACCCTAAAGAGGCTACGGAAAAGGCAAAAGACCTGGTGAAAGCCGCTTGTGCCAAGGCTTCATTGCTCCAGCCTCTTGAACGGATTCCCATCGAGGTGAAGCAGTCAGCCCTTGTGATAGGCGGAGGGCTTGCAGGGATGGTTGCAGCCCTTGACATAGCTGACCAGGGGTTCTGCGTTGATCTGGTGGAGGCTTCACCTAATCTCGGTGGGCACCTGCGGAAACTCTGTTTTACTCTGGCCGGTGATGATATCCGGACCTTTTTGACTGAGTTGTCTTCTCGGGTCATGTCACATCCGAATATAAATGTCCATCTGTCTGCTGAGGTTGAAGATATCCAAGGCTATGTAGGGAATTTCAAGTGCTCCATAAAGGTCCGTAGCACCGACGGTGAAGTCGGCGACGAGACAGAGCTCGAGACGGAGCATGGGGTTATAGTCGTGGCAACCGGAGGTAGAGAGTATGTTCCGACAAACGGAGCCTTTCTCTATGGCAGACATCCCTCAGTGGTCACGCAGGCAGAGTTCGAAAAAGCCGTTGCCTTAGGAGCCTTCAAGAATTGCGAGGCTGAGGACGGTCCGGTAGTGATGATTCAGTGTGTCGGATCCAGAGATGACGAGCGCACCTATTGCAGCAGAGTGTGCTGCAGCGAAGCAGTAAAGAACGCGATTCGCGCAAAGAAGGAAAACCCAAATAGAGATGTGTTCATCTTGTATCGCGATGTCCGCACTTATGGGACCAGGGAGGTCTATTTTGAAGAGGCGCGCGAACTAGGGGTTGTGTTTATCAGGTATCCGGACGGCGAGATGCCTAAGGTATGGAGTCCGGCGCCGACAGTCAGAGAACATGTGGGGATGGCTCAAGGGATAGAGGGCGAGGCGAACCACGGGAACCCATGCTATGCTAAAGGTTTGAATGGCAGTTCCTCATCTACAGGCAACCAAGGATTAGATTACCTATCATGCCATACAAAGAGTGAGACAGATCCGGGATTGAGGAATGCGTTCAACCCCAAAGATTCGGATGATGATTCCCAGCCTGGGCCGCTAATGGTAGAGGTGGCCGACACCTTGCTTGGGGAGAAACTCTGTATCCCTGCAGGGCTGGTAGTCTTAAGCACCGGAATAGTTCCTGGCGAGGGGAACAAGGCACTTGCACAGATGCTGAAAGTCCCTCTGGATGAAGACGGTTTCTTCCTGGAGGCGCACATGAAGTTAAGGCCTGTGGACTTTGCCACCGAAGGCGTGTTTGTGGCAGGCCTTGCCCATTCACCGAAGACCATTGATGAGACGATTGCGCAGGCTCATGCGGCTGCAGGCAGAGCGGCAACAGTCCTTGCCAAGGGCGTTATTATGGCAGAAGGGATTAAGTCTGAAGTTCTTGCGACAAGGTGCACCAGGTGCAAGTTGTGTGTTGAGGTGTGCCAGTATAACGCCATAGAGCTGGATGATAAAGATGACGTTGCAGTTGTCAATAAAGCCCTCTGCAAAGGGTGCGGCCTGTGCGCTGCGACTTGCAGGTGTGGTGCGATTACACTGAGAGGATTCACAGAAGAGGAGATCCTGGCGGAGGTGGACGCGCTGGTATGCTAG
>MGAJBKAG_00295	
TTGGCTGAGCAGGTAACAGTTGACGTGAATCAGGCAGAGGGTGTTTTGGAAACGGAACGTGTTCAAGGATTGGAGCAAGCCTCGGGAACCTGCAACACCATTGAGGCACAGCGAGTTGAGGCAGAGCAAGTTGAGGCAGAGCAAGTTAAGGTAGAGCGCGTTGAGGTTAAGCACGCTGTAGATGCGGAGAATGCTTTTGACGCTGAAGAGGACCTGGGAAAGGAAGGGGCTTTTGAGCCTGTAATAGTGGGGTTTTTGTGCAACTGGTGTTCGTACGCAGGAGCTGATCTTGCAGGAACATCCAGGTTGTCCTACCCTACCAACCTCCGCGTCATCCGAGTCATGTGCTCGGGGCGAGTGGATCCCGGCCTCATGCTTGAGCCGTTCTTGAGCGCGGCAGACGGGGTCATGGTACTGGGCTGCCACCCTGCTGACTGTCATTACATGACTGGCAACTACCAGGCCGAGCAGCGGGTCTTGTGCGTGAAGGCACTGCTCGCGCACCTCGGGATAGCAAGCGGAAGGTTGTATCTTGATTGGGTTTCCGCAGCTGAAGGGGCAAGATTTGCTGAGCTGGTTGCTGAGTTTACAAACCAAGTGAAGAAGCTGGGCCCGGCAGGCTGCGGCGAGTCACAGGAGGGCTTATCTCGGGAGGAGTTTATTCGACGCGTTCGTGTAGCAAAGAGGGTATGTGAGAAGGAAAAGTTTAGGTGGCTTGTGGGACGGAGAAAAGCCCTTCTTGAAGAGGAAAACGTTTACGGCGAAAAGCTGCAAGCGGGAAAGTTTAACGACCTCATGTCTTTTGTCATCACTGAAGAATGTCTCAGAGCTGCTATTGAACTCCTTGCTGAAGAAGGTCCTATCTCGTGCAAAGAGATCGCAGAGGTCTTGGGAATGCCTGCCGGCAAGGTGCTGGAGCACACTGCTTACCTCAAGAGAGCCGGGCTACTCGAGCTTCATGATGTCCGAGGGCAGAGTCCGCGATATGTAGCGTTGAGATAA
>MGAJBKAG_00296	
ATGCAACAAGGGATTGAATCTTCTGCGCGAATAGGCGTTTATGTTTGCCATTGCGGCTTGAATATTGCGGGCGTGGTGGACGTCGAGGCGGTGAGGGAGAGCGCAAGGTCTCTTGAAGGTGTAGTAGTGGTAAGAGACAACCGCTACACATGTAGTGAAGTAGGCCAGAAGAGCATTGCCGATGACATTCGCGAGCTTATGCTTAACCGTGTAGTCATCGCCTCGTGTTCACCAAGGCTCCATGAAAAGACCTTCAGGACCCTTTTGGAGAAATCAGGGCTTAACCCGCACCTTCTTGAGATGGCAAACATCAGGGAGCATTGCTCATGGGTTCACTATGATGACCCTGAGGCTGCCACCGAGAAGGCGAAACACCTTGTTCGTTCCGCTGTGGCCAGGGCAAGGCTGCTTCAGCCTTTGTCTCGGGCAAAAGGCAGGGTGATTCCAAAGGTGATGGTTGTCGGCGGAGGTGTAGCAGGCATCTCTGCCGCTCTTTACTTAGGCGGGATGGGGATAAAGACCTATCTTGTAGAGAGAGAGCCTTCCATCGGCGGCCACATGGCAATGCTTGATAAGACCTTTCCCACCCTCGACTGTAGCCTCTGCATTCTCTCACCTAAAATGGTTGAAGTCGCAGAATGTGAAAACATCGAGATCCTGAGTCTGTCTGAGATTGAGAAGGTTGAAGGGCAGGTAGGGGATTTCCGGATCCAGGTGAGGAGGAAGCCCAGATACGTGAATGAGGAGAAATGCGTCGGGTGCGGTGACTGCGCAGCGAAATGCCCTGTTAAAGTTGAAGATGAATTCAACCGCAACATGGGAACGCGAAAAGCCATCTATATCCCGTTTCCGCAAGCCATTCCCCCTGCGTATGTAATCGATGAGAAGAACTGCAGATACTTTACGCAGGGGAAATGCAAGGTATGCGAGAAGGTCTGTGAGCGGGGCGCGATCGAGTACGATCAGGCTTCCTACACTGAAACAATTGAAGTCGGAGCGATCATCGTGGCTACCGGGTTTCAACCTTATGACGCCAGAGGCCTGCCTCAGTATGGGTATGGCAGGTTTGCCAATGTCATAACCAGCCTTGACTTTGAAAGGCTGATCTGCGCTGACGGCCCTACCTACGGCAAGCTGAAAAGGCCCGGAGACGGAAAGGTTCCCAAGAGGGTTGCGTTCATACAGTGTGTCGGATCGCGGAACGCGTCTTCCGGTGACCGAGGGTATGAGTCCTGCCCGGAGATGGGACCACGGGCCGAAGCAGCGGAACCTAAAGCCTACTGCTCCAGAGTCTGCTGCATGATCACTGCAAAACAGGCTTTCATGGTCTTAGAAAAGTATCCTGATGCCGAGGTCTATGTCTACTACATCGACATGAGAACTGCAGGGAAGGGATTCGAAGAGTTCTACCGGCGCGGTAGGAGCGAAGGCATTGTGTTTCTCCGGGGCAAGCCGGGCGAGATCGAGGAGACGGACGACGGGTGCTTAAGGGTTGTGTCAGAGGACATGGATTCCGGGTGCATTCTCGATCTTACTTTTGACATGGTGGTTTTGGCTCAAGGGCTTGTTCCGCCTCATGGGCTTGTGGAGCTTGCCCAGAAAATGAATCTTTCCCGAAGCGAAGACGGATTCCTGATGGAAGGCCATCCTAAGCTGCGCCCTGCTGAAACCGGGATTGACGGGATTTACCTTGCAGGGTGCGTTCAGTTTCCGAAAGACATTCCGGACAGTGTGGCTCAGGCAGGGGCAGCTGCAGCAGCGGCTGCGGTGACATGTTCAAAGGATACCATTGAAATAGATCCACTTGGCCCGGTGATAGATGCTGAGCTCTGTATTGGGTGTAAGCTCTGTGAAATGCTTTGTCCGTACGGCGCGATAAGAGTCGAGCTTACTGATAAGGGGCCTAAGGCGAAATCCATAGAGGTGGCATGCAAAGGCTGTGGAGTATGCGGGGCCTCTTGTTCTACCAAGGCGATTACTATGAAGCACTACACAGACAGCCAGCTTACTGCGCAAGCCAAGGCTATCCTGGAGGTGGTCTGA
>MGAJBKAG_00297	
ATGAAGATGGCAGTGTTCTTAGGTTGCACAGTGCCTGTGAGAAACTTAAGTTACGAGCTGTCTGCTAAACGGGTAGCGGGAGAGCTTGGCCTTGAGCTTGTGGATATTCCGGAATTCAGTTGTTGCGGGTATCCTGTGAAATCTGTCCACCACGAGACAGCTTACCTCCTGGCTGCCAGGAACCTTGCATTGGCAGAGGAGAAGGGGTTGGATATCTGTACCCTCTGCAGCGCATGCACATCTGTTTTGACTGAAGTTGCTCGGGCGCTTGACACAGATGAAGCGTTGCTAGATACGGTCTCGAAAAACCTGGGCATGTTAGGCAGGCGATATTCAGGCAAGGTCAAGGTTAAGCATTTCGTACGTGTCCTCTATGAAGACATTGGGCTCGAAACCATACAAAGTGCTGTGAAACGTCCCCTTGATATGTTCAGTATCGCATCTCACTACGGGTGCCACTATCTAAAGCCCTCAGAAATATATGACAAGTTCGATCATCCTGAAATGCCTGAGTCCCTCGATAAGCTTGTTGCCGCAACCGGAGCCCGGGTAGTCAAGTACCGGACGCAGAAAGACTGCTGTGGCGGGGCGATCCTAGGTGTTAACGAAGAGACAGCGCTTTCCATGGCCAGGGCAAAACTGGATGACATCAGCAGCAGCGGTGCAGATGCTATCAACCTTATATGTCCGTTTTGCTCAGTGATGTACGGGGCGAATCAGCGGAAGATCGGTTCAAGTCACGGAGTCAAATATAACCTTCCTATTCTCTATTATCCGCAGATTCTCGGGCTTGCAATGGGAATCAGCCATGAAGAACTCGGACTGATGCAGAATCCCATCAAGCCCAGGGCGTTGCTGGCGAAGATCTCATAA
>MGAJBKAG_00298	
ATGGAGTCTGTCCAGAGTAAGGATGCCTCTGTCGTGACGATCCTTGACCCGAAGTTTAAGTATGAGGTAGCACGGGAACCCGGTGGAGAAAACATCAAGTACTGTTTCCAGTGTGGCACATGCACTTCCGGCTGCAAAGTAGCTGAACTCGACAGGAAGTATAACCCTCGCAAGATAATCAGAATGGTCATCTTAGGGATGCGGGAGAGGGTTCTCGCAAGCGACTTCATCTGGTTGTGTGCTACATGTTACACCTGCCATGAACGATGTCCCCAGGATGTCAGAATACCCGAAGTGATGAACGCCTTAAAAAATATAGCAGTCAGAGAAGGATACATCCACCCTGCCTTTCGTGCACAGGCCGAACTGATTGCAGGAAATGGCCGGCTGTATGAAGTTGACGAGCTTGCCAATGAGAGGCGAACCGATTGGGGGCTTCGCGAGATACCCCAGGGCTCACCGGAAGTTGCCGAGATTTTCGGAATGACCGGGCTTGCTGACTTACTTTCCGGCGGGGCGGGTGGTACATCATGA
>MGAJBKAG_00299	
TTGGAGGTCAAAGGCTATCAGCTTCCGGATGACTTGTACTATGACCGCAACCACTGTTGGGGTAGGGTGGAAGGAGGCATCGTTACAGTGGGACTTAATGACTTTGCCCAGAAGCTGGCCAAGGATTTCGTGTCAGTGGACCTTCCTCTCGAGGGGAAGGAGGTAGTTCAGGGCAAAGCCATTGCATCGATTGAGTCAGGGAAATGGGTCGGACGTATATATGCCATTGTCAGCGGTGAGGTCGTAGAAGTCAACGAAGAGTTGGAAGACGAGCCGACACTGCTTAACACAGACCCATACGGAGACGGATGGGTTCTGAAGATCAGAATGGAAAACCCCGAGGAGCTTTCCAACCTCCTTCAAGGTGAAGAAGCAGTTAGGTGGTTGGAAGAAGAGATCGCGAAGCATACTTAG
>MGAJBKAG_00300	
TTGCTTATAGGTATTGGGTTTCTTCTCATGGCCGGCGGATTGCCTATATCATCGCCGGCCATGTTTGGTTTTCTTATGAATTTAGCCCATGATGAAGGATGGCCATGGCTGTTTGCCGGATTGTTTGTAGGCTTCTTTACTGTTGCAGGCCATGCCATAAGCTATGCGGCATTCAGGCAATTCAGGCCTTTTATTTGGAACAGAGTTATCAGGCGCTATCCCAGCGTGTTGCGGGTTGTTTCGCGTATTAGGCCAGGAAAGGAAAAAGGGGCTTTTAATCCGGCTCTCTTGCTTCTTCGCTGGATAGGCGTAGGCTACAGTCAGGTGTTCTGGGTGCTGGGCTTATCCGGAGATGATGCCTCACGCACACTGCGAATCCTGTTCCTCGCCGATCTACTCTGGGCAAGCGTATGGTCTTTTGCCCTTACAAAGCTGCTGGTCGGTGCCCCTGTGGTAGGACGGTACCTGACCGGATTCGGCTGGGCGTTGCTCATCTTCAGTGCGGTAGGATACGCCTTCAGGCACATTCTCAGGCAAAAAACCGGCTAG
>MGAJBKAG_00301	
ATGGCTGAAATTAGGAGAATAGGTGTTTTGACCGGCGGTGGAGACTCATCCGGTCTCAATGCTGCCATTCGTGGTGTTGTTATGAGGGCTGCGGATTACGGTTACGAGGTTCTCGGGATACAGGAAGGCTGGAAAGGGTTGGTACAGGGTATCGCCCGGCCGTTAAGTGTTGAAGAGGTCCGCGAGATTATAACCGTAGGCGGCACAATGCTTGGCTCATCTCGAACGAACCCCTTTAAGAAAGAAGGGGACGTTGACAAGTGCAAAGCCAATGTTGAGGCCCTCGGCCTCGATGCCATAGTCGCTATAGGCGGAGATGACACTCTCGGAGTGGCATCAAAGCTCAGTGAGCTTGGTGTTCCTTGTGTAGGAGTCCCGAAAACCATGGATAATGACGTAAACCTCACTGACTACTGCATAGGCTTTGATACCTCGGTAACTGTGGCAGTGGATGCTGTGGAGAGGTTGCGGGATACTGCAAGATCCCATAGACGTGTAATGGTTCTTGAGGTAATGGGAAGATATGCAGGTTGGGTGGCACTTGTTACAGCTATGGCCGGAGGGGCTGATTGGGTGCTGATCCCTGAGGTTGAGCCTGATTTGGATGCAATGTGCAACCATCTTGTGAAACTCAGAGAGTCAGGCAGGCCCTATGGCGTAGTCGTGGTTTCCGAAGGTATTGAGGTGCCAGGCATGGGTGATGACGCAGAAGAAGAGGTTGACGCCTTCGGTCATGTCAGATTAGGACTTCGCGGAGTAGGGCATGTTATAGGTAAGGAAATCGAAAAGAGAACGGGCATTCCTACTAGGGTGGCAACCATCGGTCACATACAACGTGGCGGATCGCCTACTGTCCATGACAGATATCATGCCACACGCCTCGGTATGGCAGCTGTTGACCTGATCAATAAAGGGGAGTTCGGCAAGATGCCTACTTTCCTCGGGGGAGAGATAAAGGTTGTAGAATTAACTGAGGTGACTTCAAAGATTAAGACAGTCCCTCAGTCTCTATATGAGGAAGCTATGACACTGTTTAAGTAA
>MGAJBKAG_00302	
ATGCCATTAGTTACAAGCAAGGAAGTCCTGACGAAAGCACAACGAGAAGGGTACGCTGTAGGTGCATTTAATGCCAACAACCTAGAGTATGTCCAGGCAATTATTGACGCTGCCGAAGAGGAGAAAGCCCCTGTAATACTCCAGGCAAGCCAAGGCGCGATCAACTACGCGGGTCTGGACATGATTGTCGCCATGGTGAGGACCGCAGCTGAAAAGGCGACAGTCCCTGTGGTGCTGCATCTTGACCACGGCACCAGTTACGAGCAGAATGTCAGGTGCCTCAGGGCAGGTTTTACGTCTCTTATGTTTGACGGCTCTAAGCTTCCGTATGAGGAGAATGCAGCCATCACAAAGAGAATCGTGGAGATGGCGCATGTAGTCGGTGTGCCGGTGGAAGCTGAACTGGGACAGGTGCCTACCGCCGGGAATATTACGTGGGAAGACGTAGAAGCTCTGATGACTGATCCTGAAGAAGCCAAGAGGTTCGTGGAAGAGACCGGAGTTGACTTCCTGGCAGTAGCAGTAGGGAGTGTCCACAAGATGACGGCTCAGGCAGCGAAGATTGATGTTGAGAGGACTAAGAAGATTGCGGAATTGACCGGTGTGCCTTTGGTCCTCCACGGAGCATCAGGCGTTACTGATGACGGGTACAAAGAGGGGATCAAAGCCGGAATCTGCAAGATTAACATAGCGACCGAGCTAAATAAGGCCTTTACCAAAGGAATGCATGATGCTCTGGCAAAGAAGCCTGATGAGATAGATCCCAGGAGGATTGTAGGGGTAGGCAGGCAGTATGTGAAGGAAGCTGTAAAAGCCAAAATGAGGCTGTTCGGTTGTTCCGGCAAAGCCTGA
>MGAJBKAG_00303	
GTGGGAGTTAAGCCAGCACGTTTTGCCGGTGTGGTGGTAGCCTGGCAGGATATTCGGTGCCCCCTTGATGAAGAAGAGCCGGGGTGGATTCTTGCAGATATTTTGGGATACGTTGAGTATATGGAAGAGTGTAAAGCTAAAGATGATAAGTATATAAAAGGAGGGGCTGTATCATGCCATTAG
>MGAJBKAG_00304	
GTGCGCAGGACGAAAATAGTTTGCACTTTAGGGCCGTCTACAGATAAGCCGGGAGTCCTGGAAGGCATGATAAAGGCCGGTATGGACGTGGCTCGCATCAACATGTCCCATGGCACACATGAAGAGCATGCTGTAAGAATCAACAAAGTCAGAGAAACAGCAGAGGCTCTTGGCAAACATGTAGGAGTTATGCTGGACCTTGCCGGCCCTAAGATCAGAACAGGCCCGATTGCCGGCGGGGAGGTAGAACTCAGGGAAGGAGCTATTCTGTATCTTGCTCCGGGCAACGAAGAAGGCGATGACACAAAGGTTTACATCAATCATCCTGAGTTTCTCGAGTACATATCTCCGGGTAGCAGCGTGTTTCTGAGTGATGGCTTGATTGAGCTCGTAGTAGAGGATGTGCTGGAAGAAGAGGCCAGGTGCCGTGTGACTACAACAGGAGTCTTGGCGTCGAGAAAAGGAGTCAGTGTCCCAGGGGCGAGGATAAGCTCTGTTGGAGAGACGAAAAAGGACTTAATGGACATAAAGTTTGGCGCTGAGATGGAAGTAGACTTCATTGCCGCCTCATTTGTGCAACATGCTGACGATGTTGTGCGGATTCGGGCGCTCCTTGACGCGGAATCGTCTGACGCTCTTATAATCGGGAAGATTGAGTCTAAGGAAGGCGTTGACAATATCGAATCCATCTTAAGGGTTGCAGACGGGATCATGGTGGCAAGAGGGGATTTAGGCATTGAGATGCCTGCCGAGCAAGTCCCGTTGCTGCAGAAGAAGATTATCAGTGCCTGTAACAACATGGGTAAGATTGTGATCACTGCCACTGAAATGTTGGAATCCATGGTATCGAACCCAAGGCCTACTAGGGCTGAGGTAACTGATGTGGCTTGCGCTATTTTTGACGGAACCGACGCGGTTATGCTTTCTGCAGAGACGACAATAGGAAAGTACCCGGTAAATGCTGTTGCAACAATGGCCAGGATCGCTAAGACTGCAGAAGAAGGCCTTGATTGGGAGGATATCATCCGCAAAAAGACAATAGGCCATTCAAGGAGTATCGCTGATGCCATCAGCCATGCTACGTCCCACATAGCCTATGACCTCGGGATTAAGGCGATTCTGACTTCCACTGAAACAGGGTCAACTGCAAGAATGGTTTCTAAGTACCGCCCCCGCGCGCCGATTATTGCTGCTACCCCAAATCCGAGAGTCGCAGCGAAGCTTGCTCTTGCATGGGGAGTCATTCCTATGCTTGTCCGCGAGGCTAAAGATATGGACGATGTCCTTGATATCGCTGTTGAGGCTGCCCTTGCCCTTGGAGTAGTAGAAAAGAGGGATCTGGTCATAGTCACTGCAGGTGTCCGCGCAGGGGTTCCCGGAACTACCAATATGTTGAAGGTTCACAGGGTTTAA
>MGAJBKAG_00305	
TTGAAGCGTATCGGGATTCTTACAAGCGGAGGAGACGCCCCGGGCATGAATGCGGCGATTCGCTCCGCGACAAGAACAGCACTCTACCATGGATTATCTGTGGTAGGCATATACCGTGGTTACCAGGGTTTAGTTGAAGGCGATATGTTTGAGATGAGCTCCCGAAGTGTGGGAGATACAATACAGAGGGCAGGCACAATGCTAAGGTCAGCCAGGTGTCCGGAGTTTGAATCTTATGAGGTGCAGAAAAGAGCAGTGGAGAACCTGGCTGCAAGCGGTATTGACGGCCTTGTTGTCATTGGCGGTGACGGCTCGCTGAGGGGAGCTGCAGCCCTTTCAAAACTGGGTGTTCCCACTGTCGGCATCCCTGCAACTGTAGACAATGACATTGCGTGTACCGACTATTCCCTTGGTTTCGATACGGCTGTAAATACTGCTGTTGATGCCATAACGAAGATCAGGGATACTGCAAGTTCCCACGGCAGAAACAATGTGGTGGAAGTCATGGGGCGCGACACAGGCCATCTTGCTCTTGCCGCAGGTATCGCAGGAGGCGCCGAATATATCTTAATTCCTGAGAAGCCTTTTGATATTCAAGAGATTTGCGAAGGCATCGAAAGGGGTTACGCCAGCGGGAAGACCCACTGCATAATCGTGGTGGCAGAAGGGGTCGGCGGGTATTTCGGGCCTGATATGTCCCTTTATGACAGCATCGGATTCCAAATAGGGCAGCAGGTGCGAAAGAGGACAGGCCTTCAGACCCGGGTTACGGTGCTCGGCCATATTCAAAGAGGCGGAACCCCGACTGTAAAGGATAGGCTGCTTGGAACCATGTTCGGTAGCCGAGCTGTGGAAGCCTTGATTCATGGGGATACCTCGAAGATAGTGGGTCTCTCGGGAAATAGGCTGTGCTTGTTCGATATTGAAGAGGTGGTTTCCAAGAGAAAACCCATTGATGAAGAAATGTACCGTGTAGCTACTTTGCTCTCAGGGATGTGA
>MGAJBKAG_00306	
ATGACAAGCTTTAGCCTTGAGTTTGAGAAGCCCCTGGTAGAGTTAGAGAAAAGGATAGAAGATCTTAAAGAGTTCAGCTTGAAAAAGGGAATCGATCTTTCTGATGAGATATCTATCCTCGAGAAAAAAGCTGATGAGCTCCGAAAAGAGATATTCGAAAACCTCACACCATGGCAGCGCATATTGATTGCACGCCATCCGAAACGGCCGACAACTCTCGAGTACATCGATATGATCTTCGATGAGTTTATTGAACTGCACGGAGATCGGGAGTTCGGGGATGACGGCGCAATCGTCGGGGGCATCGCTGATCTGGGCGGGCGTGCTGTGACTGTGATCGGCACGCAAAAAGGCAGAGATACCAAGGAGAATATTGCCAGAAACTTCGGGATGCCCCATCCTGAAGGCTACCGTAAAGCCCTGAGGCTGATGAAGCAGGCGGAGAAGTTCAGGAGGCCTATAGTGTCTTTTGTAGACGTAGTGGGGGCGTATCCCGGAGTAGAGGCTGAGGAGCGAGGGCAAGGTATTGCCATTGCCCGCAACTTAGTGGAGATGGCAAGGCTCAGCACAAGCATTGTTGTGGTGATTACCGGAGAAGGCGGTAGCGGAGGCGCCCTTGCTATCGGAGTCGGAGATAAGCTGATAATGCTTGAGAACGCCTACTTTTCCGTGATTTCGCCTGAAGGTTGCGCTGCGATACTCTGGAAGGACGGTTCCCGTTCCCAGGAAGCAGCGGAAATGTTGAAGCTTACTGCTCCTGACCTGAAGGCGCAAGGCATCATAGACGAGTTGCTTCCTGAGCCGCAAGGTGCTGCTCATAAAGATCGCATGGCCATGGCACGGCTTATCCGTGATGCCGTTATAAAAGCTCTGGATGAATTGTCAGGCATCCCCGTACGCAGGCTTGTTGAGCGGCGGTATGCGCGGCTTCGCAGGATAGGCAAGTATGTCGTCAGTGAAATGCCTGCAACTGAGGCCCCGATGGTAGCTGCAGGTAATGAAGATATGCATGTTGCACCTGATGTAGCAGATGTTGAGGGAGGTTCTGACGAAACTTGA
>MGAJBKAG_00307	
ATGCCCAATTTCAAGGGAATTTTTCAAGGCAAGCAGAAATTTGTGACTGTCAAGGCAGGCCAAGTGCCGGAAGAGCCCGCTGACGGCCTATGGACAAAATGCAGGCAATGCGCAGGGATCCTGTACAAGAAAGAGCTCACCTCAAACCTGGGGGTTTGCGGTGATTGCGGTTTTCATTTCAGGTTGTCTGCCAGGGAAAGGATTGCCATTACCCTTGATGAAGACAGCTTCGTCGAATACGATGAAGACCTCCTTACCACGGATCCTCTGGGATTTCCCGGGTATGATACTAAGATTGAGGCTGCAAAGCAGGCTACAGGGCTTAACGAAGCAATTATCACAGGCCAAGGAAGGATAGACGGGTATCCCGCACTCTTGGGGTTCATGGATTTTTCGTTTATCGGTGCGAGCATGGGATCTGTAGTCGGAGAAAAAGTTACGCGGCTTTTTGAGAGAGCGGCCAGGCAAAAACTACCTGTTGTGATTTTCTGCGCCTCAGGAGGGGCCAGGATGCAGGAAGGCATGTTCTCTCTGATGCAGATGGCAAAGACTTCAGCCGCATATGGCAAACTATCGGAGGCAAGGGTGCTCTATATTTCTGTCCTGACGAATCCTACAACTGCAGGGGTCTTTGCAAGCTTCGGGTCGCTTGGAGACATTATCATTGCAGAACCCGGGGCCCTTATTGGGTTTACGGGACAGCGGGTTATCGAGGAGACAATAAGGCAGAAGCTGCCTCCCGGGTTTCAGACCGCTGAATTTGCACTGGAGCACGGGCTGATTGACATGATTGTAGACAGGCGAAACATCAGGAAGACCCTTGGGTCTTTGCTTTCGCTCCACGGGGGGAGGCGCGAGGAGGCAGGATGA
>MGAJBKAG_00308	
GTGTGGACTGTGGTATATATCGCGCCTAATAGGGCTACCGGTGAGATGATCAAGGAATTGCTGGAGAACGAGGGATTGCTGGTAATGCTCCGACCGGTCGGAGTGCCTCATATGGGCGATTCGGCAAGTGTAGAAGTCTTGGTGCCGGAGAGTGAAGTTGAGGAAGCTCACGAATTCATCGCGAGTTCTTTCGGAAGGTAA
>MGAJBKAG_00309	
GTGGGCGAATTTGTCCATTTGCACCTGCACACCCAGTATTCTCTGCTTGATGGCGCATGCAAGCTTAAGGATCTGATGGTGAGAGCCTGCGAGTTGGGTTTTGACGCATGTGCGATTACAGATCATGGTGTGCTGTACGGAGCTATAGATTTCTACAAGACTGCAAAGAAGGCCGGAATTAAGCCAATCTTAGGTTGCGAATTATATGTTGCAAAAAGAACCCGCCATGACAAGGTCCCTCATATTGATGATGACCAGTACCATCTTGTACTCCTTGCCAAAAATGAAACAGGCTACAAGAACCTTGTAAAGCTCTCCAGTATAGGCTTTACCGAAGGGCATTACTATAAGCCCAGGGTCGATCTTGAGGTCCTGGAGAAATGGAATGAAGGGCTCATAGCCATGTCAGCTTGTCTTTCCGGAGAAATCCCCTCATTGCTGATGAAAGGGGATTATGAAGGGGCAAAGCAGAAAGCAGCCAGGTATAAAGATATCTACGGCCCGGGGAACTTCTTCCTTGAAGTCCAAGACAATAAAATCAGCCGCCAGTATGAGGTAAACAAAGGCCTCGTAAGGCTTTCAAGGGAGCTTGATATCCCCCTTGTGGCCACAAACGATGTCCACTACATTCACAAGGAAGATGCCAAGCTCCATGATGTCCTGCTTTGCATTCAGACAGGGAAAACAGTGAAAGATCCGGACAGGATGAAATTCCCTACTGACGAATTCTATCTTAAGTCTTCTGAAGAGATGAAGGCTGCGTTTTCAGATCTTCCGGAAGCTATCCGAAACACGCTGGTCGTTGCTGAGCAGTGCAACTTCGGATTCGAGTTCGGCAAGTCGCAAGTGCCTCATTTCCCGGTGCCTGAAGGCTTTACTGAGGAGACATATCTCCGGCATCTGGCGCGGGAAGGTGTTAAGAGAAGATACGGAGAAATCACGGAAGATCTTGAGAGGCGGCTCGATTACGAGCTGGATGTCATAGTCAAGATGGGGTATGCCGGGTACTTCCTCATCGTCTGGGACTTTATAAGATTTGCCAAGGGCCGTGGGATTTACGTCGGGCCAGGGCGAGGTTCTGCGCCCGGCTGTCTGCTTTCTTATGTGTTAGGTATCACAGATATTGATCCCATTAAATACGGGCTGATTTTTGAGCGGTTCCTCAATCCTGAGCGCGTGACCATGCCTGATATCGACGTAGACTTCTGCTACGAAAGGCGTGGAGAAGTCATAGAGTACGTAACAGAGAAATACGGAGCAGATAGGGTGGCTCAAATAATCACCTTCGGAACAATGGCTGCCAGGGCAGCTGTAAGAGACGTAGGCAGGGCTCTGGATATTCCTTATAACGACGTAGACAGAATTGCCAAGATGGTCCCTGCAGAGCCTGGGATGACTATTGAAAAAGCACTTCAGACATCATCTGAGTTCAGGAATGCATATGACAGGGACGAAGAGATTAAGAACCTCATTGATACCGCGAAGGCAGTAGAGGGTATGCCAAGGCATGCATCGACCCATGCTGCGGGGGTCGTGATATCCAAGGATCCGTTGACAGAGAGGATTCCTCTTTATAAGGCTAACGACGAAACAGTTACAACCCAGTTTGCCATGGAGGATTTGGAGGCTCTTGGTGTCCTGAAAATGGACTTTCTGGGGCTTCGCACTCTTACTGTAATAGGCAAGACCCTTGAGAACATTTACCGCACTCGCGGCGAAAGAATCGACATGACTGCTATCGATCTGGAAGATCCCGAGGTGTATCAGGCTCTTTGCTGCGGGGACTCCCTGGGTGTGTTCCAGCTGGAAAGCAGCCTCTTCCAAGGCCTTCTTAGGGAAGTTAAGCCCACATGTTTTGAAGACATCATTGCAATCCTAGCTCTGGGGCGGCCCGGCCCCTTGGGGCGTGTCCAAGACTTCGCCAAGCAGAAGCACGGCGAAATGCCTATCGAGTATCCCCATCCTGACCTTGAGGCTGTTTTGAAAGAGACTTACGGAAACATGCTGTATCAGGAGCAGGTAATGAAGGTGGCAAGCACCTTGGCAGGCTTCACTCTTGGAGAAGCTGACCTCCTCCGCCGGGCCATGGGCAAGAAACAGCCTGAGGTGCTGGCTGCTCAAAGAGAGAAATTCCTACAAGGTGCCTTGAAGCGCGGAGTGAGCCTTGATATAGCTGAGAACATCTTCGACCTGATGGAGTACTTCTCAGGTTACGGATTTAACAAGAGCCACAGTGCTGCGTATTCCTTGATTTCATATCAGACTGCATGGTTGAAAGTGCATTATCCCAAGGAGTACATGGCCGCTCTGCTCACAAGCATATCCGGGGTTACTGAGAAGGTCGCGTTCTATGTGGATGCGTGCCGTCAGATGGGGATAGAAATCCTTCCGCCTGATGTCAATGAGAGCCTTGAAGACTTCACAGTGGTGGGAGACAGGATCAGGTTCGGGTTGAATGCTGTGAAGAATGTAGGAAGGAGCGCAGTTGCTGCTATCATCGCAGCCAGAGAGCAGAAAGGGGATTTTAAGTCCTTTGCCGACTTTGTGGAAAAGGTAGACCTGCATGTTGTGAACAAGAAAGCCATTGAAAGCCTTATTCGCTGCGGTGCTTTTGACTTCACAGGCGCTAAGAGATCAGCGCTTTTGGCTGTGCTTGACAGGACTCTGGAGATGGGGTCCCGGCGTCAGAAGGAGAAGGCAAGGGGACAAGCGTCGTTTTTTGACTTGTTTGCAGATGATGACGGGTTTGCAGCAAGCGAAATAGACATGCCGGATATACCTGAGTTCAGTGATAAGGAACTGCTCCAAATGGAAAAGGATCTCCTGGGGCTTTATGTCTCCGGGCATCCTCTTCAAGGCATGGCATCTCAGCTGAGACGATGCTGCAGTTCTCAGGTGGCGGAATTGTCGCAAGAGTACAGGGAGGGTGACGAGGTTTCCATAGGTGGCCTCATAGCATCCCTTCGTAAGATCACTACTAAGTCCTCAGGTCAACCCATGGCTTTCTTTGTCCTGGAAGACCTTACGGGTTCCATAGAAGTTGTTGCATTCCCCCGGGTGTATGAAGAGGCATCATCATTGATTTACGAAGACTCTTTAGTCCTGGTTCAAGGAAGGCTTGAACAAAGAGACGACGAATTCAAGTTGATAGCCAATACTATTTTGCCTTTTTGCCAAGATGCTGTGATAATTCCTGTAGATGCCGATAATATCACCAAGGGAGATTTGCAGAAGCTTAAGAAGAAGCTAAAGAGCAATTCCGGGGAAATCCCGGTGTTCATAAAAGTCAAAACTCCTGTTGGAGCAGCGATTCTGTCTGTCGCTCCTGAGTTATGGGTGTCTGATCCTGAAAGAATTGCTATAGAGAACTGA
>MGAJBKAG_00310	
ATGGCATCAGGTGTCGTCCGTCGAAAGCGGTTTCACAGGCGGCGCATCAGGAGACAGTTTGACACAGAGGACAGGGATCTCCTGGATATGCTCTTGACAGAGGTTAACGAAGAAGAAGCAGCTGAGATACTGGGTGAGGTTTCAGAATTCACGAGAGAAGACGCTGAAGAGGATTCATTTCGGCCGATCTAG
>MGAJBKAG_00311	
GTGATAGTTTTGGAGCATTTGGAAGAATACAGAGGTCGAGCTGAAGAGTTCATATGCGAACTTACCCGGGAGTATTATGAGAACCGTGCCGGACTTAAGGATACATTGAATGCATCAGAAATATACGAGAAATACCAGGACCTTTTCGAAAAAGAAAGCGTCCTCCAGCTGTTGCGAGCCATCCCTTCATTAAGCCCTGACGATCCCTCCGGAGACTCAAAGCGTGCTTTATACCTTGCAGGGTTTGCAGCAGACGGGTTCATGGACCAGGCTGTGAAGGAACTGACTGACAGGATCATATCCGAAGAGAGTCAGGCAGTAGTGGAGCTTGGGACGAAGACGATTCCCTTTCGCATGATTCCTGTAGTGCTTGCCAATGAACCGGATCCTCATGTCCGGGAAGAACTGGAAACCAAGAGACAGGAAGTGCTAAGAGAACTCAATCCCCTGCGCGAAGAGCGCATTGCGTGTCTTCATTCTTGTGCGGCAGACCTGGGTTACACGAATTACAGTTCGCTGTACGCACACATTAAAGGCCTGGACCTCGACATCCTGGCTGACAAGATGGAGCAGTTCCTAGGCGAAACTGACAGCATTTACACCTATAACATGGAAAGAGCAGCGATTAGGTATCTTGATATGAAGCTCTCCGATGTCAGCCGCCATGACATTGCGTACCTGTTCAGAGGGGTTGAGTTTGACAACATGTTTCCGCGGGAAAACCTCATTCCCACATTGGATTCAACCCTCGAAGGCATGGGATTGGGCCGTGAAAACTATCCCAATATCCACATTGATATTGAGCCAAGGGACGGCAAATCTCCAAGGGCGTTCTGTGCGCCTCTTAGAGTTCCTGACGAGGTTATGCTGGTGTTGATGCCTCAGGGAGGATATGATGATTATCACACAATTCTCCATGAAGCAGGCCATGCCTGGCATTTCGGAAGCGTCTTGCCGGAGCAGGTATTTGAATACAAGTACTTAGGGGACAACTCTGTAACAGAATCGTATGCCTTTCTCTTTCAGTACCTTTCAATGAACGAACACTGGCTCTCAGAATACGCAGATGGTTTGCGTGTTGAGGAGTATTTGAGATTTGCTACCCTCTATAAACTCTACATGTTAAGAAGATACGCAGCTAAACTCCTATACGAACTTAGGCTCCATTCAGGAGATGACATATCCGACATGCCATGGGAATACTCAAGCCTTCTTTCTGAAGCGCTGAAGATCCGCCACTCCGGCGTCTATTACCTTGATGATGTGGATGACGGATTTTATGTGGCACAGTACCTCAGGGCATGGATCTTTGAGGGTCAGTTAAAGAACTTCCTCGTTCAGAAATTCGGTGAGAGGGCATATGCTTATCCTGAGACAGGCGAAGTGCTGAAAGGACTGTTCTCCCTGGGACAAGAGTTCAGTGTAGAAGGATTAGCGGAGCGGCTTGGCCTCCGGGCTCTGGACCTTGATCCCTTATACGAAGAAATCGATGATAACCTGAGGCCTTGA
>MGAJBKAG_00312	
ATGATACAGCAAGGAGAAGGCCAAAACCTTAGGCAAGCAGCTCATTTGGCGCTGGTTCAGTGCATGGGGGTTTCCGGTGGGGAGAAGGTGCTTGTCATAACCGATGAGGAACTGCGTGAAATCGGCTACGCTTTCTGGAAAGAAGCAAAGGATCTGGGAGCTGAAGCCATTTTTGTAGAGATGATCGCCAGGTCCCAGCATGGTGAAGAACCGCCTGAGCCTGTTATAGAGATTATGAAAGCAGTTGACGTGATTATGGCGCCGACGTCAAGGTCACTGTCTCATACCGGTGCCAGGCGCAAGGCGAATGAAGCCGGAGCGAGAGTCGCATCAATGCCCGGAATCACCCGGGATTCGGCGATAAGGACTCTGACTGCGGACTATAGAAAGATTGCCAGGTTGAGTGAGAAGATGGCTGAGATCCTGTCAAAGGGGAGCCTTGCCCGGATAACATCTCCGGCAGGAACCGATATCGTTATGTCGCTTGAAGGCAGAACAGGCCACCCTGACACGGGTATATACCATAATCCAGGTGATTTCGGGAACCTTCCGGCCGGAGAAGCTTTTATAGCGCCTGTGGAAGGCACGGCTCAAGGCGTGATTGTAATAGATGGCGCTATGTCAGGAGTAGGTGTGGTAGAGGAGCCCATTAAAATGACAGTGGAGTCAGGATATGTAACAGAAATCACAGGCGGGCATGGAGCCAGGATGCTGGAGGATGCAATCGCTGATCTTGGTAAGCCTGCACGGAACATTGCAGAGCTCGGTGTAGGCACGAATGATCGTGCTATAATTACAGGGAAGGTCCTGGAAGATGAAAAAGTCCTTGGAACAGTCCACCTTGCTCTAGGTAATAACGTAGGTTTCGGCGGCACTTGCGATGTCCCTGTGCATCTTGACGGCATCATATTGAGGCCTACACTGGTGATTGATGATGAAGTCATAATCAAAGAAGGTGCCCTCCAAATAGATGTGGGGTGA
>MGAJBKAG_00313	
ATGGCAAAGAAGACGGCAAAAGACTTATTCATTGACAGGAGGGTGGCGATAGATCCTGTGCCTCTTTCAGGCAAGAAGAAAGGCACGATAATGTATAAAGGGCTGTTGTCGATGTCAGGAGCTGACTCAATATATCTTTACTCCGGATATGACGAACACTGGGCAAACGCAAGCCTTACCCCTATGACAAAAATAGATGATACTACCTGGTCTACTGATGTGACAATTGACAGCGACAAGAAATTCTTCAACTTCTGCTTTAAAGACGGTGCGGATCATTGGGATAATAACTCCGGCCTTAACTGGGGAGTCACCATTGTCTAG
>MGAJBKAG_00314	
GTGTTTGGATTGCTCCCGATGATTCTAATATTTATCCTGCTGTTACCGGCTTTTTTCTTCCTTTTCTACTTCAACATCGCTGCAATATCCTTCACAAAGCTGGGACTTTCTCCTCAAGGCGCTATGCTCCTGTTTACCTTCTCATTAATTGGCAGTGTAATTAATATCCCTGTATCAAAGCAAACAATCGTAGTTGAGGAGAAACCTCAGATGGTATTTCCGTTCCTGTTCTACTATCCTCCAAGGGTTCGGCATCAAGTCATTGCAGTCAATGTAGGCGGAGCGATCATCCCTACGGTGTTTGCTCTATATCTCTTAACCTCAGGGAAGACTCCTCTGGTTCCTGCATTGATATCCACGACCATCGTAACGCTGGCGACTAACGCAATGGCAAGGGTTGTTCCGGGAGTTGGAATATCTCTACCTGCCTTCATCCCGCCGTTGGTAGCTGTAAGCTCAGCGTTACTCCTTGGAGGCGAATCCGCTGCTCCTATAGCATACATAGCAGGTTCTCTCGGAACACTTATCGGGGCTGACCTATTGAACCTGCATAAAATCAAGAACATCGGTGCTCAAGTTGTAAGCATAGGTGGAGCAGGAGTATACGACGGAATATTTCTCGTGGGAGTTATAGCAGCGTTTCTCGCAGCCTGA
>MGAJBKAG_00317	
ATGAGCAAAGTTAGAGTCAGATTCGCTCCGTCTCCGACAGGGTATCTCCACATCGGAGGCGCGCGTACAATGTTGTTTAACTGGCTTTTTGCGAGGCACCATGGCGGATCTTTGATCTTGAGGATTGAAGATACAGATGTGGAAAGGTCAACCGATGCCTCAACAGACGCAATCATCGAGAGCATCAAATGGCTGGGGCTGGACTGGGACGAAGGCCCTATTGTCGGGGGAGAATACGGCCCGTACTTCCAGTCGGAGCGGCTCGACATCTACAGGGAATACGCCGAGAGACTCCTCAAGTCAGGCCATGCTTATCGGTGTTACTGCACACCTGAAGAGCTCAGTGAAGCCAGAGAGGCGGCTATGAAGGCAGGTAAGCCGCCGGGATACACAGGTAGGTGCAGACAGCTTTCACTTGAGATGATTCGCGCATACGAAGCACAAGGAAGGAAACCTGCACTAAGGTTCAAGGTGCCTGAAGGAGAAACCGTTGTAAATGACATTGTCAGGGGAGATGTGGTTTTCCAAAACGAGCATATTGACGACTTTGTCATTCTGAAGTCTGACGGGTATCCTACATACAACTTCGCTGTTGTAATAGATGATGCGCTGATGAAGATTACAGATGTGATCCGCGCTGATGAGCATCTGCCTAATACTCCCAAGCAGATCATGATGTATAAGGCTTTGGGTTTTGAACTTCCAAGGTTTGCCCATGTATCAATGATTCTCGGGAAAGATAAGACAAAACTCAGCAAGCGTCATGGCGCAACTTCAGTTACACAATACAGGGACGACGGGTATCTTCCTGAAGCGCTCATAAACTACCTGGTGCTCCTTGGATGGGCGTACGATGCTGAACAGCAGATCTTCAGCAGGGAAGAGCTTATCCAAAAGTTTACACTGGACAAAGTCTCCAAGAATCCGGCTATCTTTGACCCGGACAAACTCCTTTGGATGAACGGCCACTATATTCGTGAGCAAGACAATGAGGTCTTAGTTGATCTTGCCATAGATCATCTGCGAAAAGCAGGGCTGGTATCTGAGGAGCCAAGCAATGAAGAACTTTCTAAGGTCCGTGCCGTTGTTTCCATACTGAAAGAGAGGATACGGACAATGGGTGACATTGTCAGTCAAGGGGATTTCTTCTTCACTGACGAGTTTGCCGTTGATGATGAGGCTATCAGCAAATTCTTAACCCGTGATTACGTGCCTGAGACATTTGAAGCGCTCAAGGCGAGACTTGAGGCAGCAAGCCCGTTTAACAGACAGGCTGTGGAAGAGGTTATCAGGGGATATGCTAAAGAAGTCGGGCGGAAAGCCGGAGAAGTCATCCATCCTCTCCGAGTGGCTTTGACCGGACGATCTGTAAGCCCCGGAATTTTCGAGGTCATGGAGATCCTCGGAAAAGATGCCTGTTGCAGGCGGATCGATTCAGCCCTTAAGAAACTCGCGAGGCTTGACGCTTAG
>MGAJBKAG_00318	
ATGGCAGGGATAATTGACTGGGTTAGCAGGAGGATTAGGCGGCCTGATGTTGAGGTGTCAGACGAATTCATCGGGCTGTCTCATGAATCGGCAGGAGAAGCTCACGATATGGCCGGTTCTCCTTGGGCGGATGACGGAGTGTATGTTTCCCCGACGCAGATTACCGCAGGAGACAAAGTTGACATTGAGTACAGCGGGCTGTTGGCAAAGTCCGGTGCAGAGCACGTAACATTACGTATGGGCTACGGACATGACCGGTGGAGCGGAGTCTGTGATATCCCCATGTCAAAGGTACGAGACATGACTTTTAAGGCATCGGTTGAGATCCCTCTTGAACAATGTTCCAGGCTGCAATTTTGCTTTGTAGACAATGCAGGCAACTGGGACAACAACTCTGGGCGAAACTGGAGCTATGAGATACACTGCGGTGAGCAGGCGAAGTTTAGATAG
>MGAJBKAG_00319	
ATGGTTTTGCTTCTTCCGACAACGTGGACGGTTTTTGCAGGAGACGAAGATACGTCTCAGTGGTACACCATTATTGACCACGATACGAAAAAGGTTTTGATGGAGACTTGCCATGTGGTGGTAGCAGGGGACGAGTTCATCGATGAAGACAACAGCAGATACCGCGTGGTAAATGTTGAAGGCCATACTGCCTGGGCTGATTTTATCGAAACAGTGGATGTAGAAACAGAGGCTTTGGCTTTTCAGGCTCAAGCCCTTCTGAGGCTTGGCTTCCTCCGTGCGGGAGTTGGCTTGGCAGCGGATCGTGCGCCGCAAGGGGGCCTTGTCGCGATTTACCATACGCACAGTGATGAATCGTATGTTCCTACCAGCGGCTCGCCGTCAGTTACACCGCATGGCGACGTATACGACGTCGGTGCAGTCATCTCAGCCAGCCTCAAGAACGCAGTAGGCCTAAAGACTGTCCATTCATGGGAATCGCACCTTCCCCATGACGGTTCAGCCTACATGCGTTCACGGCGGACAGCCATTTCTTTGCTGAAAAAAAATCCTGACGCACTCTTGGACCTTCACCGGGATGCTGCACCTCTCAGCGCTTATGCCACCACAGTAATGGGCAAGCCCGGCGCAAAAGTTATGATTGTGCTAGGCAGGCAGAATCCGAATCTCAAAGCGAACGAACAGTTTGCCCTTGCGTTGAAGCACTTTGCGGACAAGGAGTTTCCAGGGTTTGTAAGGGGCATCTTCTACGGCGACGGCACCTTCAATCAAGACCTTTCACCCAGGGCACTTCTTTTTGAAATGGGGTCCCACGAGAACAGCAGAGAGGCAGCGGAGAGGGTTATGGTGAATTTCATCAATTCCATCCCTGCTGTTCTTTACGGTGTGACGCCTTCAGGCCAAACCGCTAGAGGAACCGCTGCGCGTCAGGCCAAAGGAGAGGGCGGAGTTGCGGCTTCTACTGTAGTCTGGTTGATCCTTCTGGTTTTTATAGGTACTGCTGTATATCTTTTGGTGACAGAGAGGAGCATCAGCGGGGTGAAGGAAAGGCTAAGAAGATTTGCAAAGGTCGAGTTCAGAGAATTTGTGCGTGTCAAAGAAAAAGCAGGACCGCCTGAAGATGAGACATGA
>MGAJBKAG_00320	
ATGACTGAGGCTGCGTGCGATAAGAAAGTGGACATAGTCCTTGAAGGCATGACGGTGATTTCGCCTGTTTCATCAGGCAAGGCCGAAACGGTTACGGTTATAGACAAAGGCACTGTTGCCATAGGTTGCGGAAAGATCCTGTATGCAGGTCCGTCCCCTGCTCCCCCTGAATTCCGGAGCGCAAAAAAACGTATAGATGCATCAGGCATGATTGCTCTTCCCGGCTTTGTCAATGCCCACACCCATACAGCCATGACACTCCTTCGGGGTTACGCTGATGACATGGTCCTTATGGAATGGCTGGAGGAGAAGATTTGGCCGATTGAAGCTCATCTGGATTCAGAAGATGTCTATTGGGGCACAATGCTTGCGTGCATCGAAATGATTCGAGCAGGTGTAACTACATTTGCAGACCAGTATTTCTTTATGGATGCCGCCGCGAAGGCCGTGAGAGATACAGGTATCCGCGCCTGCCTGGCAAGAGGGCTTATCGGCGCGTCACCTGACTCTTCCCGGGCTTTACAGGAGAACATAGACTTATATAAGGCCTGGCACGGAGAGGCAGACGGCCGCATAACAGTGATGTTCGGCCCCCATGCTCCGTACACATGTCCCCTGGACTTCCTTGAGAAAGTGATGGCAGCTGCTGAAGAATATGACGCAGGCATGCATATACACCTGTCTGAAACCCGAGGGGAAGTGGAGGAATCCAAGGCTCGGCACGGCGGGATGTCTCCTATAGAGCTTATGGACAGCATCGGCCTTTTTGAATTCAGGACCCTTGCTGCCCATTGTGTCCATGTCTCGCCAAAGGATATCGAGATCCTCAGTGCAAAAGGGGTGGGAGTTGCCCATAACCCAACCAGCAATATGAAGCTTGCGTCAGGTATAGCCCCTGTTCCTGCCATGTTAAAAGCAGGTGTAAAAGTGGGGCTGGGCACAGACGGGGCTTCAAGCAACAACAATCTTGATCTTCTTGAAGAAGCGAGGCTTGCTGCATTCCTACATAAGCTGGCTGAAAATGACCCAACTGTGATTCCTGCGGGGCAAGCCCTTGCCATGGCCACTCTCGGAGGGGCGAAGGCTATGGGAATGGATTCTGAAATGGGTTCTTTAGAGCCGGGGAAGAAGGCTGACCTGATACTACTTGATGTGAACAAGCCTCATATGCACCCCAGGCACGACTTGATTTCACATATCATCTACTCTGCAAGAGCTGATGATGTTGCGACCGTCATCATCAACGGGCAGACAGTCATGGAAGACGGAGTCCTTGTAGGCGTAGATGAACAGGAAGTCCTTGCGAAAGCTGAGGAAAGGGCAAAAGCTCTTGTGGCAAAAGCCTAG
>MGAJBKAG_00321	
ATGGAAGAGACGCACATCTACAGACTGCAAAGCAAAGCCCAGATTAAGCATTCACGCATCATTCGCATCCTGATTGTCTTTGTCCTTGTTTGGCTTGCTTTTCATCAGGGACTGCTCCATGCGGAAGGAGCAAACACAGGACATTCCCGTTCACAAGTGGATTGGGAAGGCATTCTTGAGGATGTCAGCAAGGGCCAAGATGAAGACCTCAATACCCATCTGATGCTGGCGGTATCTTACGCAAACCTCGGCATGATTCCCGAGGCCACCCATGAGATTCGCATCATCGAATCGTCAGGATATCAAGAATTTGGAAAAGAAGTGATACGCGAAAACTCGGAGAAAGTGAAGGGTTCGCCTGATGATATTATCAGTCTCAATCTCCTGGCCTTTGCATACTACGCTTTCGGAGAATATGAAGAATCCCTTGAGTGCTTCGAGTCATTGATGAAGCTGGACCCTATGAACGTGTGGATCCACCATTACTATGCCTACAGCCTGGCGATGGTGGACAGGCTCGATGAGGCAATCGACGTGCTGAAAGCTGCGTTGGAAATAGATCCGTCCAATGATTATACCCATCTTTTGCTGGGCCTTGCATACCGGGAGAAAGGCTGGTACGTACTGTCTGTTTTGGAGCTTGCAAGAGCCAGGAGGGCTCTTAGTGTGCTCAGAAGCCTGGCAGACTAG
>MGAJBKAG_00322	
ATGGCTAAGACAAGAGCTAAACTAAGGAATTACCTTTATCCTATTCCTGCAGTGCCTGTCAGTTGCACTAACAGTTCCGGCCATCCCAATATTATTACAGTGGCGTGGACAGGTGTGTCTTGCGGGGCTCCGCCTATGGTGTCCATTGCCGTCAGCCTCGTCAGGCATTCTCATGGCATTATTAAGGAAACAGGAGCATTCTGCATAAATATTCCGGATAAAGAAACCCTCTATGCCACTGACTATTGTGGTAATGTATCGGGCAGGGACGTAGATAAGTTTAAAGAGCTTGGCCTGACCCCTGTTAAAGGCGAAGAGACAGGATGTCACTACATTGATGAATGTCCTATTAACATGGAATGTCAGGTAAGGCACAGTATCGTCCTGGGTAGCCATGAGCTTTTCGTAGGGGAGATAGTAGCGGTCTACGCCAAGGATGGGGTTCTCACAGCCGAAGGCAGGGTCAACATGGATAACCTGGATCTGTTTGCATATGTAGGCCCTGACTATTATGCCCTCGGCGAGAAGCTGGGACAATACGGGTATTCCGTAAGTTCCCGGTCATGA
>MGAJBKAG_00323	
GTGGAAAGGGCAGAGGGCGGAGAGAAGAAGGATGTCCTAAAAAGAATAGTGCGTGGAGGCGTAATCGCTTCAGTATATGTCGGGGTAACATATGCCCTTGCTCCTATCAGTTTCGGACAGTTTCAGTTCAGGGCGGCAGAAGGATTGACCTTGCTTCCCATTCTTTATCCTGAAGCTGTGCCTGCTCTGTTCATCGGATGCTTTCTAGCGAACCTGATCGGTCCGTACGGGATCCTGGATGTCATATTAGGCAGCCTCACGACGCTGCTGGCTGCAGTGCTTACCAGGGTAACGAGGAGAAGCCTTGTTGCATATGTCTGGCCGATATTGCTTAATGCTTTTATAGTAAGTGCATATCTTTGTTTCCTGTCAGAGATAAGGTTAAGCTACTGGGCATTTGTCCTCAGCATAGGGGTTTCTGAGGCAGCTTCGGTGCTGCTCATCGGAGTTCCCCTTGTTAGGTTTCTCAGAGCATCGGATCCTGACACCAATTCGTAA
>MGAJBKAG_00324	
ATGTTGGAACTGAGGTCTCTCTGTAAGAAATTCCAGACAAGCACAGGCAACGGAAGGATGGCCTTAAATAACGTTACCTTAAGCCTTCAGCCTAACGATTTCGTGACGATAATCGGTAGCAACGGAGCAGGTAAGTCCACCCTTCTTAATGTAATCGCCGGAGTGTTCCCGGCTGACAGCGGACAGATAGTAATCGATGGCGAAGATGTTACGAGTCTGCCTGAACACAGGCGTGCTTCACTCATGGGGAGAGTATTCCAAGATCCAATGCAGGGAACAGCAGGATCAATGTCTATCGAAGAGAATATGGCCATGGCTTATAAGCGAGGTATGCGCCGTGGGCTGTCTAAGGGCGTTTCGGTGAAGCATAGAGACTTCTTCCGGGAGAAGCTGGCTACTCTCGGCCTTGGCTTGGAAGATAGGCTCCAGGAGCCGGTGAAGCTTTTATCAGGCGGGCAAAGGCAGGCTCTGGCGTTGCTCATGGCTACACTGTCCCGGCCGAAGCTTTTGCTCCTTGATGAACACACAGCAGCTCTCGATCCCAGGACTGCCCAGGAGATCCAGGAGCTTACCAATGAGATTGCCGGCCGCGGGAACCTTGCTGTCCTCATGGTTACCCACAACCTCCGCCTGGCGCTTTCAGTGGGAACAAGGACGATAATGATGCATGAAGGCGAGATTGTATTGGATGTTAGCGATCCTGAGCGGTCGGAAATGACCGTGTCTGACCTTCTGAAACGCTTCCATGATGCCAGAGGGGAGCAGCTGTCTGACGACAGGATACTCCTGGAAGTGTGA
>MGAJBKAG_00325	
GTGAGTCTGGCGTTTGGGGCGGTAATTAGGGTTCTGGAGCAAGGTTTGGTGTACGCAGTTATGGCAGTAGGAGTCTACCTGAGTTCCAGGGTATTGGATTTTCCCGATCTGACAGTTGACGGGAGTTTCCCGATGGGCGCTGCCATCGCTGCCAGGCTGCTGACAGTAGGAGTGCACCCTTTCGCAGGGACCCTCCTGGTACCTGTTGCAGGCTTCTTTGCCGGAGCGGCAACAGGCATGCTCAACACCAAGCTGAGGATCTCCAACCTTTTGGCGGGAATCCTCACGATGACCGCACTGTATTCCGTGAACCTCAGGATTATGGGCAGGGCCAACGTGCCTTTACTGAGGACAGGTACGGTCCTTACGGTGCTGCAGAATAAGGGGATTCCGCCGGGAGTCTCCGCCTTCCTTTTGTTTTGCATAGTAGTGGCCGTTGTCAAGCTTGTTATAGATCTTTTCCTCAGAACCGAGTTCGGGCTTGCGTTGAGGGCCACCGGTGACAATGAGGCAATGATAAGGAGCCTGGGAGTCAATACTGACTCAATGAAGATCATGGGTATCGGGCTTGCCAATGCCTTGGTTGCACTGTCAGGTGCACTTGTTGCCCAGTATCAGGGATTTGCAGATATAGGCATGGGCATCGGTACCGTTGTTGCGGGATTGGCTTCAGTGATTATCGGAGAGGCTATTATCCCCCCGAGATCAGTGGGAATGGGGACTCTGGGGGCGATAATCGGCTCAATAATCTATCGGTTTGCAGTGTTCCTTGCCCTTCGCCTGGGTTTTGCGCCCACGGACTTGAAGCTTGTCACCGCAGTCCTGGTAATAGCAGCGTTATCAAGTAAGTCCATCAAGCAGAGGATTGACAATAGCGAAAGGAGGAAGGCTGTAAGGGATGTTGGAACTGAGGTCTCTCTGTAA
>MGAJBKAG_00326	
ATGGCATCCGGAAGACCCGGAATGAACCGAATGCTTATTGTCATAGGAGCTATAGTGGTCATTGCAATTCTGGCAGTGGCTTTGCCAAGGTTTGGTAGGAAACCTGATGTTACCAGAATAGGTATTATGCAGATTGCGGAGCACCCTGCCCTGGACGCATCCAGGGACGGATTTATCAAGCGCCTAGCTGAGCTAGGATTCGAAGAAGGAGAGAACACCGAGTTCTCCATACAGAATGCCCAGGGTGACATGGCTGTCGCCCAGTCTATCGCAGAAAAGTTCGTATCTGAGAAGGTAGACATGATCCTGGCGATTGCTACGCCTACAGCCCAGGCAGCAGCCAACGCTACCAAGGACATACCCATTTTGATAACGGCTGTGACAGATCCGGTTGCAGCAGGGCTTGCCAATTCAATAGAAAGGCCTGGGACCAATTGTACAGGCACATCTGACCTTACCCCTGTAAAGAGCCAGCTGGAACTTTTGAAGCGGATATGCCCTGAGGTAGAGAGTGTCGGCGTACTTTATAACGCAGGCGAGACCAACTCTCTTGTTCAGGTGGATATTGCCAGAGAAAGTGCAGAGATCCTCGGAGTTCAGCTTGTTGAGGTGACTGTAAGTGCATCCAGCGGTGTATATGAAGCAGCTCAATCGCTGGTAGGCAGGGTAGACGCGATCTACGTGCCCACTGATAACACAGTTGTATCCGCTCTGGAGTCAGTGATTAAAGTAGGAGAGGATTTTAAGATCCCGGTAATCGTCGGTGAAGTTGACGGTGTAAGGCGAGGCGCCCTTGCAACCATAGGGATAGACTACTATGCTCTCGGGATGCAGACAGCTGACATAGCAGCCAGGATTCTTAAAGGAGAGGCAAAGCCTAACGACACTCCCATAGAGTATCCCGAGGATATACAAATAGCCTTGAATATGTCAGCAGCAGAGAGGATGGGCGCTGAGATCCCGGAGGACTTGATTGACGATGCGTATGAGGTGATAAGGTGA
>MGAJBKAG_00327	
GTGTTGAAAGACCTTGATGTTGCTATTCTGTCATATTTGAAGCAAGACGGCAGAACCCCATTTACCTTCATTGCGCAGGAACTGGGAGTAGCGGAAGGCACTGTCAGAAAGCGAGTTGCACGCCTTATCGAAGAAGGCATCATTGAAATAAAGGCAGTTGTCGACCCTTTCAAAGTAGGCATGAATTTCGTTGCCATAATCGGCGTTGATGTTGAAGGGGATTCGCCTGACACGGTTGTGGCACAGCTTGCTGCAGCGCCACAAGTCAGGTATGTCGTTGTCTGCGCAGGTGCACATGACATCATGGTGGAAGCCGTTTTCGGCTCCAATGAAGAACTCTACAGGTTCCTGACTCAGACATTACGACAGATACCCGGTATACGGGGTTCTGCAACATCACTCGTTCTGAAAGTGTGCAAAGAGAGTTCCTCTTGGAACGGGTGGCAGGACCAGGATGGGGGGGATGGATGCCATGATTGA
>MGAJBKAG_00328	
TTGAAATACCGCCGCAATCTGATTGCCTTATGTATAGGTTGTGCTCTTATCCAGGCAGGAGACATGATCATTGTGTCGTTCTTGCCTATCCTTCTTTCTGAGCTTGAGACAGCGGCCAATGTTTCGTTCTGGTCAGGTGCGGTTTTCGCTGTGGGTGCCCTGGCTTCGGCTATAATGGCACCTTTGTGGGGCTCATTAGCAGACAGGTACGGTAAGCGTCCGATGCTTGTTCGTGCAGGTTCAGTCCTTGTGATCGGATACGCCCTTATCGGTTTTGCCACGAACCACTTGCACATCTTCTGGCTTAAAGCCTTTATCGGAGCGCTTTCAGGATATATCCCCGCTGCAACCATGCTGGTTGCAAGTACCACGCCCAATGACGAGCTTGGCTTCGCAATGGGCTTGTTGCAGACGACTATAGCAATTGGGACAGTGTCAGGCCCGCTTTTAGGCGCAGCTTTTGTAAGTGCCTTCGGCCTTAGCGGTGCTTTCATAGCGTGTGCAGCACTGCCTGTTGTAGCTACGTTGATAGCTGTCTTCATCGTGAAAGAGGAAACAATCCGCACTACGGAGCGAACCGGTATTATCAAAGGTATGAAAAATGCGATCTCCCTGCCTATCTTGCAGATTCTGTTTGCCGTTCTAGTTCTTATGCAGGCAGGAACAGCATGTACCCGTCCCACCTTACCCCTGTTGATCAAAGAGCTTTCCCCTGACAGTGCAGCGTTTGCCACCAGTGTGATCGCAGCGCTGTTCGGTCTAGCCACAGCGGTTGCGGCGCCTGTTGTAGGTAGGTACTGGAGAGGAAACTACATAGCTATGCTGAGAGACAGCCTGCTGGCTCTAGTGGTCTTTATGATACTGCAAGGTTTTTCCGGATCCGTGTACAGCTTAGGTGTTTTCAGATTTCTTTCAGGCATACCCAGCGTAGCCATGACTGTGGCAATCAACGTCCTTGTGGCCCATGCAGCGACACCTGAGGTTCGCGGCACAGTCTTCGGGGTTATGAACTCCATGTCGTCTGCCGGGTTTGTCCTCGGGCCGCTCCTCGGAGGATACCTGGGCAGCGCCTTCGGGGTCGCAAGTTCATTCATGGGAGCATCTGTCCTGTACGGATGTTCCGGCGTGATCGTGGTTTCCTCATACAAATTCCTCATGGACACTTTGGCAGACAAGATGATAATATTGCCTCCTCTACGCCTCAGGCAAAAACTCTCCAGGCGCATAAGGCAAAGATTCGTTGCGCGCAGGACCCCCCGCTCCATGTAA
>MGAJBKAG_00329	
ATGAATATCCAAGAGCTTGATGAAACCTACAGAATACTCATTGCTTCTCCTGAAGTTGCGCCGTTCGCGAAGACAGGAGGCCTCGCAGATGTGGCAGGCTCCCTCCCGAAAGCCTTGGCTGTAATGGGAAATGATGTCCGGGTGGTAATGCCGAAATACCGGGGAATCACTGACTATAAAACATTAGGCGATTTTCCGGTACAGGTAGGCCAGAGAAAAGCCACTGCTATCCTCAGGGAAGGCGTAATTCGGGCAAGGCTCAATGGAATGGAAAGGCTCGTCCCCGTCTATTTCATCGATAACTACCATTACTTCGACAGGGATAACATGTACATGTATTTTGATGAGGCCGAGCGATTCGCATTCTTCTCCAAGGCAATCCTGGAGATGATAAAGCGCTTAGGCTGGGCGCCTCATGTAATACATTGCAATGACTGGCAAACCGGAATTGTGCCTCTTCTTCTCCGTGAAAAATACCGCCATGACCCGCTATACCAGGGAATAGCCACTTTGTTTACCATCCATAACCTGAAGTACCAAGGGAACTACCCTCGAGAGGTGTTGTCTCTGATCGGTTTGGGAGACGAGTACTTCACTCCTGAGCGCATTGAGTTCTACGGGAACGTAAGCTTTATGAAAGCGGGAATCGTGTACGCCGATGTGATAAACACAGTCAGCAAAACCTATGCCAAGGAGATCCAAACACCTGTCTACGGCCAGCTTATGGACGGGGTTCTAAGGTCCAGAGCACAGGACATATACGGCATTGTTAACGGTTTGAATTACCATGAATTCAACCCTGAGACAGATGCGCGCATCTACCGTAATTACGGCATAGGCAACTTACACGACAAGATGGAGAACAAGTATGCCTTGCAGCGGGAATTGGACTTGCCGCCCGGGGATGTGCCTCTCATGGGTGTTGTGTCCAGGCTCGTAGACCAGAAAGGCTTAGACCTCATCGCAGAGATTATTCCTGACCTCATGAGGGAAGACGTCCAGTTCGTTCTTCTCGGGACAGGAGACCCGTATTATGAAGAGCTGTTCCGCTCTTTCCACCAGGAATATCCAAACAAGATAGCCGTTGAAATCGGGTTTAACGTTGCTTTGGCCCAGCGCATTTATGCTGGGTGTGACATGTTCCTGATGCCAAGCCGCTTTGAACCGTGCGGATTGGGGCAGCTTATCAGTATACGCTACGGCACGATTCCCATTGTAAGGAGCACAGGCGGGCTTGCGGACACTGTCACCAATTACGAACCTGAAAGACGGGCAGGGAACGGATTCACTTTCGCCGAGTATTCAGCTGATGCGCTTAAGGATGCGGTGTTGCGCGCGATCGCGGTCTACCGGGACAGGAGGATATGGATGTCTTTGGTGGAGAACGCAATGCGCCATGACTTTTCCTGGAACCGTTCAGCAGCTGAGTATATGAGCGTCTACGGTGTAGCCAGAAACAAACTGGAAGCCCTGGCCTATCCGGCATAA
>MGAJBKAG_00330	
ATGGTATCTGAGCTGAGAAGAGATCCTACATCAGGAGCATGGGTAGCTATTGCGTCTGCCAGAAGCAGACGCCCTTCCGACTTTAAGATCGTTCACGGCGAGCAAAAAACCGGCACATGTCCGTTTTGTCCCGGAAATGAGCATATGACGCCTCCTGAGGTGCTTGCGCTGGGCAGGGAGGGCCAAGAGCCTGATGTTGAGGGCTGGCAGGTAAGGATCGTGCCGAATAAGTTCCCTGCTTTCTCCTTGGATTACGAGGATTCAACGGACACAGACATCCCGGCTGACGGTGAGTACGGGCTCTACGTAAGCACTCCTGCAGTAGGGATCCATGAGGTCGTTGTTGAGTCGCCGGAACATGATTCCACACTCGGAGAACATTCCCAGAAACAGATGGAGGACATACTCTTTGCCATAATCAGCCGTTTCCGTTCTCTCAGAGAAGATGACCGGCTGAGGTATCTTCAGGCTTTCAAAAACTGGGGGCGTGAAGGAGGGGCATCCCTTTCACATACCCATTGCCAGTTGATTGCCATTCCCATCGTGCCTAAGGTAATTCAGGTGGAATTGGACTATGCAAAGCAGTATAAGGACAGGACAGGGAAGTGCCTCTACTGCGACACAGTTGAGAAAGAGATCGAGATAGGTGAGAGAGTGCTGGAAGAATCCCAGCACTTCCTTGCATTTTGCCCCTATGCATCCAAGTTCCCCTATGAAGCCTGGATTGTCCCGAAACGACACAATCAAGCCTTTGAAGAGATCTCCCGGGATGAATTGGCTGATCTTGCCACAATGCTCCATAACGTGGCTCGCATGCTCGAACTGGCATTTGATGACGTCCCGTACAACATTGTGTGGCATACTGCCCCATGGAAAGGAGATTTTAGCGCATACTATCACTGGCACCTCGAGCTGATTCCGCGCCTTGCAAGAATCGCAGGGTTCGAACTGGGCACGGGGTACTACATAAATCCGACAGCCCCAGAAGTAGCTGCAGCAGCTTTGCGTGAAAGTGTCTCTTGA
>MGAJBKAG_00331	
ATGAAAGATGCTATAAGAATGGTTGCGGATCTGATGTGTATCGCCGCGAGGACCGCTCCTAAAGCAGCCGGAAGAGATTATGTAGTAACCGGTGTTGTGGATGGAGATGATCTTTTAAAGCTTGCTGAAGCTATGAATGAATATGGGAAGGCTTCGGGCAAGATAAATTTTGATCGTGATGGTGCCAATGTTGCCGCAAGTTCCGCTTGTGTCCTGATCGGTTTGAAGAATGCGGATGTTTGTGGTCTTAACTGTGGCGCATGTGGACATGATAAGTGCGTGGATTTGTCGAGCTTACGTGATGGCTCTGAATTTTCCGGTCCTGTGTGTGCTTGGAGGAGCGTCGACCTTGGTATTGCCCTTGGCTCGGCAGTGAAGGTTGCATCCATCCACAACATCGATAACAGGATCATGTATCGTATAGGTGTAGTTGCCAAGAAGATGGGCTTCATCGATGCTGATATCGTAGCCGGCATTCCGTTGTCAGTTACAGGTAAGAACATCTACTTCGGCAGAAGCTAG
>MGAJBKAG_00332	
ATGCCGGCCAACCTCCCACCGCAGTATATTGAAGCTGAAGAGGTCTATAGACGCGCGAAGACCGCCGCCGAGAAGATCGCGGCCCTTGAGGATATGCTGGCTGTCATTCCAAAACACAAGGGCACTGAGAAGCTTCAAGCTGACATAAAGCGCCGGTTGGCAAGACTTCGCGATGAAAGTGAAAAAAAGGCCAAAGCAGGCAGGCGCGATCCCTTTCTCGTTGAAAGGCACGGCGCCGGACAAGTCGCTGTTGTAGGCTTTCCGAATGTGGGGAAATCCGCTTTGGTCGGTGCGTTCACCAGGGCCAAGGTTGAGGTGGCTCCATATCCGTTTGCCACTGCTTTTCCCGTGGCAGGGATGATGGAATATGAAGACATCTTGATTCAGCTGGTAGACTTGCCTCCCATAACCGAAGGCGAGTTTGTGCCCGGGCTTGCAGGTGCCATAAGAAATGCAGATGCACTTTTGATTACCATTGATGCCTCAAGCGATGATTGCCTTGACCAGTTTGACGGGACTCTCTCGCAATTAAAGGAAAGGAAGATCCTGAGAGACGACATCGTAGAAGGTCTGCACTACCATACTAAAGATACCTGTCTCATCGTTGCTACGAAAATGGATATTGAGGGCGCCGAGGACAATCTTGAGCTTATCAATGAATATGCCCCTCCCGGATTTCGCCTTATCAGCGCGTCAGTTGAGCTAAAGGAGACCCTTGAGCTTCTGAGGAAAGAGATTTTTGACCTTCTTGGCATTATGCGGATTTACAGCAAGAAGCCGGGACACGATCCTGACATGAATCAGCCGTTCATTCTCAAAAAGGGAGCCACAGTCGTGGATATGGCAGAGGCTGTCCACCGCGACTTTCCGTCCAAGCTGAAAAGCGCACGCGTGTGGGGGTCTGCAAGATTCCCCGGCCAGGCTGTGCCCAGAGATTATGTTCTTGAAGACAAAGATATTGTGGAGCTCCGTGTGTAG
>MGAJBKAG_00333	
ATGTACATCAACAGTACCGTGCAGCCGCCAAAGGTCGCATATTTCTGTATGGAGTACGGGTTGCACGAAGAGTTGAAGATTTATGCAGGAGGTCTTGGTATCCTTGCCGGAGACTATCTGAAGTCCGCATGTGATCTGGGACTCCCTGTAGTTGGAATCGGTATCCTCTGGCGACAGGGGTACACTCAACAAATGATAGGGCAGGATGGTAGGCCGTTCGACATCTATCCATCCTATTCCTATGATTTCCTTAAAGATGCCGGAAAGACAGTAAGCGTAAAGATACGCGGGCGAGATGTCAAGTGCAAGATATGGATGGTAGACAAGTACAAGAACGCACCTTTGTACCTTCTTGACACACATCTCCCGGAAAATGAAGACAAGTCGATTACAGGGCAATTATACGGCGGATTCGAAGAAGACCGCATAGCTCAAGAAATCGTCCTGGGAGTCGGCGGAGTAAGGGCACTGCGCGCCCTTGGCATCGATGTGGATATATACCACTTCAATGAAGGGCACGCTGTTCTTGCAGGCATTGAACTGATCAAAGAGAAAATGGCCGGCATGGGCCTAAGCTTTGAACAGGCGATAGCTTTAACCAGGCACGAGGTGGTGTTTACCACGCATACACCTGTAAGAGAAGGGAACGAAGCTCACAGTCATGACGTCTTGCAGTACATGGGCGCATACAACGGCTATTCCCGGAGTCAAATGGCGAGTGTCGGAGGAGATCCCTTCAATATGACAGTGGCAGGCTTGCGCCTGGCCAGAATCGCCAATGCCGTAGCAAAACTTCACCGAGTGACTTCCAACAGAATGTGGAAGGACGTATCGGGCAAGGCGCCGATTATCAGCATAACAAACGGCGTCCATCCGGCCACATGGCAAGATGGAACAGTGCAGCAGGCTTACGATAGCGGCGGCAATTTGTGGGCCGCACATATGCAGGCAAAACTCGCCCTGCTCTCTGAAGTCCATGCAAGGTGCGGAATAACCTTGAATCCCGGCAAAATCCTCATAGGATTTGCCAGGAGAGCCGCTCCCTACAAGCGTAGCGACTTAATCTTCCGTAAGCTGGATGTTATCGAGCCTTACCTGAGATCCGGCGAGATCCAGCTGGTTTTCTCGGGAAAGGCGCATCCCATGGATGGAGCAGGCAAAGACATCGTGGCCAATCTCGTGCAAATGACTAAGAGGTATCCCAACAGCGTAGTATTTGTGCCTGACTATGACATGGAAGTAGGCCGTATGCTGACGCGCGGATGCGATGTGTGGTTGAACAACCCGCGTCGCCCCAATGAAGCAAGTGGAACCTCAGGCATGAAAGCTGCCATGAACGGAGTGCTGAACCTAAGCACTTTGGACGGATGGTGGCCGGAAGCCTGTAAGCACGGGGTAAACGGATGGCAATTCGGAGACGGATACGAAGGGCCAAGCCAGGACCTCCATGACCTAGATGCTTTATACAAGACGCTGTTTTCCGAGGTCCTGCCCACCTACTATGGTAACCCGGATAGATGGGTTCAAATGATGAGAAACAGCATAAGAGATATAAGAGAGCAGTTCTCATCAGACAGGATGGTGGAGGAGTACTACAGCAGGCTGTATATTCCTACTGCAGCGTCAAAGCAAATAGCAGTGCTGGCTAACAATACAAGGTGTATGCCTGCCTAG
>MGAJBKAG_00334	
GTGGGTAATCAACGAACCCTCAAAGCTTATGAATGGATAATTGGTATCCTGGGCCTTATAATCCTCGCATGGATAGCAGCAACTCAAGAGCTGGAGAGCAGCTGGCTTTTGGTGGGATGCTGGGCGTTGTCCTATCTTCTTTTCTCTGATAAGGCCGTCTTCTTAACAGCAGACGCAGCCTTTATGCCAGGTTATCCTCTTGTGATTGCTGCTCTTTCCACAACAGGGCTTCCAGGTGCCGCGTGGTTGATTTTGACTTCGTTTCTCTGGCACGGTATTCGTAACCGCAGCCAAATTCCTCGGATTTCCTTCAATATGGGTAGTGTAGCTATTGCGCTGCTCGCTGCCAATGGCATCATGGTAGCTTTCTGGGGAACCTCCAACCTTTTAGAGCCATTATCTTTTCAAGGTTTGCTTAGAGGACTTGTAATGATTCTCACATATCACGTGGTTCTAACTGCTGCTCATAGTTTGTTTTCGTATATTACCGATCCTGAACTTCGGTTTACAGCAAGGTTAACAAGCTCTTTGAAAAAGAGCGTGCGCTGGTTTGTGCCAAGCTACTATTTTTTCTCGCTCCTTCTGATTCAGCTTGCCCAGACAGGCGGTATTGTTGCGATTCTATTCTTCCTTTCTGCTATTTACGCTCTATGGAGACAGTTCTATCTGTCCCATGCCTATGAGCAAGAATCGGTTCGAGCTGCAACAGACTCTCTCACCGGTGTTGCCAACAGGGAGGGGTTCAGACGTTACCTTAGCAGGACACTGAGTCCGGACAAGCTTCCTGCCGCTGTCTTGTTTGTTGATATTGACGATTTTAAGAGCCTTAACGATAGGTTCGGACATGAGTTCGGAGACAGGGCTCTTTGTACCGTAGCATCTACTTTGAGAAAGTCAGTCCGGGAAGAAGACTTGATTGTCAGGTGGGGCGGGGAAGAGTTTATCGTATTTCTGTGGAACACCTCTCTCGAGCAGGCGCTTTCTATTGCGGAAAGGATTTGCGGGTCAGTCAGGGAGTGTAAGCTGCCTTTCGACGCTGAGATAACTGTGAGTATCGGATGCTCCGGCACAAATAACGTTGATGAGGTATCAAGGCTGGTATATGAAGCCGACCATGCCCTCTACCGGGCTAAACATGAAGGGAAAAACCGGGTATACGTAGCAGCTGCTTCTGAGTAA
>MGAJBKAG_00335	
ATGACCCATATCGGTGACACTGTCATGAAGCGAACTGATGTTAACATTCCCGGCCATGTTTTCAGAGAGTATGACATACGCGGAGTTGTGGACAAGGACTTGACTTTGGAATTTGTGTCTCTTTTGGGGCGGGCTTTGGGAAGTCTTTACGCACGGGAAAATGTAAAAGCTGTTGCAGTAGGTATGGATGCAAGAGCAAGTTCCTTGACATTCCGCGACGAGCTTGTGAAAGGGCTCTTGGGAAGCGGAATTGATGTCTACGATATCGGGCTTGTCCCTACCCCTATTCTCTACTATGCCTTATTCAACTTGGATGTAGGCGGCGGAGTGATGATTACAGGAAGTCACAATCCTCCTAATGAAAACGGCTTCAAAATATGCCTCGGCAAATCCACCATCTACGGCAAGGCAATTCAGGAACTCAGAGAAATCATGATAAGAGAGGATTTCATCTCCAGAGAAGAAGGCACTTGTGTTACTGTGTCATTGAATGAGAAATACATTGATGAAATCTGTGAGGCGCTTCGCATAAAGCCTGAGGGGCGTAGGATAAAGGTAGTAGTGGATGCAGGCAATGGCACGGGGAATATTGTGGCGCCTGATCTTTATCGCTGTATGGGGCATGAAGTAATAGAGCTCTATTCTGAGCCTGATCCTACATTTCCGAATCACCATCCTGATCCGACAGTCCCCGAAAACCTCAGTGACCTCACTAAGAAGATGCAGGAAACAGGTGCAGAAGTAGGCATAGCTTTTGACGGGGATGCTGACAGGATCGGGGTGGTAGCCGGTGAAGGAGATATTCTCTGGGGAGACCAGCTCCTCATTATCTTCGCAAGGGATATTCTTTCGCGCCGACCTGAGGCGAAGATTATCGGTGAGGTGAAGTGTTCTGAAGCGCTGTTTGAAGAGATTGAGAAAGCAGGCGGAAAGCCGATAATGTGGAAAGTCGGACACTCGTTAATCAAGGCTAAGCTCAAAGAGGATAAGGCTGTGCTTGCAGGCGAAATGAGTGGCCATCTGTTTTTCGCCGATACATACTATGGGTACGATGACGCGATATATGCAGGTGCAAGACTACTTGAATTGTTATCACGCAAGGACAGAACCCTCCAAGAAATCGCAGAAACCCTTCCAACAGCTTGCAACACTCCTGAGATCAGGTTGAAGTGCCCGGAATACCTGAAGCAGGCTGTAGTAGAGCGGATAGCGGACCTCTACTCAAAGGATTTTCGCGTGGATCGCATAGATGGGGTGAGAGTAAAATTCCCGCAAGGGTGGGGGCTCGTAAGAGCGTCAAATACCCAGCCTGTCCTTGTTTTGCGGTTCGAGGCTTGTGACCCGGAAGCCCTTGACAAGATATCCGCAGACGTTCGCGGGAACGTAGAAAAGATCCTGGATGAAATGTCGTCTGTAGACTGA
>MGAJBKAG_00336	
GTGATAGCAAGAGTGGCAGCTAACGCTGAAAATGGTATCAACGGGAAGAAGTCTTTGCTTACAGGTTCTTATCAGCGCTGGATCGCTGACGGGTTGCTTCTTCTCATTTCCCTTATATGGGGCAGTACATTTGCCATTGCAAAAGAAGTCCTTGCAAGCGTAGACTCGGTTGCTTTAATCGGGATGAGGTTCCTTGTGGCCTCTGTAATCGCGACTTTGATTGTTGCGCCGCGAATCGGGAAAGTTGACCGAAAGGCTGTAAGAGCCGGCGTAATAATAGGGCTTATCCTTTTTTCAGGCTACGTCTTCCAGACTATTGGCCTCGAGTATACTACTGCCTCAAAATGCGGCTTCATTACAGGCTTGTCCGTAGTATTAGTCCCTGTTTTTTCTGCATTGCTTCTGAGACGATCTCCTGATACAGCGTCTGTAATCGGAGTAGTCTTTGCCACCATAGGCCTAGCTCTCCTCAGCCTCGATTTTTCGGAAGCTGTCACAATCCAAATAGGAGATTTCCTCTCTTTGCTGGGTGCTATAGCCTTTGGTTTTCAAATAGTGACAGTGGGCAAGTTTGCGCCCATGTATGACGTGCACATACTCGTTCTTATACAGCTTTGGACTGTAGCTATTGCAGCCCTTGGTGTAGTAGGGCTTAGAACCTTTGTATTAGGGCATACTTTGTTGTTCTCTCCTTCAGGCCTGGATATTGCTCTAATCGGATTCCTCGGAGTTTTTGCAACGGCCTTAACATTATTTGTGCAGAATTTTGCTCAGAAGTTTGCTGACCCAACGCATGTAGCGATTATATTCGCCACTGAACCCGTGTTTGCCGGGTTGTTCGGATGGTGGCTGTTGGGTGAGACTTTGGCAGGCATCCAACTGACAGGTGCTGCGCTGATAATCGTCGGGATGCTTATAGCAGAAATATGCTGCTAG
>MGAJBKAG_00337	
GTGTTTGAGCCTGTAATAGGAATAGAAGTCCACGTGCAGCTTAAGACTGAATCGAAATTGTTCTGCCCTTGTTCTACAAGGTTTGACGCTCCCCCGAATTCCAATACATGTCCTGTTTGTCTGGGACTTCCCGGAGCTTTGCCTGTCTTGAACAAGAAGGCTATTGAATACGGGATTAAGACAAGCCTTGCGCTGAACTGCAGGGTCACAGAGTCATCCCGATTTGATAGAAAGAATTACTTCTATCCCGATCTGTCCAAGAATTATCAGATTACGCAAAACGCTTTTCCCATTGGTGCTGACGGGTACATTGATGTAGTGGTAGACGGAACAGAGCGGAGAGTGCGGATTAAGCGAGTGCACCTTGAGGAAGATGCAGGCAAGTCAGTTCACGAAGGCGGCACTATCACAGGTGCAGCTTATTCTCTGGAAGACTATAACCGCGCAGGCGTGCCTCTCCTTGAGATCGTCAGCGAGCCGGACATAAGGTCGCCGAAGGAGGCGTATGAGTACCTTCTAATGCTAAGGCGCATCCTGCTTTACCTGGGGGTATCTGACTGCAAGATGGAAGAAGGGTCTTTGCGGTGTGATGTCAACATCTCAATAAGGCCTAAAGGGTCGGATAAGTTCGGAACTCAGGTGGAGCTTAAGAACCTCAACTCCTTCAGGGCTGTTGAGAGGAGCCTTGAATATGAAGTCCGGCGTCAGTCTGACGTAGTGGCAAATGGCGGGGAAGTTGTCAGGGAAACGAGACACTGGGATGAGGCAAGCCAGGTTACTGTCTCAATGAGACTGAAAGAGCGCGCGGAAGACTACAGATACTTCCCTGAACCCGATCTTCCAAAGCTCAAGATCGAGAAGGCCTGGGTGGAAGAGGTCAAGACAACTCTTCCTGAGCTTCCCGGGGCCAGGCGCATGCGGTTCATAAGCGATTACGAGCTTCCCCAGTACGATGCAGCTCTTTTGACTGATACGAGGGAACTTGCAGATTACTTTGAGGCAGCTGTCAGAGAATATGACGGATCCGCAAAGACTGTGAGCAATTGGATCATGGGAGAGCTTTTGAGGCTGATGAACGCAACGGGCACAGAAATTGGAGAAGTAAAAGTATCTCCCGGAGACCTAGCTGATATGCTGAAGATGATCGATAAAGGGACTATCAGCGGTAAGATTGCAAAGACCGTCTTTGAAGAGATGTTTGCCGAAGGGAAATCCCCGGAAGTGATAGTCAAGGAAAAGGGCCTTGTGCAGATTGCTGATGAAGACGAACTCCTGAGAATCGTCGATCAGGTAATAGGGGAGAATCAAGAGGTGGCCGACGAGATAAAGGCAGGGAAAGACAAGGCCATCGGGTTCCTGGTAGGACAGGTGATGAAACTCACGAGAGGCCGGGCGAATCCGAAGATGGTAAATGAACTGTTGCGTCAGCGTTTATCTCAATGA
>MGAJBKAG_00338	
TTGAGACTGAATGAACTCAAAGCCCATGAACTTCTCCCCATGATAAGACGGAAAGAGGTCAGTGTGGAGGAGGTAGTTGCTGCTATACTTCACCGGATCTCAGCTATTGACAGCAAGATTAGAGCGTATATTACTGTCGCAGGCGAAGAGGCTCTCAAAAAGGCCAAGGAGGCTGACGCAAGGCTTGCAGGAGGCGAACCTGCAAGGCCTCTTGAAGGGCTTCCTGTTGCGATAAAGGACAATATCTGCACACAAGGATTGAGGACTACGGCTGCGTCGCGCTTTCTGGAGGGCTTCACACCTTTCTACGATGCTACTGTTGTAGAACGTCTTAAAGACAAAGGTGCGATTATCATAGGCAAGACTAACCTTGACGAATTCGCTATGGGATCTTCCACAGAGAATTCTGCAATGTTTCCTACGAGAAACCCGTGGGATTTGAAGAGGGTGCCTGGGGGATCGAGCGGAGGCAGTGCTGCTTCGGTAATAGCAGGCGAAGCTGTTTGCGCACTTGGCTCAGACACCGGAGGGTCGATTCGGCAGCCTGCATCTTTCTGCGGTATCGTAGGTTTAAAACCCAGTTACGGCCTGGTGTCAAGGTACGGCTTAATCGGGTATGCATCTTCAATGGACCATATCGGTCCGATGACGCGGGATGTCAGGGACTGCGCTTTGATCCTTGGCGCGATTGCCGGCTATGATTCTAAGGACTCGCAGTCCTATCCAGGTGAATTGCCTGATTACACCGAGTGTTTGGTCCCTGATATCAAGGGAATGAAAGTGGGTGTCCCAAAAGAGTATCTTGATGAAGGGCTTTCCGGGACTGTGCGGGATGCGTTTATGAAGGCCCTGGATAAGCTGGAGGAGCTGGGCGCGAAGGTCGTAGAGGTTTCCATGCCCAGTTTAAAGCATTCCCTTGCTGCTTACTATGTCATATCTTCAGCTGAAGCCAGCTCAAACCTTGCTAGGTTCGACGGGGTAAGGTACGGATATCGCGCCACGGGAAGCGATGATTCCATGACCATGATGGCGATGTCCAGAGGGGAAGGCTTCGGGCCTGAAGTGAAACGCAGGATAGTCCTGGGGACGTACGTGCTGTCAGCGGAGAACTACGACAAGTACTTTGGCGAAGCCCTCAGGGTGCGCTCTCTGGTTACCCGGGATTTCAGGGAAGTCTTTGAGGTTTGTGACTGCCTCGTCGGCCCGACTTCGCCGACTGTGGCATTTGAGGCAGGAGAGAAAACCAGGGACCCGTTGGAGATGTACCTGTCGGATGTTTACACTGTACCGCCTAACCTGGCAGGAATCCCGGGAGTTTCAATTCCATGCGGGTTTGATGAAGAAGGTATGCCAATTGGGCTCCAGATAATGGCCAGGCAGTATAATGAGGAAGCTTTGCTTCGAGCAGCCTATGCTTTCGAACAGGCCACTGAGTTCCATAAGAGAAACCCGGAAATCGAAAAGTATACCAAGGAGCCTGCTGGGGGTGAGATGAGTGTTTGA
>MGAJBKAG_00339	
ATGAGTATCACCAAGGAAGATGTAGAACGCATGTCAATCCTTGCCAGGCTCGAGTTGAGCGAAGATGAGCAATCTTTGTTCGCTGAGCAGTTGTCTGAGATCTCGCGGATCATTGACTCTTTGGCAGAGGTTGATACGGAAGATATGGACGAGATGATATTCCCATCTGAGCTTGGTAATGTGTTTAGAGAGGATACTGTATTGCCTTCCGCGGATCCTGAAGAAGCTTTGTCAAACGCTCCGGACAGGGAAGACCGGTTCTTCAAGGTTCCAAGGATCCTGGAAGTAGACTAA
>MGAJBKAG_00340	
ATGAGCGACATGAGAGAAATTGAGGAGCGTCTCAGAAAACTCAGGGAAGAAATCGAATATCACAACTACAGGTACTATGTACTGGATGATCCTGTGATCTCAGATGTTGAGTATGACAGGCTCATGCAGGAACTTATAGACCTTGAGGAGGCTTACCCGGAGCTTGTAACGGCAGATTCGCCTACACAACGTGTGGGCTCAGAGCCCATTACCGCCTTCGAGCAGATCATCCACAGTTCTCCCATGATGAGCCTTACTAACAGTTACTCCCTGGAAGAATTGAAAGCGTTCGATAGCAGGGTGAGGAAAGCCCTCCCCGGGGAGGGTGTGGAGTATGTCGCTGAGCTTAAAGTTGATGGGCTTGCTGTATCCCTTACATACGAAGACGGGTATTTTGCGCGCGGTGCCACAAGAGGCGACGGCACTCGCGGGGAAGATGTTACTCATAACCTGAAAACCATCCGTTCCGTACCTATGCGCATAAGGTATCAAAACCCGGTGACAGTCGATGTCCGCGGCGAGGTTTTCATGCCGCGGCGGGAATTCAGAAAGCTCAATGAGGAACGTAGATTAAAGGGAGAGGCGCTCTTTGCGAACCCAAGGAACGCGGCTGCAGGTTCTCTGAGGCAGCTTGATCCAAGGATTACTGCCTCAAGACAGCTGGATATCTTTGTTTACGGTGTAGGCAATGTCAGCGGAGTTACATTGGGTACCCAAATGGAAGTCTTGGATTTTTTGAGGGAATGCGGATTTCGGGTAAATCCCAATGTGAAACTATGTCGGAGCATCGACGAAGTTATGGATTACGCCGAAACCTGGAATGACAAGAGAGAAGATATCGACTATGAGATCGACGGCATAGTGGTGAAAGTCAATTCCCTGGATCAACAAGCAAGGCTCGGTAGCACGGCACGGAGCCCTCGTTGGGCAACAGCTTACAAATTCCCTGCAAAGCAAGGGACGACTGTTGTAAAAGATATCATTGTTCAGGTGGGGAGGACAGGTACTCTTACGCCTGTAGCTTTGCTTGAGCCTATTGAGCTTGCAGGCTCAGTCGTCTCAAGGGCCAGCCTTCATAATGAAGATATTATAAGGTCGAAGGATATCCGCATAGGAGATGCGGTTGTCATAGAAAAAGGCGGGGATATCATCCCTGAAGTTGTCAAGGTTATACCTGAGAGAAGGACAGGCAATGAGCGGGAGTTCACAATGCCTACAAAATGTCCGGAATGCGGTAGTGATGTGGTAAGGCCCGAAGGTGAAGTGGCATCTCGCTGCACTAATGAGACTTGTCCTGCTCAAATCCGGGAAGGGATAATCTTCTTTGCGTCAAGGGATGCCATGGACATAGAAGGCATGGGGCCGCAGATTGTATCTCAATTGCTTAAGTCCGGGCTTGTCAGCGGGGTTGACGATATTTATTCCCTCAAGTTTGAAGACCTGGTTAATCTGGAACGAATGGGGGAGAAATCCGCCGAAAACCTTCTTAACGCAATCGAGGCGTCCAAGAGCCGGCCTCTCCATAGGTTGATAAATGCGTTGGGCATCCGCCTTGTGGGAGAGAGGACCGCTCGCGATCTTGCGTCTCATTTTGGGTCTATGGATAAGTTGTCCAAAGCTACATATGATGAGCTTATCAGTATTCCTGAAGTCGGCCCTAAGGTTGCAGAGAGCATAGTGGCATTCTTCGGGAATCCCCGGAACCTGGAAGCCATTGGCAATTTGCAGGCGAAGGGCGTTAATATGGTTGAACCTCGAGCTGATGCTTCAGCTCAGAGAACAAACGTTTTTACCGGAAAGACTGTGGTGTTTACAGGTTCGTTGGAGAGATTTACCAGAAAAGAGGCGGAGGCAAGAGTCCTCGAATCAGGCGGAAAGACTTCCGGGAGCGTCGGAAAGAAAACCGACTACGTAGTAGTGGGGAAAGACCCCGGGTCCAAATACGACAAAGCGAAAGCCCTTGGAATTACAATCCTTACTGAAGAAGAGTTCGAGAGGATGCTTAAGGGGGACGAAATATGA
>MGAJBKAG_00341	
ATGGACAACATCTTATTAAGAGGACTGAATCCTATGCAGCGGCAAGCAGTCTGCCATACCGAAGGGCCGCTGCTTATACTTGCAGGTGCAGGAAGCGGCAAGACAAGGGTCTTGACGCATCGAATTGCGTATCTCATCGGGGGAAAAGGGGTATTTCCCGGCAATATCCTTGCAGTCACATTTACGAACAAGGCTGCACGGGAGATGCGTGAACGTGTCGAAGCTCTTGTCGGGCCGTGGAGCAAGTCTATCTGGGTAAGCACATTCCACGCCTTCTGCGCCAGGGTGCTGCGGCGTGACATCGACAAGCTGGGCATATCAAAGGCCTTTACCATCTTTGATTCTTCTGATCAAAAGTCTGCGATGAAAAAGGCTTTGAGCATGGTGAACCTTGAAGGGACAAACCTTGAGCCTGATGCTCTGCTGCATGCGATAAGCAGTGCCAAGAGTGAGCTTATCAGTTGTGAGGATTACGCACACAAAGCAAGCGGATTCTGGGAAAGGCAAGTGGCCAAGGTTTATCCTGTTTATCAGAGAGTTCTAAGGGAGAACAACGCCCTGGATTTTGACGACTTGCTCGTAGAAACGGTGAGGCTGTTTAGGGAATCACCTGAGGTTTTAGATTACTACAGAAAGAAATTCAAGTACGTTCTTATCGATGAGTACCAGGATACCAACAAAGCCCAGTATGAGCTTGTTAACATCCTTGCCGAAGAGAGCAGGAATCTGTGTGTATGCGGTGACCCGGACCAGTCCATTTACCAATGGAGAGGTGCAGACATAAGGAACATCCTCGACTTTGAGTCTGATTATCCCGACGCCACGGTTATAAAGCTTGAGCAGAATTACCGTTCTACCCAGACCATCCTGGATATTGCCAATAGCGTGATATCCAGGAATCAAGAAAGGAAAGACAAGGAGCTTTGGACTGAGAACGGAAAAGGATGCCGGGCTGTATGTTATCAGGCCTATGACGGGCGGGATGAAGCTTCCTTCGTAGCTTCTGAGATCGAGCAGGCTATGATGGAAGGGGAAAACCAGGCCAGATACGGCGATTTTGCTGTGCTCTACCGCACAAATGCGCAATCGCGAATCTTTGAAGAGGTTTTTATGAGCCGCGGCATCCCGTACAAGGTTGTAGGCGGGCTTAAGTTCTATGAGAGAAAAGAGATCAAGGACATCCTGTCTTATCTCAGGCTGATTGTAAACCCGGATGACATGATTAGCTTGACCCGCATTGTGAATGTACCCAAGCGCGGGGTGGGAGAAGCCACTTTAGCGAAGTACATAGAGCATGCACAAAATGAAAACATCCATTTGCTGACTGCGTTTCAGAGGGGTGCAGGGATCCCTGGGGTTCCTGCCAAGACCAAGCAGGCTTTGACGGAATTCGGTGAGTTTATTGAGGCGCTCAGTGCCAAGGTCCATGACCGGCCGGTTACCGAGATCCTCAGCGATCTCTTGGAGCTTTCAGGATACCTAAAGGCCTTGGAAGAAGAAAAGACAGTTGAGGCCATGTCCAGGGCGGAAAACGTGAGGGAGCTCCTTTCTGTTGCACGCGAGTTCGATGCCAGGGATCAAGAGGGGCTGGGGGTTGCCGGATTTCTGGAGGAGGCTGCGCTTATAGCAGATGTTGATCTGTTTGACGAGGAGCAGGAAGGAGTGACATTGATGACTCTTCACTCCGCCAAGGGTTTGGAGTTCCCCTATGTGTTCTTGGTGGGGATGGAAGAAGGCCTTCTGCCTCACTCCCGCACATTGTTTGACGAATCCGGCCTGGAAGAAGAGAGGCGCCTGTGTTATGTAGGTATCACGAGGGCGAAGAAGATGCTGTATTTCACCTTGGCTTCCCAGCGAATGCTGCATGGGGAGTTCCTAAGGTGTGCTCCGTCCAGGTTTCTTGAAGATGTGCCGAAAGAACTTCTGATGCCGGCCGCGAAAAACGCATTGGGTTCAGGGTTCGCGCCGGGCATGCCGAGGACCGCACCTGTACTTAGGTTGCGCCCCAGCCGTGATGCCGAACCTTTCCGGCCGGGTGATAAAGTGAGGTCTCCTCACTGGGGTATAGGCACAGTGATAAACACGGAAGGCGAAGGAGACAAGCTCATTATATCGGTAGCCTTTCCAAACCAGGGAATCAAGAGGCTGCTTGCTTCGATTGCTCCTATAGAACGCGTTACATGA
>MGAJBKAG_00342	
GTGTCCTGTCTCTCTCCCGGAGACAGGGCATTCGTTGTATACTTAGGTATAGGAAGATATGGAAAGGAAGATACGATGAGAGTTCGGATGGCAAGCCCGTATCATAGCACTGAACTGGAAGAAGCTGTTATATCAGTACTTAGATCAGGCAGATTAATACAAGGCGAAAAAGTAATGGAATTCGAGAATGCCCTCGCCGAATACCTCGGATGCAAGCACGTCATAGCTGTCAGTTCCGGAACTGCAGCACTGCACCTGGCGTTTATGGCTCTAGGCGTCAGGCCCGGCGATGAGGTTATTACAACACCTTTTAGCTTCGCGTCGTCTGCCAATGCGATACTCTATTGCGGTGGTACGCCGGTATTTGTCGATATTGATCCTGAAACCTTCAATATCGATCCTGACCTCATCGAACAAAGCATAACCCCACGGACAGTGGGAATTGAACCTGTCCACCTTTACGGACAACCTGCGGAGATGGACAAGATAAAGGCTATCGCAGATAAATACGGCCTTTTTATCGTGGAAGACGCTGCCCAAGCCATTGGAGCAAAGTACAGGGGCAAGAAAATCGGAACCATCGGAGATATTGCATGTTTCAGCACGTATACTACGAAAAACCTCCATACCATGGAAGGTGGGTTCCTCACTACCTCCGATGATGACCTCGCCTTACGCTTGAGACGTCTTCGCAACATCGGCCAGGAAAGCAAATATAACCACACTCTCATCGGATACAACTACCGCATGACTGAGGTAGCAGCGGTTATAGGAATCGAACAGGTAAAACTGATAGATGAATTCTCAGAAACAAGGCGCAGTAATGCAGCCTATATCACAGACGGGCTCAGCGCTCTTAAAGATAGGGGCATTATGACACCTTACGTTGCGCCCCATATAGACCACGTATTCCATCAATACACAGTATCAATAGATGCCAATAAGGCAGGCATGACCAGAGACGACCTGGCACTGAAGCTTAGAGATTCCGGTATAGAAACAGGGATCCATTATCCTGTGCCAATCTATGACCAACCTTGCTTCCGGGCACAATTCGGCTCCTTCCGTGAAACTTGCCCAGTAACTGAAGAGGCGTGTGCTTCCGTCCTTTCCTTGCCTGTTCATACCGGCCTTTCCGGAGAGGACTTGGATCACATAATAAAGAGCATCTCTACATCATTTGATACGTCAGCGTAA
>MGAJBKAG_00343	
ATGGCTAGTCCGAAGGTTCAAACGCCAGATGAAGGTTTTCTCGAACGCATGTTTCAACTTAAGGCCAATAACACGAGTGTAAGGACTGAGATACTTGCAGGTGTTACCACATTCATGACAATGGCCTACATAATCATTGTCAACCCGTCTATCCTTGGTGTTACAGGGATGGATACCGGTGCAGTGATGGTAGCAACCATCTTAGGAAGTGTCATAGGCACACTCTTAATGGCGTTGCTTGCAAACTATCCGTTTGCCTTGGCTCCGGGTATGGGACTTAACGCGTTTTTTGCGTATACAGTAGTTCTCGGAATGGGGATCAGTTGGCAGGTTGCACTTGCAGCAGTATTTATCGATGGTGTGATATTCCTTATACTTTCAATACTTCCTGTCAGAAAGAGAATAGTCAATGATATACCAATGACTCTCAAGCTCGCAGTCAGTGTCGGTATCGGTTTATTCATAGCGTTCATCGGACTGCAGTCAGCAGGAGTTATTGTAGGCGACCCTGCAACCCTCGTAGCCCTTGGTGATGTACTGTCACCTGGAGTTCTACTGTTTGTCTTCGGCATCGTGGTAACAGGGATGCTCATCGCGTACAGGATCAAGGGAGCTCTCCTGCTTGGCATTCTCATCACAACTGCAGTAAGCTGGATATTTGGATTGAGTCCGCGTCCGACAGGGATTGCAGACATCATAGGCGCTCCGCCGAGCCTTGCACCTACCTTCATGCAAATGGACTTTAGAGGAGTATTCGATGTAGGATTAATAGCTGTTATATTTACGTTTACCTTTGTAGATATGTTCGATACGGTCGGAACGCTTATCGGCGTATCAACAAAAGCAGGGTTCCTCGATGAAAAGGGCGAACTGCCCAGAGCGGATCAAGCCTTGCTTGCAGACTCTATCGGCACAGTAGCAGGTGCTGTATTCGGTACCAGTACAGTTACAACATATGTGGAAAGCGCATCAGGCGTAGCAGACGGTGGCAGGACAGGTTTGACAGCAGTCACTGTCTCTGTGCTGTTCTTATTAGCTCTCTTCTTCGCACCGCTTGTAAGCCTGATTCCGTCAGCTGCTACAGCACCCGCCCTTGTTATCGTCGGAATATACATGATGGAGCCGGTCATAAAGATCGACTTCACAGACTTTACTGAAGCGATTCCTGCATTCTTGACAATTGCGATGATGCCTTTTGCATACAGCATAGCTGAAGGACTTGTCTGGGGAATTCTCGCATACGTATTCATTAAGCTCCTTGCAGGACGGTCCAAAGAAATCAGCATTACAATGTGGGTATTGGCAGTATTGTTTATCATTAGGTTCCTTGCATAA
>MGAJBKAG_00344	
GTGTTAGCAGTGATTGATTCTGAATTACAACTTAGTATGATCCTTGCCCGGAAGGCGCGGGAACTTGAGGTTTACTCCCAGGTTGTCCCACATAATGTAACCAAAGAGCAGCTTTCTGCCTTGGAGCCTGAGGGCATTGTTATTTCAGGGAGTCCGGATCCTCTGGTATGTCCCGATGTTTCAGACCTCATTGAGAGAGGAATCCTTGATCTTGGGATCCCTGTAGTCTGCGTAAACTGCAAGGCGCCAGGGGTGCCGAGTATTCATTACGTCCCCGGCTCGTATGAGTGGGAGCAGGCTTTTTCGGAGTTTCTGTTTTCTGTGTGCAGTTGCCGGAAGGATTGGACTGTACAAGGATTTATCGAGCGTTCTATTAAAGAGATTAAGTCCCTGATTGGGGACGGTAGGGCAATCTCAGGATTGTCCGGGGGAGTTGACTCATCTGTCGCTTCCCGGCTGGTTCAGGAAGCTATAGGCGACAGGCTGACCTGCATCTTTGTTGACACCGGGCTATTGCGTAAAGGTGAACCAGACGACGTACGGCGCATCTTCGGTGAAGGATTCAAAATGAATCTCAAGATGGTAGATGCAAGTGAAAGGTTCCTCACTGCGTTGAAAGGCATTACAGACCCTGAAGAGAAACGGAAAATAATCGGCGGTGAATTCATTAACGTATTCCAAGATGAAGCTGCTAAGCTTAGAGATGAAGCCGGATTTCTCGTACAGGGGACCTTGTACTCAGATGTCTTAGAGAGTCAAGCTCATGCCGGAACAGGTGGAAGCAGGGTTAAGTCCCATCACAATGTGGGCGGGCTTCCTGAGACCGTTCAGTTTGAGCTTGTCGAACCCCTCCGTTACCTGTTTAAGGACGAGGTTAGAGCGATCGGAAGGGAGCTTGGGATCCCTCACCATATTCTGGATCGTCACCCGTTTCCAGGCCCGGGCTTTGGCGTGAGGATTGTCGGAGAGATAAATGAGGAGAGCCTTGAAATAGCAAGGGAAGCCAATGCCATTGTTGAGGAGGAGATCCGAAGAGCGGGCCTTTACAATGAGCTGTGGCAGGCCTTTGCTGTAGTGTTGGATATCAGGAGTGTAGGAGTCTCTTCAGGAATGAGGACTTACGAGAGGCCTGTGGTGGTTCGGGTTGTTACAGGTCATGACGGGATGACATGTGACTGGGGTAAGTTGCCGTACGAGGTGATGGAGAAGATATCTTCTCGGATCACCCATGAGGTCAAAGGGGTAAACCGTGTCGTGTACGACATAACCCCAAAACCTCCGGGAACAATCGAATGGGAATAA
>MGAJBKAG_00345	
GTGGTAAACGACCTCGAAGAGATACTTCTTAGTGAGGAAGAAATTGCCCAACGAGTAAAGGAGCTTGGCGCTGAGATTACAGAGGACTATAAAGGCTGTGACCTTGTAGTTGTAGGTATTCTCAAAGGTGCTCTCATGTTCATGGCTGACCTTATCAGGTACATTAAGATACCTGTTCTCATGGATTTTGCAGTTGTGTCAAGCTATGGAGCATCTACAGAGACTTCAGGCGTAGTTAGAATTCTAAAGGATTTGGATCAGCCTATAGAGGGCAAGCACGTTCTCATTGTCGAGGACATTATCGATTCAGGCTTGACCATGCATTACCTCGTTCGAATCCTTGAATCCAGGAAACCTGCGTCTGTCAAGGTCTGTACACTTCTTGATAAGCCTTCCAGGAGAAAAGTTGATATCAAACCTGACTATTGCGGGTTTTCAATACCTGACAAGTTTGTTGTCGGTTATGGCCTGGACTATGCTGAATATTACAGAAACCTGCCTGAGGTAGGCATCTTGAAAGAGGAACTGTATAACAAGTGTTAG
>MGAJBKAG_00346	
GTGGGACATGTAAGAGAAGGCGTAGTTACAGCGATCTGCATCAGCGAGGAAAAAGGTACAGTAAAGCACGATATAGGCAAGGCGCTTATCCTTGAAGGATACGGCCTTGAAGATGATGCTCATGGGGGTCCCTGGCACAGGCAAGTAAGCCTGTTGTCTGAGGAAAGCATACAGAAGATGCGGGATAAGGGGCTTCATGTGTTTCCCGGGATCTTCGCTGAAAACATTACTGTCCGTGGGATTGACCTGCCGAAGCTAGCTGTGGGTACTTGGCTGTGGGTAGGCGAGAAAGTAATCCTTGAGGTGACGCAGATAGGTAAAGAGTGTCACACAGGGTGTGCTGTGTCAAAGCAAGTAGGCCAGTGCATCATGCCTAAAGAAGGCGTATTTGCTAAAGTGATAAGAGGGGGAGAAGTCAAGCGGGGCGACGTTATCAGGGTAGGTTTTCCTGTGCGTACTGCCATTTTGACAATAAGCGATTCCTGTTTCCGCGGCGAAAGGGCTGACGCCAGCGGTGACGTTATCGAGGAATCGGTAAAGTCGATAGGGACTGTAATAGACAGGGGACTTGTGCCTGACGATTACGACAAGATAGTCAATGAACTGAAACGTATGGCAGATGACCTTGATGCACACGTTGTTCTCACTACAGGCGGAACAGGCTTCGGTCCGCGTGATGTGACCCCTGAGGCGACTAAGGCGGTTGTTCACCGGCTTGCACCCGGGATTTCTTATGCAATGCTTCAATCAGGCTTTGCGAAGACTCCCTTTGCAATGCTGAGCAGGGCAACTGCAGGAATAAGAGGCAAAACCCTCATCATTAACCTCCCGGGAAGCCCGAAAGCAGTAAAAGAAGGCCTGGATTGTATCCTCTCAGTCCTTCCCCATGCAGTCGAGATGATTCGAGGTTAG
>MGAJBKAG_00347	
GTGAATCCAGAAAAACCGGGTGGCCTCACCCATCTTGATGAGTCGGGCCATGCAAGGATGGTGGATATCTCCTCAAAACCTGACACTTCGCGTGTAGCAGTGGCCAGGTGCAAGGTGTCCATGTCCCCATCTACGTTGAGCATGATTAAGACCGGCCAAGGCCCGAAAGGGGAAGTCTTTGGGACGGCGAGAATCGCTGCTATCATGGCTTCCAAGAAGACTTGGGACCTCATTCCCATGTGCCATTCCATTCCTGTTGCCGGGATAGATGTAGCATTCAGGACAGATGATGAAAGCGGCATAGTTGAGATTCAAGTTGCAGTAAAGACGGTAGGGAAGACCGGTGCAGAAATGGAGGCTCTGCTGGGAGCTTCAGTTGCAGCCCTTACCATATATGACATGTGCAAAGCAGTGGACAAATCAATGACTGTAAGTGATTTGAGATTGGTGCGAAAATCCGGTGGAAAAAGCGGTGAGTTTGTGCGGCCCGGGGAGGAAGAGGCAGAGTGGGACATGTAA
>MGAJBKAG_00348	
ATGACCGGGCTTATCGATGCTTTCGGACGAGAGATAACATATCTTAGGGTGTCCGTTACGGATAAGTGCAACTTAAGGTGCATATACTGCATGCCGGAAGAGGGAGTGCCGCCGAAATCCCACTCGGACATTCTCCGGATCGAAGAGTTTGCAAGGATTGCCAGGATAGCATCTCAACTTGGAATAACCCATGTCAGGCTAACCGGAGGCGAACCCCTGGTAAGAAAGGGGATATTGACTCTGGTTCATTTGTTGTCTGAGATACCCGGGATCTATGATATATCCATGACCACCAACGGCATGTTGCTGGCAGGCTTTGCTTCGCACCTCCGGAAATCAGGCCTTAACCGGGTGAATGTATCTTTAGATACCCTTAAACCTGAAAGATTCAAAGAGATCACAAGGTGCGGAGACCTCGACCAGGTGTTGGACGGGCTGAAAGCCGCGGAAGATGTGGGTCTTTCACCTGTAAGAATCAATACAGTCGTGCTGAACGGTGTAAACCGCGACGAAGTGAAAGACCTGGCTATGCTTACTTTAGACCATCCATGGGCCGTGAGGTTCATTGAATTTATGCCTTTTTGGGACAATGGGTGGAGATTCGGTGACAGCTATGTAACACCGATATCGGAAATCAGAGAAGAGATAGTCCTTTTGGGGGCATATCCTGTTGAATCCGATGAGAAATGCAGTGAAGGAAAGAAAGGGACGGAATCCGGTCCTGCCGGCTACATGAAGCTTCCCGGAGCCAGGGGTAGTATCGGCTTTATATCGATGAAGGATCACATATGCTCAGGCTGCAACAGGCTGCGCTTAACTGCTGATGGGTTTTTGCTTCCTTGCTTGCTTTCTGATATTTCGGTTGATCTTAGGACTCCTCTTCGTGAAGGGGCGGCAGATGACGTTATCGAAGAACTAATACGCAAGGCTGCGAGCCTGAAGCCGGAAAGCGGGTATGCTGCTAAAGCCATGGCGAGCTCTGCAGGAAATAATCTTTCCCTGTCAAAGATCGGCGGCTGA
>MGAJBKAG_00349	
TTGAAGAAACGTAATGTCTACCTGAAAGGTGTACCACTCCAAGAAGCCCGCGACAAGTTCTTTGAAGGACTGGCAGTGTTCAGAGAGGAACTACGAATGGAAGGCGAACCTATTCCAGTGGACGTAGGTGCTCTTTCCAGGATAACGGCGGAGCCTGTTTTTGCTAAGCTGTCGCAACCTGCGTACCATTCATGTGCGATGGATGGAATCGCCACCCGTTCACATCTGACCTTTGGGGCGAGCGAAACTAATCCTCGCCGGCTTAGGCTTGGAGAAGAAGCGGTGTATGTGGACACAGGGGATCCTCTGCCAAGAGGGTTTGATTCAGTGATTATGGTAGAGGATCTGATTGAGACAACTCCCCTTGAAGTCGCGATTATTTCCCCTGCCAGGCCGTGGCAGCATGTTCGAACTGTAGGAGAGGATATAGTAGCTACAGAACTGGTCCTGCCTGAGAATCATAAGATTCGCGCCTTCGATCTCGGAGCTCTGTTAGCTGCGGGCGTAACCCAAGTTATGGTCCGCAGGAAGCCTAAAGTAGCGATCATACCCACAGGCGATGAACTGATTCTTCCCGGAACTACACCTGAGGTAGGAGACATAACCGAGTTTAACTCGAGGCTTATCGGAGGGCTTGTCCAAGAGTGGGGCGGGGAGCCTATCTTTTGGGACATTGTGCCTGATGAGCCGCAAGCATTGACTGAGGCTGTGGTCAAGGCTTCTCTTTCCGCTGACATCATCGTGGTGAATGCAGGTTCATCTGCAGGGAGTGAAGACTATACCTCAGATATTGTGAAATCTTTAGGCGAACTCTTTGTACATGGAGTGGCAATCAAACCCGGGAAGCCTACGATTCTGGGAATCGTAGACAACAAGCCTTTCTTCGGGATCCCGGGGTACCCGGTTTCCGCTGCTTTATCTTGCGAGCTCTTTCTCCTTCCTCTTTTGGCAAAAATGCTAGGTCAGACAGTTAAGGAGAGGACAATGATAAACGCAACTTTAGCCCGGCGAATCGTCTCCGTCCCCGGTATGGATGAGTTCATCAGAGTCAAAGTAGGCAAGGTCGGCGGCAGATATGTAGCATCGCCGCTTGCCAGAGGAGCAGGGGCAATAATGTCTCTTGTAAGAGCAGACGGGTATATTGAGATTCCCGGCTCATCTCAAGGGATCCAGGAATCATCGGAAGTTGCAGTGCACCTATTGAGAGATGCGGAAGAGATAGACAATGCTGTCGTTGCAATCGGCAGCCATGACCTTGCTTTGGATCTTCTGGGAAGCCTTTTGTCAGGCAAATACCCGGGTATGAGCCTTTCTTCTACGCATGTCGGGAGCATGGGCGGGATAATGGCTATGCGAAGGGGAGAAGCCCATATTGCCGGCGTGCATTTACTTGACGAAGAGACCGGAGAGTATAATGTCCCTTACGTAAAACGATATCTCGATTCTAAAGACTATGCCCTTGTCAATCTTGTACACCGAGAACAAGGTTTGATTGTGGCGCCCGGGAATCCCAAGGGTATTCAAGGGATCTCCGACCTTGTCAAGCCGGGCGTTTCATTTGTGAACAGACAGCGGGGGGCAGGAACCAGGATTCTCCTAGACCTTGAACTAAAGAAACTAGGCATTTCCGAGGATCAGATCTCCGGATATGAGCATGAGGAATACACTCACATGGGTGTTGCTGCATCAGTTGCAAACAGTGTAGCCGATGTCGGCCTGGGCATAAGGTCTGCAGCCAGGGCGTTGGGCTTAGACTTCGTTCCCGTAGCCTGGGAGCGCTATGACCTGTTAATGACTAAGGAGTTTTTGCATTCTTCATTAATGGATAAGCTTCTTAGTATTATCTCATCCTCTGAGTTCAAGGGCCAAGTCGAATCCCTGGGGGGTTATGATCTCTCTCAGAGCGGACAGGTTGTGTGGCAAGGATGA
>MGAJBKAG_00350	
ATGTCGCTTTTTCTCTCTCTGACTCCACGTGTTGAGGCGTGGGATAAATTAAAGGAGCATATCGCTGTTGGGCCAAGGGAAACTGAGACTGTCACTATTGAAGATGCGGTCAACCGTGTTCTGGCACAAGATATTATGGCCCCTGTGGATCTGCCTGGATTTTCTAGATCGACTAAGGACGGCTATGCAGTCTTGGCATCTTCTACCTTCGGGGCAAGCCAGGGGCTGCCCGCGCTTCTCTCTCTAAAAGGCCGAATCAACATGGGTGAATCTGCGAAAGTATCATTACGCCCTGATGAATGCGCGGCAATAGCTACAGGAGGCATGGTGCCTGAAGGTGCAGATGCAGTAGTCATGGAAGAAGTCTGTGAAGTGCTGGATGATGAGACTATTGCAGTGACTCAACCTGTGGCCCCGGGTGAAAACGTTGTAGGGGAAGATGAGGATATCCCTTCGGGAACACTTGTACTTTCACGAGGTAGCAAGTTGCGTCCGCCTGATATCGGAGCCCTGGCAGCTATGGGGATTACTGAAGTTGAGGTTGCTGTAGGGCCGAGAGTTGCAGTGATTTCCACCGGGGACGAGCTTACCGGCATTTTAGAGGATCCAGTCCCGGGTCAGATCCGAGATGGAAATGCCTATGCACTCTACAGCTCAGTTAAGGCCTTGGGCGGGAGGCCCAAACTTTGGGGCATAGTAAGAGATGAGTATGAAGTGATGCGCGAGGTCTTTGCAAAAGCCCACGCTGAATCGGACATGGTTATAGTGTCCGGAGGGAGCTCAATAGGAGAACGGGATTTTACAAGGCAAGCTATTCAATCCCTGGGCGAGCCAGGGATCTTAGTCCACGGTGTGGCAATTAAGCCGGGAAAACCGACTATCCTTGCTGTAGCCGAAGGTAAGCCTGTGTTCGGCCTACCCGGACATCCTATGTCTTGCTTGGTTGTGTTTAACCTCTTTTGCGCCCCTGCGATCGCCAGGTGGATGGGGGCGACCCTCGATAGGCTGGAAATAAGCGCAAGGCTTGGGGCGAATGTTCCGTCAATAGCAGGCCGGGAAGATTTTGTCAGTGTCAAGCTTCGTGAACAAGACGGGGAAGTCTGGGCAGAACCCATCTTCAGCAAGTCAGCTGTTATTTCCGGGCTTGTTTACGCTGACGGGATAATGAGAATTCCTCTGGAAGCTGAAGGCGTAGAATTCGGTGAGAAGATCACTGTGAAATTATTCTAG
>MGAJBKAG_00351	
TTGAAGGCTGGGCAAGCTATTATCGAACTTAAGGACGTTAAGCTGAAGAGGGGATCCAGGACCACCTTGGATGTCTCAAGCTTCAGTGTGTTCCGCGGCGAGAATGTGGCTGTGATCGGTGCAAATGGTGCAGGCAAGAGTACGCTCTTGCAGGTAATAGCTTGCCTTCTGCGCCCTAGTAAAGGTAAAGTATACACTAGAGGACAACAGGTAGGTACAGAAATCACCCCGTTTGAGGCAAGACGGCGCATGGCTATGGTTCTCCAGAGGCCTTATCTCTTGGATGCAACGGTCTTTGATAATGTAGCTATAGGGCTGAGGATGAGGCATGTACCTGAGAACGAAGTGAAAGCCAGGGTCTACGATGCTCTAGCTCTCTTTGGTATACGACATCTGGCTGAGAGGCGAGGTCGTTCTCTTTCCGGGGGCGAAAGCCAAAGGGTAAGCTTGGCGCGGGCCGTTGTCCTCAAGCCTGAAATCCTTCTATTGGACGAACCAATGAGCTCGCTGGATACGCCTACCAGGATAGCGCTGCTCGAGGAACTTGGTCGGATAATCAAGAAGACCGGGTTAACAACGATTTACGTGACGCATGATGTCACAGAGATCCCCTTCCTATCTGACAGGACTGCGATTATGGACGGTGGGAGGATCATTGCAGACGGCCCGGTTCGTAAAGTGTTGCATGAAGAGATGCGCTGTGCATTGTCGCAACTGACGCGCGCTGCTAATTGGCTGATTTCGTAG
>MGAJBKAG_00352	
TTGGATTTGATAGCAGAAGGAATCGCCGGAGCTCTCAGACTCCTCATTGCAGGGGACCGCGAAGTGCTCCGGATTGCCCTTCTCACCCTTAGGGTTTCCGGGACTGCAACCATTATCAGTGCTGTGATAGGCGTACCGCTGGGGACTGCGATTTCTCTATGGTCGTTTCGAGGACGGCGGAGGCTAGCTGGGTTCGTCAATACAGGGATGGGCCTTCCGCCGGTAGTGGTAGGCCTTTGGGTAAGCATTTTCCTTTGGAGGACGGGGCCTCTAGGCTTTCTTAGGCTGATGTATACGCCGACTGCCATGGTTATTGCCCAAACCATAATTGCCCTGCCGATAGTCACAGGCTTTACCATGGCAGGCGTAGGACAGCTGGATCCAGGTATACGCCTGCAAATGCTGTCTCTGGGAGCGTCTTCATGGCAGCTTCTTTCTATCCTCATACGAGAAGCCAAGCTTTCAGTGCTTGCAGCGATTATGGCAGGGTTCGGCCGGGTAGTGGCAGAAGTTGGGGCTTCCATGATGGTAGGAGGTAATCTCCTGGGGCAAACCCGAGTGCTCACGACAGCCACTTCTATGGAAGTGTCCAAAGGCAATTTTGGGTTTGCTATAGCACTTAGTATTATCTTGGTGGGAATTACCTATATCATCAACGTGATCCTTACCCGGGTTCAACAGCAGTGA
>MGAJBKAG_00353	
ATGTCAAAACGGTTTAAGTGGATTCTAGCTCTTTCGCTAATGGTTGTATTGAGTGTAGGTAGCGTAGTTCTCGGGGCCTCGAAAGAAGTCATCCTCGCAACAACCACAAGCACCCGGGACACCGGGCTCCTTGATGTGCTCATCCCGATTTTTGAAGAGAAAACAGGATACAACGTAAAGATGATCGCAGTAGGAACAGGCGCAGCGCTTGCCCTTGGCGAGAAGGGCGAAGCAGATGTACTTCTTTGTCATGCTCCTGCTTCAGAAATGGAGCTTGTCGAGTCCGGCGATGTAATCAACAGACAGCTTGTAATGCACAACGACTTCGTGATCGTGGGTCCGTCTGAGGATCCTGCAGGTGTCAAAGGCTTTAAGTCTGCAACAGAAGCATTGAAGAAAATTGCAGATGCTGAAGCAGTCTTTGTCTCCAGGGCAGACGATTCCGGGACACACAAGAAAGAAAAGGAAGTCTGGAACAAGCTCCCATTCCAGCCGTCTGGGAACGCATGGTACCTCGAGGCTGGGACCGGAATGGCGAATACGCTCAATATTGCCAATGAGAAGTTGGCATATTGCCTGACTGACCGCGGAACCTACCTGTCACTGAAGGATCGTCTGGATTTGGCGATATTGGTCGAGGGAGACGCGATTCTGCTTAACATATATCACGTCATGCAAGTCAATCCCGACCGGCACAAGGTAGTGAATGGCCCCGGGGGACAGGCATTTGTAGAATTCATGGTATCCGATGAGGTCCAGGCGATCATCAGTGAGTTCGGTGTTGACAAGTACGGAAGCCCGCTATTCTTTCCTGATGCAGGCAAGAGCATGGAAGAGCTTGGAGGGTGA
>MGAJBKAG_00354	
ATGCGCCGGGCGGCCCTTTGGACAGCTATTATACTTATTCTTGTTACGGCAGCGTACATACGGATTCCTGTTTACGGAGCAAGCCCTCAGGTAGTTGTGAGGGTTGCTCTGTCTGTATCATTGCCGCTGGAGTTCCTGTTAAACCAGGATGCCTGTGTTCTTCCTCTGGACTCTATACAGACTGCAGGCGACGGGATACAAGCCTGGCGCGAATTGGAGTGTTCTGATAGCGAGTCATGCATAAGCCTTACTCCGTCAAAGAAGCCATATCACGTCAAAGTCGGCGATACACCTGGGGAGATCGTGCTTCGTTGCCCGTCCGGGGAGACAATATCTTTTTCGGAAAGGTTGCTTATTCTCCCTACGGACCATGGATCCGCTGCGTTTCAAATCGGAAACAGACGTTATCCCGGCGGGTTTGAGATATCATACAAGCCTTCAAACAGCGGATCTGGCGAAATCAGTATAATCAATCTCGTGGATCTTGAGATTTACACAGAGGGCGTTCTGGCAGGAGAAGTCTACCCATCATGGGAGTCTGAGGCCCTCAAGGCCCAGGCTGTCGCAACACGGACCTATGCGCTGAGACGGCTTATGGATAACAAATCCGGCGATTATGATGTGGATGATACTGTCTTGTCCCAGGTGTATTTAGGAGAAAACGGTGTAGAGGCGTTCAAAAACGCGGTCCGCGAAACCCGCGGCCAGGTCCTTGTTTACGACGGTGTCCCTATCAGGGCGCACTATTTTTCTTCAGGCGGCGGAACAACAGAAGGAGATGAGGAGGTATGGCTGGGCGGAAATGATGAGCCATACCTCACAGCAAGGCCTGATTTTGACTCAATATCTCCTTACTACCGGTGGGAAAAGCCGTTCACTATATCAGCCGACGATCTTTTCAGGAGGATCGGGCTAAAACCTCATAACAAAGGATGGATTGAGCCTTCCATTCGTTTAGGCGATAAGGTCCTGGCGTATAGGTTCCACTCAGGAAGTAATACGGTAAACCTTACAAGGGAACAAATCCGCCAAAAGCTGGGCCTCCTAAGTCCCAGATTCCATGTGACCGTAAGGAACGGCAAAGGGCAGGAGGTAGTTGTGGACAGCCGCACAGAGCTGGACTTGTCAGAGGTTGTGGTCTTTGGCGGCGTAGGGAGCGGTCACGGTGTAGGTTTGAGCCAATGGGGCGCACAGGGTATGGCGCTGATGTGTGCAAGTGACGGAACTCCCATGTATGATTACGTTGACATATTAATGCATTATTATCCCGGTACAGAGCTGGTTGACAACTATAACATTCCTACGGAGCCTTCATATAAAGGTAGCGAGCAACCTCTTCAGACTGTTGAAGATGCTCATACAGGGCCGATAAATGAGGATAGTTCCGAGGATGATATAAAGGTCATCGAGTATATAGAGTTTCTAGTTGAATAG
>MGAJBKAG_00355	
GTGCGAATCGATGTAGCATTAGTGCCTCAGGAAATCGAAGGCAAGAGCTTTGAAAACACCACTGTTATAGTAATCGATGTCCTGAGAGCAAGCACCTGTATAGTAAATGCGATTACCAACGGTTGTGACGAGATAATACCCACCGTTTCTGTGGAAGAGGCTATGGACATATCCCGGGCCTATTCCAGGGATGACTATCTTCTGTGCGGCGAGAGGAAAAACGAGAAGATAGACGGTTTCGATCTGGGGAATTCACCGCTGGAGTTCACCGAGGAGCGGATAAAAGGCAAGAAACTAATAATGACAACGACAAACGGAACAAAGGCAATAAGGATTGCAAAGACTGCTCCTTGCGTCATTATCGGAGGGTTTTGGAATCTGTCCGCCTGTTGCGAAGCGGCTGCTCGTCTCGGTACGAATATCTTCATTATCTGTGCAGGACAGAACGGACGATATGCCATTGAGGACGCAATCTGCGCAGGCGGGTTTGTCAAGCGGCTGGGTGCCCTGACGAACGGGGAAATTGAGGAGACTGACGGAAGCCGGACAGCACGTCATCTTTATGAGACGGTCTGTGACAGTCTTGCAGAAGCCCTTGCAGAGGCTGATCATGGAAAAGACCTTATTAATGCCGGATTCGAAGAGGATGTGAAGGTTGCAGCAAGAGTTGACTGCGTAGGCGTAGTCCCTGTGTTCCGGGACGGTCACATTGTTGCCATGGATGACTCAAGGAGTGCATAA
>MGAJBKAG_00356	
ATGAACGGACGCGATCTCGGCGATCAAGGAGACATTGCCCTTGAGGCTTTGGAACAAGAAGAAAGATTAGGAAGGCTTACGCCAGGCCGTCTCGTGTTTATGATCGCTGTATGTGTAGTTGTTGTTATAATAAGTTTCTTAATGATTGTCAGTTCTTATCTGTCGCTTGAGGCGACATTCAAAGTCAAGGACAGGCCTGTAAATGTACTGCTGCTTGGAGTAGACCAAACGTATGATGACAAGGGACAGATAATCGACGGTCTCGGACGAGCTGACACCATCATTCTCATGTCCATGAACCCCAGGCAGGGCAAGTCATATATCGTGTCGATCCCAAGGGACACACGGGTTAACATACCCGGGCGCGGAACTGCAAAGGTAAACGCTGCCTATGTTTACGGCGGCCCGGAGTTAATTGCGGAAACGGTAGAAGGGCTTATCGGCATGCCTGTTGACCGTTTTGTTGAAGTCGATTTCAATGGGTTTGTCGGAATGATTGATGCCATAGGCGGTATTGAGGTAGATGTGGACAGAAACATGCGCTATGTGGACAAGGCCGGAGGGCTGGAAGTCAATATCAAGAAAGGAAGGCAGGTGCTTGACGGTGAAAAAGCCCTTCAGTATGTCCGATTCAGAGCTGATGTCCTGGGAGATATCACCCGCGTTGGTAGACAACAGAATCTTTTGGGGATTCTTATAAAAGAACTGGCGACTTACGACAATATACGCAAAGCGCCTGAACTGATGAAGATTATAACGGAGTATGTAAAGACAGACCTGTCACAGAGGGACATGATTTCTGCAGGGTGGTTCTTGATAAAGACGCAAGGAGATGTTCTGTCCCAGACATTACCCGGCGATTTCTACATGCAATACTGGGTCACTAAGGAAGACGCAGTTCGAGAAATGGTAGACAACATAGTTCAGGGATATGAAAGATAG
>MGAJBKAG_00357	
ATGATTATTCTCGGTGTTGAGACCAGTTGTGACGAAACTGCCGTAGCAGTGCTGGAAGGGACAGGCGAGTTGTCGCCTGCTGCCATAAAGCTAAGATCTAATATAATCGCATCACAGATAGAACTCCACAGGCAGTTCGGGGGTGTCGTGCCTGAGGTGGCATCCCGCCGCCATGTGGAAACCATCATCCCTGTAATAGAAAAAGCCCTTGATGAGGCAGAGGTCAGCCTTTCAGATATCACGGCTGTTTCTGCCACTCATGGCCCGGGGTTGGTCGGTGCGGTGCTTGTGGGGCTATCTGCTGCTAAAGCCCTTGCACTGGCACTGGAGGTTCCGTTTATCGGAGTGAATCATATCGAAGCTCATATGTATGCGAATTTCATTGAACATCCTGACCTCAAGCCACCTTTTGTTTGCCTTGTAGTATCAGGCGGACACAGCGACTTGGTGTATCTGAACGACTACGGGGAGTACAGGGTCTTAGGCAGGACGAGAGACGATGCTGCAGGTGAAGCCTTCGACAAGGTCGCGCGGACCCTTGGCCTCAGCTACCCGGGAGGGCCTGCAATAGACCGTATCTCACGGGAAGGGAATCCTGAGGCTGTGCGCTTTCCCAGGGCTTTTCTGGAAGAAGGCTCTTACGATTTCAGTTTCAGTGGCCTGAAGACTGCAGTGGTGAACTATGTAGAGGCCTCCAAGAGCAAGGGAGTGGAGCTCTCCATACCTGACATCGCAGCAAGCTTCCAGGAAGCAGTCATTGACGTCCTTGTGACTAAGACTCTACGGGCTGCATCTGAGATGGACACAGCTACCGTGGCGTTGGCCGGCGGAGTCGCTGCCAACTCCAGGCTGAGGCAGGAAATGCATAGGCGCGCAGGTGAGAAGGGGCTTGATGTTAGGTACCCTTCACCGATTCTTTGTACTGACAACGCAGCTATGGTAGCATGTGTAGGATATTTTCAACTTGTATCGGGGAAGTGCAGTTCTTTAGATTTGCCTGCCGTACCTAACCTTCAGCTTGAGTAA
>MGAJBKAG_00358	
ATGGACGCGCATGATGGAATAGAGATAGAAATCAGCCAGATGGTGAGGGCTGATCTTGAATCAGTCCTAGAGATCGAAAAAGCGTCATTCTCCACTCCGTGGTCCAGATATGCTTTCCTGGCGGAGCTTTGCGAAAACAAAAGGGCGCGTTATTTCGTTGCCTGTGAAAAAGAGCAAGGGAAAGTAGTCGGATATGTGGGGATATGGCTGGTTTTGAATGAGGGGCACATTACGACTATCGCAGTCCATCCTGATTATCGACGAAAAGGGATAGGGAAGAAGCTTATGTTGGCTGCGATTGAGTTCGCTGAATCCAGCGGAGTAGACGCTGTTACTTTGGAGGTCAGAGTATCGAATACAGGAGCCCAAAACCTGTATAAGCAAATTGGCTTTATCAGTGTAGGGATAAGGCCGGGCTACTACCATGATAACAGGGAAGATGCCGTAATAATGTGGAGGAAGCAACAGGGCAAATGA
>MGAJBKAG_00359	
TTGCATGTCGTCGGGATTGACACGTCAACATTTACAGGCGGCATAGCTCTCCTAAGAGATGGACAAGTTGTCGCTGAGTACAGCGTCTATGTTACCAGGCGGAATTCAGAGAGCCTGGTTGCTGTCCTTAAGGACATGCTAAGGGACATTGATTGGACACCCCGAGACCTTCAAGGGATTGCAGTCGCTGTCGGACCAGGCTCTTTTACAGGCACTCGAATTGGGGTTACAATGGCTAAGGTCCTGGGCTTTTCTCTGGACATTCCCATCAGTCCGGTGGTTACCTTGGATGCTATTGCAGCCAATGTCGCGTTTGCCAGGTCATTGGTGTGCCCGGTTATCTCTGCAAGGCGAGATCTTGTGTATAATGCGACCTACAAGGCAGACGGGCTGAGTCCGGAAAGGGTTACTGAATACAATGTGGCGAGGATCAGTGAAGTCGTGGATGCTGTCAAGAACATGGATGATCTTATCCAAGATCAAGGTTATGACAAAGTGATATTCCTCGGCGACGGTGCACTGCGGCACAAACAGATTATAGAAGAGAACCTGGAGGATCTCGCTGTTATTGGCCAGCCATGGTACCTAGGGCCTAAGCCAGGGGTAGTTGCAGCCCTTGGTGAGAGACAGATAGCCCTTGGTAACACTGTAGATGCGCGTGACCTGGTTCCTTTTTATATGGGTAAATCCAGCGCAGAAATGGCTAAGGCACGATGCGGGTCCTAA
>MGAJBKAG_00360	
TTGTTTGCTGCTAGGACTTCAAGTCCTGAAGAAACCAGAAAGATTGGGGAAGCACTGGGCAAACTGCTTGCCCCGGGTGACGTGGTAGGGCTCATGGGATATCTTGGCGCGGGTAAGACGGTGTTCGTTCAGGGTGTTGCAAAAGGCCTTGGCGTAAAAGGCCGAATCACCAGCCCGACCTTTACTCTCATCCATGAGCACTACGGAAGGATCCCCCTTTATCACGTAGACGTGTACAGGTTGAACACGCCTTCTGATGTTGAGACTATAGGTATTGAGGACTACCTTTACGGCGATGGTGCGGTGCTGTTGGAATGGGCTGACCTAGTTTTGCCTATCTTGCCTGATGAAAGGCTGGATGTGACGATAAGAAGGCCCGACAATGAAAACGATGATAACGTGCGTGAGATTTGTATAAGCCCTCACGGGCAAAGATATGAGCACATGCTCGAGGAGTTGAAGTCTATTGCATGTCGTCGGGATTGA
>MGAJBKAG_00361	
TTGCGTCCGTTAATAGGTATCACGTGTTCTCTGGCGGCTAAAGAACCTGCTTCATACAATGTTAACCAGGATTATGTAAATGCTGTGCACCATGGGGGCGGTGAGGCAGTGATCCTGCCTTACACTGACGAACAAGGTATTCGGGAGCTTATAGGAACCTTGGACGGCATCATTCTTACAGGCGGCCCTGACGTTGATCCTTCTTACTACGAAGAGGAGCCGCACTCTGCTCTCGGAAGGATTGACCCCGGACGGGACAGGTTTGAACTGGAACTCGTGAAAGCGGTGATACGCCTTGGCATGCCGGTTCTCGGTATTTGCAGAGGTATGCAAGTCCTGTACGTTGCCATGGGCGGGAAGTTGATTCAGGATATACATTCACAGGTGGGAGGCTCGATCAAGCATAAGCAAGAAGCACCAAGGCCTCATCCCAGCCACACAGTGACAGTGGAGAGGAATTCTAAACTGGCAGGCATGGTTGGCCAGGGAGAAGTCAGGGTCAACTCATTTCACCATCAAGCAGTTAAGGAACCTGTAATGGATAGATTCATAGTCTCTGCACGTGCTCCTGACGGTATTATCGAAGCTATCGAGTTCTCTGAGGACCGATTTGTTCTGGGGGTCCAGTGGCACCCTGAAGCCATGCTTACCACTTCCCCTGCCATGGTGGAGATATTTGCTGCATTCGTGGCTGAAGCTGCTGCACGAAGATAG
>MGAJBKAG_00362	
ATGGAGCTTAGGCGCGGCGATATTTACTATGCGGACCTCAACCCTGTGATCGGGTCAGAGCAAGGAGGAGTAAGGCCTGTCCTTATACTTCAGAACGATATCGGGAACAGATATAGTCCAACAACGATTATAGCGGCTATAACGTCCCGCATTCATAAGGCAAAACTGCCTACCCATGTGGAACTCCCCTCTGAGCAGAGTAATCTTCCCCAAGACTCTGTGGCCCTCCTTGAGCAATTGCGTACAATCGATAAACAGAGGCTTACTGAAAAAGTATCTCATCTGGATTCATCCATAATGGAACAGGTAGATAAGGCTCTAGAGATTAGCCTGGGCCTTACTGGGATATAG
>MGAJBKAG_00363	
GTGGCCCAAGTCAAAAGAGTTATGATCACTATGCCTGACAGCCTCTTAGAAGAGGTGGACGGTCTCGCGAGGCAGGAGAATCAGAATCGAAGCGAATTCATCAGAGAAGTCATGCGACGCTACATCGCGGAGAGGCGCCGCATGGAACTTCGTGAACGGCTAAAAGAGGGTTACCGCACAATGGCGCAGCTAAATCGTGAGTTGGCAGAAGAAGGCTCATCCGCATCTGAGCAAGCCTTTGCACTCTATGAGGAGGTCCTGGCGCGTAGCGATGGAGCTTAG
>MGAJBKAG_00364	
TTGCTCAAAAGGCCACTTAAGTTTAGACGAGGGGATAAAGGCCCCTTTATCGTAGATATACAGGCGATGTTTGCCAAACTGGGCTTTGACCCGGGTGAACCCGAAGGAGCATTTGTGTCCAAGACTGAAGATGCAGTAAGGGTCTTTCAGTCAGAGTACGGGCTGCCGGTGAACGGTGTCATAGATGCCAAGACTCTGAAGTTTCTGTATGAGGAAGCAGATCCCGACGGATATCCTGAAACGCTCATTGAGGGAGCGGAAACTGAGACTGTTGAGCCTGGTCAAGACAGTCTTGATGAGGTTGCTGTGGTTGCTCGTGTAACTGACCGTGCGATCGTGATAAGCGTCGGTGAGCGTGCACTGGGGCTCTATGAAGGCAATCAACTTATCAAGCGTTATCCCGTTGCCATAGGCAAACCTTCGACTCCTACACCTGTCGGCACCCATAGGGTACTGGAGAAAGTCCTTCATCCCGGGGGAGCGCTGGGCACCAGATGGATCGGGTTTACTTATCAGATGCATGGGATACACGGAACCAATCGTCCTGAACTCATCGGGCAGGCAGTTTCCAATGGATGCGTAAGAATGCACAACTCTCACGTAGAAGAATTGTATGAGATGGTCGGTTTAGGGGCTCCGGTCATCGTGATAGTAGCGCCGGTTGCATCCTGGTCTGGGTTGGGAAAATCCCCGAGCCAGGCAGGGCCTGCCTCAGGACAGGCGGGAGCAGGAGCAGGAAATCCGGGGCCAGGTTCAGGGCAGGCCGGCTCAGGTCAGTCACAGACCGGGACCGGCTCAGGAGAAGAAGAAAAGCCAGGAGGATTCCTGGGCCCTTCAGGCCCGCAGCCAAAAGATCCTATGGGTGCAGGCGGGAAACCGGGCACTGCCGGCGAGACCTCCCAAGGCTCAGGACAGGGTCGTACCTATACGGTCCAGCCCGGAGACAGCATCTGGGCAATCGCCAAACGTTTTGGGACTACTGTCGAAGCGATAGTGCGAATCAATGGCATCAGAAACCCGGACCTCATTTACCCAGGCGAGGTTCTTAAGATACCATAG
>MGAJBKAG_00365	
ATGAAGGCGGTGCAGTTCCTCGGCACGATTCCCAGGTATGCTTTTTCCATGGCTGCCGGGGTTTTCTCGAGGAAGGCCTACTATTCTCGCCTATCAAACCTGGTTCTTCGAGAAGTCGACGAGCCGAGGCTTATGAGCGAGAATTGGGTAAAGGTGCGAACCGTATATTCCGGAATATGCGGAAGCGACTTAAACCTGATACTGCTCAAGGATAGCCCAAGTTCATCACCTTATGTCTCATTCCCTCTTACTCTGGGACATGAGAATTGCGGGTATGTCGTAGAGGTAGGGCGAGATGTCACTGATATTGAGGTAGGCGACAGGGTGGTAGTTGATCCGTTGCTGTCGTGTGCTGCCCGGGAGATTGATGAGCCTTGCCGGTTTTGCCAGGCCGGAGACTTCTCCCTGTGCGAAAATTATCGAAAGGGCATTGTCTCGCCTGGCCTTGCCATCGGGTATTGCAGGGACACAGGCGGAGGATGGTCAGAGAGTTTTGTCGCCCATAAATCCCAGGTAATCAGGCTTCCTGACAATGTGTCTTTTGAAGAGGCAGCCTTGATAGATGCGTTTTGCTCCGCTCTCCATCCGGTAATGAGGAACTACCCGAAAGATGACGAGACTTGCCTTGTAATGGGTGCAGGTGTTATCGGTTTGTCAGTCGTAGCAGGATTACGGGCGCTGGGAAGTTCAGCAAACATAGTCGTGCTGGCGAAATACCCGCACCAGGCGCAGCTTGCCCGGGACTACGGCGCGGACAAGGTTGTGTGCCTAAAAGAAGAGCAAGACTACTATCAAGCCCTTGCAGATGTTCTCGGCGGAGAGCTGCTGAAACCCATTATCGGTAAACGCATAGTCCAAGGCGGGGCGGATATAGTCTTTGAGTGTGTAGGCAGTGCCCCAAGTATCGATGATTCACTGAGATTTGCAAGGTCAGGCGGAAAAGTGGTCTTGGTAGGTCTGGCAGCCTTTCCCAAAGGGATTGACTGGACGCCTATATGGATGAATGAGATCAACGTAAAGGGTTCTTTCTGGTGTGGCGGCGAGACTTACCTCGGCGAAAAGACGACTACGTATGAAGTAGCCGTAGATCTGTTGGAGAAAAAGAAGTTATCCCTGGCGCGGCTCCTTACCCACAAGTTCAGGATCGAAGATTATAAGGAAGCCATCGAAGCGAATCTTAGTAAGGGTCGGACCAAGCTAATCAAGTCCGTATTCTCTTTCGAATAG
>MGAJBKAG_00366	
ATGTCAACAGTCAAATCTCCTCTCCAGAGGAGGATAAATGCATTTTCCAGCAGAGTATCAAAAATCAAAGAACAGGATCTCTACTTCTACCTTCAGAGAATCGATGCCATTGACGGCGCGAGGGTAATGATAGATGGCGAGTCCAGGGTGATGTTTTCATCATATTCGTATCTTGGTCTCGTAAACCATCCCAGGATAATCGAAGCTGCCAGCAAAGCCACTTGTGAACTGGGCACCGGCACCCACGGAGTCCGGATCCTTGCAGGGACAACCAGGCTTCACGTAGATCTGGAGAAGAGGATCGCAGACTTCATGAACACCGAGGATTCCATAGTCTTCAGCAGCGGATTTCTTGCCAATGTAGCTACCATCTCATCGTTTTTGGGCAGAGGAGACGCTGTGATCAGCGATAGGCTCGCCCATGCCAGCCTCATTGACGGGTGCAGGCTGTCAGGTGCAGAGTTTCTGTGGTTTGAACACAATGACCTGGATGATCTGGAACGGATTCTAAAAGATGCGGAGGACAAGTACCGCGGAAAGCTCGTCATAGTTGATGCAGTGTACAGCATGGACGGTGATATTGCGCCTGTTCCTGAGCTCATTGAGATCTGCAGGAAATACGGGGCTTGGCTTCTTGTAGACGAAGCCCACTCCCTGGGTGTCCTGGGGAAGACAGGCCATGGAATCCAGGAGCACTTCGGTATCCCTCGTGGGGAAATCGACATTCTTACATGCTCTCTTTCAAAGACCATCCCGTCCATCGGCGGGTTCGTAGCAGGGCGACAAGATTTCATCTCTTTCCTCCGCCATACGGCAAGGGGCTTTGTGTTTTCGGCAGCGCTCAGCCCAGGTGCTGTAGCAGCTGCTAAAGAGGCCTTTGACGTGATTGAGGAAGAGCAGTGGCGCATCAGCCGCCTCCGAGAGAACATCGCTATGTTTACAAGCGGATTGAGAGCTCTCGGCTACAACATTATGAACACAGAAAGCTCGGTCATTCCCATTATCATAGGCGATGAGGATACAACTCTGAAACTTACCATGCTGCTCCATAAGGACGGGATATTTATCTGTCCTATCCTTCCGCCTGCGGTTCCAAGGAACACATGCCGGCTGAGAGCGAACGTCCTTGCTTCCCACACAGAGGAAGACATCAACTACGCACTTGATTGTCTCAAGAGGGCAGGAATAGAACTTGGAATCATTGAGCCGAAAGGGTCAAGGGGGCAGGCTGTATGA
>MGAJBKAG_00367	
ATGCAGAAAGCTAAAGTGGAGTGCAAAGGGATTATGACTCTAGATACAGATGCGCTTCGTCAACGTGAACGGGAAGCTTCAGATTATCCGTTCGTAAGCGTGATAATCCCTACATACAATCGTCGGGGGATCCTTAAGAAGTGTCTTTCTGCATTGCTTGCCCAGACATATCCCCATGACAGATACGAGATAATTGTCATTGACGACGGCTCTACAGACGGGACGTGGGAGATGATAGAGCAACTCGTAGAAGAGCATGGGCTTAAAGAACGATCTGTAATCATCCCTCCCGCTGAGTCTCGTTCTGAGCCTCCTGCTGAGGCAGGTGCCGAGGCAGACGGCAACCGATCAGAGAAACCCCTTGCCGGAGTGGAAGGCCAGGTGGAAGCGGAGCGTCACTCGGCGAGGTTGATCTATCAGTGGCAGGAACACACAAGTGCTGCAGCTGCGAGAAACCGAGGGATCCGTAAAGCCGTAGGTGACCTGGTGATTCTTTTAGACAGCGATATCGTGACACTGCCTAGTTTCATTGAAGGCCACGTATTTGCAAGATTAGACCCTGCTTGCGAAGATGGAGGGGATCAAGCTCCACCTCTTGGATTCTCAACTCGCGACAAGACTATCGTCCACGGGCAGGTCATCTACACTGAGGACCTGGACAATCCTACAAGCACGGAAAAAAGGATCACAGACATATCAATGGCCTTTTTTGCCAGCGGAAACGTGTCAATTGCCCGCAGGTGGTTGCTTGAAGCAGGCCTTTTCGATGAGGACTTTACGGAATACGGTTGGGAAGACCTTGAACTCGGTCAAAGGTTGAAGAAGCTGGGGCTTCGGGTTATAAGATCGGACAAGCCCGTAGGTTACCATCTAAAGCACGAATTCTCCATCAGCAAGCTGCCTGCGATTCGAAAACGAGAGATCCAGCGCGGCCGCATGGCAGTAATCTACTATAGGAAACACCCGACTTTCAAGGTGCGCATGAGCACTACTATGATACGGCCTTTTTACTGGCTGGTAGGCCTCCTCACGATCGGGGGGTGGCCTGACAGGCCGGGTGCGGTAAGACTCCTCGACCGGCTGGATAAGCGAGGGGCCAGAGGCATCTTAGGCTTTTTGCTTCAGATAATGATCTATTACTGGTATATCCAGGGTATTAGAGAGGGAACGATCGAGTTTGGTGACTTGTGA
>MGAJBKAG_00368	
TTGGGAGCTTTCGGGCTTGGGTTGGGACAAGGCTTGGTTCCGCAGGTGTTATTGCTGCTGGCTTTGGTGTTCAGACTGATAGTGGACAGAGACTCAAGAAAGCTCAGATTCGCATCATCTGCCTTGCCTCTTTTCGTGTTAACAGGCTGGATGATGTTATCTGCGATACCTGCTATAAGGCCATTTGCTGCATGGGGCGGCGCTCTCGGGATGGCGCTTTCCGGCTGGGTGACTTTGCGAGTGGTATATCGTGTCATGATGGAGAAAAAAGAGTGGAAGGTTCATCCGCTTTTCATATTTCTCGGCTCAGCATGTATAGGTGCGATCTACGCCTTGTTCAACTACGTTATAGCTCTGGATAAGGGTAGAAGGTGGTACAGGGCTGCACTGCCTTTTGTCGGTTCCAATGCAGCCGGAACCATTTTCTGCGTCGCTATTTTAGTAGCCTTGGGTTATTTTTATCGTGCGGACCGTCGTGGCAGGCTGATACTCTTCCCTGTGACTATCCTGCTCACCTCTGCTCTCATCGCAACCCAGTCCCGCGGTGCATTTGTTGCTTTTATAGCCGGATTAATAGTATTTCTTTTGCTCGGTATAAAATCCAGGCGCACATTGATCATAAGTTTAGCAACACTGGTAGGCGTGATATGTATAGTAGGTTTCTTTTTCAGAACCAATCCGTCAGTTGCCTCGCGGTATGCAAGGATCTTGAATCCCTTGGCAAACAGGGATAGGCTGGAGATCTGGAGGATAGCACTGCAAATGATGAGAGACCACCCGATCCTCGGTGTAGGTTTCAACAATTTTATGGATGTCTATCCGCTGTACCGAGATCCGGAAGTGTCCCGTACTGTGATGTCCATGGCTCACAATATCTTCCTTGAATTCGGGTCTACGACAGGCATTCCCGGTCTTGTTCTGTTTATGGTTGTCGTAATCCGCGGACTACTTGTGGGAATCAAGGGTGTCATTAAGGCAGGATCTTCCTCGAGCCTTCCGATAACGGCTCTTGCTGTGTTTGTCGCTATCATGACTCACCTGCAGTTTGATATTACAGTGGATTCAGGGAATACCCTTCCGTTCTTTTTCGTTCCCTACGGAATTTTGCTGCTTCTGGATGAATGGTTGGAGTTACGTAAAAGGGAAGATGAATATGCAGAAAGCTAA
>MGAJBKAG_00369	
ATGCAGAGAGTTCCTTTTTGTGTGGTTACGGTTCTGATTCTCAGTTGTTGTCTGGCATTTTCGCTTTTTGCCTCTCCTCAGGCTTTTGCAGGAGTTGTCAAGGCCCAACATGACTTAAGGGTTGCCACTGTTCTTGCGATACCCTCTCATCAAGATCATGAGCTCACAACAGATCACCTGCCTCTTGTGCTTGACTCCGGCGATGAGGTCGGGCACCCCTTTGATAAGCGCGTTGATATCGCAAATGACCTACGCAGGATCTACACCGGCCCTATCGAGGTTAAAGGCAGTGACTTATGCCTTCTCATGATAGGCGCGGGAACCATGCTCCTTATGGATGAGGATATATACGACATGATAAACTCCGGCCCCAAATCTCCTGAGGATAGGCAGATTAGTGGAATTGTGACCGAATTGGGGAACAGCCTCTCAGCTTTGGCAATCTGCGGGCTTATCTCTACTCGGGACCGGGAGACTGCTTACCTTGCGGCGAACGCAGTGGCTTATTCAGGGATAGCTTGCCTGACACTAAAAGCAGCATTTGGACGGGCCCGGCCGTGGCAAGGCGAAGGGCCGCACTCCTTTGCCGGACCCCGGATAAATGATGCTTATAGTTCAATGCCTTCGGGGCACACGGCCACTGCTTTTGCCCTTGCAACAGTCCTGGCAAACCGGTACCCAAAGTACAAGCATCTCTTTTACGCTTGCGCTTCTGTCATTGCACTGTCCCGCGTGTATGTCAATGCCCACTGGCCCAGCGATGTCTTAGCCGGCGCAGCTGTCGGCGTCTGGTCTGCGAATCATGTCATGAGAAACAGTAGTATTCTGGAGATAAGGTGGTAG
>MGAJBKAG_00370	
ATGAATGTGCTTGTTGCCGGAGGGGCCGGCTACATAGGAAGCCATGTGGTTCGGGAGCTTCAGGATGCCGGTCATTCCGTTATAGTTTATGACAGTCTGGAGCATGGCCATGCTCAGGCAGTAGCAGGTTGTGAGCTCATCATCGGCGATATTGGGGATCCTGTTGCTTTAGGTTCGGTGCTTACTCAATACAAACCCGATGTAGTCATGAATTTCGCAGCCTACACATCAGTCGCTGAATCCATGTCTGATCCCTCTAAATATTACCGAAACAATGTCACCAAGACCCTGGTTCTCCTTGATTCAATGGTCCATCACGGAATCCGTAACATAGTGTTTTCTTCTTCCGCTGCTGTCTATGGAGAACCTCGGGAAGTCCCTGTAGATGAAGGTGCAAGGTGCGCGCCGACGAACGTGTACGGCGAGACAAAGCTGATGGTAGAGATGATGCTAGCTGCCTACGAGCGGGCGTATGGCCTCAACTACGTATCTCTTCGCTATTTTAACGCTGCAGGCGCCCATCCCTCCGGTGATATAGGGGAAGACCATGACCCTGAGACCCAGTTGATCCCGTTGGTGCTCATGACTGCACTTGGGCTTAGACCGGCGCTTGAGGTGTTCGGCCAGGATTATGATACACCTGACGGGACGTGTGTCAGGGATTATATCCACGTTTCAGACCTTGCATCTGCCCATATTCTTGCTGCAGAGGCGCTGATGGAAGGTATGGGTTCGCGCACTTACAACTTAGGCAACGGTCAGGGATACACCGTTCGCCAGGTGATAGAGACCGCACGACGTGTAACAGGCCGCGAGATTCCTTCGGTAGATGCCCCGAGACGTCCGGGGGACCCTGCAATCCTTGTGGCGAGTTCAGACAAGATAAGGAACGAACTAGGGTGGACACCGAGATTCCCTAGTTTAGAGGACATAATCGGAACAGCTTGGGAGTGGCACAGAGGTCACCCAAATGGCTATGGTAGTTGA
>MGAJBKAG_00371	
ATGCAGAGAGACAGAAGGCTTTTTGGGCCTTCGCGTAAATGCCGTTTAGTGCCTTCTGTAGTTCTAATAGTGCTTTTGATAGGTTTGTGGGCGGCGTTGGGTTTTGTTACACTCCCGGCCTACGCCGCCGAGGGGCTTGCCGTCGAGAACAGCGGTATCGTGATAGAAGCTGATATTACAGAGTATAGATTCGAGTCAGGCGAAGTTGTGGTATCCGCTGAAGGAAACGCTAGGGTATCTTACGGAGATTTCTCTGTGTCAGCTGATTACATACATGTCCAAGTCGAACCCGGCGAAATGCTTGCCGGAGGAGAAGTGGTTGCGCGCGAAGGGTCGAAGATCGTCCGGTGCGATCTGTTTCTTTACAACATCTACACCGGAGAAGGCAAGGTCCTGGAGCCTGATGCAGAGATATCAGGTCTATTTGTGCGCGGGAGTGAGATGAAGCTTTCTCCCGGTGTTCTGACTCTGAGCAACACCCATATCACCGGTTGTGAGCTGGTTGATCCGTGTTATCGCGTTACCTCAAAGAAACTTATAATCTACCCTGATGACCGCGTTTTGGCAGAGTGGCCTGTTCTTTGGCTTGACAGGATCCCGGTTATGGTCCTACCGAGGCTGACGCTTCCTTTGGAAGGAGACAGGATTGCCTTTCTCGACGGAGCCGGAGTTCCTATCCCGAAGTTCAGTTATGACTCGTCTGACGGCTTTTTGGTGGGATTTACGTATCTTGATAAGGTAAACGATTGGGCTAGAATCAGATATGAAGCAGCATACGCTTCTAAGCATCGAGGAATCACGTTAAGCGCACAGGCAGATCTTACATTGGGGCAAGGAAGGACCGGGATAATAAAGGGAGATTATACCTCCTGGAAAGGCTTTTCCGCTTCCTTTGATTATAGTACCCCTCTCTTAGACTCTCTGGCCCTTGATGCACGTTTCAGGTATGTTCCTGATGATACGGGCGCTGACTCAAGCAGGTGGCAGGGCTTCCGGCCCGGGGCTGTTGACGGAAGATTGGCCCTCCGGTCTACCGGCGATTGGCCTGTCAGCGTAAAGCTGACAGCAGGCAAAGAAATCGTCCAAGGAGGAGACTTGTACCGCATTCCCGAGCTTGAGGTATCACTGAAATCTATTTCTCTGCCAGGGAAGATAGGATCTGTCACTCTTTCAGGCGGTTTTGGACGGTTTCAGGAGACTTCTCGCTCTCTGGAGGCGAATAGACATCACTTGGCTTTATCTTTTTCATCGTCAACGATTCGTTTTGCTCCCGGAATAACGGGAAGCTTGTCTCTTAGTGCACGGCAGGCTTGGTATGAAACCGGAGATACCATGAGTTCACTCTACCTTGGCACCGGCGTAAAGGCAAGCCTCGGTGAACAAGAGGCTTTCGGAGAAATCGTTCCTCGACTTACGGCAGGGGTGAGCTATGACTTCAGAGCGGTTGAGGGGGGGAGCCCCTTTAGCTTTGATAGCTTAAGCCCGGTGAACAAAGCCTCTGCAAGGTTGGACTATCGGATTTCAGAAGGCTTGAGCGTAGGCGTTTCCACATCCTACGATTTTCGGAAGCAAGCCATTGATGACGTGGGATTTCTTCTCATGCGGCATAACCACTGCTATGATATCCAAGCTACCTGGAATGCAAAGGAAAAGGCGTTTGGGTTTGAAGTGAAATTTACAAGGTAG
>MGAJBKAG_00372	
ATGAGAAAACTCATTGCCACAATCACTATGGTTTCCGTGGTTTTATTGACAGCTCTAAGCCCTGCTTTTGCTCAAAGTGAAGCCTCAACTCTCTTAGAAAGCATTGAGAGCATTGAGATGCATCTCTATGGAGAGTATCTCCCCGGGGCCATCGTAGACCGGTTGGAACAGATCGAACGAGATGTGTTCGGACAAGTCGAATCAGGCTCTGTCGTAGACAGGATAAACCGGATTCGCCAAGCTGCAGGCGGCTCCTTCGGCACGAAGGTCTCCGTTGCATACAAGCTTGCGGCTGTTGAGTGGTTCCTGAAGAGAAGGGTTGCATCTGAACCTGTTATGACAAAGCTGGAGAAGCTTGAAACCCTTGTACTGGGGCAGCCAGGGGAAGGGGCAATGTCATCCCGGGTAGACAATCTCCTTGCTCTCTGCTTGCCTGACGGGACCCTTAAAACACAGGATGTAACGGTCGAAGGCGGCCAGCCTGTGATGATAAGGCTCCTTAAGAAGCTTGACTCAAGTTCCACTCAGAAAGGGCAGCGAGTGGAGATTGAGATTGCAAGAGACGTACTTATCGAAAACCACCTTGTCGTTCCCAAAGGTGCAAGGACTTTCGGAATAGTCACAGATGTGACTCCCGCAGGAAGGCTTGGCAGGGACGGAAAGATCACCCTGGAGTTGCAGGGAATCAAAGCGCTGGACGGGACTATCGTGCCGCTGGTCTTCGATGAGAAGACAAAAGAACTCAATGAGTCATTGCAATGGGCGATTGGTGCAGGACTTGCAGGCTTTATCGTCTTTGGGCCTGTCGGTGCACTGGGTGCTGTGTTTGTCCACGGTAAAGATGCGGTAATCCCTGAAGGCGCCGAGTTTTACGTGGCTGCAGGGTCAGATGTAAAGGTCCACGGGATGACCCTTCCTGTAGATGTGGTGGTTGAGATTACGAAAGATATGCCGCTCGTAGAAATAAAGCCGTGA
>MGAJBKAG_00373	
TTGGCGCGTATAGAGAATATTATTCGGTACAGATGCGATTACAATAACGACTTTAGCTGGTGGAGAGTGATAAAGCAGTTGAGACTGCATAGGCGTAAGGCAAGACTCCATATACCGGTTTCCAGGGGATACCGGCAGCCACTGGTTAAGTGGATGTCTTTTGTGTCTCTTATAGTCTTTTGTGCTGTTTTCGCCTTACACGGGATTAGTGCAGCCGCCGCCAGCCCGTTCAGTAATGTCGAGAAAACTCATTGGTCATATGGGGCTCTTGCTGAATTCGCAGAGGCAGGCCTGATAGAAGGGTATTCAACGGAATCATTCACCGGAGATCGGCTGCTCACCAGGTACGAAATGGCGTGGGCCATCTCCCGGATTAGGCCTATCTCACTTTCCCTCCGTCAACTGGAACTACTGATGGGCTTGAGAGAAGAGTTCCAAGTGGAGCTTGCACTTGTGGCAGGGACAGATACTTACATATCATCTGCAGGCTCCGACCTAAACGAGCTTTCAGCTTCGGGACTTGGCCTTAGAGGTAAACCTGCGATTGTGTCAATATCTACCGGTCCCAATCCCGAAACTATCAGCGGGGGAAAGACCCTTTCAGAGATACTGGGCGCAGAACCTGACGATTCCCAAGGCATTTCTCCAGGCAGCTCTTCAAAGACAATCAGGATCCCGTTGGACGTAGGGGCGCAGGCTGAGCTTTCACTTGGCGGGATGAGTGCAGGATTTGGGCAAGCCTCAGGCGAAGGGGAAGATGTCATCGCGAGGCTGGATCTGAAGTACGCCTTGAGCCAGCTTGCGATCTTTAGGGCCAGCTGTGAGCTGGCTAAAGATGGCGAAGAATCTGGAGACGGGGAGGTCAGTGCTGCACGGGCTACTGCTCTGTTAGGAATCGATTACAATTTCATTGTGTCTGATTCAGCGTTTGTGCAGGCAGGATACAGCTACTCCAGGACTGCAGACGTTCCGATCCCGAAAGGCGTGAGGCTTGGAACCTCAGGGAATCTCGAGCAAATAGGTGACGGTACATCCAAGTCCGCAAGCTTTTTCGGTGATTATTCCGTCCCCGGTCTGTCTCTTGACGCCAGGAAGCATATCGCCAGCTTAGGTGTGGGCTATACATTCGGTGGGACTGCGTCTGTGGTATTAGGATACAAGTTAATAGACTTTCATGAGCTGGATCCTGAGTCCCAGCTTCCAGAGGTCCACCGAACTAATGTCGCGACTGCGGAGTTAACCATAAGGTTCTAA
>MGAJBKAG_00374	
ATGACAGGGTCATCCCAGGCCTCGCTATGGTATAATATTACTGCAAACGATTATGTTCACATTATTGGCTCATATCTTCCCGGATTGCTTGCAGGAGCGCATTTTAGAAGAGCGTGGGAAGGGGAACGCATGAATTCTCGGCAGCCTTCAAAGGAAGTCATAGTAGCCGTAGACCCGGGGAGGGAAAAGTGCGGAGTAGCGGTGGTTGCAAGTGACCTGGAACTGATTCTGAAAGAAATCGTTTCTAGGGATGAGGCAGTAAACAGGGTACTTGAGCTTGCAGAAAAGCACGGAGCAAGGAAAGTTGTTCTCGGAGACAGGACCGGTTCCAGGGGATTTGCAAGCGAGATTCAACAGGAACACCCGCCGTTTGAAATTATCTTCATAGATGAGCATAGGAGTAGTATGGAGGGGCGAAGGAGATACCTTCTGGATCACCCGCTTCCCGGACTGGGGCGGCTAATCCCTTTGTCCTTAAGGGCGCCAAAGGAGCCTTTTGATGATTACGTTGCAGTAGTCCTTGCTGAAAGATATTTCCAACGCGTCAAAAGATAG
>MGAJBKAG_00375	
ATGATGAGAAAGTATCTACCGGTAGTACTGTCTGTTCTATTGGTTATAGCTCTGGCAGTGCCAGCAGCTGCAGGCCCCTTTGCTGATGTGCCACAGCATCACTGGGCATACGAAGCAGTAAAACAGCTTGCGGCTTATGGATTGGTTATCGGCTTCCCTGATGGCGAGTTCAAGGGCAATGAGCCTCTGACAAGGTACCAGATGGCTATGGTAATCGCCAGGCTCCTGGTATCCCTTGATGCGCAAATCAAGGCCGAGATCGAAGCTGCAAAAACAGTGATTCCTGAAGCTCCGGCTCCTGTTGAAGTTGAGAAGGAAGTCATTGTTGAGCAGCCTGTAATTGAAAAAGTAATTGAAAAAACAATAGTCGAGAAGCTCGAGACCGAAGCACTCGAAGCACTTGAGGCAAGGATTGCTGCTCTCGAGGGCGATGTCGAGGGGCACGATGCTGAGGTCGCAGCGAAGCTTGCAGATCTCGAAGCCAAGATCGCCAGAGGCGACGCAGACAACGCTGCAGCCATTGAGGCGCTCAGGGCCGAGTTGGCAGCGCTGGAGATCCCAGTCATGCCTGAGATTCCAGATGTCGATGCAGCAGTGTCAGAAGCTATTGCTCTAATCGACGCTCTGAGGGCAGAGTTCATAACTGAGCTCGACGTCCTCAACGCAAGGACCAATGTTCTCGAGGGTGAGCTCGCGCTTGCCATGGAGAAGATCGCTGCGCTTGAGGAAAGGGCTGACGTCGCTGACGCCAGGGTTGACGAGATTGACTCTACACTCGCTGCACACCTTGCAGACCATGAGAAGGTCAAGATCTCAGGCTCCAGCGAAGTCAAGTTCGAAGATGTCGATATTCGCTCAAAGAATGAGGACGTCAGCGCCTGGAAGGATCCTAGTGACATCTTCGAATCGGACCCCGAAGATAACCACGCGGACGGCACATATTCATCGGAGATTGTTTTCGAGCACACACTTGGTCTGAAACTGACTGCATATCCGGCTGACGGAGTAACTGTAAGTGCCGGTCTGAAGGCCGTTACAAACCTCTTCACCGATGATGATTTTACAGGCAACCTGGAAATCAGCAGCCTGTCACTGGAAATCACTACCGATGGAATCCTGGAGAGGCTGTACGCCGGAGGTATTTCATTACCTGAAGGAACGTTCACACCGTACACATTCTGGGGTGAGACGATCCTGGACGACGATAACCCAAAATACAAGGGTGTCGTAGCTGAGCTGGGTTATGAGGACTATTCGGGAACATTCCTCTTCACGAGGATGATCAATCCTGAAGATGAGGAAGACATCAGGTACGCTTTCGCAGGCGAAGTCAAAGGTGCAATCCTTGACAACCTGAACCTGGGAATAGCGTACGTGAGAGCATGGGACGACTACCTATCAGGTGTAGTTGCTCCGCACGAGGTTAGAAAGGACTTCGACCATGTCGTTTCCGTCTCCGCAGGCTACGAGTTCGCCGAAGGCTGGAAGGCTGACGGAGAAATCGCTAAGTGGTGGCGCGACGAGGGCGGCGTAGGAACCCAGGGTCTAGCCACAAGGCTCAACCTCAGCGGCGTGCTTGGACCTGTCGAGCTTGAAGGATGGTTCAAGAGAGTTCCTGCTGGTTATGCTCCTGAGTTCGTGAAGCTTGGCTCAAAGAAGCTGGTCAACGACGTTAAGAGCATCGGTGTGAGCGGCAAGGCGACAGTCCTTGAAGGTCTCAAGCTCTCTGCCGGTTACGAGATGACCGGTAATGCCAGCGACATCGGAACCCAGTGGCAAGACTGGGATGTTGAGAAAGAGGGTATTGCAAGTGTAGGCGCTGAGTACGAGCTTGCATTCGGCGGCCTGAAACTCACTCCGAGCGTGGATGCTGAGTACACTCACTTCTTTGTAACCAGTGAGGACTGGGGCGACGGCGGTAGCCTCATGACAGTCAAGGCTGGTGCGAAAGCCGAGTTGGATCCGATTGAAGCGTCCTACTACCACACCTATGCCCGTGGCAGAGTCGCAGGTGACATTGGAGCAACCTACTACAACAGAGATGAAGTAGATATCGCAGCAGACTATGACCTCACCGAGAACGTTAACCTGTGGGGCGACTTCAACTGGGCGAAGCAGACGGTCGTCAACTTCTTCGGCTTTGGCGAGGAAGATGAGCATGGCCTCGAGCTTAACCTCGGTGCTGAAGCGATATTCCCGGTATACGAAGGCGTAGATCTGACGGCAGCAGCCGAGTACGGAATGGCGAAAGACCTTCTCATAGAAGGAACGCCGTGGACAAAGGCTATCGTCGGTGCCGGTCTCGGTGCGAAGATCACACCGAAGCTGTCTGTGGACATCGACGGCGAGTACCAGAGACTCAACAGGTTCTACCTGAACGAAGCTGGTGATGCATACGAGCAGTACGAGTATGCACCTGTCACCAACATAATCGGTGAGATCAACTGGAACTACGACATCACAACAAACACAGTGCTGAAACTCGGTGCTAAAGTCATCAAGTCCGACGTAGACGATAACCCAGACAACAGCTACATAGCCCGAGTAGTCACCGGCTCACTGAAGGTCACCTTCTAG
>MGAJBKAG_00376	
ATGGTCTTGATCCATGTTTATCCTGCACGGCAGTGGGTGAAAGGAGGTGCACCTAGCGGTTTCCCACGTAGGCCGGGAGAGGATAACGAAAAGGGTGTGAACGCTACATATCTGTTGCGCCTGGGATGA
>MGAJBKAG_00377	
ATGAAGAAGTACTTGGCAGTAGTTTTAGCCGTAGCAATGGTTCTAGGGCTTATGCTACCTGTCATAGCCAGCCCCTTTGAAGATGTCCCCGAGAATCACTGGGCGTATGAAGCTGTCAAGCAGCTTGCCGCATACGGCCTAATCCAGGGATTCCCCGATGGTACATACAAAGGGCAGGAGCCTATGACCAGATATCAAATGGCGATTGTAGTCGCGCGTCTCCTTTCTGACCTGGACACAGAAATCATCGAGCTCCGGAATGCAATAGAGTCCGGACTCGAGGCAGAGCAGACAGCCAGGGCAGAAGACAGAGCAGCTATTGATGCTGCAATCGAGCAGGCTAAGGACGACGCTGTCCGGATGGCAGCAGAGATGGCAGAAGAGCTTGCCCAGAAGGCCGCATCTGAAGCCGCAGAGGCTGCCGCCGAAGCCGCTGTAAGCAAGCTTGAAGAGGCAGGCCTTTTAGGCGAAGAAGAGCCTGAAAGTGAAGAGGAAGTTGCAGAAACACCTATCATCGAGAGAATCATAGAAAAGCACATACTCGAATCTGAAGGTGCAATCGACGAGGAGACTCTTGATGCAAAAGTGGCAGAATCTATCGCTCTTATCGATGCCATCAAGGCAGAGTTTGCGATGGAGCTCGCAGTCCTCGGAGTTAGAGTAAGTGCACTCGAGGAGCAGCTGGCAATCTCAACCCAGAGACTGGAAAACGTAGACGCAATAACTCGCGAGACAGCAATCAGGCTGGCACAGACCACAATGAGACTGCAAGAGACCAATGAGAAGCTGGACCGGTACATAGCCAGCCAGGAGAAGGTGCGCTTCTCCGGATCAAGCAAAGTCTCATTTGAAGACGTTGACGTAGACGGCCCCGGAATTCCGTGGAAGGATCCCTTTGATCCTGACAATGAAGAAGGCGATTCCGACTATCAGTTCATGCCGACTTCTGTCTTCGACCACAACCTCAGCTTGAAGCTTACTGCAAACGTAGCTGAAGGCATAGTAGTGGAAGCAGGCCTTGATACAATCACCAATATCCTCGGCGGTGGTTGGAAAACAAGGACCTTCCAGTTGAAAGACGGAGGATTCTACCTAGACATTACAGCACCGGGCGTTGTCCGTCATGTGCGCGTAGGCAATGTTGCCGAGCCTGAAGGTACCTTTACAGACTTCACTCTGCAAGGGCACCTTCTCCGCGACGATAACGAGAACCCCCTCTATGAGGGCGCATTAGGCGAGTTCGTATACAACAGAATGGGAGCCACAGGCCTTTTCTTCAGGCTCAACGAGCCTGTAGCAGAAGGTGAAGAGCTCCAATACGCCAGATACGCAGTGGCTTTAGACTCAAAGCTGGCCCTTACCGAGAATATCACAGCAGGCGCAACCGTCGTCCATGTGTTCGACGACAGGGGCTCCTTGGCAGCCGGTCCTGAAGCTGCACTGGAGGATACAGTCATCGGTGCAAATGCTAAAGCAATCCTCATCCCCGGCTGGGAAGCCACAGGTGAGATCGCGCAGCATACTGCGGGTGACAGCAAGAGCCTTGCCTACAGACTGGGCCTTGACGGCCAGATCGGGCCGGTAGGACTCGATGCTTCCTTCAGAAAGGTAGAAGCAGGATTCGCTCCTTACTTTGTCGAGGTTCCTCATGACAAAGGTGCCGGAGTCGGAATCGACAATGACGTGAAAGTCGCAGAACTCAATGCAGCGCTTCCTATAGGTGAAATCCTCGACGGCGACCTGACATTGAACGGCGGCCTGAAGAGGTCCGGCAATGCTGAGTGGACTCGCGAAGATGCGGATCTCATCACAAAGACGTCTATCGGTGCAACATACGCAAGGAACCTCATGGGTGCAGACGTAGAAGTAGACGCAGGCCTTGCGCTTGTCCATAACGACAACACCGCGGAGAACACGATAACTGACTCTCTTGAAGCAAAAGGCCGAGTTATGGCTGAATTCCAGCCGATTACAGCTGAGTTTGAGATTACAGACACGAGAGACATCGAAACTAAGGCTGTAATCTCAAGAGAGAGTGTCCTTGACCTCGGGTTCGAGTACGACCTTACATCCAACATAGCAGTGTCCGCTGGATATAAGGCTTACAACCTGAAGGATGAGGACGAAAGGACAGCAGCAGTAAGCGAGGCTTACTCAGTGAAGCGGGCCGGTGTCAGCACAGAGTTTAACCTGACTCCTATCACGAAGCTCACCGGTTCCTACGACTACAACAGGGTTGACTACAGCGACAGCACACCTTGGACAGAAGACAGCTCTGAGATCGAGGGCGTCAGGACCAGTGCTAAGGCAGGTCTTGAGGTTAGCTTTACCCCTGAGACCAGTGTCTTCGGCGAGGTCGGTATTGAATCCGGCGCAGTCCGTCTCCCTGAAGTAGAAGGACGTCTCACCGCAGGAAAGGTAGGCCTTGCCCATAGCTTCACAGAGAATGCCGGTCTCGAACTAGGTTACGAAATCGGTGTGTTCAGGAGCCAGGACAACCCTGAGCAGGACTACAACGTGAACAGAGCTACAGCATCGCTTCAAGTCAGCTTCTAA
>MGAJBKAG_00378	
GTGTACGGACTCGGACTCGTTCTCATGCTTGTGGTCCTCGGCGGCCTAATCGCATTTATCGGTGACCGCATCGGCATGAAGATCGGCAAAAAGAGGCTGAGCATTTTCGGGCTCCGTCCGAAATATACCTCGATCTTAATTACGATTATCACAGGGATTGTCGTAGCCGGCACGTCGGTTTTGGTGATGAGTATTGTATCTCAGGATGTCAGGACCGCCCTCTTCAGGATGCATGAGATTCAGGCTACGTTAGCGTCCACACAGGAGCAGCTAACTACTGCCTTTGCCGAGCTGACTGCTAAGGAAGAAGAGCTTGCCAAAGGTGAGGTGCGTGTAAAGGAGCTCCAACAGGAAATAGACAGCTTGACAGAACGGATTGACGGATTAACCGGTGAGCTGGAGAAGGTCGAAGAGGAGAGGGCAAAAGCACAGAAAGAAAAAGAAGCCTTAGAAGAGGAAAGTAAGGCTTTAGAGACTTTGATAGTCAGTTTGACAGAGGAAGCCAATGAGCTTTACGAGTTCATCGGCCTTATGCGGCAGTTCCTGGAAGGGCTTCAGTTAAGTGATATTACCTACCGATCTGAGGAGATTATCCTTGCTACGGTGATGGATGGCAAAGGTGAGCCTGACGTCATCCGAGAAGAGATCTCCGAGTTCTTCAGGCAGGCTAACAGGCTTGCTTTGGCACGCAAGGCGAGTATCGAAGGCAGTGAAGACGAGGCGATTATCTTTTTCGTGGATAATCTCGAGACTATTGCACAAAGGATCGCAGAGGCTGAGGATTCAGTAGTTATAAGATTAGTATCTGCTACTAACGCCTTTGTCGGCCAGCCTGTTTATGCGTATCTGCAGATATTCGAAAACAAGCTCCTTTTTGAAGAGGGGCAGGTAGTGGCAGAGCGTATTATCGACGGTTCCCTGGGCCAAAGTGTTGTTCAGGATGAACTGATGAACCTTCTCATGGCAGCTAATGACGAAGCAACCCGGCTTGGAATGGTAACTGATATTGAAGGGCGAGTCGGGCAAGTTTCAGCTTCAGAGTTTAACAGCGCTAAGTCCGCGATTATAGAGTCCGGCGGGAGGGTGCGTGTTCTTGCCGTAGCTGCTCAGGACACCTGGAACACGAGGCCTCCGCTTAGGATATCCTTCAAGATCGAGCAGCTAGAGGACGAATCGGAGTGA
>MGAJBKAG_00379	
TTGAGGTGCCTTGAGCGATACATCTATAAGGAGCTACTCAGCCCGGTTCTGTTTGGTGTCGTTGCTTTTACCTTGATTTTTGTCGCTGCTGACCTGTTTTTCATGCTTGCACGGTTGCTTGTAGATGGAACCGTAGGCTTAGGGACTGTTATGCGCTTGTTTGTGCTGGGGCTTCCGCGCATCGTTGCTTTGACCCTGCCCATGTCCACTCTCCTTGGAATTCTCCTTTGTTACAGTACGTTTTCTGCGTCCAGCGAGATCGTGGCTATGAGGGCAGCAGGCCTCAGCCTGATTGGAATAATGACTCCTGCATTAATCGTAGCCTTGATAGTGAGTGGGGCTACGTTTGCATTTAATGAGAAAGTTGTCCCCGGAGCAAACCGTAGATTTGAGGAGATTATGTGGGAAATTGGCAAGAGGTCAAACCCGTTCATTCAGAGAAATCTAGTTCTTAGGGAGTTTGAAAAAGGAGTCCTTACGAGGCTGGTTTTCGCTGACGCGTACGATGCTGAGAAAGAGCGGTTCAGCCGCGTAACAATGCAAGAATTCGAAGACGGAAGGCTTGTCCGGATTACCGAGGCTGCGTCCGCAAGATGGGATGAATCAGCCTGGTTGTTTGAAGACGGGATTTCCTACAATGTCGTTGACGGAGACAGAGTCGTTTCAGTGAGGTTTGCCAGGCAGGAAGGGCGTATTGCGTATACTCCGAAAGAGGTGGCCAGGGGGGGCTTGAGTCCGGATGAGATGTCTGCATCTGAACTCAGGCAGCATGTACGTCGGCTGAAAGAGCAAGGCCAAGACGTGACAAAGCTTCTGGTGGAGTATTATCTCAAGTTCGCCATCCCGTTTGCGGGTATGGTATTCGGTCTTGTAGCTGCTCCTCTCGGTATTACGACTCACAGGTCTTCGACATCACGGGGCTTCGGAATGAGTATACTAATCATCTTTGTCTACTATGTTATAATGAGCTTGAGTTGCGCGCTGGCTGAGCGGGGGAGTATCCCGCCTATGCTGGGCGCATGGTTTTCAAACATATTATTTGGCTCTATCGGTGGTTTGATGATGGTTAAGAAGTCCTGA
>MGAJBKAG_00380	
ATGGGAATAGTCTGTACGGGCTTAATCAAGAAATACGGTAGGCGTGAGGTTGTTCGCGGCGTTAGTTTAGACGTTTATCCCGGAGAGGTTGTCGGGCTATTAGGCCCTAACGGCGCAGGCAAGACAACAACCTTCTATATGATAGTCGGCCTGGAAGCAGTCCACGGCGGATCCATTCACCTAAACGGAGAGGACATAACCAAGCTGCCTATGCATCAGCGGGCAAGGCTCGGCATTGGGTATCTTGCTCAGGAGCCTTCAATTTTCCGGAAGCTGACAGTGGAAGAGAACATCCTTGCTGTGTTGGAGCTTATGGGAATCTCCAGAGAGGAACGGCTCACAAGGATGGAGAGGCTTCTTGAGGAGCTTGCCATCGGCCATGTGCGTAAGCAAATGGGAAATACGCTCTCGGGCGGTGAGCGAAGGCGTGTGGAAATAGCGCGAGTGCTTGCAGGATCGCCTGAATATATCTTGCTTGATGAGCCTTTTACAGGTGTTGACCCTATAGCTGTTTCAGATCTTCAGGAAATCATCGGACGCTTTCGTGAGCAAGGCCTTGGCGTCCTGTTGACAGACCACAATGTGAGAGAAACCTTAGCCATTGTCGACAGAGCTTATATCCTGCATGACGGGAAGGTATTGGTAGAAGGAGATCCCGACTCAATAGCGGATGATCCTGTAGCGAGGAAGTACTACTTCGGGGAGCGGTTTGAGTTTTGA
>MGAJBKAG_00381	
ATGGTTAAACGGACCGGCCTGTATTGCAGAACAAAGTCAGTACTATCGCTTATTGTCACAGTTTCTGTGGTTTTCGCCTTGTTTTCTTTCGCCCTTTTGCCTTATCCTGTTCTTGCTCAGGAGGATTCTGAAGCAGTTCAGGGAGAAGGCAGCAGTGAAGAAGTCATCGATATTGTGGCAGATGAGCTCAGCTATGATCGAAAATCCGGGCTGGCTACTGCGAAAGGTAATGTCGAAATATCATTTAAGTCGTATCGAATCACTGGGAATTATGCAGAGTATGACGAAAGCGGTGCAGTTGTAGTTATTACAGGCCGCGCCAGGTTCGAAGATACAGAGGAAAGATCTGTTCTTGTTGCAGATAGGATCGTGGTATCTTTGGAAACAGGGGAAATGGAAGCCGAAAGCGGTGTGTTCCTGAGGCATAAGGACGGCGAAGTGCTTGCTTCCGGAGACAGGCTTTCTTACCTAGGTGACGACGGACGGGTGATCATCGACGGGAATGCCTCAGTGGAGATTGGAGATAAGATCTTCCAAGCAAGCTCCATCACGGTATACATTGATGAAGAGAGAGTCGTGGCTGAAGGCGGCACCCGAACCGTTATTCCTCGAGGTCAGTAG
>MGAJBKAG_00382	
GTGCGGAATATGGTGCTTTTCTTAAGTAACGGCCACGGCGAAGACCTTATTGCAACTATGATTGCGCGGGAAGTTATTGCCGAAGGCGAGTCTCTTAACATAGCCGGTTTCCCATTGGTCGGGTTGGGGAAAGCCTACACTGGTGCGGGCATACCTGTTGTCGGCACGCAGAAAGCTATGCCTAGCGGCGGATTCCTGAGGCATGGCTTGTCATATGTATTAAAGGACATCAAGGCAGGGCTCATCAGCCTCACTCTTCAGCAAATAGAAGATTTGAAAGCGTTAGGGAAAAACGTGAGTCTTCTCGTATCCGTAGGCGATATTTTTCCGTTGTTCCTCGGTGGCCGTAATGTTAAGGCACCGATGTTGTTTTTGTCTACGGCAAAGTCTGAGTATATCCAGGGGCATCTTGGTATTGAATGCCGGCTGATGCGAAAGTATGCCGGCCTTGTCCTGGCAAGGGACGAAAGGACTGCTAAAGCCCTTCAACAAAGAGGAGTCCCTGCCAGGTGCGCCGGGAACGTAATGATGGATGGGTTTGCCATAACCGGCGAGAGCTTCGGCCTCAACCTCAAGAAGAGAGTCGTCGGCATTCTCCCCGGCTCGAGAGAAGAAGCATACAGGAATATGAAGACTCTCCTTCAGGCGGTCAGCCACTTGACCGACTTTAGCGGTGATAATCTTGACTATGTAGTCGGGCTTGCGCCTAACCTTGATGAGGACAGGCTTGAACAGGTAGTGCAAGAGGCAGGGTGGCGGTATGAAAGGCAGGACCCGGAAGAGAAAAAACGGGGTGTGACCGCCCGCATCTATCCCGGTTCAGGAGGCATGACACCCTGTGTCACGGTATCTCAGGGGTGGTTCGGGGATGTCTTGAATATCAGCGATATCGTAATCGGCCTGTCAGGGACGGGTAACGAGCAGGCTGCAGGGCTTGGCAGGCCTGTTGTGACCTTTCCCACTGAAGGGCCCCAGTTCAGCCTGAAGTTTGCCAAGGCGCAAAAGAGGCTTTTAGGCGATGCAGTGGCATTTGTCGAATCAGATGATATGAAAGATGTTGCATCAGAAGTCATGAGCATTCTTGGAGATCCGGTTCGTATCGAAAGGATGCGCGAAGCAGGCTATGAAAGAATGGGTGAACAAGGAGCTGCCAAGAGAATCGCGAAGATTATCATAGATTTCATTGAAACCGGGAGTTGGGAGGGCAGGTAA
>MGAJBKAG_00383	
ATGGCGGTTATATGTGTCTTCATACTCATCCTGGGGTTTGGTGTCTATTACGCTAGATTAACGCAGACAGATAAAGAAGGAAACGGTGGAGCCGAAGATCCGGCACCGGTTGTAAGTGAGCAGGAAACAAGGGGTTTTCCTGAGGATTTGGAGTCAGGCATAGTCCTTGAAGAAACGAGGATAACCGTGCCTGAACCCGAAGGAACTCTGGGATGGACCTTCGGGGCTCGCGCGATAGAGTATGATACAGATAAGAACAAGGCCATCCTTCGCGAAGTTGAAGGCGTAAGGTTTGTTGAAGATAAACCTCAGCTTGAGATTCATGCAGGAGCTTTAAAGATAGACTTTACTACAGGCATGATGGATTTTGAAGGCAATGTGCGAGTGAGATCAGATAAAGGCCCCGGCTTTTCTGCAGCAGTTGCCAGTTGGGATCCTGGAACGAAGAGGTTTAAAGCATCCGGAAGTGTCCTCTACGAGGACGGTCTTTCCAAGATTTCCGGGGATGAGTTGGAAGTTGATGTAGAGCTCGAAATCACACATATCAAAGGAAATGTCCGGTTTCGTTCTCCTTTGTTTTAA
>MGAJBKAG_00384	
ATGCGTGCCATGGTAATGGCTGCAGGTGTGGGATCTCGCCTGAGGCCATTGACTGTAAACGTTCCAAAGCCAATGGTGCCTATACTGAACAAGCCTGCTATGGAGCATATCATTACTCTTTTGCGGCGCCACGGGATAAACGAAATCGTGGCGAACTTGTGGTACCTCCCTGAATACATCGAAGGATACTTCGGTGACGGAAGCGACTTCGGCATAAAGCTCAGTTACTCCCGTGAAAGGGAGCTACGCGGCACTGCAGGAGGTGTGCTTGCCGCTAAGGACTTGCTTATGCCGGATGATGAAGAGGATACTTCAGGCCAGGGTTCAGGCTCCGGAACGTTCATCCTCATGGCAGGGGATACGCTGACTTGCGCAGACTTGACAAGGCTTATCGAGTTCCACAAGTCGCGAAATGCCCTCGCTACCGTCGGGCTGAAACGGGTAGAAGATGTGTCCGGGTTTGGGATAGTTGTTACAGACGACGATGGAAGGATCCTGAGGTTTCAGGAAAAGCCCAAGCCCAGTGAGGCTCGCAGCGATCTTGCCAACACCATGATCTACGTGTTTGAGCCTGAGATTTTTGACTACATTCCATCCCAGGGGACGCCGGATTTCGGGCGCGATATATTCCCCCTGCTGGTTCAGGAAGGCGTGCCTTTCTACGGCTTTCCTCTTGATGAGTACTGGTGTGATATCGGAACCCTAGAAAAGTACTATGCTGCAAACAGAGATATCCTCAGTGGTAAAGCAGGCCTTAAGCTGCCGGGAAAAGAAGTGAGAGAAGGTATCTTTGTTTGTGAAGGCACTGGGCTTCACCGTGACATTACCCTGCATCCCCCGGTGTTCATAGGAGAGCACGTAACGATCGGAAAAGGCGCGATTATCGGGCCTTACAGTGTAATCGGGGACAGCTGTGAAATCGGCAAAGAGGCTATTATCGCAAGGAGCATAGTCTGGAACAATACGAGAGTCCGGCAAGGGGCAAATCTGATAGATAGTATAGTAGGAAGCGATTGCTATCTTGCAGCCGAACCTTGCCTGGGTGAAGGTGTTGTACTGAGCGATGAGTGA
>MGAJBKAG_00385	
TTGTTCCAAAAGAAAGGGCCCATTAGGAGGCTCTTGGGGTATGTTGCCCCGTACACGCATCTGCTCTTCTTGGGCTTGCTTTCTACGGCTCTGGCCAGCATTTTGAACCTGGCAATATACTGGATTGTGAAAGAGCTTGTAGACAAAGTCCTTACCGGCGGTGATGTTGTTGCAATGGGCAATATGCTTAACATCACTGTAATAGGAGTTATTGTCTTATTTATCGTAAAAGGCATCTTCTCATATGGACAGGTCTATTTCATGGCTTATGTCGGCCACAGGGTCGTAGCTGACTTGCGTGAACAGTTGTACGGCCACTTGCAGTGTATGCCCATAGAGTACCATGACAGTAAGCACACAGGTGAGATGATATCAGGGGTTACCAATGATGTTGCGGTCCTCCAGACGACTGTGTCGTCAGGATTGGCAGAGCTCGTCTCCCAGGCGGTGATGAGTGCAGGCATATTGGGGCTCATGTTTTATCTTGATTGGAAGCTTTCCCTGGTTACACTGAGTATTATGCCTTTTGTCATATGGGTAGTAGGCAAAGCCGGAAGTAGGCTCAGGAGGATAACCGGACTTATACAATCTACGATTGCTGATGTGACTACCGTCCTTCAGGAGACCCTCTCCGGGATTAAAGTGATTAAGGCCTTCACCATGGAAGCCCATGAGATGGAGAGGTTCAGACGGAGAAATGAAGGGAACTTCCAGGCATCCATGCGTGGGGCAAAAGTGCATGCGCTGATAACGCCTGTAATAGAACTCTTGTCAGTTCTGGGCCTTGCAGGTGTGCTGTGGTTCGGAGCAAGGAGAGTTATTGGAGGCCGGCTGACTGTAGGGGAATTCATGGCATTTCTGGGCGCTGCAGGGACTCTTCCTACCCCTCTTGCAAGGCTTTCTGTTTCGTACGGAGGATTCAACCAGGCACTCGGTGCTGCACTCCGCGTTTTCAATCTGCTTGATGAGGCGCCTGAAGTCGATGAGCCTGAGGACGCGATTCCTCTTCCTGAACCTGTGGAAGGGCGCGTTGATTTTGACAGTGTCAGCTTTGCATACCGTCCTTCTGAACCGGTGCTGCATGATATAGAACTTACTGTAATGCCTGGGGAAGTGGTAGCCCTGGTGGGCCCCAGCGGGGCAGGCAAGACCACGATTGCCAACCTTATTCCCAGGTTCTATCAACCTACCTCAGGGAAGGTATATATCGACGGGTTTGACATCAGCAAGGTTACTTTGCCCTCGCTGCGCAGTCAGATAGGATTGGTCCCTCAGGAGACAGTCCTCTTCAGCGTGAGCATCAGTGAGAATATCAGGTACGGCAGTCCCCATGCAGACATGGAAGACATTGTGAACGCTGCGAAGCTGGCAAACGCTCATGATTTCATTATGGAGCTTCCAATGCAGTACGATACGCCTGTAGGGGAGAGAGGTGTCACCTTATCCGGCGGGCAGAGGCAGAGGATTGCCATTGCCAGGGCAATCCTAAGGGATCCGAAGATATTGATACTGGATGAGGCTACATCATCGCTGGATTCCGAATCCGAGGCTGAAGTGCAGGAGGCCTTGTCCAGGCTGTTCTGTAACAGGACAACTCTGGTGATTGCCCACAGGCTGTCTACGGTCCAGATGGCAGACAGGATCCTTGTGATAGACAAGGGACGGATCATCGAGTCAGGGACTCACAAGGAGCTTATGGCAGCAGGAGGGCTTTACGCCAGGCTTGTATCCTTAGGGTTCCATGACGACTCACAGTCAGGCCAAGGCGGGACAGAAGCTGTTACAGACCTATGA
>MGAJBKAG_00386	
ATGACGAATGGACGTGCCGCTGTTGTTATAGTGGCTAACAGCCCCGGAGAGGTTACGGGATGGGCTTTGCCTGTTGTATCAAGATTGCGTGCTTTGGAGGATAAGGTCTCTTCAAGATTCAGCGAGCTTGTTATCGTTATTGTTCTCCCGCCTTGTCCTTTTGCCACAGGCTATGAGGCTGTGGTGGCAGGACGGATCCCCGGGGTTGATGCTGTGGTGACTCCTTCGGAATACCTGAGGTTTCTTACGCTCGGATCCATTCCTGAGAGGGTTACCCGCCTTGCAGGTGGGAAGAGGAGAGAGGCCTGGCGCGGCATAGTTTTACATCTTGGCGGGGATCATCTGCATTCCCTGCTGATAGCCAGGAGGCTTGGATTTCCGGCTGTAGCTTACAGTGATCGCACAGTCAAGTTTCAGCGACAGTTCATCGGAATACTGGCTGAAGATGCCAGAGTGGCCGGAAAACTCAAGCAAAAGGGAGTGCCTGAGGAGAAGATTGAAATCGTCGGCAATCTCATGATAGACGGTATTTCCCGGGAAGGAGAGCCTGAAGGGGTCAAGAGTTCGCTTGGAGTACCTGAGGATGCTCCTATGGTATGCCTTTTGCCGGGCAGCAGAGGGCAGCAGATTCGATACGTGATGCCCTTCTTCCTCAGAGTTGCCGAGATAGTAAAGAGATTCAGGGAAAACACGGAATTCGTTTTGCCCTTGTCACCTTTCGTCGGTGTGGATTCGGTGAGATCTGCTCTGGATGCTGCTCACGATCGCATGAGTAAACAGAAAGAGGTGCCGAAAGGCGGCCACGCGAAGAAGGGGCTTGAAGCAGCATCCGGCAAATTGTACAGGCCGGCTGACTGCGAACAAGGGGTATCTTTGGCTGAGGCTGTTATCGATACTGACGAAGGGGTCCGGGTCTTTGTAACACGAAAGTCACGATACTCTGTTATGGCTGCATCGGATCTTGCGTTATGTATGCCGGGTTCAGTCACAGCGGAGCTGGCTTATCTCGGTGTGCCTACTGTAGTTACTGTCCCTCTGAACCTGCCTGAAGAGGTTCCTCTTACCGGGATATCTGAGTTTATCGGAAGACTGCCTGTAGTCGGGGCGCCAATAAAAAGGATGGCAGTAAGAAAAGCCCTTGAACGTATAGAATTTACCGCTATCCCCAATAAGAGGCAAAGGAGATTCATTACCCCGGAAATCCGCGGGGTTCTTACTGCTGAGGACGTAGCCATTAAGGTCCTTGAGCTCTTGCAGGATAGTAAAGCCCGCGATAGAATCTCTGTAGACTTGAAAGAGGCAATGGGCAGGCCTGGAGCAGCGGAAAGAGTCGCTTCTTCAGTGCTGGACACGTTGATTACAACTGGGGGTCGGTACTTTGTTCCAAAAGAAAGGGCCCATTAG
>MGAJBKAG_00387	
TTGAAGATAATGATAAGCGCCGGAGAAGCGTCAGGTGATGTTTACGGCGCGTATCTGGTAAAGAAGTTAAAAGAGTTAAGTCCGGAAGCTCAGCTTTCAGGAATCGGCGGCGCCAAGATGAAAGCTGCAGGCGTTAAGATCCTGAAAGATCCTACTGCCCTTTCTGCAATTGGGTTTACCGAGGTTCTAACCAAACTTTCGCTGTACCGCAAGATATTTATGGAAACTGTTCGGGAGCTTGACCGCATTTCCCCTGATTGTCTGGTCTTGATTGATTTTCCCGAGTTCAATGTGCGCCTTGCGAAGCAGGCAGCACGGAGAGGCATCCCGGTAGTCTACTTGTTTCCGCCGACAGCATGGGCGTGGCGCAAGGGGAGGGCAAAAGCCCTTGCCAGGCTAGGCGTTAAGATCGCTTCCGTGTTTCCCCTGGAAGCTGACGCATACCGGAGAGCAGGCGCGGATGTAAGGTTTGTCGGGCATCCTCTCTTAGATCTCGTCAGTCCTAAAGACCCCGGCGAAAAGGAATCCGCCCGAAAAGAATTGGGGTTGGGTTCTGAAGAAGTCATTGGGCTCTTGCCCGGGAGCCGTAATCAAGAGATTAAGTTGTTGCTACCTACGATGTTGCAGGCAGCTTCCCTCGTCAAGGATGCGAAACCCGGAGCCGAGTTTTTGCTTCCCCTGTCCCATACCGTATCTCGGGACCTTGTTCAGGAGCAGGTAGAAGAATCAGGCCTTCCTGTGCGCATTGTATCAGGAGCGGCTCACAGGTGTATGGGTGCCTCAGATGCCCTCATTGTGGCCTCAGGTACTGCGACTATGGAAGCTGCGATTGTCGGGACTCCAATGGTGGTGGTGTACAGGACTTCCACTATTACCTATCTTCTGGCAAGACTGCTCGTGGACATACCACATATCTCATGGCCTAACATACTCATGGAGAAGCGCATAGTCCCTGAGCTCCTGCAGGATGAGGCAGAGCCCGAAGCTATCGCTCGACTTGTCCTATTGATGCTGGATAACGAGTCCCTTTCATCGGAGATCCGCAAGAACCTGGCTGAAGCCAGAGACAAGCTTGGTTCGCCCGGAGCTCTTATGCGCACAGCGGAGTTGGTATTGGAGGTGGCACGCAGATGA
>MGAJBKAG_00388	
TTGAAGAAACTCGGCCTTATAGCAGGTGAAGGCGAACTCCCGGCAGTGGTGGCGCGGAATGCGTCACGAAAAGGCCTGGAAGTCATTGTGGTATCAGTATCCCGGGAAATCGATCCGGAAGTTTCACGCACTGCCGGCCGCGTCTACAATGTTGACTTGCATGACATATCCCGTGTCCATGAGATTCTCCGGAACGAAGGTATAACCGAGATAGCAATGGTCGGGAAAGTCTGGCGGAAAGAGACGTATAAACCCGGCGTTGAGGAGACCATTGAGCGGCTTGCTTGCTCTGAGCCGGACCGGGCTGATACATCTCTGCTTGCGGCTTTTGTCCGAGATCTGGCCAGGCAGGGAATAAGCGTGGCAGATCATTTGGAGTACCTCGGAGATGCAGTGCCTGATGCAGGGATTCTGGGACATGTGGAACCTTCCCCCGCTGATTGGGAAGATATTTCGTTCGGCTTCAGTAAAGCCAAGGTCATTTCTGAAGCAGGTATCGGCCAGACGGTAATAGTGAAGAACAGGTCTGTTGTGGCAGCGGAAGCTGCCGAAGGCACAGATGCGGCAATCAGCAGGGCAGCGCGTCTAGCCCCCGGGTGTGTTGTGGTGAAAGTCGCATGGCCGAGCCCAAACTGGCAGTTTGATATCCCTACAGTCGGGCCGGATACCATTGGTGTCATGCATGCCTCCGGTGCCCGGGTTCTCGCGATCGAAGCAGGGAAAACGATTATTGTCCGGAGAGAAGATACCGTGGCTTTGGCCGACGAATTCGAGATTCCCGTGGTTGCAGTGGGAGAGGTGGACGTATTTGAAGATAATGATAAGCGCCGGAGAAGCGTCAGGTGA
>MGAJBKAG_00389	
ATGAAAGCCACTGAGACTCGCAGTTTTCGTGTGAGAAAGATCCATGCTACAGCAGTGATTCATCCAAGCGCAGTTATCGGGTCAAATGTTACTATAGGCCCATATTGTGTAATCGGTGAAGACGTTGTAATAGGGGACTATACGAGACTAAACAGCCATGTTGTGATTGAAGGGCCTACCGTTATCGGACAGAACTGCACTTTCTCATCAGGTGCGATGATAGGCGTTGAGCCTCAGGATCTGAAACATAACGGCGAGAAAACGAGCCTTGTGATTGGGGACAACAACGTTTTCCGCGAGCTTGTCACTGTAGCCAGAGGAACTGCGGGCGGCAGAGGTGAGACGCGCATAGGCAATGACAATTACATAATGTCATACGGGCACATTGCACACGACTGCGTGATCGGCAGCAATGTCATTATCACGGGCGGAGCAGCTCTTGCAGGCCACTGTCAAGTAGACGACTATGCAATAATCGGCGGCCTTGCAGGTGTCCATCAGTTCGTCAAAATCGGCAAGATGGCGATGATCGGCGGAATGGCCAAGGTTACGCGAGATGTGCCTCCTTATATGTTGGTAGACGGCAATCCCGCTCATGTCATAGGCGTCAATATCGTGGGTATGCGCAGGCACGGGACATCTAAGGAGGTTCGCGAAGCTGTTAAGCGGGCTTACAGGATCCTCTATGACTCCAACCTTCCTCTGGCAAAAGCCATTGGAAAGATTGAAAGTGAGCTGTCAGGGTCACCTGAGATAGCGGCCTTTGTAGAATTCCTAAAGAGCACAACCAGGGGGATTATCGGAGGAAAGCTTTCTTGA
>MGAJBKAG_00390	
GTGACGATTGAAGTCGGAATAGAAGGAATCCAAAAGGTAATACCCCACAGGCACCCGTTTCTGTTAATAGATAAGATTATTGAGGCAGAACCCGGCAAGCCGGTTGTCGGCATTAAAAGCGTCAGTTATAACGAACCCTTTTTTCAAGGGCATTTCCCGGGAAAACCCATAATGCCCGGGGTGTTGATTGTTGAGTGCATGGCTCAGGTGGGAGCATACGCTGCCCTCAACTACCCTGAAGTCAAGGGTAAAATCGCCCTCCTTGTCAGGATAGAGAATGCGCGGTTCAGACATCCGGTGGTTCCAGGGGATACGCTCAGGATCGAAGTTGAACTGATTCGATTGCGCGGCAACTTGGGGAGGATCGGGTGTTCAGCTTTTGTTGAGGGTAAGTTAGTAGCAGATGCTGAACTCACATTCGCCTTGGTAGATAGGGAAGAAGAAGAGTGA
>MGAJBKAG_00391	
TTGAGTGAGACAAGAACAGATTGGCAGACTACCGTATCCAAACCTGTATCTTACGAAGGGCTGGGGCTCCACACCGGTAAACCTGCCCGGGTTACGTTGTTGCCGGGAGAGCCGGACACAGGGGTTTGCTTTGAGAGGTGGGATCTCCCGGAACCTCGCACTGTAAAGGCTGTTTTAGACAACATCGCAGGTTCCAGGCGCGCGACTGATCTTGAGTGCAACGGTGTCGATGTCCGTACGGTAGAGCACATTCTTGCAGCGATTGTCTGGTCAGGAATCGACAATATCACAGTCAGGCTTGAAGGAGAGGAATTGCCTCTTGGAGACGGGAGCGCCCTGACTTACGTGCGCCTTTTGGAAGAGGCAGGGCTTTCGGCTCTTCCTGCTGCGCGACGGGATGCCGGGGTTATCCGCCCGGTATGGGTCTCTGAAGGCGACAAGCACCTGATAGCCTTACCGTATGAAGGGACCAAGGTGACTTTCCTGTTTCTCCGTAAAGGGCGGAGCGGGGAACAGGGATATCCGGGTTGTGAGTATTTCGACATTGAAGTGACGCCGAAAACGTTCAGGGAAGAGATAGCTCCTGCCAGAACCATAGGGTTTGAGTGGGAGATCCGAACGATTCAAGAAAAAGGCCTTGCCCTCGGGGCCACCCTCGATCAGGCAGTAATTGTCAGCGAGGACGGGTATGTCGGCTCTACCAGGTTTCCCGATGAGGCATGCAGGCACAAAGCACTGGATCTCTTAGGGGATATTGCGATACTCGGCCGGATTCGAGGCCATTTTATCGGTATAGGGTCAGGACATTCCATGAACCAGGAGCTTGCAAGGCTTATAGCCTGTGACTTGAAACCCGAAGCTAAGAGAGGGGTACAGACCGGAAGTGACGATTGA
>MGAJBKAG_00392	
GTGTCTCCCGTTCTCTTAGTTGAAAACCTTGCAAAAAGCTACGGAAAGAACCAGGCAGCATTATCCGGGGTCGACCTCAGAGTTTTGCGCGGTGAAACGATTGTCGTCACAGGCCCTTCAGGATGTGGCAAATCTACCCTGCTAAGATGCATCGTACGATTGATAAGCCCTGACTCAGGGAAGATTATTGTAACAGGAGAGGACGTAACAACCCTGTCCTATTCACAACTCTTAGATGTCAGAAGGCGCATAGGCTTCGTTTTTCAAAACTCAAATCTTATTCAAAGACTCACAGCCTTGGAGAACGTCTGTCTTCCTCTGTTGGCGTCCGGCGCAAGCCGTGATGATGCTGAACAGAGGGCGCGTAGAGCTTTAGAGCGCGTAGGGCTTGCAGGGAGCGTGATCCATAGGAAGCCTCATCACTTGTCAGGTGGTGAGTGTCAGCGTGTTGCGATAGCAAGGGCTTTAGCGCCTGAGCCTGTACTGATGCTTTGGGACGAGCCTACAGCTTCCCTGGACCCCATTCTTGTCGAAGAAGTGCTGGATGTTATGGAAAGCCTGGCTAAGACGGGTGACACTGCAATGGTGATAGTAACCCATGAGATGAAGTTTGCTCTTAAGGCTGCAGACTGGCTTATCCTTTTGGATAAAGGTAGGATAGTGGAGCAGGGCGAGCCTGTCAAGGTGTTTGATTGCCCCGAGTCCGAGCTGGGCAGGAAGTACAGCCGCCTGCTTGATCTATAG
>MGAJBKAG_00393	
GTGCGGGAGTTGATAAAGGAGGGGTTCTTGAGAGACCTCCTTGTTGTCATAGCCCTTACTGTAGTTCTGGGCGCTGCTGTGACAACAGGTATAGCCTATGCAGTCAATACCTATCTTGCCCAGCAGGTTACAGGGCTCTTAGGTGACTTGGGCGAGTACGACCTTATCCTTCATGTGCGTGAAGAATCAAAGGACGCCGCAAAGGCTGAGATTCAGAAAGTCATCTCCTCGAGCTTCAAAGGGGCATACGTGAAAGAAGGCCCGGTCGTGTTAGGGAGGAGCAATTTCTTTGTTGCCCTTCCGGACAAGCTTCGGAGTAGGCCCAACCTTGAGAACCTTGCAAAACTCCTGGGTGAAGTCCCGGGAGCAAGCGGGGTGACATTCATCATTGAACCCAGGCTCACCTTAACAGGGATCGAGTCAGGCGCTTTCTATTTTCTCCTGAACCAGGCTGAAAAGATTGAAGGTGTCAGGTTTTGCTTTCGTGACGGAGGCAGGATCGCAGTTGTACTTCAGCCTGACGCCGACATAAGGCAGGTCTCCGATGCCCTTACAGACTTGGTGGAAGCCTACAGTGTGATTGAAGTCAGGTTCCCTATCGGGTATGAGATGGAAGACAGTGTAGCTTCGGGGGAGGCTTATATAGACAAGCTGCGGAAACATGCAAAGGCGACCTATGCCAGAGACATCACGCGGCGTGGCGGAAGTTCGGATCTTACCGATCTTTTGTCTACGTTGTCTGAGATGAAAAGGTTTCTCCTCCACTACGCAGCCTACGCCGATATCTCCATTAAAGGTGATGCGCCGCTTAAGCCCGGTGATACTGTCCTATTAATCCCTTCCGGCACGTCAGCGCCTACATCGGCGCAACCTGCATCTTCAGGAGAAGACTTAGAGGATGGTGCAGAAGGCCTATTGGTTTCGGTAGACCGGGTCAAAGGCAATGCTGCTCGGGGCATGGTGATCCAAGGAGATACAGATAGATTCCTGGAATCAGAGCTCCTTGTGTTCTCAACTGATGATAACGATGAAGCAAAAGACCTTATCGGGACTGCCGGTGTGACAAGTGAGAGCAAGAAAATCAGGTACGCAGTAGATGAGAGCATAAGTCTCCTTTATGAACTTGAGGAGTTCAGGGACAACGCTTACGTGGCTGCAGTGAATACCTTAGACATACTGGGTATGTATGACGATACTGTAAGCAATTTAATCAGTGTCCAGAGGGCGTTGGAAAAGGCAATGGAATCCATTGGCAAGAGTCCTGACGGCACTCTTGGACAGCGGGAGGCTGCTGCTTTAGAAAAAGTCATAAATGAGGCCATAGGTGTCGTAGATTCCCTGGAATCCGCTATTCAGGATATGGACACCTTTGAAGAGCAGGCAAGAGAGGTCCTTGCCATATTGTCGTCAAAGGAAGATGAGTTCCTGGAGGAAGTCGAATCCTCAGGTGAGATGTCTCCTGAGCTCCGGGAGAGGCTGCACATGGTCACGTACCTTCTGGATTTATTCGGTATTCAGGCAATAGAGAGGGCACAGGCGATCGATGCCTTTTTGAAAGAAGCAAGCCCTATTACCTCTCAGTTAGCAGCGTGGAAATCAGCTCTGGAGAGTCTTTTCCAACAGATGTCAGGTATTCGAGCGGTGCTGTCTACAGGTCAGGCAGGCAACATATTATCTGAGATGCTGGATGCCACTAACAACGTGCTTATCCAGGCCCAGGCAATGGATATTCCCGGTTTGGAAGATGCCATAAGTGAAGCTGCGAAGAACCTTGAGGCAGTTAAAGCTATTGATACAGGGGCGATAGTAGATGAGCTTCAGCATGTAAAGGATTCATTACCGGATCTCCGCGACGATGAAGTAGGAAGGTCTATTCGACTCATTGACCGCTACATCGGCGGTGAAGTAATCCCAGGTGACAGTCTTGTGGTTTTCGTTGATGCAAAGACGGATCTGAAGAAGGCAAAAGGCCTGGCAAAGGAGATGTTCGGGAAAGAAGTCAGTGTATACACAAGTCCTGCAGGATTGCTGGAGCCGGGGGTAAGGAGTGAAGTCTACAGGGTTCTTTACGAGGCGCGGGCTTCAGTTGCAGCCATCATCTCGGTTGTTGTGACTTTTCTTGCGCTAATTTTGGATCATGCCGCGATTGTAAGTGCGATGCGAGTGTTCAAAAAGCCGCGCCAAGGCCTGATCTATTCAATGACAGTCGGTGCAGTAATCCTCACTTTGCAGTTTGCAGCCACAGGAGCGAAGATCCCCTATATAAACCTATGGCATGTCAGTGCAGCAGGAGCTTTAATCGGGCTTCTGGTGGCAGGGCAGTCCGATAGGATCAGTCCTGTGCCTGAAGACGAGGTGGTTGCAGGCATAGTCATGGGCCTGACATATACGCAGATAATGCGCGAGATCGTAGTGCCTTCCTCAAGGCCGGGCCTCTTATCGTTTATGAACAGGCCGAAGACAATGTTCAAAGGTAATGGAGGGAACTTGCGTGTCTCCCGTTCTCTTAGTTGA
>MGAJBKAG_00394	
ATGAACATTGTGCCGAAACCGGGTTCCAAGGTACCGAAGGCAGCTCAGATACTTGCATTTTTCGCTCTCATATTGCTTTTGACCTTAACTAATGCGGCAGCTCGAGAGAAAGTGACGATAACTGCTACGGATAAAGTCACCGTAGACTTAGATGCTGATGTCACAGTCTTTGAAGGTAATGTGAAGATCTCCTATGGAGATGTTGAACTCTATGCGGAAAAAGCTGAAGTAAAAGAGCGAGAAGTTGCTATCTTAACCGGGAAGGTGAAGCTTACCCAACCTGACATAGTCCTTACTGCTGAAGCTTTTACCGCTTACATAAATGAGAGGACTGTTGTGGCAGAAGGCGATGTCATCCTTACTAAAGAGGAACTTACAGCAGAAGATGAGCTGGGTAGCCCTTCGGAAGGGGAAAAAGAGACTGTCACCATCATGTGCCATAAGATGGAGCTTTCAACGAAGGCCAGGGGATTTAAGGCAGAAGGAGATGTCCGCGTCATACGGGGTGAATCCTGGGCCAGAGCGGACCAGGCTGCGTATGAGGAAAGCGAGAAGGTTGTGGTCTTAAGCGGGAACGTGGAAGCCGAAGGGAAGAACGGCGAGACCATAAAATGCGGTAAACTGCTCTTTAGGACAGACAGGGATTACATGGAAGCAGAGGAGGAAGTCGTCTTTGAATTCGAGATAGACGATGAGGAAGAGACAGCCTAA
>MGAJBKAG_00395	
ATGTCAAGGCAGCACATTATATCGATGGCACTTGCGATTCTTGGTATCGCCTGTCTTGTCATTGTGTCGGTGCTTGTCCCAGGACGCGTCGCAGAGGAGAATCAGGGCGAGCTTGCCGGTTCATCTAAGGAACCTCCGGAATTAAATGCGGACCCTAGAGTCACGGCAGAATCAGCTCGTTTCGTCGGTCGGTCTGAAGGCAAGAAGCGCTGGGAATTTGCAGCTGACAAGGTATCGATACCTGATGAAAGCGACTGGGTTGAACTGGAAGGTATCAGCGACGGGATCTTCTATGACGAAGGTGAGGCCTGGATGTACTTCTCTGCCGAGCGGGCCCGGGTTAACAAAAACACTGACAAATTGGACTTGGAAAAAGTCAGGTTTTCGCCTGCTTCAGGCGACACCGGCCTGACTGCGGATACTTTAACCTGGGATAAGGACTATGACAAGGTGATCTTCGAAGGCAATGTCCGTATCACACAAGGCCTTCGCGCGATCCTCACGTGCGCTCGAGCAGAGTATGCCCCCGGTGACAATATTCTGGAGGCGATCGGAGAGACGGTGTTTGAGTTAGAGATTGAAGATGACTAA
>MGAJBKAG_00396	
GTGGGGATGAAGAGGATTTTTGCCTTAGTCTTTATTTGTCTCGTCTCCGGCCTTATATCTCCTTATGCTTTTGCATCAGACGGAAGCAACCCTGCACAGCTTACAGGTGATATATTGCGTGTGGACCTGGAGAACAGATCTATTTACGCTGAAGGCAATGTTGTTCTTAAGTACAGGGATATTGTTATTGTCTGTAATACCCTGGAGATGAACGCTGTTTCAGGGGAGCTTTCAGCTTCAGGGGATGTGGAATTCCGTGAAGGCGAAGACGTGGTGACAGGGGCAAGGCTTACATACGATTTGACATCTAAGGCAGGAATCCTTGAGTCAGGCAAAGCCGCTGTCAAAGGCGACCGAATGGAAAGCCCCATGTACGTGACAGGTTCCAGATTCGTGGCTGAATCGGGTAAAGTAGGCATAGAAGGCGGAAGCTTTACCACATGCGATCTGGAGGCTCCGCATTATCGTGTTGAGGCACGCGACATACACGTGTATCTTGGCGACAGGATGGAGCTTCGGCAACTCTCCTACTGGGAGGGTAGTGTATGCGTTTTTCGGCTGCCTTACCTTGTCATCCCCTTAAGAGAAGACAACAGGTTTGACCTGCCCAAGATCGGGTACGGAGAGAGGGAAGGCTGGTTTATTAAGACTACATACAACTATTACAGAAATCCTTCATTCAGAGGCTTTTTGTATCTGGACTATTTCAGCAGGTTAGGGCTGGGTTTCGGCGTTAAGCACTTTTATGATTTTAGGGCTTTAGGAGCAGGGTCTTTATTAGTATATGAGTTGATGAACCGGACAACAAACCATGGCGAAACAACGCTGGAGCTTGCCCATGAATTGTCTCTTGGTCCCATGACCGACTGCTCTGTCGGCCTTAAGTATTCTGACAGCCTTTCTCTATCAGGAGTGCTCAATACTGAGATTGCCGGTTCAGCGAGGATAAGATACGCACATAGCGATAGATCCGTAGATCTTGCGGTTGATAAAAAGCAGGTGACAGGGGTAACTCAGTATGACCAGACGCAGGTGACACTGCTAGGCCGATGGAAAGGTGCGGAGGGGCTTTCTCTCTCAGGCGATGTCAGGTTCTTTGAGCGCCAGGTCAAAGAGGGGCTGCAGAAAAATGACCAATACTTAAATTACCGCATTGAAGCATCTAAGGGTTTTGAAAAAGCGTCTTTTCGCGCCATAGCTGAACAGTATGTTAAACCTGTAGACATAAAAGAAAAGGAAGAGGAAGGCGAAGTGGATCCCCTTCCTTATGAAGCAATAGGACGTGCACCTGAGATAGTCATTGAAGGGCATCCTCTTAGGCTGGGAGGATTCCCGTTAAGGCTCAAATGGGATGTAGCTTTTGGCCGTTATGCAGAGAGGACGTCCTTGTGGCCGGGCGCTCCCATCCTTCGAGGGAGCAAAGTGCACCTTGGTATTGATGCGGTGGCGCAGTCATACCGCCTCAGCCATTGGCTGACTGGGACTCTATCCGGAGGTTTGAGTTACGACAAGTACAGTACAGGTGATTCCAGATATGTGCTTCAAGGGGCGTTTGCCTTGCAGGCGCGGGCTCCGGATGATGCGGCCATTATCTATGCTAAATACGACCACTGCGGAGTGTTCGGAGAGACTCCTTTCGCTTTCGACAAGAAAGACAGGAAAGGGCTTTTAACAGGGAGACTGACCCTATCGAGAGGGATCTTCACTTTTTCAATAGACAGCGGGTACGACTTCTACAAGAAGTCCCATGAGTATGTTACAGGGATCATCAGGCTTTCAGAGGGGAGAGCCTGGGCAGCGGAAGTTTCTGCTACATATGACCCCAGGCAGCGCAATATGGAACGGGCCGTCGGAAAGCTTGAGGTTGCTCTGTCAGACCGATGCCTTGTCAAGACAGGAGTAAGGTATAATTTCCCACAGGAAGCCTTGGATAGGATCGAAAGCCACGTAGCGTTCCAGGTATCTGATGCCTGGGGCGTGGAATGGACTGTGGTATACGGGTCGACCTCCGGCTACAGGCCGCCCGGTTTCATCAGGGGAGATGTGGCTGTTACCAGAGACATGCACTGCCGGGAACTCAGGCTGTCCTATAGTTACACGGAAAACCAGGTATGGCTTGAATACCGAATAAAGGCATTTCCCCATGATTCTGTAAAGATGGGGATCGGAGAAGACGGAGTCCTCTTTTGA
>MGAJBKAG_00397	
GTGAAGAAAGTAGCTGCAGGCACAGTCTTTAAGCTGCTTCTCTACAAACTTCCTGATGCTGTAGCCCAGTCTATTCCTGTAGCTACTCTTTGTGGAGCCTTGCTTTCTCTTATGCGGCTCGGAAGAGACAGCGAGCTTGCTGCCTTGCGTACAGGGGGAGTCAGGGCTTTTAGAATTCTCCTGCCCCTTCTTGTTCTGGGGTTTCTGGCAAGTGTCAGCGCGTTTGCATTCAATGAGAATTTAGTCCCTTGGGCTAACCACGAGTTTGAAAACATAGTCAGGCGGATAGTACTGGAGGAGTCTATCCCCACTGCAGAAGAGAACGTGTTCTTCAGAGGTACAGGGGACAGGTTTTTCTATATAAGGAGGGTGGATGCATCTACCAAGGAATTACGGGATGTCCTCGTTTACGAAGTCCGGAAGGATGGACCTCCAAGGATCATCAGCGCCAAGAAGGGGAGCGCCAAGGGGGATGTATGGACACTCTCAGACGGTGTAGTACATGACTTGGACAGAGAAGGTTACGTAGCCTACGAAGCTAAGTTCGAAGAGATGAATCTACGCATGGATCAGAAGCTTGAGTCCTTTTTCGAAGGGCAGAAGACTCCCAGCGAGATGAGTAGGAAGGAGTTAAAGTCTTATATTGATCTGTTCCGGTCAGGCGGTATCAACGTAGCGCCGCTGGTTGTGGATTACCACTTGAAGCTTGCCATTCCTTTTGCCCCATTTATATTTGTCCTGGCAGGGGCACCTATTGCCACGATTGCTGCAAGCCCTAAGGCGAGCAGGTTTACGGGTATTGTGTCAGGGGGCATTATTGCTTTTCTGTACTACGCTCTCTCTTCAATCCTGCGTTCGCTGGGGTGTTCCAATGTCCTACCTCCATTTGTAGCGGCATGGACAGGGAATATCGTCTTCGCTTTTGTAGGGGCCTTTCTACTTGTCTACAGCGAGAATGCGCCTGGCGGTGGAAGGCTGTGGGGATGA
>MGAJBKAG_00398	
ATGGTAAGGCCCAATAAATTCCGCCTATACATAATAATCGTAATCGCAATGCTTGTTACCGCAGGTTTCGCCACAGACTATGCATGTGCTTGCGTCGGTGCACGGCAAATGGCGATGGGAGGTACATTTGTCGGGGTGGCAGACGACGCAAGCTCTGTGTACTGGAACCCTGCAGGCATCGGAATGCTGGATCAGCCTGCGTTTTACGTCACTTCAACCATTAACAACAGGGATACGTACAACTACGATGACTTTCTCGTCTGTGTCTGGCCTGCCTGCGGTGACTTTGCAATAGGCCTCAGCCTTATCCGTGAGCATCTTGGTGAGTTAAAAGGCGAAGGCTGGTATCAGGCAGGGGACTGGTTTACCTGCTCTGTTGCTAAGGTAGTATCAGACAGGTTTTCTATCGGCGCGAATCTTCGATATGAGAGACATTCAAGTCGGCCTGAAGGGGAAGACAGTGTCGGAGGATCGCGTCTCGGGTTGGATATTGGGCTCTTGTACCATGTAAACAGTAAGCTGTCAATGGGCTGCTTGCTTCAAGACGCAGGTTTAACGGAATTGCATTGGGCTGACGGGAAAAGTGAACCGGTAGGGATAAACGTTCGTCCCGGGATCGGGTACAGGCCTAATCCTCATACACTTATTGCTGTTGATGTGTATGACTTGTTAGGACTGGCTTCGTCTTCCGATGCTTCCGGGAGGATTGGACCGAGTCTCAGGATCGGAGTGGAACGTTGGCTGACTTCCAACTTGGCTGCAAGGTTCGGTTACTACGGGATACGACGAGGCGAAGGTGCAGTAACTTGCGGGATCGGATTGAATGCCGGGAGATATTCCATAGATTATGCTTATCTTGACGTTGCCACAGTGCCAGGACAGCCCGGTCTCGGAGGTACCCATCAGATAGGAGTGACTGTAAGGTTCTGA
>MGAJBKAG_00399	
ATGGAAAGAAGGATTTGTAAATCAAGGATCTTGGCCGGTGTAGTAATTATGCTGGCGCTCTTTCTCAGTGTATCTCAGCCGGCTTTTGCAGCTCCGTCGCAATCAGGCAAGAGCGGGCTTTTGTTGGCGCCGTCCGCTGACACTCTGGGTCAGGGCAGCTTAGCTATAGGATACAGCAGGCTGGGCCTTACTGATTGTGTGTACATAAATGCAGGGGTTATACCCAACCTAGAGGTAGGCCTGGGTTCACGAGGGTTCGGATTCGGAGCTGAGGTCTACCCCATGTTGAAGTTCAGGCTTATGGGTGAAACTGCGGACTTACCTGCAGTTGCTGTAGGGCTCGAAGGCCAGGCCTTGTACCTCGCTGCCAGTAAGCGTCTATTATCGTCCGGGCCAAGGGCTCATTTAGGGTTTGGAACCGGTAAGTTCAGCGGGGTATTCATAGGGCTTGACCATGTCCTCAACCCTGTGACCATTTCAAGCGGTTCAGGGATCCCTGTGCCGGTTACGACTCTGATGGGGGAATATGTCGGCGGCTCGTTCAATATCGGAGCCCGGTTTGAATTCCCTAAAGGCCTCAGCTTCAGCATAGGCTTGCTTGATACCAGCCGCTTGTCGGCAGGAGTGTCATTTACAACCAGCTTCTAA
>MGAJBKAG_00400	
ATGGATAAAGAGATAACGCTGGCGGAATTGGCAGAGCTTGTTCAGGGTGTTCTTGTAGGGGACGCCCGGTTTCGTATTCTGGGAGCAGCACCTGTAGAAAGTGCAGGGCCCGGTGATATAACCTTTGCGGAGAATCCTAAAGCCCTTAGCCTGGCTGTCAAAGGGCGTGCAGGCGCGATTATCGGAAAGCACGGTGACGACCTGCAGGGAAAACCCGGCATACTGGTGCAGTGTCCAAGGCTTGCCTTTGCAAAAGTGCTGGAGATATTTGCCCCTGCTATTCCTCATCCGCCTGAGGGGATTCACCCGAAGAGCATTGTAGATGAAACTGCAGTGATAGGCAAAAACGTTCGGATAGGCCCTAATGTGACGATTAGCAGAGGTGCTGTCCTAGGAGACGGGGTTATCTTATATCCCGGTGTCTACATAGGTGAGGGCGTAAAGATTGGCGAAGGGACTGTGATATACCCCAATGTGGTAATACGAGAGGGCGTATCTATCGGCAAGGACGTGATTATACACGGAGGGGTGATAATCGGGTCCTGCGGATTCGGGTTCGCAACGTCCGGGAGCAAACACTACAAAATCCCTCAAACAGGGACTGTGATAATCGAAGATGACGTGGAAATCGGGGCGAATACGTGTATCGACAGGGGCACAATGGGTGCTACGGTCATCGGTAAAGGCACAAAAATAGATAACCTCGTTCAGATAGGTCATAACGTCAAAATCGGTGAAAACTGTATTATAGTGGCACAGACCGGGATAGGCGGATCCTCCGAGATCGGGGAAGGGTCTGTCATTGCAGGGCATGTAGGAATAAAAGACCACGTCAAGATTGGCCCAGGGAGTACAGTAGCAGGTATGACACTGGTATCTACAAATCTTCCTCCCGGTTCCTTTGTATCAGGTAGGCCTGCCCGCCCCCACAAGGAACAGCTGAAGATGGAGGCTGCAGTCCGAAAGCTGCCGGAAGTCCTGGAGAGGCTGCGTGAGACGGAGCGAAGGGTTTCAGAGATCGAATAA
>MGAJBKAG_00401	
ATGAAGCGGTTATTGTACGGTGTGACAATTGCGTGCGTTGGGGTCCTGACTGCAGTTGCAGTCAGGACTCCGGCAACACAAGAGGTCTCATTATCAGGTGGTGCCTCTGTTCCTCATGCAGTCCAGTATGTTATTGATTCGCAAAGTGAGCTCAAACCCGTAAAGCCCCTTGTTGTCAAAAAGGCGGCTCCTACCCTTTCATTGCCAGATTCAGGGGATCTTAAGCTCCATGAGTTAGCTGACAGCACTCTATCTCACGATGTAGACCGGATTCTACAGGATATAGCATCCCTCGAGTCAAAGGACGAGGATCTCTATGGAGATGCAGGCCGGCTCAGCTCAGGATCTTTAGGCATCTCCCATATGGATACCGGTGAAGCCTATCAGAGGGCATCTTTAGAAGAGCAGAGTGAGGCTGCGGTGACCGGGACTTCAGATAACCAAAGGATAGACGATATCCTGCCGATACGGGAGGATCGGAAGGCAGGTTATGTCCTGGTTGATGAAGTTGTGAAAAGGCATCCGTTATGGATGGAGCAAGTCCGTATTGAGCGGGAGATAGATGCAAGTAAAAGCCGGTGGCAGAGTTATGTGGATGCGTCGATACCGGCTGAAGAAGGGATTGCACAGTGCATAGATGTGGCAGCGCATATCTTAGACGGGCAGGTTTTGGCGAGCCGTGGCGAAGGGCTTGAGTCTGCCGAATACTCCGGCCTGCTGGAATCGAAGCTTGCCTTGATTGAAGCGTCTCTTGTGGAAGAGGCTGAACAGCGCGTAGAAGCGAAACGAATGGAACTCCAGGCCGGCCTGGAGGATCGGCTCTACGCAAAACAGGCCGAGCTTAACAATGAATTTGACGAGTTCCGCGATAAGGTGGTTAAGGAGACCTATCTTTCTATCGTAAACATACAGATGAAGCTGCAGCTTTTGGAGTTATCCGATGATGAACGGAGTGCTCTCGAACAAGAGCTTAGTGGTATAAAAGACGAAGTCCAGTCCAGGCTTGATGCCAAGCGAAAGGAACTGGACGAAGTTTACGCAGCATATAGCGGCAACGAGATTGCTAAGAGTGAAGAGCTCCTTTCGCGTTTCCGAGAAGAACAAGCGAGCTGGGTAGCTTCGGAGCTTGAGAAGGAACGGCAAAGGATGACTGAGGAACTTGAATGCCTTCTCGACGCATGTCTTCCTGCAAACGCTGACGGCCTGAGTTTAATGCAAGAAGGGATTTCCATGCGCGGCTTGGCCGAGCTCTCAACCAGGCGTGAAGAGGTGTTCCAAGAGTTTAAAGCCAGGGAAGCTCAGTTCATTCAGGAACTTGAAGAGCTCTCAGGGCGCAGGGACGAGATTGAAGACGCCATCAGGAAGGACATATATAGCGCAGTTGCGGCTCTTCGAGATGAGACAGGAGTCACTATAGAACTGATTGACGGTGACTATGAAGCCGGAGATCTCGACGCTTCCGGGGTTAATATGACATCTGAGATTATTCGGATTATGCGTAATTCCAGGTGA
>MGAJBKAG_00402	
GTGAAAGGAAGTGTAGGAATGTCAAAATCCCAGACAAAACTCTTAGGTTTACTTGTCGTCATTATTGCTGCTGTGGCAGTTGTTGTTAGCCTGATCGGAGACAGGAGCCTTAGAGCTGCTGATGGAGCAGGCCCGGTCGGATTTGTACACTCGGCAAGGATAATCGCAGCAGTAGAGCGTTCTGACGAGTATGCAAAAGCACAGAAGGAATATGAGGAGTTTGCCCAGAAGCTTCAAAAAGAGTACCAGTCTCAAGCTGAAGGCCTTGACGAAGAAAGCAAGCGGAAGAAACTCTCCGAGCTGGAGATGAAATTGGCTGAGAAGCAAATAGAGCTGAACAAACCTTTCCAGGACAAGATCCAGAAGGCCATTGAAGAAGTGGCCAAGAGCGAAGGCTGTTCCGTCGTTCTTAGTCAAAGGGTGGAGTTTGAGGCGCTTCTGCCTCTCATAGACAAGGATCAAAACATCGTCGGCACACAATATGCACCGATGTCAATACCTGTTGTTGTTGCAGGCGGCAAGGATCTTACCGATCCTGTCTTGAATAAGCTCGGAGTTAAGTAA
>MGAJBKAG_00403	
GTGAACCCACTATCCGGGGAAATCCAATCAGCAGTTAAGAATACCCGCGTGCGACTTGTTTCAGCAGCGCTGGTTGTAGCTTTGATTGCATCTTTTTTCTTCCTGCTTGCTCCCTGTGTCTCGGCGCAGGTGCCTACAGGTGAGAAAATAATCTCAGTAGAAGTTCAGGGGCTTGAGAACGTTTCTGAAGAGGAGATCTTCGAAGTTATTCAGGTCAAACCCGGGGATCTATTGACAGAGAGTGCAGTAAGAGCTGATCTTGAGGCAATAAGTGAAACCGGGTTGTTCTATGACATAGTAGCCAGGTTTTATCCTCAGCTGGGAGGGATAAGGCTTGTATACGAGGTCGTAGAGAATCCTAAGATCACCTCTGTCAGCTTCAAGGGCAACGAGGCTATCAGCGAGGATAAGCTGGAACTCCTCATGAGTATACGGCCGGCTGAGATCCTCAACTTAAAGAAGCTCAACAGCGACCTGGAGCGGATTTTGAAGTATTATTACAATGAAGGGTACTCCGCCAAGATCAAAGACGTCAGCATCCAGGAGCACGGTGAGATTACAATAGAGCTTGTAGAGCTTCGAGTTGCAGATGTCAAGATCGAGGGTCACAAGAAAACCAAAGACCATGTGATACAGAGATACATCTCAGTCAAGCCAGGTGAGCTGCTTGACATCAATAAGCTCCGCGAAGATCAACGCAAGCTTATAAACCTGGGAATCTTTGAAACCATCGACATCAAGTTGGATGTAGCTGATGATGAGAATTCTTACATAGTTACCTATGTGCTGAAAGAGACGAGGACAGGCAGTGCGGTCTTTGGAGCAGGATACAGCACTGCTGAAAAGTTCATCGGCTACATAGAGGTTTCAGAATCCAACTTCCTCGGCAGGCTTCAAACTGTGAATGTCAATTGGCAGTTTGGAAAGGGCAGAAGTGCTTACACCCTAGGCTTCTATGATCCGTGGATTGATACGAAGCAGACCTCGTTCGGTATTAACCTCTACAACCGCACCCAGACAGTGACAACCAGATGGAATGATGACAAATTCCAATTGAAGGAAGGGGCGGAGCTTAAAGAGGTCAGGTATGAAGAGGTTAGGAGAGGCGGAAATGTGTCTATAGGAAGGCCTCTGAAGCAGGATCTGAGGCTGGCGCTATCCCTCAGAATCGACGCGACCCGTCTTAACCCCGTGCCGCAGGAAGATGAGGATAAGGTAAGGTGGACATGGAAGCAGGGAGAGAACCCCAGCGGTGAGACGAGAAGCCTTACACTGTCTTTGACCAGTGACACAAGGGATCATTATCTGAATCCCACTAAGGGATTTTACTGGCGGGCTTCTGCTGAAACTGCAGGCGGGCTCCTCGGCGGGAGCTACACATTCTCCAAATTCCAAGGAGAATGCAGCACATATCGAGAAGTCAGGCCTGAGCAGGTCTTTGCAGTCAGAGTGTTAGGCGGGCTTTCCATAGGAGAGCTTCCACTCCATGAGCAGTATCGTATCGGCGGTGGTGAAACGCTCCGCGGGTATGATTACGGTGAGTATTACGGTGACAACATGCTCCTTGCCAACGCAGAATACAGGTTCCGGATATTCAAAGGCGTGCAAGGTGTGGTGTTTGTAGATACGGGTACTGCATGGCTGAAGGAAGAGCAGCTTTCAGCAAAAGGCTTTTCAACAGGTGCAGGCCTGGGTGTCAGAGTCGACACTCCCATTGGGCTGCTCCGGGTTGACTACGGGTTCGGTAAGGAAGGAGGACAGGCATACCTGAGTATTGGCCAAATGTTCTAA
>MGAJBKAG_00404	
ATGCCATCTTCATTGGGCAAAAGGAGAATAGTGCTTGTAGTGGCAATTGTTGTCATTGCTGCGGCGCTTCTCTATGCCTATGGCAATCTCCTCAAGATCCGGAACGCCCTTCTCCAAGCTGCGCGTGAACCCATACAAAAGACCCTCGAGCAAGCCCTCGGGTTCGATGTGGGGATCGGATCTATCACAGGTAAGAACTTAAACGAAGTAGTATTGTCTGACTTGTCTTTTTCAGACGGTTCCGGTGCCGATGTTCCGGTTTTTTCAGCCGGCCGAGTGGAAGTAAGCTATTCCCTGTTTGATGTCATCACGAAACGTAAGAGCATTGCCCAAGCCATAACAGGCATACTTCTAATCGAACCCGACCTTAGGATAGAACTCCCACCGGATTTTAGGCTTTCAGAGGTCGATACGGATTTCCAACTGGAATCCGCAGGTGGTTTCCTGGATGGATTCCAAGGTTCAATATCTGTCAAAGACGGAAGATGCGAAATCATTGGAATTCCGGGACTGGGAAGGCCTGTTGTCCTTTCAGGAATAACAGGGGCAGCTGTGTTCACCGGGTTTGAGATCGCAGGCGAGATCCGGCTGCTCGCAGGAGACGAAAACCGGACTCGCATAGCAGCAACAGGCGGATATGATCTCATGACACATGGGTTAACATGCGATATCGGCCTCAGCGGGCCTGTATCCGGAGACCTGTTAAGAGATGTGTCAGGTGTTTTAGATGCCCTCTTAGCTGAATCAGTTGAACCCGGCGAAGATAGCCAAGGGATCCCTGCAACCGCAAGAGAGATCCTGAGTATCCTTGATGCTGCTAACCTTCATGGCGGAACAGTCAACATAGAGGCCCACATAAGGCCTGAGCCTGACGGAGGAAGCAGGATTCGAGGTAACGTCAATATAGCGGGTGCCGAGTTCAGTGCGCCTGCCATCACTCTGGACAGCATAACTCCGGATGCCGGAGAGTATGCCGGAGAGTTGCGAGATGTTGATGTCCGTTTGAGCCTTGCTTTAGACTTTCAACTTGATAACGAAGGCCTCGCCTACCAGGGGATGAGCCGCCTGGATATTCTGAGTCTTGAATGGCATGACGAGGAGTTAGGATTTGGGAAAACCGCGGCGCAAGGTAAGGCAGAGGTTGAGTTCTGGAAGAACCCTGAAGATGAGTTTCTGTCCTTTGAAGGGGACGTGGCTTTAGATACCCCATTCCTGTCAGCAGGTGAAGCCTTGAAGAAAGCCGTTGAGCTTGAGGATTCTTCTCTCAAGTTGGAAGGGCCTGCACGTATCAACCTTGCACTTGCCGGAAGGCGAGACACAGGGATAGAGACTTACGGCACTGTAAGAATGGATAAGGCGGTTATGAGCGCGTTTGAGGTATTCCCGGGGATGAAGGAAATATCAGGAGATATTGAAGGCTCCTTCACCTTCAGAAGCTTCGGGAAAGCCCTCACAGGTTACGAGGGACAGGTAAGGCTGATTTCAGGGTACGCTGATTCTGCGTTTCCCGAGCAAGGCATTGAACTGCTTCAAGGAGAGTTAAAAGGGGCTTTGGGATTCTCCAAAGAAGAAGGAGAAAACCTGACATATACAGGCTTCCTTGATGTCGTAGATGCCGGCGTAGTTCTTGACTATAAGCTTCTGCCTGATAAGCCTTCCGGTGAGGAGGATCTTTCCGGAGAGATCAGGTTATCTGAGGGAGCTTTAGAAGGTAGGTTCGAATTTCGAGGAGAGTTTCCGGGGATCTTCAAGTATGACGGCGTGCTGAAGCTTAGAGACGGTTTGGCAGAGGTTGACGGCACCATTGAAACGGCAAGGCTTGAAGTGTCAGATATGAGAGCCGGTGGAGATATTATAATTCGAGGCGAGTTGCCCGGGACGACAGAGTACGGCGGAAAGATCAGTCTTTCAGAAGGAGCGGCTAAGGTCTACGAAGGGTTGCCATGGCTGAAACACGCCGAGGGGCTGGTTTCCTGCGCCATAGACTTTGTGGCAAATTCTGAAGGATCGTTGAAATACAGCGGAGATGTGAACATCAGTAAAGCCACACTGGAAGCATCAGATGCCGCTTCCGGAATAGAGGAGTTTTCAGGTGAAGGCTCGCTCAACATCAGCTTCCGTGGCGAAGGGGACACTGTTTTACAGTATGAAGGCAGCGGGCGTATAGAGCAAGGCAATCTCGTAGCTTCAGAAATCGCAGAAGGTATACGGCGCTTGGAAGGCCCGATTACCGGTACTTTAGGTTTCAAAGGGAAGCATCAAGAAGACACGGCTGTTGAACTGATTATATCTACCGGCAGGTGCGCTGTGGAGGCAGAAGAGTTCGGTGGTTTCATACGCTCTCTCAGCGGAAATGCCGAAGGATGGGTGCGATTTGTTGCCCAAGGGCCTAACGTCCAAGGCTATACCGGTGAAGTTATGATAGAGAACGGCTCTTTTGTTGCAGATGAAGCTATGCCCGGTCTTGTGAAAGCCCGAGGCTTAGGTGACCTTGACATAAAGTTCTCATCATCCGGTGAAGGCGATCTCACATATTACGGAAAAGCAACAGTGCATTCAGCCGACATCAGCACAAAACACATTTACCAGGGCATTGACAGCCTTGATGGAAACGCAACTTCTGAATTCTCTTTCAGAAGCACAGGTGAAGGAATCGAATACGACGGAGTTCTGAATGTTGCATCCGGCACAGTCGTGCTTAAGGACTTGATTGAAGGATTTCACCGGCTTGACGGTGATGTAGTCCTGGATTTGAAGTTCCAAGGCGGTGCTTCAGGCGGGTCTTTCCAGGGTGATGCAGTTGTCTCTCGTGGAAGGCTCAAAGCGGGTAAATTGCTGAAAGGAATCGAGTCCATTGAAGGTGACGCCCGGCTGGAGATCTCGTTTTCAGGAGGCTCAGGCCTTACACCGTCATATAACGGTACGCTTAGTTTAAGCGAAGCTTTGTTTAGTGCATCAGATGTCATAGACGGTGTCAAAAGCCTTGTAGGCAAGGCCAGGAGCACGATTCGCCTTGAAAGCCGGTCTGACGGTGCTGTTTCATTGAAAGGCACAGTTGATTTGTCAAGCGCATCTTTTGCGGCAGACCGGATTTATCCCGGGATTAGAGAACTCAGCGGAAACGGTGCAGCTCATTTGAGCTTCGAAAGAATCCCAGACGGCAGCGTGTCCTTTGAAGGCAAGGTTCTAATAATGAAAGGAATCCTTGGCCTTGAAGCAGTCAGCGAACTGCTTGATAACATCGTTGCTGAGATAGATTTTGATGGCGAGTCCGTAGATATCAAGGGAATGACCGGAGACTTCGGAAGGTCACGGTTTGAGGCATCAGGCTTATTATACTTAGGTCAAACGCCTGAGATAGATATCACAGTGAGAAGTAGGGATTTGGCCTTCGAAGAACTGGGAGAAATCGTTGTGGCAGGTGCGCCTCTTAGCGTGTCAGGCAATGCTGTGCTTGATATAGCTATTAAAGGATTCTACCCGGACTTGGATTTCACAGGTGAGGTTTCGTTTTCAGGCGTGGAGATCCAACATGCCCGATTGCCTTCACCTGCTTCAAATGTTGAAGGCGTAGTCAGGCTGTTAGGAACCAGCATAAGCACAGATGGGCTCATAATGATGCTCGGAGATTCTGCTGTCGAGGTTGAAGGCTCAATTACTGACCTGGGCAACCCCAGTTTTGATATTAACGTATACGCCGGCGATATCGGGTTAGCCGATGTTAAAGACCTGTTTAACCTGGACATCCCAGGTGATATGAAAGGGAGAGGCGAGTTTTCCGTGAACATTGCAGGGCCTTTTGAGGATCTCTGGGCAGAAGGCAGGTTCCGGGTATCAGATCTCTCCTTTGAAGTCCTGGGAAAACCTGTTGAAGCAACAGAGGCCAAAGGGCGGTTCAGCTACGGAAAGAACGGTATCACTCTTTCTGATACTGTAGTTGCTGCTATGGGCGGAGAGATTTCAGTAAGCGGTGTTGCCCTCTTCAAGCAAGCGGAAGATGGCTTGGGACAGAATCCATGGACGTGGCTGTCCCTTGAGTTAGATGAGCTTCCGGCAAAGGAAGCTGCATCCTACTTTGCATGGGAAGACATCATAACCGAAGGTGTTTTGTCAGGCAAGGTCGTGCTTGAGGCTGAGCGAGATTTCTGGAGTGTTCAAGGAGCGTGCACTGTCCAAGACGGCTCTCTTAATGTCTACTCCTTTGACAATCTAAAGGTGGACTTCACAGCAGATGAGGAAAAGGTGATCATTGACGGGCTGGTGTCAGAAGGCCCTGACGGGAATCTGACTGCTAAAGGAACAGTCTATGATAATGCCGATTTTGAGCTGCAAGTGGCTGCACAGGCGGTTAGCCTGGAAAAGCTGAGTGACCTTCTTGAATACCCGGAGGTTACAGGCACCGGCGATTTCCTCGGGACTGTTTCAAGCAAGGAGAAGGCCCTTTCCATAGACGGACTCCTTGAACTTACGAATCCCGCGATTGGCGAGATTGAGCTGGACTCAACAGTAGGCCGTGTGAGCTTCAAGGATAGCGTAATCCGCCTTTTCAATACGTCAGTGGTTAAAGGGGATGCAACCGGACAGATTTCAGGAGTAATAGAGCTTGGCGGAGAATACCCTGAATTCGACCTTGTTGCGACTGTTAATGCATTGCCTGTTGATGACCTTGCATCTGTTTTAGGGCTTGGTGAAATCCCGCTGCGAGGAGCGCTTTCCGGTAAGGCTGCTTTTTCAGGGACGACAAAGAGCCCGGAAGCCGGCGGAGAAGTGAGGCTTACATCAGGTGAGATACACGGCATCAAGCTGGACGATTTAAGAACAGGCTTTGCATATTCCGAAGATACCCTGAACATAGAGGATTCATTAATCGAGATGGGCGGTATTAGGATCAGCGCAGCAGGAAACATAACACGTGAAGGCAAGCTCAGTCTCGATGTCCGTGGCGAAGATTTCGATTTGTCGAACCTGCCTGTGGAGATCCCCGACAACCCGGTAAAAGGGGGAAGAGCCGGTTTTACCGGAAGGATAACAGGTCAGCTCAGTAACGTACATTTGGAAGGGCAGATTGTCGCAGAAGATGTGCAAGTCTTGGACGCCGTATTGCATGATGTAACTTGTCACATGGAACTAGGCAATGATGATATTAGATTGACCCAGGTAGTAATCAAGGACGGATTAGGCCAGGTCATGGCTGAAGGAAACATAGGCTTAAATGAGGACAGAACGATAAACCTCACATTGACGATAGAGGAGATTGACTCAAAGACCGCCCTTGGAGTGATACGCCCCGGAAAGAGAGATCCCATTGAAGGTAGGATCAGCGGCAAAGTCGTTGTCACGGGCGATCTTAGAGAGCCTTCCTTCGAATTGCGGCTTAAATCGGATTCCCTGTCAATAGCAGGGGTCCCCTTTGAAAAGGCTGCACTTGATGCAAGGATGGTAGGCGACTCAGTTAATGTGGAACTGTTACAGCTGTCCCAGGCAAGAGGAGGGTATTTTGAGGCTGCCGGCAGCCTGGGGCAATCCGCTCCCATGTCTCTTGCAGCTTCCGCAAGGGATTTCGATGTCAGCATCTTCTCCTCAGTAGCAGGATGGAAATCCCAACTTGCAGGTAATGCCGATCTTGCGGTTAGAGCAGAAGGAGAACTCGAAGATCCGTCCATGGCATTATCACTTCGGATTCGTGACGGAAGTGTAGACAGGTTCGGGTTTGATCTTCTCAATGCGAGAATGACGTTTAATAATGGCGTAATCACTATTGAAGAAGGTGAGATACTCCAGGGACATCACAAGGCTACTTTAAGCGGAAGGATCCCCGTTTCCAAGGATAGCCTTGACGCAATAGGCATAACGTCTTACTCATCCGATGAAGAGCTGAACGTAAGCCTTACCATGACCAAAGCAAACCTGGGGCTCATCACCATATTCTGGCCGCAAGTCGAGTGGGCGGAGGGCACCACTGATATAGATCTCTATATCGCAGGGACAATCCAATCTCCCAGGCTTTACGGTTATGCCATAGTAGAGGATGGGACTCTAAAGCTTTTCCCCATTACCGACGTGTTCAGAGACATTGACTGCCGGGTCGAGTTCGAAGGGACCGAGGCAAGAATTGAAAAGTTCTCATGCACACTGGGAGGCGGCGGTGTCAATGTATCAGGTGGTGTAGCATTCCTTGACGAGCAAGAAGGGTTGAGCCTGGATTTGAGCCTCAAAACCCAGGATGCCATGGTGAATACGGGGATATTCAGAAGCCTTGTAAATTCTGACATATACATTGACGGTCCCGTGCATCATCCTCTTATATCAGGACGTATTAGCCTGGTTAAGGCAATATTATCTCCGGACACATGGTCTTTTGAACAGAAACTCTCCTTTGATGCGGATTTAGCATTGACTGTAGATGTTGAAGGGGATGTTCGGCTGAGGACGAGAATCATGGACATCCCTGCATCAGGGTCTTTGAGAGTCGGCGGCACTCTCAAAGAGCCGGAATTGTCAGGGAGGATGGAAGCTCGAAGAGGTTGGTTTGCCTATTTCGGAAATGAATTCACTGTACGGCAAGCTTCAGCCGAATTTACAGAGCATCAAGGGTTCATGCCCAGAATCGAAGTGGATGCGGAGACTGTCTCAGGCGATATCAGAGTATTCTTGGGCCTTCGTGGGGTTTTACCTGACAACCTGGGTTTGGAATTATCATCAAGCCCGCCTTTGACCCATGATGAAATCCTTGCGCTTTTGAACTACCCCGGTGCAGTTACAAGGATACTTACAGGTGATGTTGAAGGCGCTTTCAGAGAAGAAATAACCAAAATCTTTGAGCAAGAGCTCCGCTTGCGCGTATCAGGAGGGATTGGGCGGATATTTGAAGACCTTCTTGCCTTAGATGAATTCCGCATCCAAAGAAGTGCTTCCAACCAGTTGACTTTGAGGATAGGCAAGTATCTTGTAGACGAATTATACCTCAGTTATGAGAAGGGATTAGGCCCTGAGGCATCGGATCTTTTTAGATTTGACTACCTTCTCGGTCCGGGCGTGGTATTCACAGGCACTCTTGATGATAAAGGCGAAAGGATCTTCGGCATTGAGGCAAGGCTGAGATTCTAG
>MGAJBKAG_00405	
ATGATTGTAGGCTGGATCAATGGGAAATCAGCAGGTAAAAAGCTTTTTACAGCAACTGTTGCAGTTGTCTTGGGTTTACTGCTAATAGGATTCGGGGTGTTTCCGTATTCTGAGGCAGAAGCGCAGCAGGATCCGGAGTTTATGCCCATTTCCCAGGTGATGCCCGGGATGAAAGGTATTGCCAAGACTGTCTTCTCGGGTACAAAGATAGACACCTTTGACATAGAAGTCTTGGCTGTTATGAAAGGCGGGGCAGCCTCAGGCGATTATGTTCTTATAAAGGCAAGCGGAGACGCCATAGAAGCAGTAGGCGGGCTGGCATCAGGAATGAGCGGAAGTCCCGTGTATGTAGACGGACGTCTTATCGGTGCAATAACCCACGCCTTAGATGCAGGTTCCGATCCGTATCTCGGCCTTGTTACCCCTATCGGAGAAATACTCAGAGTGTTCGAAGCCCAGCAGGGATATCACGTTGCAGCCGGCCCGTTGGGTGATCCTGTCGTAGTCAGCGAGGGCTTGAAGACGCAGCTAGGCCTAGACACTGAAGCTCCTTTAGTGATGGCCCCTGTAAAGAGCCCTGTAATGCTGAGCGGAATCAGAGGACGGGCATTTCAATCCTTGGCAGAGAAGTTGAAAGGATACGGCCTTCAGCCGGTAAGCGCAGGGATTGCCCAAGCCCCGTCTACACAGGATGAAGTCTCGCTTGAGCCAGGCTCAGCTGTAGGCGTGCAGCTCATGAGAGGCGATGTTTCCGCTACTGTCATTGGTACTGCAACTTACAAAAAAGGCGACCTTGTGGTAGCATTCGGACACGAAGTGCTTCTTATGGGAAAAGCAGGTTACATCGCAACCGCAGCTGAAGTGCATAGGGTTGTGTCTTCAATCCTCAGGTGTTTCAAAGTAGGGAGCCCTCTTAATGTCGTTGGTGCAGTAACGCAAGACCGCTCCACAGGAGTGCTTGTTGAATTAGGTGGGGCGCCTCGGACCATTCCTGTGGCCTTGACTGTAAAGGACAAAGATACAGGTGCGGTAAGGACGTTCAGCGCTGAGATTGTCAAGAGCGAAGTGCTCATTGACAGCTTCCTGTTTACATTCCTTATAGAGTGCCTTGACTCTGCAATAGACAGGATCGGGCAAGGCACAAGCCTTGTCAGCTTTGAGATCAACACTGAAAACCTTGATACGCCGATTTCAAGGGAAAACATGTTCTACAGTTTTGCCGACATATCGGCAATGTCCACCGGAGAGCTCCTTGATGTTCTCGTTGCGCTGGTGGATAATGAGTTTCAAGAAGTCGATGTCACCGAGATTAAAGCCTATATGGAGATTGAGGAGCAGAGGAAAACAGCCCGCATTCTCCATGCTGAAGCTGAAAAGGAGGACGTCTTGCCTGGTGAAACTGTAGAGATAAAAGTCAGTCTCCGTCCTTATCGAGGTGAGCCCGAGATCAAAAGTGTGTACGTGGAGATTCCTGAGTACGCAGAATCCGGGACACTCTACCTTACGGTTCGGGGTGGAGGCACCCTGAGTTCTGAGGAAGAAGAGCAAGACACTAAAGATGACGGTTCTCCCGTTGAAAGCCTGGAGAAATACATTCGCGACATGACCGAAAGGGAGAAAAACAATGAAATAGTGGTAGAGTTCTTCCCAGGTAGGGAAGAGGAGTTCGATGAGGCAATTTCAGATGAGGCGATTCCAATAGATGAAGGTGTTTTGGAGACAGACACAATGCCTCTTGCAGCAAATCTTCAAGTGGAAGATGAGATTCCGCAGCGCGCGGAAGAGACGGCGCCTCGGCTTGACGAAGTCGAAATGGACCTGGATGAGCCGGATGACCTGGTAAAAGTCGTAGTCTCAACGGATTATGTAATCGAAGGCGAGACAGAGCTGAAAGTGACTGTTATTAGGTAG
>MGAJBKAG_00406	
ATGAAACACCCCTGCAATTGTGTGGGAGTTCGGGCAGCTATTGCTTTCTGTATCATCTTCTTGCTCATTGCGGCACCTTGCAGTGCCTCGTGGGTGACAATCGGTGAAGCCTACAAAATCCACGACGCAAGGCTGGCCATTGATGAAAGCGGAACTATTCTTCCTGTGCCTGCCGTTATTAAAGGCAATGCTCTCCTTGTGCCAGCAACCTTCGTAGCTGAAATCCTAAATATCTCCATGAGATACGATCCCGGTGCAGAAAGGGTTTCTTACAGCGTACCCGGCGGTGAATTTGAAGTCTTGCTCGATCGTACGGACTGGCAGCTATCTTCCGGCGAGAAGAGGACCTTTACCGAACCTCCTGTCAGTATAAACGGTGTTCCTTTTGTCCCTGTCGAGCTTCTTAGAGTAACCGGGGATTACGATGTGTCGTGGGACTTGCGGGCAATGGAAGTCCATATCCGCAGGCCTTGGCTCATAGATGAAATGGCCCATCTGACCCAGGTAAGGCATGGAATCCATCCTGACAAAGTCAGGGTTGTGTTTCATGTGACAAAGGAAGTCCCGTTCAAGGTCATGCAGATGAAAAACCCGCCCAGAGTGGTAATTGATTTTGAAGATACATACTTGGATAAGGCTTTTGATGCACTCTTAGACCATGTGGCAGTCAGTCAAGTAAGACTTTCCGCTTTGGAGCAAGGAAAGGCCAGGGCGGTTATAGACCTCAATTACGCGCTTCCTGATGTGACCGCGTTCTGGCTGCAGGATCCTGTACGGCTTGTTGTAGATGTGCCGACGGTCTACAGCAGTATTTCCGCGCTCACCATCGGCCCCGGAATCCGCTACATTACCTTGAACAGCGGAACTCCTTCCGGCCCTGTTGTCGTTGATGTCCTCGAGATCGACGTAAGTGACGAAAACGTAGAGGTAAAGACTGCCCTTGCAGGTTCTTATGACAGTTTCGGCCTGGCCCCTGTCAGTGAACTTGTATCACGGTCTGGCGCGATAGCAGGGGTTAACGGCGTGTTTCACGCGTCAGACGGCACACCTCTCGGCCTCATCATCGTAGACGGAAAACTCAAGAGCTTGCCGATTATGAACAGGACTGCCATGGGGATTACCCGTGATAGAAGGATCCTCATTGATAATGTGTCAGTTGACACATCAGGCAATTTGACTCCTGATTGGTTGGCAGAAGGAGTGATATACGCTGTAGGTGGCGGTCCGCGGCTGGTAAAGGATGGAGAAATCCATGTGACTTCCCTTGAAGAACAGTTCAAGCCGGATGTAGCTTCAGGCCGTGCTCCCCGAACTGCTGTCGGAGTGACCGACGACGGCAAGCTCCTTTTGATTGCTGTTACCGGGCGCAAGGCATACCACAGCGTCGGAGTGACCTTGGACGAATTAGCCCACATCGCACTTGAGTTAGGTGCAAAGGATGCAATGAATTTAGACGGCGGGGGCTCTTCCACAATGGTTGTTCGCAACTTTGTCATGAATACCCCGTCAGACGGGAGAGAACGAAAAGTAGCTGACGCGATTCTTGTGTTTGCCGGCACACCTGAGACAACGTCCGAGAGTCCGTAA
>MGAJBKAG_00407	
ATGCTCGGGCTGTCTATGGATATCGGGATTGATCTCGGAACAGCCAATACAAGGGTTTACGTCAAAGGGAAAGGAGTAATATTCAGCGAGCCGTCAGTTGTTGCTGTTGACGGCGAAACACGCAAAGTGTTAGCAGTCGGTGGAGAGGCCCGCAGGATGATTGGGAGGACTCCCGGTTCCATATCAGCTATCAGGCCTATGAGGGACGGAGTTATTGCCGATTATGAGATAACCCAGGCGATGCTCCGTCATTTTATAAACCGTGCATGTGGCAGAAAAGTCCTGATACGGCCCAGGGTAATAATATGCATTCCTTCCAGGGTAACAGGGGTCCACAGAAGGGCAGTGCTTGAAGCCGCATCGCAATCCGGGGCAAGGCAGACCTATCTCGTGGAAGAGCCTATGGCCGCAGCTATCGGAGCAGGCCTCGACATATGGGAACCTTCCGGCCATATGGTTGTTGATGTCGGTGGAGGGACAACTGATATTGCAGTCATCTCCCTTGGCGGAATCGTTGTTGCTGATTCCTGTGCAATCGGAGGAGACAAGTTTGATGAAGCTATCATCAGATATGTCAGACGCGAGCATAACCTCCTGATAGGAGAGCGCACCGCGGAAGACATCAAGATCCGAATAGGGTCAGCTTATCCCGTGAGTTCGACCGAACCCGCGGAGACTGCGGAAATGCGGGGAAGGGATTTTGTCACAGGGTTGCCAAAGGTTATGAACTTAAGCTCCTGGGAAGCTTACGAGGCTCTTTTTGAACCTGTCAGCGAGATTATCAACAGTGTCAAAGGAGTCCTGGAACGGACTCCTCCTGAACTGGCTGCAGATATTGTTGACAGGGGAATAGTCTGCACCGGCGGAGGCGCCCTTCTCAATGGATTTGTGAAGCGGCTGTCAGAAGAGCTGGGAATTCCTGTCCACATCGCAGAAGACCCCATGAGTTGCGTGATTATCGGCACAAGCAAGCTTTTCGGGTCACCGGAGTTTCTCAAAAACAGCCTGGTAGCAGGCTCTATACCTGTGTAA
>MGAJBKAG_00408	
ATGAGGGATTACATTCGGCGTAGAGTGCTTGACATTGCCGGCCACATTATTGAGACTAAGTCTACTGTCAGACAGACGGCCAAGATTTATAATGTCAGCAAGAGTACTGTGCACAAGGATGTAACCGAGAGACTTCCCTTGATAAGTAAGCCTCTCTCGAAAAAAGTCAAAAAAGTACTGGAGCAGAATAAGGCAGAACGTCATATTCGTGGCGGGGAAGCGACAAGAAGGAAATATAGAGAGAAAAAACGGCGATAG
>MGAJBKAG_00409	
ATGGAGAGTAGTGCAGATAAGAAGCACCCTAAGACAAAATCTCCATCTGATAAGAAAAACCAAGCTTCCGGTTTCAAAGCCAGGATCGATGCGAGCCTACGGAGCATCCGCGAGTTCTTCGTAAAGATGCGGAATGATATGCCTCCTTTAAGAGACATTGTTGTTTTGGTTGCTCTAACCGTGATTGCTTTTTCATCCGGATTCTTTGTCGGCAGAGCGACTATGGAGCCCATATTGCCAAGTGATTTCGTGACTATCCAGGAAATCGATGTCCATGGGACGAGCTCTCAATTAGCTGATGCTACTGTTATGGAAGGTGCAATGCCAGGAGAAGGCACAATACCGGGAGAAGGCACGATACCAGGAGAAAGCACAATGCCGGGAGAAGCTGCAATACCGGGAGAAGGCGCAATATCAGAGCGACGTGCGGTTCCAGGAGAAAGTGTGACACCCGGTGATAGCGCAATACCGGGAGACGGTGCCGCACATCAGACTGCGGTCCAAGAGTCTGCCGGTGTGACGGAAAGCCCTGGGGCTTCGAAAGGGACAGATACAACCCCATCATCGGTCCATGTTAAAGACGCAGGAGTTGTAGGGCCTATACCGGCTGAGATCCCGCCTGAGAAATCAGCAGGAGAAAGCGCCGGATCTGCCGGCAAAACTCCCGCGAAAACCGAGTCAACCGCGCCAACCGGTGAAAGCTCTGTATCCGCCGGAACGAGTGCTGCACCTGTTGGAGAAAGCACCGCATCTACCAAGGAAAGTGGAGTTAAAGAAAGTCCGGAGCCCACACAAGGACGGACTGAACCGGCCAAGGTGAGTACTGCGCCTGTAAGGGAGAGTACTACACCTGCCACCACGAGCACTACTACCAGAGAAAGTGCAGCACCTGCCAAAGAAAAGATGGTAATGCCTGTTCAAGGAAAGATCCTGTCAGATTTCGGATGGCGGAAACACCCTGTGTATCGGGATTGGCGGTATCATACGGGGGTCGATATTGAGGCACCCGACGGCTCTCCGGTAGGTGCAGCCTTTTCAGGCAAAATCGTCGGGTCAGACACCGAAAGGGAGCTTGGCCTGTGTGTCGTCATTGAGCATGCAAACGGTATCACGACAAAGTACGGTCACCTGGAGTCAGTCTCTGTGAAGCCGGGAGATCAAGTGAAGCAAGGACAGATTATAGGAAGATCCGGCTCGTCAGGTGTTACATCAGGGTCATATCTCCACTTTGAAGTGATTTCTCAAAACGAAGCAGTGGACCCTTTAACATTTCAGTAA
>MGAJBKAG_00410	
ATGGGCCAATGGATCATTGTGTGCGTCGGGTTTTGTGTTCTCGTGGTGATTGTCATCCCTTCAATCATCGTCAGAGGATGCGGACTTACTACTTCCCCTCCCACTCCCCCATTGAGTTCTGATGAGGACACTGTCAAGGTTTTCGTCGTTCCTTCCAATGAGATTCAGGAAATGCCGTTAGAAGAGTATATAAAAGGAGTAGTAGCTGCAGAAATGCCGGCATCTTTCGGCATTGAAGCTCTGAAGGCGCAGGCTGTGGCAGCTAGAACATTTGCTCTGAAAAAGATGACAGCTTTCGGCGGGACAGGATGCACTGCTAATCCGGGGGCGGACGTGTGCACAGACCATACGCATTGTCAGGCATGGATATCCCAGGATGAATTGCGCGAAAGGGTAGGATATATCAATTACCCGATATACGCGAGGAAAATCCAAGACGCAGTAAACTCTACAAGGGGACTGGTCACCGTATACCAGGGGAACTTGATAGAAGCTTGCTACCATGCTGCATCAGGAGGAGCCACTGATAACTCAGAAGAAGTGTGGTCTAATCCTCTTCCGTATTTGCGAGGTGTCTCTACTGAGTTCGAAGCAAAAGAACCCGATTTCCGCAAGGAGTTCAGATTTACCATGGATGACCTTGAGAAGAAGCTGGATACCAGCTTAAAGGAGCAGAAAGCAACGACGTATAAGGTTGCAGGCAAGGACGTCCAGGTCATCTCTACAGAGCGGATGGATAAGCCCATTGAGATACTGGCTGCATCTAAAGCAGGCCGTGTCAAAGAAATCCGAATCGGAAACAAAGTATTCAGCGGGTACACGTTGAGGACCCTTTTGGGCCTTCCCTCGACTAAGATGACTTATCGTGTAGTCGGGAATGAAATCCTTATTGTAACCACAGGGTACGGCCATGGTGTCGGAATGTCCCAGTATGGAGCCAATGTTATGGCTGAAGCAGGAAAGAGCTTCGAGGAGATCCTTAAGCACTATTACCAGGGGATCGAGGTCGTGAGTTACACTGAATAG
>MGAJBKAG_00411	
GTGGAAACTCTCCTCGTTCAAGGAGGAGCAAGATTAACCGGACGCGTGGCGATATCAGGGGCAAAGAATGCCGCTTTGCCTGTTATTGCTGCTGCCCTCCTTACCGGAGAGACGGTGAACCTTTCAGGCGTGCCAGGCCTTGACGATATAAACACCATGTGTGAGCTCCTGGAGAGTGTCGGTGTAGGTGTTCACTGGGGTCCGGGATGCCTTTCCCTTAATGCCCAGGATGCAGTTGCAGGAGAAGTCTCTTATAACCTCGTAAAACGCATGAGGGCTTCATTTCTTATCGCCGGTCCGATGTTGGCCAGATTCGGTTACACCCGCATGCCCATGCCCGGAGGCTGCGCTATAGGTTCGCGGCCGATAGATCTCCACCTTAAGGCTTTCAGTGCCATGGGGGCGGAGCTGTCTGTGGAAAGTGGGTATATTGAAGCACGTGCTCCCAACGGCCTTAAGAGCGCTCATATATATTTCGACTATCCCAGCGTAGGAGCGACTGAAAACGCGATGATGGCGGCTGCTCTCGTCCGGGGCGATACTGTCTTGGAGAACGTGGCCAGGGAACCGGAAATCGTAGATCTTGCAAACCTCTTGACTAAGATGGGTGCGAAAGTCGTGGGTGCAGGCACAGGTGTCATCCGAATCCGTGGTGCAGGCGAGCTGCAAGGCACAAGCCATACAGTCATCCCCGATCGGATAGAGGCAGGCACGTACATGACAGCTGCAGCCATCACCAAAGGCGATGTAATCCTTGAGAATGTAGTGCCTGAGCATCTTACCGCAGTAATCGCTAAGTTGCGCGAGATCGGCGCTCATGTTGATGTGGAAGAATCGGAGATTCACGTTTTTTCGGACAAAGAGCCTACTGCAGTAGATATAAAGACCATGCCGTATCCGGGCTTTCCAACGGATCTTCAGGCTCAGTTTATGGCACTTCTGTCTTTAGCTAACGGAATGAGTATTGTTACTGAGACTGTCTTTGAAAACAGATTCATGCATGTATATGAGCTTGCTCGGATGGGTGCGAAGATAAAGATCGACGGAAGAGCCGCGATTATCGAAGGCGTAGGCGGCTTGTCAGGTGCTCCGGTGGCTGCAACTGATCTTCGGGCAGGAGCTGCCCTTGTCATTGCCGGTTTGGTTGCTAACGGAACGACCGAAGTAGTCAATATCGCGCATATAGACCGGGGTTACGAGGATCTTGAAAAGAAGCTATGCGCCCTTGGGGCCAGTATAACCCGGAAATCCCCTTCTGAAAAGGAAAAAGCCTCTGCTGCGACTGCCTCATAG
>MGAJBKAG_00412	
ATGCCGAAGAAGAAAGTCATGGCAGTGTTCGGAACTCGTCCGGAAGCAATTAAGATGGCTCCGGTGGTGCAGGCTCTCAGGAGTTCCAATGAGTTGTCAACGGTTGTGGCTGTAACTGCCCAACACCGCGAAATGCTCGATCAAGTCCTTGACATCTTCGGTATTATCCCTGACTATGACCTCAACATAATGCAGGAAGGGCAATCGCTGTCTCAGATCACAATCCGCACACTGAGCGGGCTGGAAGAGGTGTTGGAAAAGGAAAAGCCTGATCTGATTCTGGTGCATGGAGATACATCCACAACATTCGCAGGTGCGCTCTGCGGGTTTTACCACCGCGTTCAAGTGGGCCATGTTGAGGCAGGCCTCAGGACCCGTGATAAGTACTCGCCTTATCCGGAGGAGATGAACCGGCGCCTGGCAGGGTGCCTTTCTGACATCCACTTTGCCCCTCTTGCCACACACAAGGATAACCTTGTGCGCGAAGGCACGCCTTGTGATTCAATCCATATTACAGGCAATACAGTGATTGATGCTCTCCTTGATATTGCGGGAATGCCGTTTGAGTTTACCTTGCCTGAACTTGCATCTATTGACTATTTGAATAGGAAAGTCGTGCTTGTTACTGCGCACCGCCGCGAGAATCTGGGGGAGCCGCTACGAAGGATTTGCTGGGCTATCAAGAGGCTCGTGGAAACAAGGCCTGATATTGAGGTGGTTTGGCCTGTCCACATGAATCCCGCAGTCAGAGACGACGTTTTTCAGATCCTGTCTGACATGCCCCGCATCCGTCTTTTGGACCCTGTAGACTATCAAACAATGGTAGGTCTCATGTCCAGGTGTTACCTGGTCCTTACAGATTCCGGCGGCTTACAGGAAGAAGCGCCTTCTTTGGATAAGCCGGTCCTTGTGCTGAGAGACGTCACGGAGCGGCCTGAAGGTGTCGATGCAGGGACTCTGGCTGTTGTGGGCACAGATGAAGAGAGAATCATCACGTTTACGCAGAGGCTTCTTGATGATGCCAATGAGTACAGAAAGATGTCTGAGGCGCCTAACCCTTACGGCGACGGACAAGCTGCACTCCGCATTCGTGACGCGATCCTGTGGAGGTTTGGGCTGGTTCCGGAGAAGCCTGTGGATTTTCAGGGATAA
>MGAJBKAG_00413	
ATGATAACTTACATTCCAATCCTTTTAGAAGCCTGGGTCATATCGTTTGTCTTAACCCCCATCATACGTGCAGGGGCACGTCGAACAGGTCTTGTCTACATGCCGAATCCGCGTACCGTTCATGAACGCCCTATGCCCATTATGGGTGGGTTAGCTATTTTTATTGCGTTTTGTGTGACTGTTCTCCATCGGATAGGCCTCGGCTATGATATACCGGGCCTATTATTAGGTGGGCTTATTATTCTTCTGGTTGGGCTTTGGGATGACATAAGGGATCTCAAGCCGCTGGCTAAGTTGATCGGACAGATCCTGGCTGCTCTGGTTGCAATAAGGTTAGGCGTCAAGATCGAGTTTATTACCAATCCTTTTGGTTCTGGCATGATTTACCTGGGTTTCTGGGGAATACCCCTCACAGTCCTTTGGATTGTGGGAATGGTGAACATAGTCAATTTCCTTGACGGCCTGGACGGGCTGGCTGCAGGTGTATCTATTATTGCAGCTTTTGCTCTTTTTGCGGTGGCTTCGTCTCGTGGACAAGTCCTCGCCTCTATGCTTGCCGTAGCCTTGGCTGGGAGCGCGCTGGGGTTCTTGCCGTATAATTTCAATCCTGCCACCATCTTTATGGGTGATGCAGGCGCCATGCTCCTGGGCTTCGCGCTTGCTGTGATCTCGGTTGAGGGCGCGTTGAAAGGTGCAGCTACACTTGCTTTGGCTGTCCCTATGTTTACTCTGGGTGTGCCTATTGCTGATACGGTCTTTTCGATAGTCCGCAGAGTTCATAACGGTACACCGTTCTACGAGGCGGATAAGGAGCACATCCACCATCGGCTTGTGAGTAACGGGTTTTCCCACAGGGGAGCGGTAGTCCTTATATATGCGATCACAGGTTGCCTTGGACTGATGGCTATTCTTATGGCAAAGGCAGGTGTGACGCTTACCGGTTATATTGTAGTTGCTGCGCTTCTAAGCGTTATCTTAATATCCAGCCGAAAGCTCTGGATCACCCGCACGCGGGATACACAAAGAGGAGACGTAGAAACCCAGCATAGGTAA
>MGAJBKAG_00414	
TTGAGCGGAAGAAATCAACGTCCGTCTTGGGATGAGTATTTCATAGGCATTGCAAAACTGGTTGCCAGCAGATCTACGTGCTTAAGAAGGCAAGTAGGTGCAATAGCGGTAAGAGACCGGCGCATTCTGGCTACCGGATACAATGGTGCACCTGCGGGACTGGCTCACTGTGCGGAAGTGGGATGTATAAGGGAGCAGCAGCAAGTGCCTTCAGGTCAGCGCCATGAGCTGTGCAGAGGGCTTCATGCGGAGCAGAATGTGATAATCCAGGCTGCTCTACACGGAATAAGTATCCAAGGGTCTACGGTATACTGTACAGACTATCCGTGTTCACTGTGTATGAAGATGCTTATCAATGCAGGAATCGAGGAGATTGTTTATTCCGGCGCTTACCCTGATGACTTGGCTTTGGAAATCGCTGAAGAAGCCGGTTTGAGAATACGCAAGTATACAGATTAA
>MGAJBKAG_00415	
ATGAAGATCGGGATAGGAAGTGACCATGCGGGCTTTGAGATGAAGGAAAGCTTAAAGGCTTACCTCGGCTCGCTCGGGATAGAAGTCCTGGACTTCGGAGCAGAATCCGCTGAAGCCGCAGATTACCCTGACATAGGTTATCCGGTGGCGAAAGCGGTAGCAGGTTCAAAGGTTGACATGGGTGTCCTGATATGCGGCTCAGGAATTGGCATGTCCATCGTTGCCAATAAAGTGCCGGGTGTTCGGGCGGCTTTGGTGGGAAATCCCGAAGTCGCCAGGCTTTCCAGGGAACACAACAATGCCAATATCTTAGTCCTCGGTGCCAGAGTGACGAGTCTTGATGACGCCAAGACTATAACAAAGGTGTTCTTAGAGACCGGATTTGCCGGAGGTCGCCACAAAAGGCGTGTAGATAAAATAGTTATGGGCGAAACCAGAAAGGAAGAGGCTTGCATGTCCAAAGTTCATCTAATTGATCATCCCCTTATCCAACATAAATTGTCTCTTGTCAGGGATAAGAACACGGGCTCTAAGGATTTTCGAGATCTCGTCGCTGAGATCTCCACTCTGATGGCTTATGAAGTCACTCGCGACCTGCCATTGGAAAAGATTCAGGTGGAAACTCCAATAGGTACAGCCGATGCTCAGGTTATTTCCGGGAAAAAAGTCGGGATTATCGCTGTTTTGAGGGCAGGCCTTGGAATGATAGAAGGGATGTTGAGGCTGATACCTACAGCCAAGGTCGGACATATCGGAATTTACCGAGATCCTGATACACTGCAGCCCATAGATTACTACTGCAAGCTTCCGCCGGATGTGGGAGAACGCGATCTCATACTGGTGGATCCCATGCTAGCTACAGGCGGATCTGCTACCTCTGCAATAAGATTCCTTAAGGACAGAGGTGCAACCAACATTAAGCTGGTAGTACTTGTGGCTGCGCCGGAAGGTATTAAGATGGTGCAGGATAATCATCCTGATGTAGACATCTATACCGCTGCGATTGACAAGTGCTTGAATTCCCATGGATATATAGTGCCTGGGCTGGGAGACGCAGGAGATAGGCTGTTCGGCACCAAGTAG
>MGAJBKAG_00416	
ATGCAGCAGCTGAGGAGAATCGTGCTGGTATGTTCGGGGAATACATGCAGGAGTGTCATGGCTGAGGCTATGTTGAGGCATGAACTTGAAAAGATCATGGGGGATCAGGCCAGGGACATAACAGTCACTTCAGCCGGTGTATACGCGTTTCCCGGCGATCCTGCATCTCGCCACGCTGAAGAGGCTATGAGAGAACTCGGCCTCGATGTGTCACTCCACAGGGCCGGTCGTGTTTCTCGTGAAGCCCTGGACGGCGCCGACCTTGTGTTAGCCATGACTGCTGCGATAAAGGATGAACTGCAAAGAGCCTACCCTGCCCTATCTTCTAAGGTACAGGCCCTCACCGAGTTCTCCGGCTTAGTTGATGAGTTTGGCTACGATATCAAAGATCCTTTCGGAGGTTCTCTTGAGATTTACAGGGAAAGTGCAAGACAAATAGGTATGGCTGTTGAAGAAGTGGCAAGAAAGATTAAAGAATCATTTGAACTAAGGGGCGATACTGATGAAGATCGGGATAGGAAGTGA
>MGAJBKAG_00417
[truncated: 1,495,451 more chars]
