# Supplementary material for: Integrating metagenomic binning with flux balance analysis to unravel syntrophies in anaerobic CO2 methanation
Source: Microbiome. 2022 Aug 3;10:117. doi: 10.1186/s40168-022-01311-1 (PMC9347119; doi:10.1186/s40168-022-01311-1)
Supplement: Supplementary file 9 — Additional file 8: Dataset S7. Operons predicted by Operon Mapper in MAGs. Results are available at 10.6084/m9.figshare.16691878. [file 40168_2022_1311_MOESM8_ESM.zip › functional_descriptions_bin_5_metaspades]

#gene_id	sprot_Top_BLASTP_hit	product
MGAJBKAG_00001	Q7MVL1^E:7.1e-57	Ferrous_iron_transport_protein_B_homolog
MGAJBKAG_00002	O34805^E:8.6e-45	Uncharacterized_ABC_transporter_substrate-binding_lipoprotein_YvrC
MGAJBKAG_00003	B0R5G3^E:6.7e-63	Cobalamin_import_system_permease_protein_BtuC
MGAJBKAG_00004	P23878^E:2.6e-53	Ferric_enterobactin_transport_ATP-binding_protein_FepC
MGAJBKAG_00005	P29930^E:1.9e-22	Cob(I)yrinic_acid_ac-diamide_adenosyltransferase
MGAJBKAG_00006	P73354^E:1.3e-61	Putative_serine_protease_HtrA
MGAJBKAG_00007	O58361^E:1.4e-48	GTP_cyclohydrolase_1_type_2_homolog
MGAJBKAG_00008	P59105^E:9.8e-33	Spore_cortex-lytic_enzyme
MGAJBKAG_00009	Q9RC82^E:6.0e-58	Sporulation_protein_YpeB
MGAJBKAG_00010	P52936^E:2.7e-19	Stage_0_sporulation_protein_A_homolog
MGAJBKAG_00013	O07550^E:3.1e-123	Probable_multidrug_resistance_ABC_transporter_ATP-binding/permease_protein_YheI
MGAJBKAG_00014	O07549^E:1.6e-115	Probable_multidrug_resistance_ABC_transporter_ATP-binding/permease_protein_YheH
MGAJBKAG_00015	Q01265^E:1.8e-72	Uncharacterized_protein_in_HyuA_5'region_(Fragment)
MGAJBKAG_00017	Q46507^E:1.1e-160	NADP-reducing_hydrogenase_subunit_HndC
MGAJBKAG_00018	Q46508^E:2.0e-191	NADP-reducing_hydrogenase_subunit_HndC
MGAJBKAG_00021	Q97ES0^E:0.0e+00	Isoleucine--tRNA_ligase
MGAJBKAG_00022	P9WIY2^E:5.6e-06	Probable_8-oxo-dGTP_diphosphatase_1
MGAJBKAG_00025	O34318^E:4.2e-30	Uncharacterized_protein_YloU
MGAJBKAG_00026	O34751^E:1.7e-121	Uncharacterized_protein_YloV
MGAJBKAG_00027	O34331^E:7.4e-31	Putative_rRNA_methyltransferase_YlbH
MGAJBKAG_00028	Q8R9U9^E:1.1e-54	Phosphopantetheine_adenylyltransferase
MGAJBKAG_00030	O34765^E:5.1e-72	Sporulation_integral_membrane_protein_YlbJ
MGAJBKAG_00031	O34470^E:7.0e-35	Uncharacterized_protein_YlbL
MGAJBKAG_00032	P39800^E:1.6e-08	N-acetylmuramoyl-L-alanine_amidase_XlyA
MGAJBKAG_00034	A4XKH4^E:1.6e-17	50S_ribosomal_protein_L32
MGAJBKAG_00035	O65983^E:3.2e-48	Transcription_factor_FapR
MGAJBKAG_00036	A5D1F0^E:2.9e-89	Phosphate_acyltransferase
MGAJBKAG_00037	Q8R9V7^E:4.2e-109	3-oxoacyl-[acyl-carrier-protein]_synthase_3
MGAJBKAG_00038	P71019^E:9.0e-69	Malonyl_CoA-acyl_carrier_protein_transacylase
MGAJBKAG_00039	Q5HPW0^E:5.4e-61	3-oxoacyl-[acyl-carrier-protein]_reductase_FabG
MGAJBKAG_00040	Q31QV1^E:3.0e-06	Acyl_carrier_protein
MGAJBKAG_00041	O34340^E:5.9e-129	3-oxoacyl-[acyl-carrier-protein]_synthase_2
MGAJBKAG_00042	A5D1H6^E:8.7e-45	Ribonuclease_3
MGAJBKAG_00043	P45693^E:4.2e-29	Stage_V_sporulation_protein_S
MGAJBKAG_00045	Q88WJ9^E:2.6e-108	Chromosome_partition_protein_Smc
MGAJBKAG_00046	P51835^E:5.5e-78	Signal_recognition_particle_receptor_FtsY
MGAJBKAG_00047	P37105^E:1.4e-147	Signal_recognition_particle_protein
MGAJBKAG_00048	Q0AWV4^E:8.9e-22	30S_ribosomal_protein_S16
MGAJBKAG_00049	Q97I96^E:7.6e-14	UPF0109_protein_CA_C1756
MGAJBKAG_00050	A4J666^E:1.8e-29	Ribosome_maturation_factor_RimM
MGAJBKAG_00051	A5D1J4^E:2.0e-82	tRNA_(guanine-N(1)-)-methyltransferase
MGAJBKAG_00052	Q2RJV3^E:1.1e-40	50S_ribosomal_protein_L19
MGAJBKAG_00053	Q51876^E:4.0e-29	Signal_peptidase_I
MGAJBKAG_00054	Q819W8^E:3.3e-65	Ribosome_biogenesis_GTPase_A
MGAJBKAG_00055	A6TRS3^E:2.0e-56	Ribonuclease_HII
MGAJBKAG_00056	Q0S2B2^E:9.0e-25	UPF0102_protein_RHA1_ro06551
MGAJBKAG_00057	P45049^E:2.6e-110	Competence_protein_ComM
MGAJBKAG_00058	P73345^E:4.3e-51	Protein_Smf
MGAJBKAG_00059	Q9KA23^E:3.7e-208	DNA_topoisomerase_1
MGAJBKAG_00060	B0TH93^E:1.3e-145	Methylenetetrahydrofolate--tRNA-(uracil-5-)-methyltransferase_TrmFO
MGAJBKAG_00061	A5D2W6^E:3.2e-76	Tyrosine_recombinase_XerC
MGAJBKAG_00062	Q2RJP6^E:2.8e-67	ATP-dependent_protease_subunit_HslV
MGAJBKAG_00063	A4J5Z5^E:5.9e-170	ATP-dependent_protease_ATPase_subunit_HslU
MGAJBKAG_00064	A9VT66^E:8.4e-73	GTP-sensing_transcriptional_pleiotropic_repressor_CodY
MGAJBKAG_00066	O35028^E:2.0e-21	Putative_spore_germination_protein_YfkR
MGAJBKAG_00067	O34573^E:1.2e-05	Putative_spore_germination_protein_YfkT
MGAJBKAG_00068	P49939^E:2.4e-98	Spore_germination_protein_KA
MGAJBKAG_00069	Q3AB77^E:1.3e-100	30S_ribosomal_protein_S2
MGAJBKAG_00070	A4J5Z2^E:3.0e-73	Elongation_factor_Ts
MGAJBKAG_00071	Q3AB79^E:1.4e-98	Uridylate_kinase
MGAJBKAG_00072	Q0AYK1^E:1.7e-51	Ribosome-recycling_factor
MGAJBKAG_00074	Q8RA26^E:4.2e-70	Isoprenyl_transferase
MGAJBKAG_00075	Q5HPT0^E:5.6e-27	Phosphatidate_cytidylyltransferase
MGAJBKAG_00076	Q04454^E:9.0e-22	UPF0118_membrane_protein_BpOF4_00890
MGAJBKAG_00077	B4SAR7^E:8.5e-109	1-deoxy-D-xylulose_5-phosphate_reductoisomerase
MGAJBKAG_00078	Q65JJ2^E:1.4e-59	Zinc_metalloprotease_RasP
MGAJBKAG_00079	P58667^E:2.4e-108	4-hydroxy-3-methylbut-2-en-1-yl_diphosphate_synthase_(flavodoxin)
MGAJBKAG_00080	Q4L977^E:1.5e-08	44'-diaponeurosporenoate_glycosyltransferase
MGAJBKAG_00081	Q3AF87^E:0.0e+00	Valine--tRNA_ligase
MGAJBKAG_00082	Q05865^E:8.1e-80	Folylpolyglutamate_synthase
MGAJBKAG_00085	P42411^E:5.5e-10	Serine/threonine-protein_kinase_RsbT
MGAJBKAG_00092	Q9I0J8^E:1.5e-27	NADH-quinone_oxidoreductase_subunit_E
MGAJBKAG_00093	Q46507^E:4.9e-136	NADP-reducing_hydrogenase_subunit_HndC
MGAJBKAG_00094	Q46508^E:3.8e-174	NADP-reducing_hydrogenase_subunit_HndC
MGAJBKAG_00095	C0ZCH6^E:3.1e-41	Redox-sensing_transcriptional_repressor_Rex
MGAJBKAG_00096	Q8U194^E:1.3e-82	Sulfide_dehydrogenase_subunit_beta
MGAJBKAG_00097	Q8U195^E:1.0e-137	Sulfide_dehydrogenase_subunit_alpha
MGAJBKAG_00098	Q2RM91^E:1.1e-213	Formate--tetrahydrofolate_ligase
MGAJBKAG_00099	Q52716^E:1.7e-81	Electron_transport_complex_subunit_RnfC
MGAJBKAG_00100	A1WTR8^E:5.8e-52	Electron_transport_complex_subunit_D
MGAJBKAG_00101	B5FCN1^E:3.7e-14	Electron_transport_complex_subunit_G
MGAJBKAG_00102	A8H541^E:4.7e-42	Electron_transport_complex_subunit_E
MGAJBKAG_00103	Q3A7W6^E:6.0e-55	Electron_transport_complex_subunit_A
MGAJBKAG_00104	P0CZ14^E:1.3e-15	Electron_transport_complex_subunit_RnfB
MGAJBKAG_00106	A5F5Y3^E:4.4e-38	FAD:protein_FMN_transferase
MGAJBKAG_00107	A3DBJ9^E:2.7e-42	Maf-like_protein_Cthe_0087
MGAJBKAG_00108	Q2RL23^E:1.9e-64	UPF0758_protein_Moth_0536
MGAJBKAG_00109	Q01465^E:1.7e-105	Rod_shape-determining_protein_MreB
MGAJBKAG_00112	P0AD67^E:2.8e-79	Penicillin-binding_protein_2
MGAJBKAG_00113	Q67SI3^E:1.2e-28	Probable_septum_site-determining_protein_MinC
MGAJBKAG_00114	Q01464^E:9.1e-83	Septum_site-determining_protein_MinD
MGAJBKAG_00115	B8FUT0^E:8.1e-16	Cell_division_topological_specificity_factor
MGAJBKAG_00116	P0ABG8^E:8.3e-58	Rod_shape-determining_protein_RodA
MGAJBKAG_00118	Q57837^E:8.6e-18	Zinc_metalloprotease_MJ0392
MGAJBKAG_00119	Q58376^E:4.2e-46	Uncharacterized_protein_MJ0966
MGAJBKAG_00121	P0A9J2^E:4.2e-109	Ribonuclease_G
MGAJBKAG_00122	Q2RL02^E:2.9e-32	50S_ribosomal_protein_L21
MGAJBKAG_00123	Q3AF53^E:2.0e-29	50S_ribosomal_protein_L27
MGAJBKAG_00124	Q3AF51^E:1.1e-109	GTPase_Obg
MGAJBKAG_00125	Q2RKZ5^E:3.9e-65	Probable_nicotinate-nucleotide_adenylyltransferase
MGAJBKAG_00126	Q44554^E:9.4e-13	Putative_RNA-binding_protein_RbpB
MGAJBKAG_00127	Q02SH2^E:1.0e-19	Ribosomal_silencing_factor_RsfS
MGAJBKAG_00129	A5D416^E:0.0e+00	Leucine--tRNA_ligase
MGAJBKAG_00130	P39694^E:3.7e-21	ComE_operon_protein_1
MGAJBKAG_00131	P39695^E:1.1e-38	ComE_operon_protein_3
MGAJBKAG_00133	Q5WHG9^E:1.4e-15	30S_ribosomal_protein_S20
MGAJBKAG_00134	Q0TNR9^E:1.3e-63	Germination_protease
MGAJBKAG_00138	Q2RKX6^E:6.4e-68	Heat-inducible_transcription_repressor_HrcA
MGAJBKAG_00139	B8I304^E:4.2e-97	Chaperone_protein_DnaJ
MGAJBKAG_00140	P54461^E:1.6e-36	Ribosomal_RNA_small_subunit_methyltransferase_E
MGAJBKAG_00141	P54462^E:1.7e-100	Threonylcarbamoyladenosine_tRNA_methylthiotransferase_MtaB
MGAJBKAG_00142	O66536^E:3.6e-37	Uncharacterized_HIT-like_protein_aq_141
MGAJBKAG_00143	B1I693^E:2.0e-17	30S_ribosomal_protein_S21
MGAJBKAG_00144	P54465^E:9.8e-69	Uncharacterized_protein_YqeZ
MGAJBKAG_00145	B8DZW4^E:1.4e-85	UPF0365_protein_Dtur_0765
MGAJBKAG_00148	P54469^E:1.0e-21	Uncharacterized_protein_YqfD
MGAJBKAG_00149	P46343^E:9.6e-90	PhoH-like_protein
MGAJBKAG_00150	P46344^E:4.5e-100	Cyclic-di-AMP_phosphodiesterase_PgpH
MGAJBKAG_00151	A5D3W2^E:6.6e-25	Endoribonuclease_YbeY
MGAJBKAG_00152	Q05888^E:2.3e-07	Undecaprenol_kinase
MGAJBKAG_00154	C0SPA3^E:3.4e-09	UPF0749_protein_YlxW
MGAJBKAG_00155	P19079^E:1.9e-33	Cytidine_deaminase
MGAJBKAG_00156	B9E5Q7^E:2.5e-109	S-adenosylmethionine:tRNA_ribosyltransferase-isomerase
MGAJBKAG_00157	B8CXG0^E:1.5e-136	Queuine_tRNA-ribosyltransferase
MGAJBKAG_00158	O32052^E:4.3e-12	UPF0092_membrane_protein_YrbF
MGAJBKAG_00162	D2RLC8^E:5.7e-97	Protein_translocase_subunit_SecD
MGAJBKAG_00163	E6W4K9^E:1.9e-49	Protein_translocase_subunit_SecF
MGAJBKAG_00164	O34431^E:4.2e-228	Calcium-transporting_ATPase
MGAJBKAG_00165	O34693^E:1.3e-83	Uncharacterized_protein_YloA
MGAJBKAG_00167	O34441^E:2.1e-56	UPF0701_protein_YloC
MGAJBKAG_00169	B0TGS2^E:1.1e-30	UPF0296_protein_Helmi_20580
MGAJBKAG_00170	Q24TX4^E:6.6e-52	Guanylate_kinase
MGAJBKAG_00171	B1KX63^E:1.7e-09	DNA-directed_RNA_polymerase_subunit_omega
MGAJBKAG_00172	O35033^E:8.9e-98	Probable_coenzyme_A_biosynthesis_bifunctional_protein_CoaBC
MGAJBKAG_00173	P54518^E:1.6e-74	Uncharacterized_peptidase_YqhT
MGAJBKAG_00174	Q2RI92^E:1.4e-69	Elongation_factor_P
MGAJBKAG_00175	Q01367^E:1.5e-71	Stage_III_sporulation_protein_AA
MGAJBKAG_00176	Q01368^E:2.6e-14	Stage_III_sporulation_protein_AB
MGAJBKAG_00178	P49781^E:9.7e-14	Stage_III_sporulation_protein_AD
MGAJBKAG_00179	P49782^E:5.1e-48	Stage_III_sporulation_protein_AE
MGAJBKAG_00181	P49784^E:2.2e-07	Stage_III_sporulation_protein_AG
MGAJBKAG_00183	Q06881^E:2.8e-22	Biotin_carboxyl_carrier_protein_of_acetyl-CoA_carboxylase
MGAJBKAG_00184	P49787^E:4.9e-145	Biotin_carboxylase_1
MGAJBKAG_00185	P54519^E:4.9e-19	Uncharacterized_protein_YqhY
MGAJBKAG_00188	B0TEI6^E:5.4e-31	N_utilization_substance_protein_B_homolog
MGAJBKAG_00189	B8D2H9^E:3.3e-100	Exodeoxyribonuclease_7_large_subunit
MGAJBKAG_00190	A0LI55^E:3.1e-10	Exodeoxyribonuclease_7_small_subunit
MGAJBKAG_00191	P34802^E:1.2e-46	Heterodimeric_geranylgeranyl_pyrophosphate_synthase_large_subunit_1_chloroplastic
MGAJBKAG_00193	A5D2Z6^E:8.2e-194	1-deoxy-D-xylulose-5-phosphate_synthase
MGAJBKAG_00194	P19672^E:3.1e-65	Putative_rRNA_methyltransferase_YqxC
MGAJBKAG_00195	A5D2Z8^E:7.5e-67	NAD_kinase
MGAJBKAG_00196	A5D300^E:3.5e-37	Arginine_repressor
MGAJBKAG_00197	P17894^E:3.1e-104	DNA_repair_protein_RecN
MGAJBKAG_00198	O87386^E:1.7e-06	Sarcosine_oxidase_subunit_alpha
MGAJBKAG_00199	Q59160^E:2.6e-27	Opine_oxidase_subunit_A
MGAJBKAG_00201	Q92XP4^E:6.0e-12	Opine_oxidase_subunit_A
MGAJBKAG_00202	Q9UI17^E:1.7e-40	Dimethylglycine_dehydrogenase_mitochondrial
MGAJBKAG_00204	Q56303^E:3.7e-135	Tungsten-containing_formaldehyde_ferredoxin_oxidoreductase
MGAJBKAG_00206	P63884^E:4.1e-18	N-acetylmuramoyl-L-alanine_amidase_AmiC
MGAJBKAG_00207	Q00758^E:1.0e-48	Stage_V_sporulation_protein_B
MGAJBKAG_00209	O85691^E:3.6e-55	Electron_transfer_flavoprotein_subunit_beta
MGAJBKAG_00210	P71153^E:3.2e-85	Electron_transfer_flavoprotein_subunit_alpha
MGAJBKAG_00211	P94535^E:3.6e-90	Glycolate_oxidase_subunit_GlcD
MGAJBKAG_00212	A4J5Q8^E:1.4e-144	tRNA-2-methylthio-N(6)-dimethylallyladenosine_synthase
MGAJBKAG_00213	Q67NK1^E:7.0e-220	DNA_mismatch_repair_protein_MutS
MGAJBKAG_00214	Q67NL0^E:1.6e-103	DNA_mismatch_repair_protein_MutL
MGAJBKAG_00215	A8MFD2^E:4.2e-74	tRNA_dimethylallyltransferase
MGAJBKAG_00216	Q0AYA9^E:1.4e-18	RNA-binding_protein_Hfq
MGAJBKAG_00217	P49939^E:1.7e-110	Spore_germination_protein_KA
MGAJBKAG_00221	Q5KVK2^E:1.9e-94	Methionine_import_ATP-binding_protein_MetN
MGAJBKAG_00222	Q9KTJ6^E:1.2e-51	Probable_D-methionine_transport_system_permease_protein_MetI
MGAJBKAG_00223	Q9KTJ7^E:5.3e-54	Probable_D-methionine-binding_lipoprotein_MetQ
MGAJBKAG_00224	Q89FG1^E:4.5e-13	Coenzyme_PQQ_synthesis_protein_E
MGAJBKAG_00225	Q3AF13^E:1.4e-256	Elongation_factor_4
MGAJBKAG_00226	P54304^E:1.2e-61	Oxygen-independent_coproporphyrinogen-III_oxidase-like_protein_YqeR
MGAJBKAG_00227	Q5JJB8^E:5.9e-68	Probable_6-oxopurine_nucleoside_phosphorylase
MGAJBKAG_00228	Q8FEF0^E:1.1e-24	L-fuculose_phosphate_aldolase
MGAJBKAG_00229	P27643^E:1.9e-74	Stage_V_sporulation_protein_K
MGAJBKAG_00230	B0TBW1^E:8.2e-07	GTPase_Obg
MGAJBKAG_00233	P94479^E:1.1e-101	Uncharacterized_protein_YnbB
MGAJBKAG_00234	B9E1Y4^E:1.2e-40	S-adenosylmethionine_decarboxylase_proenzyme
MGAJBKAG_00238	A5D2D8^E:2.8e-70	GTP_cyclohydrolase_1
MGAJBKAG_00239	Q81SW4^E:1.8e-164	Stage_IV_sporulation_protein_A
MGAJBKAG_00240	P0A3H2^E:4.7e-23	DNA-binding_protein_HU
MGAJBKAG_00241	Q50568^E:1.9e-51	Probable_formate_transporter
MGAJBKAG_00243	A1RZ22^E:5.6e-17	Acylphosphatase
MGAJBKAG_00244	O34731^E:2.6e-39	Uncharacterized_NTE_family_protein_YlbK
MGAJBKAG_00246	Q8R890^E:1.6e-43	Tyrosine_recombinase_XerC-like
MGAJBKAG_00262	P65954^E:1.4e-05	DNA_repair_protein_RadA
MGAJBKAG_00267	Q8R890^E:2.6e-40	Tyrosine_recombinase_XerC-like
MGAJBKAG_00271	P96631^E:1.0e-10	HTH-type_transcriptional_regulator_ImmR
MGAJBKAG_00277	P26482^E:1.2e-50	Protein_FixA
MGAJBKAG_00279	Q9YGA6^E:5.4e-86	Trehalose/maltose_import_ATP-binding_protein_MalK
MGAJBKAG_00280	O58760^E:2.0e-17	Probable_ABC_transporter_permease_protein_PH1036
MGAJBKAG_00281	Q57IS1^E:2.2e-16	sn-glycerol-3-phosphate_transport_system_permease_protein_UgpA
MGAJBKAG_00283	P59787^E:3.4e-34	Transposase_for_insertion_sequence_element_IS256_in_transposon_Tn4001
MGAJBKAG_00284	P59787^E:7.7e-54	Transposase_for_insertion_sequence_element_IS256_in_transposon_Tn4001
MGAJBKAG_00285	O05797^E:1.6e-09	Transcriptional_regulatory_protein_MoaR1
MGAJBKAG_00287	P70961^E:2.7e-15	Uncharacterized_protein_YwmD
MGAJBKAG_00289	Q895U7^E:4.3e-52	Phosphoribosylaminoimidazole-succinocarboxamide_synthase
MGAJBKAG_00290	Q8U2E4^E:5.5e-57	Sulfhydrogenase_1_subunit_gamma
MGAJBKAG_00291	Q8U2E5^E:3.3e-38	Sulfhydrogenase_1_subunit_beta
MGAJBKAG_00292	Q50570^E:1.3e-30	Formate_dehydrogenase_subunit_beta
MGAJBKAG_00293	Q00405^E:9.0e-44	F420-non-reducing_hydrogenase_vhc_iron-sulfur_subunit_D
MGAJBKAG_00294	Q50756^E:4.1e-121	CoB--CoM_heterodisulfide_reductase_iron-sulfur_subunit_A
MGAJBKAG_00295	Q50781^E:2.3e-38	F420-non-reducing_hydrogenase_iron-sulfur_subunit_D
MGAJBKAG_00296	Q50756^E:5.6e-193	CoB--CoM_heterodisulfide_reductase_iron-sulfur_subunit_A
MGAJBKAG_00297	Q58273^E:1.8e-60	CoB--CoM_heterodisulfide_reductase_subunit_B_2
MGAJBKAG_00298	O27906^E:3.8e-24	CoB--CoM_heterodisulfide_reductase_iron-sulfur_subunit_C
MGAJBKAG_00299	O67192^E:1.1e-28	Glycine_cleavage_system_H_protein_4
MGAJBKAG_00301	Q9KH71^E:2.4e-107	Pyrophosphate--fructose_6-phosphate_1-phosphotransferase
MGAJBKAG_00302	P13243^E:5.4e-65	Probable_fructose-bisphosphate_aldolase
MGAJBKAG_00304	Q02499^E:2.1e-122	Pyruvate_kinase
MGAJBKAG_00305	B8D1K5^E:9.6e-106	ATP-dependent_6-phosphofructokinase
MGAJBKAG_00306	B7GGT0^E:4.3e-104	Acetyl-coenzyme_A_carboxylase_carboxyl_transferase_subunit_alpha
MGAJBKAG_00307	A4J6X2^E:3.8e-90	Acetyl-coenzyme_A_carboxylase_carboxyl_transferase_subunit_beta
MGAJBKAG_00309	O51526^E:4.0e-273	DNA_polymerase_III_subunit_alpha
MGAJBKAG_00317	Q2RJE3^E:9.0e-153	Glutamate--tRNA_ligase
MGAJBKAG_00320	A5D1G6^E:3.9e-134	5-methylthioadenosine/S-adenosylhomocysteine_deaminase
MGAJBKAG_00322	Q9KIT1^E:3.1e-24	Flavoredoxin
MGAJBKAG_00324	Q8NSN2^E:1.5e-24	Methionine_import_ATP-binding_protein_MetN
MGAJBKAG_00325	Q9ZDG1^E:5.0e-32	Uncharacterized_protein_RP368
MGAJBKAG_00327	O59579^E:1.1e-09	Uncharacterized_HTH-type_transcriptional_regulator_PH1916
MGAJBKAG_00328	A1JN04^E:7.5e-39	Multidrug_resistance_protein_MdtG
MGAJBKAG_00329	B1I4F5^E:6.5e-175	Glycogen_synthase
MGAJBKAG_00330	Q9FK51^E:4.9e-65	ADP-glucose_phosphorylase
MGAJBKAG_00331	O28082^E:7.6e-38	Uncharacterized_protein_AF_2201
MGAJBKAG_00332	Q58722^E:4.3e-34	Uncharacterized_GTP-binding_protein_MJ1326
MGAJBKAG_00333	Q9YGA7^E:7.0e-109	Maltodextrin_phosphorylase
MGAJBKAG_00334	Q8X8Q3^E:2.0e-25	Uncharacterized_protein_YdaM
MGAJBKAG_00335	Q88BD4^E:4.4e-112	Phosphomannomutase/phosphoglucomutase
MGAJBKAG_00336	O29470^E:2.3e-24	Uncharacterized_transporter_AF_0788
MGAJBKAG_00337	Q3AD35^E:3.1e-174	Aspartyl/glutamyl-tRNA(Asn/Gln)_amidotransferase_subunit_B
MGAJBKAG_00338	Q2RGY4^E:6.2e-165	Glutamyl-tRNA(Gln)_amidotransferase_subunit_A
MGAJBKAG_00339	Q3AD37^E:7.1e-17	Aspartyl/glutamyl-tRNA(Asn/Gln)_amidotransferase_subunit_C
MGAJBKAG_00340	B0K3S1^E:3.1e-212	DNA_ligase
MGAJBKAG_00341	O34580^E:4.9e-203	ATP-dependent_DNA_helicase_PcrA
MGAJBKAG_00342	P15263^E:3.7e-72	Pleiotropic_regulatory_protein
MGAJBKAG_00343	Q57772^E:1.4e-112	Putative_permease_MJ0326
MGAJBKAG_00344	Q2RGP2^E:1.5e-119	GMP_synthase_[glutamine-hydrolyzing]
MGAJBKAG_00345	P37472^E:3.2e-55	Hypoxanthine-guanine_phosphoribosyltransferase
MGAJBKAG_00346	Q9PW38^E:6.2e-35	Gephyrin
MGAJBKAG_00347	A5CZ07^E:3.1e-47	Cyclic_pyranopterin_monophosphate_synthase_accessory_protein
MGAJBKAG_00348	B0TI16^E:2.1e-84	Cyclic_pyranopterin_monophosphate_synthase
MGAJBKAG_00349	Q58296^E:1.6e-93	Putative_molybdopterin_biosynthesis_protein_MJ0886
MGAJBKAG_00350	Q58296^E:3.0e-61	Putative_molybdopterin_biosynthesis_protein_MJ0886
MGAJBKAG_00351	Q5JEB0^E:5.2e-40	Molybdate/tungstate_import_ATP-binding_protein_WtpC
MGAJBKAG_00352	Q93KD5^E:6.1e-35	Tungstate_uptake_system_permease_protein_TupB
MGAJBKAG_00353	Q93KD6^E:4.5e-64	Tungstate-binding_protein_TupA
MGAJBKAG_00354	C0QYX7^E:6.1e-21	Uncharacterized_protein_BHWA1_00569
MGAJBKAG_00355	Q8R8M3^E:8.0e-41	Probable_2-phosphosulfolactate_phosphatase
MGAJBKAG_00356	Q8ENF3^E:1.2e-25	Transcriptional_regulator_LytR
MGAJBKAG_00357	Q18CP0^E:6.2e-108	tRNA_N6-adenosine_threonylcarbamoyltransferase
MGAJBKAG_00358	O05517^E:3.5e-29	Putative_ribosomal-protein-alanine_acetyltransferase
MGAJBKAG_00359	O05516^E:2.2e-35	tRNA_threonylcarbamoyladenosine_biosynthesis_protein_TsaB
MGAJBKAG_00360	O83845^E:1.0e-23	tRNA_threonylcarbamoyladenosine_biosynthesis_protein_TsaE
MGAJBKAG_00361	Q9CE00^E:5.2e-37	Putative_glutamine_amidotransferase-like_protein_YvdE
MGAJBKAG_00362	P96622^E:1.6e-39	Endoribonuclease_EndoA
MGAJBKAG_00364	Q65K99^E:7.7e-21	Putative_LD-transpeptidase_YkuD
MGAJBKAG_00365	Q1PSI9^E:4.4e-36	L-idonate_5-dehydrogenase
MGAJBKAG_00366	B0KC20^E:8.3e-91	8-amino-7-oxononanoate_synthase
MGAJBKAG_00367	D4GYG7^E:6.2e-11	Glycosyltransferase_AglE
MGAJBKAG_00369	B2RLI7^E:1.2e-08	Lipid_A_1-phosphatase
MGAJBKAG_00370	Q9KDV3^E:2.3e-99	UDP-glucose_4-epimerase
MGAJBKAG_00375	Q01969^E:5.7e-09	Outer_membrane_protein_alpha
MGAJBKAG_00377	Q5SH37^E:1.1e-12	S-layer_protein
MGAJBKAG_00378	Q05070^E:1.2e-11	Uncharacterized_protein_alr4393
MGAJBKAG_00380	P33982^E:1.2e-76	Probable_ABC_transporter_ATP-binding_protein_AZC_3926
MGAJBKAG_00384	Q84JH5^E:1.7e-31	Probable_mannose-1-phosphate_guanylyltransferase_1
MGAJBKAG_00385	Q2LVL0^E:2.3e-126	Lipid_A_export_ATP-binding/permease_protein_MsbA
MGAJBKAG_00386	C0QR27^E:5.8e-08	Lipid-A-disaccharide_synthase
MGAJBKAG_00387	Q2LVL8^E:4.0e-68	Lipid-A-disaccharide_synthase
MGAJBKAG_00389	A0LPR7^E:6.0e-29	Acyl-[acyl-carrier-protein]--UDP-N-acetylglucosamine_O-acyltransferase
MGAJBKAG_00390	A4J952^E:1.8e-43	3-hydroxyacyl-[acyl-carrier-protein]_dehydratase_FabZ
MGAJBKAG_00391	Q3A225^E:1.3e-50	UDP-3-O-acyl-N-acetylglucosamine_deacetylase
MGAJBKAG_00392	P10346^E:6.8e-48	Glutamine_transport_ATP-binding_protein_GlnQ
MGAJBKAG_00400	Q3A555^E:8.5e-41	UDP-3-O-acylglucosamine_N-acyltransferase
MGAJBKAG_00406	O31980^E:4.9e-11	SPBc2_prophage-derived_uncharacterized_protein_YomE
MGAJBKAG_00407	P39751^E:6.4e-105	MreB-like_protein
MGAJBKAG_00408	P15281^E:4.8e-17	Stage_III_sporulation_protein_D
MGAJBKAG_00409	P71044^E:5.0e-14	Stage_II_sporulation_protein_Q
MGAJBKAG_00410	P13251^E:3.5e-42	Stage_II_sporulation_protein_D
MGAJBKAG_00411	Q3A949^E:1.1e-133	UDP-N-acetylglucosamine_1-carboxyvinyltransferase_2
MGAJBKAG_00412	P45360^E:3.0e-119	Putative_UDP-N-acetylglucosamine_2-epimerase
MGAJBKAG_00413	O34753^E:3.0e-41	Probable_undecaprenyl-phosphate_N-acetylglucosaminyl_1-phosphate_transferase
MGAJBKAG_00414	O43012^E:7.0e-27	Deoxycytidylate_deaminase
MGAJBKAG_00415	B8FZ68^E:1.2e-90	Uracil_phosphoribosyltransferase
MGAJBKAG_00416	P39155^E:6.8e-18	Protein-arginine-phosphatase
MGAJBKAG_00417	Q9UYB2^E:6.9e-78	Threonylcarbamoyl-AMP_synthase
MGAJBKAG_00418	A9WBM9^E:4.2e-44	Release_factor_glutamine_methyltransferase
MGAJBKAG_00419	Q2RFW0^E:4.1e-131	Peptide_chain_release_factor_1
MGAJBKAG_00420	P54515^E:3.8e-37	Uncharacterized_protein_YqhQ
MGAJBKAG_00421	A5CYC5^E:4.8e-23	50S_ribosomal_protein_L31
MGAJBKAG_00423	P32010^E:6.6e-39	Daunorubicin/doxorubicin_resistance_ATP-binding_protein_DrrA
MGAJBKAG_00424	Q05627^E:8.2e-26	Uncharacterized_protein_Cbei_0202
MGAJBKAG_00426	A5D2C2^E:4.8e-174	Asparagine--tRNA_ligase
MGAJBKAG_00428	Q9KGN8^E:4.2e-182	Inosine-5'-monophosphate_dehydrogenase
MGAJBKAG_00429	P44542^E:1.1e-32	Sialic_acid-binding_periplasmic_protein_SiaP
MGAJBKAG_00431	Q9KR66^E:2.0e-79	Sialic_acid_TRAP_transporter_large_permease_protein_SiaM
MGAJBKAG_00432	Q46505^E:7.0e-37	NADP-reducing_hydrogenase_subunit_HndA
MGAJBKAG_00433	Q46508^E:4.2e-165	NADP-reducing_hydrogenase_subunit_HndC
MGAJBKAG_00434	Q46507^E:5.1e-169	NADP-reducing_hydrogenase_subunit_HndC
MGAJBKAG_00437	Q06065^E:3.0e-105	Acetoacetate_metabolism_regulatory_protein_AtoC
MGAJBKAG_00438	Q06067^E:2.4e-46	Signal_transduction_histidine-protein_kinase_AtoS
MGAJBKAG_00439	Q8RCT3^E:3.4e-81	Pseudouridine-5'-phosphate_glycosidase
MGAJBKAG_00440	P36945^E:1.9e-18	Ribokinase
MGAJBKAG_00441	B8B7C5^E:2.2e-36	Peroxisomal_(S)-2-hydroxy-acid_oxidase_GLO5
MGAJBKAG_00447	Q5L3X4^E:5.9e-74	Recombination_protein_RecR
MGAJBKAG_00448	A5D6B2^E:3.3e-31	Nucleoid-associated_protein_PTH_0052
MGAJBKAG_00449	P09122^E:2.7e-88	DNA_polymerase_III_subunit_gamma/tau
MGAJBKAG_00452	P21335^E:6.6e-43	tRNA-specific_adenosine_deaminase
MGAJBKAG_00455	P80859^E:2.3e-161	6-phosphogluconate_dehydrogenase_NADP(+)-dependent_decarboxylating
MGAJBKAG_00457	P12011^E:1.3e-55	Gluconokinase
MGAJBKAG_00458	O34896^E:9.7e-72	Uncharacterized_oxidoreductase_UxuB
MGAJBKAG_00465	O32222^E:1.3e-17	Copper-sensing_transcriptional_repressor_CsoR
MGAJBKAG_00466	O32220^E:2.1e-210	Copper-exporting_P-type_ATPase_A
MGAJBKAG_00469	G3KIM5^E:9.4e-56	Activator_of_lactoyl-CoA_dehydratase_(Fragment)
MGAJBKAG_00472	Q92W60^E:7.2e-90	Ribose_import_ATP-binding_protein_RbsA_2
MGAJBKAG_00473	O83057^E:7.6e-27	Uncharacterized_protein_TP_0013
MGAJBKAG_00474	Q9X1G6^E:1.5e-18	Riboflavin_transporter_RibU
MGAJBKAG_00476	A6TP80^E:4.5e-130	Arsenical-resistance_protein_Acr3
MGAJBKAG_00480	P30338^E:6.2e-17	Arsenical_resistance_operon_repressor
MGAJBKAG_00482	Q9V099^E:1.4e-19	Rubredoxin
MGAJBKAG_00483	P30820^E:1.2e-21	Nigerythrin
MGAJBKAG_00485	Q8R0N6^E:4.7e-12	Hydroxyacid-oxoacid_transhydrogenase_mitochondrial
MGAJBKAG_00486	O06981^E:2.3e-34	Uncharacterized_ABC_transporter_permease_YvcS
MGAJBKAG_00487	P42423^E:5.5e-61	ABC_transporter_ATP-binding_protein_YxdL
MGAJBKAG_00488	O06979^E:2.1e-28	Sensor_histidine_kinase_YvcQ
MGAJBKAG_00489	Q9K621^E:2.2e-53	Sensory_transduction_protein_BceR
MGAJBKAG_00490	Q2RLC7^E:3.4e-46	Sugar_fermentation_stimulation_protein_homolog
MGAJBKAG_00491	P33395^E:1.0e-09	Protein_rrf2
MGAJBKAG_00492	A0LNW5^E:5.9e-185	Hydroxylamine_reductase
MGAJBKAG_00493	O28720^E:3.7e-14	Uncharacterized_transporter_AF_1552
MGAJBKAG_00495	P53425^E:1.8e-51	Uncharacterized_aminopeptidase_ML1167
MGAJBKAG_00497	O32107^E:6.3e-22	Uncharacterized_membrane_protein_YuiD
MGAJBKAG_00498	O26953^E:1.7e-117	Uncharacterized_protein_MTH_867
MGAJBKAG_00502	Q9L3B0^E:2.5e-19	Coenzyme_PQQ_synthesis_protein_E
MGAJBKAG_00503	B1I494^E:5.1e-279	ATP-dependent_helicase/deoxyribonuclease_subunit_B
MGAJBKAG_00504	A4J4E3^E:4.7e-297	ATP-dependent_helicase/nuclease_subunit_A
MGAJBKAG_00506	O32074^E:2.2e-26	Thiamine_transporter_ThiT
MGAJBKAG_00507	Q05709^E:1.3e-44	D-specific_alpha-keto_acid_dehydrogenase
MGAJBKAG_00508	Q2RL95^E:4.9e-209	Adenine_deaminase
MGAJBKAG_00510	P75830^E:1.9e-09	Macrolide_export_protein_MacA
MGAJBKAG_00511	Q9WYI7^E:3.0e-72	Uncharacterized_ABC_transporter_ATP-binding_protein_TM_0352
MGAJBKAG_00512	Q7M8U0^E:4.7e-59	Macrolide_export_ATP-binding/permease_protein_MacB
MGAJBKAG_00513	A6T515^E:8.1e-23	Cysteine/O-acetylserine_efflux_protein
MGAJBKAG_00514	P37475^E:1.0e-69	Stage_II_sporulation_protein_E
MGAJBKAG_00515	Q8R7K9^E:1.9e-84	tRNA(Ile)-lysidine_synthase
MGAJBKAG_00516	B0K5A3^E:3.5e-200	ATP-dependent_zinc_metalloprotease_FtsH_1
MGAJBKAG_00517	Q67JH5^E:3.7e-243	Urocanate_hydratase
MGAJBKAG_00518	P45003^E:7.6e-16	Anaerobic_dimethyl_sulfoxide_reductase_chain_B
MGAJBKAG_00519	Q9V035^E:2.6e-186	Tungsten-containing_aldehyde_ferredoxin_oxidoreductase
MGAJBKAG_00521	Q9L4M8^E:3.4e-34	Rubredoxin-NAD(+)_reductase
MGAJBKAG_00522	O32119^E:2.6e-16	Putative_nitrogen_fixation_protein_YutI
MGAJBKAG_00523	Q9ZNI1^E:1.1e-06	Probable_cell_wall_hydrolase_LytN
MGAJBKAG_00524	Q8R8N9^E:7.1e-14	Protein_TTE1956
MGAJBKAG_00525	Q9X079^E:1.8e-80	UPF0192_protein_TM_0984
MGAJBKAG_00526	Q9WZS2^E:5.4e-59	Probable_multidrug_resistance_protein_NorM
MGAJBKAG_00527	Q9HI70^E:9.6e-187	Vitamin_B12-dependent_ribonucleoside-diphosphate_reductase
MGAJBKAG_00529	Q9I2A8^E:2.0e-142	Acetyl-CoA_acetyltransferase
MGAJBKAG_00532	P35150^E:2.3e-53	D-alanyl-D-alanine_carboxypeptidase_DacB
MGAJBKAG_00533	P50971^E:1.5e-81	Thioredoxin_reductase
MGAJBKAG_00535	Q57675^E:7.1e-60	V-type_ATP_synthase_subunit_I
MGAJBKAG_00536	P43457^E:1.0e-28	V-type_sodium_ATPase_subunit_K
MGAJBKAG_00537	B0K8F1^E:2.9e-17	V-type_proton_ATPase_subunit_E
MGAJBKAG_00538	P43456^E:9.0e-19	V-type_sodium_ATPase_subunit_C
MGAJBKAG_00539	Q8RI76^E:1.2e-17	V-type_ATP_synthase_subunit_F
MGAJBKAG_00540	B1IJM8^E:8.1e-241	V-type_ATP_synthase_alpha_chain
MGAJBKAG_00541	B0K5I9^E:2.8e-212	V-type_ATP_synthase_beta_chain
MGAJBKAG_00542	A3DHP2^E:3.5e-53	V-type_ATP_synthase_subunit_D
MGAJBKAG_00543	O86835^E:1.8e-77	Uncharacterized_zinc_protease_SCO5738
MGAJBKAG_00544	A4J9D2^E:2.7e-156	Arginine--tRNA_ligase
MGAJBKAG_00545	Q3ADL7^E:6.2e-13	UPF0173_metal-dependent_hydrolase_CHY_0920
MGAJBKAG_00546	Q3AFT7^E:3.3e-212	CTP_synthase
MGAJBKAG_00547	Q03222^E:1.1e-146	Transcription_termination_factor_Rho
MGAJBKAG_00548	O28052^E:2.0e-21	UPF0104_membrane_protein_AF_2231
MGAJBKAG_00549	P19220^E:1.2e-22	Methylated-DNA--protein-cysteine_methyltransferase_inducible
MGAJBKAG_00550	C3W947^E:5.7e-27	Transcriptional_regulator_CtsR
MGAJBKAG_00551	P37569^E:4.2e-31	Protein-arginine_kinase_activator_protein
MGAJBKAG_00552	Q67JN4^E:2.8e-103	Protein-arginine_kinase
MGAJBKAG_00553	Q8EU05^E:2.2e-295	Chaperone_protein_ClpB
MGAJBKAG_00555	D5WQ56^E:1.4e-17	Octanoyltransferase_LipM
MGAJBKAG_00556	P37572^E:3.4e-146	DNA_repair_protein_RadA
MGAJBKAG_00558	P9WJG2^E:3.7e-39	RNA_polymerase-binding_transcription_factor_CarD
MGAJBKAG_00559	Q06754^E:4.0e-84	Uncharacterized_PIN_and_TRAM-domain_containing_protein_YacL
MGAJBKAG_00560	B1I0S9^E:3.0e-80	Bifunctional_enzyme_IspD/IspF
MGAJBKAG_00561	P50100^E:1.2e-10	Uncharacterized_protein_MK0525
MGAJBKAG_00562	Q3A9N9^E:5.8e-139	Glutamate--tRNA_ligase
MGAJBKAG_00563	A5D5M0^E:1.4e-140	Cysteine--tRNA_ligase
MGAJBKAG_00564	Q890M5^E:9.6e-21	Mini-ribonuclease_3
MGAJBKAG_00565	Q8XHQ7^E:5.2e-63	Flavin-dependent_thymidylate_synthase
MGAJBKAG_00566	Q06753^E:1.6e-57	Putative_TrmH_family_tRNA/rRNA_methyltransferase_YacO
MGAJBKAG_00567	P02964^E:1.7e-82	RNA_polymerase_sigma-H_factor
MGAJBKAG_00571	Q1QUN2^E:3.2e-45	Solute-binding_protein_Csal_2479
MGAJBKAG_00573	P40800^E:1.4e-69	Uncharacterized_protein_YgiK
MGAJBKAG_00574	Q9KAX0^E:1.0e-84	4-deoxy-L-threo-5-hexosulose-uronate_ketol-isomerase
MGAJBKAG_00576	P0AB69^E:8.9e-81	NAD(P)_transhydrogenase_subunit_beta
MGAJBKAG_00577	Q9ALA2^E:5.6e-12	NAD(P)_transhydrogenase_subunit_alpha
MGAJBKAG_00578	Q2RSB2^E:1.8e-79	NAD(P)_transhydrogenase_subunit_alpha_part_1
MGAJBKAG_00582	P35874^E:6.5e-07	Protein_translocase_subunit_SecE
MGAJBKAG_00583	Q06795^E:3.7e-61	Transcription_termination/antitermination_protein_NusG
MGAJBKAG_00584	Q2JFI9^E:1.8e-48	50S_ribosomal_protein_L11
MGAJBKAG_00585	Q2RFN6^E:3.0e-90	50S_ribosomal_protein_L1
MGAJBKAG_00586	B2A4C8^E:6.5e-45	50S_ribosomal_protein_L10
MGAJBKAG_00587	A0L5W5^E:2.9e-34	50S_ribosomal_protein_L7/L12
MGAJBKAG_00588	Q67JT3^E:0.0e+00	DNA-directed_RNA_polymerase_subunit_beta
MGAJBKAG_00589	A5D5I3^E:0.0e+00	DNA-directed_RNA_polymerase_subunit_beta'
MGAJBKAG_00590	A8F978^E:2.3e-16	Putative_ribosomal_protein_L7Ae-like
MGAJBKAG_00591	A3DIZ7^E:1.0e-53	30S_ribosomal_protein_S12
MGAJBKAG_00592	Q8R7V0^E:5.4e-59	30S_ribosomal_protein_S7
MGAJBKAG_00593	Q2RFP4^E:1.4e-279	Elongation_factor_G
MGAJBKAG_00594	Q8R7T8^E:5.8e-198	Elongation_factor_Tu-B
MGAJBKAG_00595	B8G1W5^E:8.8e-42	30S_ribosomal_protein_S10
MGAJBKAG_00596	Q3A9R6^E:2.2e-82	50S_ribosomal_protein_L3
MGAJBKAG_00597	B1I1I9^E:2.9e-60	50S_ribosomal_protein_L4
MGAJBKAG_00598	Q3A9R8^E:3.7e-26	50S_ribosomal_protein_L23
MGAJBKAG_00599	A5D5J3^E:1.8e-113	50S_ribosomal_protein_L2
MGAJBKAG_00600	A5D5J4^E:9.0e-41	30S_ribosomal_protein_S19
MGAJBKAG_00601	Q67JU8^E:3.5e-31	50S_ribosomal_protein_L22
MGAJBKAG_00602	Q250M6^E:4.5e-72	30S_ribosomal_protein_S3
MGAJBKAG_00603	B0TC63^E:1.9e-58	50S_ribosomal_protein_L16
MGAJBKAG_00604	B2A4E7^E:1.1e-19	50S_ribosomal_protein_L29
MGAJBKAG_00605	B1I1J7^E:4.3e-26	30S_ribosomal_protein_S17
MGAJBKAG_00606	Q2RFQ7^E:1.2e-48	50S_ribosomal_protein_L14
MGAJBKAG_00607	Q3A9S7^E:7.3e-31	50S_ribosomal_protein_L24
MGAJBKAG_00608	C0ZIJ2^E:9.4e-71	50S_ribosomal_protein_L5
MGAJBKAG_00609	Q8R7W7^E:3.0e-21	30S_ribosomal_protein_S14_type_Z
MGAJBKAG_00610	Q3A9T0^E:4.4e-54	30S_ribosomal_protein_S8
MGAJBKAG_00611	B8G1Y1^E:1.6e-59	50S_ribosomal_protein_L6
MGAJBKAG_00612	Q3A9T2^E:1.6e-37	50S_ribosomal_protein_L18
MGAJBKAG_00613	Q9Z9J7^E:2.1e-56	30S_ribosomal_protein_S5
MGAJBKAG_00614	Q5L3S1^E:1.3e-13	50S_ribosomal_protein_L30
MGAJBKAG_00615	B0KCL8^E:3.0e-35	50S_ribosomal_protein_L15
MGAJBKAG_00616	P38375^E:4.4e-100	Protein_translocase_subunit_SecY
MGAJBKAG_00617	O29581^E:2.1e-69	Adenylate_kinase
MGAJBKAG_00618	P50614^E:5.3e-80	Methionine_aminopeptidase
MGAJBKAG_00620	O50630^E:2.2e-31	Translation_initiation_factor_IF-1
MGAJBKAG_00621	B1I1M4^E:3.5e-45	30S_ribosomal_protein_S13
MGAJBKAG_00622	Q5WLN6^E:2.8e-53	30S_ribosomal_protein_S11
MGAJBKAG_00623	A5D5E8^E:5.3e-78	30S_ribosomal_protein_S4
MGAJBKAG_00624	B8G1Z4^E:1.1e-119	DNA-directed_RNA_polymerase_subunit_alpha
MGAJBKAG_00625	Q39XX8^E:1.3e-30	50S_ribosomal_protein_L17
MGAJBKAG_00626	Q8R7Y4^E:2.0e-102	Energy-coupling_factor_transporter_ATP-binding_protein_EcfA1
MGAJBKAG_00627	A0PXX8^E:5.8e-99	Energy-coupling_factor_transporter_ATP-binding_protein_EcfA2
MGAJBKAG_00628	D9RZP4^E:7.4e-85	Energy-coupling_factor_transporter_transmembrane_protein_EcfT
MGAJBKAG_00629	B0KCN3^E:1.2e-62	tRNA_pseudouridine_synthase_A
MGAJBKAG_00630	Q67JX6^E:6.4e-54	50S_ribosomal_protein_L13
MGAJBKAG_00631	A5D5F7^E:4.4e-41	30S_ribosomal_protein_S9
MGAJBKAG_00633	P52046^E:2.1e-58	Short-chain-enoyl-CoA_hydratase
MGAJBKAG_00634	A5G7Y9^E:4.1e-68	NH(3)-dependent_NAD(+)_synthetase
MGAJBKAG_00635	Q58292^E:4.3e-40	Probable_S-adenosylmethionine-dependent_methyltransferase_MJ0882
MGAJBKAG_00636	P50864^E:3.4e-34	Germination-specific_N-acetylmuramoyl-L-alanine_amidase
MGAJBKAG_00637	Q8R8N9^E:6.8e-110	Protein_TTE1956
MGAJBKAG_00638	Q58218^E:8.5e-86	Uncharacterized_protein_MJ0808
MGAJBKAG_00639	P46797^E:1.4e-10	Ferredoxin
MGAJBKAG_00641	B0TCA6^E:6.5e-92	N-acetyl-gamma-glutamyl-phosphate_reductase
MGAJBKAG_00642	Q3A9W1^E:3.4e-108	Arginine_biosynthesis_bifunctional_protein_ArgJ
MGAJBKAG_00643	A5D506^E:8.6e-90	Acetylglutamate_kinase
MGAJBKAG_00644	Q8R7C1^E:1.2e-118	Acetylornithine_aminotransferase
MGAJBKAG_00645	Q5JI16^E:1.7e-107	Ornithine_carbamoyltransferase
MGAJBKAG_00648	P94360^E:3.3e-115	Maltodextrin_import_ATP-binding_protein_MsmX
MGAJBKAG_00649	P0A4E1^E:4.4e-55	Glucokinase
MGAJBKAG_00651	A2RKV5^E:1.4e-09	Niacin_transporter_NiaX
MGAJBKAG_00652	P9WMZ0^E:1.1e-22	Capsular_glucan_synthase
MGAJBKAG_00654	P58764^E:1.6e-11	Tyrosine-protein_kinase_etk
MGAJBKAG_00657	P96717^E:2.8e-34	Tyrosine-protein_phosphatase_YwqE
MGAJBKAG_00658	P96716^E:1.1e-39	Tyrosine-protein_kinase_YwqD
MGAJBKAG_00659	Q8XC28^E:7.7e-11	Tyrosine-protein_kinase_etk
MGAJBKAG_00661	P39853^E:3.2e-129	Capsular_polysaccharide_biosynthesis_protein_CapD
MGAJBKAG_00662	Q8RCE4^E:6.6e-147	S-adenosylmethionine_synthase
MGAJBKAG_00663	Q6M0B9^E:7.0e-23	UDP-N-acetylglucosamine_3-dehydrogenase
MGAJBKAG_00664	P13800^E:9.8e-21	Transcriptional_regulatory_protein_DegU
MGAJBKAG_00672	P55702^E:3.3e-37	Uncharacterized_protein_y4xJ
MGAJBKAG_00673	O07528^E:2.1e-17	Uncharacterized_transcriptional_regulatory_protein_YhcZ
MGAJBKAG_00674	P9WMT2^E:5.9e-59	Putative_conjugal_transfer_protein_MT3759
MGAJBKAG_00679	O58058^E:5.9e-33	N5-carboxyaminoimidazole_ribonucleotide_mutase
MGAJBKAG_00680	Q8RBK5^E:1.2e-199	Phosphoribosylformylglycinamidine_synthase_subunit_PurL
MGAJBKAG_00681	Q2RGU7^E:3.3e-113	Phosphoribosylformylglycinamidine_cyclo-ligase
MGAJBKAG_00682	P00967^E:7.3e-43	Trifunctional_purine_biosynthetic_protein_adenosine-3
MGAJBKAG_00683	Q2RGU9^E:1.6e-160	Bifunctional_purine_biosynthesis_protein_PurH
MGAJBKAG_00684	Q986A5^E:3.8e-107	Phosphoribosylamine--glycine_ligase
MGAJBKAG_00689	O58760^E:4.3e-11	Probable_ABC_transporter_permease_protein_PH1036
MGAJBKAG_00690	Q2YKX3^E:2.1e-71	Fe(3+)_ions_import_ATP-binding_protein_FbpC
MGAJBKAG_00691	Q609I3^E:1.3e-77	Pyrophosphate--fructose_6-phosphate_1-phosphotransferase
MGAJBKAG_00692	Q55039^E:3.5e-05	Phosphoglycolate_phosphatase
MGAJBKAG_00695	P54559^E:4.5e-07	Uncharacterized_MFS-type_transporter_YqjV
MGAJBKAG_00696	A5D172^E:5.2e-61	Bifunctional_protein_PyrR
MGAJBKAG_00697	Q0AXG1^E:8.7e-133	Aspartate_carbamoyltransferase
MGAJBKAG_00698	A5D1A4^E:3.8e-131	Dihydroorotase
MGAJBKAG_00699	C5D8Q1^E:1.4e-37	Dihydroorotate_dehydrogenase_B_(NAD(+))_electron_transfer_subunit
MGAJBKAG_00700	Q0AXG6^E:4.1e-111	Dihydroorotate_dehydrogenase_B_(NAD(+))_catalytic_subunit
MGAJBKAG_00701	Q0AXG7^E:2.0e-76	Orotidine_5'-phosphate_decarboxylase
MGAJBKAG_00702	A5D197^E:1.6e-60	Orotate_phosphoribosyltransferase
MGAJBKAG_00704	P30314^E:2.4e-19	DNA_polymerase
MGAJBKAG_00707	Q67NM2^E:3.1e-70	LexA_repressor
MGAJBKAG_00709	P32815^E:7.5e-19	Uncharacterized_protein_in_gldA_3'region_(Fragment)
MGAJBKAG_00711	P42810^E:2.9e-07	TPR_repeat-containing_protein_PA4667
MGAJBKAG_00713	Q3ABL2^E:2.4e-90	DNA_polymerase_IV
MGAJBKAG_00714	Q9WYK8^E:1.1e-64	Phosphate_propanoyltransferase
MGAJBKAG_00717	P23673^E:1.4e-60	Butyrate--acetoacetate_CoA-transferase_subunit_B
MGAJBKAG_00718	P76458^E:9.1e-65	Acetate_CoA-transferase_subunit_alpha
MGAJBKAG_00719	Q8RHX2^E:1.5e-80	3-keto-5-aminohexanoate_cleavage_enzyme
MGAJBKAG_00720	Q8RHX1^E:7.5e-38	3-aminobutyryl-CoA_ammonia_lyase
MGAJBKAG_00721	E3PRJ4^E:2.1e-68	D-lysine_56-aminomutase_beta_subunit
MGAJBKAG_00722	E3PRJ5^E:2.3e-173	D-lysine_56-aminomutase_alpha_subunit
MGAJBKAG_00724	Q9XBQ8^E:1.8e-157	L-lysine_23-aminomutase
MGAJBKAG_00725	E3PRJ9^E:9.0e-115	L-erythro-35-diaminohexanoate_dehydrogenase
MGAJBKAG_00727	Q5L9Q6^E:2.7e-86	Meso-diaminopimelate_D-dehydrogenase
MGAJBKAG_00728	O67638^E:3.9e-64	Uncharacterized_RNA_pseudouridine_synthase_aq_1758
MGAJBKAG_00729	Q182Z4^E:5.4e-32	Prolipoprotein_diacylglyceryl_transferase
MGAJBKAG_00730	Q2RK54^E:1.2e-18	Lipoprotein_signal_peptidase
MGAJBKAG_00734	A5D186^E:1.0e-22	Cell_division_protein_SepF
MGAJBKAG_00735	O66631^E:2.7e-44	UPF0001_protein_aq_274
MGAJBKAG_00737	P33658^E:4.1e-112	RNA_polymerase_sigma-G_factor
MGAJBKAG_00738	P39151^E:3.1e-26	Stage_II_sporulation_protein_R
MGAJBKAG_00740	Q8TV60^E:8.7e-09	Probable_cyclic_pyranopterin_monophosphate_synthase
MGAJBKAG_00741	P06222^E:1.1e-82	RNA_polymerase_sigma-E_factor
MGAJBKAG_00743	Q9K9T7^E:9.5e-120	Cell_division_protein_FtsZ
MGAJBKAG_00744	P47203^E:5.0e-53	Cell_division_protein_FtsA
MGAJBKAG_00745	Q2RVU8^E:7.3e-05	Cell_division_protein_FtsQ
MGAJBKAG_00746	Q3AAE9^E:4.2e-114	UDP-N-acetylglucosamine_1-carboxyvinyltransferase_1
MGAJBKAG_00747	A8MLW8^E:1.6e-67	UDP-N-acetylenolpyruvoylglucosamine_reductase
MGAJBKAG_00748	A5G8J9^E:1.1e-112	UDP-N-acetylmuramate--L-alanine_ligase
MGAJBKAG_00749	A5D145^E:7.2e-86	UDP-N-acetylglucosamine--N-acetylmuramyl-(pentapeptide)_pyrophosphoryl-undecaprenol_N-acetylglucosamine_transferase
MGAJBKAG_00750	P07373^E:3.9e-95	Stage_V_sporulation_protein_E
MGAJBKAG_00751	B8FBS1^E:8.9e-80	Phospho-N-acetylmuramoyl-pentapeptide-transferase
MGAJBKAG_00752	P96613^E:2.3e-76	UDP-N-acetylmuramoyl-tripeptide--D-alanyl-D-alanine_ligase
MGAJBKAG_00753	Q0AYR3^E:1.7e-114	UDP-N-acetylmuramoyl-L-alanyl-D-glutamate--26-diaminopimelate_ligase
MGAJBKAG_00754	Q03524^E:2.3e-133	Stage_V_sporulation_protein_D
MGAJBKAG_00756	B1I4D9^E:2.5e-92	Ribosomal_RNA_small_subunit_methyltransferase_H
MGAJBKAG_00757	B2A2G3^E:6.5e-46	Transcriptional_regulator_MraZ
MGAJBKAG_00759	P45693^E:2.8e-33	Stage_V_sporulation_protein_S
MGAJBKAG_00760	O31775^E:2.8e-76	Uncharacterized_protein_ymdB
MGAJBKAG_00762	A4J5T7^E:6.2e-165	Ribonuclease_Y
MGAJBKAG_00763	Q9REV5^E:5.2e-14	Regulatory_protein_RecX
MGAJBKAG_00764	Q8RA55^E:1.1e-139	Protein_RecA
MGAJBKAG_00765	O26683^E:2.1e-28	RNA_2'3'-cyclic_phosphodiesterase
MGAJBKAG_00766	A4XLD7^E:3.7e-91	Putative_competence-damage_inducible_protein
MGAJBKAG_00767	D1C2C6^E:1.8e-92	ATP-dependent_zinc_metalloprotease_FtsH_2
MGAJBKAG_00769	O34557^E:2.2e-58	Ribulose-phosphate_3-epimerase
MGAJBKAG_00770	Q2RK09^E:1.2e-72	Putative_ribosome_biogenesis_GTPase_RsgA
MGAJBKAG_00771	Q8R9T6^E:3.1e-108	Probable_serine/threonine-protein_kinase_Sps1
MGAJBKAG_00772	O34779^E:8.8e-45	Protein_phosphatase_PrpC
MGAJBKAG_00773	A3DCX9^E:1.6e-92	Probable_dual-specificity_RNA_methyltransferase_RlmN
MGAJBKAG_00774	Q57G26^E:1.9e-27	Probable_phosphoglycerate_mutase_GpmB
MGAJBKAG_00775	Q9RRB6^E:3.2e-09	S-layer_protein_SlpA
MGAJBKAG_00778	Q9RMT1^E:1.4e-05	Biopolymer_transport_protein_ExbD
MGAJBKAG_00779	Q55834^E:1.8e-12	Putative_biopolymer_transport_protein_ExbB-like_1
MGAJBKAG_00780	O05255^E:2.1e-62	Uncharacterized_ABC_transporter_permease_protein_YufQ
MGAJBKAG_00781	O05254^E:2.0e-67	Uncharacterized_ABC_transporter_permease_protein_YufP
MGAJBKAG_00782	O05253^E:9.4e-156	Uncharacterized_ABC_transporter_ATP-binding_protein_YufO
MGAJBKAG_00783	O05252^E:1.5e-56	Uncharacterized_lipoprotein_YufN
MGAJBKAG_00784	Q56304^E:4.1e-122	Glutamate_dehydrogenase
MGAJBKAG_00785	Q747R0^E:1.2e-127	Ribosomal_protein_S12_methylthiotransferase_RimO
MGAJBKAG_00786	Q5HN36^E:4.6e-35	Diacylglycerol_kinase
MGAJBKAG_00791	C8WJZ5^E:1.4e-28	Phosphoribosyl_12-cyclic_phosphate_12-diphosphodiesterase
MGAJBKAG_00792	P0A3H2^E:9.8e-24	DNA-binding_protein_HU
MGAJBKAG_00794	P21458^E:2.1e-150	DNA_translocase_SpoIIIE
MGAJBKAG_00795	P54463^E:3.2e-34	Uncharacterized_protein_YqeW
MGAJBKAG_00796	Q2NIA2^E:1.8e-49	Undecaprenyl-diphosphatase
MGAJBKAG_00797	P54463^E:3.9e-24	Uncharacterized_protein_YqeW
MGAJBKAG_00798	C0H413^E:4.2e-07	Uncharacterized_protein_YlzJ
MGAJBKAG_00799	Q99171^E:4.5e-79	Translocation-enhancing_protein_TepA
MGAJBKAG_00801	P94440^E:1.4e-40	Uncharacterized_ABC_transporter_ATP-binding_protein_YfiL
MGAJBKAG_00802	Q45493^E:3.8e-171	Ribonuclease_J1
MGAJBKAG_00803	A4J5V5^E:5.2e-95	4-hydroxy-tetrahydrodipicolinate_synthase
MGAJBKAG_00804	Q04795^E:3.3e-95	Aspartokinase_1
MGAJBKAG_00805	O67716^E:2.2e-89	Aspartate-semialdehyde_dehydrogenase
MGAJBKAG_00806	Q04810^E:2.6e-50	Dipicolinate_synthase_subunit_B
MGAJBKAG_00807	Q04809^E:5.5e-52	Dipicolinate_synthase_subunit_A
MGAJBKAG_00808	Q2RJL2^E:2.7e-63	4-hydroxy-tetrahydrodipicolinate_reductase
MGAJBKAG_00811	O32258^E:2.0e-45	Uncharacterized_glycosylase_YvbX
MGAJBKAG_00812	P50850^E:6.5e-41	Uncharacterized_protein_YlxY
MGAJBKAG_00813	P50865^E:2.0e-24	Probable_polysaccharide_deacetylase_PdaB
MGAJBKAG_00814	P59105^E:7.9e-31	Spore_cortex-lytic_enzyme
MGAJBKAG_00815	P76257^E:4.4e-79	Probable_ATP-dependent_helicase_YoaA
MGAJBKAG_00816	B8GKX5^E:4.2e-57	Probable_endonuclease_4
MGAJBKAG_00818	Q7U0E1^E:1.0e-13	Glucosyl-3-phosphoglycerate_synthase
MGAJBKAG_00821	P52941^E:2.8e-76	Stage_0_sporulation_protein_A_homolog
MGAJBKAG_00822	P17896^E:2.6e-82	SpoIVB_peptidase
MGAJBKAG_00823	P94464^E:2.5e-85	Ribosomal_RNA_small_subunit_methyltransferase_B
MGAJBKAG_00824	O05248^E:8.9e-42	Putative_membrane_protease_YugP
MGAJBKAG_00825	A5D1B9^E:3.7e-83	Methionyl-tRNA_formyltransferase
MGAJBKAG_00826	B8CWS6^E:3.4e-37	Peptide_deformylase
MGAJBKAG_00827	P94461^E:7.0e-181	Primosomal_protein_N'
MGAJBKAG_00828	P54452^E:1.2e-24	Uncharacterized_protein_YqeG
MGAJBKAG_00829	P62182^E:1.1e-60	RNA_polymerase_sigma-28_factor
MGAJBKAG_00830	Q03524^E:7.0e-47	Stage_V_sporulation_protein_D
MGAJBKAG_00831	O34758^E:2.7e-42	Endolytic_murein_transglycosylase
MGAJBKAG_00832	B0K0Q3^E:6.6e-31	Putative_pre-16S_rRNA_nuclease
MGAJBKAG_00833	P46905^E:4.1e-13	Uncharacterized_oxidoreductase_YccK
MGAJBKAG_00834	Q2RHZ4^E:4.7e-25	UPF0297_protein_Moth_1643
MGAJBKAG_00835	A5D3F4^E:6.2e-269	Alanine--tRNA_ligase
MGAJBKAG_00836	O32086^E:8.0e-33	UPF0118_membrane_protein_YubA
MGAJBKAG_00838	Q2RHY7^E:1.8e-94	tRNA-specific_2-thiouridylase_MnmA
MGAJBKAG_00839	P0DMG1^E:6.7e-45	Iron-sulfur_cluster_assembly_scaffold_protein_IscU_1
MGAJBKAG_00840	P57795^E:1.9e-132	Cysteine_desulfurase_IscS
MGAJBKAG_00841	O34527^E:3.7e-26	HTH-type_transcriptional_regulator_CymR
MGAJBKAG_00842	P9WQN0^E:1.4e-104	Uncharacterized_AAA_domain-containing_protein_MT2636
MGAJBKAG_00843	A5D3E3^E:1.5e-205	Aspartate--tRNA(Asp/Asn)_ligase
MGAJBKAG_00844	B8CXE6^E:3.0e-128	Histidine--tRNA_ligase
MGAJBKAG_00846	P9WMW2^E:1.9e-30	Uncharacterized_protein_MT2658
MGAJBKAG_00847	B1L7X6^E:1.3e-49	D-aminoacyl-tRNA_deacylase
MGAJBKAG_00848	O54408^E:3.4e-220	GTP_pyrophosphokinase
MGAJBKAG_00849	O32044^E:1.6e-119	Single-stranded-DNA-specific_exonuclease_RecJ
MGAJBKAG_00852	P31205^E:7.0e-17	Magnesium-chelatase_subunit_ChlI
MGAJBKAG_00853	P38022^E:1.7e-111	Arginine_utilization_regulatory_protein_RocR
MGAJBKAG_00854	A5D2F9^E:3.0e-85	D-alanine--D-alanine_ligase
MGAJBKAG_00856	B0TAY4^E:3.3e-74	5'-nucleotidase_SurE
MGAJBKAG_00857	P0AFV3^E:4.1e-28	Uncharacterized_protein_YhiD
MGAJBKAG_00860	A5D1U4^E:5.6e-88	Glycerol-3-phosphate_dehydrogenase_[NAD(P)+]
MGAJBKAG_00861	Q0AXC2^E:5.9e-34	Glycerol-3-phosphate_acyltransferase
MGAJBKAG_00862	A4J3P1^E:2.1e-124	GTPase_Der
MGAJBKAG_00863	Q5L289^E:4.8e-41	Foldase_protein_PrsA
MGAJBKAG_00866	A0QYY6^E:9.7e-82	30S_ribosomal_protein_S1
MGAJBKAG_00867	Q8GXU8^E:8.0e-18	1-acyl-sn-glycerol-3-phosphate_acyltransferase_1_chloroplastic
MGAJBKAG_00868	Q8RA78^E:3.1e-48	Cytidylate_kinase
MGAJBKAG_00870	P35159^E:1.0e-51	Ribosomal_large_subunit_pseudouridine_synthase_B
MGAJBKAG_00871	O34806^E:1.2e-26	Uncharacterized_spore_protein_YtfJ
MGAJBKAG_00873	Q67NF6^E:2.4e-42	Segregation_and_condensation_protein_B
MGAJBKAG_00874	C0ZC76^E:3.4e-13	Segregation_and_condensation_protein_A
MGAJBKAG_00875	Q9WYW2^E:1.2e-100	Tryptophan--tRNA_ligase
MGAJBKAG_00876	P70995^E:8.3e-28	Putative_zinc_metalloprotease_YwhC
MGAJBKAG_00877	P23630^E:2.0e-114	Diaminopimelate_decarboxylase
MGAJBKAG_00878	Q93AM0^E:2.8e-33	R-phenyllactate_dehydratase_activator
MGAJBKAG_00881	P40868^E:6.5e-09	Stage_V_sporulation_protein_AC
MGAJBKAG_00882	P40869^E:4.0e-83	Stage_V_sporulation_protein_AD
MGAJBKAG_00883	P40868^E:1.6e-26	Stage_V_sporulation_protein_AC
MGAJBKAG_00885	P07860^E:5.9e-42	RNA_polymerase_sigma-F_factor
MGAJBKAG_00886	Q97GQ9^E:2.4e-27	Anti-sigma_F_factor
MGAJBKAG_00887	P70877^E:7.4e-13	Anti-sigma_F_factor_antagonist
MGAJBKAG_00888	P38422^E:1.6e-78	D-alanyl-D-alanine_carboxypeptidase_DacF
MGAJBKAG_00889	P77836^E:4.0e-139	Pyrimidine-nucleoside_phosphorylase
MGAJBKAG_00890	Q9KCP0^E:4.9e-85	Tyrosine_recombinase_XerD
MGAJBKAG_00891	P37873^E:1.1e-19	Stage_II_sporulation_protein_M
MGAJBKAG_00892	P38423^E:7.5e-89	Uncharacterized_protein_YqxK
MGAJBKAG_00893	P54570^E:5.2e-37	ADP-ribose_pyrophosphatase
MGAJBKAG_00896	O26801^E:6.7e-27	Ketoisovalerate_oxidoreductase_subunit_VorA
MGAJBKAG_00897	P80907^E:5.8e-71	Ketoisovalerate_oxidoreductase_subunit_VorA
MGAJBKAG_00898	P80908^E:3.9e-97	Ketoisovalerate_oxidoreductase_subunit_VorB
MGAJBKAG_00900	Q890U0^E:1.1e-107	Butyrate_kinase
MGAJBKAG_00901	Q60030^E:4.1e-123	Leucine_dehydrogenase
MGAJBKAG_00902	Q05624^E:1.6e-72	Phosphate_butyryltransferase
MGAJBKAG_00903	P54529^E:9.6e-178	Putative_sigma_L-dependent_transcriptional_regulator_YqiR
MGAJBKAG_00904	P45856^E:3.2e-81	Probable_3-hydroxybutyryl-CoA_dehydrogenase
MGAJBKAG_00905	Q8RA43^E:1.6e-262	Polyribonucleotide_nucleotidyltransferase
MGAJBKAG_00906	A5D2S5^E:3.8e-33	30S_ribosomal_protein_S15
MGAJBKAG_00907	P44957^E:7.5e-52	Riboflavin_biosynthesis_protein_RibF
MGAJBKAG_00908	Q2RJM2^E:2.2e-54	tRNA_pseudouridine_synthase_B
MGAJBKAG_00909	Q5SM25^E:2.2e-38	Bifunctional_oligoribonuclease_and_PAP_phosphatase_NrnA
MGAJBKAG_00910	B8CW73^E:3.3e-32	Ribosome-binding_factor_A
MGAJBKAG_00912	Q3AB98^E:3.7e-222	Translation_initiation_factor_IF-2
MGAJBKAG_00913	P32728^E:1.5e-09	Uncharacterized_protein_YlxR
MGAJBKAG_00914	Q9KA74^E:7.9e-123	Transcription_termination/antitermination_protein_NusA
MGAJBKAG_00915	B1I359^E:4.2e-32	Ribosome_maturation_factor_RimP
MGAJBKAG_00917	Q3A9R2^E:1.6e-195	Elongation_factor_G
MGAJBKAG_00920	Q58577^E:4.8e-13	Uncharacterized_glycosyltransferase_MJ1178
MGAJBKAG_00925	B0TFI9^E:2.1e-271	Lon_protease
MGAJBKAG_00926	P42425^E:3.4e-188	Lon_protease_2
MGAJBKAG_00927	B0TFI7^E:5.0e-184	ATP-dependent_Clp_protease_ATP-binding_subunit_ClpX
MGAJBKAG_00928	A5D447^E:3.2e-85	ATP-dependent_Clp_protease_proteolytic_subunit
MGAJBKAG_00929	A5D446^E:3.5e-76	Trigger_factor
MGAJBKAG_00930	Q5WJL4^E:8.3e-36	Sulfurtransferase_FdhD
MGAJBKAG_00931	Q93SF3^E:8.8e-30	Probable_molybdenum_cofactor_guanylyltransferase
MGAJBKAG_00932	Q57680^E:2.0e-15	Uncharacterized_protein_MJ0227
MGAJBKAG_00934	O28190^E:2.8e-19	Beta-ribofuranosylaminobenzene_5'-phosphate_synthase
MGAJBKAG_00936	Q6LPV0^E:1.2e-46	Probable_2-(5''-triphosphoribosyl)-3'-dephosphocoenzyme-A_synthase
MGAJBKAG_00938	O06928^E:9.9e-107	ACP-SH:acetate_ligase
MGAJBKAG_00939	O06927^E:4.9e-85	Malonyl-S-ACP:biotin-protein_carboxyltransferase_MADD
MGAJBKAG_00940	O06926^E:2.7e-84	Malonyl-S-ACP:biotin-protein_carboxyltransferase_MADC
MGAJBKAG_00941	Q3BY37^E:4.4e-15	Malonate_decarboxylase_acyl_carrier_protein
MGAJBKAG_00942	O06924^E:6.8e-205	Acetyl-S-ACP:malonate_ACP_transferase
MGAJBKAG_00943	Q91ZA3^E:1.6e-07	Propionyl-CoA_carboxylase_alpha_chain_mitochondrial
MGAJBKAG_00944	Q9ZAA6^E:7.7e-104	Glutaconyl-CoA_decarboxylase_subunit_beta
MGAJBKAG_00945	P94521^E:1.8e-35	Putative_aminopeptidase_YsdC
MGAJBKAG_00947	P77221^E:1.3e-132	Uncharacterized_protein_YahG
MGAJBKAG_00948	P77187^E:2.8e-99	Uncharacterized_protein_YahF
MGAJBKAG_00950	P94393^E:4.1e-08	Proline-responsive_transcriptional_activator_PutR
MGAJBKAG_00951	P39766^E:2.7e-89	Uracil_permease
MGAJBKAG_00952	Q46799^E:7.8e-98	Xanthine_dehydrogenase_molybdenum-binding_subunit
MGAJBKAG_00953	Q4J6M5^E:4.5e-40	Glyceraldehyde_dehydrogenase_small_chain
MGAJBKAG_00954	Q8X6C5^E:3.3e-38	Xanthine_dehydrogenase_FAD-binding_subunit
MGAJBKAG_00955	P54533^E:1.1e-107	Dihydrolipoyl_dehydrogenase
MGAJBKAG_00956	B8D0W1^E:2.4e-92	Alanine_racemase
MGAJBKAG_00957	Q2RGI2^E:4.2e-127	Bifunctional_NAD(P)H-hydrate_repair_enzyme_Nnr
MGAJBKAG_00958	B1I1U5^E:1.8e-24	Holo-[acyl-carrier-protein]_synthase
MGAJBKAG_00959	Q3AAK3^E:3.3e-133	Phosphoglucosamine_mutase
MGAJBKAG_00961	Q45589^E:1.4e-60	Cyclic_di-AMP_synthase_CdaA
MGAJBKAG_00962	O66820^E:3.4e-113	Probable_23-bisphosphoglycerate-independent_phosphoglycerate_mutase
MGAJBKAG_00963	P70997^E:2.2e-107	Penicillin-binding_protein_2D
MGAJBKAG_00964	Q8CUG1^E:2.2e-30	3'-5'_exoribonuclease_YhaM
MGAJBKAG_00965	P0A8Y6^E:4.9e-31	Sugar_phosphatase_YidA
MGAJBKAG_00966	Q53868^E:1.9e-08	Uncharacterized_protein_SCO3922
MGAJBKAG_00971	Q2RLU8^E:1.6e-170	UvrABC_system_protein_C
MGAJBKAG_00972	Q9K6Y0^E:0.0e+00	UvrABC_system_protein_A
MGAJBKAG_00973	A4XKY5^E:8.4e-255	UvrABC_system_protein_B
MGAJBKAG_00974	Q2YMX6^E:1.3e-06	Probable_periplasmic_serine_endoprotease_DegP-like
MGAJBKAG_00975	O34666^E:5.4e-58	Carboxy-terminal_processing_protease_CtpA
MGAJBKAG_00976	O33599^E:7.5e-12	Glycyl-glycine_endopeptidase_LytM
MGAJBKAG_00977	O34876^E:6.5e-34	Cell_division_protein_FtsX
MGAJBKAG_00978	O34814^E:3.1e-66	Cell_division_ATP-binding_protein_FtsE
MGAJBKAG_00979	Q58092^E:5.8e-76	Putative_transketolase_C-terminal_section
MGAJBKAG_00980	Q58094^E:4.1e-86	Putative_transketolase_N-terminal_section
MGAJBKAG_00981	Q8RKI7^E:3.3e-39	N-acetylglucosaminyldiphosphoundecaprenol_N-acetyl-beta-D-mannosaminyltransferase
MGAJBKAG_00985	Q927Y4^E:1.3e-110	Peptide_chain_release_factor_2
MGAJBKAG_00986	Q2RLX5^E:0.0e+00	Protein_translocase_subunit_SecA
MGAJBKAG_00988	A0A0H3GEZ8^E:2.1e-38	Ribosome_hibernation_promotion_factor
MGAJBKAG_00992	P77851^E:6.7e-74	3-hydroxybutyryl-CoA_dehydrogenase
MGAJBKAG_00993	Q67L76^E:2.0e-137	Acetate_kinase
MGAJBKAG_00994	Q57998^E:6.2e-22	Uncharacterized_protein_MJ0578
MGAJBKAG_00995	Q57999^E:3.8e-34	Uncharacterized_protein_MJ0579
MGAJBKAG_00998	P53381^E:3.3e-59	Iron-sulfur_cluster_carrier_protein
MGAJBKAG_00999	O30280^E:2.2e-06	Uncharacterized_protein_AF_2391
MGAJBKAG_01000	B8CZ57^E:2.4e-38	UPF0251_protein_Hore_18270
MGAJBKAG_01002	O05218^E:4.6e-87	Putative_gamma-glutamyltransferase_YwrD
MGAJBKAG_01004	P43811^E:5.7e-16	Guanosine-3'5'-bis(diphosphate)_3'-pyrophosphohydrolase
MGAJBKAG_01005	Q814P5^E:3.8e-08	Probable_tautomerase_BC_5378
MGAJBKAG_01006	P20418^E:2.2e-42	Desulfoferrodoxin
MGAJBKAG_01007	Q8PYP6^E:1.1e-89	Peroxiredoxin
MGAJBKAG_01008	P71086^E:2.8e-18	Peroxide_operon_regulator
MGAJBKAG_01015	P0AFT3^E:1.1e-39	L-cystine_transport_system_permease_protein_YecS
MGAJBKAG_01016	P02910^E:3.7e-31	Histidine-binding_periplasmic_protein
MGAJBKAG_01017	A9BJC1^E:9.3e-71	Mannosylglucosyl-3-phosphoglycerate_phosphatase
MGAJBKAG_01019	A4J7Y6^E:2.2e-50	Non-canonical_purine_NTP_pyrophosphatase
MGAJBKAG_01020	B0KBM5^E:8.2e-86	Ribonuclease_PH
MGAJBKAG_01021	B1I4X2^E:9.3e-59	Glutamate_racemase
MGAJBKAG_01022	Q9K0V3^E:8.3e-26	N-acetylmuramoyl-L-alanine_amidase_AmiC
MGAJBKAG_01024	P9WMZ0^E:8.3e-80	Capsular_glucan_synthase
MGAJBKAG_01025	Q7WUM3^E:2.5e-34	Maltokinase
MGAJBKAG_01026	A4J3P2^E:2.6e-21	Glycerol-3-phosphate_acyltransferase
MGAJBKAG_01028	P41363^E:1.6e-59	Thermostable_alkaline_protease
MGAJBKAG_01034	O28098^E:2.3e-90	Succinate--CoA_ligase_[ADP-forming]_subunit_alpha_2
MGAJBKAG_01035	P25126^E:1.7e-114	Succinate--CoA_ligase_[ADP-forming]_subunit_beta
MGAJBKAG_01036	Q57956^E:2.8e-46	2-oxoglutarate_synthase_subunit_KorC
MGAJBKAG_01037	P80905^E:3.0e-89	2-oxoglutarate_synthase_subunit_KorB
MGAJBKAG_01038	O27112^E:1.0e-98	2-oxoglutarate_synthase_subunit_KorA
MGAJBKAG_01040	D9PU00^E:1.5e-63	Fumarate_reductase_(CoM/CoB)_subunit_A
MGAJBKAG_01042	Q60316^E:1.1e-17	Formate_dehydrogenase_subunit_beta
MGAJBKAG_01043	Q50781^E:7.7e-44	F420-non-reducing_hydrogenase_iron-sulfur_subunit_D
MGAJBKAG_01044	P96801^E:5.2e-86	CoB--CoM_heterodisulfide_reductase_iron-sulfur_subunit_A_2
MGAJBKAG_01045	O27434^E:1.3e-167	CoB--CoM_heterodisulfide_reductase_iron-sulfur_subunit_A
MGAJBKAG_01050	P0A3T3^E:6.1e-57	31_kDa_immunogenic_protein
MGAJBKAG_01056	Q9KR66^E:4.7e-73	Sialic_acid_TRAP_transporter_large_permease_protein_SiaM
MGAJBKAG_01057	Q4QP40^E:1.8e-05	Sialic_acid_TRAP_transporter_permease_protein_SiaT
MGAJBKAG_01058	Q16BC9^E:2.7e-44	Solute-binding_protein_RD1_1052
MGAJBKAG_01060	P13669^E:2.3e-05	Mannosyl-D-glycerate_transport/metabolism_system_repressor_MngR
MGAJBKAG_01062	P50865^E:1.5e-34	Probable_polysaccharide_deacetylase_PdaB
MGAJBKAG_01063	Q5SMG8^E:2.7e-63	Magnesium_transporter_MgtE
MGAJBKAG_01065	Q9WZS2^E:2.9e-51	Probable_multidrug_resistance_protein_NorM
MGAJBKAG_01066	Q0P5I5^E:1.1e-44	4-hydroxy-2-oxoglutarate_aldolase_mitochondrial
MGAJBKAG_01067	Q82M93^E:3.6e-11	Transaldolase_1
MGAJBKAG_01068	Q58094^E:6.0e-61	Putative_transketolase_N-terminal_section
MGAJBKAG_01069	A0QXE5^E:1.1e-32	D-erythrulose-4-phosphate_isomerase_1
MGAJBKAG_01070	Q58092^E:2.3e-56	Putative_transketolase_C-terminal_section
MGAJBKAG_01071	O34817^E:1.1e-26	HTH-type_transcriptional_repressor_YvoA
MGAJBKAG_01072	Q00752^E:2.2e-79	Multiple_sugar-binding_transport_ATP-binding_protein_MsmK
MGAJBKAG_01073	Q9YGA6^E:2.4e-65	Trehalose/maltose_import_ATP-binding_protein_MalK
MGAJBKAG_01075	Q53683^E:3.7e-31	Putative_ABC_transporter_permease_protein_ORF1_(Fragment)
MGAJBKAG_01076	P29823^E:2.2e-16	Lactose_transport_system_permease_protein_LacF
MGAJBKAG_01078	P39211^E:4.3e-97	Xylulose_kinase
MGAJBKAG_01079	P0C0Y4^E:4.2e-48	Probable_NADP-dependent_mannitol_dehydrogenase
MGAJBKAG_01080	P25526^E:1.1e-113	Succinate-semialdehyde_dehydrogenase_[NADP(+)]_GabD
MGAJBKAG_01084	P16940^E:1.0e-53	Insertion_element_IS600_uncharacterized_31_kDa_protein
MGAJBKAG_01086	P30340^E:1.8e-16	Transcriptional_repressor_SmtB
MGAJBKAG_01087	Q59998^E:3.2e-193	Zinc-transporting_ATPase
MGAJBKAG_01088	Q8DP63^E:8.5e-34	Peptidoglycan-N-acetylglucosamine_deacetylase
MGAJBKAG_01092	Q46508^E:5.5e-140	NADP-reducing_hydrogenase_subunit_HndC
MGAJBKAG_01093	Q46507^E:9.2e-158	NADP-reducing_hydrogenase_subunit_HndC
MGAJBKAG_01094	Q20719^E:1.3e-20	Probable_NADH_dehydrogenase_[ubiquinone]_flavoprotein_2_mitochondrial
MGAJBKAG_01098	P32382^E:1.5e-155	NADH_oxidase
MGAJBKAG_01100	Q9WZQ6^E:3.7e-19	Biotin_transporter_BioY
MGAJBKAG_01102	Q57399^E:6.4e-39	Uncharacterized_ABC_transporter_ATP-binding_protein_HI_1470
MGAJBKAG_01103	Q57130^E:1.3e-62	Probable_ABC_transporter_permease_protein_HI_1471
MGAJBKAG_01107	Q8RD36^E:9.5e-49	Uncharacterized_HTH-type_transcriptional_regulator_TTE0211
MGAJBKAG_01108	P40407^E:4.4e-110	Uncharacterized_protein_YbbC
MGAJBKAG_01109	P40980^E:6.0e-45	Putative_ABC_transporter_permease_protein_ORF2
MGAJBKAG_01110	O58968^E:6.7e-29	Probable_ABC_transporter_permease_protein_PH1215
MGAJBKAG_01111	Q00749^E:1.8e-32	Multiple_sugar-binding_protein
MGAJBKAG_01112	B0K1N2^E:3.3e-76	N-acetylmuramic_acid_6-phosphate_etherase
MGAJBKAG_01115	P37560^E:2.8e-32	Uncharacterized_protein_YabR
MGAJBKAG_01119	Q9X015^E:1.1e-62	Nucleoside_triphosphate_pyrophosphohydrolase/pyrophosphatase_MazG
MGAJBKAG_01120	Q00758^E:1.1e-45	Stage_V_sporulation_protein_B
MGAJBKAG_01121	P37554^E:5.3e-53	Stage_V_sporulation_protein_T
MGAJBKAG_01122	P37474^E:3.0e-290	Transcription-repair-coupling_factor
MGAJBKAG_01125	P54574^E:2.4e-32	Ferric_uptake_regulation_protein
MGAJBKAG_01126	Q8RA94^E:2.1e-96	Polyamine_aminopropyltransferase_1
MGAJBKAG_01128	Q97Q31^E:4.1e-29	Phosphate-binding_protein_PstS_1
MGAJBKAG_01129	P46339^E:2.0e-40	Probable_ABC_transporter_permease_protein_YqgH
MGAJBKAG_01130	P9WG10^E:4.6e-29	Phosphate_transport_system_permease_protein_PstA_1
MGAJBKAG_01131	Q3AAA4^E:4.3e-83	Phosphate_import_ATP-binding_protein_PstB
MGAJBKAG_01132	Q2RM86^E:2.9e-86	Phosphate_import_ATP-binding_protein_PstB
MGAJBKAG_01133	Q97ID9^E:2.8e-37	Phosphate-specific_transport_system_accessory_protein_PhoU_homolog
MGAJBKAG_01134	Q2RIB4^E:6.2e-96	Bifunctional_protein_FolD
MGAJBKAG_01135	Q67QM7^E:3.0e-116	UDP-N-acetylmuramoylalanine--D-glutamate_ligase
MGAJBKAG_01136	A0R2D4^E:1.9e-32	ECF_RNA_polymerase_sigma_factor_SigE
MGAJBKAG_01139	P73940^E:4.1e-71	Putative_serine_protease_HhoB
MGAJBKAG_01140	O34719^E:6.3e-06	Uncharacterized_membrane_protein_YvlC
MGAJBKAG_01141	P0AFZ8^E:8.0e-93	Trk_system_potassium_uptake_protein_TrkH
MGAJBKAG_01142	P71354^E:1.7e-52	Trk_system_potassium_uptake_protein_TrkA
MGAJBKAG_01143	A0R220^E:1.4e-36	Threonine_synthase
MGAJBKAG_01144	Q4UU85^E:2.7e-33	Cyclic_di-GMP_phosphodiesterase_response_regulator_RpfG
MGAJBKAG_01147	Q2YKI6^E:1.6e-90	Purine-binding_protein_BAB2_0673
MGAJBKAG_01148	D4GPW3^E:3.6e-128	Glucose_import_ATP-binding_protein_TsgD13
MGAJBKAG_01149	O05254^E:3.1e-44	Uncharacterized_ABC_transporter_permease_protein_YufP
MGAJBKAG_01150	D4GPW1^E:4.2e-55	Putative_glucose_ABC_transporter_permease_protein_TsgC13
MGAJBKAG_01152	Q9WYP7^E:1.0e-44	Uncharacterized_protein_TM_0416
MGAJBKAG_01154	O31761^E:9.6e-34	Uncharacterized_HTH-type_transcriptional_regulator_YmfC
MGAJBKAG_01155	P43951^E:4.6e-47	Uncharacterized_protein_HI_0131
MGAJBKAG_01156	Q44123^E:1.8e-83	Ferric_transport_system_permease_protein_FbpB
MGAJBKAG_01157	Q18AM3^E:2.0e-80	Spermidine/putrescine_import_ATP-binding_protein_PotA
MGAJBKAG_01159	P37772^E:4.9e-28	Inner_membrane_ABC_transporter_permease_protein_YjfF
MGAJBKAG_01160	Q9CL63^E:8.1e-47	Ribose_import_ATP-binding_protein_RbsA_2
MGAJBKAG_01162	P77735^E:2.6e-14	Uncharacterized_oxidoreductase_YajO
MGAJBKAG_01163	O96876^E:4.1e-27	Protein_TCP17
MGAJBKAG_01164	P49305^E:1.2e-09	Uncharacterized_oxidoreductase_ORF334
MGAJBKAG_01165	Q65JE7^E:3.1e-46	L-threonine_3-dehydrogenase
MGAJBKAG_01166	Q8RD36^E:6.6e-55	Uncharacterized_HTH-type_transcriptional_regulator_TTE0211
MGAJBKAG_01167	Q9C4M5^E:6.5e-70	Glyoxylate_reductase
MGAJBKAG_01168	P50846^E:1.7e-26	KHG/KDPG_aldolase
MGAJBKAG_01169	L8B068^E:1.8e-19	Alpha-amylase_MalA
MGAJBKAG_01171	A5CYM8^E:9.6e-53	SsrA-binding_protein
MGAJBKAG_01172	Q313W7^E:1.5e-07	Ribonuclease_Y
MGAJBKAG_01173	Q2RIS7^E:5.4e-172	Putative_K(+)-stimulated_pyrophosphate-energized_sodium_pump
MGAJBKAG_01176	C0Z6L3^E:1.2e-172	Enolase
MGAJBKAG_01177	Q3AFD0^E:5.2e-80	Triosephosphate_isomerase
MGAJBKAG_01178	Q8R965^E:1.1e-145	Phosphoglycerate_kinase
MGAJBKAG_01179	P00362^E:3.4e-127	Glyceraldehyde-3-phosphate_dehydrogenase
MGAJBKAG_01180	P35168^E:2.7e-66	Central_glycolytic_genes_regulator
MGAJBKAG_01181	P06223^E:4.2e-78	RNA_polymerase_sigma-54_factor
MGAJBKAG_01182	A8MLX3^E:2.2e-67	Putative_sporulation_transcription_regulator_WhiA
MGAJBKAG_01183	P35157^E:4.0e-40	Spore_maturation_protein_A
MGAJBKAG_01184	P35158^E:9.1e-42	Spore_maturation_protein_B
MGAJBKAG_01185	O52750^E:1.3e-96	Putative_gluconeogenesis_factor
MGAJBKAG_01186	A5CYK7^E:3.7e-93	Nucleotide-binding_protein_PTH_2729
MGAJBKAG_01187	B0K934^E:3.9e-70	Glucosamine-6-phosphate_deaminase
MGAJBKAG_01188	O34450^E:7.8e-70	N-acetylglucosamine-6-phosphate_deacetylase
MGAJBKAG_01189	Q97ML3^E:2.4e-40	N-acetylmuramic_acid/N-acetylglucosamine_kinase
MGAJBKAG_01190	B0K683^E:3.0e-64	Probable_phosphatase_Teth514_1060
MGAJBKAG_01191	Q5JDJ7^E:1.8e-117	14-alpha-glucan_branching_enzyme_TK1436
MGAJBKAG_01193	Q5JDJ7^E:1.9e-84	14-alpha-glucan_branching_enzyme_TK1436
MGAJBKAG_01194	Q68BJ6^E:1.1e-54	Phosphoglucomutase/phosphomannomutase
MGAJBKAG_01195	Q59002^E:3.9e-83	Uncharacterized_glycosyltransferase_MJ1607
MGAJBKAG_01196	P42064^E:9.4e-83	Oligopeptide_transport_ATP-binding_protein_AppD
MGAJBKAG_01198	Q8VQK5^E:8.2e-46	Putative_peptide_transport_system_permease_protein_BruAb2_1032
MGAJBKAG_01199	P94311^E:1.1e-67	Dipeptide_transport_system_permease_protein_DppB
MGAJBKAG_01200	P23847^E:8.5e-40	Periplasmic_dipeptide_transport_protein
MGAJBKAG_01201	P42065^E:2.4e-86	Oligopeptide_transport_ATP-binding_protein_AppF
MGAJBKAG_01202	Q58893^E:6.9e-100	Modification_methylase_MjaV
MGAJBKAG_01203	O34431^E:1.8e-197	Calcium-transporting_ATPase
MGAJBKAG_01204	Q8RBH4^E:7.6e-155	Histidine_ammonia-lyase
MGAJBKAG_01205	A2RHZ5^E:3.4e-05	Probable_N-acetylmuramidase
MGAJBKAG_01206	P0DMG1^E:4.0e-39	Iron-sulfur_cluster_assembly_scaffold_protein_IscU_1
MGAJBKAG_01210	Q5P6D5^E:2.5e-63	Macrolide_export_ATP-binding/permease_protein_MacB
MGAJBKAG_01221	Q8X6C0^E:8.4e-149	Uncharacterized_protein_YgeW
MGAJBKAG_01223	Q796Q1^E:6.2e-83	Uncharacterized_MFS-type_transporter_YitG
MGAJBKAG_01224	C6CU08^E:4.7e-28	UPF0756_membrane_protein_Pjdr2_2290
MGAJBKAG_01226	Q57306^E:8.6e-12	Probable_ABC_transporter_permease_protein_HI_0355
MGAJBKAG_01227	Q57855^E:2.3e-60	Uncharacterized_ABC_transporter_ATP-binding_protein_MJ0412
MGAJBKAG_01229	Q3A8Q5^E:7.3e-151	Serine--tRNA_ligase
MGAJBKAG_01230	Q56317^E:1.2e-94	Pyruvate_synthase_subunit_PorB
MGAJBKAG_01231	O05651^E:3.2e-116	Pyruvate_synthase_subunit_PorA
MGAJBKAG_01232	Q51800^E:8.7e-13	Ketoisovalerate_oxidoreductase_subunit_VorD
MGAJBKAG_01233	O05650^E:8.7e-43	Pyruvate_synthase_subunit_PorC
MGAJBKAG_01234	Q39V87^E:1.2e-169	Serine_hydroxymethyltransferase
MGAJBKAG_01235	B8G663^E:1.0e-106	Pyridoxal_5'-phosphate_synthase_subunit_PdxS
MGAJBKAG_01236	Q08432^E:1.1e-97	Cystathionine_beta-lyase_PatB
MGAJBKAG_01237	Q57601^E:1.4e-84	Uncharacterized_protein_MJ0137
MGAJBKAG_01239	Q2RM49^E:1.6e-189	Lysine--tRNA_ligase
MGAJBKAG_01240	A3DJG6^E:2.0e-48	Transcription_elongation_factor_GreA
MGAJBKAG_01243	P37567^E:2.5e-85	Probable_tRNA-dihydrouridine_synthase_1
MGAJBKAG_01244	Q8RAS5^E:1.9e-98	GTPase_HflX
MGAJBKAG_01245	P46903^E:9.7e-34	ABC_transporter_ATP-binding_protein_NatA
MGAJBKAG_01247	A5D5P9^E:4.2e-85	Type_III_pantothenate_kinase
MGAJBKAG_01253	O31489^E:2.8e-198	Uncharacterized_protein_YdcI
MGAJBKAG_01254	Q3SZ01^E:8.6e-24	SH3_domain-containing_YSC84-like_protein_1
MGAJBKAG_01256	O83768^E:4.9e-15	Uncharacterized_protein_TP_0789
MGAJBKAG_01258	P94548^E:2.0e-18	Fatty_acid_metabolism_regulator_protein
MGAJBKAG_01263	P21630^E:1.9e-63	High-affinity_branched-chain_amino_acid_transport_ATP-binding_protein_BraG
MGAJBKAG_01264	P21629^E:2.7e-63	High-affinity_branched-chain_amino_acid_transport_ATP-binding_protein_BraF
MGAJBKAG_01265	P21628^E:8.9e-33	High-affinity_branched-chain_amino_acid_transport_system_permease_protein_BraE
MGAJBKAG_01266	P0A2J2^E:3.9e-50	High-affinity_branched-chain_amino_acid_transport_system_permease_protein_LivH
MGAJBKAG_01267	Q2YJA9^E:7.8e-19	Leu/Ile/Val-binding_protein_homolog_5
MGAJBKAG_01268	P37512^E:1.1e-170	Uncharacterized_protein_YyaL
MGAJBKAG_01271	P55184^E:1.1e-05	Uncharacterized_transcriptional_regulatory_protein_YxjL
MGAJBKAG_01272	Q58860^E:1.6e-86	Threonine_synthase
MGAJBKAG_01274	Q9UWF8^E:8.4e-96	Carbamate_kinase
MGAJBKAG_01275	Q45515^E:1.3e-84	D-hydantoinase
MGAJBKAG_01276	P65809^E:1.8e-98	Uncharacterized_protein_YgeY
MGAJBKAG_01277	Q0QLF3^E:1.4e-41	Nicotinate_dehydrogenase_small_FeS_subunit
MGAJBKAG_01279	Q46808^E:7.6e-37	Uncharacterized_protein_YqeB
MGAJBKAG_01280	Q8U195^E:3.5e-95	Sulfide_dehydrogenase_subunit_alpha
MGAJBKAG_01281	Q8ZNL7^E:3.0e-90	NAD-dependent_dihydropyrimidine_dehydrogenase_subunit_PreA
MGAJBKAG_01282	Q0QLF4^E:3.1e-36	Nicotinate_dehydrogenase_FAD-subunit
MGAJBKAG_01284	O32144^E:2.3e-179	Probable_xanthine_dehydrogenase_subunit_D
MGAJBKAG_01285	O32144^E:2.1e-127	Probable_xanthine_dehydrogenase_subunit_D
MGAJBKAG_01286	Q0QLF4^E:7.3e-33	Nicotinate_dehydrogenase_FAD-subunit
MGAJBKAG_01287	Q4J6M5^E:2.2e-42	Glyceraldehyde_dehydrogenase_small_chain
MGAJBKAG_01288	Q46812^E:2.2e-73	Protein_SsnA
MGAJBKAG_01289	Q5HIG2^E:9.4e-80	Cysteine_synthase
MGAJBKAG_01290	Q06067^E:1.3e-25	Signal_transduction_histidine-protein_kinase_AtoS
MGAJBKAG_01292	E0U174^E:6.1e-34	Bifunctional_ligase/repressor_BirA
MGAJBKAG_01293	P28823^E:7.1e-14	Dihydroneopterin_aldolase
MGAJBKAG_01294	P73248^E:2.1e-73	Dihydropteroate_synthase
MGAJBKAG_01295	P58760^E:1.3e-16	Peroxyureidoacrylate/ureidoacrylate_amidohydrolase_RutB
MGAJBKAG_01296	Q91XD4^E:5.8e-17	Formimidoyltransferase-cyclodeaminase
MGAJBKAG_01297	C5DA20^E:6.2e-121	Imidazolonepropionase
MGAJBKAG_01298	Q99XR4^E:7.4e-89	Glutamate_formimidoyltransferase
MGAJBKAG_01304	A5D1G8^E:8.4e-105	Methylthioribose-1-phosphate_isomerase
MGAJBKAG_01305	P14407^E:1.0e-32	Fumarate_hydratase_class_I_anaerobic
MGAJBKAG_01306	Q58690^E:2.1e-53	Putative_L(+)-tartrate_dehydratase_subunit_alpha
MGAJBKAG_01310	P42332^E:9.0e-40	Bacitracin_transport_ATP-binding_protein_BcrA
MGAJBKAG_01311	C0QYX7^E:2.8e-22	Uncharacterized_protein_BHWA1_00569
MGAJBKAG_01314	P42065^E:3.0e-86	Oligopeptide_transport_ATP-binding_protein_AppF
MGAJBKAG_01315	Q53193^E:7.1e-77	Probable_peptide_ABC_transporter_ATP-binding_protein_y4tR
MGAJBKAG_01316	P42063^E:1.8e-31	Oligopeptide_transport_system_permease_protein_AppC
MGAJBKAG_01317	P0AEG0^E:4.5e-55	Dipeptide_transport_system_permease_protein_DppB
MGAJBKAG_01318	A5VU91^E:3.7e-09	Putative_ABC_transporter_peptide-binding_protein_BOV_A0352
MGAJBKAG_01319	Q67N73^E:6.5e-310	Error-prone_DNA_polymerase
MGAJBKAG_01321	P58965^E:5.4e-16	DNA_polymerase_IV
MGAJBKAG_01324	P9WLH4^E:4.3e-21	Uncharacterized_protein_MT2287
MGAJBKAG_01329	P33656^E:2.5e-139	RNA_polymerase_sigma_factor_SigA
MGAJBKAG_01331	P33655^E:1.2e-104	DNA_primase
MGAJBKAG_01332	Q59754^E:3.9e-295	Pyruvate_phosphate_dikinase
MGAJBKAG_01333	A4J7C9^E:5.4e-167	Glycine--tRNA_ligase_beta_subunit
MGAJBKAG_01334	B1I1S8^E:7.5e-109	Glycine--tRNA_ligase_alpha_subunit
MGAJBKAG_01335	Q58203^E:2.1e-06	Uncharacterized_protein_MJ0793
MGAJBKAG_01337	Q67RZ0^E:2.9e-46	DNA_repair_protein_RecO
MGAJBKAG_01338	C0H463^E:5.7e-06	Uncharacterized_membrane_protein_YrzS
MGAJBKAG_01339	Q8EQA1^E:5.9e-20	Protease_PrsW
MGAJBKAG_01340	B2A5L8^E:2.4e-80	Probable_transcriptional_regulatory_protein_Nther_1800
MGAJBKAG_01342	P61492^E:3.7e-31	10_kDa_chaperonin
MGAJBKAG_01343	Q2RL13^E:3.8e-229	60_kDa_chaperonin_1
MGAJBKAG_01344	O32131^E:9.2e-15	Sporulation_protein_YunB
MGAJBKAG_01345	Q2RHS8^E:1.6e-155	Tyrosine--tRNA_ligase
MGAJBKAG_01346	O66874^E:1.9e-117	Penicillin-binding_protein_1A
MGAJBKAG_01347	Q67QE3^E:1.7e-161	Endonuclease_MutS2
MGAJBKAG_01349	O32050^E:1.0e-37	UPF0702_transmembrane_protein_YrbG
MGAJBKAG_01350	P94544^E:1.4e-107	DNA_polymerase/3'-5'_exonuclease_PolX
MGAJBKAG_01352	Q9K897^E:1.6e-08	Cell_division_protein_ZapA
MGAJBKAG_01353	Q8R9C7^E:3.2e-156	Phenylalanine--tRNA_ligase_beta_subunit
MGAJBKAG_01354	Q2RHN7^E:2.3e-110	Phenylalanine--tRNA_ligase_alpha_subunit
MGAJBKAG_01356	P74261^E:4.1e-27	Uncharacterized_tRNA/rRNA_methyltransferase_slr1673
MGAJBKAG_01357	B1I4I8^E:1.4e-38	50S_ribosomal_protein_L20
MGAJBKAG_01358	O88059^E:3.0e-11	50S_ribosomal_protein_L35
MGAJBKAG_01359	Q8EPF5^E:1.4e-52	Translation_initiation_factor_IF-3
MGAJBKAG_01360	Q8R9A4^E:2.7e-204	Threonine--tRNA_ligase
MGAJBKAG_01361	B1L765^E:4.9e-49	Glyoxylate_reductase
MGAJBKAG_01366	P0A192^E:4.7e-62	High-affinity_branched-chain_amino_acid_transport_ATP-binding_protein_LivF
MGAJBKAG_01367	P0A194^E:1.0e-65	High-affinity_branched-chain_amino_acid_transport_ATP-binding_protein_LivG
MGAJBKAG_01368	P21628^E:1.0e-28	High-affinity_branched-chain_amino_acid_transport_system_permease_protein_BraE
MGAJBKAG_01369	P0AEX8^E:1.7e-53	High-affinity_branched-chain_amino_acid_transport_system_permease_protein_LivH
MGAJBKAG_01370	Q8FYS6^E:3.7e-29	Leu/Ile/Val-binding_protein_homolog_1
MGAJBKAG_01378	P12626^E:5.1e-70	Nitrogen_fixation_protein_AnfA
MGAJBKAG_01380	P34750^E:5.3e-29	Fimbrial_assembly_protein_PilQ
MGAJBKAG_01384	O34481^E:1.3e-123	ATP-dependent_RecD-like_DNA_helicase
MGAJBKAG_01385	O34798^E:1.1e-30	Peptidoglycan-N-acetylmuramic_acid_deacetylase_PdaC
MGAJBKAG_01386	Q60377^E:1.0e-23	Uncharacterized_protein_MJ0066
MGAJBKAG_01390	Q46087^E:1.6e-53	Transposase
MGAJBKAG_01391	P15026^E:8.3e-41	Insertion_sequence_IS21_putative_ATP-binding_protein
MGAJBKAG_01394	P0A4K4^E:3.1e-10	Multi-drug_resistance_efflux_pump_PmrA
MGAJBKAG_01395	Q5HL88^E:6.0e-40	D-xylulose_kinase
MGAJBKAG_01396	Q02912^E:3.6e-39	Sorbitol_dehydrogenase
MGAJBKAG_01397	O30128^E:1.5e-50	Putative_2-amino-37-dideoxy-D-threo-hept-6-ulosonate_synthase_2
MGAJBKAG_01398	P76418^E:6.0e-50	Uncharacterized_protein_YegU
MGAJBKAG_01399	P42414^E:3.4e-28	5-dehydro-2-deoxygluconokinase
MGAJBKAG_01400	B0TC89^E:1.9e-14	Energy-coupling_factor_transporter_transmembrane_protein_EcfT
MGAJBKAG_01401	Q8R9L8^E:1.6e-116	Putative_ABC_transporter_ATP-binding_protein_TTE1589
MGAJBKAG_01403	P39140^E:2.4e-37	Deoxyribonucleoside_regulator
MGAJBKAG_01404	Q8CW29^E:1.1e-18	UPF0748_lipoprotein_YddW
MGAJBKAG_01409	Q9K6U8^E:3.5e-56	DegV_domain-containing_protein_BH3627
MGAJBKAG_01410	P21887^E:7.1e-08	Small_acid-soluble_spore_protein_C2
MGAJBKAG_01411	P41371^E:5.7e-06	Small_acid-soluble_spore_protein_1
MGAJBKAG_01412	Q55027^E:3.9e-16	Probable_chromate_transport_protein
MGAJBKAG_01413	P14285^E:1.0e-12	Chromate_transport_protein
MGAJBKAG_01414	Q892U4^E:8.4e-76	Deoxyribose-phosphate_aldolase
MGAJBKAG_01416	Q9AGG3^E:8.0e-51	Rubrerythrin
MGAJBKAG_01417	O30013^E:1.4e-23	Putative_NADH_dehydrogenase/NAD(P)H_nitroreductase_AF_0226
MGAJBKAG_01419	Q3AAQ2^E:2.6e-137	Phosphopentomutase
MGAJBKAG_01420	P50830^E:7.4e-195	Uncharacterized_ATP-dependent_helicase_YprA
MGAJBKAG_01431	O31398^E:4.3e-29	Uncharacterized_protein_YkwD
MGAJBKAG_01433	P37466^E:3.4e-13	Protein_Veg
MGAJBKAG_01434	P37548^E:8.1e-48	Sporulation-specific_protease_YabG
MGAJBKAG_01435	O34776^E:1.6e-21	Uncharacterized_protein_YkuK
MGAJBKAG_01436	Q9KGK4^E:2.0e-54	Ribosomal_RNA_small_subunit_methyltransferase_A
MGAJBKAG_01437	P37546^E:3.0e-17	Uncharacterized_protein_YabE
MGAJBKAG_01439	Q65K99^E:1.8e-24	Putative_LD-transpeptidase_YkuD
MGAJBKAG_01441	Q45670^E:1.4e-58	Thermophilic_serine_proteinase
MGAJBKAG_01442	P54181^E:1.2e-64	Probable_multidrug_resistance_protein_YpnP
MGAJBKAG_01443	Q979R3^E:6.0e-10	tRNA_(cytidine(56)-2'-O)-methyltransferase
MGAJBKAG_01448	Q58087^E:1.7e-37	Uncharacterized_protein_MJ0674
MGAJBKAG_01449	P37469^E:1.0e-126	Replicative_DNA_helicase
MGAJBKAG_01450	P42425^E:6.8e-108	Lon_protease_2
MGAJBKAG_01451	B0TA56^E:1.4e-35	50S_ribosomal_protein_L9
MGAJBKAG_01454	Q67J50^E:2.6e-30	30S_ribosomal_protein_S18
MGAJBKAG_01455	Q9K5N9^E:2.1e-35	Single-stranded_DNA-binding_protein
MGAJBKAG_01456	Q8R6M1^E:1.5e-24	30S_ribosomal_protein_S6
MGAJBKAG_01457	P37518^E:1.0e-108	Ribosome-binding_ATPase_YchF
MGAJBKAG_01458	C0H3V8^E:2.7e-12	Uncharacterized_protein_YyzM
MGAJBKAG_01459	O34897^E:3.0e-45	Uncharacterized_MscS_family_protein_YkuT
MGAJBKAG_01461	O58231^E:5.0e-89	Glycerate_2-kinase
MGAJBKAG_01462	D5WQ56^E:2.9e-58	Octanoyltransferase_LipM
MGAJBKAG_01463	P9WMG4^E:2.1e-06	HTH-type_transcriptional_regulator_Mce2R
MGAJBKAG_01464	Q8FUM7^E:1.7e-64	Leu/Ile/Val-binding_protein_homolog_5
MGAJBKAG_01466	P21628^E:3.7e-25	High-affinity_branched-chain_amino_acid_transport_system_permease_protein_BraE
MGAJBKAG_01467	P0A9S8^E:9.0e-46	High-affinity_branched-chain_amino_acid_transport_ATP-binding_protein_LivG
MGAJBKAG_01468	P21630^E:2.5e-60	High-affinity_branched-chain_amino_acid_transport_ATP-binding_protein_BraG
MGAJBKAG_01469	O58584^E:8.5e-29	RutC_family_protein_PH0854
MGAJBKAG_01470	Q58595^E:2.4e-53	2-isopropylmalate_synthase
MGAJBKAG_01471	P21175^E:1.4e-21	Leucine-_isoleucine-_valine-_threonine-_and_alanine-binding_protein
MGAJBKAG_01472	P31005^E:7.7e-54	NAD-dependent_methanol_dehydrogenase
MGAJBKAG_01473	Q8R9V4^E:1.2e-96	Acetate_kinase
MGAJBKAG_01474	P26047^E:7.7e-80	Signal-transduction_and_transcriptional-control_protein
MGAJBKAG_01475	P81006^E:6.4e-76	L-hydantoinase
MGAJBKAG_01476	P0A3T3^E:1.7e-33	31_kDa_immunogenic_protein
MGAJBKAG_01478	Q0W8E1^E:1.3e-20	Dihydroorotate_dehydrogenase_B_(NAD(+))_catalytic_subunit
MGAJBKAG_01479	P49954^E:1.4e-13	Probable_hydrolase_NIT3
MGAJBKAG_01481	P64625^E:7.1e-20	Uncharacterized_protein_YheO
MGAJBKAG_01483	Q9ZAA7^E:3.8e-05	Glutaconyl-CoA_decarboxylase_subunit_gamma
MGAJBKAG_01484	Q9ZAA6^E:2.1e-114	Glutaconyl-CoA_decarboxylase_subunit_beta
MGAJBKAG_01485	Q58628^E:9.0e-155	Pyruvate_carboxylase_subunit_B
MGAJBKAG_01486	O05494^E:3.9e-16	Uncharacterized_HTH-type_transcriptional_regulator_YdhC
MGAJBKAG_01488	A4IP64^E:4.6e-67	Long-chain-alcohol_dehydrogenase_1
MGAJBKAG_01489	A6TMH9^E:7.1e-102	3-methyl-2-oxobutanoate_hydroxymethyltransferase
MGAJBKAG_01490	Q44018^E:6.9e-32	UPF0065_protein_in_gbd_5'region
MGAJBKAG_01492	P70795^E:2.0e-62	Uncharacterized_52.8_kDa_protein_in_TAR-I_ttuC'_3'region
MGAJBKAG_01493	Q59727^E:1.7e-62	45-dihydroxyphthalate_decarboxylase
MGAJBKAG_01494	Q8U308^E:2.9e-11	2-iminobutanoate/2-iminopropanoate_deaminase
MGAJBKAG_01495	P50361^E:2.1e-08	Uncharacterized_protein_y4hQ
MGAJBKAG_01496	Q89NF3^E:1.3e-22	4-hydroxythreonine-4-phosphate_dehydrogenase_1
MGAJBKAG_01497	P39361^E:2.6e-15	Putative_sgc_region_transcriptional_regulator
MGAJBKAG_01498	Q46911^E:7.2e-54	Uncharacterized_FAD-linked_oxidoreductase_YgcU
MGAJBKAG_01499	Q8TSV7^E:6.7e-23	CoB--CoM_heterodisulfide_reductase_2_iron-sulfur_subunit_D
MGAJBKAG_01500	Q16BC9^E:1.5e-37	Solute-binding_protein_RD1_1052
MGAJBKAG_01501	Q9KR65^E:6.1e-06	Sialic_acid_TRAP_transporter_small_permease_protein_SiaQ
MGAJBKAG_01502	Q9KR66^E:1.3e-75	Sialic_acid_TRAP_transporter_large_permease_protein_SiaM
MGAJBKAG_01503	P45511^E:1.7e-82	Glycerol_dehydrogenase
MGAJBKAG_01504	Q8CR47^E:3.0e-74	D-xylulose_kinase
MGAJBKAG_01505	P42317^E:7.1e-22	Uncharacterized_oxidoreductase_YxjF
MGAJBKAG_01506	P50361^E:8.8e-21	Uncharacterized_protein_y4hQ
MGAJBKAG_01509	P54542^E:1.7e-60	Uncharacterized_protein_YqjE
MGAJBKAG_01510	Q5PGP4^E:1.9e-26	Glutathione-binding_protein_GsiB
MGAJBKAG_01511	P77308^E:2.6e-58	Probable_DD-dipeptide_transport_system_permease_protein_DdpB
MGAJBKAG_01512	P42063^E:1.0e-50	Oligopeptide_transport_system_permease_protein_AppC
MGAJBKAG_01513	P26905^E:5.4e-69	Dipeptide_transport_ATP-binding_protein_DppD
MGAJBKAG_01514	P42065^E:4.6e-81	Oligopeptide_transport_ATP-binding_protein_AppF
MGAJBKAG_01515	Q30W71^E:7.5e-57	Choline_trimethylamine-lyase_activating_enzyme
MGAJBKAG_01516	P32674^E:1.4e-134	Formate_acetyltransferase_2
MGAJBKAG_01517	Q00924^E:1.0e-32	Hydantoin_racemase
MGAJBKAG_01518	P71073^E:2.6e-07	Transcriptional_activator_AdeR
MGAJBKAG_01519	B1I461^E:3.3e-18	Glycerol-3-phosphate_acyltransferase
MGAJBKAG_01520	Q2LVL0^E:1.1e-109	Lipid_A_export_ATP-binding/permease_protein_MsbA
MGAJBKAG_01521	A4IP64^E:8.7e-14	Long-chain-alcohol_dehydrogenase_1
MGAJBKAG_01522	O35045^E:1.7e-27	Uncharacterized_zinc-type_alcohol_dehydrogenase-like_protein_YjmD
MGAJBKAG_01524	Q8U0A4^E:7.3e-40	Uncharacterized_lipoprotein_PF1695
MGAJBKAG_01525	O05253^E:2.7e-115	Uncharacterized_ABC_transporter_ATP-binding_protein_YufO
MGAJBKAG_01526	O05254^E:2.2e-44	Uncharacterized_ABC_transporter_permease_protein_YufP
MGAJBKAG_01527	O05255^E:1.8e-53	Uncharacterized_ABC_transporter_permease_protein_YufQ
MGAJBKAG_01528	P44731^E:2.0e-64	Spermidine/putrescine-binding_periplasmic_protein_2
MGAJBKAG_01529	P0AFK8^E:2.9e-36	Spermidine/putrescine_transport_system_permease_protein_PotC
MGAJBKAG_01530	P0A2J8^E:3.1e-38	Spermidine/putrescine_transport_system_permease_protein_PotB
MGAJBKAG_01531	Q04JW0^E:1.5e-48	Spermidine/putrescine_import_ATP-binding_protein_PotA
MGAJBKAG_01532	Q9KF60^E:3.2e-87	Phosphoribosylaminoimidazole-succinocarboxamide_synthase
MGAJBKAG_01533	Q5L3D2^E:1.2e-286	Phosphoribosylformylglycinamidine_synthase_subunit_PurL
MGAJBKAG_01534	P00497^E:9.6e-165	Amidophosphoribosyltransferase
MGAJBKAG_01535	C5D4I2^E:2.1e-124	Phosphoribosylformylglycinamidine_cyclo-ligase
MGAJBKAG_01536	P12040^E:1.3e-52	Phosphoribosylglycinamide_formyltransferase
MGAJBKAG_01537	Q9KF53^E:3.8e-202	Bifunctional_purine_biosynthesis_protein_PurH
MGAJBKAG_01538	Q9KF52^E:8.2e-142	Phosphoribosylamine--glycine_ligase
MGAJBKAG_01541	O28646^E:9.4e-06	Uncharacterized_HTH-type_transcriptional_regulator_AF_1627
MGAJBKAG_01542	O34383^E:1.1e-86	Uncharacterized_sodium-dependent_transporter_YocR
MGAJBKAG_01543	P42237^E:7.6e-10	Probable_glucarate_transporter
MGAJBKAG_01544	P32436^E:1.3e-34	Protein_DegV
MGAJBKAG_01545	Q927X9^E:2.9e-34	DegV_domain-containing_protein_lin2658
MGAJBKAG_01547	Q8RCV0^E:4.5e-31	UPF0309_protein_TTE0306
MGAJBKAG_01548	P26832^E:1.3e-19	Uncharacterized_protein_CPE0188
MGAJBKAG_01549	Q9KEE9^E:2.4e-34	L-arabinose_transport_system_permease_protein_AraQ
MGAJBKAG_01550	O51924^E:5.2e-26	Trehalose/maltose_transport_system_permease_protein_MalF
MGAJBKAG_01551	Q7LYW7^E:9.2e-21	Trehalose/maltose-binding_protein_MalE
MGAJBKAG_01552	O34817^E:1.3e-43	HTH-type_transcriptional_repressor_YvoA
MGAJBKAG_01553	Q06065^E:3.5e-72	Acetoacetate_metabolism_regulatory_protein_AtoC
MGAJBKAG_01558	P43951^E:4.3e-45	Uncharacterized_protein_HI_0131
MGAJBKAG_01560	A3DDF6^E:1.9e-78	Spermidine/putrescine_import_ATP-binding_protein_PotA
MGAJBKAG_01561	Q44123^E:1.4e-66	Ferric_transport_system_permease_protein_FbpB
MGAJBKAG_01562	Q9KAH2^E:9.9e-48	Inosose_isomerase
MGAJBKAG_01564	Q9UYX0^E:3.4e-39	L-threonine_3-dehydrogenase
MGAJBKAG_01565	O05389^E:4.9e-89	Uncharacterized_oxidoreductase_YrbE
MGAJBKAG_01566	Q45831^E:1.4e-56	HTH-type_transcriptional_regulator_RegA
MGAJBKAG_01568	P9WLR4^E:7.7e-17	Uncharacterized_protein_MT1877
MGAJBKAG_01569	Q8FCT3^E:1.6e-16	Protein_GntX
MGAJBKAG_01570	P39145^E:1.3e-55	ComF_operon_protein_1
MGAJBKAG_01577	P55504^E:1.0e-56	Uncharacterized_protein_y4jD
MGAJBKAG_01580	Q51649^E:1.1e-116	Putative_transposase_for_insertion_sequence_IS408
MGAJBKAG_01581	P55923^E:3.6e-60	Insertion_sequence_IS408_putative_ATP-binding_protein
MGAJBKAG_01582	Q03036^E:1.8e-26	Uncharacterized_protein_IRC4
MGAJBKAG_01583	O32175^E:1.9e-32	Uncharacterized_protein_YusI
MGAJBKAG_01586	Q97K92^E:2.5e-39	Flavo-diiron_protein_FprA1
MGAJBKAG_01590	Q68WT1^E:7.1e-09	DNA_helicase_II
MGAJBKAG_01591	Q9CD72^E:4.9e-32	ATP-dependent_DNA_helicase_UvrD1
MGAJBKAG_01592	O34580^E:1.4e-08	ATP-dependent_DNA_helicase_PcrA
MGAJBKAG_01601	Q9RLM5^E:2.6e-36	Putative_NmeDIP_very_short_patch_repair_endonuclease
MGAJBKAG_01602	P06530^E:1.6e-68	Modification_methylase_BsuRI
MGAJBKAG_01603	O68584^E:1.2e-71	Type-2_restriction_enzyme_HaeIII
MGAJBKAG_01604	Q79CE8^E:1.4e-135	Probable_transposase_for_insertion_sequence_element_IS1353
MGAJBKAG_01608	P06530^E:2.3e-160	Modification_methylase_BsuRI
MGAJBKAG_01612	Q7NDH1^E:2.5e-235	Chaperone_protein_DnaK
MGAJBKAG_01613	P40183^E:3.0e-14	Putative_heat_shock_protein_HspR
MGAJBKAG_01614	P05332^E:1.1e-23	Uncharacterized_N-acetyltransferase_p20
MGAJBKAG_01615	Q67TD0^E:1.1e-50	UPF0340_protein_STH78
MGAJBKAG_01616	Q8FCT7^E:7.1e-49	Ferrous_iron_transport_protein_B
MGAJBKAG_01619	P24943^E:1.1e-63	Proton/sodium-glutamate_symport_protein
MGAJBKAG_01620	O93779^E:6.8e-53	Aspartate_racemase
MGAJBKAG_01621	Q48841^E:4.2e-27	Probable_dipeptidase
MGAJBKAG_01622	P26899^E:6.0e-144	Aspartate_ammonia-lyase
MGAJBKAG_01627	P37443^E:2.9e-13	Uncharacterized_protein_YcaI
MGAJBKAG_01628	P54592^E:7.1e-53	Uncharacterized_ABC_transporter_ATP-binding_protein_YhcH
MGAJBKAG_01630	P37545^E:2.1e-69	Uncharacterized_metal-dependent_hydrolase_YabD
MGAJBKAG_01631	Q8RDD1^E:3.4e-174	Methionine--tRNA_ligase
MGAJBKAG_01632	P08874^E:4.6e-17	Transition_state_regulatory_protein_AbrB
MGAJBKAG_01633	P74038^E:3.5e-57	Ribosomal_RNA_small_subunit_methyltransferase_I
MGAJBKAG_01634	P37541^E:8.1e-76	Stage_0_sporulation_protein_YaaT
MGAJBKAG_01635	P37540^E:5.5e-23	DNA_polymerase_III_subunit_delta'
MGAJBKAG_01636	P37538^E:3.8e-27	Uncharacterized_protein_YaaQ
MGAJBKAG_01637	P51281^E:8.8e-133	Uncharacterized_protein_ycf45
MGAJBKAG_01638	P21885^E:2.4e-86	Arginine_decarboxylase
MGAJBKAG_01640	Q45538^E:7.3e-66	Protein_CotJC
MGAJBKAG_01645	A1AUS1^E:4.6e-34	tRNA_2-thiocytidine_biosynthesis_protein_TtcA
MGAJBKAG_01646	Q8R9K5^E:2.2e-161	Tryptophanase
MGAJBKAG_01647	P19257^E:1.8e-08	Pilin_gene-inverting_protein
MGAJBKAG_01648	P54608^E:1.2e-15	Hydrolase_YhcX
MGAJBKAG_01649	Q9UYV8^E:1.0e-15	Nitrilase
MGAJBKAG_01650	C0QKP4^E:7.4e-109	Holliday_junction_ATP-dependent_DNA_helicase_RuvB
MGAJBKAG_01651	B8FBT7^E:2.6e-27	Holliday_junction_ATP-dependent_DNA_helicase_RuvA
MGAJBKAG_01652	Q7US71^E:8.4e-35	Crossover_junction_endodeoxyribonuclease_RuvC
MGAJBKAG_01654	P21887^E:7.6e-05	Small_acid-soluble_spore_protein_C2
MGAJBKAG_01656	O58686^E:1.6e-14	DNA_double-strand_break_repair_protein_Mre11
MGAJBKAG_01658	P71055^E:1.1e-17	Putative_glycosyltransferase_EpsF
MGAJBKAG_01659	Q82XA1^E:7.7e-20	tRNA_modification_GTPase_MnmE
MGAJBKAG_01660	P30140^E:9.9e-43	2-iminoacetate_synthase
MGAJBKAG_01661	Q9X0Z6^E:4.2e-92	[FeFe]_hydrogenase_maturase_subunit_HydE
MGAJBKAG_01662	P77357^E:6.0e-108	p-aminobenzoyl-glutamate_hydrolase_subunit_A
MGAJBKAG_01663	Q53389^E:1.5e-84	N-carbamoyl-L-amino_acid_hydrolase
MGAJBKAG_01664	P44018^E:1.4e-45	Putative_uncharacterized_transporter_HI_0585
MGAJBKAG_01665	P21630^E:1.4e-56	High-affinity_branched-chain_amino_acid_transport_ATP-binding_protein_BraG
MGAJBKAG_01666	P0AEX8^E:3.0e-61	High-affinity_branched-chain_amino_acid_transport_system_permease_protein_LivH
MGAJBKAG_01667	Q2YLF8^E:1.4e-42	Leu/Ile/Val-binding_protein_homolog_1
MGAJBKAG_01668	P21630^E:1.1e-58	High-affinity_branched-chain_amino_acid_transport_ATP-binding_protein_BraG
MGAJBKAG_01669	P0A194^E:8.8e-57	High-affinity_branched-chain_amino_acid_transport_ATP-binding_protein_LivG
MGAJBKAG_01670	P21628^E:2.0e-66	High-affinity_branched-chain_amino_acid_transport_system_permease_protein_BraE
MGAJBKAG_01671	P0AEX8^E:1.4e-64	High-affinity_branched-chain_amino_acid_transport_system_permease_protein_LivH
MGAJBKAG_01672	Q2YLF8^E:7.1e-52	Leu/Ile/Val-binding_protein_homolog_1
MGAJBKAG_01674	P00781^E:3.6e-18	Subtilisin_DY
MGAJBKAG_01679	P54525^E:1.4e-26	Uncharacterized_protein_YqiI
MGAJBKAG_01683	P44263^E:8.0e-91	Uncharacterized_protein_HI_1586
MGAJBKAG_01686	Q7M8U0^E:3.0e-11	Macrolide_export_ATP-binding/permease_protein_MacB
MGAJBKAG_01687	A0KMJ3^E:2.3e-08	Macrolide_export_ATP-binding/permease_protein_MacB_2
MGAJBKAG_01688	A1U0A9^E:4.1e-55	Macrolide_export_ATP-binding/permease_protein_MacB
MGAJBKAG_01689	Q06823^E:2.3e-19	Spore_protein_SP21
MGAJBKAG_01690	O30013^E:4.6e-38	Putative_NADH_dehydrogenase/NAD(P)H_nitroreductase_AF_0226
MGAJBKAG_01693	O34607^E:1.2e-49	Probable_L-serine_dehydratase_alpha_chain
MGAJBKAG_01694	O34635^E:1.6e-43	Probable_L-serine_dehydratase_beta_chain
MGAJBKAG_01699	O05514^E:2.7e-48	Thiamine-monophosphate_kinase
MGAJBKAG_01700	Q57975^E:2.8e-55	Putative_aminopeptidase_MJ0555
MGAJBKAG_01701	O59196^E:1.4e-72	Tetrahedral_aminopeptidase
MGAJBKAG_01702	P55742^E:8.5e-102	Putative_aminopeptidase
MGAJBKAG_01703	O34816^E:8.2e-21	Putative_LD-transpeptidase_YkuD
MGAJBKAG_01704	Q06852^E:1.6e-20	Cell_surface_glycoprotein_1
MGAJBKAG_01705	Q04957^E:1.7e-216	DNA_polymerase_I
MGAJBKAG_01708	Q8RBE5^E:1.9e-35	Dephospho-CoA_kinase
MGAJBKAG_01709	P0AGC4^E:1.1e-19	Soluble_lytic_murein_transglycosylase
MGAJBKAG_01710	Q7KWM9^E:1.1e-09	Inosine-uridine-preferring_nucleoside_hydrolase_homolog
MGAJBKAG_01711	Q9HJ28^E:5.9e-53	Putative_nicotinate_phosphoribosyltransferase
MGAJBKAG_01712	P71039^E:6.0e-52	HTH-type_transcriptional_activator_mta
MGAJBKAG_01719	O29399^E:7.6e-160	tRNA-splicing_ligase_RtcB
MGAJBKAG_01720	Q8U0N4^E:1.3e-20	Protein_archease
MGAJBKAG_01721	P0C0R0^E:2.6e-274	DNA_gyrase_subunit_A
MGAJBKAG_01722	P94604^E:1.3e-247	DNA_gyrase_subunit_B
MGAJBKAG_01724	Q67TK4^E:3.6e-72	DNA_replication_and_repair_protein_RecF
MGAJBKAG_01726	Q9RCA1^E:2.1e-51	DNA_polymerase_III_subunit_beta
MGAJBKAG_01727	A4IJ84^E:2.3e-150	Chromosomal_replication_initiator_protein_DnaA
MGAJBKAG_01730	Q3AG61^E:4.7e-08	50S_ribosomal_protein_L34
MGAJBKAG_01731	A8MKS3^E:7.7e-17	Ribonuclease_P_protein_component
MGAJBKAG_01732	B8I2B3^E:4.1e-23	Putative_membrane_protein_insertion_efficiency_factor
MGAJBKAG_01733	A7HIY8^E:1.7e-29	Membrane_protein_insertase_YidC
MGAJBKAG_01734	Q9RCA6^E:1.8e-36	Protein_jag
MGAJBKAG_01735	A3DHY8^E:7.3e-112	tRNA_modification_GTPase_MnmE
MGAJBKAG_01736	Q9RCA8^E:3.6e-202	tRNA_uridine_5-carboxymethylaminomethyl_modification_enzyme_MnmG
MGAJBKAG_01737	A5CY44^E:3.0e-61	Ribosomal_RNA_small_subunit_methyltransferase_G
MGAJBKAG_01738	Q8EKU5^E:1.6e-54	Nucleoid_occlusion_protein
MGAJBKAG_01739	P37522^E:5.3e-96	Sporulation_initiation_inhibitor_protein_Soj
MGAJBKAG_01740	P26497^E:2.7e-61	Stage_0_sporulation_protein_J
MGAJBKAG_01743	P0AFT0^E:6.8e-20	Murein_DD-endopeptidase_MepM
MGAJBKAG_01745	P54529^E:3.1e-71	Putative_sigma_L-dependent_transcriptional_regulator_YqiR
MGAJBKAG_01747	Q9ZN70^E:5.3e-26	Exopolyphosphatase
MGAJBKAG_01748	P0A177^E:1.2e-17	UPF0065_protein_in_clcB-clcD_intergenic_region
MGAJBKAG_01750	P70795^E:2.0e-78	Uncharacterized_52.8_kDa_protein_in_TAR-I_ttuC'_3'region
MGAJBKAG_01752	P76114^E:4.1e-09	HTH-type_transcriptional_regulator_McbR
MGAJBKAG_01754	Q88JX9^E:1.6e-43	4-carboxy-4-hydroxy-2-oxoadipic_acid_aldolase
MGAJBKAG_01755	Q58820^E:1.9e-59	L-sulfolactate_dehydrogenase
MGAJBKAG_01756	Q56303^E:5.3e-51	Tungsten-containing_formaldehyde_ferredoxin_oxidoreductase
MGAJBKAG_01757	P73574^E:5.2e-40	3-oxoacyl-[acyl-carrier-protein]_reductase_1
MGAJBKAG_01760	A1WPV4^E:1.9e-48	Solute-binding_protein_Veis_3954
MGAJBKAG_01761	Q4TVS0^E:2.6e-08	Sialic_acid_TRAP_transporter_permease_protein_SiaT
MGAJBKAG_01762	Q9KR66^E:4.4e-87	Sialic_acid_TRAP_transporter_large_permease_protein_SiaM
MGAJBKAG_01763	O58389^E:1.0e-57	L-threonine_3-dehydrogenase
MGAJBKAG_01764	P54529^E:8.5e-82	Putative_sigma_L-dependent_transcriptional_regulator_YqiR
MGAJBKAG_01765	P44093^E:2.5e-24	Uncharacterized_protein_HI_1011
MGAJBKAG_01766	C3KYY3^E:1.1e-88	4-hydroxythreonine-4-phosphate_dehydrogenase
MGAJBKAG_01767	Q65JE7^E:1.0e-97	L-threonine_3-dehydrogenase
MGAJBKAG_01769	P76114^E:1.4e-15	HTH-type_transcriptional_regulator_McbR
MGAJBKAG_01770	P0A3T3^E:6.9e-40	31_kDa_immunogenic_protein
MGAJBKAG_01771	O87590^E:9.4e-40	HTH-type_transcriptional_regulator_CelR
MGAJBKAG_01772	P21939^E:2.6e-29	Xylulose_kinase
MGAJBKAG_01773	P76268^E:1.0e-41	Transcriptional_regulator_KdgR
MGAJBKAG_01774	Q44297^E:1.6e-72	Opine_dehydrogenase
MGAJBKAG_01775	O34673^E:4.3e-49	Altronate_dehydratase
MGAJBKAG_01776	P42065^E:6.7e-88	Oligopeptide_transport_ATP-binding_protein_AppF
MGAJBKAG_01777	P42064^E:1.1e-88	Oligopeptide_transport_ATP-binding_protein_AppD
MGAJBKAG_01778	P94312^E:1.0e-71	Dipeptide_transport_system_permease_protein_DppC
MGAJBKAG_01779	P94311^E:4.9e-62	Dipeptide_transport_system_permease_protein_DppB
MGAJBKAG_01780	Q57RB1^E:1.4e-44	Glutathione-binding_protein_GsiB
MGAJBKAG_01781	P42237^E:1.4e-08	Probable_glucarate_transporter
MGAJBKAG_01783	O67304^E:3.3e-119	Carbon_starvation_protein_A_homolog
MGAJBKAG_01784	Q06758^E:1.6e-33	Probable_histidine-binding_protein
MGAJBKAG_01785	P0AEQ8^E:7.9e-40	Glutamine_transport_system_permease_protein_GlnP
MGAJBKAG_01786	P27675^E:2.4e-82	Glutamine_transport_ATP-binding_protein_GlnQ
MGAJBKAG_01787	Q3SZM7^E:2.5e-47	Dipeptidase_1
MGAJBKAG_01788	Q609I7^E:6.0e-222	Glucose-6-phosphate_isomerase
MGAJBKAG_01789	P15005^E:6.2e-29	5-methylcytosine-specific_restriction_enzyme_B
MGAJBKAG_01791	Q06683^E:3.8e-28	Putative_ATP-dependent_helicase_IRC3
MGAJBKAG_01792	P75504^E:1.7e-17	Uncharacterized_16.1_kDa_HIT-like_protein
MGAJBKAG_01793	P46117^E:6.1e-05	Uncharacterized_HTH-type_transcriptional_regulator_in_aarA_3'region
MGAJBKAG_01795	Q45389^E:8.5e-22	Protein_BugT
MGAJBKAG_01797	P70795^E:7.4e-57	Uncharacterized_52.8_kDa_protein_in_TAR-I_ttuC'_3'region
MGAJBKAG_01798	O27859^E:3.5e-15	Ribonuclease_Z
MGAJBKAG_01800	O34962^E:4.3e-156	Probable_NAD-dependent_malic_enzyme_4
MGAJBKAG_01801	P54181^E:4.2e-38	Probable_multidrug_resistance_protein_YpnP
MGAJBKAG_01802	P38422^E:1.1e-74	D-alanyl-D-alanine_carboxypeptidase_DacF
MGAJBKAG_01803	Q7NPF3^E:6.9e-49	4-diphosphocytidyl-2-C-methyl-D-erythritol_kinase
MGAJBKAG_01805	A6LPJ0^E:2.7e-21	Putative_septation_protein_SpoVG
MGAJBKAG_01807	Q7SIB1^E:4.2e-51	CCA-adding_enzyme
MGAJBKAG_01810	A4J0P6^E:4.6e-138	Bifunctional_protein_GlmU
MGAJBKAG_01811	Q899I8^E:7.4e-103	Ribose-phosphate_pyrophosphokinase
MGAJBKAG_01812	B8D015^E:3.9e-34	50S_ribosomal_protein_L25
MGAJBKAG_01813	B0K466^E:2.4e-46	Peptidyl-tRNA_hydrolase
MGAJBKAG_01815	P71153^E:3.2e-103	Electron_transfer_flavoprotein_subunit_alpha
MGAJBKAG_01816	P97089^E:1.9e-72	Electron_transfer_flavoprotein_subunit_beta
MGAJBKAG_01817	P45857^E:1.3e-07	Acyl-CoA_dehydrogenase
MGAJBKAG_01818	Q89Z59^E:2.5e-07	Probable_type_I_restriction_enzyme_BthVORF4518P_M_protein
MGAJBKAG_01821	Q4A127^E:3.6e-20	Type-1_restriction_enzyme_R_protein
MGAJBKAG_01822	O05243^E:6.2e-40	UPF0047_protein_YugU
MGAJBKAG_01823	P94393^E:9.9e-15	Proline-responsive_transcriptional_activator_PutR
MGAJBKAG_01825	Q8R9L8^E:1.6e-119	Putative_ABC_transporter_ATP-binding_protein_TTE1589
MGAJBKAG_01828	Q5HKI1^E:8.2e-33	Probable_succinyl-diaminopimelate_desuccinylase
MGAJBKAG_01833	O28646^E:8.6e-14	Uncharacterized_HTH-type_transcriptional_regulator_AF_1627
MGAJBKAG_01834	O05519^E:4.2e-88	Uncharacterized_ABC_transporter_ATP-binding_protein_YdiF
MGAJBKAG_01837	Q9SCS3^E:2.0e-05	Phosphoglycerate_mutase-like_protein_4
MGAJBKAG_01841	Q67N85^E:3.9e-110	L-threonine_3-dehydrogenase
MGAJBKAG_01842	A7HMM1^E:5.9e-147	8-amino-7-oxononanoate_synthase
MGAJBKAG_01843	B4HYP0^E:1.3e-62	Adenylyltransferase_and_sulfurtransferase_MOCS3
MGAJBKAG_01844	Q8TRA4^E:1.6e-87	5'-deoxyadenosine_deaminase
MGAJBKAG_01847	Q01262^E:2.7e-16	Hydantoin_utilization_protein_A
MGAJBKAG_01848	O30107^E:3.1e-67	Uncharacterized_protein_AF_0130
MGAJBKAG_01852	Q58317^E:1.1e-18	Uncharacterized_protein_MJ0907
MGAJBKAG_01854	P42332^E:6.9e-30	Bacitracin_transport_ATP-binding_protein_BcrA
MGAJBKAG_01855	O34712^E:2.6e-14	HTH-type_transcriptional_repressor_YtrA
MGAJBKAG_01856	P14898^E:1.5e-34	Alpha-amylase_2
MGAJBKAG_01857	Q06320^E:8.6e-29	Sporulation-specific_N-acetylmuramoyl-L-alanine_amidase
MGAJBKAG_01861	Q58317^E:1.2e-13	Uncharacterized_protein_MJ0907
MGAJBKAG_01864	Q8XMG8^E:9.0e-78	Zinc_transporter_ZupT
MGAJBKAG_01866	P14300^E:4.8e-22	ADP-ribosyl-[dinitrogen_reductase]_glycohydrolase
MGAJBKAG_01869	Q58015^E:9.2e-79	Modification_methylase_MjaIII
MGAJBKAG_01870	Q9HCG7^E:6.2e-52	Non-lysosomal_glucosylceramidase
MGAJBKAG_01872	P77716^E:2.1e-35	Inner_membrane_ABC_transporter_permease_protein_YcjP
MGAJBKAG_01874	P07117^E:3.3e-11	Sodium/proline_symporter
MGAJBKAG_01875	Q01465^E:6.7e-94	Rod_shape-determining_protein_MreB
MGAJBKAG_01876	O27397^E:1.4e-29	Probable_N-glycosylase/DNA_lyase
MGAJBKAG_01877	A5D2F6^E:4.3e-220	UPF0182_protein_PTH_1387
MGAJBKAG_01880	P46903^E:1.8e-36	ABC_transporter_ATP-binding_protein_NatA
MGAJBKAG_01882	P71011^E:1.7e-17	Antilisterial_bacteriocin_subtilosin_biosynthesis_protein_AlbA
MGAJBKAG_01884	P94439^E:6.2e-10	Uncharacterized_transcriptional_regulatory_protein_YfiK
MGAJBKAG_01885	Q5LL69^E:7.9e-58	L-cysteate_sulfo-lyase
MGAJBKAG_01887	Q32IB6^E:2.5e-84	Glutathione-binding_protein_GsiB
MGAJBKAG_01888	Q57RB0^E:9.3e-71	Glutathione_transport_system_permease_protein_GsiC
MGAJBKAG_01889	P94312^E:2.4e-65	Dipeptide_transport_system_permease_protein_DppC
MGAJBKAG_01890	Q53193^E:2.2e-102	Probable_peptide_ABC_transporter_ATP-binding_protein_y4tR
MGAJBKAG_01891	P42065^E:5.2e-112	Oligopeptide_transport_ATP-binding_protein_AppF
MGAJBKAG_01892	O32148^E:5.3e-95	Purine_catabolism_protein_PucG
MGAJBKAG_01893	P16088^E:1.3e-16	Pol_polyprotein
MGAJBKAG_01894	P45297^E:8.0e-23	Metalloprotease_TldD_homolog
MGAJBKAG_01895	P73754^E:4.1e-123	Metalloprotease_slr0863
MGAJBKAG_01898	Q58466^E:8.5e-56	Uncharacterized_protein_MJ1066
MGAJBKAG_01900	Q45670^E:1.4e-26	Thermophilic_serine_proteinase
MGAJBKAG_01903	P66808^E:1.3e-06	ECF_RNA_polymerase_sigma_factor_SigH
MGAJBKAG_01906	P96605^E:4.2e-47	Uncharacterized_ABC_transporter_ATP-binding_protein_YdbJ
MGAJBKAG_01909	Q9KC32^E:3.7e-51	4-hydroxy-tetrahydrodipicolinate_synthase_1
MGAJBKAG_01910	P40800^E:8.3e-10	Uncharacterized_protein_YgiK
MGAJBKAG_01912	A8MIF4^E:1.7e-59	UPF0597_protein_Clos_2050
MGAJBKAG_01913	Q8Z333^E:1.5e-14	Transcriptional_regulatory_protein_ZraR
MGAJBKAG_01916	P26902^E:4.8e-55	D-aminopeptidase
MGAJBKAG_01918	Q55179^E:2.7e-33	Putative_lipid_II_flippase_MurJ
MGAJBKAG_01919	Q8R9U5^E:6.3e-42	DegV_domain-containing_protein_TTE1491
MGAJBKAG_01920	P58291^E:1.5e-24	Probable_histidinol-phosphatase
MGAJBKAG_01922	Q8RCW2^E:1.6e-186	Probable_glycine_dehydrogenase_(decarboxylating)_subunit_2
MGAJBKAG_01923	Q2RH48^E:5.2e-155	Probable_glycine_dehydrogenase_(decarboxylating)_subunit_1
MGAJBKAG_01924	B5Y8S2^E:3.2e-33	Glycine_cleavage_system_H_protein
MGAJBKAG_01925	B8D1D7^E:1.7e-103	Aminomethyltransferase
MGAJBKAG_01927	A8F961^E:3.5e-69	Serine_acetyltransferase
MGAJBKAG_01928	P0A535^E:2.1e-110	O-acetylserine_sulfhydrylase
MGAJBKAG_01929	O05254^E:5.5e-41	Uncharacterized_ABC_transporter_permease_protein_YufP
MGAJBKAG_01930	D4GPW1^E:2.7e-41	Putative_glucose_ABC_transporter_permease_protein_TsgC13
MGAJBKAG_01932	D4GPW3^E:4.5e-134	Glucose_import_ATP-binding_protein_TsgD13
MGAJBKAG_01933	Q54L40^E:6.1e-22	SUMO-activating_enzyme_subunit_2
MGAJBKAG_01936	Q6LX40^E:3.6e-109	Alanine_dehydrogenase
MGAJBKAG_01940	Q64SU9^E:4.0e-82	Uncharacterized_transporter_BF2680
MGAJBKAG_01942	P0ADX3^E:2.1e-22	Protein_YhfA
MGAJBKAG_01943	O31834^E:7.0e-20	Uncharacterized_HTH-type_transcriptional_regulator_YozG
MGAJBKAG_01948	Q48EU9^E:1.2e-22	Probable_periplasmic_serine_endoprotease_DegP-like
MGAJBKAG_01950	Q84CG1^E:9.4e-28	Capreomycidine_synthase
MGAJBKAG_01951	Q8U071^E:1.3e-30	Probable_thymidylate_kinase
MGAJBKAG_01953	Q8RXU4^E:5.2e-78	Probable_low-specificity_L-threonine_aldolase_1
MGAJBKAG_01954	B2A5T8^E:3.6e-186	Proline--tRNA_ligase
MGAJBKAG_01955	Q58829^E:2.3e-21	Putative_endonuclease_MJ1434
MGAJBKAG_01956	P9WQJ0^E:2.0e-127	Uncharacterized_ABC_transporter_ATP-binding_protein_MT1311
MGAJBKAG_01958	P37521^E:3.6e-42	Uncharacterized_protein_YyaC
MGAJBKAG_01959	O31674^E:2.7e-24	Uncharacterized_membrane_protein_YkvI
MGAJBKAG_01960	O34611^E:2.6e-29	Uncharacterized_protein_YoaR
MGAJBKAG_01962	O32222^E:5.1e-10	Copper-sensing_transcriptional_repressor_CsoR
MGAJBKAG_01963	P12243^E:8.2e-30	Thioredoxin-1
MGAJBKAG_01964	P96677^E:2.6e-08	HTH-type_transcriptional_repressor_AseR
MGAJBKAG_01965	P94440^E:8.3e-54	Uncharacterized_ABC_transporter_ATP-binding_protein_YfiL
MGAJBKAG_01968	C5D4Y0^E:2.9e-13	Uncharacterized_methyltransferase_GWCH70_2477
MGAJBKAG_01970	P39651^E:1.2e-42	Uncharacterized_protein_YwfO
MGAJBKAG_01971	Q891Q9^E:2.6e-60	UPF0597_protein_CTC_02309
MGAJBKAG_01972	Q8Z333^E:6.9e-24	Transcriptional_regulatory_protein_ZraR
MGAJBKAG_01974	Q74GW7^E:1.5e-39	tRNA_2-thiocytidine_biosynthesis_protein_TtcA
