# Supplementary material for: Integrating metagenomic binning with flux balance analysis to unravel syntrophies in anaerobic CO2 methanation
Source: Microbiome. 2022 Aug 3;10:117. doi: 10.1186/s40168-022-01311-1 (PMC9347119; doi:10.1186/s40168-022-01311-1)
Supplement: Supplementary file 9 — Additional file 8: Dataset S7. Operons predicted by Operon Mapper in MAGs. Results are available at 10.6084/m9.figshare.16691878. [file 40168_2022_1311_MOESM8_ESM.zip › list_of_operons_bin_6_metaspades]

Operon	IdGene	Type	COGgene	PosLeft	postRight	Strand	Function
1
	NBDJDPBK_00001	CDS	COG1691	674	1420	-	[R] NCAIR mutase (PurE)-related proteins  
2
	NBDJDPBK_00002	CDS	COG0459	1540	3159	-	[O] Chaperonin GroEL (HSP60 family)  
	NBDJDPBK_00003	CDS	COG0234	3210	3500	-	[O] Co-chaperonin GroES (HSP10)   
	NBDJDPBK_00004	CDS	COG0533	3699	4685	-	[O] Metal-dependent proteases with possible chaperone activity
3
	NBDJDPBK_00005	CDS	NA	4886	5431	-	NA
	NBDJDPBK_00006	CDS	COG1281	5428	6315	-	[O] Disulfide bond chaperones of the HSP33
	NBDJDPBK_00007	CDS	COG0728	6317	7864	-	[R] Uncharacterized membrane protein, putative virulence factor
4
	NBDJDPBK_00008	CDS	COG0680	7935	8390	+	[C] Ni,Fe-hydrogenase maturation factor   
5
	NBDJDPBK_00009	CDS	COG1137	8380	9105	-	[R] ABC-type (unclassified) transport system, ATPase component
	NBDJDPBK_00010	CDS	COG1934	9114	9962	-	[S] Uncharacterized protein conserved in bacteria 
	NBDJDPBK_00011	CDS	COG0136	9988	10986	-	[E] Aspartate-semialdehyde dehydrogenase    
	NBDJDPBK_00012	CDS	COG0527	10988	12238	-	[E] Aspartokinases     
	NBDJDPBK_00013	CDS	COG0083	12220	13176	-	[E] Homoserine kinase    
	NBDJDPBK_00014	CDS	COG0498	13170	14213	-	[E] Threonine synthase    
6
	NBDJDPBK_00015	CDS	COG1773	14603	14761	-	[C] Rubredoxin     
	NBDJDPBK_00016	CDS	COG0309	14854	15831	-	[O] Hydrogenase maturation factor   
	NBDJDPBK_00017	CDS	COG1636	15839	16372	-	[S] Uncharacterized protein conserved in bacteria 
	NBDJDPBK_00018	CDS	COG2519	16374	17159	-	[J] tRNA(1-methyladenosine) methyltransferase and related methyltransferases 
	NBDJDPBK_00019	CDS	COG3959	17165	19093	-	[G] Transketolase, N-terminal subunit   
7
	NBDJDPBK_00020	CDS	COG0686	19317	20435	-	[E] Alanine dehydrogenase    
	NBDJDPBK_00021	CDS	COG0787	20517	21632	-	[M] Alanine racemase    
	NBDJDPBK_00022	CDS	COG1115	21700	23076	-	[E] Na+/alanine symporter    
8
	NBDJDPBK_00023	CDS	COG1115	23676	25052	-	[E] Na+/alanine symporter    
9
	NBDJDPBK_00024	CDS	ROG1136	25306	26463	-	NA
	NBDJDPBK_00025	CDS	ROG1136	26484	28034	-	NA
10
	NBDJDPBK_00026	CDS	ROG2504	28141	28371	-	NA
	NBDJDPBK_00027	CDS	ROG2504	28402	29448	-	NA
	NBDJDPBK_00028	CDS	ROG2276	29474	29806	-	NA
	NBDJDPBK_00029	CDS	ROG2276	29822	29959	-	NA
	NBDJDPBK_00030	CDS	ROG2124	29985	31274	-	NA
	NBDJDPBK_00031	CDS	COG0526	31311	31631	-	[OC] Thiol-disulfide isomerase and thioredoxins  
	NBDJDPBK_00032	CDS	ROG4057	31615	32031	-	NA
11
	NBDJDPBK_00033	CDS	COG0309	32334	33314	-	[O] Hydrogenase maturation factor   
	NBDJDPBK_00034	CDS	COG0409	33311	34399	-	[O] Hydrogenase maturation factor   
	NBDJDPBK_00035	CDS	COG0298	34377	34613	-	[O] Hydrogenase maturation factor   
12
	NBDJDPBK_00036	CDS	COG1692	34757	35563	-	[S] Uncharacterized protein conserved in bacteria 
	NBDJDPBK_00037	CDS	COG1418	35574	37112	-	[R] Predicted HD superfamily hydrolase  
13
	NBDJDPBK_00038	CDS	NA	37474	37584	-	NA
	NBDJDPBK_00039	CDS	COG0733	37581	39104	-	[R] Na+-dependent transporters of the SNF family
	NBDJDPBK_00040	CDS	COG0733	39195	40553	-	[R] Na+-dependent transporters of the SNF family
14
	NBDJDPBK_00041	CDS	COG1200	40678	42768	-	[LK] RecG-like helicase    
	NBDJDPBK_00042	CDS	COG3599	42755	43219	-	[D] Cell division initiation protein  
	NBDJDPBK_00043	CDS	COG1799	43212	43601	-	[S] Uncharacterized protein conserved in bacteria 
	NBDJDPBK_00044	CDS	COG0325	43632	44336	-	[R] Predicted enzyme with a TIM-barrel fold
	NBDJDPBK_00045	CDS	ROG2269	44330	45256	-	NA
	NBDJDPBK_00046	CDS	COG0209	45279	47498	-	[F] Ribonucleotide reductase, alpha subunit  
	NBDJDPBK_00047	CDS	COG0546	47499	48197	-	[R] Predicted phosphatases    
	NBDJDPBK_00048	CDS	COG1052	48232	49200	-	[CHR] Lactate dehydrogenase and related dehydrogenases 
	NBDJDPBK_00049	CDS	COG0720	49197	49592	-	[H] 6-pyruvoyl-tetrahydropterin synthase    
	NBDJDPBK_00050	CDS	COG1801	49589	50566	-	[S] Uncharacterized conserved protein   
15
	NBDJDPBK_00051	CDS	COG0305	50664	52007	-	[L] Replicative DNA helicase   
	NBDJDPBK_00052	CDS	COG0359	52013	52456	-	[J] Ribosomal protein L9   
	NBDJDPBK_00053	CDS	COG4241	52463	53419	-	[S] Predicted membrane protein   
16
	NBDJDPBK_00054	CDS	COG0238	53494	53724	-	[J] Ribosomal protein S18   
	NBDJDPBK_00055	CDS	COG0629	53750	54223	-	[L] Single-stranded DNA-binding protein   
	NBDJDPBK_00056	CDS	COG0360	54236	54520	-	[J] Ribosomal protein S6   
17
	NBDJDPBK_00057	CDS	ROG1127	54688	54984	-	NA
	NBDJDPBK_00058	CDS	COG0018	54985	56664	-	[J] Arginyl-tRNA synthetase    
	NBDJDPBK_00059	CDS	NA	56681	58558	-	NA
	NBDJDPBK_00060	CDS	COG0653	58562	61249	-	[U] Preprotein translocase subunit SecA (ATPase, RNA
18
	NBDJDPBK_00061	CDS	COG0624	61392	62615	-	[E] Acetylornithine deacetylase/Succinyl-diaminopimelate desuccinylase and related deacylases
	NBDJDPBK_00062	CDS	COG0558	62640	63215	-	[I] Phosphatidylglycerophosphate synthase    
	NBDJDPBK_00063	CDS	COG0410	63208	63912	-	[E] ABC-type branched-chain amino acid transport systems,
	NBDJDPBK_00064	CDS	COG0411	63899	64732	-	[E] ABC-type branched-chain amino acid transport systems,
	NBDJDPBK_00065	CDS	COG4177	64689	65732	-	[E] ABC-type branched-chain amino acid transport system,
	NBDJDPBK_00066	CDS	COG0559	65732	66625	-	[E] Branched-chain amino acid ABC-type transport system,
	NBDJDPBK_00067	CDS	COG0683	66715	67860	-	[E] ABC-type branched-chain amino acid transport systems,
19
	NBDJDPBK_00068	CDS	COG0156	68068	69249	-	[H] 7-keto-8-aminopelargonate synthetase and related enzymes 
	NBDJDPBK_00069	CDS	COG0602	69281	69970	-	[O] Organic radical activating enzymes  
	NBDJDPBK_00070	CDS	COG1328	69958	72081	-	[F] Oxygen-sensitive ribonucleoside-triphosphate reductase   
	NBDJDPBK_00071	CDS	COG1327	72102	72557	-	[K] Predicted transcriptional regulator, consists of a
	NBDJDPBK_00072	CDS	COG0828	72838	73011	-	[J] Ribosomal protein S21   
	NBDJDPBK_00073	CDS	COG0537	73044	73385	-	[FGR] Diadenosine tetraphosphate (Ap4A) hydrolase and other
	NBDJDPBK_00074	CDS	COG2214	73417	74328	-	[O] DnaJ-class molecular chaperone   
	NBDJDPBK_00075	CDS	COG0443	74325	75914	-	[O] Molecular chaperone    
	NBDJDPBK_00076	CDS	COG1568	75951	77003	-	[R] Predicted methyltransferases    
	NBDJDPBK_00077	CDS	COG0621	77032	78381	-	[J] 2-methylthioadenine synthetase    
	NBDJDPBK_00078	CDS	COG1385	78369	79112	-	[S] Uncharacterized protein conserved in bacteria 
	NBDJDPBK_00079	CDS	COG2264	79084	79950	-	[J] Ribosomal protein L11 methylase  
	NBDJDPBK_00080	CDS	COG0484	80126	81256	-	[O] DnaJ-class molecular chaperone with C-terminal Zn
	NBDJDPBK_00081	CDS	COG0443	81270	83114	-	[O] Molecular chaperone    
	NBDJDPBK_00082	CDS	COG0576	83107	83733	-	[O] Molecular chaperone GrpE (heat shock protein)
	NBDJDPBK_00083	CDS	COG1420	83760	84632	-	[K] Transcriptional regulator of heat shock gene
	NBDJDPBK_00085	CDS	COG2078	1148	1705	-	[S] Uncharacterized conserved protein   
	NBDJDPBK_00086	CDS	COG3885	1725	2510	-	[S] Uncharacterized conserved protein   
	NBDJDPBK_00087	CDS	COG0809	2529	3473	-	[J] S-adenosylmethionine:tRNA-ribosyltransferase-isomerase (queuine synthetase)   
20
	NBDJDPBK_00088	CDS	COG2385	3595	5001	-	[D] Sporulation protein and related proteins 
	NBDJDPBK_00089	CDS	ROG0049	5027	5251	-	NA
	NBDJDPBK_00090	CDS	COG2255	5281	6321	-	[L] Holliday junction resolvasome, helicase subunit 
	NBDJDPBK_00091	CDS	COG0632	6341	6937	-	[L] Holliday junction resolvasome, DNA-binding subunit 
	NBDJDPBK_00092	CDS	COG0817	6957	7451	-	[L] Holliday junction resolvasome, endonuclease subunit 
	NBDJDPBK_00093	CDS	COG0217	7458	8210	-	[S] Uncharacterized conserved protein   
	NBDJDPBK_00094	CDS	ROG7577	8180	8311	-	NA
	NBDJDPBK_00095	CDS	COG0171	8265	9011	-	[H] NAD synthase    
21
	NBDJDPBK_00096	CDS	COG1031	9124	10848	+	[C] Uncharacterized Fe-S oxidoreductase   
22
	NBDJDPBK_00097	CDS	NA	10845	11393	-	NA
23
	NBDJDPBK_00098	CDS	COG0864	11433	11837	+	[K] Predicted transcriptional regulators containing the CopG/Arc/MetJ
24
	NBDJDPBK_00099	CDS	COG0078	11926	12948	-	[E] Ornithine carbamoyltransferase    
	NBDJDPBK_00100	CDS	COG2235	12899	14131	-	[E] Arginine deiminase    
25
	NBDJDPBK_00101	CDS	COG1586	14273	14692	-	[E] S-adenosylmethionine decarboxylase    
	NBDJDPBK_00102	CDS	COG0010	14682	15539	-	[E] Arginase/agmatinase/formimionoglutamate hydrolase, arginase family  
	NBDJDPBK_00103	CDS	COG0421	15536	16411	-	[E] Spermidine synthase    
	NBDJDPBK_00104	CDS	COG1945	16415	16900	-	[S] Uncharacterized conserved protein   
26
	NBDJDPBK_00105	CDS	COG0744	17168	19438	+	[M] Membrane carboxypeptidase (penicillin-binding protein)  
27
	NBDJDPBK_00106	CDS	COG0232	19413	20477	-	[F] dGTP triphosphohydrolase    
	NBDJDPBK_00107	CDS	COG1806	20490	21290	-	[S] Uncharacterized protein conserved in bacteria 
	NBDJDPBK_00108	CDS	COG0751	21305	23374	-	[J] Glycyl-tRNA synthetase, beta subunit  
	NBDJDPBK_00109	CDS	COG0752	23403	24284	-	[J] Glycyl-tRNA synthetase, alpha subunit  
	NBDJDPBK_00110	CDS	COG1381	24328	25008	-	[L] Recombinational DNA repair protein (RecF pathway)
	NBDJDPBK_00111	CDS	COG1253	25070	26377	-	[R] Hemolysins and related proteins containing CBS
	NBDJDPBK_00112	CDS	COG0319	26383	26880	-	[R] Predicted metal-dependent hydrolase   
	NBDJDPBK_00113	CDS	COG1480	26903	28936	-	[R] Predicted membrane-associated HD superfamily hydrolase 
	NBDJDPBK_00114	CDS	COG1702	28890	29918	-	[T] Phosphate starvation-inducible protein PhoH, predicted ATPase
	NBDJDPBK_00115	CDS	COG0694	29945	30187	-	[O] Thioredoxin-like proteins and domains  
	NBDJDPBK_00116	CDS	COG5016	30222	31673	-	[C] Pyruvate/oxaloacetate carboxyltransferase    
	NBDJDPBK_00117	CDS	COG1694	31680	32498	-	[R] Predicted pyrophosphatase    
	NBDJDPBK_00118	CDS	COG1197	32477	35626	-	[LK] Transcription-repair coupling factor (superfamily II helicase)
	NBDJDPBK_00119	CDS	COG0193	35633	36211	-	[J] Peptidyl-tRNA hydrolase    
	NBDJDPBK_00120	CDS	COG1825	36221	36901	-	[J] Ribosomal protein L25 (general stress protein
	NBDJDPBK_00121	CDS	COG0462	37046	38014	-	[FE] Phosphoribosylpyrophosphate synthetase    
	NBDJDPBK_00122	CDS	COG1207	38014	39417	-	[M] N-acetylglucosamine-1-phosphate uridyltransferase (contains nucleotidyltransferase and I-patch
28
	NBDJDPBK_00123	tRNA	NA	39485	39560	-	NA
29
	NBDJDPBK_00124	CDS	COG0735	39722	40138	+	[P] Fe2+/Zn2+ uptake regulation proteins  
	NBDJDPBK_00125	CDS	COG0755	40107	40394	+	[O] ABC-type transport system involved in cytochrome
30
	NBDJDPBK_00126	CDS	COG1210	40473	41342	-	[M] UDP-glucose pyrophosphorylase    
	NBDJDPBK_00127	CDS	COG1109	41358	42737	-	[G] Phosphomannomutase     
	NBDJDPBK_00128	CDS	ROG1045	42790	43998	-	NA
	NBDJDPBK_00129	CDS	COG1624	43979	44815	-	[S] Uncharacterized conserved protein   
	NBDJDPBK_00130	CDS	COG3457	44812	45894	-	[E] Predicted amino acid racemase  
	NBDJDPBK_00131	CDS	COG0648	45916	46758	-	[L] Endonuclease IV    
	NBDJDPBK_00132	CDS	COG4119	46766	47437	-	[LR] Predicted NTP pyrophosphohydrolase   
	NBDJDPBK_00133	CDS	COG0469	47472	49256	-	[G] Pyruvate kinase    
	NBDJDPBK_00134	CDS	COG0587	49317	52730	-	[L] DNA polymerase III, alpha subunit 
	NBDJDPBK_00135	CDS	COG2812	52723	54426	-	[L] DNA polymerase III, gamma/tau subunits 
31
	NBDJDPBK_00136	CDS	COG4784	54493	55539	-	[R] Putative Zn-dependent protease   
32
	NBDJDPBK_00137	CDS	ROG5284	55625	56101	-	NA
	NBDJDPBK_00138	CDS	COG1516	56058	56510	-	[NUO] Flagellin-specific chaperone FliS   
33
	NBDJDPBK_00139	CDS	COG0394	56573	57133	-	[T] Protein-tyrosine-phosphatase     
	NBDJDPBK_00140	CDS	NA	57136	57246	-	NA
	NBDJDPBK_00141	CDS	COG1105	57259	58209	-	[G] Fructose-1-phosphate kinase and related fructose-6-phosphate kinase
	NBDJDPBK_00142	CDS	COG0492	58292	59467	-	[O] Thioredoxin reductase    
	NBDJDPBK_00143	CDS	COG2890	59495	60349	-	[J] Methylase of polypeptide chain release factors
	NBDJDPBK_00144	CDS	COG0216	60356	61432	-	[J] Protein chain release factor A 
	NBDJDPBK_00145	CDS	COG1351	61469	62221	-	[F] Predicted alternative thymidylate synthase  
	NBDJDPBK_00146	CDS	COG0254	62160	62390	-	[J] Ribosomal protein L31   
34
	NBDJDPBK_00147	CDS	ROG0916	62505	63020	-	NA
35
	NBDJDPBK_00148	CDS	COG2358	63168	64133	+	[R] TRAP-type uncharacterized transport system, periplasmic component
36
	NBDJDPBK_00149	CDS	COG2759	64266	65933	-	[F] Formyltetrahydrofolate synthetase    
	NBDJDPBK_00150	CDS	COG1494	65970	66971	-	[G] Fructose-1,6-bisphosphatase/sedoheptulose 1,7-bisphosphatase and related proteins 
	NBDJDPBK_00151	CDS	COG0015	66987	68276	-	[F] Adenylosuccinate lyase    
	NBDJDPBK_00152	CDS	ROG2077	68273	68797	-	NA
	NBDJDPBK_00153	CDS	NA	68775	69446	-	NA
	NBDJDPBK_00154	CDS	COG0552	69472	70386	-	[U] Signal recognition particle GTPase  
	NBDJDPBK_00155	CDS	COG1774	70405	71478	-	[S] Uncharacterized homolog of PSP1  
	NBDJDPBK_00156	CDS	NA	71453	72217	-	NA
	NBDJDPBK_00157	CDS	COG1728	72193	72630	-	[S] Uncharacterized protein conserved in bacteria 
	NBDJDPBK_00158	CDS	COG0125	72620	73240	-	[F] Thymidylate kinase    
	NBDJDPBK_00159	CDS	COG1463	73237	74598	-	[Q] ABC-type transport system involved in resistance
	NBDJDPBK_00160	CDS	COG1127	74595	75362	-	[Q] ABC-type transport system involved in resistance
	NBDJDPBK_00161	CDS	COG0767	75362	76141	-	[Q] ABC-type transport system involved in resistance
	NBDJDPBK_00162	CDS	NA	76171	77940	-	NA
	NBDJDPBK_00163	CDS	COG1186	77943	78851	-	[J] Protein chain release factor B 
37
	NBDJDPBK_00165	rRNA	NA	417	531	+	NA
38
	NBDJDPBK_00166	CDS	COG0460	681	1697	+	[E] Homoserine dehydrogenase    
	NBDJDPBK_00167	CDS	COG0622	1706	2260	+	[R] Predicted phosphoesterase    
	NBDJDPBK_00168	CDS	COG0835	2278	2778	+	[NT] Chemotaxis signal transduction protein  
	NBDJDPBK_00169	CDS	COG0613	2785	3675	+	[R] Predicted metal-dependent phosphoesterases (PHP family) 
39
	NBDJDPBK_00170	CDS	COG1526	3598	4317	-	[C] Uncharacterized protein required for formate dehydrogenase
40
	NBDJDPBK_00171	CDS	COG2008	4527	5555	+	[E] Threonine aldolase    
	NBDJDPBK_00172	CDS	COG0312	5540	6916	+	[R] Predicted Zn-dependent proteases and their inactivated
	NBDJDPBK_00173	CDS	COG0860	6942	8501	+	[M] N-acetylmuramoyl-L-alanine amidase    
	NBDJDPBK_00174	CDS	ROG0354	8523	9146	+	NA
41
	NBDJDPBK_00175	CDS	COG0127	9228	9827	+	[F] Xanthosine triphosphate pyrophosphatase   
42
	NBDJDPBK_00176	CDS	COG1314	10020	10253	+	[U] Preprotein translocase subunit SecG  
	NBDJDPBK_00177	CDS	COG1488	10260	11294	+	[H] Nicotinic acid phosphoribosyltransferase   
43
	NBDJDPBK_00178	CDS	COG0102	11506	11943	+	[J] Ribosomal protein L13   
	NBDJDPBK_00179	CDS	COG0103	12128	12523	+	[J] Ribosomal protein S9   
44
	NBDJDPBK_00180	CDS	COG1309	12888	13448	+	[K] Transcriptional regulator    
	NBDJDPBK_00181	CDS	ROG3774	13487	14821	+	NA
	NBDJDPBK_00182	CDS	COG1566	14818	15969	+	[V] Multidrug resistance efflux pump  
	NBDJDPBK_00183	CDS	COG3696	15966	19070	+	[P] Putative silver efflux pump  
	NBDJDPBK_00184	CDS	NA	19067	19363	+	NA
	NBDJDPBK_00185	tRNA	NA	19411	19486	+	NA
45
	NBDJDPBK_00186	CDS	COG1520	19673	20770	+	[S] FOG: WD40-like repeat   
46
	NBDJDPBK_00187	CDS	COG1989	20880	21659	+	[NOU] Type II secretory pathway, prepilin signal
47
	NBDJDPBK_00188	CDS	NA	21588	22463	-	NA
	NBDJDPBK_00189	CDS	COG1080	22460	24178	-	[G] Phosphoenolpyruvate-protein kinase (PTS system EI component
48
	NBDJDPBK_00190	CDS	COG2045	24268	24996	+	[HR] Phosphosulfolactate phosphohydrolase and related enzymes 
49
	NBDJDPBK_00191	CDS	COG3063	25239	26144	-	[NU] Tfp pilus assembly protein PilF 
50
	NBDJDPBK_00192	CDS	COG0448	26194	27468	-	[G] ADP-glucose pyrophosphorylase    
	NBDJDPBK_00193	CDS	COG0297	27642	29138	-	[G] Glycogen synthase    
	NBDJDPBK_00194	CDS	COG0058	29183	30943	-	[G] Glucan phosphorylase    
51
	NBDJDPBK_00195	CDS	ROG2148	31138	31506	+	NA
	NBDJDPBK_00196	CDS	COG2172	31508	31942	+	[T] Anti-sigma regulatory factor (Ser/Thr protein kinase)
	NBDJDPBK_00197	CDS	COG2768	31948	33264	+	[R] Uncharacterized Fe-S center protein  
	NBDJDPBK_00198	CDS	ROG2204	33264	33599	+	NA
	NBDJDPBK_00199	CDS	ROG0131	33631	34353	+	NA
52
	NBDJDPBK_00200	CDS	COG1905	34449	34919	+	[C] NADH:ubiquinone oxidoreductase 24 kD subunit 
	NBDJDPBK_00201	CDS	ROG1298	34926	35504	+	NA
	NBDJDPBK_00202	CDS	COG1894	35491	35862	+	[C] NADH:ubiquinone oxidoreductase, NADH-binding (51 kD) subunit
	NBDJDPBK_00203	CDS	COG1894	35875	37668	+	[C] NADH:ubiquinone oxidoreductase, NADH-binding (51 kD) subunit
	NBDJDPBK_00204	CDS	COG1034	37690	39768	+	[C] NADH dehydrogenase/NADH:ubiquinone oxidoreductase 75 kD subunit
	NBDJDPBK_00205	CDS	COG1941	39793	40332	+	[C] Coenzyme F420-reducing hydrogenase, gamma subunit 
	NBDJDPBK_00206	CDS	COG3259	40353	41780	+	[C] Coenzyme F420-reducing hydrogenase, alpha subunit 
	NBDJDPBK_00207	CDS	COG0680	41787	42242	+	[C] Ni,Fe-hydrogenase maturation factor   
53
	NBDJDPBK_00208	CDS	COG0546	42486	43457	+	[R] Predicted phosphatases    
	NBDJDPBK_00209	CDS	COG2256	43454	44815	+	[L] ATPase related to the helicase subunit
54
	NBDJDPBK_00210	CDS	COG1434	44855	45631	-	[S] Uncharacterized conserved protein   
	NBDJDPBK_00211	CDS	COG1802	45642	46325	-	[K] Transcriptional regulators    
55
	NBDJDPBK_00212	CDS	COG2050	46519	46935	-	[Q] Uncharacterized protein, possibly involved in aromatic
56
	NBDJDPBK_00213	CDS	COG1468	47001	47252	+	[L] RecB family exonuclease   
	NBDJDPBK_00214	CDS	COG1468	47228	47689	+	[L] RecB family exonuclease   
	NBDJDPBK_00215	CDS	COG0436	47711	48865	+	[E] Aspartate/tyrosine/aromatic aminotransferase    
57
	NBDJDPBK_00216	CDS	COG2998	49309	50166	+	[H] ABC-type tungstate transport system, permease component
	NBDJDPBK_00217	CDS	COG4662	50314	51012	+	[H] ABC-type tungstate transport system, periplasmic component
	NBDJDPBK_00218	CDS	COG4619	51009	52031	+	[R] ABC-type uncharacterized transport system, ATPase component
	NBDJDPBK_00219	CDS	COG0572	52068	53714	+	[F] Uridine kinase    
	NBDJDPBK_00220	CDS	ROG2219	53756	54442	+	NA
	NBDJDPBK_00221	CDS	NA	54496	54663	+	NA
58
	NBDJDPBK_00222	CDS	COG1609	54838	55686	+	[K] Transcriptional regulators    
	NBDJDPBK_00223	CDS	COG0609	55723	56715	+	[P] ABC-type Fe3+-siderophore transport system, permease component
	NBDJDPBK_00224	CDS	COG4559	56729	57517	+	[P] ABC-type hemin transport system, ATPase component
59
	NBDJDPBK_00225	CDS	COG0370	57602	59563	-	[P] Fe2+ transport system protein B 
	NBDJDPBK_00226	CDS	COG1321	59569	59847	-	[K] Mn-dependent transcriptional regulator   
60
	NBDJDPBK_00227	CDS	ROG0222	59993	61492	-	NA
61
	NBDJDPBK_00228	CDS	COG4119	61719	62168	+	[LR] Predicted NTP pyrophosphohydrolase   
	NBDJDPBK_00229	CDS	COG0012	62203	63297	+	[J] Predicted GTPase, probable translation factor 
62
	NBDJDPBK_00231	CDS	ROG2617	1950	2261	+	NA
	NBDJDPBK_00232	CDS	NA	2251	3690	+	NA
	NBDJDPBK_00233	CDS	COG2206	3687	5261	+	[T] HD-GYP domain    
	NBDJDPBK_00234	CDS	NA	5295	5708	+	NA
	NBDJDPBK_00235	CDS	ROG4084	5705	6958	+	NA
	NBDJDPBK_00236	CDS	NA	6906	7343	+	NA
	NBDJDPBK_00237	CDS	ROG0849	7405	7821	+	NA
	NBDJDPBK_00238	CDS	ROG6338	7873	8319	+	NA
	NBDJDPBK_00239	CDS	ROG7212	8322	9008	+	NA
	NBDJDPBK_00240	CDS	NA	9050	9202	+	NA
	NBDJDPBK_00241	CDS	COG0675	9260	10360	+	[L] Transposase and inactivated derivatives  
63
	NBDJDPBK_00242	CDS	NA	10454	10885	+	NA
	NBDJDPBK_00243	CDS	NA	10908	11063	+	NA
	NBDJDPBK_00244	CDS	NA	11060	11473	+	NA
	NBDJDPBK_00245	CDS	NA	11511	11660	+	NA
64
	NBDJDPBK_00246	CDS	NA	11676	12224	-	NA
	NBDJDPBK_00247	CDS	COG0741	12209	13171	-	[M] Soluble lytic murein transglycosylase and related
	NBDJDPBK_00248	CDS	NA	13155	13409	-	NA
	NBDJDPBK_00249	CDS	ROG2715	13402	14304	-	NA
	NBDJDPBK_00250	CDS	NA	14301	14879	-	NA
	NBDJDPBK_00251	CDS	NA	14852	15532	-	NA
65
	NBDJDPBK_00252	CDS	NA	15751	16434	+	NA
	NBDJDPBK_00253	CDS	NA	16413	17033	+	NA
	NBDJDPBK_00254	CDS	ROG3349	17030	17407	+	NA
	NBDJDPBK_00255	CDS	NA	17409	17705	+	NA
	NBDJDPBK_00256	CDS	COG3451	17709	20171	+	[U] Type IV secretory pathway, VirB4 components
	NBDJDPBK_00257	CDS	NA	20168	21139	+	NA
	NBDJDPBK_00258	CDS	NA	21139	21858	+	NA
	NBDJDPBK_00259	CDS	ROG6245	21865	25395	+	NA
66
	NBDJDPBK_00260	CDS	NA	25427	25663	-	NA
67
	NBDJDPBK_00261	CDS	NA	25783	26160	+	NA
68
	NBDJDPBK_00262	CDS	NA	26129	26545	-	NA
	NBDJDPBK_00263	CDS	NA	26567	26914	-	NA
	NBDJDPBK_00264	tRNA	NA	26934	27009	-	NA
	NBDJDPBK_00265	tRNA	NA	27019	27094	-	NA
	NBDJDPBK_00266	tRNA	NA	27096	27171	-	NA
69
	NBDJDPBK_00268	CDS	ROG4359	27460	28212	-	NA
70
	NBDJDPBK_00269	CDS	COG4943	28311	28793	+	[T] Predicted signal transduction protein containing sensor
	NBDJDPBK_00270	CDS	COG2199	28790	29983	+	[T] FOG: GGDEF domain   
71
	NBDJDPBK_00271	CDS	NA	29961	30218	-	NA
72
	NBDJDPBK_00272	CDS	NA	30302	32452	+	NA
	NBDJDPBK_00273	CDS	COG0550	32449	34056	+	[L] Topoisomerase IA    
	NBDJDPBK_00274	CDS	NA	34079	34942	+	NA
73
	NBDJDPBK_00275	CDS	ROG4201	35018	37282	+	NA
	NBDJDPBK_00276	CDS	NA	37263	37559	+	NA
	NBDJDPBK_00277	CDS	ROG0484	37529	39229	+	NA
	NBDJDPBK_00278	CDS	NA	39236	40210	+	NA
	NBDJDPBK_00279	CDS	NA	40207	41190	+	NA
	NBDJDPBK_00280	CDS	NA	41190	42662	+	NA
74
	NBDJDPBK_00281	CDS	NA	42852	44069	+	NA
	NBDJDPBK_00282	CDS	NA	44066	45565	+	NA
	NBDJDPBK_00283	CDS	NA	45582	46979	+	NA
	NBDJDPBK_00284	CDS	NA	46958	48295	+	NA
	NBDJDPBK_00285	CDS	ROG0029	48324	49175	+	NA
	NBDJDPBK_00286	CDS	ROG4913	49147	50082	+	NA
75
	NBDJDPBK_00287	CDS	ROG3794	50159	50992	+	NA
	NBDJDPBK_00288	CDS	ROG0909	50989	52557	+	NA
	NBDJDPBK_00289	CDS	NA	52554	53429	+	NA
76
	NBDJDPBK_00290	CDS	NA	53554	53784	+	NA
	NBDJDPBK_00291	CDS	ROG4428	53807	54748	+	NA
	NBDJDPBK_00292	CDS	NA	54745	55704	+	NA
	NBDJDPBK_00293	CDS	NA	55701	56939	+	NA
	NBDJDPBK_00294	CDS	ROG7589	56939	58654	+	NA
	NBDJDPBK_00295	CDS	NA	58651	60360	+	NA
	NBDJDPBK_00296	CDS	NA	60357	61241	+	NA
	NBDJDPBK_00298	CDS	COG1451	3305	3985	+	[R] Predicted metal-dependent hydrolase   
77
	NBDJDPBK_00299	CDS	COG4392	4093	4407	-	[S] Predicted membrane protein   
	NBDJDPBK_00300	CDS	COG1296	4410	5105	-	[E] Predicted branched-chain amino acid permease (azaleucine
78
	NBDJDPBK_00301	CDS	NA	5582	5800	+	NA
79
	NBDJDPBK_00302	tRNA	NA	6060	6135	+	NA
80
	NBDJDPBK_00303	CDS	NA	6282	6518	+	NA
81
	NBDJDPBK_00304	CDS	NA	6858	7478	-	NA
82
	NBDJDPBK_00305	CDS	COG0031	7787	8746	-	[E] Cysteine synthase    
83
	NBDJDPBK_00306	tRNA	NA	9423	9498	+	NA
	NBDJDPBK_00307	tRNA	NA	9515	9598	+	NA
84
	NBDJDPBK_00308	CDS	COG0740	11126	11704	+	[OU] Protease subunit of ATP-dependent Clp proteases
	NBDJDPBK_00309	CDS	COG1219	11865	13148	+	[O] ATP-dependent protease Clp, ATPase subunit 
	NBDJDPBK_00310	CDS	COG0525	13197	15863	+	[J] Valyl-tRNA synthetase    
	NBDJDPBK_00311	CDS	COG0285	15875	17245	+	[H] Folylpolyglutamate synthase    
85
	NBDJDPBK_00312	CDS	COG0673	17311	18300	+	[R] Predicted dehydrogenases and related proteins 
86
	NBDJDPBK_00313	CDS	ROG8311	18443	18628	+	NA
87
	NBDJDPBK_00314	CDS	COG1520	18786	20741	+	[S] FOG: WD40-like repeat   
	NBDJDPBK_00315	CDS	COG1703	20769	21710	+	[E] Putative periplasmic protein kinase ArgK and
	NBDJDPBK_00316	CDS	COG0035	21715	22812	+	[F] Uracil phosphoribosyltransferase    
	NBDJDPBK_00317	CDS	ROG0973	22781	23704	+	NA
	NBDJDPBK_00318	CDS	COG0381	23754	24884	+	[M] UDP-N-acetylglucosamine 2-epimerase    
	NBDJDPBK_00319	CDS	COG0766	24891	26186	+	[M] UDP-N-acetylglucosamine enolpyruvyl transferase   
	NBDJDPBK_00320	CDS	COG0079	26215	27324	+	[E] Histidinol-phosphate/aromatic aminotransferase and cobyric acid decarboxylase
	NBDJDPBK_00321	CDS	ROG1224	27314	28153	+	NA
	NBDJDPBK_00322	CDS	COG1573	28146	28784	+	[L] Uracil-DNA glycosylase    
	NBDJDPBK_00323	CDS	COG0020	28751	29476	+	[I] Undecaprenyl pyrophosphate synthase   
	NBDJDPBK_00324	CDS	COG0575	29482	30285	+	[I] CDP-diglyceride synthetase    
	NBDJDPBK_00325	CDS	COG0743	30282	31448	+	[I] 1-deoxy-D-xylulose 5-phosphate reductoisomerase   
	NBDJDPBK_00326	CDS	COG0750	31455	32492	+	[M] Predicted membrane-associated Zn-dependent proteases 1 
	NBDJDPBK_00327	CDS	COG0821	32498	33544	+	[I] Enzyme involved in the deoxyxylulose pathway
88
	NBDJDPBK_00328	CDS	COG0231	33619	34200	+	[J] Translation elongation factor P (EF-P)/translation initiation
	NBDJDPBK_00329	CDS	ROG0525	34204	34626	+	NA
	NBDJDPBK_00330	CDS	COG1302	34629	35111	+	[S] Uncharacterized protein conserved in bacteria 
	NBDJDPBK_00331	CDS	NA	35166	35642	+	NA
	NBDJDPBK_00332	CDS	COG0781	35660	36115	+	[K] Transcription termination factor   
	NBDJDPBK_00333	CDS	COG1570	36090	37334	+	[L] Exonuclease VII, large subunit  
	NBDJDPBK_00334	CDS	COG0182	37366	38460	+	[J] Predicted translation initiation factor 2B subunit,
	NBDJDPBK_00335	CDS	COG0499	38501	39745	+	[H] S-adenosylhomocysteine hydrolase    
	NBDJDPBK_00336	CDS	COG0402	39742	41076	+	[FR] Cytosine deaminase and related metal-dependent hydrolases
	NBDJDPBK_00337	CDS	COG0013	41140	43782	+	[J] Alanyl-tRNA synthetase    
	NBDJDPBK_00338	CDS	COG0816	43786	44220	+	[L] Predicted endonuclease involved in recombination (possible
89
	NBDJDPBK_00339	CDS	COG0324	44286	45242	+	[J] tRNA delta(2)-isopentenylpyrophosphate transferase   
	NBDJDPBK_00340	CDS	COG0761	45249	46082	+	[IM] Penicillin tolerance protein   
	NBDJDPBK_00341	CDS	COG0539	46103	47659	+	[J] Ribosomal protein S1   
	NBDJDPBK_00342	CDS	COG0242	47742	48272	+	[J] N-formylmethionyl-tRNA deformylase    
	NBDJDPBK_00343	CDS	COG0223	48269	49204	+	[J] Methionyl-tRNA formyltransferase    
	NBDJDPBK_00344	CDS	ROG0437	49201	49923	+	NA
	NBDJDPBK_00345	CDS	COG1146	49924	50139	+	[C] Ferredoxin     
	NBDJDPBK_00346	CDS	COG0674	50159	51220	+	[C] Pyruvate:ferredoxin oxidoreductase and related 2-oxoacid:ferredoxin oxidoreductases,
	NBDJDPBK_00347	CDS	COG1013	51240	51983	+	[C] Pyruvate:ferredoxin oxidoreductase and related 2-oxoacid:ferredoxin oxidoreductases,
	NBDJDPBK_00348	CDS	COG1014	51998	52558	+	[C] Pyruvate:ferredoxin oxidoreductase and related 2-oxoacid:ferredoxin oxidoreductases,
	NBDJDPBK_00349	CDS	COG0494	52574	53116	+	[LR] NTP pyrophosphohydrolases including oxidative damage repair
90
	NBDJDPBK_00350	CDS	COG4974	53269	54159	+	[L] Site-specific recombinase XerD   
91
	NBDJDPBK_00352	CDS	COG0661	235	1722	-	[R] Predicted unusual protein kinase  
92
	NBDJDPBK_00353	CDS	COG0760	1863	3026	+	[O] Parvulin-like peptidyl-prolyl isomerase   
93
	NBDJDPBK_00354	tRNA	NA	3152	3245	+	NA
	NBDJDPBK_00355	tRNA	NA	3261	3337	+	NA
94
	NBDJDPBK_00356	CDS	COG1974	3534	3926	-	[KT] SOS-response transcriptional repressors (RecA-mediated autopeptidases) 
	NBDJDPBK_00357	CDS	COG0389	3942	5201	-	[L] Nucleotidyltransferase/DNA polymerase involved in DNA repair
95
	NBDJDPBK_00358	CDS	COG2932	5348	5998	+	[K] Predicted transcriptional regulator   
96
	NBDJDPBK_00359	tRNA	NA	6627	6719	+	NA
	NBDJDPBK_00360	tRNA	NA	6784	6876	+	NA
97
	NBDJDPBK_00361	CDS	COG1937	7039	7380	-	[S] Uncharacterized protein conserved in bacteria 
98
	NBDJDPBK_00362	CDS	COG0052	7591	8439	+	[J] Ribosomal protein S2   
	NBDJDPBK_00363	CDS	COG0264	8443	9036	+	[J] Translation elongation factor Ts  
	NBDJDPBK_00364	CDS	COG0528	9116	9871	+	[F] Uridylate kinase    
	NBDJDPBK_00365	CDS	COG0233	9858	10421	+	[J] Ribosome recycling factor   
	NBDJDPBK_00366	CDS	COG0549	10483	11451	+	[E] Carbamate kinase    
99
	NBDJDPBK_00367	CDS	COG0436	11579	12772	-	[E] Aspartate/tyrosine/aromatic aminotransferase    
100
	NBDJDPBK_00368	CDS	COG1544	13037	13570	+	[J] Ribosome-associated protein Y (PSrp-1)  
101
	NBDJDPBK_00369	CDS	COG0375	13669	14037	+	[R] Zn finger protein HypA/HybF (possibly regulating
	NBDJDPBK_00370	CDS	COG0378	14015	14674	+	[OK] Ni2+-binding GTPase involved in regulation of
	NBDJDPBK_00371	CDS	COG0210	14676	16661	+	[L] Superfamily I DNA and RNA helicases
	NBDJDPBK_00372	CDS	COG0237	16621	17511	+	[H] Dephospho-CoA kinase    
	NBDJDPBK_00373	CDS	COG0517	17508	20138	+	[R] FOG: CBS domain   
	NBDJDPBK_00374	CDS	COG1994	20143	20748	+	[R] Zn-dependent proteases    
	NBDJDPBK_00375	CDS	COG0496	20782	21561	+	[R] Predicted acid phosphatase   
	NBDJDPBK_00376	CDS	COG1371	21562	21975	+	[S] Uncharacterized conserved protein   
	NBDJDPBK_00377	CDS	COG1690	21994	23421	+	[S] Uncharacterized conserved protein   
102
	NBDJDPBK_00378	CDS	COG3467	23527	23982	-	[R] Predicted flavin-nucleotide-binding protein   
	NBDJDPBK_00379	CDS	COG0405	24019	25626	-	[E] Gamma-glutamyltransferase     
103
	NBDJDPBK_00380	CDS	COG0500	25694	26413	+	[QR] SAM-dependent methyltransferases    
	NBDJDPBK_00381	CDS	COG1335	26416	27057	+	[Q] Amidases related to nicotinamidase  
104
	NBDJDPBK_00382	CDS	COG1620	27360	28976	+	[C] L-lactate permease    
	NBDJDPBK_00383	CDS	NA	29001	29171	+	NA
105
	NBDJDPBK_00384	CDS	COG0464	29294	31366	+	[O] ATPases of the AAA+ class 
	NBDJDPBK_00385	CDS	COG1144	31338	32297	+	[C] Pyruvate:ferredoxin oxidoreductase and related 2-oxoacid:ferredoxin oxidoreductases,
	NBDJDPBK_00386	CDS	COG0674	32310	33497	+	[C] Pyruvate:ferredoxin oxidoreductase and related 2-oxoacid:ferredoxin oxidoreductases,
	NBDJDPBK_00387	CDS	COG1013	33512	34447	+	[C] Pyruvate:ferredoxin oxidoreductase and related 2-oxoacid:ferredoxin oxidoreductases,
106
	NBDJDPBK_00388	CDS	COG2258	34627	34815	-	[S] Uncharacterized protein conserved in bacteria 
	NBDJDPBK_00389	CDS	COG0822	34812	35213	-	[C] NifU homolog involved in Fe-S cluster
	NBDJDPBK_00390	CDS	COG1104	35219	36388	-	[E] Cysteine sulfinate desulfinase/cysteine desulfurase and related
107
	NBDJDPBK_00391	CDS	COG1802	36636	37316	+	[K] Transcriptional regulators    
108
	NBDJDPBK_00392	CDS	COG3328	38488	38892	-	[L] Transposase and inactivated derivatives  
109
	NBDJDPBK_00393	CDS	ROG2472	39620	40903	+	NA
110
	NBDJDPBK_00394	CDS	COG2186	41257	42012	+	[K] Transcriptional regulators    
	NBDJDPBK_00395	CDS	COG0065	42017	43273	+	[E] 3-isopropylmalate dehydratase large subunit  
	NBDJDPBK_00396	CDS	COG0066	43287	43787	+	[E] 3-isopropylmalate dehydratase small subunit  
111
	NBDJDPBK_00397	CDS	COG3181	43855	44817	+	[S] Uncharacterized protein conserved in bacteria 
	NBDJDPBK_00398	CDS	COG3333	44865	46385	+	[S] Uncharacterized protein conserved in bacteria 
	NBDJDPBK_00399	CDS	ROG0803	46385	46825	+	NA
	NBDJDPBK_00400	CDS	COG3875	46849	48105	+	[S] Uncharacterized conserved protein   
	NBDJDPBK_00401	CDS	COG0281	48149	49483	+	[C] Malic enzyme    
112
	NBDJDPBK_00402	CDS	COG3181	49870	50847	+	[S] Uncharacterized protein conserved in bacteria 
113
	NBDJDPBK_00403	CDS	ROG4933	50986	51417	+	NA
	NBDJDPBK_00404	CDS	COG3333	51433	52914	+	[S] Uncharacterized protein conserved in bacteria 
114
	NBDJDPBK_00405	CDS	COG1285	53035	53727	+	[S] Uncharacterized membrane protein   
115
	NBDJDPBK_00407	CDS	COG0840	1532	3706	-	[NT] Methyl-accepting chemotaxis protein   
	NBDJDPBK_00408	CDS	COG0187	3757	5670	-	[L] Type IIA topoisomerase (DNA gyrase/topo II,
	NBDJDPBK_00409	CDS	NA	5651	5899	-	NA
116
	NBDJDPBK_00410	CDS	COG0812	6656	7618	+	[M] UDP-N-acetylmuramate dehydrogenase    
	NBDJDPBK_00411	CDS	COG0454	7593	8165	+	[KR] Histone acetyltransferase HPA2 and related acetyltransferases
117
	NBDJDPBK_00412	CDS	COG0624	8293	9423	-	[E] Acetylornithine deacetylase/Succinyl-diaminopimelate desuccinylase and related deacylases
118
	NBDJDPBK_00413	CDS	ROG6959	9650	10726	-	NA
	NBDJDPBK_00414	CDS	ROG1807	10713	11081	-	NA
	NBDJDPBK_00415	CDS	ROG1351	11111	12088	-	NA
119
	NBDJDPBK_00416	CDS	COG0697	12220	13128	-	[GER] Permeases of the drug/metabolite transporter (DMT)
120
	NBDJDPBK_00417	CDS	COG3461	13387	13764	+	[S] Uncharacterized conserved protein   
	NBDJDPBK_00418	CDS	COG1659	13778	14584	+	[S] Uncharacterized protein, linocin/CFP29 homolog  
121
	NBDJDPBK_00419	CDS	COG1397	14798	15571	-	[O] ADP-ribosylglycohydrolase     
122
	NBDJDPBK_00420	CDS	COG4784	15802	16434	+	[R] Putative Zn-dependent protease   
123
	NBDJDPBK_00421	CDS	COG0260	16531	17994	-	[E] Leucyl aminopeptidase    
124
	NBDJDPBK_00422	CDS	COG0741	18384	19082	+	[M] Soluble lytic murein transglycosylase and related
125
	NBDJDPBK_00423	CDS	COG2033	19246	19638	-	[C] Desulfoferrodoxin     
	NBDJDPBK_00424	CDS	NA	19699	20481	-	NA
	NBDJDPBK_00425	CDS	COG5512	20511	21020	-	[R] Zn-ribbon-containing, possibly RNA-binding protein and truncated
	NBDJDPBK_00426	CDS	COG0445	21017	22903	-	[D] NAD/FAD-utilizing enzyme apparently involved in cell
	NBDJDPBK_00427	CDS	COG1195	22905	23960	-	[L] Recombinational DNA repair ATPase (RecF pathway)
	NBDJDPBK_00428	CDS	COG0592	23950	25104	-	[L] DNA polymerase sliding clamp subunit (PCNA
	NBDJDPBK_00429	CDS	COG0593	25323	26660	-	[L] ATPase involved in DNA replication initiation
126
	NBDJDPBK_00430	CDS	COG0639	27037	27840	-	[T] Diadenosine tetraphosphatase and related serine/threonine protein
127
	NBDJDPBK_00431	CDS	COG2404	27880	28896	+	[R] Predicted phosphohydrolase (DHH superfamily)  
	NBDJDPBK_00432	CDS	ROG0217	28901	30019	+	NA
	NBDJDPBK_00433	CDS	COG0520	30048	31220	+	[E] Selenocysteine lyase    
128
	NBDJDPBK_00434	CDS	COG0561	31201	32013	-	[R] Predicted hydrolases of the HAD superfamily
129
	NBDJDPBK_00435	CDS	COG0368	32195	32941	-	[H] Cobalamin-5-phosphate synthase    
	NBDJDPBK_00436	CDS	COG2087	32966	33526	-	[H] Adenosyl cobinamide kinase/adenosyl cobinamide phosphate guanylyltransferase
	NBDJDPBK_00437	CDS	COG2038	33523	34521	-	[H] NaMN:DMB phosphoribosyltransferase    
130
	NBDJDPBK_00438	CDS	COG1171	35053	36027	+	[E] Threonine dehydratase    
131
	NBDJDPBK_00439	CDS	ROG2386	36131	39739	-	NA
132
	NBDJDPBK_00440	CDS	COG1606	40025	40849	+	[R] ATP-utilizing enzymes of the PP-loop superfamily
	NBDJDPBK_00441	CDS	COG1641	40836	41954	+	[S] Uncharacterized conserved protein   
133
	NBDJDPBK_00442	CDS	COG0785	42099	42803	+	[O] Cytochrome c biogenesis protein  
	NBDJDPBK_00443	CDS	COG0526	42835	43338	+	[OC] Thiol-disulfide isomerase and thioredoxins  
	NBDJDPBK_00444	CDS	COG0778	43464	44138	+	[C] Nitroreductase     
	NBDJDPBK_00445	CDS	COG1236	44162	45799	+	[J] Predicted exonuclease of the beta-lactamase fold
134
	NBDJDPBK_00446	CDS	ROG1268	45896	49213	-	NA
	NBDJDPBK_00447	CDS	COG3255	49245	49736	-	[I] Putative sterol carrier protein  
135
	NBDJDPBK_00448	CDS	COG1525	49885	50754	-	[L] Micrococcal nuclease (thermonuclease) homologs  
	NBDJDPBK_00449	CDS	COG1661	50759	51205	-	[R] Predicted DNA-binding protein with PD1-like DNA-binding
136
	NBDJDPBK_00450	CDS	ROG7331	51296	52033	-	NA
137
	NBDJDPBK_00452	CDS	ROG0210	215	1366	-	NA
	NBDJDPBK_00453	CDS	COG3504	1376	2401	-	[U] Type IV secretory pathway, VirB9 components
	NBDJDPBK_00454	CDS	ROG5270	2398	3057	-	NA
138
	NBDJDPBK_00455	CDS	NA	3153	4127	+	NA
139
	NBDJDPBK_00456	CDS	COG2206	4124	5686	-	[T] HD-GYP domain    
	NBDJDPBK_00457	CDS	NA	5683	7098	-	NA
	NBDJDPBK_00458	CDS	ROG2792	7091	7402	-	NA
140
	NBDJDPBK_00459	CDS	COG4725	7542	8708	+	[TK] Transcriptional activator, adenine-specific DNA methyltransferase 
	NBDJDPBK_00460	CDS	NA	8705	9151	+	NA
141
	NBDJDPBK_00461	CDS	NA	10037	11209	+	NA
	NBDJDPBK_00462	CDS	NA	11254	13563	+	NA
	NBDJDPBK_00463	CDS	COG1459	13570	14604	+	[NU] Type II secretory pathway, component PulF
142
	NBDJDPBK_00464	CDS	NA	14601	15278	-	NA
	NBDJDPBK_00465	CDS	ROG2793	15236	15763	-	NA
	NBDJDPBK_00466	CDS	COG0741	15748	16650	-	[M] Soluble lytic murein transglycosylase and related
	NBDJDPBK_00467	CDS	NA	16643	16873	-	NA
	NBDJDPBK_00468	CDS	ROG3315	16866	17765	-	NA
	NBDJDPBK_00469	CDS	NA	17762	18337	-	NA
	NBDJDPBK_00470	CDS	NA	18280	19014	-	NA
143
	NBDJDPBK_00471	CDS	NA	19074	19730	+	NA
	NBDJDPBK_00472	CDS	ROG4408	19706	20335	+	NA
	NBDJDPBK_00473	CDS	COG1269	20332	20730	+	[C] Archaeal/vacuolar-type H+-ATPase subunit I  
	NBDJDPBK_00474	CDS	NA	20730	21023	+	NA
	NBDJDPBK_00475	CDS	COG3451	21026	23488	+	[U] Type IV secretory pathway, VirB4 components
	NBDJDPBK_00476	CDS	NA	23485	24444	+	NA
	NBDJDPBK_00477	CDS	ROG2843	24447	25142	+	NA
	NBDJDPBK_00478	CDS	NA	25142	27547	+	NA
	NBDJDPBK_00479	CDS	COG0863	27601	28980	+	[L] DNA modification methylase   
144
	NBDJDPBK_00480	CDS	NA	29141	29527	-	NA
	NBDJDPBK_00481	CDS	COG0452	29540	29854	-	[H] Phosphopantothenoylcysteine synthetase/decarboxylase    
145
	NBDJDPBK_00482	tRNA	NA	29991	30066	-	NA
	NBDJDPBK_00483	tRNA	NA	30068	30143	-	NA
146
	NBDJDPBK_00485	CDS	ROG3696	30435	31199	-	NA
147
	NBDJDPBK_00486	CDS	NA	31282	31770	+	NA
	NBDJDPBK_00487	CDS	COG2199	31746	32945	+	[T] FOG: GGDEF domain   
148
	NBDJDPBK_00488	CDS	NA	32926	33177	-	NA
149
	NBDJDPBK_00489	CDS	NA	33261	35351	+	NA
	NBDJDPBK_00490	CDS	COG0550	35348	36940	+	[L] Topoisomerase IA    
	NBDJDPBK_00491	CDS	COG2842	36954	39152	+	[R] Uncharacterized ATPase, putative transposase  
	NBDJDPBK_00492	CDS	NA	39133	39444	+	NA
	NBDJDPBK_00493	CDS	ROG7891	39414	41102	+	NA
150
	NBDJDPBK_00494	CDS	NA	41341	42330	+	NA
151
	NBDJDPBK_00495	CDS	NA	42471	43469	+	NA
	NBDJDPBK_00496	CDS	NA	43480	44352	+	NA
	NBDJDPBK_00497	CDS	NA	44383	45303	+	NA
	NBDJDPBK_00498	CDS	NA	45333	46241	+	NA
	NBDJDPBK_00499	CDS	ROG1746	46246	47334	+	NA
	NBDJDPBK_00500	CDS	NA	47340	48314	+	NA
	NBDJDPBK_00501	CDS	ROG2367	48314	49315	+	NA
	NBDJDPBK_00502	CDS	COG0863	49334	50659	+	[L] DNA modification methylase   
	NBDJDPBK_00503	CDS	COG0848	50656	51030	+	[U] Biopolymer transport protein   
	NBDJDPBK_00504	CDS	NA	51027	52028	+	NA
152
	NBDJDPBK_00506	CDS	COG1291	543	1367	-	[N] Flagellar motor component   
	NBDJDPBK_00507	CDS	COG1582	1309	1542	-	[N] Uncharacterized protein, possibly involved in motility
	NBDJDPBK_00508	CDS	COG1749	1572	3485	-	[N] Flagellar hook protein FlgE  
	NBDJDPBK_00509	CDS	COG1843	3538	3966	-	[N] Flagellar hook capping protein  
	NBDJDPBK_00510	CDS	COG3144	3982	5385	-	[N] Flagellar hook-length control protein  
	NBDJDPBK_00511	CDS	ROG3742	5386	6060	-	NA
	NBDJDPBK_00512	CDS	COG0741	6060	6617	-	[M] Soluble lytic murein transglycosylase and related
	NBDJDPBK_00513	CDS	NA	6614	7063	-	NA
	NBDJDPBK_00514	CDS	COG1157	7124	8455	-	[NU] Flagellar biosynthesis/type III secretory pathway ATPase
	NBDJDPBK_00515	CDS	COG1317	8400	9314	-	[NU] Flagellar biosynthesis/type III secretory pathway protein
	NBDJDPBK_00516	CDS	COG1536	9307	10320	-	[N] Flagellar motor switch protein  
	NBDJDPBK_00517	CDS	COG1766	10364	11917	-	[NU] Flagellar biosynthesis/type III secretory pathway lipoprotein
	NBDJDPBK_00518	CDS	COG1677	11928	12227	-	[NU] Flagellar hook-basal body protein  
153
	NBDJDPBK_00519	CDS	COG1558	12739	13152	-	[N] Flagellar basal body rod protein 
	NBDJDPBK_00520	CDS	COG1815	13152	13595	-	[N] Flagellar basal body protein  
	NBDJDPBK_00521	CDS	COG4465	13690	14520	-	[K] Pleiotropic transcriptional repressor   
	NBDJDPBK_00522	CDS	COG1220	14541	15947	-	[O] ATP-dependent protease HslVU (ClpYQ), ATPase subunit
	NBDJDPBK_00523	CDS	COG5405	15940	16476	-	[O] ATP-dependent protease HslVU (ClpYQ), peptidase subunit
	NBDJDPBK_00524	CDS	COG4974	16469	17362	-	[L] Site-specific recombinase XerD   
	NBDJDPBK_00525	CDS	COG1206	17517	18869	-	[J] NAD(FAD)-utilizing enzyme possibly involved in translation
	NBDJDPBK_00526	CDS	COG0550	18841	20916	-	[L] Topoisomerase IA    
	NBDJDPBK_00527	CDS	COG0758	20932	22026	-	[LU] Predicted Rossmann fold nucleotide-binding protein involved
	NBDJDPBK_00528	CDS	COG0606	22016	23518	-	[O] Predicted ATPase with chaperone activity 
	NBDJDPBK_00529	CDS	COG0792	23519	23905	-	[L] Predicted endonuclease distantly related to archaeal
	NBDJDPBK_00530	CDS	COG0164	24067	24651	-	[L] Ribonuclease HII    
	NBDJDPBK_00531	CDS	COG1161	24653	25474	-	[R] Predicted GTPases    
	NBDJDPBK_00532	CDS	COG0681	25474	25980	-	[U] Signal peptidase I   
154
	NBDJDPBK_00533	CDS	COG4970	26085	26546	-	[NU] Tfp pilus assembly protein FimT 
	NBDJDPBK_00534	CDS	COG1014	26596	27156	-	[C] Pyruvate:ferredoxin oxidoreductase and related 2-oxoacid:ferredoxin oxidoreductases,
	NBDJDPBK_00535	CDS	COG4231	27156	29015	-	[C] Indolepyruvate ferredoxin oxidoreductase, alpha and beta
	NBDJDPBK_00536	CDS	COG0824	29046	29459	-	[R] Predicted thioesterase    
	NBDJDPBK_00537	CDS	COG1832	29591	30016	-	[R] Predicted CoA-binding protein   
	NBDJDPBK_00538	CDS	ROG1066	30077	30460	-	NA
155
	NBDJDPBK_00539	tRNA	NA	30642	30729	+	NA
	NBDJDPBK_00540	CDS	COG1940	30789	31673	+	[KG] Transcriptional regulator/sugar kinase   
156
	NBDJDPBK_00541	CDS	COG0534	31670	33073	-	[V] Na+-driven multidrug efflux pump  
157
	NBDJDPBK_00542	CDS	COG1633	33257	33733	+	[S] Uncharacterized conserved protein   
158
	NBDJDPBK_00543	CDS	COG0693	33814	34353	+	[R] Putative intracellular protease/amidase   
159
	NBDJDPBK_00544	CDS	COG1014	34487	35032	-	[C] Pyruvate:ferredoxin oxidoreductase and related 2-oxoacid:ferredoxin oxidoreductases,
	NBDJDPBK_00545	CDS	COG1013	35039	35881	-	[C] Pyruvate:ferredoxin oxidoreductase and related 2-oxoacid:ferredoxin oxidoreductases,
	NBDJDPBK_00546	CDS	COG0674	35878	37017	-	[C] Pyruvate:ferredoxin oxidoreductase and related 2-oxoacid:ferredoxin oxidoreductases,
	NBDJDPBK_00547	CDS	COG1146	37020	37259	-	[C] Ferredoxin     
160
	NBDJDPBK_00548	CDS	COG5496	37338	37745	-	[R] Predicted thioesterase    
161
	NBDJDPBK_00549	CDS	COG1635	37903	38682	-	[H] Flavoprotein involved in thiazole biosynthesis 
162
	NBDJDPBK_00550	CDS	NA	38800	39075	-	NA
	NBDJDPBK_00551	CDS	COG0328	39109	39627	-	[L] Ribonuclease HI    
163
	NBDJDPBK_00552	CDS	COG1593	39728	41017	-	[G] TRAP-type C4-dicarboxylate transport system, large permease
	NBDJDPBK_00553	CDS	COG3090	41014	41493	-	[G] TRAP-type C4-dicarboxylate transport system, small permease
	NBDJDPBK_00554	CDS	COG1638	41496	42530	-	[G] TRAP-type C4-dicarboxylate transport system, periplasmic component
164
	NBDJDPBK_00555	tRNA	NA	42757	42832	-	NA
	NBDJDPBK_00556	tRNA	NA	42847	42921	-	NA
	NBDJDPBK_00557	tRNA	NA	42930	43004	-	NA
	NBDJDPBK_00558	tRNA	NA	43022	43097	-	NA
	NBDJDPBK_00559	tRNA	NA	43116	43192	-	NA
	NBDJDPBK_00560	tRNA	NA	43209	43283	-	NA
165
	NBDJDPBK_00561	CDS	COG2021	43420	44511	-	[E] Homoserine acetyltransferase    
	NBDJDPBK_00562	CDS	COG2873	44536	45819	-	[E] O-acetylhomoserine sulfhydrylase    
166
	NBDJDPBK_00563	CDS	COG2159	46067	46906	-	[R] Predicted metal-dependent hydrolase of the TIM-barrel
	NBDJDPBK_00564	CDS	COG0685	46903	47814	-	[E] 5,10-methylenetetrahydrofolate reductase    
	NBDJDPBK_00565	CDS	COG5012	47827	48030	-	[R] Predicted cobalamin binding protein  
	NBDJDPBK_00567	CDS	NA	767	1441	+	NA
	NBDJDPBK_00568	CDS	ROG3733	1434	2012	+	NA
	NBDJDPBK_00569	CDS	NA	2009	2611	+	NA
	NBDJDPBK_00570	CDS	COG1450	2598	4307	+	[NU] Type II secretory pathway, component PulD
	NBDJDPBK_00571	CDS	COG2804	4316	6115	+	[NU] Type II secretory pathway, ATPase PulE/Tfp
	NBDJDPBK_00572	CDS	ROG6869	6135	6554	+	NA
	NBDJDPBK_00573	CDS	NA	6551	7051	+	NA
	NBDJDPBK_00574	CDS	COG2165	7027	7323	+	[NU] Type II secretory pathway, pseudopilin PulG
	NBDJDPBK_00575	CDS	ROG6966	7320	7835	+	NA
	NBDJDPBK_00576	CDS	NA	7851	8912	+	NA
	NBDJDPBK_00577	CDS	NA	8893	9240	+	NA
	NBDJDPBK_00578	CDS	COG2407	9230	9739	+	[G] L-fucose isomerase and related proteins 
	NBDJDPBK_00579	CDS	COG1403	9709	10224	+	[V] Restriction endonuclease    
	NBDJDPBK_00580	CDS	NA	10221	10535	+	NA
167
	NBDJDPBK_00581	CDS	COG4570	10619	11065	+	[L] Holliday junction resolvase   
	NBDJDPBK_00582	CDS	ROG3421	11065	11817	+	NA
	NBDJDPBK_00583	CDS	NA	11814	12353	+	NA
168
	NBDJDPBK_00584	CDS	COG0602	12606	13085	+	[O] Organic radical activating enzymes  
	NBDJDPBK_00585	CDS	COG0184	13082	13378	+	[J] Ribosomal protein S15P/S13E   
	NBDJDPBK_00586	CDS	NA	13375	13710	+	NA
	NBDJDPBK_00587	CDS	COG2805	13701	14501	+	[NU] Tfp pilus assembly protein, pilus retraction
	NBDJDPBK_00588	CDS	COG2805	14494	15450	+	[NU] Tfp pilus assembly protein, pilus retraction
169
	NBDJDPBK_00589	CDS	ROG1804	15447	16343	-	NA
170
	NBDJDPBK_00590	CDS	NA	16465	17148	+	NA
	NBDJDPBK_00591	CDS	COG1328	17202	18941	+	[F] Oxygen-sensitive ribonucleoside-triphosphate reductase   
	NBDJDPBK_00592	CDS	NA	18938	19690	+	NA
	NBDJDPBK_00593	CDS	NA	19690	21132	+	NA
171
	NBDJDPBK_00594	CDS	NA	21202	21996	+	NA
	NBDJDPBK_00595	CDS	ROG1057	21983	22378	+	NA
	NBDJDPBK_00596	CDS	NA	22382	22984	+	NA
	NBDJDPBK_00597	CDS	ROG5196	22981	24450	+	NA
	NBDJDPBK_00598	CDS	NA	24452	25678	+	NA
	NBDJDPBK_00599	CDS	ROG1563	25683	25862	+	NA
	NBDJDPBK_00600	CDS	NA	25895	26407	+	NA
172
	NBDJDPBK_00601	CDS	COG2894	26530	27339	-	[D] Septum formation inhibitor-activating ATPase  
	NBDJDPBK_00602	CDS	COG0587	27353	30835	-	[L] DNA polymerase III, alpha subunit 
173
	NBDJDPBK_00603	CDS	COG1989	30955	31644	+	[NOU] Type II secretory pathway, prepilin signal
	NBDJDPBK_00604	CDS	NA	31655	32185	+	NA
174
	NBDJDPBK_00605	CDS	NA	32235	32693	-	NA
175
	NBDJDPBK_00606	CDS	COG4974	32811	33653	-	[L] Site-specific recombinase XerD   
176
	NBDJDPBK_00607	CDS	ROG3496	33824	35026	-	NA
177
	NBDJDPBK_00608	CDS	ROG4914	35104	35652	-	NA
	NBDJDPBK_00609	CDS	COG0863	35649	36557	-	[L] DNA modification methylase   
178
	NBDJDPBK_00610	CDS	ROG1304	36653	37309	-	NA
	NBDJDPBK_00611	CDS	NA	37270	37617	-	NA
179
	NBDJDPBK_00612	CDS	NA	37680	38108	-	NA
180
	NBDJDPBK_00613	CDS	COG3541	38189	38443	+	[R] Predicted nucleotidyltransferase    
	NBDJDPBK_00614	CDS	NA	38433	38756	+	NA
	NBDJDPBK_00615	CDS	ROG2307	38750	39094	+	NA
181
	NBDJDPBK_00616	CDS	NA	39031	39423	-	NA
182
	NBDJDPBK_00617	CDS	COG0568	39468	40193	+	[K] DNA-directed RNA polymerase, sigma subunit (sigma70/sigma32)
	NBDJDPBK_00618	CDS	ROG4977	40190	41995	+	NA
	NBDJDPBK_00619	CDS	NA	42012	42374	+	NA
183
	NBDJDPBK_00620	CDS	ROG4300	42380	42577	-	NA
184
	NBDJDPBK_00621	CDS	COG1199	42783	44735	+	[KL] Rad3-related DNA helicases   
185
	NBDJDPBK_00622	CDS	COG1498	45211	45516	-	[J] Protein implicated in ribosomal biogenesis, Nop56p
	NBDJDPBK_00623	CDS	COG0863	45513	46406	-	[L] DNA modification methylase   
	NBDJDPBK_00625	CDS	COG0717	3240	3833	+	[F] Deoxycytidine deaminase    
186
	NBDJDPBK_00626	CDS	COG1515	3830	4498	-	[L] Deoxyinosine 3'endonuclease (endonuclease V)  
187
	NBDJDPBK_00627	CDS	COG0222	4572	4952	-	[J] Ribosomal protein L7/L12   
	NBDJDPBK_00628	CDS	COG0244	5023	5556	-	[J] Ribosomal protein L10   
	NBDJDPBK_00629	CDS	COG0081	5854	6564	-	[J] Ribosomal protein L1   
	NBDJDPBK_00630	CDS	COG0080	6618	7043	-	[J] Ribosomal protein L11   
	NBDJDPBK_00631	CDS	COG0250	7076	7636	-	[K] Transcription antiterminator    
	NBDJDPBK_00632	CDS	COG0690	7767	7949	-	[U] Preprotein translocase subunit SecE  
188
	NBDJDPBK_00633	tRNA	NA	8648	8724	-	NA
	NBDJDPBK_00634	CDS	COG0267	8745	8894	-	[J] Ribosomal protein L33   
	NBDJDPBK_00635	CDS	COG0050	8924	10126	-	[J] GTPases - translation elongation factors 
189
	NBDJDPBK_00636	tRNA	NA	10332	10407	-	NA
	NBDJDPBK_00637	tRNA	NA	10412	10497	-	NA
190
	NBDJDPBK_00638	CDS	COG1752	10591	12666	-	[R] Predicted esterase of the alpha-beta hydrolase
191
	NBDJDPBK_00639	CDS	COG1028	12773	13507	+	[IQR] Dehydrogenases with different specificities (related to
	NBDJDPBK_00640	CDS	COG1794	13533	14234	+	[M] Aspartate racemase    
192
	NBDJDPBK_00641	CDS	COG0079	14326	15363	-	[E] Histidinol-phosphate/aromatic aminotransferase and cobyric acid decarboxylase
193
	NBDJDPBK_00642	CDS	COG2059	15526	16065	+	[P] Chromate transport protein ChrA  
	NBDJDPBK_00643	CDS	COG2059	16058	16612	+	[P] Chromate transport protein ChrA  
194
	NBDJDPBK_00644	CDS	COG1406	16687	17172	-	[N] Predicted inhibitor of MCP methylation, homolog
	NBDJDPBK_00645	CDS	ROG0675	17162	17635	-	NA
	NBDJDPBK_00646	CDS	COG1560	17635	18513	-	[M] Lauroyl/myristoyl acyltransferase    
195
	NBDJDPBK_00647	CDS	ROG2846	18795	19985	+	NA
196
	NBDJDPBK_00648	CDS	COG0725	20143	20892	+	[P] ABC-type molybdate transport system, periplasmic component
	NBDJDPBK_00649	CDS	COG4149	20895	21536	+	[P] ABC-type molybdate transport system, permease component
	NBDJDPBK_00650	CDS	COG1118	21520	22611	+	[P] ABC-type sulfate/molybdate transport systems, ATPase component
197
	NBDJDPBK_00651	CDS	COG1116	22853	23596	+	[P] ABC-type nitrate/sulfonate/bicarbonate transport system, ATPase component
	NBDJDPBK_00652	CDS	COG0600	23589	24335	+	[P] ABC-type nitrate/sulfonate/bicarbonate transport system, permease component
	NBDJDPBK_00653	CDS	COG0715	24399	25325	+	[P] ABC-type nitrate/sulfonate/bicarbonate transport systems, periplasmic components
	NBDJDPBK_00654	CDS	COG4732	25364	25873	+	[S] Predicted membrane protein   
198
	NBDJDPBK_00655	CDS	COG0811	25955	26545	+	[U] Biopolymer transport proteins   
	NBDJDPBK_00656	CDS	COG0614	26538	27422	+	[P] ABC-type Fe3+-hydroxamate transport system, periplasmic component
	NBDJDPBK_00657	CDS	COG0848	27419	27814	+	[U] Biopolymer transport protein   
	NBDJDPBK_00658	CDS	COG0810	27811	28638	+	[M] Periplasmic protein TonB, links inner and
199
	NBDJDPBK_00659	CDS	COG1301	28722	30005	+	[C] Na+/H+-dicarboxylate symporters    
200
	NBDJDPBK_00660	CDS	COG1183	30042	30758	-	[I] Phosphatidylserine synthase    
	NBDJDPBK_00661	CDS	COG0688	30807	31427	-	[I] Phosphatidylserine decarboxylase    
	NBDJDPBK_00662	CDS	COG0188	31433	33868	-	[L] Type IIA topoisomerase (DNA gyrase/topo II,
201
	NBDJDPBK_00663	CDS	COG0778	34004	34534	-	[C] Nitroreductase     
202
	NBDJDPBK_00664	CDS	COG3640	34633	35502	-	[D] CO dehydrogenase maturation factor  
203
	NBDJDPBK_00665	CDS	COG1629	35895	37796	-	[P] Outer membrane receptor proteins, mostly Fe
204
	NBDJDPBK_00666	CDS	COG1732	38216	39133	-	[M] Periplasmic glycine betaine/choline-binding (lipo)protein of an
	NBDJDPBK_00668	CDS	COG2376	956	1642	-	[G] Dihydroxyacetone kinase    
	NBDJDPBK_00669	CDS	COG2376	1602	2600	-	[G] Dihydroxyacetone kinase    
205
	NBDJDPBK_00670	CDS	COG1954	2749	3324	-	[K] Glycerol-3-phosphate responsive antiterminator (mRNA-binding)  
206
	NBDJDPBK_00671	CDS	NA	3454	4401	-	NA
207
	NBDJDPBK_00672	CDS	COG1560	4500	5351	-	[M] Lauroyl/myristoyl acyltransferase    
208
	NBDJDPBK_00673	CDS	COG3585	5489	5698	-	[H] Molybdopterin-binding protein    
	NBDJDPBK_00674	CDS	COG0162	5717	7000	-	[J] Tyrosyl-tRNA synthetase    
209
	NBDJDPBK_00675	CDS	NA	7104	8612	-	NA
210
	NBDJDPBK_00676	CDS	COG4843	8901	9422	+	[S] Uncharacterized protein conserved in bacteria 
211
	NBDJDPBK_00677	CDS	COG4585	9369	10763	-	[T] Signal transduction histidine kinase  
	NBDJDPBK_00678	CDS	COG2197	10763	11398	-	[TK] Response regulator containing a CheY-like receiver
212
	NBDJDPBK_00679	CDS	NA	11559	11960	+	NA
213
	NBDJDPBK_00680	CDS	COG0419	12036	14714	-	[L] ATPase involved in DNA repair 
	NBDJDPBK_00681	CDS	COG0420	14711	15826	-	[L] DNA repair exonuclease   
	NBDJDPBK_00682	CDS	COG2316	15823	16389	-	[R] Predicted hydrolase (HD superfamily)  
214
	NBDJDPBK_00683	CDS	NA	16526	17161	-	NA
	NBDJDPBK_00684	CDS	COG0835	17136	18080	-	[NT] Chemotaxis signal transduction protein  
	NBDJDPBK_00685	CDS	COG1640	18108	19622	-	[G] 4-alpha-glucanotransferase     
215
	NBDJDPBK_00686	CDS	COG0674	19735	23292	+	[C] Pyruvate:ferredoxin oxidoreductase and related 2-oxoacid:ferredoxin oxidoreductases,
	NBDJDPBK_00687	CDS	COG0574	23466	25847	+	[G] Phosphoenolpyruvate synthase/pyruvate phosphate dikinase  
216
	NBDJDPBK_00688	CDS	COG0662	25938	26282	+	[G] Mannose-6-phosphate isomerase    
217
	NBDJDPBK_00689	CDS	COG1859	26537	27088	+	[J] RNA:NAD 2'-phosphotransferase    
218
	NBDJDPBK_00690	CDS	COG0534	27208	28593	-	[V] Na+-driven multidrug efflux pump  
219
	NBDJDPBK_00691	CDS	COG1151	28793	30439	-	[C] 6Fe-6S prismane cluster-containing protein  
	NBDJDPBK_00692	CDS	ROG7988	30441	30671	-	NA
	NBDJDPBK_00693	CDS	COG1959	30668	31117	-	[K] Predicted transcriptional regulator   
220
	NBDJDPBK_00694	CDS	ROG0109	31214	31987	-	NA
221
	NBDJDPBK_00695	CDS	COG1853	32083	32610	-	[R] Conserved protein/domain typically associated with flavoprotein
222
	NBDJDPBK_00696	CDS	COG2509	32718	34127	-	[R] Uncharacterized FAD-dependent dehydrogenases   
223
	NBDJDPBK_00697	CDS	COG0846	34274	35029	+	[K] NAD-dependent protein deacetylases, SIR2 family 
	NBDJDPBK_00698	CDS	ROG1411	35040	35858	+	NA
224
	NBDJDPBK_00699	CDS	COG0735	35865	36341	-	[P] Fe2+/Zn2+ uptake regulation proteins  
	NBDJDPBK_00700	CDS	COG1058	36302	37324	-	[R] Predicted nucleotide-utilizing enzyme related to molybdopterin-biosynthesis
225
	NBDJDPBK_00701	CDS	COG1975	37461	38273	+	[O] Xanthine and CO dehydrogenases maturation factor,
226
	NBDJDPBK_00703	CDS	COG0465	1043	2956	-	[O] ATP-dependent Zn proteases   
	NBDJDPBK_00704	CDS	COG0634	2997	3533	-	[F] Hypoxanthine-guanine phosphoribosyltransferase    
	NBDJDPBK_00705	CDS	COG0037	3539	4936	-	[D] Predicted ATPase of the PP-loop superfamily
227
	NBDJDPBK_00706	tRNA	NA	5018	5094	-	NA
	NBDJDPBK_00707	tRNA	NA	5103	5179	-	NA
	NBDJDPBK_00708	tRNA	NA	5212	5298	-	NA
	NBDJDPBK_00709	CDS	COG2930	5351	6052	-	[S] Uncharacterized conserved protein   
228
	NBDJDPBK_00710	CDS	COG0079	6403	7470	+	[E] Histidinol-phosphate/aromatic aminotransferase and cobyric acid decarboxylase
229
	NBDJDPBK_00711	CDS	COG4496	7589	7900	+	[S] Uncharacterized protein conserved in bacteria 
230
	NBDJDPBK_00712	CDS	COG2006	7997	9142	-	[S] Uncharacterized conserved protein   
	NBDJDPBK_00713	CDS	COG0177	9132	9869	-	[L] Predicted EndoIII-related endonuclease   
	NBDJDPBK_00714	CDS	COG1067	9906	12371	-	[O] Predicted ATP-dependent protease   
	NBDJDPBK_00715	CDS	COG0482	12356	13456	-	[J] Predicted tRNA(5-methylaminomethyl-2-thiouridylate) methyltransferase, contains the PP-loop
	NBDJDPBK_00716	CDS	COG0474	13453	16008	-	[P] Cation transport ATPase   
	NBDJDPBK_00717	CDS	COG2109	16033	16563	-	[H] ATP:corrinoid adenosyltransferase    
231
	NBDJDPBK_00718	CDS	COG0068	16634	18898	+	[O] Hydrogenase maturation factor   
232
	NBDJDPBK_00719	CDS	COG1278	19024	19221	-	[K] Cold shock proteins   
233
	NBDJDPBK_00720	CDS	COG0516	19373	20854	-	[F] IMP dehydrogenase/GMP reductase   
	NBDJDPBK_00721	CDS	COG0008	20867	22264	-	[J] Glutamyl- and glutaminyl-tRNA synthetases  
	NBDJDPBK_00722	CDS	COG0797	22291	23004	-	[M] Lipoproteins     
	NBDJDPBK_00723	CDS	COG0245	22992	24182	-	[I] 2C-methyl-D-erythritol 2,4-cyclodiphosphate synthase   
	NBDJDPBK_00724	CDS	COG4956	24182	25306	-	[R] Integral membrane protein (PIN domain superfamily)
	NBDJDPBK_00725	CDS	COG0353	25324	25941	-	[L] Recombinational DNA repair protein (RecF pathway)
	NBDJDPBK_00726	CDS	COG0718	25986	26294	-	[S] Uncharacterized protein conserved in bacteria 
	NBDJDPBK_00727	CDS	COG1394	26300	26926	-	[C] Archaeal/vacuolar-type H+-ATPase subunit D  
	NBDJDPBK_00728	CDS	COG1156	26904	28322	-	[C] Archaeal/vacuolar-type H+-ATPase subunit B  
	NBDJDPBK_00729	CDS	COG1155	28329	30089	-	[C] Archaeal/vacuolar-type H+-ATPase subunit A  
	NBDJDPBK_00730	CDS	NA	30079	30366	-	NA
	NBDJDPBK_00731	CDS	COG1527	30386	31423	-	[C] Archaeal/vacuolar-type H+-ATPase subunit C  
	NBDJDPBK_00732	CDS	COG1390	31410	32021	-	[C] Archaeal/vacuolar-type H+-ATPase subunit E  
	NBDJDPBK_00733	CDS	COG0636	32042	32260	-	[C] F0F1-type ATP synthase, subunit c/Archaeal/vacuolar-type H+-ATPase,
	NBDJDPBK_00734	CDS	COG1269	32245	33033	-	[C] Archaeal/vacuolar-type H+-ATPase subunit I  
	NBDJDPBK_00736	CDS	ROG4772	2099	2719	-	NA
234
	NBDJDPBK_00737	CDS	COG1032	2791	4278	-	[C] Fe-S oxidoreductase    
	NBDJDPBK_00738	CDS	COG0206	4282	5433	-	[D] Cell division GTPase   
	NBDJDPBK_00739	CDS	COG0849	5458	6765	-	[D] Actin-like ATPase involved in cell division
	NBDJDPBK_00740	CDS	NA	6819	7580	-	NA
	NBDJDPBK_00741	CDS	COG0773	7635	9074	-	[M] UDP-N-acetylmuramate-alanine ligase    
	NBDJDPBK_00742	CDS	COG0707	9061	10161	-	[M] UDP-N-acetylglucosamine:LPS N-acetylglucosamine transferase   
	NBDJDPBK_00743	CDS	COG0772	10192	11304	-	[D] Bacterial cell division membrane protein 
	NBDJDPBK_00744	CDS	COG0771	11285	12661	-	[M] UDP-N-acetylmuramoylalanine-D-glutamate ligase    
	NBDJDPBK_00745	CDS	COG0472	12665	13624	-	[M] UDP-N-acetylmuramyl pentapeptide phosphotransferase/UDP-N-acetylglucosamine-1-phosphate transferase  
	NBDJDPBK_00746	CDS	COG0770	13614	15026	-	[M] UDP-N-acetylmuramyl pentapeptide synthase   
	NBDJDPBK_00747	CDS	COG0769	15023	16540	-	[M] UDP-N-acetylmuramyl tripeptide synthase   
	NBDJDPBK_00748	CDS	COG0768	16560	18221	-	[M] Cell division protein FtsI/penicillin-binding protein 2
	NBDJDPBK_00749	CDS	ROG6379	18218	18616	-	NA
	NBDJDPBK_00750	CDS	COG0275	18642	19547	-	[M] Predicted S-adenosylmethionine-dependent methyltransferase involved in cell
	NBDJDPBK_00751	CDS	COG2001	19535	19963	-	[S] Uncharacterized protein conserved in bacteria 
235
	NBDJDPBK_00752	CDS	COG1352	20519	21319	+	[NT] Methylase of chemotaxis methyl-accepting proteins 
236
	NBDJDPBK_00753	CDS	COG1394	21506	22138	-	[C] Archaeal/vacuolar-type H+-ATPase subunit D  
	NBDJDPBK_00754	CDS	COG1156	22131	23552	-	[C] Archaeal/vacuolar-type H+-ATPase subunit B  
	NBDJDPBK_00755	CDS	COG1155	23542	25347	-	[C] Archaeal/vacuolar-type H+-ATPase subunit A  
	NBDJDPBK_00756	CDS	COG1436	25381	25719	-	[C] Archaeal/vacuolar-type H+-ATPase subunit F  
	NBDJDPBK_00757	CDS	COG1527	25709	26716	-	[C] Archaeal/vacuolar-type H+-ATPase subunit C  
	NBDJDPBK_00758	CDS	COG1390	26812	27402	-	[C] Archaeal/vacuolar-type H+-ATPase subunit E  
	NBDJDPBK_00759	CDS	COG0636	27414	27887	-	[C] F0F1-type ATP synthase, subunit c/Archaeal/vacuolar-type H+-ATPase,
	NBDJDPBK_00760	CDS	COG1269	27955	29988	-	[C] Archaeal/vacuolar-type H+-ATPase subunit I  
	NBDJDPBK_00761	CDS	COG2811	29975	30301	-	[C] Archaeal/vacuolar-type H+-ATPase subunit H  
237
	NBDJDPBK_00762	tRNA	NA	30447	30521	-	NA
	NBDJDPBK_00763	tRNA	NA	30668	30743	-	NA
	NBDJDPBK_00765	CDS	NA	1366	2463	+	NA
	NBDJDPBK_00766	CDS	COG1763	2483	3118	+	[H] Molybdopterin-guanine dinucleotide biosynthesis protein  
238
	NBDJDPBK_00767	CDS	COG3808	3351	5312	+	[C] Inorganic pyrophosphatase    
239
	NBDJDPBK_00768	CDS	COG0358	5428	7179	+	[L] DNA primase (bacterial type)  
	NBDJDPBK_00769	CDS	COG0568	7176	8411	+	[K] DNA-directed RNA polymerase, sigma subunit (sigma70/sigma32)
240
	NBDJDPBK_00770	CDS	ROG4835	8520	9665	+	NA
241
	NBDJDPBK_00771	CDS	COG1188	9876	10148	+	[J] Ribosome-associated heat shock protein implicated in
	NBDJDPBK_00772	CDS	COG0148	10172	11464	+	[G] Enolase     
	NBDJDPBK_00773	CDS	COG2344	11461	12099	+	[R] AT-rich DNA-binding protein   
242
	NBDJDPBK_00774	CDS	COG1862	12210	12515	+	[U] Preprotein translocase subunit YajC  
	NBDJDPBK_00775	CDS	COG0342	12583	13986	+	[U] Preprotein translocase subunit SecD  
	NBDJDPBK_00776	CDS	COG0341	13983	14885	+	[U] Preprotein translocase subunit SecF  
243
	NBDJDPBK_00777	CDS	ROG0370	15054	15350	+	NA
	NBDJDPBK_00778	CDS	COG0535	15387	16838	+	[R] Predicted Fe-S oxidoreductases   
	NBDJDPBK_00779	CDS	ROG5406	16872	17237	+	NA
	NBDJDPBK_00780	CDS	COG0608	17234	18886	+	[L] Single-stranded DNA-specific exonuclease   
	NBDJDPBK_00781	CDS	COG0317	18911	21202	+	[TK] Guanosine polyphosphate pyrophosphohydrolases/synthetases   
	NBDJDPBK_00782	CDS	COG1490	21209	21664	+	[J] D-Tyr-tRNAtyr deacylase    
	NBDJDPBK_00783	CDS	COG0491	21661	22299	+	[R] Zn-dependent hydrolases, including glyoxylases  
244
	NBDJDPBK_00784	CDS	COG1077	22384	23421	+	[D] Actin-like ATPase involved in cell morphogenesis
	NBDJDPBK_00785	CDS	COG1792	23462	24268	+	[M] Cell shape-determining protein   
	NBDJDPBK_00786	CDS	NA	24269	24733	+	NA
	NBDJDPBK_00787	CDS	COG0768	24734	26467	+	[M] Cell division protein FtsI/penicillin-binding protein 2
	NBDJDPBK_00788	CDS	COG0850	26470	27111	+	[D] Septum formation inhibitor   
	NBDJDPBK_00789	CDS	COG2894	27139	27939	+	[D] Septum formation inhibitor-activating ATPase  
	NBDJDPBK_00790	CDS	COG0851	27978	28247	+	[D] Septum formation topological specificity factor 
	NBDJDPBK_00791	CDS	COG0772	28259	29356	+	[D] Bacterial cell division membrane protein 
	NBDJDPBK_00793	CDS	COG2896	1128	2102	+	[H] Molybdenum cofactor biosynthesis enzyme  
	NBDJDPBK_00794	CDS	COG0315	2107	2607	+	[H] Molybdenum cofactor biosynthesis enzyme  
	NBDJDPBK_00795	CDS	COG0521	2591	3394	+	[H] Molybdopterin biosynthesis enzymes   
	NBDJDPBK_00796	CDS	COG1660	3381	4352	+	[R] Predicted P-loop-containing kinase   
	NBDJDPBK_00797	CDS	COG0391	4336	5508	+	[S] Uncharacterized conserved protein   
	NBDJDPBK_00798	CDS	COG1481	5469	6359	+	[S] Uncharacterized protein conserved in bacteria 
	NBDJDPBK_00799	CDS	COG0057	6471	7487	+	[G] Glyceraldehyde-3-phosphate dehydrogenase/erythrose-4-phosphate dehydrogenase   
	NBDJDPBK_00800	CDS	COG0126	7516	8706	+	[G] 3-phosphoglycerate kinase    
	NBDJDPBK_00801	CDS	COG0149	8843	9655	+	[G] Triosephosphate isomerase    
245
	NBDJDPBK_00802	CDS	COG0799	9873	10091	-	[S] Uncharacterized homolog of plant Iojap protein
246
	NBDJDPBK_00803	CDS	COG1316	10372	11661	-	[K] Transcriptional regulator    
	NBDJDPBK_00804	CDS	COG1057	11668	12306	-	[H] Nicotinic acid mononucleotide adenylyltransferase  
	NBDJDPBK_00805	CDS	COG0536	12325	13557	-	[R] Predicted GTPase    
	NBDJDPBK_00806	CDS	COG0211	13707	13982	-	[J] Ribosomal protein L27   
	NBDJDPBK_00807	CDS	COG2868	13979	14314	-	[J] Predicted ribosomal protein   
	NBDJDPBK_00808	CDS	COG0261	14314	14628	-	[J] Ribosomal protein L21   
247
	NBDJDPBK_00809	CDS	COG0497	14778	16442	-	[L] ATPase involved in DNA repair 
	NBDJDPBK_00810	CDS	COG0061	16446	17324	-	[G] Predicted sugar kinase   
	NBDJDPBK_00811	CDS	COG1189	17336	18139	-	[J] Predicted rRNA methylase   
	NBDJDPBK_00812	CDS	COG1154	18111	19988	-	[HI] Deoxyxylulose-5-phosphate synthase    
	NBDJDPBK_00813	CDS	COG0142	20001	20900	-	[H] Geranylgeranyl pyrophosphate synthase   
	NBDJDPBK_00814	CDS	COG1722	20897	21115	-	[L] Exonuclease VII small subunit  
248
	NBDJDPBK_00815	CDS	COG0227	21216	21410	+	[J] Ribosomal protein L28   
249
	NBDJDPBK_00816	CDS	COG1564	21423	22160	-	[H] Thiamine pyrophosphokinase    
	NBDJDPBK_00817	CDS	COG1674	22129	24462	-	[D] DNA segregation ATPase FtsK/SpoIIIE and related
	NBDJDPBK_00818	CDS	COG0312	24463	25827	-	[R] Predicted Zn-dependent proteases and their inactivated
	NBDJDPBK_00819	CDS	ROG3515	25832	26077	-	NA
	NBDJDPBK_00820	CDS	COG0566	26080	26856	-	[J] rRNA methylases    
	NBDJDPBK_00821	CDS	COG0178	26853	27338	-	[L] Excinuclease ATPase subunit   
	NBDJDPBK_00823	CDS	NA	1355	2302	+	NA
	NBDJDPBK_00824	CDS	NA	2299	3294	+	NA
	NBDJDPBK_00825	CDS	NA	3333	4325	+	NA
	NBDJDPBK_00826	CDS	ROG3541	4356	5297	+	NA
	NBDJDPBK_00827	CDS	NA	5327	6238	+	NA
	NBDJDPBK_00828	CDS	NA	6245	7261	+	NA
	NBDJDPBK_00829	CDS	ROG4839	7258	8607	+	NA
250
	NBDJDPBK_00830	CDS	COG3905	8737	8853	-	[K] Predicted transcriptional regulator   
	NBDJDPBK_00831	CDS	COG1516	8834	9256	-	[NUO] Flagellin-specific chaperone FliS   
251
	NBDJDPBK_00832	CDS	NA	9343	9600	+	NA
	NBDJDPBK_00833	CDS	NA	9587	9904	+	NA
252
	NBDJDPBK_00834	CDS	COG1199	9873	11768	-	[KL] Rad3-related DNA helicases   
	NBDJDPBK_00835	CDS	ROG6152	11771	12022	-	NA
	NBDJDPBK_00836	CDS	NA	12071	12493	-	NA
	NBDJDPBK_00837	CDS	ROG4977	12471	14270	-	NA
	NBDJDPBK_00838	CDS	COG0568	14267	14974	-	[K] DNA-directed RNA polymerase, sigma subunit (sigma70/sigma32)
253
	NBDJDPBK_00839	CDS	COG1950	15015	15371	+	[S] Predicted membrane protein   
254
	NBDJDPBK_00840	CDS	ROG3447	15516	17180	-	NA
255
	NBDJDPBK_00841	CDS	NA	17440	19110	-	NA
256
	NBDJDPBK_00842	CDS	NA	19261	20949	-	NA
	NBDJDPBK_00843	CDS	NA	20946	22544	-	NA
	NBDJDPBK_00844	CDS	COG3421	22541	24490	-	[S] Uncharacterized protein conserved in bacteria 
	NBDJDPBK_00846	CDS	COG0294	291	1136	+	[H] Dihydropteroate synthase and related enzymes 
	NBDJDPBK_00847	CDS	COG0801	1142	1627	+	[H] 7,8-dihydro-6-hydroxymethylpterin-pyrophosphokinase     
	NBDJDPBK_00848	CDS	NA	1648	2349	+	NA
257
	NBDJDPBK_00849	CDS	COG1449	2425	4833	-	[G] Alpha-amylase/alpha-mannosidase     
	NBDJDPBK_00850	CDS	COG0296	4878	6794	-	[G] 1,4-alpha-glucan branching enzyme   
258
	NBDJDPBK_00851	CDS	COG1811	7046	7762	+	[R] Uncharacterized membrane protein, possible Na+ channel
259
	NBDJDPBK_00852	CDS	COG0375	7821	7982	+	[R] Zn finger protein HypA/HybF (possibly regulating
260
	NBDJDPBK_00853	CDS	COG0003	8069	9004	-	[P] Oxyanion-translocating ATPase    
	NBDJDPBK_00854	CDS	ROG0688	9063	9338	-	NA
261
	NBDJDPBK_00855	CDS	COG1966	9444	11069	-	[T] Carbon starvation protein, predicted membrane protein
	NBDJDPBK_00856	CDS	ROG8485	11076	11609	-	NA
262
	NBDJDPBK_00857	CDS	COG0456	11811	12305	+	[R] Acetyltransferases     
263
	NBDJDPBK_00858	CDS	COG0399	12376	13581	-	[M] Predicted pyridoxal phosphate-dependent enzyme apparently involved
	NBDJDPBK_00859	CDS	COG1454	13581	14744	-	[C] Alcohol dehydrogenase, class IV  
	NBDJDPBK_00860	CDS	COG1519	14784	16007	-	[M] 3-deoxy-D-manno-octulosonic-acid transferase    
	NBDJDPBK_00861	CDS	COG0794	16032	17054	-	[M] Predicted sugar phosphate isomerase involved in
	NBDJDPBK_00862	CDS	COG2877	17055	17903	-	[M] 3-deoxy-D-manno-octulosonic acid (KDO) 8-phosphate synthase 
	NBDJDPBK_00863	CDS	COG1212	17888	18640	-	[M] CMP-2-keto-3-deoxyoctulosonic acid synthetase   
	NBDJDPBK_00864	CDS	COG1663	18633	21020	-	[M] Tetraacyldisaccharide-1-P 4'-kinase    
264
	NBDJDPBK_00865	CDS	COG1283	21096	22679	+	[P] Na+/phosphate symporter    
265
	NBDJDPBK_00867	CDS	COG1802	884	1516	+	[K] Transcriptional regulators    
	NBDJDPBK_00868	CDS	COG1071	1562	2527	+	[C] Pyruvate/2-oxoglutarate dehydrogenase complex, dehydrogenase (E1) component,
	NBDJDPBK_00869	CDS	COG0022	2540	3514	+	[C] Pyruvate/2-oxoglutarate dehydrogenase complex, dehydrogenase (E1) component,
	NBDJDPBK_00870	CDS	COG1638	3526	4650	+	[G] TRAP-type C4-dicarboxylate transport system, periplasmic component
	NBDJDPBK_00871	CDS	COG3090	4695	5267	+	[G] TRAP-type C4-dicarboxylate transport system, small permease
	NBDJDPBK_00872	CDS	COG1593	5264	6550	+	[G] TRAP-type C4-dicarboxylate transport system, large permease
266
	NBDJDPBK_00873	CDS	COG1249	6871	8265	+	[C] Pyruvate/2-oxoglutarate dehydrogenase complex, dihydrolipoamide dehydrogenase (E3)
	NBDJDPBK_00874	CDS	COG0320	8293	9174	+	[H] Lipoate synthase    
	NBDJDPBK_00875	CDS	COG1071	9226	10185	+	[C] Pyruvate/2-oxoglutarate dehydrogenase complex, dehydrogenase (E1) component,
	NBDJDPBK_00876	CDS	COG0022	10203	11177	+	[C] Pyruvate/2-oxoglutarate dehydrogenase complex, dehydrogenase (E1) component,
267
	NBDJDPBK_00877	CDS	ROG2119	11262	11750	+	NA
	NBDJDPBK_00878	CDS	COG3199	11811	12815	+	[S] Uncharacterized conserved protein   
	NBDJDPBK_00879	CDS	COG0508	12830	14050	+	[C] Pyruvate/2-oxoglutarate dehydrogenase complex, dihydrolipoamide acyltransferase (E2)
268
	NBDJDPBK_00880	CDS	COG0791	14255	15568	-	[M] Cell wall-associated hydrolases (invasion-associated proteins) 
269
	NBDJDPBK_00881	CDS	COG0321	15819	16499	+	[H] Lipoate-protein ligase B   
270
	NBDJDPBK_00882	CDS	COG4625	16522	19380	-	[S] Uncharacterized protein with a C-terminal OMP
271
	NBDJDPBK_00883	CDS	COG0205	19824	21095	-	[G] 6-phosphofructokinase     
272
	NBDJDPBK_00885	CDS	COG0086	10	2142	+	[K] DNA-directed RNA polymerase, beta' subunit/160 kD
	NBDJDPBK_00886	CDS	COG1358	2253	2522	+	[J] Ribosomal protein HS6-type (S12/L30/L7a)  
	NBDJDPBK_00887	CDS	COG0048	2542	2913	+	[J] Ribosomal protein S12   
	NBDJDPBK_00888	CDS	COG0049	2941	3411	+	[J] Ribosomal protein S7   
	NBDJDPBK_00889	CDS	COG0480	3448	5523	+	[J] Translation elongation factors (GTPases)  
	NBDJDPBK_00890	CDS	COG0050	5582	6784	+	[J] GTPases - translation elongation factors 
	NBDJDPBK_00891	CDS	COG0051	6814	7119	+	[J] Ribosomal protein S10   
	NBDJDPBK_00892	CDS	COG0087	7152	7781	+	[J] Ribosomal protein L3   
	NBDJDPBK_00893	CDS	COG0088	7784	8410	+	[J] Ribosomal protein L4   
	NBDJDPBK_00894	CDS	COG0089	8407	8706	+	[J] Ribosomal protein L23   
	NBDJDPBK_00895	CDS	COG0090	8720	9553	+	[J] Ribosomal protein L2   
	NBDJDPBK_00896	CDS	COG0185	9570	9851	+	[J] Ribosomal protein S19   
	NBDJDPBK_00897	CDS	COG0091	9863	10195	+	[J] Ribosomal protein L22   
	NBDJDPBK_00898	CDS	COG0092	10208	10882	+	[J] Ribosomal protein S3   
	NBDJDPBK_00899	CDS	COG0197	10890	11318	+	[J] Ribosomal protein L16/L10E   
	NBDJDPBK_00900	CDS	COG0255	11315	11530	+	[J] Ribosomal protein L29   
	NBDJDPBK_00901	CDS	COG0186	11544	11837	+	[J] Ribosomal protein S17   
	NBDJDPBK_00902	CDS	COG0093	11843	12211	+	[J] Ribosomal protein L14   
	NBDJDPBK_00903	CDS	COG0198	12227	12553	+	[J] Ribosomal protein L24   
	NBDJDPBK_00904	CDS	COG0094	12573	13115	+	[J] Ribosomal protein L5   
	NBDJDPBK_00905	CDS	COG0199	13134	13319	+	[J] Ribosomal protein S14   
	NBDJDPBK_00906	CDS	COG0096	13346	13750	+	[J] Ribosomal protein S8   
	NBDJDPBK_00907	CDS	COG0097	13735	14304	+	[J] Ribosomal protein L6P/L9E   
	NBDJDPBK_00908	CDS	COG0256	14320	14688	+	[J] Ribosomal protein L18   
	NBDJDPBK_00909	CDS	COG0098	14704	15201	+	[J] Ribosomal protein S5   
	NBDJDPBK_00910	CDS	COG1841	15217	15399	+	[J] Ribosomal protein L30/L7E   
	NBDJDPBK_00911	CDS	COG0200	15420	15866	+	[J] Ribosomal protein L15   
	NBDJDPBK_00912	CDS	COG0201	15867	17159	+	[U] Preprotein translocase subunit SecY  
	NBDJDPBK_00913	CDS	COG0563	17185	17844	+	[F] Adenylate kinase and related kinases 
	NBDJDPBK_00914	CDS	COG0024	17831	18604	+	[J] Methionine aminopeptidase    
	NBDJDPBK_00915	CDS	COG2163	18610	18900	+	[J] Ribosomal protein L14E/L6E/L27E   
	NBDJDPBK_00916	CDS	COG0361	18921	19139	+	[J] Translation initiation factor 1 (IF-1) 
	NBDJDPBK_00917	CDS	COG0099	19294	19677	+	[J] Ribosomal protein S13   
	NBDJDPBK_00918	CDS	COG0100	19708	20100	+	[J] Ribosomal protein S11   
	NBDJDPBK_00919	CDS	COG0522	20137	20763	+	[J] Ribosomal protein S4 and related proteins
	NBDJDPBK_00920	CDS	COG0202	20784	21812	+	[K] DNA-directed RNA polymerase, alpha subunit/40 kD
	NBDJDPBK_00921	CDS	COG0203	21816	22169	+	[J] Ribosomal protein L17   
	NBDJDPBK_00923	CDS	ROG0035	1583	2149	-	NA
273
	NBDJDPBK_00924	CDS	COG0333	2357	2554	-	[J] Ribosomal protein L32   
	NBDJDPBK_00925	CDS	COG1399	2511	3137	-	[R] Predicted metal-binding, possibly nucleic acid-binding protein
	NBDJDPBK_00926	CDS	COG0282	3179	4384	-	[C] Acetate kinase    
274
	NBDJDPBK_00927	CDS	COG1323	4434	5642	+	[R] Predicted nucleotidyltransferase    
275
	NBDJDPBK_00928	CDS	COG0669	5635	6126	-	[H] Phosphopantetheine adenylyltransferase    
	NBDJDPBK_00929	CDS	COG0742	6129	6635	-	[L] N6-adenine-specific methylase    
	NBDJDPBK_00930	CDS	COG0756	6677	7129	-	[F] dUTPase     
	NBDJDPBK_00931	CDS	COG1185	7132	9345	-	[J] Polyribonucleotide nucleotidyltransferase (polynucleotide phosphorylase)  
	NBDJDPBK_00932	CDS	COG0184	9387	9647	-	[J] Ribosomal protein S15P/S13E   
276
	NBDJDPBK_00933	CDS	COG1847	9781	10434	-	[R] Predicted RNA-binding protein   
	NBDJDPBK_00934	CDS	COG0706	10457	11257	-	[U] Preprotein translocase subunit YidC  
	NBDJDPBK_00935	CDS	COG0759	11267	11518	-	[S] Uncharacterized conserved protein   
	NBDJDPBK_00936	CDS	COG0594	11511	11915	-	[J] RNase P protein component  
277
	NBDJDPBK_00937	CDS	ROG2805	12187	13119	-	NA
278
	NBDJDPBK_00938	CDS	COG0268	13271	13573	+	[J] Ribosomal protein S20   
279
	NBDJDPBK_00939	CDS	COG1057	13558	14493	-	[H] Nicotinic acid mononucleotide adenylyltransferase  
	NBDJDPBK_00940	CDS	COG0495	14493	16967	-	[J] Leucyl-tRNA synthetase    
280
	NBDJDPBK_00941	CDS	COG0330	17034	17843	-	[O] Membrane protease subunits, stomatin/prohibitin homologs 
	NBDJDPBK_00942	CDS	COG1030	17824	19149	-	[O] Membrane-bound serine protease (ClpP class) 
	NBDJDPBK_00943	CDS	COG1066	19146	20486	-	[O] Predicted ATP-dependent serine protease  
281
	NBDJDPBK_00945	CDS	NA	13	273	-	NA
	NBDJDPBK_00946	CDS	COG0410	323	1030	-	[E] ABC-type branched-chain amino acid transport systems,
	NBDJDPBK_00947	CDS	COG0411	1020	1835	-	[E] ABC-type branched-chain amino acid transport systems,
	NBDJDPBK_00948	CDS	COG4177	1784	2686	-	[E] ABC-type branched-chain amino acid transport system,
	NBDJDPBK_00949	CDS	COG0559	2691	3545	-	[E] Branched-chain amino acid ABC-type transport system,
	NBDJDPBK_00950	CDS	COG0683	3546	4715	-	[E] ABC-type branched-chain amino acid transport systems,
282
	NBDJDPBK_00951	CDS	COG2406	4823	5308	-	[R] Protein distantly related to bacterial ferritins
283
	NBDJDPBK_00952	CDS	COG0574	5738	8404	+	[G] Phosphoenolpyruvate synthase/pyruvate phosphate dikinase  
284
	NBDJDPBK_00953	CDS	COG1720	8401	8835	-	[S] Uncharacterized conserved protein   
	NBDJDPBK_00954	CDS	COG1803	8832	9311	-	[G] Methylglyoxal synthase    
285
	NBDJDPBK_00955	CDS	COG0038	9394	10746	+	[P] Chloride channel protein EriC  
286
	NBDJDPBK_00956	CDS	COG0019	10818	12095	+	[E] Diaminopimelate decarboxylase    
287
	NBDJDPBK_00957	CDS	COG2414	12188	14071	+	[C] Aldehyde:ferredoxin oxidoreductase    
	NBDJDPBK_00958	CDS	ROG0502	14053	14283	+	NA
	NBDJDPBK_00959	CDS	COG1092	14290	15471	+	[R] Predicted SAM-dependent methyltransferases   
288
	NBDJDPBK_00960	CDS	NA	15498	16703	-	NA
289
	NBDJDPBK_00961	CDS	ROG3119	16790	17044	+	NA
290
	NBDJDPBK_00962	CDS	COG0739	17158	18027	-	[M] Membrane proteins related to metalloendopeptidases 
291
	NBDJDPBK_00963	CDS	COG2006	18343	19647	+	[S] Uncharacterized conserved protein   
292
	NBDJDPBK_00965	CDS	COG2079	1086	2456	-	[R] Uncharacterized protein involved in propionate catabolism
	NBDJDPBK_00966	CDS	ROG1663	2459	2785	-	NA
	NBDJDPBK_00967	CDS	COG2079	2782	4182	-	[R] Uncharacterized protein involved in propionate catabolism
	NBDJDPBK_00968	CDS	ROG3305	4185	5567	-	NA
293
	NBDJDPBK_00969	CDS	COG0065	6146	7402	+	[E] 3-isopropylmalate dehydratase large subunit  
	NBDJDPBK_00970	CDS	COG0066	7430	7942	+	[E] 3-isopropylmalate dehydratase small subunit  
294
	NBDJDPBK_00971	CDS	COG2358	8102	9112	+	[R] TRAP-type uncharacterized transport system, periplasmic component
	NBDJDPBK_00972	CDS	COG4666	9223	11127	+	[R] TRAP-type uncharacterized transport system, fused permease
	NBDJDPBK_00973	CDS	COG2513	11124	12011	+	[G] PEP phosphonomutase and related enzymes 
295
	NBDJDPBK_00974	CDS	COG1693	12169	13179	+	[S] Uncharacterized protein conserved in archaea 
296
	NBDJDPBK_00975	CDS	COG0683	13481	14635	+	[E] ABC-type branched-chain amino acid transport systems,
	NBDJDPBK_00976	CDS	COG0559	14770	15651	+	[E] Branched-chain amino acid ABC-type transport system,
	NBDJDPBK_00977	CDS	COG4177	15667	16548	+	[E] ABC-type branched-chain amino acid transport system,
	NBDJDPBK_00978	CDS	COG0411	16535	17296	+	[E] ABC-type branched-chain amino acid transport systems,
	NBDJDPBK_00979	CDS	COG0410	17300	18028	+	[E] ABC-type branched-chain amino acid transport systems,
297
	NBDJDPBK_00980	tRNA	NA	18050	18124	-	NA
298
	NBDJDPBK_00982	CDS	COG0564	122	1024	+	[J] Pseudouridylate synthases, 23S RNA-specific  
299
	NBDJDPBK_00983	CDS	NA	1095	1208	+	NA
300
	NBDJDPBK_00984	CDS	NA	1482	2849	+	NA
	NBDJDPBK_00985	CDS	COG1473	2869	4098	+	[R] Metal-dependent amidase/aminoacylase/carboxypeptidase    
	NBDJDPBK_00986	CDS	COG0318	4091	5566	+	[IQ] Acyl-CoA synthetases (AMP-forming)/AMP-acid ligases II 
	NBDJDPBK_00987	CDS	COG2870	5581	6558	+	[M] ADP-heptose synthase, bifunctional sugar kinase/adenylyltransferase 
301
	NBDJDPBK_00988	CDS	COG0637	6555	7394	-	[R] Predicted phosphatase/phosphohexomutase    
302
	NBDJDPBK_00989	CDS	COG1167	7552	8916	+	[KE] Transcriptional regulators containing a DNA-binding HTH
303
	NBDJDPBK_00990	CDS	COG3476	8863	9072	-	[T] Tryptophan-rich sensory protein (mitochondrial benzodiazepine receptor
304
	NBDJDPBK_00991	CDS	COG1802	9256	9921	+	[K] Transcriptional regulators    
	NBDJDPBK_00992	CDS	COG0399	9953	11083	+	[M] Predicted pyridoxal phosphate-dependent enzyme apparently involved
305
	NBDJDPBK_00993	CDS	COG2738	11218	11913	+	[R] Predicted Zn-dependent protease   
306
	NBDJDPBK_00994	CDS	ROG5373	12005	12703	+	NA
	NBDJDPBK_00995	CDS	COG0144	12700	14016	+	[J] tRNA and rRNA cytosine-C5-methylases  
	NBDJDPBK_00996	CDS	COG2815	14029	15156	+	[S] Uncharacterized protein conserved in bacteria 
	NBDJDPBK_00997	CDS	COG0036	15135	15827	+	[G] Pentose-5-phosphate-3-epimerase     
	NBDJDPBK_00998	CDS	COG1426	15831	16718	+	[S] Uncharacterized protein conserved in bacteria 
	NBDJDPBK_00999	CDS	COG0621	16718	18037	+	[J] 2-methylthioadenine synthetase    
	NBDJDPBK_01000	CDS	COG1267	18018	18479	+	[I] Phosphatidylglycerophosphatase A and related proteins 
	NBDJDPBK_01001	CDS	COG1546	18484	19728	+	[R] Uncharacterized protein (competence- and mitomycin-induced) 
	NBDJDPBK_01002	CDS	COG1514	19694	20299	+	[J] 2'-5' RNA ligase   
307
	NBDJDPBK_01004	CDS	COG1063	3768	4826	+	[ER] Threonine dehydrogenase and related Zn-dependent dehydrogenases
308
	NBDJDPBK_01005	CDS	COG0695	4951	5196	+	[O] Glutaredoxin and related proteins  
	NBDJDPBK_01006	CDS	COG0166	5224	6600	+	[G] Glucose-6-phosphate isomerase    
309
	NBDJDPBK_01007	CDS	COG0396	6692	7444	+	[O] ABC-type transport system involved in Fe-S
	NBDJDPBK_01008	CDS	COG0719	7431	8366	+	[O] ABC-type transport system involved in Fe-S
	NBDJDPBK_01009	CDS	COG0295	8389	8790	+	[F] Cytidine deaminase    
310
	NBDJDPBK_01010	CDS	COG0037	8765	9466	-	[D] Predicted ATPase of the PP-loop superfamily
311
	NBDJDPBK_01011	CDS	COG2431	9625	9942	+	[S] Predicted membrane protein   
	NBDJDPBK_01012	CDS	COG2431	9939	10532	+	[S] Predicted membrane protein   
312
	NBDJDPBK_01013	CDS	COG0591	10656	12020	+	[ER] Na+/proline symporter    
313
	NBDJDPBK_01014	CDS	COG1345	12071	13519	-	[N] Flagellar capping protein   
314
	NBDJDPBK_01015	CDS	COG0859	13752	14744	+	[M] ADP-heptose:LPS heptosyltransferase    
	NBDJDPBK_01016	CDS	COG0279	14762	15340	+	[G] Phosphoheptose isomerase    
	NBDJDPBK_01017	CDS	COG1208	15330	16058	+	[MJ] Nucleoside-diphosphate-sugar pyrophosphorylase involved in lipopolysaccharide biosynthesis/translation
	NBDJDPBK_01018	CDS	COG0451	16068	17051	+	[MG] Nucleoside-diphosphate-sugar epimerases    
	NBDJDPBK_01019	CDS	ROG1821	17042	17470	+	NA
	NBDJDPBK_01020	CDS	COG0241	17475	18050	+	[E] Histidinol phosphatase and related phosphatases 
	NBDJDPBK_01021	CDS	COG0392	18111	19142	+	[S] Predicted integral membrane protein  
	NBDJDPBK_01022	CDS	COG2020	19139	19705	+	[O] Putative protein-S-isoprenylcysteine methyltransferase   
315
	NBDJDPBK_01024	CDS	COG0480	692	2791	-	[J] Translation elongation factors (GTPases)  
	NBDJDPBK_01025	CDS	COG0064	2809	4269	-	[J] Asp-tRNAAsn/Glu-tRNAGln amidotransferase B subunit (PET112 homolog)
	NBDJDPBK_01026	CDS	COG0154	4266	5747	-	[J] Asp-tRNAAsn/Glu-tRNAGln amidotransferase A subunit and related
	NBDJDPBK_01027	CDS	COG0721	5737	6054	-	[J] Asp-tRNAAsn/Glu-tRNAGln amidotransferase C subunit  
	NBDJDPBK_01028	CDS	COG0272	6090	8108	-	[L] NAD-dependent DNA ligase (contains BRCT domain
	NBDJDPBK_01029	CDS	COG1190	8115	9629	-	[J] Lysyl-tRNA synthetase (class II)  
	NBDJDPBK_01030	CDS	COG0042	9630	10598	-	[J] tRNA-dihydrouridine synthase    
	NBDJDPBK_01031	CDS	COG1521	10579	11343	-	[K] Putative transcriptional regulator, homolog of Bvg
	NBDJDPBK_01032	CDS	COG0658	11362	12771	-	[R] Predicted membrane metal-binding protein  
	NBDJDPBK_01033	CDS	COG1555	12768	13532	-	[L] DNA uptake protein and related DNA-binding
	NBDJDPBK_01034	CDS	COG0621	13510	14862	-	[J] 2-methylthioadenine synthetase    
316
	NBDJDPBK_01035	CDS	ROG4260	15211	15630	+	NA
317
	NBDJDPBK_01036	CDS	COG0624	15881	17113	-	[E] Acetylornithine deacetylase/Succinyl-diaminopimelate desuccinylase and related deacylases
318
	NBDJDPBK_01037	CDS	COG0782	17561	18055	+	[K] Transcription elongation factor   
319
	NBDJDPBK_01038	CDS	COG1181	18163	19107	-	[M] D-alanine-D-alanine ligase and related ATP-grasp enzymes
	NBDJDPBK_01039	CDS	NA	19104	19358	-	NA
	NBDJDPBK_01041	CDS	COG2165	734	1288	+	[NU] Type II secretory pathway, pseudopilin PulG
	NBDJDPBK_01042	CDS	NA	1301	2113	+	NA
	NBDJDPBK_01043	CDS	NA	2100	2789	+	NA
	NBDJDPBK_01044	CDS	NA	2782	3354	+	NA
	NBDJDPBK_01045	CDS	NA	3351	3944	+	NA
	NBDJDPBK_01046	CDS	COG1450	3931	5625	+	[NU] Type II secretory pathway, component PulD
	NBDJDPBK_01047	CDS	COG2804	5634	7430	+	[NU] Type II secretory pathway, ATPase PulE/Tfp
	NBDJDPBK_01048	CDS	ROG1414	7420	7881	+	NA
	NBDJDPBK_01049	CDS	NA	7878	8369	+	NA
	NBDJDPBK_01050	CDS	ROG4624	8342	8632	+	NA
	NBDJDPBK_01051	CDS	NA	8629	9150	+	NA
	NBDJDPBK_01052	CDS	NA	9147	10175	+	NA
	NBDJDPBK_01053	CDS	COG0643	10168	10491	+	[NT] Chemotaxis protein histidine kinase and related
	NBDJDPBK_01054	CDS	NA	10481	10948	+	NA
	NBDJDPBK_01055	CDS	COG1403	10930	11451	+	[V] Restriction endonuclease    
	NBDJDPBK_01056	CDS	NA	11494	11805	+	NA
320
	NBDJDPBK_01057	CDS	COG4570	11911	12348	+	[L] Holliday junction resolvase   
	NBDJDPBK_01058	CDS	NA	12345	13100	+	NA
	NBDJDPBK_01059	CDS	NA	13097	13657	+	NA
321
	NBDJDPBK_01060	CDS	COG0602	13886	14344	+	[O] Organic radical activating enzymes  
	NBDJDPBK_01061	CDS	NA	14344	14637	+	NA
	NBDJDPBK_01062	CDS	NA	14650	14964	+	NA
	NBDJDPBK_01063	CDS	COG2805	14955	15761	+	[NU] Tfp pilus assembly protein, pilus retraction
	NBDJDPBK_01064	CDS	COG2805	15754	16710	+	[NU] Tfp pilus assembly protein, pilus retraction
	NBDJDPBK_01065	CDS	NA	16767	16934	+	NA
322
	NBDJDPBK_01066	CDS	NA	17004	17174	+	NA
	NBDJDPBK_01067	CDS	ROG4460	17188	17715	+	NA
	NBDJDPBK_01068	CDS	ROG0849	17716	18072	+	NA
323
	NBDJDPBK_01070	CDS	COG2205	3255	5018	-	[T] Osmosensitive K+ channel histidine kinase 
	NBDJDPBK_01071	CDS	COG0745	5005	5712	-	[TK] Response regulators consisting of a CheY-like
	NBDJDPBK_01072	CDS	COG0704	5709	6401	-	[P] Phosphate uptake regulator   
	NBDJDPBK_01073	CDS	COG1117	6461	7234	-	[P] ABC-type phosphate transport system, ATPase component
	NBDJDPBK_01074	CDS	COG0581	7262	8125	-	[P] ABC-type phosphate transport system, permease component
	NBDJDPBK_01075	CDS	COG0573	8116	8997	-	[P] ABC-type phosphate transport system, permease component
	NBDJDPBK_01076	CDS	COG0226	9126	9941	-	[P] ABC-type phosphate transport system, periplasmic component
	NBDJDPBK_01077	CDS	COG0226	10277	11092	-	[P] ABC-type phosphate transport system, periplasmic component
324
	NBDJDPBK_01078	CDS	COG3314	11290	12645	-	[S] Uncharacterized protein conserved in bacteria 
325
	NBDJDPBK_01079	CDS	NA	12825	13109	-	NA
326
	NBDJDPBK_01080	CDS	COG0405	13189	15033	-	[E] Gamma-glutamyltransferase     
	NBDJDPBK_01081	CDS	COG2414	15064	16911	-	[C] Aldehyde:ferredoxin oxidoreductase    
327
	NBDJDPBK_01083	CDS	COG0749	1690	5880	-	[L] DNA polymerase I - 3'-5' exonuclease
328
	NBDJDPBK_01084	CDS	NA	6452	7630	+	NA
	NBDJDPBK_01085	CDS	NA	7666	8124	+	NA
329
	NBDJDPBK_01086	CDS	COG1192	8446	9288	+	[D] ATPases involved in chromosome partitioning 
	NBDJDPBK_01087	CDS	NA	9289	10767	+	NA
330
	NBDJDPBK_01088	CDS	COG0675	10909	12009	-	[L] Transposase and inactivated derivatives  
331
	NBDJDPBK_01089	CDS	ROG3056	12435	13727	-	NA
	NBDJDPBK_01090	CDS	COG0338	13720	14556	-	[L] Site-specific DNA methylase   
	NBDJDPBK_01091	CDS	COG0785	14588	14851	-	[O] Cytochrome c biogenesis protein  
332
	NBDJDPBK_01093	CDS	COG2206	1815	3158	+	[T] HD-GYP domain    
333
	NBDJDPBK_01094	CDS	COG0840	3155	4945	-	[NT] Methyl-accepting chemotaxis protein   
334
	NBDJDPBK_01095	CDS	COG0253	5365	6228	+	[E] Diaminopimelate epimerase    
335
	NBDJDPBK_01096	CDS	COG1301	6404	7648	+	[C] Na+/H+-dicarboxylate symporters    
336
	NBDJDPBK_01097	CDS	COG0179	7881	8642	-	[Q] 2-keto-4-pentenoate hydratase/2-oxohepta-3-ene-1,7-dioic acid hydratase (catechol pathway)
337
	NBDJDPBK_01098	CDS	COG1814	8727	9611	+	[S] Uncharacterized membrane protein   
338
	NBDJDPBK_01099	CDS	COG2986	10445	11992	+	[E] Histidine ammonia-lyase    
339
	NBDJDPBK_01100	CDS	COG1757	12281	13684	+	[C] Na+/H+ antiporter    
340
	NBDJDPBK_01102	CDS	COG2986	62	1450	+	[E] Histidine ammonia-lyase    
	NBDJDPBK_01103	CDS	COG3643	1529	2440	+	[E] Glutamate formiminotransferase    
	NBDJDPBK_01104	CDS	COG1228	2446	3699	+	[Q] Imidazolonepropionase and related amidohydrolases  
	NBDJDPBK_01105	CDS	COG3404	3696	4316	+	[E] Methenyl tetrahydrofolate cyclohydrolase   
341
	NBDJDPBK_01106	tRNA	NA	4537	4611	+	NA
342
	NBDJDPBK_01107	CDS	COG0736	4689	5057	+	[I] Phosphopantetheinyl transferase (holo-ACP synthase)  
	NBDJDPBK_01108	CDS	COG0063	5060	6673	+	[G] Predicted sugar kinase   
	NBDJDPBK_01109	CDS	COG0802	6840	7331	+	[R] Predicted ATPase or kinase  
	NBDJDPBK_01110	CDS	COG1214	7319	8002	+	[O] Inactive homolog of metal-dependent proteases, putative
343
	NBDJDPBK_01111	CDS	COG1146	8239	8445	+	[C] Ferredoxin     
	NBDJDPBK_01112	CDS	COG0674	8438	9571	+	[C] Pyruvate:ferredoxin oxidoreductase and related 2-oxoacid:ferredoxin oxidoreductases,
	NBDJDPBK_01113	CDS	COG1013	9573	10394	+	[C] Pyruvate:ferredoxin oxidoreductase and related 2-oxoacid:ferredoxin oxidoreductases,
	NBDJDPBK_01114	CDS	COG1014	10394	10954	+	[C] Pyruvate:ferredoxin oxidoreductase and related 2-oxoacid:ferredoxin oxidoreductases,
	NBDJDPBK_01115	CDS	COG2265	10969	12390	+	[J] SAM-dependent methyltransferases related to tRNA (uracil-5-)-methyltransferase
344
	NBDJDPBK_01116	CDS	COG0731	12525	13238	+	[C] Fe-S oxidoreductases    
345
	NBDJDPBK_01117	tRNA	NA	13343	13418	+	NA
346
	NBDJDPBK_01119	CDS	COG1011	1373	2008	+	[R] Predicted hydrolase (HAD superfamily)  
	NBDJDPBK_01120	CDS	COG0426	2042	3244	+	[C] Uncharacterized flavoproteins    
347
	NBDJDPBK_01121	CDS	ROG1542	3348	3725	-	NA
348
	NBDJDPBK_01122	CDS	COG1884	4509	6191	+	[I] Methylmalonyl-CoA mutase, N-terminal domain/subunit  
	NBDJDPBK_01123	CDS	COG2185	6209	6628	+	[I] Methylmalonyl-CoA mutase, C-terminal domain/subunit (cobalamin-binding) 
	NBDJDPBK_01124	CDS	ROG2119	6669	7079	+	NA
	NBDJDPBK_01125	CDS	COG4799	7107	8666	+	[I] Acetyl-CoA carboxylase, carboxyltransferase component (subunits alpha
	NBDJDPBK_01126	CDS	COG3630	8680	9078	+	[C] Na+-transporting methylmalonyl-CoA/oxaloacetate decarboxylase, gamma subunit 
	NBDJDPBK_01127	CDS	COG4770	9113	9577	+	[I] Acetyl/propionyl-CoA carboxylase, alpha subunit  
	NBDJDPBK_01128	CDS	COG1883	9599	10720	+	[C] Na+-transporting methylmalonyl-CoA/oxaloacetate decarboxylase, beta subunit 
	NBDJDPBK_01130	CDS	COG0143	1883	3823	-	[J] Methionyl-tRNA synthetase    
	NBDJDPBK_01131	CDS	COG0313	3813	4670	-	[R] Predicted methyltransferases    
	NBDJDPBK_01132	CDS	COG4123	4667	5413	-	[R] Predicted O-methyltransferase    
	NBDJDPBK_01133	CDS	COG1196	5404	8811	-	[D] Chromosome segregation ATPases   
	NBDJDPBK_01134	CDS	COG1530	8786	10282	-	[J] Ribonucleases G and E  
	NBDJDPBK_01135	CDS	COG5011	10308	10892	-	[S] Uncharacterized protein conserved in bacteria 
	NBDJDPBK_01137	CDS	COG3959	1057	1908	+	[G] Transketolase, N-terminal subunit   
	NBDJDPBK_01138	CDS	COG3958	1905	2852	+	[G] Transketolase, C-terminal subunit   
	NBDJDPBK_01139	CDS	COG2884	2857	3552	+	[D] Predicted ATPase involved in cell division
	NBDJDPBK_01140	CDS	COG2177	3539	4423	+	[D] Cell division protein   
	NBDJDPBK_01141	CDS	COG0739	4420	5673	+	[M] Membrane proteins related to metalloendopeptidases 
	NBDJDPBK_01142	CDS	COG0793	5804	7021	+	[M] Periplasmic protease    
	NBDJDPBK_01143	CDS	COG2861	7094	8038	+	[S] Uncharacterized protein conserved in bacteria 
	NBDJDPBK_01144	CDS	COG0104	8072	9361	+	[F] Adenylosuccinate synthase    
	NBDJDPBK_01145	CDS	COG3660	9416	10777	+	[M] Predicted nucleoside-diphosphate-sugar epimerase   
349
	NBDJDPBK_01147	CDS	COG4466	1428	1676	-	[S] Uncharacterized protein conserved in bacteria 
350
	NBDJDPBK_01148	CDS	COG1881	1865	2419	-	[R] Phospholipid-binding protein    
	NBDJDPBK_01149	CDS	COG0410	2434	3189	-	[E] ABC-type branched-chain amino acid transport systems,
	NBDJDPBK_01150	CDS	COG0411	3193	5016	-	[E] ABC-type branched-chain amino acid transport systems,
	NBDJDPBK_01151	CDS	COG0559	5020	5928	-	[E] Branched-chain amino acid ABC-type transport system,
	NBDJDPBK_01152	CDS	COG0683	5962	7122	-	[E] ABC-type branched-chain amino acid transport systems,
351
	NBDJDPBK_01153	CDS	COG0527	7308	8510	-	[E] Aspartokinases     
	NBDJDPBK_01154	CDS	COG2171	8535	9233	-	[E] Tetrahydrodipicolinate N-succinyltransferase    
	NBDJDPBK_01155	CDS	COG0289	9215	9868	-	[E] Dihydrodipicolinate reductase    
	NBDJDPBK_01156	CDS	COG0329	9853	10752	-	[EM] Dihydrodipicolinate synthase/N-acetylneuraminate lyase   
352
	NBDJDPBK_01158	CDS	COG1708	1980	2681	-	[R] Predicted nucleotidyltransferases    
	NBDJDPBK_01159	CDS	COG0668	2692	3783	-	[M] Small-conductance mechanosensitive channel   
353
	NBDJDPBK_01160	CDS	COG1586	3850	4260	-	[E] S-adenosylmethionine decarboxylase    
354
	NBDJDPBK_01161	CDS	COG1598	4470	4727	+	[S] Uncharacterized conserved protein   
355
	NBDJDPBK_01162	tRNA	NA	5030	5104	-	NA
356
	NBDJDPBK_01163	CDS	COG2002	5324	5572	+	[K] Regulators of stationary/sporulation gene expression 
357
	NBDJDPBK_01164	CDS	COG1655	5754	6614	-	[S] Uncharacterized protein conserved in bacteria 
358
	NBDJDPBK_01165	CDS	NA	6759	7688	-	NA
359
	NBDJDPBK_01166	CDS	COG2089	7952	9004	-	[M] Sialic acid synthase   
	NBDJDPBK_01167	CDS	ROG4800	9020	10000	-	NA
	NBDJDPBK_01168	CDS	COG0451	10043	10327	-	[MG] Nucleoside-diphosphate-sugar epimerases    
360
	NBDJDPBK_01170	CDS	COG0053	835	1827	-	[P] Predicted Co/Zn/Cd cation transporters  
361
	NBDJDPBK_01171	CDS	COG2414	2017	3825	-	[C] Aldehyde:ferredoxin oxidoreductase    
	NBDJDPBK_01172	CDS	COG1142	3822	4298	-	[C] Fe-S-cluster-containing hydrogenase components 2  
	NBDJDPBK_01173	CDS	COG1034	4394	5137	-	[C] NADH dehydrogenase/NADH:ubiquinone oxidoreductase 75 kD subunit
	NBDJDPBK_01174	CDS	COG1894	5137	6999	-	[C] NADH:ubiquinone oxidoreductase, NADH-binding (51 kD) subunit
	NBDJDPBK_01175	CDS	COG1905	6974	7465	-	[C] NADH:ubiquinone oxidoreductase 24 kD subunit 
362
	NBDJDPBK_01176	CDS	COG0697	7652	8548	-	[GER] Permeases of the drug/metabolite transporter (DMT)
363
	NBDJDPBK_01178	CDS	COG2358	786	1736	+	[R] TRAP-type uncharacterized transport system, periplasmic component
	NBDJDPBK_01179	CDS	COG4666	1797	3722	+	[R] TRAP-type uncharacterized transport system, fused permease
364
	NBDJDPBK_01180	CDS	ROG3305	3862	5217	+	NA
	NBDJDPBK_01181	CDS	ROG1663	5235	5564	+	NA
365
	NBDJDPBK_01182	CDS	COG0710	5808	6593	+	[E] 3-dehydroquinate dehydratase    
	NBDJDPBK_01183	CDS	COG0169	6746	7618	+	[E] Shikimate 5-dehydrogenase    
366
	NBDJDPBK_01184	CDS	COG4720	7979	8470	+	[S] Predicted membrane protein   
367
	NBDJDPBK_01186	CDS	COG1003	43	915	+	[E] Glycine cleavage system protein P (pyridoxal-binding),
368
	NBDJDPBK_01187	CDS	COG0731	1238	2188	+	[C] Fe-S oxidoreductases    
	NBDJDPBK_01188	CDS	COG1774	2191	2445	+	[S] Uncharacterized homolog of PSP1  
	NBDJDPBK_01189	CDS	COG0489	2442	2594	+	[D] ATPases involved in chromosome partitioning 
	NBDJDPBK_01190	CDS	COG0489	2723	3226	+	[D] ATPases involved in chromosome partitioning 
369
	NBDJDPBK_01191	CDS	ROG1890	3482	3739	+	NA
370
	NBDJDPBK_01192	CDS	COG0701	3860	5020	-	[R] Predicted permeases    
	NBDJDPBK_01193	CDS	COG0640	5054	5401	-	[K] Predicted transcriptional regulators   
371
	NBDJDPBK_01194	CDS	COG0075	5859	7022	+	[E] Serine-pyruvate aminotransferase/archaeal aspartate aminotransferase  
	NBDJDPBK_01195	tRNA	NA	7067	7154	+	NA
372
	NBDJDPBK_01196	CDS	COG0451	7485	8435	+	[MG] Nucleoside-diphosphate-sugar epimerases    
	NBDJDPBK_01197	CDS	COG4463	8459	8797	+	[K] Transcriptional repressor of class III stress
373
	NBDJDPBK_01199	CDS	ROG7783	92	403	+	NA
374
	NBDJDPBK_01200	CDS	COG2239	459	1817	-	[P] Mg/Co/Ni transporter MgtE (contains CBS domain)
375
	NBDJDPBK_01201	CDS	ROG3584	2450	3643	+	NA
376
	NBDJDPBK_01202	CDS	COG1129	3754	5364	+	[G] ABC-type sugar transport system, ATPase component
	NBDJDPBK_01203	CDS	COG1172	5357	6403	+	[G] Ribose/xylose/arabinose/galactoside ABC-type transport systems, permease components
	NBDJDPBK_01204	CDS	COG1172	6400	7500	+	[G] Ribose/xylose/arabinose/galactoside ABC-type transport systems, permease components
	NBDJDPBK_01205	CDS	ROG0685	7560	7943	+	NA
377
	NBDJDPBK_01207	CDS	COG3635	98	1309	-	[G] Predicted phosphoglycerate mutase, AP superfamily 
378
	NBDJDPBK_01208	CDS	COG1167	1471	2682	+	[KE] Transcriptional regulators containing a DNA-binding HTH
	NBDJDPBK_01209	CDS	COG0486	2743	4134	+	[R] Predicted GTPase    
379
	NBDJDPBK_01210	CDS	COG1767	4301	5197	-	[H] Triphosphoribosyl-dephospho-CoA synthetase    
	NBDJDPBK_01211	CDS	COG0189	5206	6072	-	[HJ] Glutathione synthase/Ribosomal protein S6 modification enzyme
	NBDJDPBK_01212	CDS	COG3252	6072	7010	-	[H] Methenyltetrahydromethanopterin cyclohydrolase    
	NBDJDPBK_01213	CDS	COG2218	6997	7752	-	[C] Formylmethanofuran dehydrogenase subunit C  
	NBDJDPBK_01215	CDS	COG0739	2645	4057	-	[M] Membrane proteins related to metalloendopeptidases 
	NBDJDPBK_01216	CDS	COG1158	4143	5486	-	[K] Transcription termination factor   
	NBDJDPBK_01217	CDS	COG0176	5476	6135	-	[G] Transaldolase     
	NBDJDPBK_01218	CDS	NA	6119	6547	-	NA
380
	NBDJDPBK_01219	CDS	COG1122	6925	7596	-	[P] ABC-type cobalt transport system, ATPase component
	NBDJDPBK_01221	CDS	COG0695	1698	1946	+	[O] Glutaredoxin and related proteins  
	NBDJDPBK_01222	CDS	COG0442	1971	3410	+	[J] Prolyl-tRNA synthetase    
381
	NBDJDPBK_01223	CDS	COG2110	3512	4060	+	[R] Predicted phosphatase homologous to the C-terminal
	NBDJDPBK_01224	CDS	COG1914	4085	5308	+	[P] Mn2+ and Fe2+ transporters of the
	NBDJDPBK_01225	CDS	COG2049	5388	6137	+	[E] Allophanate hydrolase subunit 1  
	NBDJDPBK_01226	CDS	COG1984	6134	7201	+	[E] Allophanate hydrolase subunit 2  
	NBDJDPBK_01228	CDS	NA	1045	1623	-	NA
	NBDJDPBK_01229	CDS	NA	1620	2018	-	NA
	NBDJDPBK_01230	CDS	ROG4157	2030	2749	-	NA
	NBDJDPBK_01231	CDS	NA	2806	4233	-	NA
	NBDJDPBK_01232	CDS	NA	4230	4952	-	NA
	NBDJDPBK_01233	CDS	COG1328	4930	6678	-	[F] Oxygen-sensitive ribonucleoside-triphosphate reductase   
	NBDJDPBK_01234	CDS	NA	6675	7349	-	NA
	NBDJDPBK_01236	CDS	COG1354	977	1708	+	[S] Uncharacterized conserved protein   
	NBDJDPBK_01237	CDS	COG1386	1689	2237	+	[K] Predicted transcriptional regulator containing the HTH
	NBDJDPBK_01238	CDS	COG1187	2218	2985	+	[J] 16S rRNA uridine-516 pseudouridylate synthase and
	NBDJDPBK_01239	CDS	COG1639	3017	3907	+	[T] Predicted signal transduction protein  
	NBDJDPBK_01240	CDS	COG0283	3904	4587	+	[F] Cytidylate kinase    
	NBDJDPBK_01241	CDS	COG0204	4577	5218	+	[I] 1-acyl-sn-glycerol-3-phosphate acyltransferase    
	NBDJDPBK_01242	CDS	COG2262	5211	6353	+	[R] GTPases     
382
	NBDJDPBK_01243	CDS	COG1561	6429	7313	+	[S] Uncharacterized stress-induced protein   
	NBDJDPBK_01245	CDS	COG0284	1208	1888	-	[F] Orotidine-5'-phosphate decarboxylase    
	NBDJDPBK_01246	CDS	COG0167	1885	2835	-	[F] Dihydroorotate dehydrogenase    
	NBDJDPBK_01247	CDS	COG0543	2822	3598	-	[HC] 2-polyprenylphenol hydroxylase and related flavodoxin oxidoreductases
	NBDJDPBK_01248	CDS	COG0044	3588	4901	-	[F] Dihydroorotase and related cyclic amidohydrolases 
	NBDJDPBK_01249	CDS	COG0540	4898	5827	-	[F] Aspartate carbamoyltransferase, catalytic chain  
	NBDJDPBK_01250	CDS	COG2065	5844	6383	-	[F] Pyrimidine operon attenuation protein/uracil phosphoribosyltransferase 
383
	NBDJDPBK_01251	CDS	COG0304	6744	7049	-	[IQ] 3-oxoacyl-(acyl-carrier-protein) synthase    
384
	NBDJDPBK_01253	CDS	COG1706	350	1483	-	[N] Flagellar basal-body P-ring protein  
	NBDJDPBK_01254	CDS	COG2063	1513	2088	-	[N] Flagellar basal body L-ring protein 
	NBDJDPBK_01255	CDS	COG1261	2085	3002	-	[NO] Flagellar basal body P-ring biosynthesis protein
	NBDJDPBK_01256	CDS	COG4786	3006	3797	-	[N] Flagellar basal body rod protein 
	NBDJDPBK_01257	CDS	COG4786	3829	4602	-	[N] Flagellar basal body rod protein 
	NBDJDPBK_01258	CDS	COG1077	4640	5686	-	[D] Actin-like ATPase involved in cell morphogenesis
	NBDJDPBK_01259	CDS	COG0101	5703	6515	-	[J] Pseudouridylate synthase    
	NBDJDPBK_01260	CDS	COG0619	6503	6973	-	[P] ABC-type cobalt transport system, permease component
385
	NBDJDPBK_01262	tRNA	NA	3268	3345	-	NA
	NBDJDPBK_01263	tRNA	NA	3358	3432	-	NA
386
	NBDJDPBK_01264	CDS	COG2104	3560	3748	+	[H] Sulfur transfer protein involved in thiamine
	NBDJDPBK_01265	CDS	COG0037	3755	4693	+	[D] Predicted ATPase of the PP-loop superfamily
	NBDJDPBK_01266	CDS	COG1293	4672	6315	+	[K] Predicted RNA-binding protein homologous to eukaryotic
387
	NBDJDPBK_01268	CDS	COG1985	63	389	+	[H] Pyrimidine reductase, riboflavin biosynthesis  
	NBDJDPBK_01269	CDS	COG0307	389	1045	+	[H] Riboflavin synthase alpha chain  
	NBDJDPBK_01270	CDS	COG0108	1073	2290	+	[H] 3,4-dihydroxy-2-butanone 4-phosphate synthase   
	NBDJDPBK_01271	CDS	COG0054	2341	2832	+	[H] Riboflavin synthase beta-chain   
	NBDJDPBK_01272	CDS	COG0172	2825	4105	+	[J] Seryl-tRNA synthetase    
388
	NBDJDPBK_01273	CDS	NA	4041	4871	-	NA
389
	NBDJDPBK_01275	CDS	COG2145	239	1054	+	[H] Hydroxyethylthiazole kinase, sugar kinase family 
	NBDJDPBK_01276	CDS	COG0352	1073	1699	+	[H] Thiamine monophosphate synthase   
390
	NBDJDPBK_01277	CDS	COG0501	1781	2950	+	[O] Zn-dependent protease with chaperone function 
391
	NBDJDPBK_01278	CDS	COG3842	3108	4196	-	[E] ABC-type spermidine/putrescine transport systems, ATPase components
	NBDJDPBK_01279	CDS	COG1178	4198	5880	-	[P] ABC-type Fe3+ transport system, permease component
	NBDJDPBK_01280	CDS	COG1840	5864	6877	-	[P] ABC-type Fe3+ transport system, periplasmic component
	NBDJDPBK_01282	CDS	COG1256	3806	6283	-	[N] Flagellar hook-associated protein   
	NBDJDPBK_01283	CDS	ROG1512	6304	6624	-	NA
392
	NBDJDPBK_01285	CDS	COG1028	767	1552	-	[IQR] Dehydrogenases with different specificities (related to
393
	NBDJDPBK_01286	CDS	COG3199	1911	3044	+	[S] Uncharacterized conserved protein   
	NBDJDPBK_01287	CDS	COG4475	3075	3632	+	[S] Uncharacterized protein conserved in bacteria 
	NBDJDPBK_01288	CDS	COG1032	3629	5530	+	[C] Fe-S oxidoreductase    
394
	NBDJDPBK_01291	CDS	COG0419	90	335	+	[L] ATPase involved in DNA repair 
	NBDJDPBK_01292	CDS	ROG2620	328	945	+	NA
	NBDJDPBK_01293	CDS	COG2847	953	1252	+	[S] Uncharacterized protein conserved in bacteria 
	NBDJDPBK_01294	CDS	NA	1283	1585	+	NA
395
	NBDJDPBK_01295	CDS	COG4974	1917	2753	-	[L] Site-specific recombinase XerD   
396
	NBDJDPBK_01296	CDS	ROG5764	3133	3303	+	NA
	NBDJDPBK_01297	CDS	COG3378	3290	5554	+	[R] Predicted ATPase    
	NBDJDPBK_01298	CDS	NA	5496	5645	+	NA
	NBDJDPBK_01300	CDS	COG0747	1110	2765	+	[E] ABC-type dipeptide transport system, periplasmic component
	NBDJDPBK_01301	CDS	COG0601	2762	3769	+	[EP] ABC-type dipeptide/oligopeptide/nickel transport systems, permease components
	NBDJDPBK_01302	CDS	COG1173	3766	4947	+	[EP] ABC-type dipeptide/oligopeptide/nickel transport systems, permease components
	NBDJDPBK_01303	CDS	COG1123	4944	5714	+	[R] ATPase components of various ABC-type transport
	NBDJDPBK_01305	CDS	COG0858	1580	1948	-	[J] Ribosome-binding factor A   
	NBDJDPBK_01306	CDS	COG1550	1929	2258	-	[S] Uncharacterized protein conserved in bacteria 
	NBDJDPBK_01307	CDS	COG0532	2255	4291	-	[J] Translation initiation factor 2 (IF-2; GTPase)
	NBDJDPBK_01308	CDS	COG2740	4314	4613	-	[K] Predicted nucleic-acid-binding protein implicated in transcription
	NBDJDPBK_01309	CDS	COG0195	4610	5728	-	[K] Transcription elongation factor   
	NBDJDPBK_01311	CDS	COG3894	1260	3089	+	[R] Uncharacterized metal-binding protein   
	NBDJDPBK_01312	CDS	ROG0657	3114	3893	+	NA
397
	NBDJDPBK_01314	CDS	COG1968	495	1289	-	[V] Uncharacterized bacitracin resistance protein  
	NBDJDPBK_01315	CDS	COG0595	1286	3046	-	[R] Predicted hydrolase of the metallo-beta-lactamase superfamily
398
	NBDJDPBK_01316	CDS	COG0191	3138	4409	-	[G] Fructose/tagatose bisphosphate aldolase   
399
	NBDJDPBK_01317	tRNA	NA	4592	4666	+	NA
	NBDJDPBK_01318	tRNA	NA	4682	4757	+	NA
	NBDJDPBK_01319	CDS	ROG8137	4781	5032	+	NA
400
	NBDJDPBK_01321	CDS	COG1012	8	1120	+	[C] NAD-dependent aldehyde dehydrogenases   
	NBDJDPBK_01322	CDS	COG0345	1277	2080	+	[E] Pyrroline-5-carboxylate reductase    
401
	NBDJDPBK_01323	CDS	COG2987	2136	4166	-	[E] Urocanate hydratase    
	NBDJDPBK_01324	CDS	COG1414	4327	5064	-	[K] Transcriptional regulator    
402
	NBDJDPBK_01326	CDS	COG2358	535	1494	-	[R] TRAP-type uncharacterized transport system, periplasmic component
403
	NBDJDPBK_01327	CDS	COG0161	1546	2895	-	[H] Adenosylmethionine-8-amino-7-oxononanoate aminotransferase    
404
	NBDJDPBK_01328	CDS	NA	3068	3211	+	NA
405
	NBDJDPBK_01330	CDS	COG0404	159	1256	+	[E] Glycine cleavage system T protein (aminomethyltransferase)
	NBDJDPBK_01331	CDS	COG0509	1289	1684	+	[E] Glycine cleavage system H protein (lipoate-binding)
	NBDJDPBK_01332	CDS	COG0403	1684	3027	+	[E] Glycine cleavage system protein P (pyridoxal-binding),
	NBDJDPBK_01333	CDS	COG1003	3024	4481	+	[E] Glycine cleavage system protein P (pyridoxal-binding),
406
	NBDJDPBK_01335	CDS	COG0322	756	2240	-	[L] Nuclease subunit of the excinuclease complex
407
	NBDJDPBK_01336	CDS	COG0215	2368	3789	+	[J] Cysteinyl-tRNA synthetase    
408
	NBDJDPBK_01337	CDS	COG2197	3813	4502	-	[TK] Response regulator containing a CheY-like receiver
	NBDJDPBK_01338	tRNA	NA	4516	4613	-	NA
	NBDJDPBK_01339	CDS	COG2005	4635	4931	-	[R] N-terminal domain of molybdenum-binding protein 
409
	NBDJDPBK_01341	CDS	COG1737	717	1562	-	[K] Transcriptional regulators    
410
	NBDJDPBK_01342	CDS	COG0183	1683	2867	-	[I] Acetyl-CoA acetyltransferase    
	NBDJDPBK_01343	CDS	COG2057	2864	3556	-	[I] Acyl CoA:acetate/3-ketoacid CoA transferase, beta subunit
	NBDJDPBK_01344	CDS	COG1788	3540	4229	-	[I] Acyl CoA:acetate/3-ketoacid CoA transferase, alpha subunit
411
	NBDJDPBK_01345	CDS	COG4666	4276	4812	-	[R] TRAP-type uncharacterized transport system, fused permease
412
	NBDJDPBK_01347	CDS	NA	646	1155	-	NA
	NBDJDPBK_01348	CDS	COG1989	1146	1748	-	[NOU] Type II secretory pathway, prepilin signal
	NBDJDPBK_01349	CDS	COG1989	1762	2451	-	[NOU] Type II secretory pathway, prepilin signal
413
	NBDJDPBK_01351	CDS	COG0236	1063	1314	-	[IQ] Acyl carrier protein   
	NBDJDPBK_01352	CDS	COG1028	1340	2086	-	[IQR] Dehydrogenases with different specificities (related to
	NBDJDPBK_01353	CDS	COG0331	2083	3036	-	[I] (acyl-carrier-protein) S-malonyltransferase    
	NBDJDPBK_01354	CDS	COG2070	3056	4012	-	[R] Dioxygenases related to 2-nitropropane dioxygenase 
	NBDJDPBK_01355	CDS	COG0332	4024	4572	-	[I] 3-oxoacyl-[acyl-carrier-protein] synthase III   
	NBDJDPBK_01357	CDS	ROG0210	335	1507	-	NA
	NBDJDPBK_01358	CDS	COG3504	1517	2554	-	[U] Type IV secretory pathway, VirB9 components
	NBDJDPBK_01359	CDS	ROG5477	2554	3204	-	NA
414
	NBDJDPBK_01361	CDS	NA	282	2315	+	NA
415
	NBDJDPBK_01362	CDS	COG0338	2348	3163	-	[L] Site-specific DNA methylase   
	NBDJDPBK_01363	CDS	ROG2481	3156	3377	-	NA
	NBDJDPBK_01364	CDS	COG0863	3377	4213	-	[L] DNA modification methylase   
	NBDJDPBK_01366	CDS	ROG1579	444	1253	+	NA
416
	NBDJDPBK_01367	CDS	COG1361	1330	4203	+	[M] S-layer domain    
417
	NBDJDPBK_01369	CDS	NA	679	1011	+	NA
	NBDJDPBK_01370	CDS	NA	989	1258	+	NA
418
	NBDJDPBK_01371	CDS	NA	2141	3055	-	NA
	NBDJDPBK_01372	CDS	NA	3083	3790	-	NA
	NBDJDPBK_01374	CDS	COG3862	436	834	-	[S] Uncharacterized protein with conserved CXXC pairs
	NBDJDPBK_01375	CDS	COG2081	837	2090	-	[R] Predicted flavoproteins    
	NBDJDPBK_01376	CDS	COG0579	2087	3640	-	[R] Predicted dehydrogenase    
	NBDJDPBK_01377	CDS	COG0554	3711	4262	-	[C] Glycerol kinase    
419
	NBDJDPBK_01379	tRNA	NA	3289	3375	-	NA
420
	NBDJDPBK_01381	CDS	COG1334	345	731	-	[N] Uncharacterized flagellar protein FlaG  
	NBDJDPBK_01382	CDS	COG1344	869	2512	-	[N] Flagellin and related hook-associated proteins 
	NBDJDPBK_01383	CDS	COG2604	2635	4176	-	[S] Uncharacterized protein conserved in bacteria 
	NBDJDPBK_01385	CDS	COG1234	1356	2165	-	[R] Metal-dependent hydrolases of the beta-lactamase superfamily
	NBDJDPBK_01386	CDS	COG1335	2172	2729	-	[Q] Amidases related to nicotinamidase  
421
	NBDJDPBK_01387	CDS	NA	2870	3505	+	NA
422
	NBDJDPBK_01388	CDS	COG2104	3598	3795	-	[H] Sulfur transfer protein involved in thiamine
	NBDJDPBK_01389	CDS	COG2414	3800	4144	-	[C] Aldehyde:ferredoxin oxidoreductase    
	NBDJDPBK_01391	CDS	COG0765	522	1187	+	[E] ABC-type amino acid transport system, permease
	NBDJDPBK_01392	CDS	COG1126	1195	1947	+	[E] ABC-type polar amino acid transport system,
	NBDJDPBK_01393	CDS	COG0765	1963	2661	+	[E] ABC-type amino acid transport system, permease
423
	NBDJDPBK_01394	CDS	COG1414	2958	3695	+	[K] Transcriptional regulator    
424
	NBDJDPBK_01396	CDS	ROG2516	820	1194	-	NA
	NBDJDPBK_01397	CDS	COG0697	1231	2124	-	[GER] Permeases of the drug/metabolite transporter (DMT)
	NBDJDPBK_01398	CDS	COG0708	2159	2944	-	[L] Exonuclease III    
425
	NBDJDPBK_01399	CDS	COG1408	3044	3760	-	[R] Predicted phosphohydrolases    
	NBDJDPBK_01401	CDS	NA	1672	1902	+	NA
	NBDJDPBK_01402	CDS	COG0454	1905	2327	+	[KR] Histone acetyltransferase HPA2 and related acetyltransferases
	NBDJDPBK_01403	CDS	NA	2324	2506	+	NA
426
	NBDJDPBK_01406	CDS	COG3666	996	2426	+	[L] Transposase and inactivated derivatives  
427
	NBDJDPBK_01407	CDS	COG0192	2554	3342	+	[H] S-adenosylmethionine synthetase    
	NBDJDPBK_01409	CDS	NA	672	1721	-	NA
428
	NBDJDPBK_01410	CDS	ROG7058	1933	2115	-	NA
	NBDJDPBK_01411	CDS	COG1961	2115	2822	-	[L] Site-specific recombinases, DNA invertase Pin homologs
429
	NBDJDPBK_01413	CDS	COG0599	855	1184	-	[S] Uncharacterized homolog of gamma-carboxymuconolactone decarboxylase subunit
	NBDJDPBK_01414	CDS	COG0617	1261	2574	-	[J] tRNA nucleotidyltransferase/poly(A) polymerase   
	NBDJDPBK_01415	CDS	COG1145	2606	2779	-	[C] Ferredoxin     
430
	NBDJDPBK_01416	CDS	COG0240	2837	3457	-	[C] Glycerol-3-phosphate dehydrogenase    
	NBDJDPBK_01418	CDS	NA	1521	1943	-	NA
431
	NBDJDPBK_01419	CDS	NA	2060	3112	-	NA
432
	NBDJDPBK_01422	CDS	COG0329	101	1018	+	[EM] Dihydrodipicolinate synthase/N-acetylneuraminate lyase   
	NBDJDPBK_01423	CDS	ROG6512	1048	1422	+	NA
	NBDJDPBK_01424	CDS	COG0475	1458	2642	+	[P] Kef-type K+ transport systems, membrane components
433
	NBDJDPBK_01426	CDS	COG4883	67	588	+	[S] Uncharacterized protein conserved in archaea 
434
	NBDJDPBK_01427	CDS	ROG3461	692	1549	+	NA
435
	NBDJDPBK_01428	CDS	COG2232	1652	2683	+	[R] Predicted ATP-dependent carboligase related to biotin
	NBDJDPBK_01429	CDS	COG1153	2719	3039	+	[C] Formylmethanofuran dehydrogenase subunit D  
	NBDJDPBK_01431	CDS	NA	633	1961	+	NA
	NBDJDPBK_01432	CDS	NA	1967	2131	+	NA
436
	NBDJDPBK_01434	CDS	COG0591	883	2412	-	[ER] Na+/proline symporter    
437
	NBDJDPBK_01435	CDS	COG1827	2540	3049	-	[R] Predicted small molecule binding protein (contains
	NBDJDPBK_01438	CDS	COG0455	473	1312	+	[D] ATPases involved in chromosome partitioning 
438
	NBDJDPBK_01439	CDS	COG0863	1450	2361	+	[L] DNA modification methylase   
	NBDJDPBK_01440	CDS	COG2002	2367	2546	+	[K] Regulators of stationary/sporulation gene expression 
	NBDJDPBK_01442	CDS	COG3845	1825	2967	-	[R] ABC-type uncharacterized transport systems, ATPase components
	NBDJDPBK_01445	CDS	COG1283	845	2479	-	[P] Na+/phosphate symporter    
	NBDJDPBK_01447	CDS	COG4584	784	2289	-	[L] Transposase and inactivated derivatives  
	NBDJDPBK_01450	tRNA	NA	2117	2190	-	NA
	NBDJDPBK_01451	tRNA	NA	2199	2274	-	NA
439
	NBDJDPBK_01453	tRNA	NA	1257	1333	-	NA
440
	NBDJDPBK_01454	CDS	COG1141	1414	1596	-	[C] Ferredoxin     
441
	NBDJDPBK_01455	CDS	COG0503	1660	2148	-	[F] Adenine/guanine phosphoribosyltransferases and related PRPP-binding proteins
	NBDJDPBK_01458	CDS	ROG1786	223	2145	+	NA
	NBDJDPBK_01460	CDS	COG1205	1322	2017	-	[R] Distinct helicase family with a unique
	NBDJDPBK_01462	CDS	COG1171	1153	1956	-	[E] Threonine dehydratase    
	NBDJDPBK_01464	CDS	COG1174	1306	1956	+	[E] ABC-type proline/glycine betaine transport systems, permease
	NBDJDPBK_01467	CDS	COG0517	1538	1714	-	[R] FOG: CBS domain   
	NBDJDPBK_01470	CDS	COG1475	477	1346	-	[K] Predicted transcriptional regulators   
	NBDJDPBK_01471	CDS	COG1192	1322	1549	-	[D] ATPases involved in chromosome partitioning 
442
	NBDJDPBK_01475	CDS	ROG3206	193	471	-	NA
443
	NBDJDPBK_01476	CDS	COG1040	672	1316	-	[R] Predicted amidophosphoribosyltransferases    
	NBDJDPBK_01477	CDS	COG0192	1347	1487	-	[H] S-adenosylmethionine synthetase    
444
	NBDJDPBK_01482	CDS	COG2801	146	1024	-	[L] Transposase and inactivated derivatives  
	NBDJDPBK_01483	CDS	COG2963	1021	1320	-	[L] Transposase and inactivated derivatives  
445
	NBDJDPBK_01487	CDS	COG0337	118	375	+	[E] 3-dehydroquinate synthetase    
