# Supplementary material for: Integrating metagenomic binning with flux balance analysis to unravel syntrophies in anaerobic CO2 methanation
Source: Microbiome. 2022 Aug 3;10:117. doi: 10.1186/s40168-022-01311-1 (PMC9347119; doi:10.1186/s40168-022-01311-1)
Supplement: Supplementary file 9 — Additional file 8: Dataset S7. Operons predicted by Operon Mapper in MAGs. Results are available at 10.6084/m9.figshare.16691878. [file 40168_2022_1311_MOESM8_ESM.zip › operonic_gene_pairs_bin_6_metaspades]

idGen1	idGen2	COGgene1	GOGgene2	Dist	STRING	CLASS	Probability
NBDJDPBK_00001	NBDJDPBK_00002	COG1691	COG0459	120	141	noOperon	0.95
NBDJDPBK_00002	NBDJDPBK_00003	COG0459	COG0234	51	993	Operon	0.96
NBDJDPBK_00003	NBDJDPBK_00004	COG0234	COG0533	199	831	Operon	0.63
NBDJDPBK_00004	NBDJDPBK_00005	COG0533	NA	201	NA	noOperon	1
NBDJDPBK_00005	NBDJDPBK_00006	NA	COG1281	-3	NA	Operon	0.95
NBDJDPBK_00006	NBDJDPBK_00007	COG1281	COG0728	2	NA	Operon	0.93
NBDJDPBK_00009	NBDJDPBK_00010	COG1137	COG1934	9	999	Operon	0.97
NBDJDPBK_00010	NBDJDPBK_00011	COG1934	COG0136	26	NA	Operon	0.83
NBDJDPBK_00011	NBDJDPBK_00012	COG0136	COG0527	2	997	Operon	0.97
NBDJDPBK_00012	NBDJDPBK_00013	COG0527	COG0083	-18	996	Operon	0.97
NBDJDPBK_00013	NBDJDPBK_00014	COG0083	COG0498	-6	999	Operon	0.97
NBDJDPBK_00014	NBDJDPBK_00015	COG0498	COG1773	390	851	noOperon	0.9
NBDJDPBK_00015	NBDJDPBK_00016	COG1773	COG0309	93	917	Operon	0.94
NBDJDPBK_00016	NBDJDPBK_00017	COG0309	COG1636	8	131	Operon	0.9
NBDJDPBK_00017	NBDJDPBK_00018	COG1636	COG2519	2	154	Operon	0.91
NBDJDPBK_00018	NBDJDPBK_00019	COG2519	COG3959	6	NA	Operon	0.92
NBDJDPBK_00019	NBDJDPBK_00020	COG3959	COG0686	224	267	noOperon	1
NBDJDPBK_00020	NBDJDPBK_00021	COG0686	COG0787	82	999	Operon	0.95
NBDJDPBK_00021	NBDJDPBK_00022	COG0787	COG1115	68	718	Operon	0.91
NBDJDPBK_00022	NBDJDPBK_00023	COG1115	COG1115	600	NA	noOperon	0.7
NBDJDPBK_00023	NBDJDPBK_00024	COG1115	ROG1136	254	NA	noOperon	1
NBDJDPBK_00024	NBDJDPBK_00025	ROG1136	ROG1136	21	NA	Operon	0.97
NBDJDPBK_00025	NBDJDPBK_00026	ROG1136	ROG2504	107	NA	noOperon	0.88
NBDJDPBK_00026	NBDJDPBK_00027	ROG2504	ROG2504	31	NA	Operon	0.96
NBDJDPBK_00027	NBDJDPBK_00028	ROG2504	ROG2276	26	NA	Operon	0.83
NBDJDPBK_00028	NBDJDPBK_00029	ROG2276	ROG2276	16	NA	Operon	0.97
NBDJDPBK_00029	NBDJDPBK_00030	ROG2276	ROG2124	26	NA	Operon	0.83
NBDJDPBK_00030	NBDJDPBK_00031	ROG2124	COG0526	37	NA	Operon	0.75
NBDJDPBK_00031	NBDJDPBK_00032	COG0526	ROG4057	-16	NA	Operon	0.97
NBDJDPBK_00032	NBDJDPBK_00033	ROG4057	COG0309	303	NA	noOperon	1
NBDJDPBK_00033	NBDJDPBK_00034	COG0309	COG0409	-3	999	Operon	0.97
NBDJDPBK_00034	NBDJDPBK_00035	COG0409	COG0298	-22	999	Operon	0.97
NBDJDPBK_00035	NBDJDPBK_00036	COG0298	COG1692	144	NA	noOperon	0.97
NBDJDPBK_00036	NBDJDPBK_00037	COG1692	COG1418	11	998	Operon	0.97
NBDJDPBK_00037	NBDJDPBK_00038	COG1418	NA	362	NA	noOperon	1
NBDJDPBK_00038	NBDJDPBK_00039	NA	COG0733	-3	NA	Operon	0.95
NBDJDPBK_00039	NBDJDPBK_00040	COG0733	COG0733	91	NA	Operon	0.95
NBDJDPBK_00040	NBDJDPBK_00041	COG0733	COG1200	125	142	noOperon	0.96
NBDJDPBK_00041	NBDJDPBK_00042	COG1200	COG3599	-13	512	Operon	0.98
NBDJDPBK_00042	NBDJDPBK_00043	COG3599	COG1799	-7	989	Operon	0.97
NBDJDPBK_00043	NBDJDPBK_00044	COG1799	COG0325	31	977	Operon	0.96
NBDJDPBK_00044	NBDJDPBK_00045	COG0325	ROG2269	-6	NA	Operon	0.95
NBDJDPBK_00045	NBDJDPBK_00046	ROG2269	COG0209	23	NA	Operon	0.85
NBDJDPBK_00046	NBDJDPBK_00047	COG0209	COG0546	1	316	Operon	0.9
NBDJDPBK_00047	NBDJDPBK_00048	COG0546	COG1052	35	624	Operon	0.95
NBDJDPBK_00048	NBDJDPBK_00049	COG1052	COG0720	-3	NA	Operon	0.95
NBDJDPBK_00049	NBDJDPBK_00050	COG0720	COG1801	-3	126	Operon	0.94
NBDJDPBK_00050	NBDJDPBK_00051	COG1801	COG0305	98	NA	noOperon	0.83
NBDJDPBK_00051	NBDJDPBK_00052	COG0305	COG0359	6	970	Operon	0.97
NBDJDPBK_00052	NBDJDPBK_00053	COG0359	COG4241	7	438	Operon	0.94
NBDJDPBK_00053	NBDJDPBK_00054	COG4241	COG0238	75	336	noOperon	0.7
NBDJDPBK_00054	NBDJDPBK_00055	COG0238	COG0629	26	981	Operon	0.97
NBDJDPBK_00055	NBDJDPBK_00056	COG0629	COG0360	13	982	Operon	0.97
NBDJDPBK_00056	NBDJDPBK_00057	COG0360	ROG1127	168	NA	noOperon	0.99
NBDJDPBK_00057	NBDJDPBK_00058	ROG1127	COG0018	1	NA	Operon	0.94
NBDJDPBK_00058	NBDJDPBK_00059	COG0018	NA	17	NA	Operon	0.88
NBDJDPBK_00059	NBDJDPBK_00060	NA	COG0653	4	NA	Operon	0.93
NBDJDPBK_00060	NBDJDPBK_00061	COG0653	COG0624	143	400	noOperon	0.95
NBDJDPBK_00061	NBDJDPBK_00062	COG0624	COG0558	25	527	Operon	0.94
NBDJDPBK_00062	NBDJDPBK_00063	COG0558	COG0410	-7	424	Operon	0.96
NBDJDPBK_00063	NBDJDPBK_00064	COG0410	COG0411	-13	999	Operon	0.97
NBDJDPBK_00064	NBDJDPBK_00065	COG0411	COG4177	-43	999	Operon	0.97
NBDJDPBK_00065	NBDJDPBK_00066	COG4177	COG0559	0	999	Operon	0.97
NBDJDPBK_00066	NBDJDPBK_00067	COG0559	COG0683	90	998	Operon	0.95
NBDJDPBK_00067	NBDJDPBK_00068	COG0683	COG0156	208	237	noOperon	1
NBDJDPBK_00068	NBDJDPBK_00069	COG0156	COG0602	32	164	Operon	0.71
NBDJDPBK_00069	NBDJDPBK_00070	COG0602	COG1328	-12	999	Operon	0.97
NBDJDPBK_00070	NBDJDPBK_00071	COG1328	COG1327	21	993	Operon	0.97
NBDJDPBK_00071	NBDJDPBK_00072	COG1327	COG0828	281	968	Operon	0.78
NBDJDPBK_00072	NBDJDPBK_00073	COG0828	COG0537	33	355	Operon	0.75
NBDJDPBK_00073	NBDJDPBK_00074	COG0537	COG2214	32	162	Operon	0.71
NBDJDPBK_00074	NBDJDPBK_00075	COG2214	COG0443	-3	956	Operon	0.97
NBDJDPBK_00075	NBDJDPBK_00076	COG0443	COG1568	37	NA	Operon	0.75
NBDJDPBK_00076	NBDJDPBK_00077	COG1568	COG0621	29	NA	Operon	0.81
NBDJDPBK_00077	NBDJDPBK_00078	COG0621	COG1385	-12	712	Operon	0.98
NBDJDPBK_00078	NBDJDPBK_00079	COG1385	COG2264	-28	998	Operon	0.97
NBDJDPBK_00079	NBDJDPBK_00080	COG2264	COG0484	176	822	Operon	0.69
NBDJDPBK_00080	NBDJDPBK_00081	COG0484	COG0443	14	991	Operon	0.97
NBDJDPBK_00081	NBDJDPBK_00082	COG0443	COG0576	-7	986	Operon	0.97
NBDJDPBK_00082	NBDJDPBK_00083	COG0576	COG1420	27	999	Operon	0.97
NBDJDPBK_00084	NBDJDPBK_00085	COG1180	COG2078	-3	818	Operon	0.98
NBDJDPBK_00085	NBDJDPBK_00086	COG2078	COG3885	20	870	Operon	0.97
NBDJDPBK_00086	NBDJDPBK_00087	COG3885	COG0809	19	NA	Operon	0.87
NBDJDPBK_00087	NBDJDPBK_00088	COG0809	COG2385	122	519	noOperon	0.64
NBDJDPBK_00088	NBDJDPBK_00089	COG2385	ROG0049	26	230	Operon	0.72
NBDJDPBK_00089	NBDJDPBK_00090	ROG0049	COG2255	30	353	Operon	0.77
NBDJDPBK_00090	NBDJDPBK_00091	COG2255	COG0632	20	999	Operon	0.97
NBDJDPBK_00091	NBDJDPBK_00092	COG0632	COG0817	20	999	Operon	0.97
NBDJDPBK_00092	NBDJDPBK_00093	COG0817	COG0217	7	914	Operon	0.97
NBDJDPBK_00093	NBDJDPBK_00094	COG0217	ROG7577	-30	NA	Operon	0.98
NBDJDPBK_00094	NBDJDPBK_00095	ROG7577	COG0171	-46	NA	Operon	0.99
NBDJDPBK_00099	NBDJDPBK_00100	COG0078	COG2235	-49	999	Operon	0.97
NBDJDPBK_00100	NBDJDPBK_00101	COG2235	COG1586	142	NA	noOperon	0.97
NBDJDPBK_00101	NBDJDPBK_00102	COG1586	COG0010	-10	996	Operon	0.97
NBDJDPBK_00102	NBDJDPBK_00103	COG0010	COG0421	-3	997	Operon	0.97
NBDJDPBK_00103	NBDJDPBK_00104	COG0421	COG1945	4	927	Operon	0.97
NBDJDPBK_00106	NBDJDPBK_00107	COG0232	COG1806	13	288	Operon	0.83
NBDJDPBK_00107	NBDJDPBK_00108	COG1806	COG0751	15	659	Operon	0.97
NBDJDPBK_00108	NBDJDPBK_00109	COG0751	COG0752	29	999	Operon	0.96
NBDJDPBK_00109	NBDJDPBK_00110	COG0752	COG1381	44	585	Operon	0.92
NBDJDPBK_00110	NBDJDPBK_00111	COG1381	COG1253	62	426	Operon	0.64
NBDJDPBK_00111	NBDJDPBK_00112	COG1253	COG0319	6	708	Operon	0.98
NBDJDPBK_00112	NBDJDPBK_00113	COG0319	COG1480	23	767	Operon	0.97
NBDJDPBK_00113	NBDJDPBK_00114	COG1480	COG1702	-46	721	Operon	0.99
NBDJDPBK_00114	NBDJDPBK_00115	COG1702	COG0694	27	310	Operon	0.74
NBDJDPBK_00115	NBDJDPBK_00116	COG0694	COG5016	35	NA	Operon	0.77
NBDJDPBK_00116	NBDJDPBK_00117	COG5016	COG1694	7	NA	Operon	0.92
NBDJDPBK_00117	NBDJDPBK_00118	COG1694	COG1197	-21	830	Operon	0.98
NBDJDPBK_00118	NBDJDPBK_00119	COG1197	COG0193	7	849	Operon	0.97
NBDJDPBK_00119	NBDJDPBK_00120	COG0193	COG1825	10	975	Operon	0.97
NBDJDPBK_00120	NBDJDPBK_00121	COG1825	COG0462	145	930	Operon	0.9
NBDJDPBK_00121	NBDJDPBK_00122	COG0462	COG1207	0	948	Operon	0.97
NBDJDPBK_00122	NBDJDPBK_00123	COG1207	NA	68	NA	noOperon	0.56
NBDJDPBK_00124	NBDJDPBK_00125	COG0735	COG0755	-31	221	Operon	0.97
NBDJDPBK_00126	NBDJDPBK_00127	COG1210	COG1109	16	942	Operon	0.97
NBDJDPBK_00127	NBDJDPBK_00128	COG1109	ROG1045	53	NA	Operon	0.6
NBDJDPBK_00128	NBDJDPBK_00129	ROG1045	COG1624	-19	NA	Operon	0.97
NBDJDPBK_00129	NBDJDPBK_00130	COG1624	COG3457	-3	NA	Operon	0.95
NBDJDPBK_00130	NBDJDPBK_00131	COG3457	COG0648	22	NA	Operon	0.86
NBDJDPBK_00131	NBDJDPBK_00132	COG0648	COG4119	8	NA	Operon	0.92
NBDJDPBK_00132	NBDJDPBK_00133	COG4119	COG0469	35	NA	Operon	0.77
NBDJDPBK_00133	NBDJDPBK_00134	COG0469	COG0587	61	967	Operon	0.96
NBDJDPBK_00134	NBDJDPBK_00135	COG0587	COG2812	-7	999	Operon	0.97
NBDJDPBK_00135	NBDJDPBK_00136	COG2812	COG4784	67	NA	noOperon	0.55
NBDJDPBK_00136	NBDJDPBK_00137	COG4784	ROG5284	86	NA	noOperon	0.74
NBDJDPBK_00137	NBDJDPBK_00138	ROG5284	COG1516	-43	NA	Operon	0.99
NBDJDPBK_00138	NBDJDPBK_00139	COG1516	COG0394	63	NA	noOperon	0.51
NBDJDPBK_00139	NBDJDPBK_00140	COG0394	NA	3	NA	Operon	0.93
NBDJDPBK_00140	NBDJDPBK_00141	NA	COG1105	13	NA	Operon	0.9
NBDJDPBK_00141	NBDJDPBK_00142	COG1105	COG0492	83	561	Operon	0.75
NBDJDPBK_00142	NBDJDPBK_00143	COG0492	COG2890	28	175	Operon	0.73
NBDJDPBK_00143	NBDJDPBK_00144	COG2890	COG0216	7	993	Operon	0.97
NBDJDPBK_00144	NBDJDPBK_00145	COG0216	COG1351	37	180	Operon	0.64
NBDJDPBK_00145	NBDJDPBK_00146	COG1351	COG0254	-61	241	Operon	0.99
NBDJDPBK_00146	NBDJDPBK_00147	COG0254	ROG0916	115	NA	noOperon	0.91
NBDJDPBK_00149	NBDJDPBK_00150	COG2759	COG1494	37	865	Operon	0.96
NBDJDPBK_00150	NBDJDPBK_00151	COG1494	COG0015	16	269	Operon	0.8
NBDJDPBK_00151	NBDJDPBK_00152	COG0015	ROG2077	-3	NA	Operon	0.95
NBDJDPBK_00152	NBDJDPBK_00153	ROG2077	NA	-22	NA	Operon	0.98
NBDJDPBK_00153	NBDJDPBK_00154	NA	COG0552	26	NA	Operon	0.83
NBDJDPBK_00154	NBDJDPBK_00155	COG0552	COG1774	19	361	Operon	0.84
NBDJDPBK_00155	NBDJDPBK_00156	COG1774	NA	-25	NA	Operon	0.98
NBDJDPBK_00156	NBDJDPBK_00157	NA	COG1728	-24	NA	Operon	0.98
NBDJDPBK_00157	NBDJDPBK_00158	COG1728	COG0125	-10	289	Operon	0.93
NBDJDPBK_00158	NBDJDPBK_00159	COG0125	COG1463	-3	NA	Operon	0.95
NBDJDPBK_00159	NBDJDPBK_00160	COG1463	COG1127	-3	999	Operon	0.97
NBDJDPBK_00160	NBDJDPBK_00161	COG1127	COG0767	0	999	Operon	0.97
NBDJDPBK_00161	NBDJDPBK_00162	COG0767	NA	30	NA	Operon	0.81
NBDJDPBK_00162	NBDJDPBK_00163	NA	COG1186	3	NA	Operon	0.93
NBDJDPBK_00165	NBDJDPBK_00166	NA	COG0460	150	NA	noOperon	0.98
NBDJDPBK_00166	NBDJDPBK_00167	COG0460	COG0622	9	327	Operon	0.87
NBDJDPBK_00167	NBDJDPBK_00168	COG0622	COG0835	18	177	Operon	0.81
NBDJDPBK_00168	NBDJDPBK_00169	COG0835	COG0613	7	217	Operon	0.86
NBDJDPBK_00171	NBDJDPBK_00172	COG2008	COG0312	-15	246	Operon	0.94
NBDJDPBK_00172	NBDJDPBK_00173	COG0312	COG0860	26	266	Operon	0.72
NBDJDPBK_00173	NBDJDPBK_00174	COG0860	ROG0354	22	NA	Operon	0.86
NBDJDPBK_00174	NBDJDPBK_00175	ROG0354	COG0127	82	NA	noOperon	0.7
NBDJDPBK_00175	NBDJDPBK_00176	COG0127	COG1314	193	NA	noOperon	1
NBDJDPBK_00176	NBDJDPBK_00177	COG1314	COG1488	7	269	Operon	0.86
NBDJDPBK_00177	NBDJDPBK_00178	COG1488	COG0102	212	543	noOperon	0.96
NBDJDPBK_00178	NBDJDPBK_00179	COG0102	COG0103	185	999	Operon	0.92
NBDJDPBK_00179	NBDJDPBK_00180	COG0103	COG1309	365	220	noOperon	1
NBDJDPBK_00180	NBDJDPBK_00181	COG1309	ROG3774	39	NA	Operon	0.74
NBDJDPBK_00181	NBDJDPBK_00182	ROG3774	COG1566	-3	NA	Operon	0.95
NBDJDPBK_00182	NBDJDPBK_00183	COG1566	COG3696	-3	547	Operon	0.98
NBDJDPBK_00183	NBDJDPBK_00184	COG3696	NA	-3	NA	Operon	0.95
NBDJDPBK_00184	NBDJDPBK_00185	NA	NA	48	NA	Operon	0.65
NBDJDPBK_00185	NBDJDPBK_00186	NA	COG1520	187	NA	noOperon	1
NBDJDPBK_00186	NBDJDPBK_00187	COG1520	COG1989	110	350	noOperon	0.9
NBDJDPBK_00188	NBDJDPBK_00189	NA	COG1080	-3	NA	Operon	0.95
NBDJDPBK_00191	NBDJDPBK_00192	COG3063	COG0448	50	179	noOperon	0.5
NBDJDPBK_00192	NBDJDPBK_00193	COG0448	COG0297	174	999	Operon	0.92
NBDJDPBK_00193	NBDJDPBK_00194	COG0297	COG0058	45	999	Operon	0.96
NBDJDPBK_00195	NBDJDPBK_00196	ROG2148	COG2172	2	NA	Operon	0.93
NBDJDPBK_00196	NBDJDPBK_00197	COG2172	COG2768	6	NA	Operon	0.92
NBDJDPBK_00197	NBDJDPBK_00198	COG2768	ROG2204	0	NA	Operon	0.94
NBDJDPBK_00198	NBDJDPBK_00199	ROG2204	ROG0131	32	NA	Operon	0.79
NBDJDPBK_00199	NBDJDPBK_00200	ROG0131	COG1905	96	NA	noOperon	0.81
NBDJDPBK_00200	NBDJDPBK_00201	COG1905	ROG1298	7	NA	Operon	0.92
NBDJDPBK_00201	NBDJDPBK_00202	ROG1298	COG1894	-13	NA	Operon	0.96
NBDJDPBK_00202	NBDJDPBK_00203	COG1894	COG1894	13	NA	Operon	0.97
NBDJDPBK_00203	NBDJDPBK_00204	COG1894	COG1034	22	999	Operon	0.97
NBDJDPBK_00204	NBDJDPBK_00205	COG1034	COG1941	25	998	Operon	0.97
NBDJDPBK_00205	NBDJDPBK_00206	COG1941	COG3259	21	999	Operon	0.97
NBDJDPBK_00206	NBDJDPBK_00207	COG3259	COG0680	7	999	Operon	0.97
NBDJDPBK_00207	NBDJDPBK_00208	COG0680	COG0546	244	NA	noOperon	1
NBDJDPBK_00208	NBDJDPBK_00209	COG0546	COG2256	-3	344	Operon	0.92
NBDJDPBK_00210	NBDJDPBK_00211	COG1434	COG1802	11	487	Operon	0.95
NBDJDPBK_00211	NBDJDPBK_00212	COG1802	COG2050	194	222	noOperon	1
NBDJDPBK_00213	NBDJDPBK_00214	COG1468	COG1468	-24	NA	Operon	0.97
NBDJDPBK_00214	NBDJDPBK_00215	COG1468	COG0436	22	NA	Operon	0.86
NBDJDPBK_00215	NBDJDPBK_00216	COG0436	COG2998	444	222	noOperon	1
NBDJDPBK_00216	NBDJDPBK_00217	COG2998	COG4662	148	999	Operon	0.93
NBDJDPBK_00217	NBDJDPBK_00218	COG4662	COG4619	-3	NA	Operon	0.95
NBDJDPBK_00218	NBDJDPBK_00219	COG4619	COG0572	37	NA	Operon	0.75
NBDJDPBK_00219	NBDJDPBK_00220	COG0572	ROG2219	42	NA	Operon	0.71
NBDJDPBK_00220	NBDJDPBK_00221	ROG2219	NA	54	NA	Operon	0.59
NBDJDPBK_00221	NBDJDPBK_00222	NA	COG1609	175	NA	noOperon	0.99
NBDJDPBK_00222	NBDJDPBK_00223	COG1609	COG0609	37	630	Operon	0.95
NBDJDPBK_00223	NBDJDPBK_00224	COG0609	COG4559	14	970	Operon	0.97
NBDJDPBK_00225	NBDJDPBK_00226	COG0370	COG1321	6	992	Operon	0.97
NBDJDPBK_00226	NBDJDPBK_00227	COG1321	ROG0222	146	NA	noOperon	0.97
NBDJDPBK_00228	NBDJDPBK_00229	COG4119	COG0012	35	NA	Operon	0.77
NBDJDPBK_00231	NBDJDPBK_00232	ROG2617	NA	-10	NA	Operon	0.96
NBDJDPBK_00232	NBDJDPBK_00233	NA	COG2206	-3	NA	Operon	0.95
NBDJDPBK_00233	NBDJDPBK_00234	COG2206	NA	34	NA	Operon	0.78
NBDJDPBK_00234	NBDJDPBK_00235	NA	ROG4084	-3	NA	Operon	0.95
NBDJDPBK_00235	NBDJDPBK_00236	ROG4084	NA	-52	NA	Operon	0.99
NBDJDPBK_00236	NBDJDPBK_00237	NA	ROG0849	62	NA	Operon	0.5
NBDJDPBK_00237	NBDJDPBK_00238	ROG0849	ROG6338	52	NA	Operon	0.61
NBDJDPBK_00238	NBDJDPBK_00239	ROG6338	ROG7212	3	NA	Operon	0.93
NBDJDPBK_00239	NBDJDPBK_00240	ROG7212	NA	42	NA	Operon	0.71
NBDJDPBK_00240	NBDJDPBK_00241	NA	COG0675	58	NA	Operon	0.55
NBDJDPBK_00241	NBDJDPBK_00242	COG0675	NA	94	NA	noOperon	0.8
NBDJDPBK_00242	NBDJDPBK_00243	NA	NA	23	NA	Operon	0.85
NBDJDPBK_00243	NBDJDPBK_00244	NA	NA	-3	NA	Operon	0.95
NBDJDPBK_00244	NBDJDPBK_00245	NA	NA	38	NA	Operon	0.75
NBDJDPBK_00246	NBDJDPBK_00247	NA	COG0741	-15	NA	Operon	0.97
NBDJDPBK_00247	NBDJDPBK_00248	COG0741	NA	-16	NA	Operon	0.97
NBDJDPBK_00248	NBDJDPBK_00249	NA	ROG2715	-7	NA	Operon	0.95
NBDJDPBK_00249	NBDJDPBK_00250	ROG2715	NA	-3	NA	Operon	0.95
NBDJDPBK_00250	NBDJDPBK_00251	NA	NA	-27	NA	Operon	0.98
NBDJDPBK_00252	NBDJDPBK_00253	NA	NA	-21	NA	Operon	0.97
NBDJDPBK_00253	NBDJDPBK_00254	NA	ROG3349	-3	NA	Operon	0.95
NBDJDPBK_00254	NBDJDPBK_00255	ROG3349	NA	2	NA	Operon	0.93
NBDJDPBK_00255	NBDJDPBK_00256	NA	COG3451	4	NA	Operon	0.93
NBDJDPBK_00256	NBDJDPBK_00257	COG3451	NA	-3	NA	Operon	0.95
NBDJDPBK_00257	NBDJDPBK_00258	NA	NA	0	NA	Operon	0.94
NBDJDPBK_00258	NBDJDPBK_00259	NA	ROG6245	7	NA	Operon	0.92
NBDJDPBK_00262	NBDJDPBK_00263	NA	NA	22	NA	Operon	0.86
NBDJDPBK_00263	NBDJDPBK_00264	NA	NA	20	NA	Operon	0.87
NBDJDPBK_00264	NBDJDPBK_00265	NA	NA	10	NA	Operon	0.97
NBDJDPBK_00265	NBDJDPBK_00266	NA	NA	2	NA	Operon	0.97
NBDJDPBK_00266	NBDJDPBK_00268	NA	ROG4359	289	NA	noOperon	1
NBDJDPBK_00269	NBDJDPBK_00270	COG4943	COG2199	-3	860	Operon	0.98
NBDJDPBK_00272	NBDJDPBK_00273	NA	COG0550	-3	NA	Operon	0.95
NBDJDPBK_00273	NBDJDPBK_00274	COG0550	NA	23	NA	Operon	0.85
NBDJDPBK_00274	NBDJDPBK_00275	NA	ROG4201	76	NA	noOperon	0.65
NBDJDPBK_00275	NBDJDPBK_00276	ROG4201	NA	-19	NA	Operon	0.97
NBDJDPBK_00276	NBDJDPBK_00277	NA	ROG0484	-30	NA	Operon	0.98
NBDJDPBK_00277	NBDJDPBK_00278	ROG0484	NA	7	NA	Operon	0.92
NBDJDPBK_00278	NBDJDPBK_00279	NA	NA	-3	NA	Operon	0.95
NBDJDPBK_00279	NBDJDPBK_00280	NA	NA	0	NA	Operon	0.94
NBDJDPBK_00280	NBDJDPBK_00281	NA	NA	190	NA	noOperon	1
NBDJDPBK_00281	NBDJDPBK_00282	NA	NA	-3	NA	Operon	0.95
NBDJDPBK_00282	NBDJDPBK_00283	NA	NA	17	NA	Operon	0.88
NBDJDPBK_00283	NBDJDPBK_00284	NA	NA	-21	NA	Operon	0.97
NBDJDPBK_00284	NBDJDPBK_00285	NA	ROG0029	29	NA	Operon	0.81
NBDJDPBK_00285	NBDJDPBK_00286	ROG0029	ROG4913	-28	NA	Operon	0.98
NBDJDPBK_00286	NBDJDPBK_00287	ROG4913	ROG3794	77	NA	noOperon	0.66
NBDJDPBK_00287	NBDJDPBK_00288	ROG3794	ROG0909	-3	NA	Operon	0.95
NBDJDPBK_00288	NBDJDPBK_00289	ROG0909	NA	-3	NA	Operon	0.95
NBDJDPBK_00289	NBDJDPBK_00290	NA	NA	125	NA	noOperon	0.94
NBDJDPBK_00290	NBDJDPBK_00291	NA	ROG4428	23	NA	Operon	0.85
NBDJDPBK_00291	NBDJDPBK_00292	ROG4428	NA	-3	NA	Operon	0.95
NBDJDPBK_00292	NBDJDPBK_00293	NA	NA	-3	NA	Operon	0.95
NBDJDPBK_00293	NBDJDPBK_00294	NA	ROG7589	0	NA	Operon	0.94
NBDJDPBK_00294	NBDJDPBK_00295	ROG7589	NA	-3	NA	Operon	0.95
NBDJDPBK_00295	NBDJDPBK_00296	NA	NA	-3	NA	Operon	0.95
NBDJDPBK_00297	NBDJDPBK_00298	COG0610	COG1451	5	967	Operon	0.97
NBDJDPBK_00299	NBDJDPBK_00300	COG4392	COG1296	3	991	Operon	0.97
NBDJDPBK_00301	NBDJDPBK_00302	NA	NA	260	NA	noOperon	1
NBDJDPBK_00302	NBDJDPBK_00303	NA	NA	147	NA	noOperon	0.98
NBDJDPBK_00304	NBDJDPBK_00305	NA	COG0031	309	NA	noOperon	1
NBDJDPBK_00306	NBDJDPBK_00307	NA	NA	17	NA	Operon	0.97
NBDJDPBK_00307	NBDJDPBK_00308	NA	COG0740	1528	NA	noOperon	0.98
NBDJDPBK_00308	NBDJDPBK_00309	COG0740	COG1219	161	995	Operon	0.93
NBDJDPBK_00309	NBDJDPBK_00310	COG1219	COG0525	49	959	Operon	0.96
NBDJDPBK_00310	NBDJDPBK_00311	COG0525	COG0285	12	996	Operon	0.97
NBDJDPBK_00311	NBDJDPBK_00312	COG0285	COG0673	66	277	noOperon	0.69
NBDJDPBK_00312	NBDJDPBK_00313	COG0673	ROG8311	143	NA	noOperon	0.97
NBDJDPBK_00313	NBDJDPBK_00314	ROG8311	COG1520	158	NA	noOperon	0.98
NBDJDPBK_00314	NBDJDPBK_00315	COG1520	COG1703	28	131	Operon	0.78
NBDJDPBK_00315	NBDJDPBK_00316	COG1703	COG0035	5	365	Operon	0.91
NBDJDPBK_00316	NBDJDPBK_00317	COG0035	ROG0973	-31	NA	Operon	0.98
NBDJDPBK_00317	NBDJDPBK_00318	ROG0973	COG0381	50	NA	Operon	0.63
NBDJDPBK_00318	NBDJDPBK_00319	COG0381	COG0766	7	957	Operon	0.97
NBDJDPBK_00319	NBDJDPBK_00320	COG0766	COG0079	29	717	Operon	0.96
NBDJDPBK_00320	NBDJDPBK_00321	COG0079	ROG1224	-10	NA	Operon	0.96
NBDJDPBK_00321	NBDJDPBK_00322	ROG1224	COG1573	-7	NA	Operon	0.95
NBDJDPBK_00322	NBDJDPBK_00323	COG1573	COG0020	-33	266	Operon	0.97
NBDJDPBK_00323	NBDJDPBK_00324	COG0020	COG0575	6	995	Operon	0.97
NBDJDPBK_00324	NBDJDPBK_00325	COG0575	COG0743	-3	994	Operon	0.97
NBDJDPBK_00325	NBDJDPBK_00326	COG0743	COG0750	7	952	Operon	0.97
NBDJDPBK_00326	NBDJDPBK_00327	COG0750	COG0821	6	920	Operon	0.97
NBDJDPBK_00327	NBDJDPBK_00328	COG0821	COG0231	75	295	noOperon	0.75
NBDJDPBK_00328	NBDJDPBK_00329	COG0231	ROG0525	4	NA	Operon	0.93
NBDJDPBK_00329	NBDJDPBK_00330	ROG0525	COG1302	3	NA	Operon	0.93
NBDJDPBK_00330	NBDJDPBK_00331	COG1302	NA	55	NA	Operon	0.58
NBDJDPBK_00331	NBDJDPBK_00332	NA	COG0781	18	NA	Operon	0.88
NBDJDPBK_00332	NBDJDPBK_00333	COG0781	COG1570	-25	992	Operon	0.97
NBDJDPBK_00333	NBDJDPBK_00334	COG1570	COG0182	32	NA	Operon	0.79
NBDJDPBK_00334	NBDJDPBK_00335	COG0182	COG0499	41	736	Operon	0.95
NBDJDPBK_00335	NBDJDPBK_00336	COG0499	COG0402	-3	417	Operon	0.95
NBDJDPBK_00336	NBDJDPBK_00337	COG0402	COG0013	64	411	Operon	0.58
NBDJDPBK_00337	NBDJDPBK_00338	COG0013	COG0816	4	682	Operon	0.98
NBDJDPBK_00338	NBDJDPBK_00339	COG0816	COG0324	66	NA	noOperon	0.54
NBDJDPBK_00339	NBDJDPBK_00340	COG0324	COG0761	7	976	Operon	0.97
NBDJDPBK_00340	NBDJDPBK_00341	COG0761	COG0539	21	978	Operon	0.97
NBDJDPBK_00341	NBDJDPBK_00342	COG0539	COG0242	83	820	Operon	0.92
NBDJDPBK_00342	NBDJDPBK_00343	COG0242	COG0223	-3	994	Operon	0.97
NBDJDPBK_00343	NBDJDPBK_00344	COG0223	ROG0437	-3	NA	Operon	0.95
NBDJDPBK_00344	NBDJDPBK_00345	ROG0437	COG1146	1	NA	Operon	0.94
NBDJDPBK_00345	NBDJDPBK_00346	COG1146	COG0674	20	999	Operon	0.97
NBDJDPBK_00346	NBDJDPBK_00347	COG0674	COG1013	20	999	Operon	0.97
NBDJDPBK_00347	NBDJDPBK_00348	COG1013	COG1014	15	999	Operon	0.97
NBDJDPBK_00348	NBDJDPBK_00349	COG1014	COG0494	16	429	Operon	0.91
NBDJDPBK_00349	NBDJDPBK_00350	COG0494	COG4974	153	628	noOperon	0.6
NBDJDPBK_00353	NBDJDPBK_00354	COG0760	NA	126	NA	noOperon	0.94
NBDJDPBK_00354	NBDJDPBK_00355	NA	NA	16	NA	Operon	0.97
NBDJDPBK_00356	NBDJDPBK_00357	COG1974	COG0389	16	972	Operon	0.97
NBDJDPBK_00358	NBDJDPBK_00359	COG2932	NA	629	NA	noOperon	1
NBDJDPBK_00359	NBDJDPBK_00360	NA	NA	65	NA	Operon	0.96
NBDJDPBK_00362	NBDJDPBK_00363	COG0052	COG0264	4	999	Operon	0.97
NBDJDPBK_00363	NBDJDPBK_00364	COG0264	COG0528	80	999	Operon	0.96
NBDJDPBK_00364	NBDJDPBK_00365	COG0528	COG0233	-13	999	Operon	0.97
NBDJDPBK_00365	NBDJDPBK_00366	COG0233	COG0549	62	465	Operon	0.72
NBDJDPBK_00368	NBDJDPBK_00369	COG1544	COG0375	99	NA	noOperon	0.83
NBDJDPBK_00369	NBDJDPBK_00370	COG0375	COG0378	-22	999	Operon	0.97
NBDJDPBK_00370	NBDJDPBK_00371	COG0378	COG0210	2	353	Operon	0.91
NBDJDPBK_00371	NBDJDPBK_00372	COG0210	COG0237	-40	503	Operon	0.99
NBDJDPBK_00372	NBDJDPBK_00373	COG0237	COG0517	-3	343	Operon	0.92
NBDJDPBK_00373	NBDJDPBK_00374	COG0517	COG1994	5	929	Operon	0.97
NBDJDPBK_00374	NBDJDPBK_00375	COG1994	COG0496	34	193	Operon	0.66
NBDJDPBK_00375	NBDJDPBK_00376	COG0496	COG1371	1	NA	Operon	0.94
NBDJDPBK_00376	NBDJDPBK_00377	COG1371	COG1690	19	992	Operon	0.97
NBDJDPBK_00378	NBDJDPBK_00379	COG3467	COG0405	37	NA	Operon	0.75
NBDJDPBK_00380	NBDJDPBK_00381	COG0500	COG1335	3	764	Operon	0.98
NBDJDPBK_00381	NBDJDPBK_00382	COG1335	COG1620	303	NA	noOperon	1
NBDJDPBK_00382	NBDJDPBK_00383	COG1620	NA	25	NA	Operon	0.84
NBDJDPBK_00383	NBDJDPBK_00384	NA	COG0464	123	NA	noOperon	0.93
NBDJDPBK_00384	NBDJDPBK_00385	COG0464	COG1144	-28	213	Operon	0.97
NBDJDPBK_00385	NBDJDPBK_00386	COG1144	COG0674	13	999	Operon	0.97
NBDJDPBK_00386	NBDJDPBK_00387	COG0674	COG1013	15	999	Operon	0.97
NBDJDPBK_00388	NBDJDPBK_00389	COG2258	COG0822	-3	303	Operon	0.91
NBDJDPBK_00389	NBDJDPBK_00390	COG0822	COG1104	6	998	Operon	0.97
NBDJDPBK_00393	NBDJDPBK_00394	ROG2472	COG2186	354	NA	noOperon	1
NBDJDPBK_00394	NBDJDPBK_00395	COG2186	COG0065	5	676	Operon	0.98
NBDJDPBK_00395	NBDJDPBK_00396	COG0065	COG0066	14	999	Operon	0.97
NBDJDPBK_00396	NBDJDPBK_00397	COG0066	COG3181	68	229	noOperon	0.73
NBDJDPBK_00397	NBDJDPBK_00398	COG3181	COG3333	48	998	Operon	0.96
NBDJDPBK_00398	NBDJDPBK_00399	COG3333	ROG0803	0	NA	Operon	0.94
NBDJDPBK_00399	NBDJDPBK_00400	ROG0803	COG3875	24	NA	Operon	0.84
NBDJDPBK_00400	NBDJDPBK_00401	COG3875	COG0281	44	151	Operon	0.6
NBDJDPBK_00401	NBDJDPBK_00402	COG0281	COG3181	387	231	noOperon	1
NBDJDPBK_00402	NBDJDPBK_00403	COG3181	ROG4933	139	NA	noOperon	0.97
NBDJDPBK_00403	NBDJDPBK_00404	ROG4933	COG3333	16	NA	Operon	0.88
NBDJDPBK_00404	NBDJDPBK_00405	COG3333	COG1285	121	302	noOperon	0.95
NBDJDPBK_00406	NBDJDPBK_00407	NA	COG0840	117	NA	noOperon	0.92
NBDJDPBK_00407	NBDJDPBK_00408	COG0840	COG0187	51	421	Operon	0.72
NBDJDPBK_00408	NBDJDPBK_00409	COG0187	NA	-19	NA	Operon	0.97
NBDJDPBK_00410	NBDJDPBK_00411	COG0812	COG0454	-25	533	Operon	0.99
NBDJDPBK_00412	NBDJDPBK_00413	COG0624	ROG6959	227	NA	noOperon	1
NBDJDPBK_00413	NBDJDPBK_00414	ROG6959	ROG1807	-13	NA	Operon	0.96
NBDJDPBK_00414	NBDJDPBK_00415	ROG1807	ROG1351	30	NA	Operon	0.81
NBDJDPBK_00415	NBDJDPBK_00416	ROG1351	COG0697	132	NA	noOperon	0.95
NBDJDPBK_00417	NBDJDPBK_00418	COG3461	COG1659	14	682	Operon	0.97
NBDJDPBK_00423	NBDJDPBK_00424	COG2033	NA	61	NA	Operon	0.52
NBDJDPBK_00424	NBDJDPBK_00425	NA	COG5512	30	NA	Operon	0.81
NBDJDPBK_00425	NBDJDPBK_00426	COG5512	COG0445	-3	NA	Operon	0.95
NBDJDPBK_00426	NBDJDPBK_00427	COG0445	COG1195	2	973	Operon	0.97
NBDJDPBK_00427	NBDJDPBK_00428	COG1195	COG0592	-10	998	Operon	0.97
NBDJDPBK_00428	NBDJDPBK_00429	COG0592	COG0593	219	999	Operon	0.9
NBDJDPBK_00429	NBDJDPBK_00430	COG0593	COG0639	377	400	noOperon	1
NBDJDPBK_00431	NBDJDPBK_00432	COG2404	ROG0217	5	NA	Operon	0.93
NBDJDPBK_00432	NBDJDPBK_00433	ROG0217	COG0520	29	NA	Operon	0.81
NBDJDPBK_00434	NBDJDPBK_00435	COG0561	COG0368	182	145	noOperon	1
NBDJDPBK_00435	NBDJDPBK_00436	COG0368	COG2087	25	999	Operon	0.97
NBDJDPBK_00436	NBDJDPBK_00437	COG2087	COG2038	-3	999	Operon	0.97
NBDJDPBK_00440	NBDJDPBK_00441	COG1606	COG1641	-13	922	Operon	0.98
NBDJDPBK_00441	NBDJDPBK_00442	COG1641	COG0785	145	NA	noOperon	0.97
NBDJDPBK_00442	NBDJDPBK_00443	COG0785	COG0526	32	976	Operon	0.96
NBDJDPBK_00443	NBDJDPBK_00444	COG0526	COG0778	126	884	Operon	0.89
NBDJDPBK_00444	NBDJDPBK_00445	COG0778	COG1236	24	NA	Operon	0.84
NBDJDPBK_00446	NBDJDPBK_00447	ROG1268	COG3255	32	NA	Operon	0.79
NBDJDPBK_00447	NBDJDPBK_00448	COG3255	COG1525	149	NA	noOperon	0.98
NBDJDPBK_00448	NBDJDPBK_00449	COG1525	COG1661	5	NA	Operon	0.93
NBDJDPBK_00449	NBDJDPBK_00450	COG1661	ROG7331	91	NA	noOperon	0.78
NBDJDPBK_00452	NBDJDPBK_00453	ROG0210	COG3504	10	NA	Operon	0.91
NBDJDPBK_00453	NBDJDPBK_00454	COG3504	ROG5270	-3	NA	Operon	0.95
NBDJDPBK_00456	NBDJDPBK_00457	COG2206	NA	-3	NA	Operon	0.95
NBDJDPBK_00457	NBDJDPBK_00458	NA	ROG2792	-7	NA	Operon	0.95
NBDJDPBK_00459	NBDJDPBK_00460	COG4725	NA	-3	NA	Operon	0.95
NBDJDPBK_00460	NBDJDPBK_00461	NA	NA	886	NA	noOperon	1
NBDJDPBK_00461	NBDJDPBK_00462	NA	NA	45	NA	Operon	0.68
NBDJDPBK_00462	NBDJDPBK_00463	NA	COG1459	7	NA	Operon	0.92
NBDJDPBK_00464	NBDJDPBK_00465	NA	ROG2793	-42	NA	Operon	0.99
NBDJDPBK_00465	NBDJDPBK_00466	ROG2793	COG0741	-15	NA	Operon	0.97
NBDJDPBK_00466	NBDJDPBK_00467	COG0741	NA	-7	NA	Operon	0.95
NBDJDPBK_00467	NBDJDPBK_00468	NA	ROG3315	-7	NA	Operon	0.95
NBDJDPBK_00468	NBDJDPBK_00469	ROG3315	NA	-3	NA	Operon	0.95
NBDJDPBK_00469	NBDJDPBK_00470	NA	NA	-57	NA	Operon	0.99
NBDJDPBK_00471	NBDJDPBK_00472	NA	ROG4408	-24	NA	Operon	0.98
NBDJDPBK_00472	NBDJDPBK_00473	ROG4408	COG1269	-3	NA	Operon	0.95
NBDJDPBK_00473	NBDJDPBK_00474	COG1269	NA	0	NA	Operon	0.94
NBDJDPBK_00474	NBDJDPBK_00475	NA	COG3451	3	NA	Operon	0.93
NBDJDPBK_00475	NBDJDPBK_00476	COG3451	NA	-3	NA	Operon	0.95
NBDJDPBK_00476	NBDJDPBK_00477	NA	ROG2843	3	NA	Operon	0.93
NBDJDPBK_00477	NBDJDPBK_00478	ROG2843	NA	0	NA	Operon	0.94
NBDJDPBK_00478	NBDJDPBK_00479	NA	COG0863	54	NA	Operon	0.59
NBDJDPBK_00480	NBDJDPBK_00481	NA	COG0452	13	NA	Operon	0.9
NBDJDPBK_00481	NBDJDPBK_00482	COG0452	NA	137	NA	noOperon	0.96
NBDJDPBK_00482	NBDJDPBK_00483	NA	NA	2	NA	Operon	0.97
NBDJDPBK_00483	NBDJDPBK_00485	NA	ROG3696	292	NA	noOperon	1
NBDJDPBK_00486	NBDJDPBK_00487	NA	COG2199	-24	NA	Operon	0.98
NBDJDPBK_00489	NBDJDPBK_00490	NA	COG0550	-3	NA	Operon	0.95
NBDJDPBK_00490	NBDJDPBK_00491	COG0550	COG2842	14	NA	Operon	0.89
NBDJDPBK_00491	NBDJDPBK_00492	COG2842	NA	-19	NA	Operon	0.97
NBDJDPBK_00492	NBDJDPBK_00493	NA	ROG7891	-30	NA	Operon	0.98
NBDJDPBK_00493	NBDJDPBK_00494	ROG7891	NA	239	NA	noOperon	1
NBDJDPBK_00494	NBDJDPBK_00495	NA	NA	141	NA	noOperon	0.97
NBDJDPBK_00495	NBDJDPBK_00496	NA	NA	11	NA	Operon	0.91
NBDJDPBK_00496	NBDJDPBK_00497	NA	NA	31	NA	Operon	0.8
NBDJDPBK_00497	NBDJDPBK_00498	NA	NA	30	NA	Operon	0.81
NBDJDPBK_00498	NBDJDPBK_00499	NA	ROG1746	5	NA	Operon	0.93
NBDJDPBK_00499	NBDJDPBK_00500	ROG1746	NA	6	NA	Operon	0.92
NBDJDPBK_00500	NBDJDPBK_00501	NA	ROG2367	0	NA	Operon	0.94
NBDJDPBK_00501	NBDJDPBK_00502	ROG2367	COG0863	19	NA	Operon	0.87
NBDJDPBK_00502	NBDJDPBK_00503	COG0863	COG0848	-3	NA	Operon	0.95
NBDJDPBK_00503	NBDJDPBK_00504	COG0848	NA	-3	NA	Operon	0.95
NBDJDPBK_00506	NBDJDPBK_00507	COG1291	COG1582	-58	656	Operon	0.99
NBDJDPBK_00507	NBDJDPBK_00508	COG1582	COG1749	30	615	Operon	0.95
NBDJDPBK_00508	NBDJDPBK_00509	COG1749	COG1843	53	999	Operon	0.96
NBDJDPBK_00509	NBDJDPBK_00510	COG1843	COG3144	16	999	Operon	0.97
NBDJDPBK_00510	NBDJDPBK_00511	COG3144	ROG3742	1	NA	Operon	0.94
NBDJDPBK_00511	NBDJDPBK_00512	ROG3742	COG0741	0	NA	Operon	0.94
NBDJDPBK_00512	NBDJDPBK_00513	COG0741	NA	-3	NA	Operon	0.95
NBDJDPBK_00513	NBDJDPBK_00514	NA	COG1157	61	NA	Operon	0.52
NBDJDPBK_00514	NBDJDPBK_00515	COG1157	COG1317	-55	999	Operon	0.97
NBDJDPBK_00515	NBDJDPBK_00516	COG1317	COG1536	-7	999	Operon	0.97
NBDJDPBK_00516	NBDJDPBK_00517	COG1536	COG1766	44	999	Operon	0.96
NBDJDPBK_00517	NBDJDPBK_00518	COG1766	COG1677	11	999	Operon	0.97
NBDJDPBK_00518	NBDJDPBK_00519	COG1677	COG1558	512	999	noOperon	0.54
NBDJDPBK_00519	NBDJDPBK_00520	COG1558	COG1815	0	999	Operon	0.97
NBDJDPBK_00520	NBDJDPBK_00521	COG1815	COG4465	95	796	Operon	0.89
NBDJDPBK_00521	NBDJDPBK_00522	COG4465	COG1220	21	630	Operon	0.96
NBDJDPBK_00522	NBDJDPBK_00523	COG1220	COG5405	-7	999	Operon	0.97
NBDJDPBK_00523	NBDJDPBK_00524	COG5405	COG4974	-7	915	Operon	0.97
NBDJDPBK_00524	NBDJDPBK_00525	COG4974	COG1206	155	869	Operon	0.83
NBDJDPBK_00525	NBDJDPBK_00526	COG1206	COG0550	-28	743	Operon	0.99
NBDJDPBK_00526	NBDJDPBK_00527	COG0550	COG0758	16	894	Operon	0.97
NBDJDPBK_00527	NBDJDPBK_00528	COG0758	COG0606	-10	981	Operon	0.97
NBDJDPBK_00528	NBDJDPBK_00529	COG0606	COG0792	1	776	Operon	0.98
NBDJDPBK_00529	NBDJDPBK_00530	COG0792	COG0164	162	881	Operon	0.83
NBDJDPBK_00530	NBDJDPBK_00531	COG0164	COG1161	2	897	Operon	0.97
NBDJDPBK_00531	NBDJDPBK_00532	COG1161	COG0681	0	742	Operon	0.98
NBDJDPBK_00532	NBDJDPBK_00533	COG0681	COG4970	105	NA	noOperon	0.87
NBDJDPBK_00533	NBDJDPBK_00534	COG4970	COG1014	50	NA	Operon	0.63
NBDJDPBK_00534	NBDJDPBK_00535	COG1014	COG4231	0	998	Operon	0.97
NBDJDPBK_00535	NBDJDPBK_00536	COG4231	COG0824	31	236	Operon	0.67
NBDJDPBK_00536	NBDJDPBK_00537	COG0824	COG1832	132	723	Operon	0.71
NBDJDPBK_00537	NBDJDPBK_00538	COG1832	ROG1066	61	NA	Operon	0.52
NBDJDPBK_00539	NBDJDPBK_00540	NA	COG1940	60	NA	Operon	0.53
NBDJDPBK_00542	NBDJDPBK_00543	COG1633	COG0693	81	NA	noOperon	0.69
NBDJDPBK_00544	NBDJDPBK_00545	COG1014	COG1013	7	999	Operon	0.97
NBDJDPBK_00545	NBDJDPBK_00546	COG1013	COG0674	-3	999	Operon	0.97
NBDJDPBK_00546	NBDJDPBK_00547	COG0674	COG1146	3	999	Operon	0.97
NBDJDPBK_00547	NBDJDPBK_00548	COG1146	COG5496	79	NA	noOperon	0.68
NBDJDPBK_00548	NBDJDPBK_00549	COG5496	COG1635	158	NA	noOperon	0.98
NBDJDPBK_00549	NBDJDPBK_00550	COG1635	NA	118	NA	noOperon	0.92
NBDJDPBK_00550	NBDJDPBK_00551	NA	COG0328	34	NA	Operon	0.78
NBDJDPBK_00551	NBDJDPBK_00552	COG0328	COG1593	101	NA	noOperon	0.84
NBDJDPBK_00552	NBDJDPBK_00553	COG1593	COG3090	-3	999	Operon	0.97
NBDJDPBK_00553	NBDJDPBK_00554	COG3090	COG1638	3	999	Operon	0.97
NBDJDPBK_00554	NBDJDPBK_00555	COG1638	NA	227	NA	noOperon	1
NBDJDPBK_00555	NBDJDPBK_00556	NA	NA	15	NA	Operon	0.97
NBDJDPBK_00556	NBDJDPBK_00557	NA	NA	9	NA	Operon	0.97
NBDJDPBK_00557	NBDJDPBK_00558	NA	NA	18	NA	Operon	0.97
NBDJDPBK_00558	NBDJDPBK_00559	NA	NA	19	NA	Operon	0.97
NBDJDPBK_00559	NBDJDPBK_00560	NA	NA	17	NA	Operon	0.97
NBDJDPBK_00560	NBDJDPBK_00561	NA	COG2021	137	NA	noOperon	0.96
NBDJDPBK_00561	NBDJDPBK_00562	COG2021	COG2873	25	999	Operon	0.97
NBDJDPBK_00562	NBDJDPBK_00563	COG2873	COG2159	248	NA	noOperon	1
NBDJDPBK_00563	NBDJDPBK_00564	COG2159	COG0685	-3	NA	Operon	0.95
NBDJDPBK_00564	NBDJDPBK_00565	COG0685	COG5012	13	976	Operon	0.97
NBDJDPBK_00566	NBDJDPBK_00567	NA	NA	-19	NA	Operon	0.97
NBDJDPBK_00567	NBDJDPBK_00568	NA	ROG3733	-7	NA	Operon	0.95
NBDJDPBK_00568	NBDJDPBK_00569	ROG3733	NA	-3	NA	Operon	0.95
NBDJDPBK_00569	NBDJDPBK_00570	NA	COG1450	-13	NA	Operon	0.96
NBDJDPBK_00570	NBDJDPBK_00571	COG1450	COG2804	9	999	Operon	0.97
NBDJDPBK_00571	NBDJDPBK_00572	COG2804	ROG6869	20	NA	Operon	0.87
NBDJDPBK_00572	NBDJDPBK_00573	ROG6869	NA	-3	NA	Operon	0.95
NBDJDPBK_00573	NBDJDPBK_00574	NA	COG2165	-24	NA	Operon	0.98
NBDJDPBK_00574	NBDJDPBK_00575	COG2165	ROG6966	-3	NA	Operon	0.95
NBDJDPBK_00575	NBDJDPBK_00576	ROG6966	NA	16	NA	Operon	0.88
NBDJDPBK_00576	NBDJDPBK_00577	NA	NA	-19	NA	Operon	0.97
NBDJDPBK_00577	NBDJDPBK_00578	NA	COG2407	-10	NA	Operon	0.96
NBDJDPBK_00578	NBDJDPBK_00579	COG2407	COG1403	-30	NA	Operon	0.98
NBDJDPBK_00579	NBDJDPBK_00580	COG1403	NA	-3	NA	Operon	0.95
NBDJDPBK_00580	NBDJDPBK_00581	NA	COG4570	84	NA	noOperon	0.72
NBDJDPBK_00581	NBDJDPBK_00582	COG4570	ROG3421	0	NA	Operon	0.94
NBDJDPBK_00582	NBDJDPBK_00583	ROG3421	NA	-3	NA	Operon	0.95
NBDJDPBK_00583	NBDJDPBK_00584	NA	COG0602	253	NA	noOperon	1
NBDJDPBK_00584	NBDJDPBK_00585	COG0602	COG0184	-3	160	Operon	0.92
NBDJDPBK_00585	NBDJDPBK_00586	COG0184	NA	-3	NA	Operon	0.95
NBDJDPBK_00586	NBDJDPBK_00587	NA	COG2805	-9	NA	Operon	0.96
NBDJDPBK_00587	NBDJDPBK_00588	COG2805	COG2805	-7	NA	Operon	0.97
NBDJDPBK_00590	NBDJDPBK_00591	NA	COG1328	54	NA	Operon	0.59
NBDJDPBK_00591	NBDJDPBK_00592	COG1328	NA	-3	NA	Operon	0.95
NBDJDPBK_00592	NBDJDPBK_00593	NA	NA	0	NA	Operon	0.94
NBDJDPBK_00593	NBDJDPBK_00594	NA	NA	70	NA	noOperon	0.58
NBDJDPBK_00594	NBDJDPBK_00595	NA	ROG1057	-13	NA	Operon	0.96
NBDJDPBK_00595	NBDJDPBK_00596	ROG1057	NA	4	NA	Operon	0.93
NBDJDPBK_00596	NBDJDPBK_00597	NA	ROG5196	-3	NA	Operon	0.95
NBDJDPBK_00597	NBDJDPBK_00598	ROG5196	NA	2	NA	Operon	0.93
NBDJDPBK_00598	NBDJDPBK_00599	NA	ROG1563	5	NA	Operon	0.93
NBDJDPBK_00599	NBDJDPBK_00600	ROG1563	NA	33	NA	Operon	0.78
NBDJDPBK_00601	NBDJDPBK_00602	COG2894	COG0587	14	651	Operon	0.97
NBDJDPBK_00603	NBDJDPBK_00604	COG1989	NA	11	NA	Operon	0.91
NBDJDPBK_00605	NBDJDPBK_00606	NA	COG4974	118	NA	noOperon	0.92
NBDJDPBK_00606	NBDJDPBK_00607	COG4974	ROG3496	171	NA	noOperon	0.99
NBDJDPBK_00607	NBDJDPBK_00608	ROG3496	ROG4914	78	NA	noOperon	0.67
NBDJDPBK_00608	NBDJDPBK_00609	ROG4914	COG0863	-3	NA	Operon	0.95
NBDJDPBK_00609	NBDJDPBK_00610	COG0863	ROG1304	96	NA	noOperon	0.81
NBDJDPBK_00610	NBDJDPBK_00611	ROG1304	NA	-39	NA	Operon	0.99
NBDJDPBK_00611	NBDJDPBK_00612	NA	NA	63	NA	noOperon	0.51
NBDJDPBK_00613	NBDJDPBK_00614	COG3541	NA	-10	NA	Operon	0.96
NBDJDPBK_00614	NBDJDPBK_00615	NA	ROG2307	-6	NA	Operon	0.95
NBDJDPBK_00617	NBDJDPBK_00618	COG0568	ROG4977	-3	NA	Operon	0.95
NBDJDPBK_00618	NBDJDPBK_00619	ROG4977	NA	17	NA	Operon	0.88
NBDJDPBK_00622	NBDJDPBK_00623	COG1498	COG0863	-3	NA	Operon	0.95
NBDJDPBK_00624	NBDJDPBK_00625	NA	COG0717	26	NA	Operon	0.83
NBDJDPBK_00626	NBDJDPBK_00627	COG1515	COG0222	74	NA	noOperon	0.63
NBDJDPBK_00627	NBDJDPBK_00628	COG0222	COG0244	71	999	Operon	0.96
NBDJDPBK_00628	NBDJDPBK_00629	COG0244	COG0081	298	999	Operon	0.83
NBDJDPBK_00629	NBDJDPBK_00630	COG0081	COG0080	54	999	Operon	0.96
NBDJDPBK_00630	NBDJDPBK_00631	COG0080	COG0250	33	998	Operon	0.96
NBDJDPBK_00631	NBDJDPBK_00632	COG0250	COG0690	131	999	Operon	0.94
NBDJDPBK_00632	NBDJDPBK_00633	COG0690	NA	699	NA	noOperon	1
NBDJDPBK_00633	NBDJDPBK_00634	NA	COG0267	21	NA	Operon	0.86
NBDJDPBK_00634	NBDJDPBK_00635	COG0267	COG0050	30	994	Operon	0.96
NBDJDPBK_00635	NBDJDPBK_00636	COG0050	NA	206	NA	noOperon	1
NBDJDPBK_00636	NBDJDPBK_00637	NA	NA	5	NA	Operon	0.97
NBDJDPBK_00637	NBDJDPBK_00638	NA	COG1752	94	NA	noOperon	0.8
NBDJDPBK_00639	NBDJDPBK_00640	COG1028	COG1794	26	193	Operon	0.74
NBDJDPBK_00642	NBDJDPBK_00643	COG2059	COG2059	-7	NA	Operon	0.97
NBDJDPBK_00644	NBDJDPBK_00645	COG1406	ROG0675	-10	NA	Operon	0.96
NBDJDPBK_00645	NBDJDPBK_00646	ROG0675	COG1560	0	NA	Operon	0.94
NBDJDPBK_00647	NBDJDPBK_00648	ROG2846	COG0725	158	NA	noOperon	0.98
NBDJDPBK_00648	NBDJDPBK_00649	COG0725	COG4149	3	999	Operon	0.97
NBDJDPBK_00649	NBDJDPBK_00650	COG4149	COG1118	-16	999	Operon	0.97
NBDJDPBK_00650	NBDJDPBK_00651	COG1118	COG1116	242	669	noOperon	0.91
NBDJDPBK_00651	NBDJDPBK_00652	COG1116	COG0600	-7	997	Operon	0.97
NBDJDPBK_00652	NBDJDPBK_00653	COG0600	COG0715	64	994	Operon	0.96
NBDJDPBK_00653	NBDJDPBK_00654	COG0715	COG4732	39	NA	Operon	0.74
NBDJDPBK_00654	NBDJDPBK_00655	COG4732	COG0811	82	NA	noOperon	0.7
NBDJDPBK_00655	NBDJDPBK_00656	COG0811	COG0614	-7	871	Operon	0.98
NBDJDPBK_00656	NBDJDPBK_00657	COG0614	COG0848	-3	852	Operon	0.98
NBDJDPBK_00657	NBDJDPBK_00658	COG0848	COG0810	-3	999	Operon	0.97
NBDJDPBK_00658	NBDJDPBK_00659	COG0810	COG1301	84	164	noOperon	0.82
NBDJDPBK_00660	NBDJDPBK_00661	COG1183	COG0688	49	999	Operon	0.96
NBDJDPBK_00661	NBDJDPBK_00662	COG0688	COG0188	6	435	Operon	0.94
NBDJDPBK_00662	NBDJDPBK_00663	COG0188	COG0778	136	552	noOperon	0.66
NBDJDPBK_00663	NBDJDPBK_00664	COG0778	COG3640	99	NA	noOperon	0.83
NBDJDPBK_00664	NBDJDPBK_00665	COG3640	COG1629	393	176	noOperon	1
NBDJDPBK_00665	NBDJDPBK_00666	COG1629	COG1732	420	234	noOperon	1
NBDJDPBK_00667	NBDJDPBK_00668	COG3412	COG2376	5	999	Operon	0.97
NBDJDPBK_00668	NBDJDPBK_00669	COG2376	COG2376	-40	NA	Operon	0.97
NBDJDPBK_00669	NBDJDPBK_00670	COG2376	COG1954	149	339	noOperon	0.98
NBDJDPBK_00670	NBDJDPBK_00671	COG1954	NA	130	NA	noOperon	0.95
NBDJDPBK_00671	NBDJDPBK_00672	NA	COG1560	99	NA	noOperon	0.83
NBDJDPBK_00672	NBDJDPBK_00673	COG1560	COG3585	138	128	noOperon	0.97
NBDJDPBK_00673	NBDJDPBK_00674	COG3585	COG0162	19	NA	Operon	0.87
NBDJDPBK_00674	NBDJDPBK_00675	COG0162	NA	104	NA	noOperon	0.86
NBDJDPBK_00677	NBDJDPBK_00678	COG4585	COG2197	0	994	Operon	0.97
NBDJDPBK_00680	NBDJDPBK_00681	COG0419	COG0420	-3	999	Operon	0.97
NBDJDPBK_00681	NBDJDPBK_00682	COG0420	COG2316	-3	NA	Operon	0.95
NBDJDPBK_00682	NBDJDPBK_00683	COG2316	NA	137	NA	noOperon	0.96
NBDJDPBK_00683	NBDJDPBK_00684	NA	COG0835	-25	NA	Operon	0.98
NBDJDPBK_00684	NBDJDPBK_00685	COG0835	COG1640	28	195	Operon	0.72
NBDJDPBK_00686	NBDJDPBK_00687	COG0674	COG0574	174	996	Operon	0.92
NBDJDPBK_00687	NBDJDPBK_00688	COG0574	COG0662	91	305	noOperon	0.85
NBDJDPBK_00688	NBDJDPBK_00689	COG0662	COG1859	255	NA	noOperon	1
NBDJDPBK_00690	NBDJDPBK_00691	COG0534	COG1151	200	601	noOperon	0.88
NBDJDPBK_00691	NBDJDPBK_00692	COG1151	ROG7988	2	NA	Operon	0.93
NBDJDPBK_00692	NBDJDPBK_00693	ROG7988	COG1959	-3	NA	Operon	0.95
NBDJDPBK_00693	NBDJDPBK_00694	COG1959	ROG0109	97	NA	noOperon	0.82
NBDJDPBK_00694	NBDJDPBK_00695	ROG0109	COG1853	96	NA	noOperon	0.81
NBDJDPBK_00695	NBDJDPBK_00696	COG1853	COG2509	108	154	noOperon	0.92
NBDJDPBK_00697	NBDJDPBK_00698	COG0846	ROG1411	11	NA	Operon	0.91
NBDJDPBK_00699	NBDJDPBK_00700	COG0735	COG1058	-39	337	Operon	0.98
NBDJDPBK_00703	NBDJDPBK_00704	COG0465	COG0634	41	799	Operon	0.96
NBDJDPBK_00704	NBDJDPBK_00705	COG0634	COG0037	6	918	Operon	0.97
NBDJDPBK_00705	NBDJDPBK_00706	COG0037	NA	82	NA	noOperon	0.7
NBDJDPBK_00706	NBDJDPBK_00707	NA	NA	9	NA	Operon	0.97
NBDJDPBK_00707	NBDJDPBK_00708	NA	NA	33	NA	Operon	0.96
NBDJDPBK_00708	NBDJDPBK_00709	NA	COG2930	53	NA	Operon	0.6
NBDJDPBK_00710	NBDJDPBK_00711	COG0079	COG4496	119	327	noOperon	0.94
NBDJDPBK_00712	NBDJDPBK_00713	COG2006	COG0177	-10	NA	Operon	0.96
NBDJDPBK_00713	NBDJDPBK_00714	COG0177	COG1067	37	146	Operon	0.68
NBDJDPBK_00714	NBDJDPBK_00715	COG1067	COG0482	-15	587	Operon	0.99
NBDJDPBK_00715	NBDJDPBK_00716	COG0482	COG0474	-3	284	Operon	0.91
NBDJDPBK_00716	NBDJDPBK_00717	COG0474	COG2109	25	124	Operon	0.81
NBDJDPBK_00719	NBDJDPBK_00720	COG1278	COG0516	152	481	noOperon	0.89
NBDJDPBK_00720	NBDJDPBK_00721	COG0516	COG0008	13	554	Operon	0.96
NBDJDPBK_00721	NBDJDPBK_00722	COG0008	COG0797	27	434	Operon	0.88
NBDJDPBK_00722	NBDJDPBK_00723	COG0797	COG0245	-12	164	Operon	0.95
NBDJDPBK_00723	NBDJDPBK_00724	COG0245	COG4956	0	810	Operon	0.98
NBDJDPBK_00724	NBDJDPBK_00725	COG4956	COG0353	18	NA	Operon	0.88
NBDJDPBK_00725	NBDJDPBK_00726	COG0353	COG0718	45	998	Operon	0.96
NBDJDPBK_00726	NBDJDPBK_00727	COG0718	COG1394	6	NA	Operon	0.92
NBDJDPBK_00727	NBDJDPBK_00728	COG1394	COG1156	-22	999	Operon	0.97
NBDJDPBK_00728	NBDJDPBK_00729	COG1156	COG1155	7	999	Operon	0.97
NBDJDPBK_00729	NBDJDPBK_00730	COG1155	NA	-10	NA	Operon	0.96
NBDJDPBK_00730	NBDJDPBK_00731	NA	COG1527	20	NA	Operon	0.87
NBDJDPBK_00731	NBDJDPBK_00732	COG1527	COG1390	-13	999	Operon	0.97
NBDJDPBK_00732	NBDJDPBK_00733	COG1390	COG0636	21	998	Operon	0.97
NBDJDPBK_00733	NBDJDPBK_00734	COG0636	COG1269	-15	999	Operon	0.97
NBDJDPBK_00735	NBDJDPBK_00736	COG0303	ROG4772	18	NA	Operon	0.88
NBDJDPBK_00736	NBDJDPBK_00737	ROG4772	COG1032	72	NA	noOperon	0.6
NBDJDPBK_00737	NBDJDPBK_00738	COG1032	COG0206	4	548	Operon	0.97
NBDJDPBK_00738	NBDJDPBK_00739	COG0206	COG0849	25	999	Operon	0.97
NBDJDPBK_00739	NBDJDPBK_00740	COG0849	NA	54	NA	Operon	0.59
NBDJDPBK_00740	NBDJDPBK_00741	NA	COG0773	55	NA	Operon	0.58
NBDJDPBK_00741	NBDJDPBK_00742	COG0773	COG0707	-13	999	Operon	0.97
NBDJDPBK_00742	NBDJDPBK_00743	COG0707	COG0772	31	991	Operon	0.96
NBDJDPBK_00743	NBDJDPBK_00744	COG0772	COG0771	-19	992	Operon	0.97
NBDJDPBK_00744	NBDJDPBK_00745	COG0771	COG0472	4	990	Operon	0.97
NBDJDPBK_00745	NBDJDPBK_00746	COG0472	COG0770	-10	972	Operon	0.97
NBDJDPBK_00746	NBDJDPBK_00747	COG0770	COG0769	-3	999	Operon	0.97
NBDJDPBK_00747	NBDJDPBK_00748	COG0769	COG0768	20	982	Operon	0.97
NBDJDPBK_00748	NBDJDPBK_00749	COG0768	ROG6379	-3	NA	Operon	0.95
NBDJDPBK_00749	NBDJDPBK_00750	ROG6379	COG0275	26	NA	Operon	0.83
NBDJDPBK_00750	NBDJDPBK_00751	COG0275	COG2001	-12	999	Operon	0.97
NBDJDPBK_00753	NBDJDPBK_00754	COG1394	COG1156	-7	999	Operon	0.97
NBDJDPBK_00754	NBDJDPBK_00755	COG1156	COG1155	-10	999	Operon	0.97
NBDJDPBK_00755	NBDJDPBK_00756	COG1155	COG1436	34	999	Operon	0.96
NBDJDPBK_00756	NBDJDPBK_00757	COG1436	COG1527	-10	999	Operon	0.97
NBDJDPBK_00757	NBDJDPBK_00758	COG1527	COG1390	96	999	Operon	0.95
NBDJDPBK_00758	NBDJDPBK_00759	COG1390	COG0636	12	998	Operon	0.97
NBDJDPBK_00759	NBDJDPBK_00760	COG0636	COG1269	68	999	Operon	0.96
NBDJDPBK_00760	NBDJDPBK_00761	COG1269	COG2811	-13	999	Operon	0.97
NBDJDPBK_00761	NBDJDPBK_00762	COG2811	NA	146	NA	noOperon	0.97
NBDJDPBK_00762	NBDJDPBK_00763	NA	NA	147	NA	Operon	0.93
NBDJDPBK_00764	NBDJDPBK_00765	COG0557	NA	6	NA	Operon	0.92
NBDJDPBK_00765	NBDJDPBK_00766	NA	COG1763	20	NA	Operon	0.87
NBDJDPBK_00766	NBDJDPBK_00767	COG1763	COG3808	233	NA	noOperon	1
NBDJDPBK_00767	NBDJDPBK_00768	COG3808	COG0358	116	243	noOperon	0.96
NBDJDPBK_00768	NBDJDPBK_00769	COG0358	COG0568	-3	943	Operon	0.97
NBDJDPBK_00769	NBDJDPBK_00770	COG0568	ROG4835	109	NA	noOperon	0.89
NBDJDPBK_00770	NBDJDPBK_00771	ROG4835	COG1188	211	NA	noOperon	1
NBDJDPBK_00771	NBDJDPBK_00772	COG1188	COG0148	24	264	Operon	0.74
NBDJDPBK_00772	NBDJDPBK_00773	COG0148	COG2344	-3	852	Operon	0.98
NBDJDPBK_00773	NBDJDPBK_00774	COG2344	COG1862	111	150	noOperon	0.93
NBDJDPBK_00774	NBDJDPBK_00775	COG1862	COG0342	68	999	Operon	0.96
NBDJDPBK_00775	NBDJDPBK_00776	COG0342	COG0341	-3	999	Operon	0.97
NBDJDPBK_00776	NBDJDPBK_00777	COG0341	ROG0370	169	NA	noOperon	0.99
NBDJDPBK_00777	NBDJDPBK_00778	ROG0370	COG0535	37	NA	Operon	0.75
NBDJDPBK_00778	NBDJDPBK_00779	COG0535	ROG5406	34	NA	Operon	0.78
NBDJDPBK_00779	NBDJDPBK_00780	ROG5406	COG0608	-3	NA	Operon	0.95
NBDJDPBK_00780	NBDJDPBK_00781	COG0608	COG0317	25	941	Operon	0.97
NBDJDPBK_00781	NBDJDPBK_00782	COG0317	COG1490	7	801	Operon	0.97
NBDJDPBK_00782	NBDJDPBK_00783	COG1490	COG0491	-3	394	Operon	0.94
NBDJDPBK_00783	NBDJDPBK_00784	COG0491	COG1077	85	211	noOperon	0.85
NBDJDPBK_00784	NBDJDPBK_00785	COG1077	COG1792	41	999	Operon	0.96
NBDJDPBK_00785	NBDJDPBK_00786	COG1792	NA	1	NA	Operon	0.94
NBDJDPBK_00786	NBDJDPBK_00787	NA	COG0768	1	NA	Operon	0.94
NBDJDPBK_00787	NBDJDPBK_00788	COG0768	COG0850	3	753	Operon	0.98
NBDJDPBK_00788	NBDJDPBK_00789	COG0850	COG2894	28	999	Operon	0.97
NBDJDPBK_00789	NBDJDPBK_00790	COG2894	COG0851	39	999	Operon	0.96
NBDJDPBK_00790	NBDJDPBK_00791	COG0851	COG0772	12	714	Operon	0.97
NBDJDPBK_00792	NBDJDPBK_00793	COG1910	COG2896	-9	979	Operon	0.97
NBDJDPBK_00793	NBDJDPBK_00794	COG2896	COG0315	5	999	Operon	0.97
NBDJDPBK_00794	NBDJDPBK_00795	COG0315	COG0521	-16	999	Operon	0.97
NBDJDPBK_00795	NBDJDPBK_00796	COG0521	COG1660	-13	NA	Operon	0.96
NBDJDPBK_00796	NBDJDPBK_00797	COG1660	COG0391	-16	971	Operon	0.97
NBDJDPBK_00797	NBDJDPBK_00798	COG0391	COG1481	-39	964	Operon	0.98
NBDJDPBK_00798	NBDJDPBK_00799	COG1481	COG0057	112	622	Operon	0.67
NBDJDPBK_00799	NBDJDPBK_00800	COG0057	COG0126	29	984	Operon	0.97
NBDJDPBK_00800	NBDJDPBK_00801	COG0126	COG0149	137	999	Operon	0.94
NBDJDPBK_00802	NBDJDPBK_00803	COG0799	COG1316	281	426	noOperon	1
NBDJDPBK_00803	NBDJDPBK_00804	COG1316	COG1057	7	386	Operon	0.91
NBDJDPBK_00804	NBDJDPBK_00805	COG1057	COG0536	19	851	Operon	0.97
NBDJDPBK_00805	NBDJDPBK_00806	COG0536	COG0211	150	999	Operon	0.93
NBDJDPBK_00806	NBDJDPBK_00807	COG0211	COG2868	-3	546	Operon	0.98
NBDJDPBK_00807	NBDJDPBK_00808	COG2868	COG0261	0	813	Operon	0.98
NBDJDPBK_00808	NBDJDPBK_00809	COG0261	COG0497	150	596	noOperon	0.65
NBDJDPBK_00809	NBDJDPBK_00810	COG0497	COG0061	4	989	Operon	0.97
NBDJDPBK_00810	NBDJDPBK_00811	COG0061	COG1189	12	796	Operon	0.97
NBDJDPBK_00811	NBDJDPBK_00812	COG1189	COG1154	-28	848	Operon	0.98
NBDJDPBK_00812	NBDJDPBK_00813	COG1154	COG0142	13	950	Operon	0.97
NBDJDPBK_00813	NBDJDPBK_00814	COG0142	COG1722	-3	880	Operon	0.98
NBDJDPBK_00816	NBDJDPBK_00817	COG1564	COG1674	-31	135	Operon	0.98
NBDJDPBK_00817	NBDJDPBK_00818	COG1674	COG0312	1	380	Operon	0.93
NBDJDPBK_00818	NBDJDPBK_00819	COG0312	ROG3515	5	NA	Operon	0.93
NBDJDPBK_00819	NBDJDPBK_00820	ROG3515	COG0566	3	NA	Operon	0.93
NBDJDPBK_00820	NBDJDPBK_00821	COG0566	COG0178	-3	575	Operon	0.98
NBDJDPBK_00822	NBDJDPBK_00823	NA	NA	9	NA	Operon	0.91
NBDJDPBK_00823	NBDJDPBK_00824	NA	NA	-3	NA	Operon	0.95
NBDJDPBK_00824	NBDJDPBK_00825	NA	NA	39	NA	Operon	0.74
NBDJDPBK_00825	NBDJDPBK_00826	NA	ROG3541	31	NA	Operon	0.8
NBDJDPBK_00826	NBDJDPBK_00827	ROG3541	NA	30	NA	Operon	0.81
NBDJDPBK_00827	NBDJDPBK_00828	NA	NA	7	NA	Operon	0.92
NBDJDPBK_00828	NBDJDPBK_00829	NA	ROG4839	-3	NA	Operon	0.95
NBDJDPBK_00830	NBDJDPBK_00831	COG3905	COG1516	-19	NA	Operon	0.97
NBDJDPBK_00832	NBDJDPBK_00833	NA	NA	-13	NA	Operon	0.96
NBDJDPBK_00834	NBDJDPBK_00835	COG1199	ROG6152	3	NA	Operon	0.93
NBDJDPBK_00835	NBDJDPBK_00836	ROG6152	NA	49	NA	Operon	0.64
NBDJDPBK_00836	NBDJDPBK_00837	NA	ROG4977	-22	NA	Operon	0.98
NBDJDPBK_00837	NBDJDPBK_00838	ROG4977	COG0568	-3	NA	Operon	0.95
NBDJDPBK_00840	NBDJDPBK_00841	ROG3447	NA	260	NA	noOperon	1
NBDJDPBK_00841	NBDJDPBK_00842	NA	NA	151	NA	noOperon	0.98
NBDJDPBK_00842	NBDJDPBK_00843	NA	NA	-3	NA	Operon	0.95
NBDJDPBK_00843	NBDJDPBK_00844	NA	COG3421	-3	NA	Operon	0.95
NBDJDPBK_00845	NBDJDPBK_00846	COG0406	COG0294	48	385	Operon	0.67
NBDJDPBK_00846	NBDJDPBK_00847	COG0294	COG0801	6	999	Operon	0.97
NBDJDPBK_00847	NBDJDPBK_00848	COG0801	NA	21	NA	Operon	0.86
NBDJDPBK_00849	NBDJDPBK_00850	COG1449	COG0296	45	948	Operon	0.96
NBDJDPBK_00851	NBDJDPBK_00852	COG1811	COG0375	59	137	noOperon	0.54
NBDJDPBK_00853	NBDJDPBK_00854	COG0003	ROG0688	59	NA	Operon	0.54
NBDJDPBK_00854	NBDJDPBK_00855	ROG0688	COG1966	106	190	noOperon	0.93
NBDJDPBK_00855	NBDJDPBK_00856	COG1966	ROG8485	7	NA	Operon	0.92
NBDJDPBK_00858	NBDJDPBK_00859	COG0399	COG1454	0	457	Operon	0.96
NBDJDPBK_00859	NBDJDPBK_00860	COG1454	COG1519	40	NA	Operon	0.73
NBDJDPBK_00860	NBDJDPBK_00861	COG1519	COG0794	25	997	Operon	0.97
NBDJDPBK_00861	NBDJDPBK_00862	COG0794	COG2877	1	999	Operon	0.97
NBDJDPBK_00862	NBDJDPBK_00863	COG2877	COG1212	-15	999	Operon	0.97
NBDJDPBK_00863	NBDJDPBK_00864	COG1212	COG1663	-7	993	Operon	0.97
NBDJDPBK_00867	NBDJDPBK_00868	COG1802	COG1071	46	234	Operon	0.51
NBDJDPBK_00868	NBDJDPBK_00869	COG1071	COG0022	13	999	Operon	0.97
NBDJDPBK_00869	NBDJDPBK_00870	COG0022	COG1638	12	294	Operon	0.84
NBDJDPBK_00870	NBDJDPBK_00871	COG1638	COG3090	45	999	Operon	0.96
NBDJDPBK_00871	NBDJDPBK_00872	COG3090	COG1593	-3	999	Operon	0.97
NBDJDPBK_00872	NBDJDPBK_00873	COG1593	COG1249	321	510	noOperon	1
NBDJDPBK_00873	NBDJDPBK_00874	COG1249	COG0320	28	849	Operon	0.96
NBDJDPBK_00874	NBDJDPBK_00875	COG0320	COG1071	52	937	Operon	0.96
NBDJDPBK_00875	NBDJDPBK_00876	COG1071	COG0022	18	999	Operon	0.97
NBDJDPBK_00876	NBDJDPBK_00877	COG0022	ROG2119	85	NA	noOperon	0.73
NBDJDPBK_00877	NBDJDPBK_00878	ROG2119	COG3199	61	NA	Operon	0.52
NBDJDPBK_00878	NBDJDPBK_00879	COG3199	COG0508	15	489	Operon	0.94
NBDJDPBK_00882	NBDJDPBK_00883	COG4625	COG0205	444	NA	noOperon	1
NBDJDPBK_00885	NBDJDPBK_00886	COG0086	COG1358	111	957	Operon	0.94
NBDJDPBK_00886	NBDJDPBK_00887	COG1358	COG0048	20	999	Operon	0.97
NBDJDPBK_00887	NBDJDPBK_00888	COG0048	COG0049	28	999	Operon	0.97
NBDJDPBK_00888	NBDJDPBK_00889	COG0049	COG0480	37	985	Operon	0.96
NBDJDPBK_00889	NBDJDPBK_00890	COG0480	COG0050	59	984	Operon	0.96
NBDJDPBK_00890	NBDJDPBK_00891	COG0050	COG0051	30	999	Operon	0.96
NBDJDPBK_00891	NBDJDPBK_00892	COG0051	COG0087	33	999	Operon	0.96
NBDJDPBK_00892	NBDJDPBK_00893	COG0087	COG0088	3	999	Operon	0.97
NBDJDPBK_00893	NBDJDPBK_00894	COG0088	COG0089	-3	999	Operon	0.97
NBDJDPBK_00894	NBDJDPBK_00895	COG0089	COG0090	14	999	Operon	0.97
NBDJDPBK_00895	NBDJDPBK_00896	COG0090	COG0185	17	999	Operon	0.97
NBDJDPBK_00896	NBDJDPBK_00897	COG0185	COG0091	12	999	Operon	0.97
NBDJDPBK_00897	NBDJDPBK_00898	COG0091	COG0092	13	999	Operon	0.97
NBDJDPBK_00898	NBDJDPBK_00899	COG0092	COG0197	8	999	Operon	0.97
NBDJDPBK_00899	NBDJDPBK_00900	COG0197	COG0255	-3	999	Operon	0.97
NBDJDPBK_00900	NBDJDPBK_00901	COG0255	COG0186	14	999	Operon	0.97
NBDJDPBK_00901	NBDJDPBK_00902	COG0186	COG0093	6	999	Operon	0.97
NBDJDPBK_00902	NBDJDPBK_00903	COG0093	COG0198	16	999	Operon	0.97
NBDJDPBK_00903	NBDJDPBK_00904	COG0198	COG0094	20	999	Operon	0.97
NBDJDPBK_00904	NBDJDPBK_00905	COG0094	COG0199	19	999	Operon	0.97
NBDJDPBK_00905	NBDJDPBK_00906	COG0199	COG0096	27	999	Operon	0.97
NBDJDPBK_00906	NBDJDPBK_00907	COG0096	COG0097	-15	999	Operon	0.97
NBDJDPBK_00907	NBDJDPBK_00908	COG0097	COG0256	16	999	Operon	0.97
NBDJDPBK_00908	NBDJDPBK_00909	COG0256	COG0098	16	999	Operon	0.97
NBDJDPBK_00909	NBDJDPBK_00910	COG0098	COG1841	16	999	Operon	0.97
NBDJDPBK_00910	NBDJDPBK_00911	COG1841	COG0200	21	999	Operon	0.97
NBDJDPBK_00911	NBDJDPBK_00912	COG0200	COG0201	1	999	Operon	0.97
NBDJDPBK_00912	NBDJDPBK_00913	COG0201	COG0563	26	934	Operon	0.97
NBDJDPBK_00913	NBDJDPBK_00914	COG0563	COG0024	-13	887	Operon	0.98
NBDJDPBK_00914	NBDJDPBK_00915	COG0024	COG2163	6	439	Operon	0.94
NBDJDPBK_00915	NBDJDPBK_00916	COG2163	COG0361	21	957	Operon	0.97
NBDJDPBK_00916	NBDJDPBK_00917	COG0361	COG0099	155	999	Operon	0.93
NBDJDPBK_00917	NBDJDPBK_00918	COG0099	COG0100	31	999	Operon	0.96
NBDJDPBK_00918	NBDJDPBK_00919	COG0100	COG0522	37	999	Operon	0.96
NBDJDPBK_00919	NBDJDPBK_00920	COG0522	COG0202	21	999	Operon	0.97
NBDJDPBK_00920	NBDJDPBK_00921	COG0202	COG0203	4	999	Operon	0.97
NBDJDPBK_00922	NBDJDPBK_00923	COG0416	ROG0035	56	NA	Operon	0.57
NBDJDPBK_00923	NBDJDPBK_00924	ROG0035	COG0333	208	NA	noOperon	1
NBDJDPBK_00924	NBDJDPBK_00925	COG0333	COG1399	-43	987	Operon	0.97
NBDJDPBK_00925	NBDJDPBK_00926	COG1399	COG0282	42	506	Operon	0.88
NBDJDPBK_00928	NBDJDPBK_00929	COG0669	COG0742	3	851	Operon	0.97
NBDJDPBK_00929	NBDJDPBK_00930	COG0742	COG0756	42	237	Operon	0.55
NBDJDPBK_00930	NBDJDPBK_00931	COG0756	COG1185	3	754	Operon	0.98
NBDJDPBK_00931	NBDJDPBK_00932	COG1185	COG0184	42	998	Operon	0.96
NBDJDPBK_00932	NBDJDPBK_00933	COG0184	COG1847	134	NA	noOperon	0.96
NBDJDPBK_00933	NBDJDPBK_00934	COG1847	COG0706	23	984	Operon	0.97
NBDJDPBK_00934	NBDJDPBK_00935	COG0706	COG0759	10	983	Operon	0.97
NBDJDPBK_00935	NBDJDPBK_00936	COG0759	COG0594	-7	995	Operon	0.97
NBDJDPBK_00936	NBDJDPBK_00937	COG0594	ROG2805	272	NA	noOperon	1
NBDJDPBK_00939	NBDJDPBK_00940	COG1057	COG0495	0	530	Operon	0.97
NBDJDPBK_00940	NBDJDPBK_00941	COG0495	COG0330	67	296	noOperon	0.68
NBDJDPBK_00941	NBDJDPBK_00942	COG0330	COG1030	-19	810	Operon	0.98
NBDJDPBK_00942	NBDJDPBK_00943	COG1030	COG1066	-3	353	Operon	0.93
NBDJDPBK_00945	NBDJDPBK_00946	NA	COG0410	50	NA	Operon	0.63
NBDJDPBK_00946	NBDJDPBK_00947	COG0410	COG0411	-10	999	Operon	0.97
NBDJDPBK_00947	NBDJDPBK_00948	COG0411	COG4177	-51	999	Operon	0.97
NBDJDPBK_00948	NBDJDPBK_00949	COG4177	COG0559	5	999	Operon	0.97
NBDJDPBK_00949	NBDJDPBK_00950	COG0559	COG0683	1	998	Operon	0.97
NBDJDPBK_00950	NBDJDPBK_00951	COG0683	COG2406	108	NA	noOperon	0.88
NBDJDPBK_00953	NBDJDPBK_00954	COG1720	COG1803	-3	NA	Operon	0.95
NBDJDPBK_00955	NBDJDPBK_00956	COG0038	COG0019	72	246	noOperon	0.76
NBDJDPBK_00956	NBDJDPBK_00957	COG0019	COG2414	93	NA	noOperon	0.79
NBDJDPBK_00957	NBDJDPBK_00958	COG2414	ROG0502	-18	NA	Operon	0.97
NBDJDPBK_00958	NBDJDPBK_00959	ROG0502	COG1092	7	NA	Operon	0.92
NBDJDPBK_00963	NBDJDPBK_00964	COG2006	ROG2278	208	NA	noOperon	1
NBDJDPBK_00965	NBDJDPBK_00966	COG2079	ROG1663	3	NA	Operon	0.93
NBDJDPBK_00966	NBDJDPBK_00967	ROG1663	COG2079	-3	NA	Operon	0.95
NBDJDPBK_00967	NBDJDPBK_00968	COG2079	ROG3305	3	NA	Operon	0.93
NBDJDPBK_00969	NBDJDPBK_00970	COG0065	COG0066	28	999	Operon	0.97
NBDJDPBK_00970	NBDJDPBK_00971	COG0066	COG2358	160	127	noOperon	0.99
NBDJDPBK_00971	NBDJDPBK_00972	COG2358	COG4666	111	998	Operon	0.95
NBDJDPBK_00972	NBDJDPBK_00973	COG4666	COG2513	-3	913	Operon	0.97
NBDJDPBK_00973	NBDJDPBK_00974	COG2513	COG1693	158	NA	noOperon	0.98
NBDJDPBK_00974	NBDJDPBK_00975	COG1693	COG0683	302	NA	noOperon	1
NBDJDPBK_00975	NBDJDPBK_00976	COG0683	COG0559	135	998	Operon	0.94
NBDJDPBK_00976	NBDJDPBK_00977	COG0559	COG4177	16	999	Operon	0.97
NBDJDPBK_00977	NBDJDPBK_00978	COG4177	COG0411	-13	999	Operon	0.97
NBDJDPBK_00978	NBDJDPBK_00979	COG0411	COG0410	4	999	Operon	0.97
NBDJDPBK_00982	NBDJDPBK_00983	COG0564	NA	71	NA	noOperon	0.59
NBDJDPBK_00983	NBDJDPBK_00984	NA	NA	274	NA	noOperon	1
NBDJDPBK_00984	NBDJDPBK_00985	NA	COG1473	20	NA	Operon	0.87
NBDJDPBK_00985	NBDJDPBK_00986	COG1473	COG0318	-7	688	Operon	0.98
NBDJDPBK_00986	NBDJDPBK_00987	COG0318	COG2870	15	369	Operon	0.87
NBDJDPBK_00991	NBDJDPBK_00992	COG1802	COG0399	32	NA	Operon	0.79
NBDJDPBK_00992	NBDJDPBK_00993	COG0399	COG2738	135	NA	noOperon	0.96
NBDJDPBK_00993	NBDJDPBK_00994	COG2738	ROG5373	92	NA	noOperon	0.79
NBDJDPBK_00994	NBDJDPBK_00995	ROG5373	COG0144	-3	NA	Operon	0.95
NBDJDPBK_00995	NBDJDPBK_00996	COG0144	COG2815	13	500	Operon	0.95
NBDJDPBK_00996	NBDJDPBK_00997	COG2815	COG0036	-21	760	Operon	0.99
NBDJDPBK_00997	NBDJDPBK_00998	COG0036	COG1426	4	NA	Operon	0.93
NBDJDPBK_00998	NBDJDPBK_00999	COG1426	COG0621	0	409	Operon	0.94
NBDJDPBK_00999	NBDJDPBK_01000	COG0621	COG1267	-19	245	Operon	0.95
NBDJDPBK_01000	NBDJDPBK_01001	COG1267	COG1546	5	735	Operon	0.98
NBDJDPBK_01001	NBDJDPBK_01002	COG1546	COG1514	-34	460	Operon	0.99
NBDJDPBK_01004	NBDJDPBK_01005	COG1063	COG0695	125	429	noOperon	0.86
NBDJDPBK_01005	NBDJDPBK_01006	COG0695	COG0166	28	564	Operon	0.94
NBDJDPBK_01006	NBDJDPBK_01007	COG0166	COG0396	92	NA	noOperon	0.79
NBDJDPBK_01007	NBDJDPBK_01008	COG0396	COG0719	-13	999	Operon	0.97
NBDJDPBK_01008	NBDJDPBK_01009	COG0719	COG0295	23	NA	Operon	0.85
NBDJDPBK_01011	NBDJDPBK_01012	COG2431	COG2431	-3	NA	Operon	0.97
NBDJDPBK_01012	NBDJDPBK_01013	COG2431	COG0591	124	NA	noOperon	0.94
NBDJDPBK_01015	NBDJDPBK_01016	COG0859	COG0279	18	991	Operon	0.97
NBDJDPBK_01016	NBDJDPBK_01017	COG0279	COG1208	-10	858	Operon	0.98
NBDJDPBK_01017	NBDJDPBK_01018	COG1208	COG0451	10	967	Operon	0.97
NBDJDPBK_01018	NBDJDPBK_01019	COG0451	ROG1821	-9	NA	Operon	0.96
NBDJDPBK_01019	NBDJDPBK_01020	ROG1821	COG0241	5	NA	Operon	0.93
NBDJDPBK_01020	NBDJDPBK_01021	COG0241	COG0392	61	NA	Operon	0.52
NBDJDPBK_01021	NBDJDPBK_01022	COG0392	COG2020	-3	NA	Operon	0.95
NBDJDPBK_01024	NBDJDPBK_01025	COG0480	COG0064	18	592	Operon	0.96
NBDJDPBK_01025	NBDJDPBK_01026	COG0064	COG0154	-3	986	Operon	0.97
NBDJDPBK_01026	NBDJDPBK_01027	COG0154	COG0721	-10	978	Operon	0.97
NBDJDPBK_01027	NBDJDPBK_01028	COG0721	COG0272	36	740	Operon	0.96
NBDJDPBK_01028	NBDJDPBK_01029	COG0272	COG1190	7	947	Operon	0.97
NBDJDPBK_01029	NBDJDPBK_01030	COG1190	COG0042	1	678	Operon	0.98
NBDJDPBK_01030	NBDJDPBK_01031	COG0042	COG1521	-19	667	Operon	0.99
NBDJDPBK_01031	NBDJDPBK_01032	COG1521	COG0658	19	186	Operon	0.8
NBDJDPBK_01032	NBDJDPBK_01033	COG0658	COG1555	-3	999	Operon	0.97
NBDJDPBK_01033	NBDJDPBK_01034	COG1555	COG0621	-22	185	Operon	0.96
NBDJDPBK_01038	NBDJDPBK_01039	COG1181	NA	-3	NA	Operon	0.95
NBDJDPBK_01040	NBDJDPBK_01041	COG2165	COG2165	35	NA	Operon	0.96
NBDJDPBK_01041	NBDJDPBK_01042	COG2165	NA	13	NA	Operon	0.9
NBDJDPBK_01042	NBDJDPBK_01043	NA	NA	-13	NA	Operon	0.96
NBDJDPBK_01043	NBDJDPBK_01044	NA	NA	-7	NA	Operon	0.95
NBDJDPBK_01044	NBDJDPBK_01045	NA	NA	-3	NA	Operon	0.95
NBDJDPBK_01045	NBDJDPBK_01046	NA	COG1450	-13	NA	Operon	0.96
NBDJDPBK_01046	NBDJDPBK_01047	COG1450	COG2804	9	999	Operon	0.97
NBDJDPBK_01047	NBDJDPBK_01048	COG2804	ROG1414	-10	NA	Operon	0.96
NBDJDPBK_01048	NBDJDPBK_01049	ROG1414	NA	-3	NA	Operon	0.95
NBDJDPBK_01049	NBDJDPBK_01050	NA	ROG4624	-27	NA	Operon	0.98
NBDJDPBK_01050	NBDJDPBK_01051	ROG4624	NA	-3	NA	Operon	0.95
NBDJDPBK_01051	NBDJDPBK_01052	NA	NA	-3	NA	Operon	0.95
NBDJDPBK_01052	NBDJDPBK_01053	NA	COG0643	-7	NA	Operon	0.95
NBDJDPBK_01053	NBDJDPBK_01054	COG0643	NA	-10	NA	Operon	0.96
NBDJDPBK_01054	NBDJDPBK_01055	NA	COG1403	-18	NA	Operon	0.97
NBDJDPBK_01055	NBDJDPBK_01056	COG1403	NA	43	NA	Operon	0.7
NBDJDPBK_01056	NBDJDPBK_01057	NA	COG4570	106	NA	noOperon	0.87
NBDJDPBK_01057	NBDJDPBK_01058	COG4570	NA	-3	NA	Operon	0.95
NBDJDPBK_01058	NBDJDPBK_01059	NA	NA	-3	NA	Operon	0.95
NBDJDPBK_01059	NBDJDPBK_01060	NA	COG0602	229	NA	noOperon	1
NBDJDPBK_01060	NBDJDPBK_01061	COG0602	NA	0	NA	Operon	0.94
NBDJDPBK_01061	NBDJDPBK_01062	NA	NA	13	NA	Operon	0.9
NBDJDPBK_01062	NBDJDPBK_01063	NA	COG2805	-9	NA	Operon	0.96
NBDJDPBK_01063	NBDJDPBK_01064	COG2805	COG2805	-7	NA	Operon	0.97
NBDJDPBK_01064	NBDJDPBK_01065	COG2805	NA	57	NA	Operon	0.56
NBDJDPBK_01065	NBDJDPBK_01066	NA	NA	70	NA	noOperon	0.58
NBDJDPBK_01066	NBDJDPBK_01067	NA	ROG4460	14	NA	Operon	0.89
NBDJDPBK_01067	NBDJDPBK_01068	ROG4460	ROG0849	1	NA	Operon	0.94
NBDJDPBK_01070	NBDJDPBK_01071	COG2205	COG0745	-13	991	Operon	0.97
NBDJDPBK_01071	NBDJDPBK_01072	COG0745	COG0704	-3	930	Operon	0.97
NBDJDPBK_01072	NBDJDPBK_01073	COG0704	COG1117	60	999	Operon	0.96
NBDJDPBK_01073	NBDJDPBK_01074	COG1117	COG0581	28	999	Operon	0.97
NBDJDPBK_01074	NBDJDPBK_01075	COG0581	COG0573	-9	999	Operon	0.97
NBDJDPBK_01075	NBDJDPBK_01076	COG0573	COG0226	129	999	Operon	0.94
NBDJDPBK_01076	NBDJDPBK_01077	COG0226	COG0226	336	NA	Operon	0.78
NBDJDPBK_01077	NBDJDPBK_01078	COG0226	COG3314	198	NA	noOperon	1
NBDJDPBK_01078	NBDJDPBK_01079	COG3314	NA	180	NA	noOperon	0.99
NBDJDPBK_01079	NBDJDPBK_01080	NA	COG0405	80	NA	noOperon	0.68
NBDJDPBK_01080	NBDJDPBK_01081	COG0405	COG2414	31	NA	Operon	0.8
NBDJDPBK_01084	NBDJDPBK_01085	NA	NA	36	NA	Operon	0.76
NBDJDPBK_01085	NBDJDPBK_01086	NA	COG1192	322	NA	noOperon	1
NBDJDPBK_01086	NBDJDPBK_01087	COG1192	NA	1	NA	Operon	0.94
NBDJDPBK_01088	NBDJDPBK_01089	COG0675	ROG3056	426	NA	noOperon	1
NBDJDPBK_01089	NBDJDPBK_01090	ROG3056	COG0338	-7	NA	Operon	0.95
NBDJDPBK_01090	NBDJDPBK_01091	COG0338	COG0785	32	NA	Operon	0.79
NBDJDPBK_01092	NBDJDPBK_01093	COG1074	COG2206	213	198	noOperon	1
NBDJDPBK_01095	NBDJDPBK_01096	COG0253	COG1301	176	442	noOperon	0.97
NBDJDPBK_01098	NBDJDPBK_01099	COG1814	COG2986	834	NA	noOperon	1
NBDJDPBK_01099	NBDJDPBK_01100	COG2986	COG1757	289	506	noOperon	1
NBDJDPBK_01100	NBDJDPBK_01101	COG1757	COG2515	49	234	noOperon	0.53
NBDJDPBK_01102	NBDJDPBK_01103	COG2986	COG3643	79	966	Operon	0.95
NBDJDPBK_01103	NBDJDPBK_01104	COG3643	COG1228	6	996	Operon	0.97
NBDJDPBK_01104	NBDJDPBK_01105	COG1228	COG3404	-3	969	Operon	0.97
NBDJDPBK_01105	NBDJDPBK_01106	COG3404	NA	221	NA	noOperon	1
NBDJDPBK_01106	NBDJDPBK_01107	NA	COG0736	78	NA	noOperon	0.67
NBDJDPBK_01107	NBDJDPBK_01108	COG0736	COG0063	3	767	Operon	0.98
NBDJDPBK_01108	NBDJDPBK_01109	COG0063	COG0802	167	988	Operon	0.92
NBDJDPBK_01109	NBDJDPBK_01110	COG0802	COG1214	-12	999	Operon	0.97
NBDJDPBK_01110	NBDJDPBK_01111	COG1214	COG1146	237	123	noOperon	1
NBDJDPBK_01111	NBDJDPBK_01112	COG1146	COG0674	-7	999	Operon	0.97
NBDJDPBK_01112	NBDJDPBK_01113	COG0674	COG1013	2	999	Operon	0.97
NBDJDPBK_01113	NBDJDPBK_01114	COG1013	COG1014	0	999	Operon	0.97
NBDJDPBK_01114	NBDJDPBK_01115	COG1014	COG2265	15	129	Operon	0.87
NBDJDPBK_01115	NBDJDPBK_01116	COG2265	COG0731	135	370	noOperon	0.95
NBDJDPBK_01116	NBDJDPBK_01117	COG0731	NA	105	NA	noOperon	0.87
NBDJDPBK_01118	NBDJDPBK_01119	NA	COG1011	563	NA	noOperon	1
NBDJDPBK_01119	NBDJDPBK_01120	COG1011	COG0426	34	NA	Operon	0.78
NBDJDPBK_01122	NBDJDPBK_01123	COG1884	COG2185	18	999	Operon	0.97
NBDJDPBK_01123	NBDJDPBK_01124	COG2185	ROG2119	41	NA	Operon	0.72
NBDJDPBK_01124	NBDJDPBK_01125	ROG2119	COG4799	28	NA	Operon	0.82
NBDJDPBK_01125	NBDJDPBK_01126	COG4799	COG3630	14	NA	Operon	0.89
NBDJDPBK_01126	NBDJDPBK_01127	COG3630	COG4770	35	NA	Operon	0.77
NBDJDPBK_01127	NBDJDPBK_01128	COG4770	COG1883	22	251	Operon	0.75
NBDJDPBK_01129	NBDJDPBK_01130	COG0084	COG0143	33	772	Operon	0.96
NBDJDPBK_01130	NBDJDPBK_01131	COG0143	COG0313	-10	862	Operon	0.98
NBDJDPBK_01131	NBDJDPBK_01132	COG0313	COG4123	-3	910	Operon	0.97
NBDJDPBK_01132	NBDJDPBK_01133	COG4123	COG1196	-9	181	Operon	0.93
NBDJDPBK_01133	NBDJDPBK_01134	COG1196	COG1530	-25	128	Operon	0.97
NBDJDPBK_01134	NBDJDPBK_01135	COG1530	COG5011	26	609	Operon	0.96
NBDJDPBK_01136	NBDJDPBK_01137	COG2327	COG3959	-21	326	Operon	0.96
NBDJDPBK_01137	NBDJDPBK_01138	COG3959	COG3958	-3	999	Operon	0.97
NBDJDPBK_01138	NBDJDPBK_01139	COG3958	COG2884	5	365	Operon	0.91
NBDJDPBK_01139	NBDJDPBK_01140	COG2884	COG2177	-13	999	Operon	0.97
NBDJDPBK_01140	NBDJDPBK_01141	COG2177	COG0739	-3	720	Operon	0.98
NBDJDPBK_01141	NBDJDPBK_01142	COG0739	COG0793	131	826	Operon	0.84
NBDJDPBK_01142	NBDJDPBK_01143	COG0793	COG2861	73	687	Operon	0.89
NBDJDPBK_01143	NBDJDPBK_01144	COG2861	COG0104	34	NA	Operon	0.78
NBDJDPBK_01144	NBDJDPBK_01145	COG0104	COG3660	55	NA	Operon	0.58
NBDJDPBK_01146	NBDJDPBK_01147	COG1947	COG4466	280	479	noOperon	1
NBDJDPBK_01147	NBDJDPBK_01148	COG4466	COG1881	189	NA	noOperon	1
NBDJDPBK_01148	NBDJDPBK_01149	COG1881	COG0410	15	NA	Operon	0.89
NBDJDPBK_01149	NBDJDPBK_01150	COG0410	COG0411	4	999	Operon	0.97
NBDJDPBK_01150	NBDJDPBK_01151	COG0411	COG0559	4	998	Operon	0.97
NBDJDPBK_01151	NBDJDPBK_01152	COG0559	COG0683	34	998	Operon	0.96
NBDJDPBK_01152	NBDJDPBK_01153	COG0683	COG0527	186	282	noOperon	1
NBDJDPBK_01153	NBDJDPBK_01154	COG0527	COG2171	25	893	Operon	0.97
NBDJDPBK_01154	NBDJDPBK_01155	COG2171	COG0289	-18	999	Operon	0.97
NBDJDPBK_01155	NBDJDPBK_01156	COG0289	COG0329	-15	959	Operon	0.97
NBDJDPBK_01157	NBDJDPBK_01158	COG1168	COG1708	83	NA	noOperon	0.71
NBDJDPBK_01158	NBDJDPBK_01159	COG1708	COG0668	11	NA	Operon	0.91
NBDJDPBK_01159	NBDJDPBK_01160	COG0668	COG1586	67	124	noOperon	0.6
NBDJDPBK_01164	NBDJDPBK_01165	COG1655	NA	145	NA	noOperon	0.97
NBDJDPBK_01165	NBDJDPBK_01166	NA	COG2089	264	NA	noOperon	1
NBDJDPBK_01166	NBDJDPBK_01167	COG2089	ROG4800	16	NA	Operon	0.88
NBDJDPBK_01167	NBDJDPBK_01168	ROG4800	COG0451	43	NA	Operon	0.7
NBDJDPBK_01170	NBDJDPBK_01171	COG0053	COG2414	190	NA	noOperon	1
NBDJDPBK_01171	NBDJDPBK_01172	COG2414	COG1142	-3	943	Operon	0.97
NBDJDPBK_01172	NBDJDPBK_01173	COG1142	COG1034	96	611	Operon	0.75
NBDJDPBK_01173	NBDJDPBK_01174	COG1034	COG1894	0	999	Operon	0.97
NBDJDPBK_01174	NBDJDPBK_01175	COG1894	COG1905	-25	999	Operon	0.97
NBDJDPBK_01175	NBDJDPBK_01176	COG1905	COG0697	187	162	noOperon	1
NBDJDPBK_01177	NBDJDPBK_01178	COG1414	COG2358	114	295	noOperon	0.94
NBDJDPBK_01178	NBDJDPBK_01179	COG2358	COG4666	61	998	Operon	0.96
NBDJDPBK_01179	NBDJDPBK_01180	COG4666	ROG3305	140	NA	noOperon	0.97
NBDJDPBK_01180	NBDJDPBK_01181	ROG3305	ROG1663	18	NA	Operon	0.88
NBDJDPBK_01181	NBDJDPBK_01182	ROG1663	COG0710	244	NA	noOperon	1
NBDJDPBK_01182	NBDJDPBK_01183	COG0710	COG0169	153	999	Operon	0.93
NBDJDPBK_01183	NBDJDPBK_01184	COG0169	COG4720	361	NA	noOperon	1
NBDJDPBK_01186	NBDJDPBK_01187	COG1003	COG0731	323	NA	noOperon	1
NBDJDPBK_01187	NBDJDPBK_01188	COG0731	COG1774	3	NA	Operon	0.93
NBDJDPBK_01188	NBDJDPBK_01189	COG1774	COG0489	-3	NA	Operon	0.95
NBDJDPBK_01189	NBDJDPBK_01190	COG0489	COG0489	129	NA	Operon	0.94
NBDJDPBK_01190	NBDJDPBK_01191	COG0489	ROG1890	256	NA	noOperon	1
NBDJDPBK_01192	NBDJDPBK_01193	COG0701	COG0640	34	831	Operon	0.96
NBDJDPBK_01194	NBDJDPBK_01195	COG0075	NA	45	NA	Operon	0.68
NBDJDPBK_01195	NBDJDPBK_01196	NA	COG0451	331	NA	noOperon	1
NBDJDPBK_01196	NBDJDPBK_01197	COG0451	COG4463	24	NA	Operon	0.84
NBDJDPBK_01201	NBDJDPBK_01202	ROG3584	COG1129	111	NA	noOperon	0.89
NBDJDPBK_01202	NBDJDPBK_01203	COG1129	COG1172	-7	998	Operon	0.97
NBDJDPBK_01203	NBDJDPBK_01204	COG1172	COG1172	-3	NA	Operon	0.97
NBDJDPBK_01204	NBDJDPBK_01205	COG1172	ROG0685	60	NA	Operon	0.53
NBDJDPBK_01208	NBDJDPBK_01209	COG1167	COG0486	61	NA	Operon	0.52
NBDJDPBK_01210	NBDJDPBK_01211	COG1767	COG0189	9	676	Operon	0.98
NBDJDPBK_01211	NBDJDPBK_01212	COG0189	COG3252	0	745	Operon	0.98
NBDJDPBK_01212	NBDJDPBK_01213	COG3252	COG2218	-13	999	Operon	0.97
NBDJDPBK_01214	NBDJDPBK_01215	COG0033	COG0739	6	NA	Operon	0.92
NBDJDPBK_01215	NBDJDPBK_01216	COG0739	COG1158	86	664	Operon	0.84
NBDJDPBK_01216	NBDJDPBK_01217	COG1158	COG0176	-10	983	Operon	0.97
NBDJDPBK_01217	NBDJDPBK_01218	COG0176	NA	-16	NA	Operon	0.97
NBDJDPBK_01218	NBDJDPBK_01219	NA	COG1122	378	NA	noOperon	1
NBDJDPBK_01220	NBDJDPBK_01221	COG0679	COG0695	29	455	Operon	0.89
NBDJDPBK_01221	NBDJDPBK_01222	COG0695	COG0442	25	315	Operon	0.76
NBDJDPBK_01222	NBDJDPBK_01223	COG0442	COG2110	102	456	noOperon	0.65
NBDJDPBK_01223	NBDJDPBK_01224	COG2110	COG1914	25	457	Operon	0.9
NBDJDPBK_01224	NBDJDPBK_01225	COG1914	COG2049	80	992	Operon	0.95
NBDJDPBK_01225	NBDJDPBK_01226	COG2049	COG1984	-3	999	Operon	0.97
NBDJDPBK_01227	NBDJDPBK_01228	NA	NA	-3	NA	Operon	0.95
NBDJDPBK_01228	NBDJDPBK_01229	NA	NA	-3	NA	Operon	0.95
NBDJDPBK_01229	NBDJDPBK_01230	NA	ROG4157	12	NA	Operon	0.9
NBDJDPBK_01230	NBDJDPBK_01231	ROG4157	NA	57	NA	Operon	0.56
NBDJDPBK_01231	NBDJDPBK_01232	NA	NA	-3	NA	Operon	0.95
NBDJDPBK_01232	NBDJDPBK_01233	NA	COG1328	-22	NA	Operon	0.98
NBDJDPBK_01233	NBDJDPBK_01234	COG1328	NA	-3	NA	Operon	0.95
NBDJDPBK_01235	NBDJDPBK_01236	COG0180	COG1354	77	515	Operon	0.71
NBDJDPBK_01236	NBDJDPBK_01237	COG1354	COG1386	-19	999	Operon	0.97
NBDJDPBK_01237	NBDJDPBK_01238	COG1386	COG1187	-19	925	Operon	0.98
NBDJDPBK_01238	NBDJDPBK_01239	COG1187	COG1639	32	181	Operon	0.69
NBDJDPBK_01239	NBDJDPBK_01240	COG1639	COG0283	-3	NA	Operon	0.95
NBDJDPBK_01240	NBDJDPBK_01241	COG0283	COG0204	-10	919	Operon	0.97
NBDJDPBK_01241	NBDJDPBK_01242	COG0204	COG2262	-7	203	Operon	0.92
NBDJDPBK_01242	NBDJDPBK_01243	COG2262	COG1561	76	NA	noOperon	0.65
NBDJDPBK_01244	NBDJDPBK_01245	COG0461	COG0284	3	999	Operon	0.97
NBDJDPBK_01245	NBDJDPBK_01246	COG0284	COG0167	-3	999	Operon	0.97
NBDJDPBK_01246	NBDJDPBK_01247	COG0167	COG0543	-13	985	Operon	0.97
NBDJDPBK_01247	NBDJDPBK_01248	COG0543	COG0044	-10	915	Operon	0.98
NBDJDPBK_01248	NBDJDPBK_01249	COG0044	COG0540	-3	999	Operon	0.97
NBDJDPBK_01249	NBDJDPBK_01250	COG0540	COG2065	17	999	Operon	0.97
NBDJDPBK_01250	NBDJDPBK_01251	COG2065	COG0304	361	289	noOperon	1
NBDJDPBK_01252	NBDJDPBK_01253	NA	COG1706	134	NA	noOperon	0.96
NBDJDPBK_01253	NBDJDPBK_01254	COG1706	COG2063	30	999	Operon	0.96
NBDJDPBK_01254	NBDJDPBK_01255	COG2063	COG1261	-3	999	Operon	0.97
NBDJDPBK_01255	NBDJDPBK_01256	COG1261	COG4786	4	999	Operon	0.97
NBDJDPBK_01256	NBDJDPBK_01257	COG4786	COG4786	32	NA	Operon	0.96
NBDJDPBK_01257	NBDJDPBK_01258	COG4786	COG1077	38	833	Operon	0.96
NBDJDPBK_01258	NBDJDPBK_01259	COG1077	COG0101	17	128	Operon	0.86
NBDJDPBK_01259	NBDJDPBK_01260	COG0101	COG0619	-12	633	Operon	0.98
NBDJDPBK_01262	NBDJDPBK_01263	NA	NA	13	NA	Operon	0.97
NBDJDPBK_01264	NBDJDPBK_01265	COG2104	COG0037	7	509	Operon	0.96
NBDJDPBK_01265	NBDJDPBK_01266	COG0037	COG1293	-21	345	Operon	0.96
NBDJDPBK_01268	NBDJDPBK_01269	COG1985	COG0307	0	999	Operon	0.97
NBDJDPBK_01269	NBDJDPBK_01270	COG0307	COG0108	28	999	Operon	0.97
NBDJDPBK_01270	NBDJDPBK_01271	COG0108	COG0054	51	999	Operon	0.96
NBDJDPBK_01271	NBDJDPBK_01272	COG0054	COG0172	-7	660	Operon	0.98
NBDJDPBK_01275	NBDJDPBK_01276	COG2145	COG0352	19	999	Operon	0.97
NBDJDPBK_01276	NBDJDPBK_01277	COG0352	COG0501	82	296	noOperon	0.8
NBDJDPBK_01278	NBDJDPBK_01279	COG3842	COG1178	2	978	Operon	0.97
NBDJDPBK_01279	NBDJDPBK_01280	COG1178	COG1840	-16	999	Operon	0.97
NBDJDPBK_01281	NBDJDPBK_01282	COG1344	COG1256	26	999	Operon	0.97
NBDJDPBK_01282	NBDJDPBK_01283	COG1256	ROG1512	21	NA	Operon	0.86
NBDJDPBK_01286	NBDJDPBK_01287	COG3199	COG4475	31	136	Operon	0.75
NBDJDPBK_01287	NBDJDPBK_01288	COG4475	COG1032	-3	158	Operon	0.92
NBDJDPBK_01291	NBDJDPBK_01292	COG0419	ROG2620	-7	NA	Operon	0.95
NBDJDPBK_01292	NBDJDPBK_01293	ROG2620	COG2847	8	NA	Operon	0.92
NBDJDPBK_01293	NBDJDPBK_01294	COG2847	NA	31	NA	Operon	0.8
NBDJDPBK_01296	NBDJDPBK_01297	ROG5764	COG3378	-13	NA	Operon	0.96
NBDJDPBK_01297	NBDJDPBK_01298	COG3378	NA	-58	NA	Operon	0.99
NBDJDPBK_01299	NBDJDPBK_01300	COG1902	COG0747	24	430	Operon	0.88
NBDJDPBK_01300	NBDJDPBK_01301	COG0747	COG0601	-3	981	Operon	0.97
NBDJDPBK_01301	NBDJDPBK_01302	COG0601	COG1173	-3	999	Operon	0.97
NBDJDPBK_01302	NBDJDPBK_01303	COG1173	COG1123	-3	982	Operon	0.97
NBDJDPBK_01304	NBDJDPBK_01305	COG0618	COG0858	-10	889	Operon	0.98
NBDJDPBK_01305	NBDJDPBK_01306	COG0858	COG1550	-19	681	Operon	0.99
NBDJDPBK_01306	NBDJDPBK_01307	COG1550	COG0532	-3	475	Operon	0.97
NBDJDPBK_01307	NBDJDPBK_01308	COG0532	COG2740	23	995	Operon	0.97
NBDJDPBK_01308	NBDJDPBK_01309	COG2740	COG0195	-3	972	Operon	0.97
NBDJDPBK_01310	NBDJDPBK_01311	COG0407	COG3894	180	891	Operon	0.81
NBDJDPBK_01311	NBDJDPBK_01312	COG3894	ROG0657	25	NA	Operon	0.84
NBDJDPBK_01314	NBDJDPBK_01315	COG1968	COG0595	-3	278	Operon	0.91
NBDJDPBK_01315	NBDJDPBK_01316	COG0595	COG0191	92	170	noOperon	0.87
NBDJDPBK_01317	NBDJDPBK_01318	NA	NA	16	NA	Operon	0.97
NBDJDPBK_01318	NBDJDPBK_01319	NA	ROG8137	24	NA	Operon	0.84
NBDJDPBK_01321	NBDJDPBK_01322	COG1012	COG0345	157	754	Operon	0.64
NBDJDPBK_01323	NBDJDPBK_01324	COG2987	COG1414	161	712	Operon	0.53
NBDJDPBK_01325	NBDJDPBK_01326	NA	COG2358	208	NA	noOperon	1
NBDJDPBK_01326	NBDJDPBK_01327	COG2358	COG0161	52	263	noOperon	0.55
NBDJDPBK_01328	NBDJDPBK_01329	NA	COG1980	98	NA	noOperon	0.83
NBDJDPBK_01330	NBDJDPBK_01331	COG0404	COG0509	33	999	Operon	0.96
NBDJDPBK_01331	NBDJDPBK_01332	COG0509	COG0403	0	999	Operon	0.97
NBDJDPBK_01332	NBDJDPBK_01333	COG0403	COG1003	-3	999	Operon	0.97
NBDJDPBK_01334	NBDJDPBK_01335	NA	COG0322	385	NA	noOperon	1
NBDJDPBK_01337	NBDJDPBK_01338	COG2197	NA	14	NA	Operon	0.89
NBDJDPBK_01338	NBDJDPBK_01339	NA	COG2005	22	NA	Operon	0.86
NBDJDPBK_01341	NBDJDPBK_01342	COG1737	COG0183	121	425	noOperon	0.84
NBDJDPBK_01342	NBDJDPBK_01343	COG0183	COG2057	-3	935	Operon	0.97
NBDJDPBK_01343	NBDJDPBK_01344	COG2057	COG1788	-16	999	Operon	0.97
NBDJDPBK_01344	NBDJDPBK_01345	COG1788	COG4666	47	222	noOperon	0.5
NBDJDPBK_01347	NBDJDPBK_01348	NA	COG1989	-9	NA	Operon	0.96
NBDJDPBK_01348	NBDJDPBK_01349	COG1989	COG1989	14	NA	Operon	0.97
NBDJDPBK_01351	NBDJDPBK_01352	COG0236	COG1028	26	896	Operon	0.97
NBDJDPBK_01352	NBDJDPBK_01353	COG1028	COG0331	-3	908	Operon	0.97
NBDJDPBK_01353	NBDJDPBK_01354	COG0331	COG2070	20	998	Operon	0.97
NBDJDPBK_01354	NBDJDPBK_01355	COG2070	COG0332	12	988	Operon	0.97
NBDJDPBK_01356	NBDJDPBK_01357	COG1338	ROG0210	-3	NA	Operon	0.95
NBDJDPBK_01357	NBDJDPBK_01358	ROG0210	COG3504	10	NA	Operon	0.91
NBDJDPBK_01358	NBDJDPBK_01359	COG3504	ROG5477	0	NA	Operon	0.94
NBDJDPBK_01362	NBDJDPBK_01363	COG0338	ROG2481	-7	NA	Operon	0.95
NBDJDPBK_01363	NBDJDPBK_01364	ROG2481	COG0863	0	NA	Operon	0.94
NBDJDPBK_01365	NBDJDPBK_01366	COG2053	ROG1579	-3	NA	Operon	0.95
NBDJDPBK_01366	NBDJDPBK_01367	ROG1579	COG1361	77	NA	noOperon	0.66
NBDJDPBK_01368	NBDJDPBK_01369	ROG1304	NA	65	NA	noOperon	0.53
NBDJDPBK_01369	NBDJDPBK_01370	NA	NA	-22	NA	Operon	0.98
NBDJDPBK_01371	NBDJDPBK_01372	NA	NA	28	NA	Operon	0.82
NBDJDPBK_01373	NBDJDPBK_01374	COG1925	COG3862	5	202	Operon	0.88
NBDJDPBK_01374	NBDJDPBK_01375	COG3862	COG2081	3	NA	Operon	0.93
NBDJDPBK_01375	NBDJDPBK_01376	COG2081	COG0579	-3	NA	Operon	0.95
NBDJDPBK_01376	NBDJDPBK_01377	COG0579	COG0554	71	998	Operon	0.96
NBDJDPBK_01379	NBDJDPBK_01380	NA	COG0009	63	NA	noOperon	0.51
NBDJDPBK_01381	NBDJDPBK_01382	COG1334	COG1344	138	993	Operon	0.94
NBDJDPBK_01382	NBDJDPBK_01383	COG1344	COG2604	123	996	Operon	0.94
NBDJDPBK_01384	NBDJDPBK_01385	COG0281	COG1234	15	203	Operon	0.82
NBDJDPBK_01385	NBDJDPBK_01386	COG1234	COG1335	7	349	Operon	0.89
NBDJDPBK_01388	NBDJDPBK_01389	COG2104	COG2414	5	NA	Operon	0.93
NBDJDPBK_01390	NBDJDPBK_01391	COG0834	COG0765	29	998	Operon	0.96
NBDJDPBK_01391	NBDJDPBK_01392	COG0765	COG1126	8	999	Operon	0.97
NBDJDPBK_01392	NBDJDPBK_01393	COG1126	COG0765	16	999	Operon	0.97
NBDJDPBK_01393	NBDJDPBK_01394	COG0765	COG1414	297	668	noOperon	0.98
NBDJDPBK_01396	NBDJDPBK_01397	ROG2516	COG0697	37	NA	Operon	0.75
NBDJDPBK_01397	NBDJDPBK_01398	COG0697	COG0708	35	496	Operon	0.9
NBDJDPBK_01398	NBDJDPBK_01399	COG0708	COG1408	100	194	noOperon	0.91
NBDJDPBK_01400	NBDJDPBK_01401	COG4372	NA	45	NA	Operon	0.68
NBDJDPBK_01401	NBDJDPBK_01402	NA	COG0454	3	NA	Operon	0.93
NBDJDPBK_01402	NBDJDPBK_01403	COG0454	NA	-3	NA	Operon	0.95
NBDJDPBK_01405	NBDJDPBK_01406	ROG4140	COG3666	65	NA	noOperon	0.53
NBDJDPBK_01406	NBDJDPBK_01407	COG3666	COG0192	128	547	noOperon	0.61
NBDJDPBK_01408	NBDJDPBK_01409	NA	NA	3	NA	Operon	0.93
NBDJDPBK_01409	NBDJDPBK_01410	NA	ROG7058	212	NA	noOperon	1
NBDJDPBK_01410	NBDJDPBK_01411	ROG7058	COG1961	0	NA	Operon	0.94
NBDJDPBK_01412	NBDJDPBK_01413	NA	COG0599	308	NA	noOperon	1
NBDJDPBK_01413	NBDJDPBK_01414	COG0599	COG0617	77	479	Operon	0.63
NBDJDPBK_01414	NBDJDPBK_01415	COG0617	COG1145	32	421	Operon	0.84
NBDJDPBK_01415	NBDJDPBK_01416	COG1145	COG0240	58	193	noOperon	0.61
NBDJDPBK_01417	NBDJDPBK_01418	NA	NA	19	NA	Operon	0.87
NBDJDPBK_01418	NBDJDPBK_01419	NA	NA	117	NA	noOperon	0.92
NBDJDPBK_01422	NBDJDPBK_01423	COG0329	ROG6512	30	NA	Operon	0.81
NBDJDPBK_01423	NBDJDPBK_01424	ROG6512	COG0475	36	NA	Operon	0.76
NBDJDPBK_01426	NBDJDPBK_01427	COG4883	ROG3461	104	NA	noOperon	0.86
NBDJDPBK_01427	NBDJDPBK_01428	ROG3461	COG2232	103	NA	noOperon	0.86
NBDJDPBK_01428	NBDJDPBK_01429	COG2232	COG1153	36	413	Operon	0.81
NBDJDPBK_01430	NBDJDPBK_01431	ROG2726	NA	56	NA	Operon	0.57
NBDJDPBK_01431	NBDJDPBK_01432	NA	NA	6	NA	Operon	0.92
NBDJDPBK_01433	NBDJDPBK_01434	COG1254	COG0591	147	NA	noOperon	0.98
NBDJDPBK_01434	NBDJDPBK_01435	COG0591	COG1827	128	NA	noOperon	0.95
NBDJDPBK_01437	NBDJDPBK_01438	NA	COG0455	14	NA	Operon	0.89
NBDJDPBK_01438	NBDJDPBK_01439	COG0455	COG0863	138	223	noOperon	0.98
NBDJDPBK_01439	NBDJDPBK_01440	COG0863	COG2002	6	162	Operon	0.89
NBDJDPBK_01441	NBDJDPBK_01442	COG4603	COG3845	-10	999	Operon	0.97
NBDJDPBK_01444	NBDJDPBK_01445	COG0704	COG1283	-10	505	Operon	0.98
NBDJDPBK_01446	NBDJDPBK_01447	COG1484	COG4584	-3	993	Operon	0.97
NBDJDPBK_01449	NBDJDPBK_01450	NA	NA	104	NA	Operon	0.95
NBDJDPBK_01450	NBDJDPBK_01451	NA	NA	9	NA	Operon	0.97
NBDJDPBK_01452	NBDJDPBK_01453	COG0327	NA	69	NA	noOperon	0.57
NBDJDPBK_01453	NBDJDPBK_01454	NA	COG1141	81	NA	noOperon	0.69
NBDJDPBK_01454	NBDJDPBK_01455	COG1141	COG0503	64	159	noOperon	0.63
NBDJDPBK_01457	NBDJDPBK_01458	COG0424	ROG1786	-3	NA	Operon	0.95
NBDJDPBK_01459	NBDJDPBK_01460	COG3359	COG1205	-3	778	Operon	0.98
NBDJDPBK_01461	NBDJDPBK_01462	COG1683	COG1171	-3	NA	Operon	0.95
NBDJDPBK_01463	NBDJDPBK_01464	COG1125	COG1174	14	999	Operon	0.97
NBDJDPBK_01466	NBDJDPBK_01467	ROG3606	COG0517	-7	NA	Operon	0.95
NBDJDPBK_01469	NBDJDPBK_01470	ROG7411	COG1475	7	NA	Operon	0.92
NBDJDPBK_01470	NBDJDPBK_01471	COG1475	COG1192	-24	987	Operon	0.97
NBDJDPBK_01475	NBDJDPBK_01476	ROG3206	COG1040	201	NA	noOperon	1
NBDJDPBK_01476	NBDJDPBK_01477	COG1040	COG0192	31	335	Operon	0.74
NBDJDPBK_01482	NBDJDPBK_01483	COG2801	COG2963	-3	975	Operon	0.97
