# Supplementary material for: Integrating metagenomic binning with flux balance analysis to unravel syntrophies in anaerobic CO2 methanation
Source: Microbiome. 2022 Aug 3;10:117. doi: 10.1186/s40168-022-01311-1 (PMC9347119; doi:10.1186/s40168-022-01311-1)
Supplement: Supplementary file 9 — Additional file 8: Dataset S7. Operons predicted by Operon Mapper in MAGs. Results are available at 10.6084/m9.figshare.16691878. [file 40168_2022_1311_MOESM8_ESM.zip › ORFs_coordinates_bin_6_metaspades]

118	Prodigal:2.6	CDS	674	1420	.	-	0	ID=NBDJDPBK_00001;product=Uncharacterized_protein_MJ0165
118	Prodigal:2.6	CDS	1540	3159	.	-	0	ID=NBDJDPBK_00002;product=60_kDa_chaperonin
118	Prodigal:2.6	CDS	3210	3500	.	-	0	ID=NBDJDPBK_00003;product=10_kDa_chaperonin
118	Prodigal:2.6	CDS	3699	4685	.	-	0	ID=NBDJDPBK_00004;product=tRNA_N6-adenosine_threonylcarbamoyltransferase
118	Prodigal:2.6	CDS	4886	5431	.	-	0	ID=NBDJDPBK_00005;product='hypothetical protein'
118	Prodigal:2.6	CDS	5428	6315	.	-	0	ID=NBDJDPBK_00006;product=33_kDa_chaperonin
118	Prodigal:2.6	CDS	6317	7864	.	-	0	ID=NBDJDPBK_00007;product=Putative_lipid_II_flippase_MurJ
118	Prodigal:2.6	CDS	7935	8390	.	+	0	ID=NBDJDPBK_00008;product='hypothetical protein'
118	Prodigal:2.6	CDS	8380	9105	.	-	0	ID=NBDJDPBK_00009;product=Lipopolysaccharide_export_system_ATP-binding_protein_LptB
118	Prodigal:2.6	CDS	9114	9962	.	-	0	ID=NBDJDPBK_00010;product='hypothetical protein'
118	Prodigal:2.6	CDS	9988	10986	.	-	0	ID=NBDJDPBK_00011;product=Aspartate-semialdehyde_dehydrogenase
118	Prodigal:2.6	CDS	10988	12238	.	-	0	ID=NBDJDPBK_00012;product=Aspartokinase
118	Prodigal:2.6	CDS	12220	13176	.	-	0	ID=NBDJDPBK_00013;product=Homoserine_kinase
118	Prodigal:2.6	CDS	13170	14213	.	-	0	ID=NBDJDPBK_00014;product=Threonine_synthase
118	Prodigal:2.6	CDS	14603	14761	.	-	0	ID=NBDJDPBK_00015;product=Rubredoxin
118	Prodigal:2.6	CDS	14854	15831	.	-	0	ID=NBDJDPBK_00016;product=Phosphoribosylformylglycinamidine_synthase_subunit_PurL
118	Prodigal:2.6	CDS	15839	16372	.	-	0	ID=NBDJDPBK_00017;product=Uncharacterized_protein_HI_0882
118	Prodigal:2.6	CDS	16374	17159	.	-	0	ID=NBDJDPBK_00018;product=tRNA_(adenine(57)-N(1)/adenine(58)-N(1))-methyltransferase_TrmI
118	Prodigal:2.6	CDS	17165	19093	.	-	0	ID=NBDJDPBK_00019;product=Putative_transketolase_N-terminal_section
118	Prodigal:2.6	CDS	19317	20435	.	-	0	ID=NBDJDPBK_00020;product=Alanine_dehydrogenase
118	Prodigal:2.6	CDS	20517	21632	.	-	0	ID=NBDJDPBK_00021;product=Alanine_racemase
118	Prodigal:2.6	CDS	21700	23076	.	-	0	ID=NBDJDPBK_00022;product=Sodium/alanine_symporter_AgcS
118	Prodigal:2.6	CDS	23676	25052	.	-	0	ID=NBDJDPBK_00023;product=Sodium/alanine_symporter_AgcS
118	Prodigal:2.6	CDS	25306	26463	.	-	0	ID=NBDJDPBK_00024;product=Glycine/sarcosine/betaine_reductase_complex_component_C_subunit_alpha
118	Prodigal:2.6	CDS	26484	28034	.	-	0	ID=NBDJDPBK_00025;product=Glycine/sarcosine/betaine_reductase_complex_component_C_subunit_beta
118	Prodigal:2.6	CDS	28141	28371	.	-	0	ID=NBDJDPBK_00026;product=Glycine_reductase_complex_component_B_subunit_gamma
118	Prodigal:2.6	CDS	28402	29448	.	-	0	ID=NBDJDPBK_00027;product=Glycine_reductase_complex_component_B_subunit_gamma
118	Prodigal:2.6	CDS	29474	29806	.	-	0	ID=NBDJDPBK_00028;product=Glycine/sarcosine/betaine_reductase_complex_component_A
118	Prodigal:2.6	CDS	29822	29959	.	-	0	ID=NBDJDPBK_00029;product=Glycine/sarcosine/betaine_reductase_complex_component_A
118	Prodigal:2.6	CDS	29985	31274	.	-	0	ID=NBDJDPBK_00030;product=Glycine_reductase_complex_component_B_subunits_alpha_and_beta
118	Prodigal:2.6	CDS	31311	31631	.	-	0	ID=NBDJDPBK_00031;product=Thioredoxin
118	Prodigal:2.6	CDS	31615	32031	.	-	0	ID=NBDJDPBK_00032;product='hypothetical protein'
118	Prodigal:2.6	CDS	32334	33314	.	-	0	ID=NBDJDPBK_00033;product=Hydrogenase_isoenzymes_formation_protein_HypE
118	Prodigal:2.6	CDS	33311	34399	.	-	0	ID=NBDJDPBK_00034;product=Hydrogenase_expression/formation_protein_hypD2
118	Prodigal:2.6	CDS	34377	34613	.	-	0	ID=NBDJDPBK_00035;product=Probable_hydrogenase_expression/formation_protein_HypC
118	Prodigal:2.6	CDS	34757	35563	.	-	0	ID=NBDJDPBK_00036;product=Uncharacterized_protein_ymdB
118	Prodigal:2.6	CDS	35574	37112	.	-	0	ID=NBDJDPBK_00037;product=Ribonuclease_Y
118	Prodigal:2.6	CDS	37474	37584	.	-	0	ID=NBDJDPBK_00038;product='hypothetical protein'
118	Prodigal:2.6	CDS	37581	39104	.	-	0	ID=NBDJDPBK_00039;product=Uncharacterized_sodium-dependent_transporter_MJ1319
118	Prodigal:2.6	CDS	39195	40553	.	-	0	ID=NBDJDPBK_00040;product=Uncharacterized_sodium-dependent_transporter_YhdH
118	Prodigal:2.6	CDS	40678	42768	.	-	0	ID=NBDJDPBK_00041;product=ATP-dependent_DNA_helicase_RecG
118	Prodigal:2.6	CDS	42755	43219	.	-	0	ID=NBDJDPBK_00042;product='hypothetical protein'
118	Prodigal:2.6	CDS	43212	43601	.	-	0	ID=NBDJDPBK_00043;product='hypothetical protein'
118	Prodigal:2.6	CDS	43632	44336	.	-	0	ID=NBDJDPBK_00044;product=UPF0001_protein_aq_274
118	Prodigal:2.6	CDS	44330	45256	.	-	0	ID=NBDJDPBK_00045;product='hypothetical protein'
118	Prodigal:2.6	CDS	45279	47498	.	-	0	ID=NBDJDPBK_00046;product=Vitamin_B12-dependent_ribonucleoside-diphosphate_reductase
118	Prodigal:2.6	CDS	47499	48197	.	-	0	ID=NBDJDPBK_00047;product=Phosphoglycolate_phosphatase
118	Prodigal:2.6	CDS	48232	49200	.	-	0	ID=NBDJDPBK_00048;product=Glyoxylate_reductase
118	Prodigal:2.6	CDS	49197	49592	.	-	0	ID=NBDJDPBK_00049;product=Putative_6-carboxy-5678-tetrahydropterin_synthase
118	Prodigal:2.6	CDS	49589	50566	.	-	0	ID=NBDJDPBK_00050;product=UPF0759_protein_YunF
118	Prodigal:2.6	CDS	50664	52007	.	-	0	ID=NBDJDPBK_00051;product=Replicative_DNA_helicase
118	Prodigal:2.6	CDS	52013	52456	.	-	0	ID=NBDJDPBK_00052;product=50S_ribosomal_protein_L9
118	Prodigal:2.6	CDS	52463	53419	.	-	0	ID=NBDJDPBK_00053;product='hypothetical protein'
118	Prodigal:2.6	CDS	53494	53724	.	-	0	ID=NBDJDPBK_00054;product=30S_ribosomal_protein_S18
118	Prodigal:2.6	CDS	53750	54223	.	-	0	ID=NBDJDPBK_00055;product=Single-stranded_DNA-binding_protein_1
118	Prodigal:2.6	CDS	54236	54520	.	-	0	ID=NBDJDPBK_00056;product=30S_ribosomal_protein_S6
118	Prodigal:2.6	CDS	54688	54984	.	-	0	ID=NBDJDPBK_00057;product='hypothetical protein'
118	Prodigal:2.6	CDS	54985	56664	.	-	0	ID=NBDJDPBK_00058;product=Arginine--tRNA_ligase
118	Prodigal:2.6	CDS	56681	58558	.	-	0	ID=NBDJDPBK_00059;product='hypothetical protein'
118	Prodigal:2.6	CDS	58562	61249	.	-	0	ID=NBDJDPBK_00060;product=Protein_translocase_subunit_SecA
118	Prodigal:2.6	CDS	61392	62615	.	-	0	ID=NBDJDPBK_00061;product=Uncharacterized_metallohydrolase_MJ0457
118	Prodigal:2.6	CDS	62640	63215	.	-	0	ID=NBDJDPBK_00062;product=CDP-diacylglycerol--glycerol-3-phosphate_3-phosphatidyltransferase
118	Prodigal:2.6	CDS	63208	63912	.	-	0	ID=NBDJDPBK_00063;product=High-affinity_branched-chain_amino_acid_transport_ATP-binding_protein_BraG
118	Prodigal:2.6	CDS	63899	64732	.	-	0	ID=NBDJDPBK_00064;product=High-affinity_branched-chain_amino_acid_transport_ATP-binding_protein_LivG
118	Prodigal:2.6	CDS	64689	65732	.	-	0	ID=NBDJDPBK_00065;product=High-affinity_branched-chain_amino_acid_transport_system_permease_protein_BraE
118	Prodigal:2.6	CDS	65732	66625	.	-	0	ID=NBDJDPBK_00066;product=High-affinity_branched-chain_amino_acid_transport_system_permease_protein_LivH
118	Prodigal:2.6	CDS	66715	67860	.	-	0	ID=NBDJDPBK_00067;product=Leucine-_isoleucine-_valine-_threonine-_and_alanine-binding_protein
118	Prodigal:2.6	CDS	68068	69249	.	-	0	ID=NBDJDPBK_00068;product=8-amino-7-oxononanoate_synthase
118	Prodigal:2.6	CDS	69281	69970	.	-	0	ID=NBDJDPBK_00069;product=Putative_glycyl-radical_enzyme_activating_enzyme_MJ1227
118	Prodigal:2.6	CDS	69958	72081	.	-	0	ID=NBDJDPBK_00070;product=Uncharacterized_protein_MJ0832
118	Prodigal:2.6	CDS	72102	72557	.	-	0	ID=NBDJDPBK_00071;product=Transcriptional_repressor_NrdR
118	Prodigal:2.6	CDS	72838	73011	.	-	0	ID=NBDJDPBK_00072;product=30S_ribosomal_protein_S21
118	Prodigal:2.6	CDS	73044	73385	.	-	0	ID=NBDJDPBK_00073;product=Uncharacterized_HIT-like_protein_aq_141
118	Prodigal:2.6	CDS	73417	74328	.	-	0	ID=NBDJDPBK_00074;product='hypothetical protein'
118	Prodigal:2.6	CDS	74325	75914	.	-	0	ID=NBDJDPBK_00075;product=Chaperone_protein_DnaK
118	Prodigal:2.6	CDS	75951	77003	.	-	0	ID=NBDJDPBK_00076;product=N(4)-bis(aminopropyl)spermidine_synthase
118	Prodigal:2.6	CDS	77032	78381	.	-	0	ID=NBDJDPBK_00077;product=Threonylcarbamoyladenosine_tRNA_methylthiotransferase_MtaB
118	Prodigal:2.6	CDS	78369	79112	.	-	0	ID=NBDJDPBK_00078;product=Ribosomal_RNA_small_subunit_methyltransferase_E
118	Prodigal:2.6	CDS	79084	79950	.	-	0	ID=NBDJDPBK_00079;product=Ribosomal_protein_L11_methyltransferase
118	Prodigal:2.6	CDS	80126	81256	.	-	0	ID=NBDJDPBK_00080;product=Chaperone_protein_DnaJ
118	Prodigal:2.6	CDS	81270	83114	.	-	0	ID=NBDJDPBK_00081;product=Chaperone_protein_DnaK
118	Prodigal:2.6	CDS	83107	83733	.	-	0	ID=NBDJDPBK_00082;product=Protein_GrpE
118	Prodigal:2.6	CDS	83760	84632	.	-	0	ID=NBDJDPBK_00083;product=Heat-inducible_transcription_repressor_HrcA
133	Prodigal:2.6	CDS	162	1151	.	-	0	ID=NBDJDPBK_00084;product=Uncharacterized_protein_MJ0808
133	Prodigal:2.6	CDS	1148	1705	.	-	0	ID=NBDJDPBK_00085;product=Protein_TM_1551
133	Prodigal:2.6	CDS	1725	2510	.	-	0	ID=NBDJDPBK_00086;product=Protein_TTE1956
133	Prodigal:2.6	CDS	2529	3473	.	-	0	ID=NBDJDPBK_00087;product=S-adenosylmethionine:tRNA_ribosyltransferase-isomerase
133	Prodigal:2.6	CDS	3595	5001	.	-	0	ID=NBDJDPBK_00088;product=Uncharacterized_protein_BHWA1_00569
133	Prodigal:2.6	CDS	5027	5251	.	-	0	ID=NBDJDPBK_00089;product='hypothetical protein'
133	Prodigal:2.6	CDS	5281	6321	.	-	0	ID=NBDJDPBK_00090;product=Holliday_junction_ATP-dependent_DNA_helicase_RuvB
133	Prodigal:2.6	CDS	6341	6937	.	-	0	ID=NBDJDPBK_00091;product=Holliday_junction_ATP-dependent_DNA_helicase_RuvA
133	Prodigal:2.6	CDS	6957	7451	.	-	0	ID=NBDJDPBK_00092;product=Crossover_junction_endodeoxyribonuclease_RuvC
133	Prodigal:2.6	CDS	7458	8210	.	-	0	ID=NBDJDPBK_00093;product=Probable_transcriptional_regulatory_protein_Hore_12350
133	Prodigal:2.6	CDS	8180	8311	.	-	0	ID=NBDJDPBK_00094;product='hypothetical protein'
133	Prodigal:2.6	CDS	8265	9011	.	-	0	ID=NBDJDPBK_00095;product=NH(3)-dependent_NAD(+)_synthetase
133	Prodigal:2.6	CDS	9124	10848	.	+	0	ID=NBDJDPBK_00096;product=Uncharacterized_protein_AF_0243
133	Prodigal:2.6	CDS	10845	11393	.	-	0	ID=NBDJDPBK_00097;product='hypothetical protein'
133	Prodigal:2.6	CDS	11433	11837	.	+	0	ID=NBDJDPBK_00098;product=Putative_nickel-responsive_regulator
133	Prodigal:2.6	CDS	11926	12948	.	-	0	ID=NBDJDPBK_00099;product=Ornithine_carbamoyltransferase
133	Prodigal:2.6	CDS	12899	14131	.	-	0	ID=NBDJDPBK_00100;product=Arginine_deiminase
133	Prodigal:2.6	CDS	14273	14692	.	-	0	ID=NBDJDPBK_00101;product=S-adenosylmethionine_decarboxylase_proenzyme
133	Prodigal:2.6	CDS	14682	15539	.	-	0	ID=NBDJDPBK_00102;product=Agmatinase
133	Prodigal:2.6	CDS	15536	16411	.	-	0	ID=NBDJDPBK_00103;product=Polyamine_aminopropyltransferase
133	Prodigal:2.6	CDS	16415	16900	.	-	0	ID=NBDJDPBK_00104;product=Pyruvoyl-dependent_arginine_decarboxylase
133	Prodigal:2.6	CDS	17168	19438	.	+	0	ID=NBDJDPBK_00105;product=Penicillin-binding_protein_1A
133	Prodigal:2.6	CDS	19413	20477	.	-	0	ID=NBDJDPBK_00106;product=Deoxyguanosinetriphosphate_triphosphohydrolase-like_protein
133	Prodigal:2.6	CDS	20490	21290	.	-	0	ID=NBDJDPBK_00107;product=Putative_pyruvate_phosphate_dikinase_regulatory_protein
133	Prodigal:2.6	CDS	21305	23374	.	-	0	ID=NBDJDPBK_00108;product=Glycine--tRNA_ligase_beta_subunit
133	Prodigal:2.6	CDS	23403	24284	.	-	0	ID=NBDJDPBK_00109;product=Glycine--tRNA_ligase_alpha_subunit
133	Prodigal:2.6	CDS	24328	25008	.	-	0	ID=NBDJDPBK_00110;product=DNA_repair_protein_RecO
133	Prodigal:2.6	CDS	25070	26377	.	-	0	ID=NBDJDPBK_00111;product=UPF0053_protein_HI_0107
133	Prodigal:2.6	CDS	26383	26880	.	-	0	ID=NBDJDPBK_00112;product=Endoribonuclease_YbeY
133	Prodigal:2.6	CDS	26903	28936	.	-	0	ID=NBDJDPBK_00113;product=Cyclic-di-AMP_phosphodiesterase_PgpH
133	Prodigal:2.6	CDS	28890	29918	.	-	0	ID=NBDJDPBK_00114;product=PhoH-like_protein
133	Prodigal:2.6	CDS	29945	30187	.	-	0	ID=NBDJDPBK_00115;product='hypothetical protein'
133	Prodigal:2.6	CDS	30222	31673	.	-	0	ID=NBDJDPBK_00116;product=Pyruvate_carboxylase_subunit_B
133	Prodigal:2.6	CDS	31680	32498	.	-	0	ID=NBDJDPBK_00117;product=Nucleoside_triphosphate_pyrophosphohydrolase
133	Prodigal:2.6	CDS	32477	35626	.	-	0	ID=NBDJDPBK_00118;product=Transcription-repair-coupling_factor
133	Prodigal:2.6	CDS	35633	36211	.	-	0	ID=NBDJDPBK_00119;product=Peptidyl-tRNA_hydrolase
133	Prodigal:2.6	CDS	36221	36901	.	-	0	ID=NBDJDPBK_00120;product=50S_ribosomal_protein_L25
133	Prodigal:2.6	CDS	37046	38014	.	-	0	ID=NBDJDPBK_00121;product=Ribose-phosphate_pyrophosphokinase
133	Prodigal:2.6	CDS	38014	39417	.	-	0	ID=NBDJDPBK_00122;product=Bifunctional_protein_GlmU
133	Aragorn:1.2	tRNA	39485	39560	.	-	.	ID=NBDJDPBK_00123;product='tRNA'
133	Prodigal:2.6	CDS	39722	40138	.	+	0	ID=NBDJDPBK_00124;product='hypothetical protein'
133	Prodigal:2.6	CDS	40107	40394	.	+	0	ID=NBDJDPBK_00125;product='hypothetical protein'
133	Prodigal:2.6	CDS	40473	41342	.	-	0	ID=NBDJDPBK_00126;product=Probable_UTP--glucose-1-phosphate_uridylyltransferase_YngB
133	Prodigal:2.6	CDS	41358	42737	.	-	0	ID=NBDJDPBK_00127;product=Phosphoglucosamine_mutase
133	Prodigal:2.6	CDS	42790	43998	.	-	0	ID=NBDJDPBK_00128;product='hypothetical protein'
133	Prodigal:2.6	CDS	43979	44815	.	-	0	ID=NBDJDPBK_00129;product=Cyclic_di-AMP_synthase_CdaA
133	Prodigal:2.6	CDS	44812	45894	.	-	0	ID=NBDJDPBK_00130;product=Ornithine_racemase
133	Prodigal:2.6	CDS	45916	46758	.	-	0	ID=NBDJDPBK_00131;product=Probable_endonuclease_4
133	Prodigal:2.6	CDS	46766	47437	.	-	0	ID=NBDJDPBK_00132;product=Uncharacterized_Nudix_hydrolase_NudL
133	Prodigal:2.6	CDS	47472	49256	.	-	0	ID=NBDJDPBK_00133;product=Pyruvate_kinase
133	Prodigal:2.6	CDS	49317	52730	.	-	0	ID=NBDJDPBK_00134;product=DNA_polymerase_III_subunit_alpha
133	Prodigal:2.6	CDS	52723	54426	.	-	0	ID=NBDJDPBK_00135;product=DNA_polymerase_III_subunit_gamma/tau
133	Prodigal:2.6	CDS	54493	55539	.	-	0	ID=NBDJDPBK_00136;product=Protease_HtpX_homolog
133	Prodigal:2.6	CDS	55625	56101	.	-	0	ID=NBDJDPBK_00137;product='hypothetical protein'
133	Prodigal:2.6	CDS	56058	56510	.	-	0	ID=NBDJDPBK_00138;product='hypothetical protein'
133	Prodigal:2.6	CDS	56573	57133	.	-	0	ID=NBDJDPBK_00139;product=Protein-arginine-phosphatase
133	Prodigal:2.6	CDS	57136	57246	.	-	0	ID=NBDJDPBK_00140;product='hypothetical protein'
133	Prodigal:2.6	CDS	57259	58209	.	-	0	ID=NBDJDPBK_00141;product=1-phosphofructokinase
133	Prodigal:2.6	CDS	58292	59467	.	-	0	ID=NBDJDPBK_00142;product=Thioredoxin_reductase
133	Prodigal:2.6	CDS	59495	60349	.	-	0	ID=NBDJDPBK_00143;product=Release_factor_glutamine_methyltransferase
133	Prodigal:2.6	CDS	60356	61432	.	-	0	ID=NBDJDPBK_00144;product=Peptide_chain_release_factor_1
133	Prodigal:2.6	CDS	61469	62221	.	-	0	ID=NBDJDPBK_00145;product=Flavin-dependent_thymidylate_synthase
133	Prodigal:2.6	CDS	62160	62390	.	-	0	ID=NBDJDPBK_00146;product=50S_ribosomal_protein_L31
133	Prodigal:2.6	CDS	62505	63020	.	-	0	ID=NBDJDPBK_00147;product='hypothetical protein'
133	Prodigal:2.6	CDS	63168	64133	.	+	0	ID=NBDJDPBK_00148;product=31_kDa_immunogenic_protein
133	Prodigal:2.6	CDS	64266	65933	.	-	0	ID=NBDJDPBK_00149;product=Formate--tetrahydrofolate_ligase
133	Prodigal:2.6	CDS	65970	66971	.	-	0	ID=NBDJDPBK_00150;product=Fructose-16-bisphosphatase_class_2
133	Prodigal:2.6	CDS	66987	68276	.	-	0	ID=NBDJDPBK_00151;product=Adenylosuccinate_lyase
133	Prodigal:2.6	CDS	68273	68797	.	-	0	ID=NBDJDPBK_00152;product='hypothetical protein'
133	Prodigal:2.6	CDS	68775	69446	.	-	0	ID=NBDJDPBK_00153;product='hypothetical protein'
133	Prodigal:2.6	CDS	69472	70386	.	-	0	ID=NBDJDPBK_00154;product=Signal_recognition_particle_receptor_FtsY
133	Prodigal:2.6	CDS	70405	71478	.	-	0	ID=NBDJDPBK_00155;product=Stage_0_sporulation_protein_YaaT
133	Prodigal:2.6	CDS	71453	72217	.	-	0	ID=NBDJDPBK_00156;product=DNA_polymerase_III_subunit_delta'
133	Prodigal:2.6	CDS	72193	72630	.	-	0	ID=NBDJDPBK_00157;product='hypothetical protein'
133	Prodigal:2.6	CDS	72620	73240	.	-	0	ID=NBDJDPBK_00158;product=Thymidylate_kinase
133	Prodigal:2.6	CDS	73237	74598	.	-	0	ID=NBDJDPBK_00159;product='hypothetical protein'
133	Prodigal:2.6	CDS	74595	75362	.	-	0	ID=NBDJDPBK_00160;product=Sulfate/thiosulfate_import_ATP-binding_protein_cysA
133	Prodigal:2.6	CDS	75362	76141	.	-	0	ID=NBDJDPBK_00161;product=Probable_ABC_transporter_permease_protein_slr1045
133	Prodigal:2.6	CDS	76171	77940	.	-	0	ID=NBDJDPBK_00162;product='hypothetical protein'
133	Prodigal:2.6	CDS	77943	78851	.	-	0	ID=NBDJDPBK_00163;product=Peptide_chain_release_factor_2
133	Prodigal:2.6	CDS	79162	79941	.	+	0	ID=NBDJDPBK_00164;product=Bifunctional_ligase/repressor_BirA
179	RNAmmer:1.2	rRNA	417	531	.	+	.	ID=NBDJDPBK_00165;product='rRNA'
179	Prodigal:2.6	CDS	681	1697	.	+	0	ID=NBDJDPBK_00166;product=Homoserine_dehydrogenase
179	Prodigal:2.6	CDS	1706	2260	.	+	0	ID=NBDJDPBK_00167;product=Phosphodiesterase_YfcE
179	Prodigal:2.6	CDS	2278	2778	.	+	0	ID=NBDJDPBK_00168;product=Chemotaxis_protein_CheW
179	Prodigal:2.6	CDS	2785	3675	.	+	0	ID=NBDJDPBK_00169;product=5'-3'_exoribonuclease
179	Prodigal:2.6	CDS	3598	4317	.	-	0	ID=NBDJDPBK_00170;product=Sulfurtransferase_FdhD
179	Prodigal:2.6	CDS	4527	5555	.	+	0	ID=NBDJDPBK_00171;product=Low_specificity_L-threonine_aldolase
179	Prodigal:2.6	CDS	5540	6916	.	+	0	ID=NBDJDPBK_00172;product=Metalloprotease_MJ0996
179	Prodigal:2.6	CDS	6942	8501	.	+	0	ID=NBDJDPBK_00173;product=N-acetylmuramoyl-L-alanine_amidase_AmiA
179	Prodigal:2.6	CDS	8523	9146	.	+	0	ID=NBDJDPBK_00174;product='hypothetical protein'
179	Prodigal:2.6	CDS	9228	9827	.	+	0	ID=NBDJDPBK_00175;product=Non-canonical_purine_NTP_pyrophosphatase
179	Prodigal:2.6	CDS	10020	10253	.	+	0	ID=NBDJDPBK_00176;product='hypothetical protein'
179	Prodigal:2.6	CDS	10260	11294	.	+	0	ID=NBDJDPBK_00177;product=Putative_nicotinate_phosphoribosyltransferase
179	Prodigal:2.6	CDS	11506	11943	.	+	0	ID=NBDJDPBK_00178;product=50S_ribosomal_protein_L13
179	Prodigal:2.6	CDS	12128	12523	.	+	0	ID=NBDJDPBK_00179;product=30S_ribosomal_protein_S9
179	Prodigal:2.6	CDS	12888	13448	.	+	0	ID=NBDJDPBK_00180;product=HTH-type_transcriptional_regulator_SrpR
179	Prodigal:2.6	CDS	13487	14821	.	+	0	ID=NBDJDPBK_00181;product='hypothetical protein'
179	Prodigal:2.6	CDS	14818	15969	.	+	0	ID=NBDJDPBK_00182;product=Macrolide_export_protein_MacA
179	Prodigal:2.6	CDS	15966	19070	.	+	0	ID=NBDJDPBK_00183;product=Nodulation_protein_NolG
179	Prodigal:2.6	CDS	19067	19363	.	+	0	ID=NBDJDPBK_00184;product='hypothetical protein'
179	Aragorn:1.2	tRNA	19411	19486	.	+	.	ID=NBDJDPBK_00185;product='tRNA'
179	Prodigal:2.6	CDS	19673	20770	.	+	0	ID=NBDJDPBK_00186;product='hypothetical protein'
179	Prodigal:2.6	CDS	20880	21659	.	+	0	ID=NBDJDPBK_00187;product=Type_4_prepilin-like_proteins_leader_peptide-processing_enzyme
179	Prodigal:2.6	CDS	21588	22463	.	-	0	ID=NBDJDPBK_00188;product='hypothetical protein'
179	Prodigal:2.6	CDS	22460	24178	.	-	0	ID=NBDJDPBK_00189;product=Phosphoenolpyruvate-protein_phosphotransferase
179	Prodigal:2.6	CDS	24268	24996	.	+	0	ID=NBDJDPBK_00190;product=Probable_2-phosphosulfolactate_phosphatase
179	Prodigal:2.6	CDS	25239	26144	.	-	0	ID=NBDJDPBK_00191;product='hypothetical protein'
179	Prodigal:2.6	CDS	26194	27468	.	-	0	ID=NBDJDPBK_00192;product=Glucose-1-phosphate_adenylyltransferase
179	Prodigal:2.6	CDS	27642	29138	.	-	0	ID=NBDJDPBK_00193;product=Glycogen_synthase
179	Prodigal:2.6	CDS	29183	30943	.	-	0	ID=NBDJDPBK_00194;product=Maltodextrin_phosphorylase
179	Prodigal:2.6	CDS	31138	31506	.	+	0	ID=NBDJDPBK_00195;product='hypothetical protein'
179	Prodigal:2.6	CDS	31508	31942	.	+	0	ID=NBDJDPBK_00196;product=Anti-sigma_F_factor
179	Prodigal:2.6	CDS	31948	33264	.	+	0	ID=NBDJDPBK_00197;product='hypothetical protein'
179	Prodigal:2.6	CDS	33264	33599	.	+	0	ID=NBDJDPBK_00198;product='hypothetical protein'
179	Prodigal:2.6	CDS	33631	34353	.	+	0	ID=NBDJDPBK_00199;product='hypothetical protein'
179	Prodigal:2.6	CDS	34449	34919	.	+	0	ID=NBDJDPBK_00200;product=NADH-quinone_oxidoreductase_subunit_E
179	Prodigal:2.6	CDS	34926	35504	.	+	0	ID=NBDJDPBK_00201;product='hypothetical protein'
179	Prodigal:2.6	CDS	35491	35862	.	+	0	ID=NBDJDPBK_00202;product='hypothetical protein'
179	Prodigal:2.6	CDS	35875	37668	.	+	0	ID=NBDJDPBK_00203;product=NADP-reducing_hydrogenase_subunit_HndC
179	Prodigal:2.6	CDS	37690	39768	.	+	0	ID=NBDJDPBK_00204;product=NADH-quinone_oxidoreductase_subunit_G_2
179	Prodigal:2.6	CDS	39793	40332	.	+	0	ID=NBDJDPBK_00205;product=F420-non-reducing_hydrogenase_subunit_G
179	Prodigal:2.6	CDS	40353	41780	.	+	0	ID=NBDJDPBK_00206;product=NAD-reducing_hydrogenase_HoxS_subunit_beta
179	Prodigal:2.6	CDS	41787	42242	.	+	0	ID=NBDJDPBK_00207;product='hypothetical protein'
179	Prodigal:2.6	CDS	42486	43457	.	+	0	ID=NBDJDPBK_00208;product=Phosphatase_Ta0845
179	Prodigal:2.6	CDS	43454	44815	.	+	0	ID=NBDJDPBK_00209;product=Uncharacterized_AAA_domain-containing_protein_MT2636
179	Prodigal:2.6	CDS	44855	45631	.	-	0	ID=NBDJDPBK_00210;product='hypothetical protein'
179	Prodigal:2.6	CDS	45642	46325	.	-	0	ID=NBDJDPBK_00211;product=Probable_D-xylose_utilization_operon_transcriptional_repressor
179	Prodigal:2.6	CDS	46519	46935	.	-	0	ID=NBDJDPBK_00212;product='hypothetical protein'
179	Prodigal:2.6	CDS	47001	47252	.	+	0	ID=NBDJDPBK_00213;product='hypothetical protein'
179	Prodigal:2.6	CDS	47228	47689	.	+	0	ID=NBDJDPBK_00214;product='hypothetical protein'
179	Prodigal:2.6	CDS	47711	48865	.	+	0	ID=NBDJDPBK_00215;product=Aspartate_aminotransferase
179	Prodigal:2.6	CDS	49309	50166	.	+	0	ID=NBDJDPBK_00216;product=Tungstate-binding_protein_TupA
179	Prodigal:2.6	CDS	50314	51012	.	+	0	ID=NBDJDPBK_00217;product=Tungstate_uptake_system_permease_protein_TupB
179	Prodigal:2.6	CDS	51009	52031	.	+	0	ID=NBDJDPBK_00218;product=Tungstate_uptake_system_ATP-binding_protein_TupC
179	Prodigal:2.6	CDS	52068	53714	.	+	0	ID=NBDJDPBK_00219;product=Uridine_kinase
179	Prodigal:2.6	CDS	53756	54442	.	+	0	ID=NBDJDPBK_00220;product='hypothetical protein'
179	Prodigal:2.6	CDS	54496	54663	.	+	0	ID=NBDJDPBK_00221;product='hypothetical protein'
179	Prodigal:2.6	CDS	54838	55686	.	+	0	ID=NBDJDPBK_00222;product=Catabolite_control_protein_A
179	Prodigal:2.6	CDS	55723	56715	.	+	0	ID=NBDJDPBK_00223;product=Uncharacterized_ABC_transporter_permease_protein_YvrB
179	Prodigal:2.6	CDS	56729	57517	.	+	0	ID=NBDJDPBK_00224;product=Uncharacterized_ABC_transporter_ATP-binding_protein_MJ0089
179	Prodigal:2.6	CDS	57602	59563	.	-	0	ID=NBDJDPBK_00225;product=Ferrous_iron_transport_protein_B
179	Prodigal:2.6	CDS	59569	59847	.	-	0	ID=NBDJDPBK_00226;product='hypothetical protein'
179	Prodigal:2.6	CDS	59993	61492	.	-	0	ID=NBDJDPBK_00227;product='hypothetical protein'
179	Prodigal:2.6	CDS	61719	62168	.	+	0	ID=NBDJDPBK_00228;product=RNA_pyrophosphohydrolase
179	Prodigal:2.6	CDS	62203	63297	.	+	0	ID=NBDJDPBK_00229;product=Ribosome-binding_ATPase_YchF
194	Prodigal:2.6	CDS	162	1343	.	-	0	ID=NBDJDPBK_00230;product='hypothetical protein'
194	Prodigal:2.6	CDS	1950	2261	.	+	0	ID=NBDJDPBK_00231;product='hypothetical protein'
194	Prodigal:2.6	CDS	2251	3690	.	+	0	ID=NBDJDPBK_00232;product='hypothetical protein'
194	Prodigal:2.6	CDS	3687	5261	.	+	0	ID=NBDJDPBK_00233;product=3'3'-cGAMP-specific_phosphodiesterase_3
194	Prodigal:2.6	CDS	5295	5708	.	+	0	ID=NBDJDPBK_00234;product='hypothetical protein'
194	Prodigal:2.6	CDS	5705	6958	.	+	0	ID=NBDJDPBK_00235;product=Modification_methylase_BamHII
194	Prodigal:2.6	CDS	6906	7343	.	+	0	ID=NBDJDPBK_00236;product='hypothetical protein'
194	Prodigal:2.6	CDS	7405	7821	.	+	0	ID=NBDJDPBK_00237;product='hypothetical protein'
194	Prodigal:2.6	CDS	7873	8319	.	+	0	ID=NBDJDPBK_00238;product='hypothetical protein'
194	Prodigal:2.6	CDS	8322	9008	.	+	0	ID=NBDJDPBK_00239;product='hypothetical protein'
194	Prodigal:2.6	CDS	9050	9202	.	+	0	ID=NBDJDPBK_00240;product='hypothetical protein'
194	Prodigal:2.6	CDS	9260	10360	.	+	0	ID=NBDJDPBK_00241;product=Putative_transposase_in_snaA-snaB_intergenic_region
194	Prodigal:2.6	CDS	10454	10885	.	+	0	ID=NBDJDPBK_00242;product='hypothetical protein'
194	Prodigal:2.6	CDS	10908	11063	.	+	0	ID=NBDJDPBK_00243;product='hypothetical protein'
194	Prodigal:2.6	CDS	11060	11473	.	+	0	ID=NBDJDPBK_00244;product='hypothetical protein'
194	Prodigal:2.6	CDS	11511	11660	.	+	0	ID=NBDJDPBK_00245;product='hypothetical protein'
194	Prodigal:2.6	CDS	11676	12224	.	-	0	ID=NBDJDPBK_00246;product='hypothetical protein'
194	Prodigal:2.6	CDS	12209	13171	.	-	0	ID=NBDJDPBK_00247;product='hypothetical protein'
194	Prodigal:2.6	CDS	13155	13409	.	-	0	ID=NBDJDPBK_00248;product='hypothetical protein'
194	Prodigal:2.6	CDS	13402	14304	.	-	0	ID=NBDJDPBK_00249;product='hypothetical protein'
194	Prodigal:2.6	CDS	14301	14879	.	-	0	ID=NBDJDPBK_00250;product='hypothetical protein'
194	Prodigal:2.6	CDS	14852	15532	.	-	0	ID=NBDJDPBK_00251;product='hypothetical protein'
194	Prodigal:2.6	CDS	15751	16434	.	+	0	ID=NBDJDPBK_00252;product='hypothetical protein'
194	Prodigal:2.6	CDS	16413	17033	.	+	0	ID=NBDJDPBK_00253;product='hypothetical protein'
194	Prodigal:2.6	CDS	17030	17407	.	+	0	ID=NBDJDPBK_00254;product='hypothetical protein'
194	Prodigal:2.6	CDS	17409	17705	.	+	0	ID=NBDJDPBK_00255;product='hypothetical protein'
194	Prodigal:2.6	CDS	17709	20171	.	+	0	ID=NBDJDPBK_00256;product=Probable_conjugal_transfer_protein_TrbE_part_2
194	Prodigal:2.6	CDS	20168	21139	.	+	0	ID=NBDJDPBK_00257;product='hypothetical protein'
194	Prodigal:2.6	CDS	21139	21858	.	+	0	ID=NBDJDPBK_00258;product='hypothetical protein'
194	Prodigal:2.6	CDS	21865	25395	.	+	0	ID=NBDJDPBK_00259;product='hypothetical protein'
194	Prodigal:2.6	CDS	25427	25663	.	-	0	ID=NBDJDPBK_00260;product='hypothetical protein'
194	Prodigal:2.6	CDS	25783	26160	.	+	0	ID=NBDJDPBK_00261;product='hypothetical protein'
194	Prodigal:2.6	CDS	26129	26545	.	-	0	ID=NBDJDPBK_00262;product='hypothetical protein'
194	Prodigal:2.6	CDS	26567	26914	.	-	0	ID=NBDJDPBK_00263;product='hypothetical protein'
194	Aragorn:1.2	tRNA	26934	27009	.	-	.	ID=NBDJDPBK_00264;product='tRNA'
194	Aragorn:1.2	tRNA	27019	27094	.	-	.	ID=NBDJDPBK_00265;product='tRNA'
194	Aragorn:1.2	tRNA	27096	27171	.	-	.	ID=NBDJDPBK_00266;product='tRNA'
194	Prodigal:2.6	CDS	27460	28212	.	-	0	ID=NBDJDPBK_00268;product='hypothetical protein'
194	Prodigal:2.6	CDS	28311	28793	.	+	0	ID=NBDJDPBK_00269;product='hypothetical protein'
194	Prodigal:2.6	CDS	28790	29983	.	+	0	ID=NBDJDPBK_00270;product=Uncharacterized_protein_YhcK
194	Prodigal:2.6	CDS	29961	30218	.	-	0	ID=NBDJDPBK_00271;product='hypothetical protein'
194	Prodigal:2.6	CDS	30302	32452	.	+	0	ID=NBDJDPBK_00272;product='hypothetical protein'
194	Prodigal:2.6	CDS	32449	34056	.	+	0	ID=NBDJDPBK_00273;product=DNA_topoisomerase_1
194	Prodigal:2.6	CDS	34079	34942	.	+	0	ID=NBDJDPBK_00274;product='hypothetical protein'
194	Prodigal:2.6	CDS	35018	37282	.	+	0	ID=NBDJDPBK_00275;product=Lon_protease
194	Prodigal:2.6	CDS	37263	37559	.	+	0	ID=NBDJDPBK_00276;product='hypothetical protein'
194	Prodigal:2.6	CDS	37529	39229	.	+	0	ID=NBDJDPBK_00277;product='hypothetical protein'
194	Prodigal:2.6	CDS	39236	40210	.	+	0	ID=NBDJDPBK_00278;product='hypothetical protein'
194	Prodigal:2.6	CDS	40207	41190	.	+	0	ID=NBDJDPBK_00279;product='hypothetical protein'
194	Prodigal:2.6	CDS	41190	42662	.	+	0	ID=NBDJDPBK_00280;product='hypothetical protein'
194	Prodigal:2.6	CDS	42852	44069	.	+	0	ID=NBDJDPBK_00281;product='hypothetical protein'
194	Prodigal:2.6	CDS	44066	45565	.	+	0	ID=NBDJDPBK_00282;product='hypothetical protein'
194	Prodigal:2.6	CDS	45582	46979	.	+	0	ID=NBDJDPBK_00283;product='hypothetical protein'
194	Prodigal:2.6	CDS	46958	48295	.	+	0	ID=NBDJDPBK_00284;product='hypothetical protein'
194	Prodigal:2.6	CDS	48324	49175	.	+	0	ID=NBDJDPBK_00285;product='hypothetical protein'
194	Prodigal:2.6	CDS	49147	50082	.	+	0	ID=NBDJDPBK_00286;product='hypothetical protein'
194	Prodigal:2.6	CDS	50159	50992	.	+	0	ID=NBDJDPBK_00287;product='hypothetical protein'
194	Prodigal:2.6	CDS	50989	52557	.	+	0	ID=NBDJDPBK_00288;product='hypothetical protein'
194	Prodigal:2.6	CDS	52554	53429	.	+	0	ID=NBDJDPBK_00289;product='hypothetical protein'
194	Prodigal:2.6	CDS	53554	53784	.	+	0	ID=NBDJDPBK_00290;product='hypothetical protein'
194	Prodigal:2.6	CDS	53807	54748	.	+	0	ID=NBDJDPBK_00291;product='hypothetical protein'
194	Prodigal:2.6	CDS	54745	55704	.	+	0	ID=NBDJDPBK_00292;product='hypothetical protein'
194	Prodigal:2.6	CDS	55701	56939	.	+	0	ID=NBDJDPBK_00293;product='hypothetical protein'
194	Prodigal:2.6	CDS	56939	58654	.	+	0	ID=NBDJDPBK_00294;product='hypothetical protein'
194	Prodigal:2.6	CDS	58651	60360	.	+	0	ID=NBDJDPBK_00295;product='hypothetical protein'
194	Prodigal:2.6	CDS	60357	61241	.	+	0	ID=NBDJDPBK_00296;product='hypothetical protein'
242	Prodigal:2.6	CDS	85	3300	.	+	0	ID=NBDJDPBK_00297;product=Putative_type_I_restriction_enzyme_HindVIIP_R_protein
242	Prodigal:2.6	CDS	3305	3985	.	+	0	ID=NBDJDPBK_00298;product='hypothetical protein'
242	Prodigal:2.6	CDS	4093	4407	.	-	0	ID=NBDJDPBK_00299;product='hypothetical protein'
242	Prodigal:2.6	CDS	4410	5105	.	-	0	ID=NBDJDPBK_00300;product='hypothetical protein'
242	Prodigal:2.6	CDS	5582	5800	.	+	0	ID=NBDJDPBK_00301;product='hypothetical protein'
242	Aragorn:1.2	tRNA	6060	6135	.	+	.	ID=NBDJDPBK_00302;product='tRNA'
242	Prodigal:2.6	CDS	6282	6518	.	+	0	ID=NBDJDPBK_00303;product='hypothetical protein'
242	Prodigal:2.6	CDS	6858	7478	.	-	0	ID=NBDJDPBK_00304;product='hypothetical protein'
242	Prodigal:2.6	CDS	7787	8746	.	-	0	ID=NBDJDPBK_00305;product=Cysteine_synthase
242	Aragorn:1.2	tRNA	9423	9498	.	+	.	ID=NBDJDPBK_00306;product='tRNA'
242	Aragorn:1.2	tRNA	9515	9598	.	+	.	ID=NBDJDPBK_00307;product='tRNA'
242	Prodigal:2.6	CDS	11126	11704	.	+	0	ID=NBDJDPBK_00308;product=ATP-dependent_Clp_protease_proteolytic_subunit
242	Prodigal:2.6	CDS	11865	13148	.	+	0	ID=NBDJDPBK_00309;product=ATP-dependent_Clp_protease_ATP-binding_subunit_ClpX
242	Prodigal:2.6	CDS	13197	15863	.	+	0	ID=NBDJDPBK_00310;product=Valine--tRNA_ligase
242	Prodigal:2.6	CDS	15875	17245	.	+	0	ID=NBDJDPBK_00311;product=Folylpolyglutamate_synthase
242	Prodigal:2.6	CDS	17311	18300	.	+	0	ID=NBDJDPBK_00312;product=UDP-N-acetylglucosamine_3-dehydrogenase
242	Prodigal:2.6	CDS	18443	18628	.	+	0	ID=NBDJDPBK_00313;product='hypothetical protein'
242	Prodigal:2.6	CDS	18786	20741	.	+	0	ID=NBDJDPBK_00314;product='hypothetical protein'
242	Prodigal:2.6	CDS	20769	21710	.	+	0	ID=NBDJDPBK_00315;product=Putative_GTPase_PH0274
242	Prodigal:2.6	CDS	21715	22812	.	+	0	ID=NBDJDPBK_00316;product=Uracil_phosphoribosyltransferase
242	Prodigal:2.6	CDS	22781	23704	.	+	0	ID=NBDJDPBK_00317;product=Probable_undecaprenyl-phosphate_N-acetylglucosaminyl_1-phosphate_transferase
242	Prodigal:2.6	CDS	23754	24884	.	+	0	ID=NBDJDPBK_00318;product=UDP-N-acetylglucosamine_2-epimerase
242	Prodigal:2.6	CDS	24891	26186	.	+	0	ID=NBDJDPBK_00319;product=UDP-N-acetylglucosamine_1-carboxyvinyltransferase_1
242	Prodigal:2.6	CDS	26215	27324	.	+	0	ID=NBDJDPBK_00320;product=Histidinol-phosphate_aminotransferase
242	Prodigal:2.6	CDS	27314	28153	.	+	0	ID=NBDJDPBK_00321;product='hypothetical protein'
242	Prodigal:2.6	CDS	28146	28784	.	+	0	ID=NBDJDPBK_00322;product='hypothetical protein'
242	Prodigal:2.6	CDS	28751	29476	.	+	0	ID=NBDJDPBK_00323;product=Isoprenyl_transferase
242	Prodigal:2.6	CDS	29482	30285	.	+	0	ID=NBDJDPBK_00324;product=Phosphatidate_cytidylyltransferase
242	Prodigal:2.6	CDS	30282	31448	.	+	0	ID=NBDJDPBK_00325;product=1-deoxy-D-xylulose_5-phosphate_reductoisomerase
242	Prodigal:2.6	CDS	31455	32492	.	+	0	ID=NBDJDPBK_00326;product=Zinc_metalloprotease_RasP
242	Prodigal:2.6	CDS	32498	33544	.	+	0	ID=NBDJDPBK_00327;product=4-hydroxy-3-methylbut-2-en-1-yl_diphosphate_synthase_(flavodoxin)
242	Prodigal:2.6	CDS	33619	34200	.	+	0	ID=NBDJDPBK_00328;product=Elongation_factor_P
242	Prodigal:2.6	CDS	34204	34626	.	+	0	ID=NBDJDPBK_00329;product='hypothetical protein'
242	Prodigal:2.6	CDS	34629	35111	.	+	0	ID=NBDJDPBK_00330;product='hypothetical protein'
242	Prodigal:2.6	CDS	35166	35642	.	+	0	ID=NBDJDPBK_00331;product='hypothetical protein'
242	Prodigal:2.6	CDS	35660	36115	.	+	0	ID=NBDJDPBK_00332;product=N_utilization_substance_protein_B_homolog
242	Prodigal:2.6	CDS	36090	37334	.	+	0	ID=NBDJDPBK_00333;product=Exodeoxyribonuclease_7_large_subunit
242	Prodigal:2.6	CDS	37366	38460	.	+	0	ID=NBDJDPBK_00334;product=Methylthioribose-1-phosphate_isomerase
242	Prodigal:2.6	CDS	38501	39745	.	+	0	ID=NBDJDPBK_00335;product=Adenosylhomocysteinase
242	Prodigal:2.6	CDS	39742	41076	.	+	0	ID=NBDJDPBK_00336;product=5-methylthioadenosine/S-adenosylhomocysteine_deaminase
242	Prodigal:2.6	CDS	41140	43782	.	+	0	ID=NBDJDPBK_00337;product=Alanine--tRNA_ligase
242	Prodigal:2.6	CDS	43786	44220	.	+	0	ID=NBDJDPBK_00338;product=Putative_pre-16S_rRNA_nuclease
242	Prodigal:2.6	CDS	44286	45242	.	+	0	ID=NBDJDPBK_00339;product=tRNA_dimethylallyltransferase
242	Prodigal:2.6	CDS	45249	46082	.	+	0	ID=NBDJDPBK_00340;product=4-hydroxy-3-methylbut-2-enyl_diphosphate_reductase
242	Prodigal:2.6	CDS	46103	47659	.	+	0	ID=NBDJDPBK_00341;product=30S_ribosomal_protein_S1
242	Prodigal:2.6	CDS	47742	48272	.	+	0	ID=NBDJDPBK_00342;product=Peptide_deformylase
242	Prodigal:2.6	CDS	48269	49204	.	+	0	ID=NBDJDPBK_00343;product=Methionyl-tRNA_formyltransferase
242	Prodigal:2.6	CDS	49201	49923	.	+	0	ID=NBDJDPBK_00344;product='hypothetical protein'
242	Prodigal:2.6	CDS	49924	50139	.	+	0	ID=NBDJDPBK_00345;product='hypothetical protein'
242	Prodigal:2.6	CDS	50159	51220	.	+	0	ID=NBDJDPBK_00346;product=Ketoisovalerate_oxidoreductase_subunit_VorB
242	Prodigal:2.6	CDS	51240	51983	.	+	0	ID=NBDJDPBK_00347;product=Ketoisovalerate_oxidoreductase_subunit_VorA
242	Prodigal:2.6	CDS	51998	52558	.	+	0	ID=NBDJDPBK_00348;product=Ketoisovalerate_oxidoreductase_subunit_VorA
242	Prodigal:2.6	CDS	52574	53116	.	+	0	ID=NBDJDPBK_00349;product=Methanol_dehydrogenase_activator
242	Prodigal:2.6	CDS	53269	54159	.	+	0	ID=NBDJDPBK_00350;product=Tyrosine_recombinase_XerD
243	Prodigal:2.6	CDS	19	225	.	+	0	ID=NBDJDPBK_00351;product=DNA_polymerase_I
243	Prodigal:2.6	CDS	235	1722	.	-	0	ID=NBDJDPBK_00352;product=Probable_protein_kinase_UbiB
243	Prodigal:2.6	CDS	1863	3026	.	+	0	ID=NBDJDPBK_00353;product=Foldase_protein_PrsA_3
243	Aragorn:1.2	tRNA	3152	3245	.	+	.	ID=NBDJDPBK_00354;product='tRNA'
243	Aragorn:1.2	tRNA	3261	3337	.	+	.	ID=NBDJDPBK_00355;product='tRNA'
243	Prodigal:2.6	CDS	3534	3926	.	-	0	ID=NBDJDPBK_00356;product=Protein_MucA
243	Prodigal:2.6	CDS	3942	5201	.	-	0	ID=NBDJDPBK_00357;product=Protein_UmuC
243	Prodigal:2.6	CDS	5348	5998	.	+	0	ID=NBDJDPBK_00358;product=LexA_repressor
243	Aragorn:1.2	tRNA	6627	6719	.	+	.	ID=NBDJDPBK_00359;product='tRNA'
243	Aragorn:1.2	tRNA	6784	6876	.	+	.	ID=NBDJDPBK_00360;product='tRNA'
243	Prodigal:2.6	CDS	7039	7380	.	-	0	ID=NBDJDPBK_00361;product='hypothetical protein'
243	Prodigal:2.6	CDS	7591	8439	.	+	0	ID=NBDJDPBK_00362;product=30S_ribosomal_protein_S2
243	Prodigal:2.6	CDS	8443	9036	.	+	0	ID=NBDJDPBK_00363;product=Elongation_factor_Ts
243	Prodigal:2.6	CDS	9116	9871	.	+	0	ID=NBDJDPBK_00364;product=Uridylate_kinase
243	Prodigal:2.6	CDS	9858	10421	.	+	0	ID=NBDJDPBK_00365;product=Ribosome-recycling_factor
243	Prodigal:2.6	CDS	10483	11451	.	+	0	ID=NBDJDPBK_00366;product=Carbamate_kinase
243	Prodigal:2.6	CDS	11579	12772	.	-	0	ID=NBDJDPBK_00367;product=Aspartate_aminotransferase
243	Prodigal:2.6	CDS	13037	13570	.	+	0	ID=NBDJDPBK_00368;product=Ribosome_hibernation_promotion_factor
243	Prodigal:2.6	CDS	13669	14037	.	+	0	ID=NBDJDPBK_00369;product=Probable_hydrogenase_nickel_incorporation_protein_HypA
243	Prodigal:2.6	CDS	14015	14674	.	+	0	ID=NBDJDPBK_00370;product=Hydrogenase_isoenzymes_nickel_incorporation_protein_HypB
243	Prodigal:2.6	CDS	14676	16661	.	+	0	ID=NBDJDPBK_00371;product=ATP-dependent_DNA_helicase_PcrA
243	Prodigal:2.6	CDS	16621	17511	.	+	0	ID=NBDJDPBK_00372;product=Dephospho-CoA_kinase
243	Prodigal:2.6	CDS	17508	20138	.	+	0	ID=NBDJDPBK_00373;product=CCA-adding_enzyme
243	Prodigal:2.6	CDS	20143	20748	.	+	0	ID=NBDJDPBK_00374;product=Putative_zinc_metalloprotease_YwhC
243	Prodigal:2.6	CDS	20782	21561	.	+	0	ID=NBDJDPBK_00375;product=5'-nucleotidase_SurE
243	Prodigal:2.6	CDS	21562	21975	.	+	0	ID=NBDJDPBK_00376;product=Protein_archease
243	Prodigal:2.6	CDS	21994	23421	.	+	0	ID=NBDJDPBK_00377;product=tRNA-splicing_ligase_RtcB
243	Prodigal:2.6	CDS	23527	23982	.	-	0	ID=NBDJDPBK_00378;product=Uncharacterized_protein_RA0666
243	Prodigal:2.6	CDS	24019	25626	.	-	0	ID=NBDJDPBK_00379;product=Putative_gamma-glutamyltransferase_YwrD
243	Prodigal:2.6	CDS	25694	26413	.	+	0	ID=NBDJDPBK_00380;product=Ubiquinone_biosynthesis_O-methyltransferase
243	Prodigal:2.6	CDS	26416	27057	.	+	0	ID=NBDJDPBK_00381;product=Probable_inactive_nicotinamidase_At3g16190
243	Prodigal:2.6	CDS	27360	28976	.	+	0	ID=NBDJDPBK_00382;product=Glycolate_permease_GlcA
243	Prodigal:2.6	CDS	29001	29171	.	+	0	ID=NBDJDPBK_00383;product='hypothetical protein'
243	Prodigal:2.6	CDS	29294	31366	.	+	0	ID=NBDJDPBK_00384;product=Cell_division_cycle_protein_48_homolog_AF_1297
243	Prodigal:2.6	CDS	31338	32297	.	+	0	ID=NBDJDPBK_00385;product=Oxalate_oxidoreductase_subunit_delta
243	Prodigal:2.6	CDS	32310	33497	.	+	0	ID=NBDJDPBK_00386;product=Oxalate_oxidoreductase_subunit_alpha
243	Prodigal:2.6	CDS	33512	34447	.	+	0	ID=NBDJDPBK_00387;product=Oxalate_oxidoreductase_subunit_beta
243	Prodigal:2.6	CDS	34627	34815	.	-	0	ID=NBDJDPBK_00388;product='hypothetical protein'
243	Prodigal:2.6	CDS	34812	35213	.	-	0	ID=NBDJDPBK_00389;product=Iron-sulfur_cluster_assembly_scaffold_protein_IscU_1
243	Prodigal:2.6	CDS	35219	36388	.	-	0	ID=NBDJDPBK_00390;product=Cysteine_desulfurase_IscS
243	Prodigal:2.6	CDS	36636	37316	.	+	0	ID=NBDJDPBK_00391;product=HTH-type_transcriptional_regulator_McbR
243	Prodigal:2.6	CDS	38488	38892	.	-	0	ID=NBDJDPBK_00392;product=Transposase_for_insertion_sequence_element_ISRM5
243	Prodigal:2.6	CDS	39620	40903	.	+	0	ID=NBDJDPBK_00393;product='hypothetical protein'
243	Prodigal:2.6	CDS	41257	42012	.	+	0	ID=NBDJDPBK_00394;product=HTH-type_transcriptional_regulator_Mce2R
243	Prodigal:2.6	CDS	42017	43273	.	+	0	ID=NBDJDPBK_00395;product=Probable_3-isopropylmalate_dehydratase_large_subunit
243	Prodigal:2.6	CDS	43287	43787	.	+	0	ID=NBDJDPBK_00396;product=3-isopropylmalate_dehydratase_small_subunit
243	Prodigal:2.6	CDS	43855	44817	.	+	0	ID=NBDJDPBK_00397;product=UPF0065_protein_BB4329
243	Prodigal:2.6	CDS	44865	46385	.	+	0	ID=NBDJDPBK_00398;product=Uncharacterized_52.8_kDa_protein_in_TAR-I_ttuC'_3'region
243	Prodigal:2.6	CDS	46385	46825	.	+	0	ID=NBDJDPBK_00399;product='hypothetical protein'
243	Prodigal:2.6	CDS	46849	48105	.	+	0	ID=NBDJDPBK_00400;product='hypothetical protein'
243	Prodigal:2.6	CDS	48149	49483	.	+	0	ID=NBDJDPBK_00401;product=Probable_NAD-dependent_malic_enzyme_4
243	Prodigal:2.6	CDS	49870	50847	.	+	0	ID=NBDJDPBK_00402;product=UPF0065_protein_in_gbd_5'region
243	Prodigal:2.6	CDS	50986	51417	.	+	0	ID=NBDJDPBK_00403;product='hypothetical protein'
243	Prodigal:2.6	CDS	51433	52914	.	+	0	ID=NBDJDPBK_00404;product=Uncharacterized_52.8_kDa_protein_in_TAR-I_ttuC'_3'region
243	Prodigal:2.6	CDS	53035	53727	.	+	0	ID=NBDJDPBK_00405;product=Protein_SapB
257	Prodigal:2.6	CDS	216	1415	.	-	0	ID=NBDJDPBK_00406;product=Peptidase_M20_domain-containing_protein_2
257	Prodigal:2.6	CDS	1532	3706	.	-	0	ID=NBDJDPBK_00407;product='hypothetical protein'
257	Prodigal:2.6	CDS	3757	5670	.	-	0	ID=NBDJDPBK_00408;product=DNA_gyrase_subunit_B
257	Prodigal:2.6	CDS	5651	5899	.	-	0	ID=NBDJDPBK_00409;product='hypothetical protein'
257	Prodigal:2.6	CDS	6656	7618	.	+	0	ID=NBDJDPBK_00410;product=UDP-N-acetylenolpyruvoylglucosamine_reductase_1
257	Prodigal:2.6	CDS	7593	8165	.	+	0	ID=NBDJDPBK_00411;product=Uncharacterized_N-acetyltransferase_MJ1207
257	Prodigal:2.6	CDS	8293	9423	.	-	0	ID=NBDJDPBK_00412;product=Succinyl-diaminopimelate_desuccinylase
257	Prodigal:2.6	CDS	9650	10726	.	-	0	ID=NBDJDPBK_00413;product='hypothetical protein'
257	Prodigal:2.6	CDS	10713	11081	.	-	0	ID=NBDJDPBK_00414;product=Capsule_biosynthesis_protein_CapC
257	Prodigal:2.6	CDS	11111	12088	.	-	0	ID=NBDJDPBK_00415;product='hypothetical protein'
257	Prodigal:2.6	CDS	12220	13128	.	-	0	ID=NBDJDPBK_00416;product='hypothetical protein'
257	Prodigal:2.6	CDS	13387	13764	.	+	0	ID=NBDJDPBK_00417;product='hypothetical protein'
257	Prodigal:2.6	CDS	13778	14584	.	+	0	ID=NBDJDPBK_00418;product=Maritimacin
257	Prodigal:2.6	CDS	14798	15571	.	-	0	ID=NBDJDPBK_00419;product=Poly(ADP-ribose)_glycohydrolase_ARH3
257	Prodigal:2.6	CDS	15802	16434	.	+	0	ID=NBDJDPBK_00420;product=Protease_HtpX_homolog
257	Prodigal:2.6	CDS	16531	17994	.	-	0	ID=NBDJDPBK_00421;product=Probable_cytosol_aminopeptidase
257	Prodigal:2.6	CDS	18384	19082	.	+	0	ID=NBDJDPBK_00422;product='hypothetical protein'
257	Prodigal:2.6	CDS	19246	19638	.	-	0	ID=NBDJDPBK_00423;product=Putative_superoxide_reductase
257	Prodigal:2.6	CDS	19699	20481	.	-	0	ID=NBDJDPBK_00424;product='hypothetical protein'
257	Prodigal:2.6	CDS	20511	21020	.	-	0	ID=NBDJDPBK_00425;product='hypothetical protein'
257	Prodigal:2.6	CDS	21017	22903	.	-	0	ID=NBDJDPBK_00426;product=tRNA_uridine_5-carboxymethylaminomethyl_modification_enzyme_MnmG
257	Prodigal:2.6	CDS	22905	23960	.	-	0	ID=NBDJDPBK_00427;product=DNA_replication_and_repair_protein_RecF
257	Prodigal:2.6	CDS	23950	25104	.	-	0	ID=NBDJDPBK_00428;product=DNA_polymerase_III_subunit_beta
257	Prodigal:2.6	CDS	25323	26660	.	-	0	ID=NBDJDPBK_00429;product=Chromosomal_replication_initiator_protein_DnaA
257	Prodigal:2.6	CDS	27037	27840	.	-	0	ID=NBDJDPBK_00430;product=Serine/threonine-protein_phosphatase_PP2A_catalytic_subunit
257	Prodigal:2.6	CDS	27880	28896	.	+	0	ID=NBDJDPBK_00431;product='hypothetical protein'
257	Prodigal:2.6	CDS	28901	30019	.	+	0	ID=NBDJDPBK_00432;product=Processive_diacylglycerol_beta-glucosyltransferase
257	Prodigal:2.6	CDS	30048	31220	.	+	0	ID=NBDJDPBK_00433;product=Probable_cysteine_desulfurase
257	Prodigal:2.6	CDS	31201	32013	.	-	0	ID=NBDJDPBK_00434;product=Phosphatase_YwpJ
257	Prodigal:2.6	CDS	32195	32941	.	-	0	ID=NBDJDPBK_00435;product=Adenosylcobinamide-GDP_ribazoletransferase
257	Prodigal:2.6	CDS	32966	33526	.	-	0	ID=NBDJDPBK_00436;product=Bifunctional_adenosylcobalamin_biosynthesis_protein_CobP
257	Prodigal:2.6	CDS	33523	34521	.	-	0	ID=NBDJDPBK_00437;product=UPF0284_protein_PF0303
257	Prodigal:2.6	CDS	35053	36027	.	+	0	ID=NBDJDPBK_00438;product=L-threonine_dehydratase_catabolic_TdcB
257	Prodigal:2.6	CDS	36131	39739	.	-	0	ID=NBDJDPBK_00439;product='hypothetical protein'
257	Prodigal:2.6	CDS	40025	40849	.	+	0	ID=NBDJDPBK_00440;product=7-cyano-7-deazaguanine_synthase
257	Prodigal:2.6	CDS	40836	41954	.	+	0	ID=NBDJDPBK_00441;product=UPF0272_protein_GK1963
257	Prodigal:2.6	CDS	42099	42803	.	+	0	ID=NBDJDPBK_00442;product=Cytochrome_c-type_biogenesis_protein_CcdA
257	Prodigal:2.6	CDS	42835	43338	.	+	0	ID=NBDJDPBK_00443;product=Thioredoxin-like_protein_YneN
257	Prodigal:2.6	CDS	43464	44138	.	+	0	ID=NBDJDPBK_00444;product=Putative_NADH_dehydrogenase/NAD(P)H_nitroreductase_AF_2267
257	Prodigal:2.6	CDS	44162	45799	.	+	0	ID=NBDJDPBK_00445;product=Ribonuclease_TTHA0252
257	Prodigal:2.6	CDS	45896	49213	.	-	0	ID=NBDJDPBK_00446;product='hypothetical protein'
257	Prodigal:2.6	CDS	49245	49736	.	-	0	ID=NBDJDPBK_00447;product='hypothetical protein'
257	Prodigal:2.6	CDS	49885	50754	.	-	0	ID=NBDJDPBK_00448;product=Thermonuclease
257	Prodigal:2.6	CDS	50759	51205	.	-	0	ID=NBDJDPBK_00449;product='hypothetical protein'
257	Prodigal:2.6	CDS	51296	52033	.	-	0	ID=NBDJDPBK_00450;product='hypothetical protein'
257	Prodigal:2.6	CDS	52089	52787	.	+	0	ID=NBDJDPBK_00451;product=Ribosomal_RNA_small_subunit_methyltransferase_G
260	Prodigal:2.6	CDS	215	1366	.	-	0	ID=NBDJDPBK_00452;product='hypothetical protein'
260	Prodigal:2.6	CDS	1376	2401	.	-	0	ID=NBDJDPBK_00453;product='hypothetical protein'
260	Prodigal:2.6	CDS	2398	3057	.	-	0	ID=NBDJDPBK_00454;product='hypothetical protein'
260	Prodigal:2.6	CDS	3153	4127	.	+	0	ID=NBDJDPBK_00455;product='hypothetical protein'
260	Prodigal:2.6	CDS	4124	5686	.	-	0	ID=NBDJDPBK_00456;product=3'3'-cGAMP-specific_phosphodiesterase_3
260	Prodigal:2.6	CDS	5683	7098	.	-	0	ID=NBDJDPBK_00457;product='hypothetical protein'
260	Prodigal:2.6	CDS	7091	7402	.	-	0	ID=NBDJDPBK_00458;product='hypothetical protein'
260	Prodigal:2.6	CDS	7542	8708	.	+	0	ID=NBDJDPBK_00459;product=Modification_methylase_MunI
260	Prodigal:2.6	CDS	8705	9151	.	+	0	ID=NBDJDPBK_00460;product='hypothetical protein'
260	Prodigal:2.6	CDS	10037	11209	.	+	0	ID=NBDJDPBK_00461;product='hypothetical protein'
260	Prodigal:2.6	CDS	11254	13563	.	+	0	ID=NBDJDPBK_00462;product='hypothetical protein'
260	Prodigal:2.6	CDS	13570	14604	.	+	0	ID=NBDJDPBK_00463;product=Protein_transport_protein_HofC_homolog
260	Prodigal:2.6	CDS	14601	15278	.	-	0	ID=NBDJDPBK_00464;product='hypothetical protein'
260	Prodigal:2.6	CDS	15236	15763	.	-	0	ID=NBDJDPBK_00465;product='hypothetical protein'
260	Prodigal:2.6	CDS	15748	16650	.	-	0	ID=NBDJDPBK_00466;product=Membrane-bound_lytic_murein_transglycosylase_C
260	Prodigal:2.6	CDS	16643	16873	.	-	0	ID=NBDJDPBK_00467;product='hypothetical protein'
260	Prodigal:2.6	CDS	16866	17765	.	-	0	ID=NBDJDPBK_00468;product='hypothetical protein'
260	Prodigal:2.6	CDS	17762	18337	.	-	0	ID=NBDJDPBK_00469;product='hypothetical protein'
260	Prodigal:2.6	CDS	18280	19014	.	-	0	ID=NBDJDPBK_00470;product='hypothetical protein'
260	Prodigal:2.6	CDS	19074	19730	.	+	0	ID=NBDJDPBK_00471;product='hypothetical protein'
260	Prodigal:2.6	CDS	19706	20335	.	+	0	ID=NBDJDPBK_00472;product='hypothetical protein'
260	Prodigal:2.6	CDS	20332	20730	.	+	0	ID=NBDJDPBK_00473;product='hypothetical protein'
260	Prodigal:2.6	CDS	20730	21023	.	+	0	ID=NBDJDPBK_00474;product='hypothetical protein'
260	Prodigal:2.6	CDS	21026	23488	.	+	0	ID=NBDJDPBK_00475;product=Conjugal_transfer_protein_TrbE
260	Prodigal:2.6	CDS	23485	24444	.	+	0	ID=NBDJDPBK_00476;product='hypothetical protein'
260	Prodigal:2.6	CDS	24447	25142	.	+	0	ID=NBDJDPBK_00477;product='hypothetical protein'
260	Prodigal:2.6	CDS	25142	27547	.	+	0	ID=NBDJDPBK_00478;product='hypothetical protein'
260	Prodigal:2.6	CDS	27601	28980	.	+	0	ID=NBDJDPBK_00479;product=Modification_methylase_MjaII
260	Prodigal:2.6	CDS	29141	29527	.	-	0	ID=NBDJDPBK_00480;product='hypothetical protein'
260	Prodigal:2.6	CDS	29540	29854	.	-	0	ID=NBDJDPBK_00481;product='hypothetical protein'
260	Aragorn:1.2	tRNA	29991	30066	.	-	.	ID=NBDJDPBK_00482;product='tRNA'
260	Aragorn:1.2	tRNA	30068	30143	.	-	.	ID=NBDJDPBK_00483;product='tRNA'
260	Prodigal:2.6	CDS	30435	31199	.	-	0	ID=NBDJDPBK_00485;product='hypothetical protein'
260	Prodigal:2.6	CDS	31282	31770	.	+	0	ID=NBDJDPBK_00486;product='hypothetical protein'
260	Prodigal:2.6	CDS	31746	32945	.	+	0	ID=NBDJDPBK_00487;product=Response_regulator_PleD
260	Prodigal:2.6	CDS	32926	33177	.	-	0	ID=NBDJDPBK_00488;product='hypothetical protein'
260	Prodigal:2.6	CDS	33261	35351	.	+	0	ID=NBDJDPBK_00489;product='hypothetical protein'
260	Prodigal:2.6	CDS	35348	36940	.	+	0	ID=NBDJDPBK_00490;product=DNA_topoisomerase_1
260	Prodigal:2.6	CDS	36954	39152	.	+	0	ID=NBDJDPBK_00491;product=Lon_protease
260	Prodigal:2.6	CDS	39133	39444	.	+	0	ID=NBDJDPBK_00492;product='hypothetical protein'
260	Prodigal:2.6	CDS	39414	41102	.	+	0	ID=NBDJDPBK_00493;product='hypothetical protein'
260	Prodigal:2.6	CDS	41341	42330	.	+	0	ID=NBDJDPBK_00494;product='hypothetical protein'
260	Prodigal:2.6	CDS	42471	43469	.	+	0	ID=NBDJDPBK_00495;product='hypothetical protein'
260	Prodigal:2.6	CDS	43480	44352	.	+	0	ID=NBDJDPBK_00496;product='hypothetical protein'
260	Prodigal:2.6	CDS	44383	45303	.	+	0	ID=NBDJDPBK_00497;product='hypothetical protein'
260	Prodigal:2.6	CDS	45333	46241	.	+	0	ID=NBDJDPBK_00498;product='hypothetical protein'
260	Prodigal:2.6	CDS	46246	47334	.	+	0	ID=NBDJDPBK_00499;product='hypothetical protein'
260	Prodigal:2.6	CDS	47340	48314	.	+	0	ID=NBDJDPBK_00500;product='hypothetical protein'
260	Prodigal:2.6	CDS	48314	49315	.	+	0	ID=NBDJDPBK_00501;product='hypothetical protein'
260	Prodigal:2.6	CDS	49334	50659	.	+	0	ID=NBDJDPBK_00502;product='hypothetical protein'
260	Prodigal:2.6	CDS	50656	51030	.	+	0	ID=NBDJDPBK_00503;product='hypothetical protein'
260	Prodigal:2.6	CDS	51027	52028	.	+	0	ID=NBDJDPBK_00504;product='hypothetical protein'
260	Prodigal:2.6	CDS	52464	52628	.	-	0	ID=NBDJDPBK_00505;product='hypothetical protein'
317	Prodigal:2.6	CDS	543	1367	.	-	0	ID=NBDJDPBK_00506;product=Uncharacterized_29.3_kDa_protein_in_ccpA_3'region
317	Prodigal:2.6	CDS	1309	1542	.	-	0	ID=NBDJDPBK_00507;product='hypothetical protein'
317	Prodigal:2.6	CDS	1572	3485	.	-	0	ID=NBDJDPBK_00508;product=Flagellar_hook_protein_FlgE
317	Prodigal:2.6	CDS	3538	3966	.	-	0	ID=NBDJDPBK_00509;product='hypothetical protein'
317	Prodigal:2.6	CDS	3982	5385	.	-	0	ID=NBDJDPBK_00510;product='hypothetical protein'
317	Prodigal:2.6	CDS	5386	6060	.	-	0	ID=NBDJDPBK_00511;product='hypothetical protein'
317	Prodigal:2.6	CDS	6060	6617	.	-	0	ID=NBDJDPBK_00512;product=Putative_murein_lytic_transglycosylase_YjbJ
317	Prodigal:2.6	CDS	6614	7063	.	-	0	ID=NBDJDPBK_00513;product='hypothetical protein'
317	Prodigal:2.6	CDS	7124	8455	.	-	0	ID=NBDJDPBK_00514;product=Flagellum-specific_ATP_synthase
317	Prodigal:2.6	CDS	8400	9314	.	-	0	ID=NBDJDPBK_00515;product=Flagellar_assembly_protein_FliH
317	Prodigal:2.6	CDS	9307	10320	.	-	0	ID=NBDJDPBK_00516;product=Flagellar_motor_switch_protein_FliG
317	Prodigal:2.6	CDS	10364	11917	.	-	0	ID=NBDJDPBK_00517;product=Flagellar_M-ring_protein
317	Prodigal:2.6	CDS	11928	12227	.	-	0	ID=NBDJDPBK_00518;product=Flagellar_hook-basal_body_complex_protein_FliE
317	Prodigal:2.6	CDS	12739	13152	.	-	0	ID=NBDJDPBK_00519;product=Flagellar_basal-body_rod_protein_FlgC
317	Prodigal:2.6	CDS	13152	13595	.	-	0	ID=NBDJDPBK_00520;product='hypothetical protein'
317	Prodigal:2.6	CDS	13690	14520	.	-	0	ID=NBDJDPBK_00521;product=GTP-sensing_transcriptional_pleiotropic_repressor_CodY
317	Prodigal:2.6	CDS	14541	15947	.	-	0	ID=NBDJDPBK_00522;product=ATP-dependent_protease_ATPase_subunit_HslU
317	Prodigal:2.6	CDS	15940	16476	.	-	0	ID=NBDJDPBK_00523;product=ATP-dependent_protease_subunit_HslV
317	Prodigal:2.6	CDS	16469	17362	.	-	0	ID=NBDJDPBK_00524;product=Tyrosine_recombinase_XerC
317	Prodigal:2.6	CDS	17517	18869	.	-	0	ID=NBDJDPBK_00525;product=Methylenetetrahydrofolate--tRNA-(uracil-5-)-methyltransferase_TrmFO
317	Prodigal:2.6	CDS	18841	20916	.	-	0	ID=NBDJDPBK_00526;product=DNA_topoisomerase_1
317	Prodigal:2.6	CDS	20932	22026	.	-	0	ID=NBDJDPBK_00527;product=Protein_Smf
317	Prodigal:2.6	CDS	22016	23518	.	-	0	ID=NBDJDPBK_00528;product=Uncharacterized_protein_YifB
317	Prodigal:2.6	CDS	23519	23905	.	-	0	ID=NBDJDPBK_00529;product=UPF0102_protein_BDI_2565
317	Prodigal:2.6	CDS	24067	24651	.	-	0	ID=NBDJDPBK_00530;product=Ribonuclease_HII
317	Prodigal:2.6	CDS	24653	25474	.	-	0	ID=NBDJDPBK_00531;product=Ribosome_biogenesis_GTPase_A
317	Prodigal:2.6	CDS	25474	25980	.	-	0	ID=NBDJDPBK_00532;product=Probable_signal_peptidase_I-1
317	Prodigal:2.6	CDS	26085	26546	.	-	0	ID=NBDJDPBK_00533;product='hypothetical protein'
317	Prodigal:2.6	CDS	26596	27156	.	-	0	ID=NBDJDPBK_00534;product=Indolepyruvate_oxidoreductase_subunit_IorB
317	Prodigal:2.6	CDS	27156	29015	.	-	0	ID=NBDJDPBK_00535;product=Indolepyruvate_oxidoreductase_subunit_IorA
317	Prodigal:2.6	CDS	29046	29459	.	-	0	ID=NBDJDPBK_00536;product=Putative_acyl-CoA_thioesterase_YneP
317	Prodigal:2.6	CDS	29591	30016	.	-	0	ID=NBDJDPBK_00537;product=Acetate--CoA_ligase_[ADP-forming]_I
317	Prodigal:2.6	CDS	30077	30460	.	-	0	ID=NBDJDPBK_00538;product='hypothetical protein'
317	Aragorn:1.2	tRNA	30642	30729	.	+	.	ID=NBDJDPBK_00539;product='tRNA'
317	Prodigal:2.6	CDS	30789	31673	.	+	0	ID=NBDJDPBK_00540;product=Glucokinase
317	Prodigal:2.6	CDS	31670	33073	.	-	0	ID=NBDJDPBK_00541;product='hypothetical protein'
317	Prodigal:2.6	CDS	33257	33733	.	+	0	ID=NBDJDPBK_00542;product='hypothetical protein'
317	Prodigal:2.6	CDS	33814	34353	.	+	0	ID=NBDJDPBK_00543;product=Intracellular_protease_1
317	Prodigal:2.6	CDS	34487	35032	.	-	0	ID=NBDJDPBK_00544;product=2-oxoglutarate_synthase_subunit_KorC
317	Prodigal:2.6	CDS	35039	35881	.	-	0	ID=NBDJDPBK_00545;product=2-oxoglutarate_synthase_subunit_KorB
317	Prodigal:2.6	CDS	35878	37017	.	-	0	ID=NBDJDPBK_00546;product=2-oxoglutarate_synthase_subunit_KorA
317	Prodigal:2.6	CDS	37020	37259	.	-	0	ID=NBDJDPBK_00547;product='hypothetical protein'
317	Prodigal:2.6	CDS	37338	37745	.	-	0	ID=NBDJDPBK_00548;product='hypothetical protein'
317	Prodigal:2.6	CDS	37903	38682	.	-	0	ID=NBDJDPBK_00549;product=Putative_thiazole_biosynthetic_enzyme
317	Prodigal:2.6	CDS	38800	39075	.	-	0	ID=NBDJDPBK_00550;product='hypothetical protein'
317	Prodigal:2.6	CDS	39109	39627	.	-	0	ID=NBDJDPBK_00551;product=Ribonuclease_H
317	Prodigal:2.6	CDS	39728	41017	.	-	0	ID=NBDJDPBK_00552;product=Sialic_acid_TRAP_transporter_large_permease_protein_SiaM
317	Prodigal:2.6	CDS	41014	41493	.	-	0	ID=NBDJDPBK_00553;product='hypothetical protein'
317	Prodigal:2.6	CDS	41496	42530	.	-	0	ID=NBDJDPBK_00554;product=Uncharacterized_protein_HI_1028
317	Aragorn:1.2	tRNA	42757	42832	.	-	.	ID=NBDJDPBK_00555;product='tRNA'
317	Aragorn:1.2	tRNA	42847	42921	.	-	.	ID=NBDJDPBK_00556;product='tRNA'
317	Aragorn:1.2	tRNA	42930	43004	.	-	.	ID=NBDJDPBK_00557;product='tRNA'
317	Aragorn:1.2	tRNA	43022	43097	.	-	.	ID=NBDJDPBK_00558;product='tRNA'
317	Aragorn:1.2	tRNA	43116	43192	.	-	.	ID=NBDJDPBK_00559;product='tRNA'
317	Aragorn:1.2	tRNA	43209	43283	.	-	.	ID=NBDJDPBK_00560;product='tRNA'
317	Prodigal:2.6	CDS	43420	44511	.	-	0	ID=NBDJDPBK_00561;product=Homoserine_O-acetyltransferase
317	Prodigal:2.6	CDS	44536	45819	.	-	0	ID=NBDJDPBK_00562;product=Homocysteine_synthase
317	Prodigal:2.6	CDS	46067	46906	.	-	0	ID=NBDJDPBK_00563;product='hypothetical protein'
317	Prodigal:2.6	CDS	46903	47814	.	-	0	ID=NBDJDPBK_00564;product=510-methylenetetrahydrofolate_reductase
317	Prodigal:2.6	CDS	47827	48030	.	-	0	ID=NBDJDPBK_00565;product=Dimethylamine_corrinoid_protein
337	Prodigal:2.6	CDS	31	786	.	+	0	ID=NBDJDPBK_00566;product='hypothetical protein'
337	Prodigal:2.6	CDS	767	1441	.	+	0	ID=NBDJDPBK_00567;product='hypothetical protein'
337	Prodigal:2.6	CDS	1434	2012	.	+	0	ID=NBDJDPBK_00568;product='hypothetical protein'
337	Prodigal:2.6	CDS	2009	2611	.	+	0	ID=NBDJDPBK_00569;product='hypothetical protein'
337	Prodigal:2.6	CDS	2598	4307	.	+	0	ID=NBDJDPBK_00570;product=Fimbrial_assembly_protein_PilQ
337	Prodigal:2.6	CDS	4316	6115	.	+	0	ID=NBDJDPBK_00571;product=Type_II_secretion_system_protein_E
337	Prodigal:2.6	CDS	6135	6554	.	+	0	ID=NBDJDPBK_00572;product='hypothetical protein'
337	Prodigal:2.6	CDS	6551	7051	.	+	0	ID=NBDJDPBK_00573;product='hypothetical protein'
337	Prodigal:2.6	CDS	7027	7323	.	+	0	ID=NBDJDPBK_00574;product='hypothetical protein'
337	Prodigal:2.6	CDS	7320	7835	.	+	0	ID=NBDJDPBK_00575;product='hypothetical protein'
337	Prodigal:2.6	CDS	7851	8912	.	+	0	ID=NBDJDPBK_00576;product='hypothetical protein'
337	Prodigal:2.6	CDS	8893	9240	.	+	0	ID=NBDJDPBK_00577;product='hypothetical protein'
337	Prodigal:2.6	CDS	9230	9739	.	+	0	ID=NBDJDPBK_00578;product='hypothetical protein'
337	Prodigal:2.6	CDS	9709	10224	.	+	0	ID=NBDJDPBK_00579;product='hypothetical protein'
337	Prodigal:2.6	CDS	10221	10535	.	+	0	ID=NBDJDPBK_00580;product='hypothetical protein'
337	Prodigal:2.6	CDS	10619	11065	.	+	0	ID=NBDJDPBK_00581;product='hypothetical protein'
337	Prodigal:2.6	CDS	11065	11817	.	+	0	ID=NBDJDPBK_00582;product='hypothetical protein'
337	Prodigal:2.6	CDS	11814	12353	.	+	0	ID=NBDJDPBK_00583;product='hypothetical protein'
337	Prodigal:2.6	CDS	12606	13085	.	+	0	ID=NBDJDPBK_00584;product='hypothetical protein'
337	Prodigal:2.6	CDS	13082	13378	.	+	0	ID=NBDJDPBK_00585;product='hypothetical protein'
337	Prodigal:2.6	CDS	13375	13710	.	+	0	ID=NBDJDPBK_00586;product='hypothetical protein'
337	Prodigal:2.6	CDS	13701	14501	.	+	0	ID=NBDJDPBK_00587;product=Twitching_mobility_protein
337	Prodigal:2.6	CDS	14494	15450	.	+	0	ID=NBDJDPBK_00588;product=Twitching_mobility_protein
337	Prodigal:2.6	CDS	15447	16343	.	-	0	ID=NBDJDPBK_00589;product='hypothetical protein'
337	Prodigal:2.6	CDS	16465	17148	.	+	0	ID=NBDJDPBK_00590;product='hypothetical protein'
337	Prodigal:2.6	CDS	17202	18941	.	+	0	ID=NBDJDPBK_00591;product=Anaerobic_ribonucleoside-triphosphate_reductase
337	Prodigal:2.6	CDS	18938	19690	.	+	0	ID=NBDJDPBK_00592;product='hypothetical protein'
337	Prodigal:2.6	CDS	19690	21132	.	+	0	ID=NBDJDPBK_00593;product='hypothetical protein'
337	Prodigal:2.6	CDS	21202	21996	.	+	0	ID=NBDJDPBK_00594;product='hypothetical protein'
337	Prodigal:2.6	CDS	21983	22378	.	+	0	ID=NBDJDPBK_00595;product='hypothetical protein'
337	Prodigal:2.6	CDS	22382	22984	.	+	0	ID=NBDJDPBK_00596;product='hypothetical protein'
337	Prodigal:2.6	CDS	22981	24450	.	+	0	ID=NBDJDPBK_00597;product='hypothetical protein'
337	Prodigal:2.6	CDS	24452	25678	.	+	0	ID=NBDJDPBK_00598;product='hypothetical protein'
337	Prodigal:2.6	CDS	25683	25862	.	+	0	ID=NBDJDPBK_00599;product='hypothetical protein'
337	Prodigal:2.6	CDS	25895	26407	.	+	0	ID=NBDJDPBK_00600;product='hypothetical protein'
337	Prodigal:2.6	CDS	26530	27339	.	-	0	ID=NBDJDPBK_00601;product=Septum_site-determining_protein_MinD
337	Prodigal:2.6	CDS	27353	30835	.	-	0	ID=NBDJDPBK_00602;product=DNA_polymerase_III_subunit_alpha
337	Prodigal:2.6	CDS	30955	31644	.	+	0	ID=NBDJDPBK_00603;product=Type_4_prepilin-like_proteins_leader_peptide-processing_enzyme
337	Prodigal:2.6	CDS	31655	32185	.	+	0	ID=NBDJDPBK_00604;product='hypothetical protein'
337	Prodigal:2.6	CDS	32235	32693	.	-	0	ID=NBDJDPBK_00605;product='hypothetical protein'
337	Prodigal:2.6	CDS	32811	33653	.	-	0	ID=NBDJDPBK_00606;product=Tyrosine_recombinase_XerC
337	Prodigal:2.6	CDS	33824	35026	.	-	0	ID=NBDJDPBK_00607;product='hypothetical protein'
337	Prodigal:2.6	CDS	35104	35652	.	-	0	ID=NBDJDPBK_00608;product='hypothetical protein'
337	Prodigal:2.6	CDS	35649	36557	.	-	0	ID=NBDJDPBK_00609;product=Modification_methylase_BglII
337	Prodigal:2.6	CDS	36653	37309	.	-	0	ID=NBDJDPBK_00610;product='hypothetical protein'
337	Prodigal:2.6	CDS	37270	37617	.	-	0	ID=NBDJDPBK_00611;product='hypothetical protein'
337	Prodigal:2.6	CDS	37680	38108	.	-	0	ID=NBDJDPBK_00612;product='hypothetical protein'
337	Prodigal:2.6	CDS	38189	38443	.	+	0	ID=NBDJDPBK_00613;product='hypothetical protein'
337	Prodigal:2.6	CDS	38433	38756	.	+	0	ID=NBDJDPBK_00614;product='hypothetical protein'
337	Prodigal:2.6	CDS	38750	39094	.	+	0	ID=NBDJDPBK_00615;product='hypothetical protein'
337	Prodigal:2.6	CDS	39031	39423	.	-	0	ID=NBDJDPBK_00616;product='hypothetical protein'
337	Prodigal:2.6	CDS	39468	40193	.	+	0	ID=NBDJDPBK_00617;product=RNA_polymerase_sigma_factor_SigA2
337	Prodigal:2.6	CDS	40190	41995	.	+	0	ID=NBDJDPBK_00618;product=Coupling_protein_TraD
337	Prodigal:2.6	CDS	42012	42374	.	+	0	ID=NBDJDPBK_00619;product='hypothetical protein'
337	Prodigal:2.6	CDS	42380	42577	.	-	0	ID=NBDJDPBK_00620;product='hypothetical protein'
337	Prodigal:2.6	CDS	42783	44735	.	+	0	ID=NBDJDPBK_00621;product=Probable_ATP-dependent_helicase_YoaA
337	Prodigal:2.6	CDS	45211	45516	.	-	0	ID=NBDJDPBK_00622;product='hypothetical protein'
337	Prodigal:2.6	CDS	45513	46406	.	-	0	ID=NBDJDPBK_00623;product=Modification_methylase_BglII
445	Prodigal:2.6	CDS	2339	3214	.	+	0	ID=NBDJDPBK_00624;product='hypothetical protein'
445	Prodigal:2.6	CDS	3240	3833	.	+	0	ID=NBDJDPBK_00625;product=Deoxycytidine_triphosphate_deaminase
445	Prodigal:2.6	CDS	3830	4498	.	-	0	ID=NBDJDPBK_00626;product=Endonuclease_V
445	Prodigal:2.6	CDS	4572	4952	.	-	0	ID=NBDJDPBK_00627;product=50S_ribosomal_protein_L7/L12
445	Prodigal:2.6	CDS	5023	5556	.	-	0	ID=NBDJDPBK_00628;product=50S_ribosomal_protein_L10
445	Prodigal:2.6	CDS	5854	6564	.	-	0	ID=NBDJDPBK_00629;product=50S_ribosomal_protein_L1
445	Prodigal:2.6	CDS	6618	7043	.	-	0	ID=NBDJDPBK_00630;product=50S_ribosomal_protein_L11
445	Prodigal:2.6	CDS	7076	7636	.	-	0	ID=NBDJDPBK_00631;product=Transcription_termination/antitermination_protein_NusG
445	Prodigal:2.6	CDS	7767	7949	.	-	0	ID=NBDJDPBK_00632;product='hypothetical protein'
445	Aragorn:1.2	tRNA	8648	8724	.	-	.	ID=NBDJDPBK_00633;product='tRNA'
445	Prodigal:2.6	CDS	8745	8894	.	-	0	ID=NBDJDPBK_00634;product=50S_ribosomal_protein_L33
445	Prodigal:2.6	CDS	8924	10126	.	-	0	ID=NBDJDPBK_00635;product=Elongation_factor_Tu
445	Aragorn:1.2	tRNA	10332	10407	.	-	.	ID=NBDJDPBK_00636;product='tRNA'
445	Aragorn:1.2	tRNA	10412	10497	.	-	.	ID=NBDJDPBK_00637;product='tRNA'
445	Prodigal:2.6	CDS	10591	12666	.	-	0	ID=NBDJDPBK_00638;product=Uncharacterized_NTE_family_protein_YlbK
445	Prodigal:2.6	CDS	12773	13507	.	+	0	ID=NBDJDPBK_00639;product=3-oxoacyl-[acyl-carrier-protein]_reductase_FabG
445	Prodigal:2.6	CDS	13533	14234	.	+	0	ID=NBDJDPBK_00640;product=Aspartate_racemase
445	Prodigal:2.6	CDS	14326	15363	.	-	0	ID=NBDJDPBK_00641;product='hypothetical protein'
445	Prodigal:2.6	CDS	15526	16065	.	+	0	ID=NBDJDPBK_00642;product='hypothetical protein'
445	Prodigal:2.6	CDS	16058	16612	.	+	0	ID=NBDJDPBK_00643;product='hypothetical protein'
445	Prodigal:2.6	CDS	16687	17172	.	-	0	ID=NBDJDPBK_00644;product='hypothetical protein'
445	Prodigal:2.6	CDS	17162	17635	.	-	0	ID=NBDJDPBK_00645;product='hypothetical protein'
445	Prodigal:2.6	CDS	17635	18513	.	-	0	ID=NBDJDPBK_00646;product='hypothetical protein'
445	Prodigal:2.6	CDS	18795	19985	.	+	0	ID=NBDJDPBK_00647;product='hypothetical protein'
445	Prodigal:2.6	CDS	20143	20892	.	+	0	ID=NBDJDPBK_00648;product=Molybdate-binding_periplasmic_protein
445	Prodigal:2.6	CDS	20895	21536	.	+	0	ID=NBDJDPBK_00649;product=Molybdenum_transport_system_permease_protein_ModB
445	Prodigal:2.6	CDS	21520	22611	.	+	0	ID=NBDJDPBK_00650;product=Molybdenum_import_ATP-binding_protein_ModC
445	Prodigal:2.6	CDS	22853	23596	.	+	0	ID=NBDJDPBK_00651;product=Uncharacterized_ABC_transporter_ATP-binding_protein_MJ0412
445	Prodigal:2.6	CDS	23589	24335	.	+	0	ID=NBDJDPBK_00652;product=Probable_ABC_transporter_permease_protein_HI_0355
445	Prodigal:2.6	CDS	24399	25325	.	+	0	ID=NBDJDPBK_00653;product=Putative_thiamine_biosynthesis_protein_HI_0357
445	Prodigal:2.6	CDS	25364	25873	.	+	0	ID=NBDJDPBK_00654;product='hypothetical protein'
445	Prodigal:2.6	CDS	25955	26545	.	+	0	ID=NBDJDPBK_00655;product=Putative_biopolymer_transport_protein_ExbB-like_3
445	Prodigal:2.6	CDS	26538	27422	.	+	0	ID=NBDJDPBK_00656;product=Vitamin_B12-binding_protein
445	Prodigal:2.6	CDS	27419	27814	.	+	0	ID=NBDJDPBK_00657;product=Putative_biopolymer_transport_protein_ExbD
445	Prodigal:2.6	CDS	27811	28638	.	+	0	ID=NBDJDPBK_00658;product=Protein_TonB
445	Prodigal:2.6	CDS	28722	30005	.	+	0	ID=NBDJDPBK_00659;product=Proton/sodium-glutamate_symport_protein
445	Prodigal:2.6	CDS	30042	30758	.	-	0	ID=NBDJDPBK_00660;product=CDP-diacylglycerol--serine_O-phosphatidyltransferase
445	Prodigal:2.6	CDS	30807	31427	.	-	0	ID=NBDJDPBK_00661;product=Phosphatidylserine_decarboxylase_proenzyme
445	Prodigal:2.6	CDS	31433	33868	.	-	0	ID=NBDJDPBK_00662;product=DNA_gyrase_subunit_A
445	Prodigal:2.6	CDS	34004	34534	.	-	0	ID=NBDJDPBK_00663;product=Putative_NADH_dehydrogenase/NAD(P)H_nitroreductase_AF_2267
445	Prodigal:2.6	CDS	34633	35502	.	-	0	ID=NBDJDPBK_00664;product=Uncharacterized_ATP-binding_protein_MJ0084
445	Prodigal:2.6	CDS	35895	37796	.	-	0	ID=NBDJDPBK_00665;product=Vitamin_B12_transporter_BtuB
445	Prodigal:2.6	CDS	38216	39133	.	-	0	ID=NBDJDPBK_00666;product=Carnitine_transport_binding_protein_OpuCC
448	Prodigal:2.6	CDS	550	951	.	-	0	ID=NBDJDPBK_00667;product=PTS-dependent_dihydroxyacetone_kinase_phosphotransferase_subunit_DhaM
448	Prodigal:2.6	CDS	956	1642	.	-	0	ID=NBDJDPBK_00668;product=PEP-dependent_dihydroxyacetone_kinase_ADP-binding_subunit_DhaL
448	Prodigal:2.6	CDS	1602	2600	.	-	0	ID=NBDJDPBK_00669;product=PEP-dependent_dihydroxyacetone_kinase_dihydroxyacetone-binding_subunit_DhaK
448	Prodigal:2.6	CDS	2749	3324	.	-	0	ID=NBDJDPBK_00670;product=Glycerol_uptake_operon_antiterminator_regulatory_protein
448	Prodigal:2.6	CDS	3454	4401	.	-	0	ID=NBDJDPBK_00671;product='hypothetical protein'
448	Prodigal:2.6	CDS	4500	5351	.	-	0	ID=NBDJDPBK_00672;product=Lipid_A_biosynthesis_lauroyltransferase
448	Prodigal:2.6	CDS	5489	5698	.	-	0	ID=NBDJDPBK_00673;product=Molybdenum-pterin-binding_protein_1
448	Prodigal:2.6	CDS	5717	7000	.	-	0	ID=NBDJDPBK_00674;product=Tyrosine--tRNA_ligase
448	Prodigal:2.6	CDS	7104	8612	.	-	0	ID=NBDJDPBK_00675;product='hypothetical protein'
448	Prodigal:2.6	CDS	8901	9422	.	+	0	ID=NBDJDPBK_00676;product=UPF0316_protein_Clos_0555
448	Prodigal:2.6	CDS	9369	10763	.	-	0	ID=NBDJDPBK_00677;product=Sensor_histidine_kinase_MctS
448	Prodigal:2.6	CDS	10763	11398	.	-	0	ID=NBDJDPBK_00678;product=Transcriptional_regulatory_protein_DegU
448	Prodigal:2.6	CDS	11559	11960	.	+	0	ID=NBDJDPBK_00679;product='hypothetical protein'
448	Prodigal:2.6	CDS	12036	14714	.	-	0	ID=NBDJDPBK_00680;product=DNA_double-strand_break_repair_Rad50_ATPase
448	Prodigal:2.6	CDS	14711	15826	.	-	0	ID=NBDJDPBK_00681;product='hypothetical protein'
448	Prodigal:2.6	CDS	15823	16389	.	-	0	ID=NBDJDPBK_00682;product='hypothetical protein'
448	Prodigal:2.6	CDS	16526	17161	.	-	0	ID=NBDJDPBK_00683;product='hypothetical protein'
448	Prodigal:2.6	CDS	17136	18080	.	-	0	ID=NBDJDPBK_00684;product=Chemotaxis_protein_CheV
448	Prodigal:2.6	CDS	18108	19622	.	-	0	ID=NBDJDPBK_00685;product=4-alpha-glucanotransferase
448	Prodigal:2.6	CDS	19735	23292	.	+	0	ID=NBDJDPBK_00686;product=Putative_pyruvate-flavodoxin_oxidoreductase
448	Prodigal:2.6	CDS	23466	25847	.	+	0	ID=NBDJDPBK_00687;product=Probable_phosphoenolpyruvate_synthase
448	Prodigal:2.6	CDS	25938	26282	.	+	0	ID=NBDJDPBK_00688;product='hypothetical protein'
448	Prodigal:2.6	CDS	26537	27088	.	+	0	ID=NBDJDPBK_00689;product=Probable_RNA_2'-phosphotransferase
448	Prodigal:2.6	CDS	27208	28593	.	-	0	ID=NBDJDPBK_00690;product=Probable_multidrug_resistance_protein_NorM
448	Prodigal:2.6	CDS	28793	30439	.	-	0	ID=NBDJDPBK_00691;product=Hydroxylamine_reductase
448	Prodigal:2.6	CDS	30441	30671	.	-	0	ID=NBDJDPBK_00692;product='hypothetical protein'
448	Prodigal:2.6	CDS	30668	31117	.	-	0	ID=NBDJDPBK_00693;product=Putative_HTH-type_transcriptional_regulator_YwgB
448	Prodigal:2.6	CDS	31214	31987	.	-	0	ID=NBDJDPBK_00694;product='hypothetical protein'
448	Prodigal:2.6	CDS	32083	32610	.	-	0	ID=NBDJDPBK_00695;product=Ferric-chelate_reductase_(NAD(P)H)
448	Prodigal:2.6	CDS	32718	34127	.	-	0	ID=NBDJDPBK_00696;product=Uncharacterized_protein_Cbei_0202
448	Prodigal:2.6	CDS	34274	35029	.	+	0	ID=NBDJDPBK_00697;product=NAD-dependent_protein_deacetylase
448	Prodigal:2.6	CDS	35040	35858	.	+	0	ID=NBDJDPBK_00698;product='hypothetical protein'
448	Prodigal:2.6	CDS	35865	36341	.	-	0	ID=NBDJDPBK_00699;product='hypothetical protein'
448	Prodigal:2.6	CDS	36302	37324	.	-	0	ID=NBDJDPBK_00700;product='hypothetical protein'
448	Prodigal:2.6	CDS	37461	38273	.	+	0	ID=NBDJDPBK_00701;product=Uncharacterized_protein_YqeB
448	Prodigal:2.6	CDS	38236	38790	.	-	0	ID=NBDJDPBK_00702;product='hypothetical protein'
574	Prodigal:2.6	CDS	1043	2956	.	-	0	ID=NBDJDPBK_00703;product=ATP-dependent_zinc_metalloprotease_FtsH_3
574	Prodigal:2.6	CDS	2997	3533	.	-	0	ID=NBDJDPBK_00704;product=Hypoxanthine-guanine_phosphoribosyltransferase
574	Prodigal:2.6	CDS	3539	4936	.	-	0	ID=NBDJDPBK_00705;product=tRNA(Ile)-lysidine_synthase
574	Aragorn:1.2	tRNA	5018	5094	.	-	.	ID=NBDJDPBK_00706;product='tRNA'
574	Aragorn:1.2	tRNA	5103	5179	.	-	.	ID=NBDJDPBK_00707;product='tRNA'
574	Aragorn:1.2	tRNA	5212	5298	.	-	.	ID=NBDJDPBK_00708;product='tRNA'
574	Prodigal:2.6	CDS	5351	6052	.	-	0	ID=NBDJDPBK_00709;product=SH3_domain-containing_protein_PJ696.02
574	Prodigal:2.6	CDS	6403	7470	.	+	0	ID=NBDJDPBK_00710;product=Histidinol-phosphate_aminotransferase
574	Prodigal:2.6	CDS	7589	7900	.	+	0	ID=NBDJDPBK_00711;product=Uncharacterized_protein_YerC
574	Prodigal:2.6	CDS	7997	9142	.	-	0	ID=NBDJDPBK_00712;product='hypothetical protein'
574	Prodigal:2.6	CDS	9132	9869	.	-	0	ID=NBDJDPBK_00713;product=Putative_DNA_glycosylase_At3g47830
574	Prodigal:2.6	CDS	9906	12371	.	-	0	ID=NBDJDPBK_00714;product=Putative_Lon_protease_homolog
574	Prodigal:2.6	CDS	12356	13456	.	-	0	ID=NBDJDPBK_00715;product=tRNA-specific_2-thiouridylase_MnmA
574	Prodigal:2.6	CDS	13453	16008	.	-	0	ID=NBDJDPBK_00716;product=Calcium-transporting_ATPase
574	Prodigal:2.6	CDS	16033	16563	.	-	0	ID=NBDJDPBK_00717;product=Cob(I)yrinic_acid_ac-diamide_adenosyltransferase
574	Prodigal:2.6	CDS	16634	18898	.	+	0	ID=NBDJDPBK_00718;product=Carbamoyltransferase_HypF
574	Prodigal:2.6	CDS	19024	19221	.	-	0	ID=NBDJDPBK_00719;product=Cold_shock-like_protein
574	Prodigal:2.6	CDS	19373	20854	.	-	0	ID=NBDJDPBK_00720;product=Inosine-5'-monophosphate_dehydrogenase
574	Prodigal:2.6	CDS	20867	22264	.	-	0	ID=NBDJDPBK_00721;product=Glutamate--tRNA_ligase
574	Prodigal:2.6	CDS	22291	23004	.	-	0	ID=NBDJDPBK_00722;product=Endolytic_peptidoglycan_transglycosylase_RlpA
574	Prodigal:2.6	CDS	22992	24182	.	-	0	ID=NBDJDPBK_00723;product=Bifunctional_enzyme_IspD/IspF
574	Prodigal:2.6	CDS	24182	25306	.	-	0	ID=NBDJDPBK_00724;product=Uncharacterized_PIN_and_TRAM-domain_containing_protein_YacL
574	Prodigal:2.6	CDS	25324	25941	.	-	0	ID=NBDJDPBK_00725;product=Recombination_protein_RecR
574	Prodigal:2.6	CDS	25986	26294	.	-	0	ID=NBDJDPBK_00726;product=Nucleoid-associated_protein_PTH_0052
574	Prodigal:2.6	CDS	26300	26926	.	-	0	ID=NBDJDPBK_00727;product=V-type_ATP_synthase_subunit_D
574	Prodigal:2.6	CDS	26904	28322	.	-	0	ID=NBDJDPBK_00728;product=V-type_ATP_synthase_beta_chain
574	Prodigal:2.6	CDS	28329	30089	.	-	0	ID=NBDJDPBK_00729;product=V-type_ATP_synthase_alpha_chain
574	Prodigal:2.6	CDS	30079	30366	.	-	0	ID=NBDJDPBK_00730;product='hypothetical protein'
574	Prodigal:2.6	CDS	30386	31423	.	-	0	ID=NBDJDPBK_00731;product='hypothetical protein'
574	Prodigal:2.6	CDS	31410	32021	.	-	0	ID=NBDJDPBK_00732;product='hypothetical protein'
574	Prodigal:2.6	CDS	32042	32260	.	-	0	ID=NBDJDPBK_00733;product='hypothetical protein'
574	Prodigal:2.6	CDS	32245	33033	.	-	0	ID=NBDJDPBK_00734;product=V-type_ATP_synthase_subunit_I
650	Prodigal:2.6	CDS	840	2081	.	-	0	ID=NBDJDPBK_00735;product=Putative_molybdopterin_biosynthesis_protein_MJ0886
650	Prodigal:2.6	CDS	2099	2719	.	-	0	ID=NBDJDPBK_00736;product='hypothetical protein'
650	Prodigal:2.6	CDS	2791	4278	.	-	0	ID=NBDJDPBK_00737;product=Uncharacterized_protein_MJ0966
650	Prodigal:2.6	CDS	4282	5433	.	-	0	ID=NBDJDPBK_00738;product=Cell_division_protein_FtsZ
650	Prodigal:2.6	CDS	5458	6765	.	-	0	ID=NBDJDPBK_00739;product=Cell_division_protein_FtsA
650	Prodigal:2.6	CDS	6819	7580	.	-	0	ID=NBDJDPBK_00740;product='hypothetical protein'
650	Prodigal:2.6	CDS	7635	9074	.	-	0	ID=NBDJDPBK_00741;product=UDP-N-acetylmuramate--L-alanine_ligase
650	Prodigal:2.6	CDS	9061	10161	.	-	0	ID=NBDJDPBK_00742;product=UDP-N-acetylglucosamine--N-acetylmuramyl-(pentapeptide)_pyrophosphoryl-undecaprenol_N-acetylglucosamine_transferase
650	Prodigal:2.6	CDS	10192	11304	.	-	0	ID=NBDJDPBK_00743;product=Putative_lipid_II_flippase_FtsW
650	Prodigal:2.6	CDS	11285	12661	.	-	0	ID=NBDJDPBK_00744;product=UDP-N-acetylmuramoylalanine--D-glutamate_ligase
650	Prodigal:2.6	CDS	12665	13624	.	-	0	ID=NBDJDPBK_00745;product=Phospho-N-acetylmuramoyl-pentapeptide-transferase
650	Prodigal:2.6	CDS	13614	15026	.	-	0	ID=NBDJDPBK_00746;product=UDP-N-acetylmuramoyl-tripeptide--D-alanyl-D-alanine_ligase
650	Prodigal:2.6	CDS	15023	16540	.	-	0	ID=NBDJDPBK_00747;product=UDP-N-acetylmuramoyl-L-alanyl-D-glutamate--26-diaminopimelate_ligase
650	Prodigal:2.6	CDS	16560	18221	.	-	0	ID=NBDJDPBK_00748;product=Stage_V_sporulation_protein_D
650	Prodigal:2.6	CDS	18218	18616	.	-	0	ID=NBDJDPBK_00749;product='hypothetical protein'
650	Prodigal:2.6	CDS	18642	19547	.	-	0	ID=NBDJDPBK_00750;product=Ribosomal_RNA_small_subunit_methyltransferase_H
650	Prodigal:2.6	CDS	19535	19963	.	-	0	ID=NBDJDPBK_00751;product=Transcriptional_regulator_MraZ
650	Prodigal:2.6	CDS	20519	21319	.	+	0	ID=NBDJDPBK_00752;product=Chemotaxis_protein_methyltransferase
650	Prodigal:2.6	CDS	21506	22138	.	-	0	ID=NBDJDPBK_00753;product=V-type_ATP_synthase_subunit_D
650	Prodigal:2.6	CDS	22131	23552	.	-	0	ID=NBDJDPBK_00754;product=V-type_ATP_synthase_beta_chain
650	Prodigal:2.6	CDS	23542	25347	.	-	0	ID=NBDJDPBK_00755;product=V-type_ATP_synthase_alpha_chain
650	Prodigal:2.6	CDS	25381	25719	.	-	0	ID=NBDJDPBK_00756;product='hypothetical protein'
650	Prodigal:2.6	CDS	25709	26716	.	-	0	ID=NBDJDPBK_00757;product=V-type_sodium_ATPase_subunit_C
650	Prodigal:2.6	CDS	26812	27402	.	-	0	ID=NBDJDPBK_00758;product=V-type_ATP_synthase_subunit_E_1
650	Prodigal:2.6	CDS	27414	27887	.	-	0	ID=NBDJDPBK_00759;product=V-type_sodium_ATPase_subunit_K
650	Prodigal:2.6	CDS	27955	29988	.	-	0	ID=NBDJDPBK_00760;product=V-type_ATP_synthase_subunit_I
650	Prodigal:2.6	CDS	29975	30301	.	-	0	ID=NBDJDPBK_00761;product='hypothetical protein'
650	Aragorn:1.2	tRNA	30447	30521	.	-	.	ID=NBDJDPBK_00762;product='tRNA'
650	Aragorn:1.2	tRNA	30668	30743	.	-	.	ID=NBDJDPBK_00763;product='tRNA'
686	Prodigal:2.6	CDS	182	1360	.	+	0	ID=NBDJDPBK_00764;product=Ribonuclease_R
686	Prodigal:2.6	CDS	1366	2463	.	+	0	ID=NBDJDPBK_00765;product=UPF0118_membrane_protein_aq_740
686	Prodigal:2.6	CDS	2483	3118	.	+	0	ID=NBDJDPBK_00766;product=Molybdopterin-guanine_dinucleotide_biosynthesis_adapter_protein
686	Prodigal:2.6	CDS	3351	5312	.	+	0	ID=NBDJDPBK_00767;product=Putative_K(+)-stimulated_pyrophosphate-energized_sodium_pump
686	Prodigal:2.6	CDS	5428	7179	.	+	0	ID=NBDJDPBK_00768;product=DNA_primase
686	Prodigal:2.6	CDS	7176	8411	.	+	0	ID=NBDJDPBK_00769;product=RNA_polymerase_sigma_factor_SigA
686	Prodigal:2.6	CDS	8520	9665	.	+	0	ID=NBDJDPBK_00770;product='hypothetical protein'
686	Prodigal:2.6	CDS	9876	10148	.	+	0	ID=NBDJDPBK_00771;product=Uncharacterized_protein_SP_0007
686	Prodigal:2.6	CDS	10172	11464	.	+	0	ID=NBDJDPBK_00772;product=Enolase
686	Prodigal:2.6	CDS	11461	12099	.	+	0	ID=NBDJDPBK_00773;product=Redox-sensing_transcriptional_repressor_Rex
686	Prodigal:2.6	CDS	12210	12515	.	+	0	ID=NBDJDPBK_00774;product=Immunogenic_membrane_protein_YajC
686	Prodigal:2.6	CDS	12583	13986	.	+	0	ID=NBDJDPBK_00775;product=Protein_translocase_subunit_SecD
686	Prodigal:2.6	CDS	13983	14885	.	+	0	ID=NBDJDPBK_00776;product=Protein_translocase_subunit_SecF
686	Prodigal:2.6	CDS	15054	15350	.	+	0	ID=NBDJDPBK_00777;product='hypothetical protein'
686	Prodigal:2.6	CDS	15387	16838	.	+	0	ID=NBDJDPBK_00778;product=Coenzyme_PQQ_synthesis_protein_E
686	Prodigal:2.6	CDS	16872	17237	.	+	0	ID=NBDJDPBK_00779;product='hypothetical protein'
686	Prodigal:2.6	CDS	17234	18886	.	+	0	ID=NBDJDPBK_00780;product=Single-stranded-DNA-specific_exonuclease_RecJ
686	Prodigal:2.6	CDS	18911	21202	.	+	0	ID=NBDJDPBK_00781;product=GTP_pyrophosphokinase
686	Prodigal:2.6	CDS	21209	21664	.	+	0	ID=NBDJDPBK_00782;product=D-aminoacyl-tRNA_deacylase
686	Prodigal:2.6	CDS	21661	22299	.	+	0	ID=NBDJDPBK_00783;product=Uncharacterized_protein_YcbL
686	Prodigal:2.6	CDS	22384	23421	.	+	0	ID=NBDJDPBK_00784;product=Rod_shape-determining_protein_MreB
686	Prodigal:2.6	CDS	23462	24268	.	+	0	ID=NBDJDPBK_00785;product='hypothetical protein'
686	Prodigal:2.6	CDS	24269	24733	.	+	0	ID=NBDJDPBK_00786;product='hypothetical protein'
686	Prodigal:2.6	CDS	24734	26467	.	+	0	ID=NBDJDPBK_00787;product=Penicillin-binding_protein_2
686	Prodigal:2.6	CDS	26470	27111	.	+	0	ID=NBDJDPBK_00788;product=Probable_septum_site-determining_protein_MinC
686	Prodigal:2.6	CDS	27139	27939	.	+	0	ID=NBDJDPBK_00789;product=Septum_site-determining_protein_MinD
686	Prodigal:2.6	CDS	27978	28247	.	+	0	ID=NBDJDPBK_00790;product=Cell_division_topological_specificity_factor
686	Prodigal:2.6	CDS	28259	29356	.	+	0	ID=NBDJDPBK_00791;product=Rod_shape-determining_protein_RodA
782	Prodigal:2.6	CDS	64	1137	.	+	0	ID=NBDJDPBK_00792;product=Uncharacterized_protein_YvgK
782	Prodigal:2.6	CDS	1128	2102	.	+	0	ID=NBDJDPBK_00793;product=Cyclic_pyranopterin_monophosphate_synthase
782	Prodigal:2.6	CDS	2107	2607	.	+	0	ID=NBDJDPBK_00794;product=Cyclic_pyranopterin_monophosphate_synthase_accessory_protein
782	Prodigal:2.6	CDS	2591	3394	.	+	0	ID=NBDJDPBK_00795;product=Gephyrin
782	Prodigal:2.6	CDS	3381	4352	.	+	0	ID=NBDJDPBK_00796;product=Nucleotide-binding_protein_FMG_1084
782	Prodigal:2.6	CDS	4336	5508	.	+	0	ID=NBDJDPBK_00797;product=Putative_gluconeogenesis_factor
782	Prodigal:2.6	CDS	5469	6359	.	+	0	ID=NBDJDPBK_00798;product=Putative_sporulation_transcription_regulator_WhiA
782	Prodigal:2.6	CDS	6471	7487	.	+	0	ID=NBDJDPBK_00799;product=Glyceraldehyde-3-phosphate_dehydrogenase
782	Prodigal:2.6	CDS	7516	8706	.	+	0	ID=NBDJDPBK_00800;product=Bifunctional_PGK/TIM
782	Prodigal:2.6	CDS	8843	9655	.	+	0	ID=NBDJDPBK_00801;product=Triosephosphate_isomerase
782	Prodigal:2.6	CDS	9873	10091	.	-	0	ID=NBDJDPBK_00802;product=Ribosomal_silencing_factor_RsfS
782	Prodigal:2.6	CDS	10372	11661	.	-	0	ID=NBDJDPBK_00803;product=Regulatory_protein_MsrR
782	Prodigal:2.6	CDS	11668	12306	.	-	0	ID=NBDJDPBK_00804;product=Probable_nicotinate-nucleotide_adenylyltransferase
782	Prodigal:2.6	CDS	12325	13557	.	-	0	ID=NBDJDPBK_00805;product=GTPase_Obg
782	Prodigal:2.6	CDS	13707	13982	.	-	0	ID=NBDJDPBK_00806;product=50S_ribosomal_protein_L27
782	Prodigal:2.6	CDS	13979	14314	.	-	0	ID=NBDJDPBK_00807;product='hypothetical protein'
782	Prodigal:2.6	CDS	14314	14628	.	-	0	ID=NBDJDPBK_00808;product=50S_ribosomal_protein_L21
782	Prodigal:2.6	CDS	14778	16442	.	-	0	ID=NBDJDPBK_00809;product=DNA_repair_protein_RecN
782	Prodigal:2.6	CDS	16446	17324	.	-	0	ID=NBDJDPBK_00810;product=NAD_kinase
782	Prodigal:2.6	CDS	17336	18139	.	-	0	ID=NBDJDPBK_00811;product=Putative_rRNA_methyltransferase_YqxC
782	Prodigal:2.6	CDS	18111	19988	.	-	0	ID=NBDJDPBK_00812;product=1-deoxy-D-xylulose-5-phosphate_synthase
782	Prodigal:2.6	CDS	20001	20900	.	-	0	ID=NBDJDPBK_00813;product=Geranylgeranyl_pyrophosphate_synthase_chloroplastic
782	Prodigal:2.6	CDS	20897	21115	.	-	0	ID=NBDJDPBK_00814;product=Exodeoxyribonuclease_7_small_subunit
782	Prodigal:2.6	CDS	21216	21410	.	+	0	ID=NBDJDPBK_00815;product=50S_ribosomal_protein_L28
782	Prodigal:2.6	CDS	21423	22160	.	-	0	ID=NBDJDPBK_00816;product='hypothetical protein'
782	Prodigal:2.6	CDS	22129	24462	.	-	0	ID=NBDJDPBK_00817;product=DNA_translocase_FtsK
782	Prodigal:2.6	CDS	24463	25827	.	-	0	ID=NBDJDPBK_00818;product=Metalloprotease_TldD
782	Prodigal:2.6	CDS	25832	26077	.	-	0	ID=NBDJDPBK_00819;product='hypothetical protein'
782	Prodigal:2.6	CDS	26080	26856	.	-	0	ID=NBDJDPBK_00820;product=23S_rRNA_(guanosine-2'-O-)-methyltransferase_RlmB
782	Prodigal:2.6	CDS	26853	27338	.	-	0	ID=NBDJDPBK_00821;product=UvrABC_system_protein_A
922	Prodigal:2.6	CDS	252	1346	.	+	0	ID=NBDJDPBK_00822;product='hypothetical protein'
922	Prodigal:2.6	CDS	1355	2302	.	+	0	ID=NBDJDPBK_00823;product='hypothetical protein'
922	Prodigal:2.6	CDS	2299	3294	.	+	0	ID=NBDJDPBK_00824;product='hypothetical protein'
922	Prodigal:2.6	CDS	3333	4325	.	+	0	ID=NBDJDPBK_00825;product='hypothetical protein'
922	Prodigal:2.6	CDS	4356	5297	.	+	0	ID=NBDJDPBK_00826;product='hypothetical protein'
922	Prodigal:2.6	CDS	5327	6238	.	+	0	ID=NBDJDPBK_00827;product='hypothetical protein'
922	Prodigal:2.6	CDS	6245	7261	.	+	0	ID=NBDJDPBK_00828;product='hypothetical protein'
922	Prodigal:2.6	CDS	7258	8607	.	+	0	ID=NBDJDPBK_00829;product='hypothetical protein'
922	Prodigal:2.6	CDS	8737	8853	.	-	0	ID=NBDJDPBK_00830;product='hypothetical protein'
922	Prodigal:2.6	CDS	8834	9256	.	-	0	ID=NBDJDPBK_00831;product='hypothetical protein'
922	Prodigal:2.6	CDS	9343	9600	.	+	0	ID=NBDJDPBK_00832;product='hypothetical protein'
922	Prodigal:2.6	CDS	9587	9904	.	+	0	ID=NBDJDPBK_00833;product='hypothetical protein'
922	Prodigal:2.6	CDS	9873	11768	.	-	0	ID=NBDJDPBK_00834;product=Probable_ATP-dependent_helicase_DinG_homolog
922	Prodigal:2.6	CDS	11771	12022	.	-	0	ID=NBDJDPBK_00835;product='hypothetical protein'
922	Prodigal:2.6	CDS	12071	12493	.	-	0	ID=NBDJDPBK_00836;product='hypothetical protein'
922	Prodigal:2.6	CDS	12471	14270	.	-	0	ID=NBDJDPBK_00837;product=Coupling_protein_TraD
922	Prodigal:2.6	CDS	14267	14974	.	-	0	ID=NBDJDPBK_00838;product=RNA_polymerase_sigma_factor_RpoS
922	Prodigal:2.6	CDS	15015	15371	.	+	0	ID=NBDJDPBK_00839;product='hypothetical protein'
922	Prodigal:2.6	CDS	15516	17180	.	-	0	ID=NBDJDPBK_00840;product='hypothetical protein'
922	Prodigal:2.6	CDS	17440	19110	.	-	0	ID=NBDJDPBK_00841;product='hypothetical protein'
922	Prodigal:2.6	CDS	19261	20949	.	-	0	ID=NBDJDPBK_00842;product='hypothetical protein'
922	Prodigal:2.6	CDS	20946	22544	.	-	0	ID=NBDJDPBK_00843;product='hypothetical protein'
922	Prodigal:2.6	CDS	22541	24490	.	-	0	ID=NBDJDPBK_00844;product=Uncharacterized_protein_HI_1054
959	Prodigal:2.6	CDS	22	243	.	+	0	ID=NBDJDPBK_00845;product='hypothetical protein'
959	Prodigal:2.6	CDS	291	1136	.	+	0	ID=NBDJDPBK_00846;product=Dihydropteroate_synthase
959	Prodigal:2.6	CDS	1142	1627	.	+	0	ID=NBDJDPBK_00847;product=2-amino-4-hydroxy-6-hydroxymethyldihydropteridine_pyrophosphokinase
959	Prodigal:2.6	CDS	1648	2349	.	+	0	ID=NBDJDPBK_00848;product='hypothetical protein'
959	Prodigal:2.6	CDS	2425	4833	.	-	0	ID=NBDJDPBK_00849;product='hypothetical protein'
959	Prodigal:2.6	CDS	4878	6794	.	-	0	ID=NBDJDPBK_00850;product=14-alpha-glucan_branching_enzyme_GlgB
959	Prodigal:2.6	CDS	7046	7762	.	+	0	ID=NBDJDPBK_00851;product='hypothetical protein'
959	Prodigal:2.6	CDS	7821	7982	.	+	0	ID=NBDJDPBK_00852;product='hypothetical protein'
959	Prodigal:2.6	CDS	8069	9004	.	-	0	ID=NBDJDPBK_00853;product=Putative_arsenical_pump-driving_ATPase
959	Prodigal:2.6	CDS	9063	9338	.	-	0	ID=NBDJDPBK_00854;product='hypothetical protein'
959	Prodigal:2.6	CDS	9444	11069	.	-	0	ID=NBDJDPBK_00855;product=Carbon_starvation_protein_A_homolog
959	Prodigal:2.6	CDS	11076	11609	.	-	0	ID=NBDJDPBK_00856;product='hypothetical protein'
959	Prodigal:2.6	CDS	11811	12305	.	+	0	ID=NBDJDPBK_00857;product=Uncharacterized_N-acetyltransferase_Saci_0459
959	Prodigal:2.6	CDS	12376	13581	.	-	0	ID=NBDJDPBK_00858;product=8-amino-38-dideoxy-alpha-D-manno-octulosonate_transaminase
959	Prodigal:2.6	CDS	13581	14744	.	-	0	ID=NBDJDPBK_00859;product=Long-chain-alcohol_dehydrogenase_1
959	Prodigal:2.6	CDS	14784	16007	.	-	0	ID=NBDJDPBK_00860;product=3-deoxy-D-manno-octulosonic_acid_transferase
959	Prodigal:2.6	CDS	16032	17054	.	-	0	ID=NBDJDPBK_00861;product=Uncharacterized_phosphosugar_isomerase_aq_1546
959	Prodigal:2.6	CDS	17055	17903	.	-	0	ID=NBDJDPBK_00862;product=2-dehydro-3-deoxyphosphooctonate_aldolase
959	Prodigal:2.6	CDS	17888	18640	.	-	0	ID=NBDJDPBK_00863;product=3-deoxy-manno-octulosonate_cytidylyltransferase
959	Prodigal:2.6	CDS	18633	21020	.	-	0	ID=NBDJDPBK_00864;product=Tetraacyldisaccharide_4'-kinase
959	Prodigal:2.6	CDS	21096	22679	.	+	0	ID=NBDJDPBK_00865;product=Phosphate-specific_transport_system_accessory_protein_PhoU_homolog_1
959	Prodigal:2.6	CDS	22684	23769	.	-	0	ID=NBDJDPBK_00866;product=Lipid_A_export_ATP-binding/permease_protein_MsbA
1021	Prodigal:2.6	CDS	884	1516	.	+	0	ID=NBDJDPBK_00867;product=Uncharacterized_HTH-type_transcriptional_regulator_in_unstable_DNA_locus
1021	Prodigal:2.6	CDS	1562	2527	.	+	0	ID=NBDJDPBK_00868;product=Acetoin:26-dichlorophenolindophenol_oxidoreductase_subunit_alpha
1021	Prodigal:2.6	CDS	2540	3514	.	+	0	ID=NBDJDPBK_00869;product=Pyruvate_dehydrogenase_E1_component_subunit_beta_mitochondrial
1021	Prodigal:2.6	CDS	3526	4650	.	+	0	ID=NBDJDPBK_00870;product=C4-dicarboxylate-binding_protein_DctB
1021	Prodigal:2.6	CDS	4695	5267	.	+	0	ID=NBDJDPBK_00871;product='hypothetical protein'
1021	Prodigal:2.6	CDS	5264	6550	.	+	0	ID=NBDJDPBK_00872;product=Uncharacterized_protein_YgiK
1021	Prodigal:2.6	CDS	6871	8265	.	+	0	ID=NBDJDPBK_00873;product=Dihydrolipoyl_dehydrogenase_mitochondrial
1021	Prodigal:2.6	CDS	8293	9174	.	+	0	ID=NBDJDPBK_00874;product=Lipoyl_synthase
1021	Prodigal:2.6	CDS	9226	10185	.	+	0	ID=NBDJDPBK_00875;product=Acetoin:26-dichlorophenolindophenol_oxidoreductase_subunit_alpha
1021	Prodigal:2.6	CDS	10203	11177	.	+	0	ID=NBDJDPBK_00876;product=Acetoin:26-dichlorophenolindophenol_oxidoreductase_subunit_beta
1021	Prodigal:2.6	CDS	11262	11750	.	+	0	ID=NBDJDPBK_00877;product=Uncharacterized_protein_YqjC
1021	Prodigal:2.6	CDS	11811	12815	.	+	0	ID=NBDJDPBK_00878;product=Acetoin_catabolism_protein_X
1021	Prodigal:2.6	CDS	12830	14050	.	+	0	ID=NBDJDPBK_00879;product=Dihydrolipoyllysine-residue_acetyltransferase_component_of_acetoin_cleaving_system
1021	Prodigal:2.6	CDS	14255	15568	.	-	0	ID=NBDJDPBK_00880;product='hypothetical protein'
1021	Prodigal:2.6	CDS	15819	16499	.	+	0	ID=NBDJDPBK_00881;product=Octanoyltransferase
1021	Prodigal:2.6	CDS	16522	19380	.	-	0	ID=NBDJDPBK_00882;product='hypothetical protein'
1021	Prodigal:2.6	CDS	19824	21095	.	-	0	ID=NBDJDPBK_00883;product=Pyrophosphate--fructose_6-phosphate_1-phosphotransferase
1021	Prodigal:2.6	CDS	21312	22001	.	+	0	ID=NBDJDPBK_00884;product=Putative_endonuclease_MJ1434
1027	Prodigal:2.6	CDS	10	2142	.	+	0	ID=NBDJDPBK_00885;product=DNA-directed_RNA_polymerase_subunit_beta'
1027	Prodigal:2.6	CDS	2253	2522	.	+	0	ID=NBDJDPBK_00886;product=Putative_ribosomal_protein_L7Ae-like
1027	Prodigal:2.6	CDS	2542	2913	.	+	0	ID=NBDJDPBK_00887;product=30S_ribosomal_protein_S12
1027	Prodigal:2.6	CDS	2941	3411	.	+	0	ID=NBDJDPBK_00888;product=30S_ribosomal_protein_S7
1027	Prodigal:2.6	CDS	3448	5523	.	+	0	ID=NBDJDPBK_00889;product=Elongation_factor_G
1027	Prodigal:2.6	CDS	5582	6784	.	+	0	ID=NBDJDPBK_00890;product=Elongation_factor_Tu
1027	Prodigal:2.6	CDS	6814	7119	.	+	0	ID=NBDJDPBK_00891;product=30S_ribosomal_protein_S10
1027	Prodigal:2.6	CDS	7152	7781	.	+	0	ID=NBDJDPBK_00892;product=50S_ribosomal_protein_L3
1027	Prodigal:2.6	CDS	7784	8410	.	+	0	ID=NBDJDPBK_00893;product=50S_ribosomal_protein_L4
1027	Prodigal:2.6	CDS	8407	8706	.	+	0	ID=NBDJDPBK_00894;product=50S_ribosomal_protein_L23
1027	Prodigal:2.6	CDS	8720	9553	.	+	0	ID=NBDJDPBK_00895;product=50S_ribosomal_protein_L2
1027	Prodigal:2.6	CDS	9570	9851	.	+	0	ID=NBDJDPBK_00896;product=30S_ribosomal_protein_S19
1027	Prodigal:2.6	CDS	9863	10195	.	+	0	ID=NBDJDPBK_00897;product=50S_ribosomal_protein_L22
1027	Prodigal:2.6	CDS	10208	10882	.	+	0	ID=NBDJDPBK_00898;product=30S_ribosomal_protein_S3
1027	Prodigal:2.6	CDS	10890	11318	.	+	0	ID=NBDJDPBK_00899;product=50S_ribosomal_protein_L16
1027	Prodigal:2.6	CDS	11315	11530	.	+	0	ID=NBDJDPBK_00900;product=50S_ribosomal_protein_L29
1027	Prodigal:2.6	CDS	11544	11837	.	+	0	ID=NBDJDPBK_00901;product=30S_ribosomal_protein_S17
1027	Prodigal:2.6	CDS	11843	12211	.	+	0	ID=NBDJDPBK_00902;product=50S_ribosomal_protein_L14
1027	Prodigal:2.6	CDS	12227	12553	.	+	0	ID=NBDJDPBK_00903;product=50S_ribosomal_protein_L24
1027	Prodigal:2.6	CDS	12573	13115	.	+	0	ID=NBDJDPBK_00904;product=50S_ribosomal_protein_L5
1027	Prodigal:2.6	CDS	13134	13319	.	+	0	ID=NBDJDPBK_00905;product=30S_ribosomal_protein_S14_type_Z
1027	Prodigal:2.6	CDS	13346	13750	.	+	0	ID=NBDJDPBK_00906;product=30S_ribosomal_protein_S8
1027	Prodigal:2.6	CDS	13735	14304	.	+	0	ID=NBDJDPBK_00907;product=50S_ribosomal_protein_L6
1027	Prodigal:2.6	CDS	14320	14688	.	+	0	ID=NBDJDPBK_00908;product=50S_ribosomal_protein_L18
1027	Prodigal:2.6	CDS	14704	15201	.	+	0	ID=NBDJDPBK_00909;product=30S_ribosomal_protein_S5
1027	Prodigal:2.6	CDS	15217	15399	.	+	0	ID=NBDJDPBK_00910;product=50S_ribosomal_protein_L30
1027	Prodigal:2.6	CDS	15420	15866	.	+	0	ID=NBDJDPBK_00911;product=50S_ribosomal_protein_L15
1027	Prodigal:2.6	CDS	15867	17159	.	+	0	ID=NBDJDPBK_00912;product=Protein_translocase_subunit_SecY
1027	Prodigal:2.6	CDS	17185	17844	.	+	0	ID=NBDJDPBK_00913;product=Adenylate_kinase
1027	Prodigal:2.6	CDS	17831	18604	.	+	0	ID=NBDJDPBK_00914;product=Methionine_aminopeptidase
1027	Prodigal:2.6	CDS	18610	18900	.	+	0	ID=NBDJDPBK_00915;product='hypothetical protein'
1027	Prodigal:2.6	CDS	18921	19139	.	+	0	ID=NBDJDPBK_00916;product=Translation_initiation_factor_IF-1
1027	Prodigal:2.6	CDS	19294	19677	.	+	0	ID=NBDJDPBK_00917;product=30S_ribosomal_protein_S13
1027	Prodigal:2.6	CDS	19708	20100	.	+	0	ID=NBDJDPBK_00918;product=30S_ribosomal_protein_S11
1027	Prodigal:2.6	CDS	20137	20763	.	+	0	ID=NBDJDPBK_00919;product=30S_ribosomal_protein_S4
1027	Prodigal:2.6	CDS	20784	21812	.	+	0	ID=NBDJDPBK_00920;product=DNA-directed_RNA_polymerase_subunit_alpha
1027	Prodigal:2.6	CDS	21816	22169	.	+	0	ID=NBDJDPBK_00921;product=50S_ribosomal_protein_L17
1085	Prodigal:2.6	CDS	526	1527	.	-	0	ID=NBDJDPBK_00922;product=Phosphate_acyltransferase
1085	Prodigal:2.6	CDS	1583	2149	.	-	0	ID=NBDJDPBK_00923;product=Transcription_factor_FapR
1085	Prodigal:2.6	CDS	2357	2554	.	-	0	ID=NBDJDPBK_00924;product=50S_ribosomal_protein_L32
1085	Prodigal:2.6	CDS	2511	3137	.	-	0	ID=NBDJDPBK_00925;product='hypothetical protein'
1085	Prodigal:2.6	CDS	3179	4384	.	-	0	ID=NBDJDPBK_00926;product=Acetate_kinase
1085	Prodigal:2.6	CDS	4434	5642	.	+	0	ID=NBDJDPBK_00927;product=UPF0348_protein_TTE1483
1085	Prodigal:2.6	CDS	5635	6126	.	-	0	ID=NBDJDPBK_00928;product=Phosphopantetheine_adenylyltransferase
1085	Prodigal:2.6	CDS	6129	6635	.	-	0	ID=NBDJDPBK_00929;product='hypothetical protein'
1085	Prodigal:2.6	CDS	6677	7129	.	-	0	ID=NBDJDPBK_00930;product=Deoxyuridine_5'-triphosphate_nucleotidohydrolase
1085	Prodigal:2.6	CDS	7132	9345	.	-	0	ID=NBDJDPBK_00931;product=Polyribonucleotide_nucleotidyltransferase
1085	Prodigal:2.6	CDS	9387	9647	.	-	0	ID=NBDJDPBK_00932;product=30S_ribosomal_protein_S15
1085	Prodigal:2.6	CDS	9781	10434	.	-	0	ID=NBDJDPBK_00933;product=Protein_jag
1085	Prodigal:2.6	CDS	10457	11257	.	-	0	ID=NBDJDPBK_00934;product=Membrane_protein_insertase_YidC
1085	Prodigal:2.6	CDS	11267	11518	.	-	0	ID=NBDJDPBK_00935;product=Putative_membrane_protein_insertion_efficiency_factor
1085	Prodigal:2.6	CDS	11511	11915	.	-	0	ID=NBDJDPBK_00936;product=Ribonuclease_P_protein_component
1085	Prodigal:2.6	CDS	12187	13119	.	-	0	ID=NBDJDPBK_00937;product=UPF0754_membrane_protein_BALH_0780
1085	Prodigal:2.6	CDS	13271	13573	.	+	0	ID=NBDJDPBK_00938;product=30S_ribosomal_protein_S20
1085	Prodigal:2.6	CDS	13558	14493	.	-	0	ID=NBDJDPBK_00939;product='hypothetical protein'
1085	Prodigal:2.6	CDS	14493	16967	.	-	0	ID=NBDJDPBK_00940;product=Leucine--tRNA_ligase
1085	Prodigal:2.6	CDS	17034	17843	.	-	0	ID=NBDJDPBK_00941;product=Uncharacterized_protein_AF_1420
1085	Prodigal:2.6	CDS	17824	19149	.	-	0	ID=NBDJDPBK_00942;product=Membrane-bound_protease_PH1510
1085	Prodigal:2.6	CDS	19146	20486	.	-	0	ID=NBDJDPBK_00943;product=DNA_repair_protein_RadA
1085	Prodigal:2.6	CDS	20753	21961	.	+	0	ID=NBDJDPBK_00944;product=ATP_phosphoribosyltransferase_regulatory_subunit
1128	Prodigal:2.6	CDS	13	273	.	-	0	ID=NBDJDPBK_00945;product='hypothetical protein'
1128	Prodigal:2.6	CDS	323	1030	.	-	0	ID=NBDJDPBK_00946;product=High-affinity_branched-chain_amino_acid_transport_ATP-binding_protein_LivF
1128	Prodigal:2.6	CDS	1020	1835	.	-	0	ID=NBDJDPBK_00947;product=High-affinity_branched-chain_amino_acid_transport_ATP-binding_protein_LivG
1128	Prodigal:2.6	CDS	1784	2686	.	-	0	ID=NBDJDPBK_00948;product=High-affinity_branched-chain_amino_acid_transport_system_permease_protein_BraE
1128	Prodigal:2.6	CDS	2691	3545	.	-	0	ID=NBDJDPBK_00949;product=High-affinity_branched-chain_amino_acid_transport_system_permease_protein_LivH
1128	Prodigal:2.6	CDS	3546	4715	.	-	0	ID=NBDJDPBK_00950;product=Leu/Ile/Val-binding_protein_homolog_3
1128	Prodigal:2.6	CDS	4823	5308	.	-	0	ID=NBDJDPBK_00951;product='hypothetical protein'
1128	Prodigal:2.6	CDS	5738	8404	.	+	0	ID=NBDJDPBK_00952;product=Pyruvate_phosphate_dikinase
1128	Prodigal:2.6	CDS	8401	8835	.	-	0	ID=NBDJDPBK_00953;product=Probable_S-adenosyl-L-methionine-binding_protein_MJ1583
1128	Prodigal:2.6	CDS	8832	9311	.	-	0	ID=NBDJDPBK_00954;product=Methylglyoxal_synthase
1128	Prodigal:2.6	CDS	9394	10746	.	+	0	ID=NBDJDPBK_00955;product=Chloride/fluoride_channel_protein
1128	Prodigal:2.6	CDS	10818	12095	.	+	0	ID=NBDJDPBK_00956;product=Diaminopimelate_decarboxylase
1128	Prodigal:2.6	CDS	12188	14071	.	+	0	ID=NBDJDPBK_00957;product=Tungsten-containing_aldehyde_ferredoxin_oxidoreductase
1128	Prodigal:2.6	CDS	14053	14283	.	+	0	ID=NBDJDPBK_00958;product='hypothetical protein'
1128	Prodigal:2.6	CDS	14290	15471	.	+	0	ID=NBDJDPBK_00959;product=Ribosomal_RNA_large_subunit_methyltransferase_I
1128	Prodigal:2.6	CDS	15498	16703	.	-	0	ID=NBDJDPBK_00960;product='hypothetical protein'
1128	Prodigal:2.6	CDS	16790	17044	.	+	0	ID=NBDJDPBK_00961;product='hypothetical protein'
1128	Prodigal:2.6	CDS	17158	18027	.	-	0	ID=NBDJDPBK_00962;product=Murein_DD-endopeptidase_MepM
1128	Prodigal:2.6	CDS	18343	19647	.	+	0	ID=NBDJDPBK_00963;product=Thylakoid-associated_protein_sll1697
1128	Prodigal:2.6	CDS	19855	20745	.	+	0	ID=NBDJDPBK_00964;product='hypothetical protein'
1159	Prodigal:2.6	CDS	1086	2456	.	-	0	ID=NBDJDPBK_00965;product=2-methylcitrate_dehydratase_1
1159	Prodigal:2.6	CDS	2459	2785	.	-	0	ID=NBDJDPBK_00966;product='hypothetical protein'
1159	Prodigal:2.6	CDS	2782	4182	.	-	0	ID=NBDJDPBK_00967;product='hypothetical protein'
1159	Prodigal:2.6	CDS	4185	5567	.	-	0	ID=NBDJDPBK_00968;product='hypothetical protein'
1159	Prodigal:2.6	CDS	6146	7402	.	+	0	ID=NBDJDPBK_00969;product=3-isopropylmalate_dehydratase_large_subunit_1
1159	Prodigal:2.6	CDS	7430	7942	.	+	0	ID=NBDJDPBK_00970;product=3-isopropylmalate_dehydratase_small_subunit_2
1159	Prodigal:2.6	CDS	8102	9112	.	+	0	ID=NBDJDPBK_00971;product='hypothetical protein'
1159	Prodigal:2.6	CDS	9223	11127	.	+	0	ID=NBDJDPBK_00972;product='hypothetical protein'
1159	Prodigal:2.6	CDS	11124	12011	.	+	0	ID=NBDJDPBK_00973;product=23-dimethylmalate_lyase
1159	Prodigal:2.6	CDS	12169	13179	.	+	0	ID=NBDJDPBK_00974;product='hypothetical protein'
1159	Prodigal:2.6	CDS	13481	14635	.	+	0	ID=NBDJDPBK_00975;product=Leucine-_isoleucine-_valine-_threonine-_and_alanine-binding_protein
1159	Prodigal:2.6	CDS	14770	15651	.	+	0	ID=NBDJDPBK_00976;product=High-affinity_branched-chain_amino_acid_transport_system_permease_protein_LivH
1159	Prodigal:2.6	CDS	15667	16548	.	+	0	ID=NBDJDPBK_00977;product=High-affinity_branched-chain_amino_acid_transport_system_permease_protein_BraE
1159	Prodigal:2.6	CDS	16535	17296	.	+	0	ID=NBDJDPBK_00978;product=High-affinity_branched-chain_amino_acid_transport_ATP-binding_protein_BraF
1159	Prodigal:2.6	CDS	17300	18028	.	+	0	ID=NBDJDPBK_00979;product=High-affinity_branched-chain_amino_acid_transport_ATP-binding_protein_LivF
1159	Aragorn:1.2	tRNA	18050	18124	.	-	.	ID=NBDJDPBK_00980;product='tRNA'
1159	Prodigal:2.6	CDS	18383	19774	.	+	0	ID=NBDJDPBK_00981;product=Uncharacterized_protein_YcgA
1211	Prodigal:2.6	CDS	122	1024	.	+	0	ID=NBDJDPBK_00982;product=Ribosomal_large_subunit_pseudouridine_synthase_D
1211	Prodigal:2.6	CDS	1095	1208	.	+	0	ID=NBDJDPBK_00983;product='hypothetical protein'
1211	Prodigal:2.6	CDS	1482	2849	.	+	0	ID=NBDJDPBK_00984;product='hypothetical protein'
1211	Prodigal:2.6	CDS	2869	4098	.	+	0	ID=NBDJDPBK_00985;product=IAA-amino_acid_hydrolase_ILR1-like_7
1211	Prodigal:2.6	CDS	4091	5566	.	+	0	ID=NBDJDPBK_00986;product=Long-chain-fatty-acid--CoA_ligase
1211	Prodigal:2.6	CDS	5581	6558	.	+	0	ID=NBDJDPBK_00987;product=D-beta-D-heptose_7-phosphate_kinase
1211	Prodigal:2.6	CDS	6555	7394	.	-	0	ID=NBDJDPBK_00988;product='hypothetical protein'
1211	Prodigal:2.6	CDS	7552	8916	.	+	0	ID=NBDJDPBK_00989;product=Uncharacterized_HTH-type_transcriptional_regulator_YisV
1211	Prodigal:2.6	CDS	8863	9072	.	-	0	ID=NBDJDPBK_00990;product='hypothetical protein'
1211	Prodigal:2.6	CDS	9256	9921	.	+	0	ID=NBDJDPBK_00991;product=Uncharacterized_HTH-type_transcriptional_regulator_YdhC
1211	Prodigal:2.6	CDS	9953	11083	.	+	0	ID=NBDJDPBK_00992;product=Pleiotropic_regulatory_protein
1211	Prodigal:2.6	CDS	11218	11913	.	+	0	ID=NBDJDPBK_00993;product=Putative_membrane_protease_YugP
1211	Prodigal:2.6	CDS	12005	12703	.	+	0	ID=NBDJDPBK_00994;product=Uncharacterized_protein_SYNPCC7002_A1392
1211	Prodigal:2.6	CDS	12700	14016	.	+	0	ID=NBDJDPBK_00995;product=Ribosomal_RNA_small_subunit_methyltransferase_B
1211	Prodigal:2.6	CDS	14029	15156	.	+	0	ID=NBDJDPBK_00996;product=Probable_serine/threonine-protein_kinase_SCO3848
1211	Prodigal:2.6	CDS	15135	15827	.	+	0	ID=NBDJDPBK_00997;product=Ribulose-phosphate_3-epimerase
1211	Prodigal:2.6	CDS	15831	16718	.	+	0	ID=NBDJDPBK_00998;product='hypothetical protein'
1211	Prodigal:2.6	CDS	16718	18037	.	+	0	ID=NBDJDPBK_00999;product=Ribosomal_protein_S12_methylthiotransferase_RimO
1211	Prodigal:2.6	CDS	18018	18479	.	+	0	ID=NBDJDPBK_01000;product='hypothetical protein'
1211	Prodigal:2.6	CDS	18484	19728	.	+	0	ID=NBDJDPBK_01001;product=CinA-like_protein
1211	Prodigal:2.6	CDS	19694	20299	.	+	0	ID=NBDJDPBK_01002;product=RNA_2'3'-cyclic_phosphodiesterase
1234	Prodigal:2.6	CDS	2928	3404	.	-	0	ID=NBDJDPBK_01003;product=Probable_NADH_dehydrogenase_[ubiquinone]_flavoprotein_2_mitochondrial
1234	Prodigal:2.6	CDS	3768	4826	.	+	0	ID=NBDJDPBK_01004;product=NADP-dependent_isopropanol_dehydrogenase
1234	Prodigal:2.6	CDS	4951	5196	.	+	0	ID=NBDJDPBK_01005;product=Uncharacterized_glutaredoxin-like_8.6_kDa_protein_in_rubredoxin_operon
1234	Prodigal:2.6	CDS	5224	6600	.	+	0	ID=NBDJDPBK_01006;product=Glucose-6-phosphate_isomerase
1234	Prodigal:2.6	CDS	6692	7444	.	+	0	ID=NBDJDPBK_01007;product=Uncharacterized_ABC_transporter_ATP-binding_protein_MJ0035
1234	Prodigal:2.6	CDS	7431	8366	.	+	0	ID=NBDJDPBK_01008;product=UPF0051_protein_MJ0034
1234	Prodigal:2.6	CDS	8389	8790	.	+	0	ID=NBDJDPBK_01009;product=Cytidine_deaminase
1234	Prodigal:2.6	CDS	8765	9466	.	-	0	ID=NBDJDPBK_01010;product=tRNA_2-thiocytidine_biosynthesis_protein_TtcA
1234	Prodigal:2.6	CDS	9625	9942	.	+	0	ID=NBDJDPBK_01011;product='hypothetical protein'
1234	Prodigal:2.6	CDS	9939	10532	.	+	0	ID=NBDJDPBK_01012;product=Lysine_exporter_LysO
1234	Prodigal:2.6	CDS	10656	12020	.	+	0	ID=NBDJDPBK_01013;product=Uncharacterized_symporter_YwcA
1234	Prodigal:2.6	CDS	12071	13519	.	-	0	ID=NBDJDPBK_01014;product=Flagellar_hook-associated_protein_2
1234	Prodigal:2.6	CDS	13752	14744	.	+	0	ID=NBDJDPBK_01015;product=ADP-heptose--LPS_heptosyltransferase_2
1234	Prodigal:2.6	CDS	14762	15340	.	+	0	ID=NBDJDPBK_01016;product=Phosphoheptose_isomerase
1234	Prodigal:2.6	CDS	15330	16058	.	+	0	ID=NBDJDPBK_01017;product=D-glycero-alpha-D-manno-heptose_1-phosphate_guanylyltransferase
1234	Prodigal:2.6	CDS	16068	17051	.	+	0	ID=NBDJDPBK_01018;product=GDP-6-deoxy-D-mannose_reductase
1234	Prodigal:2.6	CDS	17042	17470	.	+	0	ID=NBDJDPBK_01019;product='hypothetical protein'
1234	Prodigal:2.6	CDS	17475	18050	.	+	0	ID=NBDJDPBK_01020;product=D-glycero-alpha-D-manno-heptose-17-bisphosphate_7-phosphatase
1234	Prodigal:2.6	CDS	18111	19142	.	+	0	ID=NBDJDPBK_01021;product='hypothetical protein'
1234	Prodigal:2.6	CDS	19139	19705	.	+	0	ID=NBDJDPBK_01022;product='hypothetical protein'
1303	Prodigal:2.6	CDS	13	558	.	+	0	ID=NBDJDPBK_01023;product='hypothetical protein'
1303	Prodigal:2.6	CDS	692	2791	.	-	0	ID=NBDJDPBK_01024;product=Elongation_factor_G
1303	Prodigal:2.6	CDS	2809	4269	.	-	0	ID=NBDJDPBK_01025;product=Aspartyl/glutamyl-tRNA(Asn/Gln)_amidotransferase_subunit_B
1303	Prodigal:2.6	CDS	4266	5747	.	-	0	ID=NBDJDPBK_01026;product=Glutamyl-tRNA(Gln)_amidotransferase_subunit_A
1303	Prodigal:2.6	CDS	5737	6054	.	-	0	ID=NBDJDPBK_01027;product=Aspartyl/glutamyl-tRNA(Asn/Gln)_amidotransferase_subunit_C
1303	Prodigal:2.6	CDS	6090	8108	.	-	0	ID=NBDJDPBK_01028;product=DNA_ligase
1303	Prodigal:2.6	CDS	8115	9629	.	-	0	ID=NBDJDPBK_01029;product=Lysine--tRNA_ligase
1303	Prodigal:2.6	CDS	9630	10598	.	-	0	ID=NBDJDPBK_01030;product=Probable_tRNA-dihydrouridine_synthase
1303	Prodigal:2.6	CDS	10579	11343	.	-	0	ID=NBDJDPBK_01031;product=Type_III_pantothenate_kinase
1303	Prodigal:2.6	CDS	11362	12771	.	-	0	ID=NBDJDPBK_01032;product=ComE_operon_protein_3
1303	Prodigal:2.6	CDS	12768	13532	.	-	0	ID=NBDJDPBK_01033;product=ComE_operon_protein_1
1303	Prodigal:2.6	CDS	13510	14862	.	-	0	ID=NBDJDPBK_01034;product=tRNA-2-methylthio-N(6)-dimethylallyladenosine_synthase
1303	Prodigal:2.6	CDS	15211	15630	.	+	0	ID=NBDJDPBK_01035;product='hypothetical protein'
1303	Prodigal:2.6	CDS	15881	17113	.	-	0	ID=NBDJDPBK_01036;product=Uncharacterized_hydrolase_HI_0588
1303	Prodigal:2.6	CDS	17561	18055	.	+	0	ID=NBDJDPBK_01037;product=Transcription_elongation_factor_GreA
1303	Prodigal:2.6	CDS	18163	19107	.	-	0	ID=NBDJDPBK_01038;product=D-alanine--D-alanine_ligase
1303	Prodigal:2.6	CDS	19104	19358	.	-	0	ID=NBDJDPBK_01039;product='hypothetical protein'
1432	Prodigal:2.6	CDS	208	699	.	+	0	ID=NBDJDPBK_01040;product='hypothetical protein'
1432	Prodigal:2.6	CDS	734	1288	.	+	0	ID=NBDJDPBK_01041;product=Type_II_secretion_system_protein_G
1432	Prodigal:2.6	CDS	1301	2113	.	+	0	ID=NBDJDPBK_01042;product='hypothetical protein'
1432	Prodigal:2.6	CDS	2100	2789	.	+	0	ID=NBDJDPBK_01043;product='hypothetical protein'
1432	Prodigal:2.6	CDS	2782	3354	.	+	0	ID=NBDJDPBK_01044;product='hypothetical protein'
1432	Prodigal:2.6	CDS	3351	3944	.	+	0	ID=NBDJDPBK_01045;product='hypothetical protein'
1432	Prodigal:2.6	CDS	3931	5625	.	+	0	ID=NBDJDPBK_01046;product=Putative_DNA_transport_protein_HofQ
1432	Prodigal:2.6	CDS	5634	7430	.	+	0	ID=NBDJDPBK_01047;product=Type_II_secretion_system_protein_E
1432	Prodigal:2.6	CDS	7420	7881	.	+	0	ID=NBDJDPBK_01048;product='hypothetical protein'
1432	Prodigal:2.6	CDS	7878	8369	.	+	0	ID=NBDJDPBK_01049;product='hypothetical protein'
1432	Prodigal:2.6	CDS	8342	8632	.	+	0	ID=NBDJDPBK_01050;product='hypothetical protein'
1432	Prodigal:2.6	CDS	8629	9150	.	+	0	ID=NBDJDPBK_01051;product='hypothetical protein'
1432	Prodigal:2.6	CDS	9147	10175	.	+	0	ID=NBDJDPBK_01052;product='hypothetical protein'
1432	Prodigal:2.6	CDS	10168	10491	.	+	0	ID=NBDJDPBK_01053;product='hypothetical protein'
1432	Prodigal:2.6	CDS	10481	10948	.	+	0	ID=NBDJDPBK_01054;product='hypothetical protein'
1432	Prodigal:2.6	CDS	10930	11451	.	+	0	ID=NBDJDPBK_01055;product='hypothetical protein'
1432	Prodigal:2.6	CDS	11494	11805	.	+	0	ID=NBDJDPBK_01056;product='hypothetical protein'
1432	Prodigal:2.6	CDS	11911	12348	.	+	0	ID=NBDJDPBK_01057;product='hypothetical protein'
1432	Prodigal:2.6	CDS	12345	13100	.	+	0	ID=NBDJDPBK_01058;product='hypothetical protein'
1432	Prodigal:2.6	CDS	13097	13657	.	+	0	ID=NBDJDPBK_01059;product='hypothetical protein'
1432	Prodigal:2.6	CDS	13886	14344	.	+	0	ID=NBDJDPBK_01060;product='hypothetical protein'
1432	Prodigal:2.6	CDS	14344	14637	.	+	0	ID=NBDJDPBK_01061;product='hypothetical protein'
1432	Prodigal:2.6	CDS	14650	14964	.	+	0	ID=NBDJDPBK_01062;product='hypothetical protein'
1432	Prodigal:2.6	CDS	14955	15761	.	+	0	ID=NBDJDPBK_01063;product=Uncharacterized_protein_YggR
1432	Prodigal:2.6	CDS	15754	16710	.	+	0	ID=NBDJDPBK_01064;product=Uncharacterized_protein_YggR
1432	Prodigal:2.6	CDS	16767	16934	.	+	0	ID=NBDJDPBK_01065;product='hypothetical protein'
1432	Prodigal:2.6	CDS	17004	17174	.	+	0	ID=NBDJDPBK_01066;product='hypothetical protein'
1432	Prodigal:2.6	CDS	17188	17715	.	+	0	ID=NBDJDPBK_01067;product='hypothetical protein'
1432	Prodigal:2.6	CDS	17716	18072	.	+	0	ID=NBDJDPBK_01068;product='hypothetical protein'
1572	Prodigal:2.6	CDS	953	3001	.	+	0	ID=NBDJDPBK_01069;product=Methyl-accepting_chemotaxis_protein_McpA
1572	Prodigal:2.6	CDS	3255	5018	.	-	0	ID=NBDJDPBK_01070;product=Sensor_protein_kinase_WalK_(Fragment)
1572	Prodigal:2.6	CDS	5005	5712	.	-	0	ID=NBDJDPBK_01071;product=Probable_transcriptional_regulator_ycf27
1572	Prodigal:2.6	CDS	5709	6401	.	-	0	ID=NBDJDPBK_01072;product=Phosphate-specific_transport_system_accessory_protein_PhoU_homolog
1572	Prodigal:2.6	CDS	6461	7234	.	-	0	ID=NBDJDPBK_01073;product=Phosphate_import_ATP-binding_protein_PstB
1572	Prodigal:2.6	CDS	7262	8125	.	-	0	ID=NBDJDPBK_01074;product=Phosphate_transport_system_permease_protein_PstA
1572	Prodigal:2.6	CDS	8116	8997	.	-	0	ID=NBDJDPBK_01075;product=Probable_ABC_transporter_permease_protein_YqgH
1572	Prodigal:2.6	CDS	9126	9941	.	-	0	ID=NBDJDPBK_01076;product=Phosphate-binding_protein_PstS_1
1572	Prodigal:2.6	CDS	10277	11092	.	-	0	ID=NBDJDPBK_01077;product=Phosphate-binding_protein_PstS_1
1572	Prodigal:2.6	CDS	11290	12645	.	-	0	ID=NBDJDPBK_01078;product=Uncharacterized_protein_BpOF4_10220
1572	Prodigal:2.6	CDS	12825	13109	.	-	0	ID=NBDJDPBK_01079;product='hypothetical protein'
1572	Prodigal:2.6	CDS	13189	15033	.	-	0	ID=NBDJDPBK_01080;product=Gamma-glutamyltranspeptidase
1572	Prodigal:2.6	CDS	15064	16911	.	-	0	ID=NBDJDPBK_01081;product=Tungsten-containing_aldehyde_ferredoxin_oxidoreductase
1766	Prodigal:2.6	CDS	565	1413	.	+	0	ID=NBDJDPBK_01082;product=Tyrosine_recombinase_XerD
1766	Prodigal:2.6	CDS	1690	5880	.	-	0	ID=NBDJDPBK_01083;product=DNA_polymerase_I
1766	Prodigal:2.6	CDS	6452	7630	.	+	0	ID=NBDJDPBK_01084;product='hypothetical protein'
1766	Prodigal:2.6	CDS	7666	8124	.	+	0	ID=NBDJDPBK_01085;product='hypothetical protein'
1766	Prodigal:2.6	CDS	8446	9288	.	+	0	ID=NBDJDPBK_01086;product=Sporulation_initiation_inhibitor_protein_Soj
1766	Prodigal:2.6	CDS	9289	10767	.	+	0	ID=NBDJDPBK_01087;product='hypothetical protein'
1766	Prodigal:2.6	CDS	10909	12009	.	-	0	ID=NBDJDPBK_01088;product=Putative_transposase_in_snaA-snaB_intergenic_region
1766	Prodigal:2.6	CDS	12435	13727	.	-	0	ID=NBDJDPBK_01089;product='hypothetical protein'
1766	Prodigal:2.6	CDS	13720	14556	.	-	0	ID=NBDJDPBK_01090;product=Modification_methylase_LlaDCHIA
1766	Prodigal:2.6	CDS	14588	14851	.	-	0	ID=NBDJDPBK_01091;product='hypothetical protein'
1836	Prodigal:2.6	CDS	88	1602	.	+	0	ID=NBDJDPBK_01092;product=ATP-dependent_helicase/nuclease_subunit_A
1836	Prodigal:2.6	CDS	1815	3158	.	+	0	ID=NBDJDPBK_01093;product=Uncharacterized_protein_aq_2027
1836	Prodigal:2.6	CDS	3155	4945	.	-	0	ID=NBDJDPBK_01094;product=Methyl-accepting_chemotaxis_protein_McpA
1836	Prodigal:2.6	CDS	5365	6228	.	+	0	ID=NBDJDPBK_01095;product=Diaminopimelate_epimerase
1836	Prodigal:2.6	CDS	6404	7648	.	+	0	ID=NBDJDPBK_01096;product=Proton/sodium-glutamate_symport_protein
1836	Prodigal:2.6	CDS	7881	8642	.	-	0	ID=NBDJDPBK_01097;product=Uncharacterized_protein_AF_2225
1836	Prodigal:2.6	CDS	8727	9611	.	+	0	ID=NBDJDPBK_01098;product='hypothetical protein'
1836	Prodigal:2.6	CDS	10445	11992	.	+	0	ID=NBDJDPBK_01099;product=Histidine_ammonia-lyase
1836	Prodigal:2.6	CDS	12281	13684	.	+	0	ID=NBDJDPBK_01100;product=Na(+)/H(+)_antiporter_NhaC
1836	Prodigal:2.6	CDS	13733	14743	.	+	0	ID=NBDJDPBK_01101;product=Putative_1-aminocyclopropane-1-carboxylate_deaminase
2142	Prodigal:2.6	CDS	62	1450	.	+	0	ID=NBDJDPBK_01102;product=Histidine_ammonia-lyase
2142	Prodigal:2.6	CDS	1529	2440	.	+	0	ID=NBDJDPBK_01103;product=Glutamate_formimidoyltransferase
2142	Prodigal:2.6	CDS	2446	3699	.	+	0	ID=NBDJDPBK_01104;product=Imidazolonepropionase
2142	Prodigal:2.6	CDS	3696	4316	.	+	0	ID=NBDJDPBK_01105;product=Methenyltetrahydrofolate_cyclohydrolase
2142	Aragorn:1.2	tRNA	4537	4611	.	+	.	ID=NBDJDPBK_01106;product='tRNA'
2142	Prodigal:2.6	CDS	4689	5057	.	+	0	ID=NBDJDPBK_01107;product=Holo-[acyl-carrier-protein]_synthase
2142	Prodigal:2.6	CDS	5060	6673	.	+	0	ID=NBDJDPBK_01108;product=Bifunctional_NAD(P)H-hydrate_repair_enzyme_Nnr
2142	Prodigal:2.6	CDS	6840	7331	.	+	0	ID=NBDJDPBK_01109;product=tRNA_threonylcarbamoyladenosine_biosynthesis_protein_TsaE
2142	Prodigal:2.6	CDS	7319	8002	.	+	0	ID=NBDJDPBK_01110;product=tRNA_threonylcarbamoyladenosine_biosynthesis_protein_TsaB
2142	Prodigal:2.6	CDS	8239	8445	.	+	0	ID=NBDJDPBK_01111;product='hypothetical protein'
2142	Prodigal:2.6	CDS	8438	9571	.	+	0	ID=NBDJDPBK_01112;product=2-oxoglutarate_synthase_subunit_KorA
2142	Prodigal:2.6	CDS	9573	10394	.	+	0	ID=NBDJDPBK_01113;product=2-oxoglutarate_synthase_subunit_KorB
2142	Prodigal:2.6	CDS	10394	10954	.	+	0	ID=NBDJDPBK_01114;product=2-oxoglutarate_synthase_subunit_KorC
2142	Prodigal:2.6	CDS	10969	12390	.	+	0	ID=NBDJDPBK_01115;product=Uncharacterized_RNA_methyltransferase_lin1815
2142	Prodigal:2.6	CDS	12525	13238	.	+	0	ID=NBDJDPBK_01116;product='hypothetical protein'
2142	Aragorn:1.2	tRNA	13343	13418	.	+	.	ID=NBDJDPBK_01117;product='tRNA'
2686	Prodigal:2.6	CDS	379	810	.	+	0	ID=NBDJDPBK_01118;product='hypothetical protein'
2686	Prodigal:2.6	CDS	1373	2008	.	+	0	ID=NBDJDPBK_01119;product='hypothetical protein'
2686	Prodigal:2.6	CDS	2042	3244	.	+	0	ID=NBDJDPBK_01120;product=Nitric_oxide_reductase
2686	Prodigal:2.6	CDS	3348	3725	.	-	0	ID=NBDJDPBK_01121;product='hypothetical protein'
2686	Prodigal:2.6	CDS	4509	6191	.	+	0	ID=NBDJDPBK_01122;product=Methylmalonyl-CoA_mutase
2686	Prodigal:2.6	CDS	6209	6628	.	+	0	ID=NBDJDPBK_01123;product=Pivalyl-CoA_mutase_small_subunit
2686	Prodigal:2.6	CDS	6669	7079	.	+	0	ID=NBDJDPBK_01124;product=Methylmalonyl-CoA_epimerase
2686	Prodigal:2.6	CDS	7107	8666	.	+	0	ID=NBDJDPBK_01125;product=Methylmalonyl-CoA_carboxyltransferase_12S_subunit
2686	Prodigal:2.6	CDS	8680	9078	.	+	0	ID=NBDJDPBK_01126;product='hypothetical protein'
2686	Prodigal:2.6	CDS	9113	9577	.	+	0	ID=NBDJDPBK_01127;product=Biotin_carboxyl_carrier_protein
2686	Prodigal:2.6	CDS	9599	10720	.	+	0	ID=NBDJDPBK_01128;product=Glutaconyl-CoA_decarboxylase_subunit_beta
2719	Prodigal:2.6	CDS	1077	1850	.	-	0	ID=NBDJDPBK_01129;product=Uncharacterized_metal-dependent_hydrolase_YabD
2719	Prodigal:2.6	CDS	1883	3823	.	-	0	ID=NBDJDPBK_01130;product=Methionine--tRNA_ligase
2719	Prodigal:2.6	CDS	3813	4670	.	-	0	ID=NBDJDPBK_01131;product=Ribosomal_RNA_small_subunit_methyltransferase_I
2719	Prodigal:2.6	CDS	4667	5413	.	-	0	ID=NBDJDPBK_01132;product=Uncharacterized_protein_YabB
2719	Prodigal:2.6	CDS	5404	8811	.	-	0	ID=NBDJDPBK_01133;product=Chromosome_partition_protein_Smc
2719	Prodigal:2.6	CDS	8786	10282	.	-	0	ID=NBDJDPBK_01134;product=Ribonuclease_G
2719	Prodigal:2.6	CDS	10308	10892	.	-	0	ID=NBDJDPBK_01135;product='hypothetical protein'
2722	Prodigal:2.6	CDS	29	1078	.	+	0	ID=NBDJDPBK_01136;product='hypothetical protein'
2722	Prodigal:2.6	CDS	1057	1908	.	+	0	ID=NBDJDPBK_01137;product=Putative_transketolase_N-terminal_section
2722	Prodigal:2.6	CDS	1905	2852	.	+	0	ID=NBDJDPBK_01138;product=Putative_transketolase_C-terminal_section
2722	Prodigal:2.6	CDS	2857	3552	.	+	0	ID=NBDJDPBK_01139;product=Cell_division_ATP-binding_protein_FtsE
2722	Prodigal:2.6	CDS	3539	4423	.	+	0	ID=NBDJDPBK_01140;product=Cell_division_protein_FtsX
2722	Prodigal:2.6	CDS	4420	5673	.	+	0	ID=NBDJDPBK_01141;product=Uncharacterized_metalloprotease_HI_0409
2722	Prodigal:2.6	CDS	5804	7021	.	+	0	ID=NBDJDPBK_01142;product=Carboxy-terminal-processing_protease
2722	Prodigal:2.6	CDS	7094	8038	.	+	0	ID=NBDJDPBK_01143;product=Uncharacterized_protein_HI_0755
2722	Prodigal:2.6	CDS	8072	9361	.	+	0	ID=NBDJDPBK_01144;product=Adenylosuccinate_synthetase
2722	Prodigal:2.6	CDS	9416	10777	.	+	0	ID=NBDJDPBK_01145;product='hypothetical protein'
2754	Prodigal:2.6	CDS	282	1148	.	-	0	ID=NBDJDPBK_01146;product=4-diphosphocytidyl-2-C-methyl-D-erythritol_kinase
2754	Prodigal:2.6	CDS	1428	1676	.	-	0	ID=NBDJDPBK_01147;product='hypothetical protein'
2754	Prodigal:2.6	CDS	1865	2419	.	-	0	ID=NBDJDPBK_01148;product=UPF0098_protein_PH1269
2754	Prodigal:2.6	CDS	2434	3189	.	-	0	ID=NBDJDPBK_01149;product=High-affinity_branched-chain_amino_acid_transport_ATP-binding_protein_LivF
2754	Prodigal:2.6	CDS	3193	5016	.	-	0	ID=NBDJDPBK_01150;product=High-affinity_branched-chain_amino_acid_transport_ATP-binding_protein_BraF
2754	Prodigal:2.6	CDS	5020	5928	.	-	0	ID=NBDJDPBK_01151;product=High-affinity_branched-chain_amino_acid_transport_system_permease_protein_LivH
2754	Prodigal:2.6	CDS	5962	7122	.	-	0	ID=NBDJDPBK_01152;product=Leu/Ile/Val-binding_protein_homolog_1
2754	Prodigal:2.6	CDS	7308	8510	.	-	0	ID=NBDJDPBK_01153;product=Aspartokinase
2754	Prodigal:2.6	CDS	8535	9233	.	-	0	ID=NBDJDPBK_01154;product=2345-tetrahydropyridine-26-dicarboxylate_N-acetyltransferase
2754	Prodigal:2.6	CDS	9215	9868	.	-	0	ID=NBDJDPBK_01155;product=4-hydroxy-tetrahydrodipicolinate_reductase
2754	Prodigal:2.6	CDS	9853	10752	.	-	0	ID=NBDJDPBK_01156;product=4-hydroxy-tetrahydrodipicolinate_synthase
2983	Prodigal:2.6	CDS	740	1897	.	-	0	ID=NBDJDPBK_01157;product=Cystathionine_beta-lyase_PatB
2983	Prodigal:2.6	CDS	1980	2681	.	-	0	ID=NBDJDPBK_01158;product='hypothetical protein'
2983	Prodigal:2.6	CDS	2692	3783	.	-	0	ID=NBDJDPBK_01159;product=Large-conductance_mechanosensitive_channel_MscMJLR
2983	Prodigal:2.6	CDS	3850	4260	.	-	0	ID=NBDJDPBK_01160;product=S-adenosylmethionine_decarboxylase_proenzyme
2983	Prodigal:2.6	CDS	4470	4727	.	+	0	ID=NBDJDPBK_01161;product='hypothetical protein'
2983	Aragorn:1.2	tRNA	5030	5104	.	-	.	ID=NBDJDPBK_01162;product='tRNA'
2983	Prodigal:2.6	CDS	5324	5572	.	+	0	ID=NBDJDPBK_01163;product='hypothetical protein'
2983	Prodigal:2.6	CDS	5754	6614	.	-	0	ID=NBDJDPBK_01164;product='hypothetical protein'
2983	Prodigal:2.6	CDS	6759	7688	.	-	0	ID=NBDJDPBK_01165;product='hypothetical protein'
2983	Prodigal:2.6	CDS	7952	9004	.	-	0	ID=NBDJDPBK_01166;product=Pseudaminic_acid_synthase
2983	Prodigal:2.6	CDS	9020	10000	.	-	0	ID=NBDJDPBK_01167;product=Carbamoyl-phosphate_synthase_large_chain
2983	Prodigal:2.6	CDS	10043	10327	.	-	0	ID=NBDJDPBK_01168;product='hypothetical protein'
3015	Prodigal:2.6	CDS	249	752	.	+	0	ID=NBDJDPBK_01169;product='hypothetical protein'
3015	Prodigal:2.6	CDS	835	1827	.	-	0	ID=NBDJDPBK_01170;product=Cation-efflux_pump_FieF
3015	Prodigal:2.6	CDS	2017	3825	.	-	0	ID=NBDJDPBK_01171;product=Tungsten-containing_aldehyde_ferredoxin_oxidoreductase
3015	Prodigal:2.6	CDS	3822	4298	.	-	0	ID=NBDJDPBK_01172;product=Putative_electron_transport_protein_YsaA
3015	Prodigal:2.6	CDS	4394	5137	.	-	0	ID=NBDJDPBK_01173;product=NADH_dehydrogenase_[ubiquinone]_iron-sulfur_protein_1_mitochondrial
3015	Prodigal:2.6	CDS	5137	6999	.	-	0	ID=NBDJDPBK_01174;product=NADP-reducing_hydrogenase_subunit_HndC
3015	Prodigal:2.6	CDS	6974	7465	.	-	0	ID=NBDJDPBK_01175;product=NADP-reducing_hydrogenase_subunit_HndA
3015	Prodigal:2.6	CDS	7652	8548	.	-	0	ID=NBDJDPBK_01176;product=Uncharacterized_transporter_AF_1552
3145	Prodigal:2.6	CDS	16	672	.	+	0	ID=NBDJDPBK_01177;product=Transcriptional_regulator_KdgR
3145	Prodigal:2.6	CDS	786	1736	.	+	0	ID=NBDJDPBK_01178;product=31_kDa_immunogenic_protein
3145	Prodigal:2.6	CDS	1797	3722	.	+	0	ID=NBDJDPBK_01179;product=Putative_TRAP_transporter_large_permease_protein_HI_1029
3145	Prodigal:2.6	CDS	3862	5217	.	+	0	ID=NBDJDPBK_01180;product='hypothetical protein'
3145	Prodigal:2.6	CDS	5235	5564	.	+	0	ID=NBDJDPBK_01181;product='hypothetical protein'
3145	Prodigal:2.6	CDS	5808	6593	.	+	0	ID=NBDJDPBK_01182;product=3-dehydroquinate_dehydratase
3145	Prodigal:2.6	CDS	6746	7618	.	+	0	ID=NBDJDPBK_01183;product=Shikimate_dehydrogenase_(NADP(+))
3145	Prodigal:2.6	CDS	7979	8470	.	+	0	ID=NBDJDPBK_01184;product='hypothetical protein'
3145	Prodigal:2.6	CDS	8696	9277	.	-	0	ID=NBDJDPBK_01185;product=Iron-sulfur_flavoprotein_AF_1436
3170	Prodigal:2.6	CDS	43	915	.	+	0	ID=NBDJDPBK_01186;product=Probable_glycine_dehydrogenase_(decarboxylating)_subunit_2
3170	Prodigal:2.6	CDS	1238	2188	.	+	0	ID=NBDJDPBK_01187;product=UPF0026_protein_MJ1312
3170	Prodigal:2.6	CDS	2191	2445	.	+	0	ID=NBDJDPBK_01188;product='hypothetical protein'
3170	Prodigal:2.6	CDS	2442	2594	.	+	0	ID=NBDJDPBK_01189;product='hypothetical protein'
3170	Prodigal:2.6	CDS	2723	3226	.	+	0	ID=NBDJDPBK_01190;product=Iron-sulfur_cluster_carrier_protein
3170	Prodigal:2.6	CDS	3482	3739	.	+	0	ID=NBDJDPBK_01191;product=Thioredoxin
3170	Prodigal:2.6	CDS	3860	5020	.	-	0	ID=NBDJDPBK_01192;product=UPF0718_protein_MJ0584
3170	Prodigal:2.6	CDS	5054	5401	.	-	0	ID=NBDJDPBK_01193;product=Arsenical_resistance_operon_repressor
3170	Prodigal:2.6	CDS	5859	7022	.	+	0	ID=NBDJDPBK_01194;product=Uncharacterized_aminotransferase_MJ0959
3170	Aragorn:1.2	tRNA	7067	7154	.	+	.	ID=NBDJDPBK_01195;product='tRNA'
3170	Prodigal:2.6	CDS	7485	8435	.	+	0	ID=NBDJDPBK_01196;product=Putative_UDP-glucose_4-epimerase
3170	Prodigal:2.6	CDS	8459	8797	.	+	0	ID=NBDJDPBK_01197;product='hypothetical protein'
3170	Prodigal:2.6	CDS	8836	9297	.	-	0	ID=NBDJDPBK_01198;product=Universal_stress_protein_YxiE
3528	Prodigal:2.6	CDS	92	403	.	+	0	ID=NBDJDPBK_01199;product='hypothetical protein'
3528	Prodigal:2.6	CDS	459	1817	.	-	0	ID=NBDJDPBK_01200;product=Magnesium_transporter_MgtE
3528	Prodigal:2.6	CDS	2450	3643	.	+	0	ID=NBDJDPBK_01201;product=Uncharacterized_protein_TP_0007
3528	Prodigal:2.6	CDS	3754	5364	.	+	0	ID=NBDJDPBK_01202;product=Ribose_import_ATP-binding_protein_RbsA
3528	Prodigal:2.6	CDS	5357	6403	.	+	0	ID=NBDJDPBK_01203;product='hypothetical protein'
3528	Prodigal:2.6	CDS	6400	7500	.	+	0	ID=NBDJDPBK_01204;product=Xylose_transport_system_permease_protein_XylH
3528	Prodigal:2.6	CDS	7560	7943	.	+	0	ID=NBDJDPBK_01205;product='hypothetical protein'
3528	Prodigal:2.6	CDS	8105	8884	.	-	0	ID=NBDJDPBK_01206;product=Uncharacterized_protein_TP_0007
4056	Prodigal:2.6	CDS	98	1309	.	-	0	ID=NBDJDPBK_01207;product=Probable_23-bisphosphoglycerate-independent_phosphoglycerate_mutase
4056	Prodigal:2.6	CDS	1471	2682	.	+	0	ID=NBDJDPBK_01208;product=Aromatic-amino-acid_aminotransferase_1
4056	Prodigal:2.6	CDS	2743	4134	.	+	0	ID=NBDJDPBK_01209;product=tRNA_modification_GTPase_MnmE
4056	Prodigal:2.6	CDS	4301	5197	.	-	0	ID=NBDJDPBK_01210;product=Uncharacterized_protein_MJ0227
4056	Prodigal:2.6	CDS	5206	6072	.	-	0	ID=NBDJDPBK_01211;product=Tetrahydromethanopterin:alpha-L-glutamate_ligase
4056	Prodigal:2.6	CDS	6072	7010	.	-	0	ID=NBDJDPBK_01212;product=Methenyltetrahydromethanopterin_cyclohydrolase
4056	Prodigal:2.6	CDS	6997	7752	.	-	0	ID=NBDJDPBK_01213;product='hypothetical protein'
4133	Prodigal:2.6	CDS	1257	2639	.	-	0	ID=NBDJDPBK_01214;product=Phosphoglucomutase/phosphomannomutase
4133	Prodigal:2.6	CDS	2645	4057	.	-	0	ID=NBDJDPBK_01215;product=Murein_DD-endopeptidase_MepM
4133	Prodigal:2.6	CDS	4143	5486	.	-	0	ID=NBDJDPBK_01216;product=Transcription_termination_factor_Rho
4133	Prodigal:2.6	CDS	5476	6135	.	-	0	ID=NBDJDPBK_01217;product=Probable_transaldolase
4133	Prodigal:2.6	CDS	6119	6547	.	-	0	ID=NBDJDPBK_01218;product='hypothetical protein'
4133	Prodigal:2.6	CDS	6925	7596	.	-	0	ID=NBDJDPBK_01219;product=Putative_ABC_transporter_ATP-binding_protein_MA_4020
4158	Prodigal:2.6	CDS	752	1669	.	+	0	ID=NBDJDPBK_01220;product='hypothetical protein'
4158	Prodigal:2.6	CDS	1698	1946	.	+	0	ID=NBDJDPBK_01221;product='hypothetical protein'
4158	Prodigal:2.6	CDS	1971	3410	.	+	0	ID=NBDJDPBK_01222;product=Proline--tRNA_ligase
4158	Prodigal:2.6	CDS	3512	4060	.	+	0	ID=NBDJDPBK_01223;product=Uncharacterized_protein_PAE1111
4158	Prodigal:2.6	CDS	4085	5308	.	+	0	ID=NBDJDPBK_01224;product=Uncharacterized_membrane_protein_YcsG
4158	Prodigal:2.6	CDS	5388	6137	.	+	0	ID=NBDJDPBK_01225;product=Kinase_A_inhibitor
4158	Prodigal:2.6	CDS	6134	7201	.	+	0	ID=NBDJDPBK_01226;product=KipI_antagonist
4218	Prodigal:2.6	CDS	173	1048	.	-	0	ID=NBDJDPBK_01227;product='hypothetical protein'
4218	Prodigal:2.6	CDS	1045	1623	.	-	0	ID=NBDJDPBK_01228;product='hypothetical protein'
4218	Prodigal:2.6	CDS	1620	2018	.	-	0	ID=NBDJDPBK_01229;product='hypothetical protein'
4218	Prodigal:2.6	CDS	2030	2749	.	-	0	ID=NBDJDPBK_01230;product='hypothetical protein'
4218	Prodigal:2.6	CDS	2806	4233	.	-	0	ID=NBDJDPBK_01231;product='hypothetical protein'
4218	Prodigal:2.6	CDS	4230	4952	.	-	0	ID=NBDJDPBK_01232;product='hypothetical protein'
4218	Prodigal:2.6	CDS	4930	6678	.	-	0	ID=NBDJDPBK_01233;product='hypothetical protein'
4218	Prodigal:2.6	CDS	6675	7349	.	-	0	ID=NBDJDPBK_01234;product='hypothetical protein'
4261	Prodigal:2.6	CDS	49	900	.	+	0	ID=NBDJDPBK_01235;product=Tryptophan--tRNA_ligase
4261	Prodigal:2.6	CDS	977	1708	.	+	0	ID=NBDJDPBK_01236;product=Segregation_and_condensation_protein_A
4261	Prodigal:2.6	CDS	1689	2237	.	+	0	ID=NBDJDPBK_01237;product=Segregation_and_condensation_protein_B
4261	Prodigal:2.6	CDS	2218	2985	.	+	0	ID=NBDJDPBK_01238;product=Uncharacterized_RNA_pseudouridine_synthase_aq_1464
4261	Prodigal:2.6	CDS	3017	3907	.	+	0	ID=NBDJDPBK_01239;product='hypothetical protein'
4261	Prodigal:2.6	CDS	3904	4587	.	+	0	ID=NBDJDPBK_01240;product=Cytidylate_kinase
4261	Prodigal:2.6	CDS	4577	5218	.	+	0	ID=NBDJDPBK_01241;product='hypothetical protein'
4261	Prodigal:2.6	CDS	5211	6353	.	+	0	ID=NBDJDPBK_01242;product=GTPase_HflX
4261	Prodigal:2.6	CDS	6429	7313	.	+	0	ID=NBDJDPBK_01243;product=UPF0701_protein_YloC
4501	Prodigal:2.6	CDS	624	1205	.	-	0	ID=NBDJDPBK_01244;product=Orotate_phosphoribosyltransferase
4501	Prodigal:2.6	CDS	1208	1888	.	-	0	ID=NBDJDPBK_01245;product=Orotidine_5'-phosphate_decarboxylase
4501	Prodigal:2.6	CDS	1885	2835	.	-	0	ID=NBDJDPBK_01246;product=Dihydroorotate_dehydrogenase_B_(NAD(+))_catalytic_subunit
4501	Prodigal:2.6	CDS	2822	3598	.	-	0	ID=NBDJDPBK_01247;product=Dihydroorotate_dehydrogenase_B_(NAD(+))_electron_transfer_subunit
4501	Prodigal:2.6	CDS	3588	4901	.	-	0	ID=NBDJDPBK_01248;product=Dihydroorotase
4501	Prodigal:2.6	CDS	4898	5827	.	-	0	ID=NBDJDPBK_01249;product=Aspartate_carbamoyltransferase
4501	Prodigal:2.6	CDS	5844	6383	.	-	0	ID=NBDJDPBK_01250;product=Bifunctional_protein_PyrR
4501	Prodigal:2.6	CDS	6744	7049	.	-	0	ID=NBDJDPBK_01251;product=3-oxoacyl-[acyl-carrier-protein]_synthase_2
4568	Prodigal:2.6	CDS	19	216	.	-	0	ID=NBDJDPBK_01252;product='hypothetical protein'
4568	Prodigal:2.6	CDS	350	1483	.	-	0	ID=NBDJDPBK_01253;product=Flagellar_P-ring_protein
4568	Prodigal:2.6	CDS	1513	2088	.	-	0	ID=NBDJDPBK_01254;product=Flagellar_L-ring_protein
4568	Prodigal:2.6	CDS	2085	3002	.	-	0	ID=NBDJDPBK_01255;product=Flagella_basal_body_P-ring_formation_protein_FlgA
4568	Prodigal:2.6	CDS	3006	3797	.	-	0	ID=NBDJDPBK_01256;product=Flagellar_basal-body_rod_protein_FlgG
4568	Prodigal:2.6	CDS	3829	4602	.	-	0	ID=NBDJDPBK_01257;product=Flagellar_basal-body_rod_protein_FlgG
4568	Prodigal:2.6	CDS	4640	5686	.	-	0	ID=NBDJDPBK_01258;product=Rod_shape-determining_protein_MreB
4568	Prodigal:2.6	CDS	5703	6515	.	-	0	ID=NBDJDPBK_01259;product=tRNA_pseudouridine_synthase_A
4568	Prodigal:2.6	CDS	6503	6973	.	-	0	ID=NBDJDPBK_01260;product=Energy-coupling_factor_transporter_transmembrane_protein_EcfT
4600	Prodigal:2.6	CDS	3	2993	.	+	0	ID=NBDJDPBK_01261;product='hypothetical protein'
4600	Aragorn:1.2	tRNA	3268	3345	.	-	.	ID=NBDJDPBK_01262;product='tRNA'
4600	Aragorn:1.2	tRNA	3358	3432	.	-	.	ID=NBDJDPBK_01263;product='tRNA'
4600	Prodigal:2.6	CDS	3560	3748	.	+	0	ID=NBDJDPBK_01264;product='hypothetical protein'
4600	Prodigal:2.6	CDS	3755	4693	.	+	0	ID=NBDJDPBK_01265;product=CTU1/ATPBD3_family_protein_MJ1478
4600	Prodigal:2.6	CDS	4672	6315	.	+	0	ID=NBDJDPBK_01266;product='hypothetical protein'
4600	Prodigal:2.6	CDS	6263	6865	.	-	0	ID=NBDJDPBK_01267;product=Uncharacterized_RNA_pseudouridine_synthase_Caur_0901
4615	Prodigal:2.6	CDS	63	389	.	+	0	ID=NBDJDPBK_01268;product=Riboflavin_biosynthesis_protein_RibD
4615	Prodigal:2.6	CDS	389	1045	.	+	0	ID=NBDJDPBK_01269;product=Riboflavin_synthase
4615	Prodigal:2.6	CDS	1073	2290	.	+	0	ID=NBDJDPBK_01270;product=Riboflavin_biosynthesis_protein_RibBA
4615	Prodigal:2.6	CDS	2341	2832	.	+	0	ID=NBDJDPBK_01271;product=67-dimethyl-8-ribityllumazine_synthase
4615	Prodigal:2.6	CDS	2825	4105	.	+	0	ID=NBDJDPBK_01272;product=Serine--tRNA_ligase
4615	Prodigal:2.6	CDS	4041	4871	.	-	0	ID=NBDJDPBK_01273;product='hypothetical protein'
4615	Prodigal:2.6	CDS	4936	6648	.	+	0	ID=NBDJDPBK_01274;product=N-acetylglucosaminyldiphosphoundecaprenol_N-acetyl-beta-D-mannosaminyltransferase
4645	Prodigal:2.6	CDS	239	1054	.	+	0	ID=NBDJDPBK_01275;product=Hydroxyethylthiazole_kinase
4645	Prodigal:2.6	CDS	1073	1699	.	+	0	ID=NBDJDPBK_01276;product=Thiamine-phosphate_synthase
4645	Prodigal:2.6	CDS	1781	2950	.	+	0	ID=NBDJDPBK_01277;product=CAAX_prenyl_protease_1_homolog
4645	Prodigal:2.6	CDS	3108	4196	.	-	0	ID=NBDJDPBK_01278;product=Spermidine/putrescine_import_ATP-binding_protein_PotA
4645	Prodigal:2.6	CDS	4198	5880	.	-	0	ID=NBDJDPBK_01279;product=Ferric_transport_system_permease_protein_FbpB
4645	Prodigal:2.6	CDS	5864	6877	.	-	0	ID=NBDJDPBK_01280;product=Uncharacterized_protein_HI_0131
4812	Prodigal:2.6	CDS	1111	3780	.	-	0	ID=NBDJDPBK_01281;product=Flagellar_hook-associated_protein_3
4812	Prodigal:2.6	CDS	3806	6283	.	-	0	ID=NBDJDPBK_01282;product=Flagellar_hook-associated_protein_1
4812	Prodigal:2.6	CDS	6304	6624	.	-	0	ID=NBDJDPBK_01283;product='hypothetical protein'
4845	Prodigal:2.6	CDS	114	614	.	+	0	ID=NBDJDPBK_01284;product=Glutamate_racemase_1
4845	Prodigal:2.6	CDS	767	1552	.	-	0	ID=NBDJDPBK_01285;product=Oxidoreductase_UcpA
4845	Prodigal:2.6	CDS	1911	3044	.	+	0	ID=NBDJDPBK_01286;product='hypothetical protein'
4845	Prodigal:2.6	CDS	3075	3632	.	+	0	ID=NBDJDPBK_01287;product=UPF0340_protein_TTE0860
4845	Prodigal:2.6	CDS	3629	5530	.	+	0	ID=NBDJDPBK_01288;product='hypothetical protein'
5233	Prodigal:2.6	CDS	87	977	.	-	0	ID=NBDJDPBK_01289;product=UPF0750_membrane_protein_YpjC
5233	Prodigal:2.6	CDS	1208	4093	.	+	0	ID=NBDJDPBK_01290;product='hypothetical protein'
5410	Prodigal:2.6	CDS	90	335	.	+	0	ID=NBDJDPBK_01291;product='hypothetical protein'
5410	Prodigal:2.6	CDS	328	945	.	+	0	ID=NBDJDPBK_01292;product='hypothetical protein'
5410	Prodigal:2.6	CDS	953	1252	.	+	0	ID=NBDJDPBK_01293;product='hypothetical protein'
5410	Prodigal:2.6	CDS	1283	1585	.	+	0	ID=NBDJDPBK_01294;product='hypothetical protein'
5410	Prodigal:2.6	CDS	1917	2753	.	-	0	ID=NBDJDPBK_01295;product=Tyrosine_recombinase_XerA
5410	Prodigal:2.6	CDS	3133	3303	.	+	0	ID=NBDJDPBK_01296;product='hypothetical protein'
5410	Prodigal:2.6	CDS	3290	5554	.	+	0	ID=NBDJDPBK_01297;product=Putative_helicase_184R
5410	Prodigal:2.6	CDS	5496	5645	.	+	0	ID=NBDJDPBK_01298;product='hypothetical protein'
5488	Prodigal:2.6	CDS	22	1086	.	+	0	ID=NBDJDPBK_01299;product=NADH_oxidase
5488	Prodigal:2.6	CDS	1110	2765	.	+	0	ID=NBDJDPBK_01300;product=Peptide_transport_periplasmic_protein_SapA
5488	Prodigal:2.6	CDS	2762	3769	.	+	0	ID=NBDJDPBK_01301;product=Oligopeptide_transport_system_permease_protein_AppB
5488	Prodigal:2.6	CDS	3766	4947	.	+	0	ID=NBDJDPBK_01302;product=Dipeptide_transport_system_permease_protein_DppC
5488	Prodigal:2.6	CDS	4944	5714	.	+	0	ID=NBDJDPBK_01303;product=Oligopeptide_transport_ATP-binding_protein_OppD
5493	Prodigal:2.6	CDS	589	1590	.	-	0	ID=NBDJDPBK_01304;product=Bifunctional_oligoribonuclease_and_PAP_phosphatase_NrnA
5493	Prodigal:2.6	CDS	1580	1948	.	-	0	ID=NBDJDPBK_01305;product=Ribosome-binding_factor_A
5493	Prodigal:2.6	CDS	1929	2258	.	-	0	ID=NBDJDPBK_01306;product='hypothetical protein'
5493	Prodigal:2.6	CDS	2255	4291	.	-	0	ID=NBDJDPBK_01307;product=Translation_initiation_factor_IF-2
5493	Prodigal:2.6	CDS	4314	4613	.	-	0	ID=NBDJDPBK_01308;product=Uncharacterized_protein_YlxR
5493	Prodigal:2.6	CDS	4610	5728	.	-	0	ID=NBDJDPBK_01309;product=Transcription_termination/antitermination_protein_NusA
5499	Prodigal:2.6	CDS	100	1080	.	+	0	ID=NBDJDPBK_01310;product=Methylcobamide:CoM_methyltransferase_MtbA
5499	Prodigal:2.6	CDS	1260	3089	.	+	0	ID=NBDJDPBK_01311;product=Na(+)-translocating_NADH-quinone_reductase_subunit_F
5499	Prodigal:2.6	CDS	3114	3893	.	+	0	ID=NBDJDPBK_01312;product='hypothetical protein'
5499	Prodigal:2.6	CDS	4000	5643	.	-	0	ID=NBDJDPBK_01313;product=Probable_dipeptidase
5587	Prodigal:2.6	CDS	495	1289	.	-	0	ID=NBDJDPBK_01314;product=Undecaprenyl-diphosphatase
5587	Prodigal:2.6	CDS	1286	3046	.	-	0	ID=NBDJDPBK_01315;product=Ribonuclease_J_1
5587	Prodigal:2.6	CDS	3138	4409	.	-	0	ID=NBDJDPBK_01316;product=Fructose-bisphosphate_aldolase
5587	Aragorn:1.2	tRNA	4592	4666	.	+	.	ID=NBDJDPBK_01317;product='tRNA'
5587	Aragorn:1.2	tRNA	4682	4757	.	+	.	ID=NBDJDPBK_01318;product='tRNA'
5587	Prodigal:2.6	CDS	4781	5032	.	+	0	ID=NBDJDPBK_01319;product='hypothetical protein'
5587	Prodigal:2.6	CDS	5029	5796	.	-	0	ID=NBDJDPBK_01320;product=D-aminoacylase
6001	Prodigal:2.6	CDS	8	1120	.	+	0	ID=NBDJDPBK_01321;product=Delta-1-pyrroline-5-carboxylate_dehydrogenase_mitochondrial
6001	Prodigal:2.6	CDS	1277	2080	.	+	0	ID=NBDJDPBK_01322;product=Pyrroline-5-carboxylate_reductase
6001	Prodigal:2.6	CDS	2136	4166	.	-	0	ID=NBDJDPBK_01323;product=Probable_urocanate_hydratase
6001	Prodigal:2.6	CDS	4327	5064	.	-	0	ID=NBDJDPBK_01324;product=Uncharacterized_HTH-type_transcriptional_regulator_RhmR
6111	Prodigal:2.6	CDS	73	327	.	-	0	ID=NBDJDPBK_01325;product='hypothetical protein'
6111	Prodigal:2.6	CDS	535	1494	.	-	0	ID=NBDJDPBK_01326;product='hypothetical protein'
6111	Prodigal:2.6	CDS	1546	2895	.	-	0	ID=NBDJDPBK_01327;product=Uncharacterized_aminotransferase_YodT
6111	Prodigal:2.6	CDS	3068	3211	.	+	0	ID=NBDJDPBK_01328;product='hypothetical protein'
6111	Prodigal:2.6	CDS	3309	4412	.	+	0	ID=NBDJDPBK_01329;product=Fructose-16-bisphosphate_aldolase/phosphatase
6170	Prodigal:2.6	CDS	159	1256	.	+	0	ID=NBDJDPBK_01330;product=Aminomethyltransferase
6170	Prodigal:2.6	CDS	1289	1684	.	+	0	ID=NBDJDPBK_01331;product=Probable_glycine_cleavage_system_H_protein
6170	Prodigal:2.6	CDS	1684	3027	.	+	0	ID=NBDJDPBK_01332;product=Probable_glycine_dehydrogenase_(decarboxylating)_subunit_1
6170	Prodigal:2.6	CDS	3024	4481	.	+	0	ID=NBDJDPBK_01333;product=Probable_glycine_dehydrogenase_(decarboxylating)_subunit_2
6573	Prodigal:2.6	CDS	234	371	.	-	0	ID=NBDJDPBK_01334;product='hypothetical protein'
6573	Prodigal:2.6	CDS	756	2240	.	-	0	ID=NBDJDPBK_01335;product=UvrABC_system_protein_C
6573	Prodigal:2.6	CDS	2368	3789	.	+	0	ID=NBDJDPBK_01336;product=Cysteine--tRNA_ligase
6573	Prodigal:2.6	CDS	3813	4502	.	-	0	ID=NBDJDPBK_01337;product=Transcriptional_regulatory_protein_DegU
6573	Aragorn:1.2	tRNA	4516	4613	.	-	.	ID=NBDJDPBK_01338;product='tRNA'
6573	Prodigal:2.6	CDS	4635	4931	.	-	0	ID=NBDJDPBK_01339;product='hypothetical protein'
6669	Prodigal:2.6	CDS	84	722	.	+	0	ID=NBDJDPBK_01340;product=Kynurenine/alpha-aminoadipate_aminotransferase_mitochondrial
6669	Prodigal:2.6	CDS	717	1562	.	-	0	ID=NBDJDPBK_01341;product=Uncharacterized_HTH-type_transcriptional_regulator_CA_C0191
6669	Prodigal:2.6	CDS	1683	2867	.	-	0	ID=NBDJDPBK_01342;product=Acetyl-CoA_acetyltransferase
6669	Prodigal:2.6	CDS	2864	3556	.	-	0	ID=NBDJDPBK_01343;product=Acetate_CoA-transferase_subunit_beta
6669	Prodigal:2.6	CDS	3540	4229	.	-	0	ID=NBDJDPBK_01344;product=Acetate_CoA-transferase_subunit_alpha
6669	Prodigal:2.6	CDS	4276	4812	.	-	0	ID=NBDJDPBK_01345;product='hypothetical protein'
6877	Prodigal:2.6	CDS	194	649	.	+	0	ID=NBDJDPBK_01346;product='hypothetical protein'
6877	Prodigal:2.6	CDS	646	1155	.	-	0	ID=NBDJDPBK_01347;product='hypothetical protein'
6877	Prodigal:2.6	CDS	1146	1748	.	-	0	ID=NBDJDPBK_01348;product='hypothetical protein'
6877	Prodigal:2.6	CDS	1762	2451	.	-	0	ID=NBDJDPBK_01349;product=Type_4_prepilin-like_proteins_leader_peptide-processing_enzyme
7235	Prodigal:2.6	CDS	190	630	.	+	0	ID=NBDJDPBK_01350;product='hypothetical protein'
7235	Prodigal:2.6	CDS	1063	1314	.	-	0	ID=NBDJDPBK_01351;product=Acyl_carrier_protein
7235	Prodigal:2.6	CDS	1340	2086	.	-	0	ID=NBDJDPBK_01352;product=3-oxoacyl-[acyl-carrier-protein]_reductase_FabG
7235	Prodigal:2.6	CDS	2083	3036	.	-	0	ID=NBDJDPBK_01353;product=Malonyl_CoA-acyl_carrier_protein_transacylase
7235	Prodigal:2.6	CDS	3056	4012	.	-	0	ID=NBDJDPBK_01354;product=Probable_nitronate_monooxygenase
7235	Prodigal:2.6	CDS	4024	4572	.	-	0	ID=NBDJDPBK_01355;product=3-oxoacyl-[acyl-carrier-protein]_synthase_3
7389	Prodigal:2.6	CDS	90	338	.	-	0	ID=NBDJDPBK_01356;product='hypothetical protein'
7389	Prodigal:2.6	CDS	335	1507	.	-	0	ID=NBDJDPBK_01357;product='hypothetical protein'
7389	Prodigal:2.6	CDS	1517	2554	.	-	0	ID=NBDJDPBK_01358;product='hypothetical protein'
7389	Prodigal:2.6	CDS	2554	3204	.	-	0	ID=NBDJDPBK_01359;product='hypothetical protein'
7389	Prodigal:2.6	CDS	3307	4326	.	+	0	ID=NBDJDPBK_01360;product='hypothetical protein'
7506	Prodigal:2.6	CDS	282	2315	.	+	0	ID=NBDJDPBK_01361;product='hypothetical protein'
7506	Prodigal:2.6	CDS	2348	3163	.	-	0	ID=NBDJDPBK_01362;product=Modification_methylase_DpnIIA
7506	Prodigal:2.6	CDS	3156	3377	.	-	0	ID=NBDJDPBK_01363;product='hypothetical protein'
7506	Prodigal:2.6	CDS	3377	4213	.	-	0	ID=NBDJDPBK_01364;product=Modification_methylase_HinfI
7512	Prodigal:2.6	CDS	112	447	.	+	0	ID=NBDJDPBK_01365;product='hypothetical protein'
7512	Prodigal:2.6	CDS	444	1253	.	+	0	ID=NBDJDPBK_01366;product='hypothetical protein'
7512	Prodigal:2.6	CDS	1330	4203	.	+	0	ID=NBDJDPBK_01367;product='hypothetical protein'
7548	Prodigal:2.6	CDS	306	614	.	+	0	ID=NBDJDPBK_01368;product='hypothetical protein'
7548	Prodigal:2.6	CDS	679	1011	.	+	0	ID=NBDJDPBK_01369;product='hypothetical protein'
7548	Prodigal:2.6	CDS	989	1258	.	+	0	ID=NBDJDPBK_01370;product='hypothetical protein'
7548	Prodigal:2.6	CDS	2141	3055	.	-	0	ID=NBDJDPBK_01371;product='hypothetical protein'
7548	Prodigal:2.6	CDS	3083	3790	.	-	0	ID=NBDJDPBK_01372;product='hypothetical protein'
7758	Prodigal:2.6	CDS	171	431	.	-	0	ID=NBDJDPBK_01373;product=HPr-like_protein_Crh
7758	Prodigal:2.6	CDS	436	834	.	-	0	ID=NBDJDPBK_01374;product='hypothetical protein'
7758	Prodigal:2.6	CDS	837	2090	.	-	0	ID=NBDJDPBK_01375;product=Glutamate_synthase_[NADPH]_small_chain
7758	Prodigal:2.6	CDS	2087	3640	.	-	0	ID=NBDJDPBK_01376;product=Uncharacterized_protein_MG039
7758	Prodigal:2.6	CDS	3711	4262	.	-	0	ID=NBDJDPBK_01377;product=Glycerol_kinase
7934	Prodigal:2.6	CDS	2182	2664	.	+	0	ID=NBDJDPBK_01378;product='hypothetical protein'
7934	Aragorn:1.2	tRNA	3289	3375	.	-	.	ID=NBDJDPBK_01379;product='tRNA'
7934	Prodigal:2.6	CDS	3438	4160	.	-	0	ID=NBDJDPBK_01380;product=Threonylcarbamoyl-AMP_synthase
7937	Prodigal:2.6	CDS	345	731	.	-	0	ID=NBDJDPBK_01381;product='hypothetical protein'
7937	Prodigal:2.6	CDS	869	2512	.	-	0	ID=NBDJDPBK_01382;product=Flagellin_(Fragment)
7937	Prodigal:2.6	CDS	2635	4176	.	-	0	ID=NBDJDPBK_01383;product='hypothetical protein'
7952	Prodigal:2.6	CDS	97	1341	.	-	0	ID=NBDJDPBK_01384;product=NAD-dependent_malic_enzyme
7952	Prodigal:2.6	CDS	1356	2165	.	-	0	ID=NBDJDPBK_01385;product=Uncharacterized_protein_MJ1374
7952	Prodigal:2.6	CDS	2172	2729	.	-	0	ID=NBDJDPBK_01386;product=Isochorismatase_family_protein_1B
7952	Prodigal:2.6	CDS	2870	3505	.	+	0	ID=NBDJDPBK_01387;product='hypothetical protein'
7952	Prodigal:2.6	CDS	3598	3795	.	-	0	ID=NBDJDPBK_01388;product='hypothetical protein'
7952	Prodigal:2.6	CDS	3800	4144	.	-	0	ID=NBDJDPBK_01389;product='hypothetical protein'
7963	Prodigal:2.6	CDS	29	493	.	+	0	ID=NBDJDPBK_01390;product=ABC_transporter_arginine-binding_protein_1
7963	Prodigal:2.6	CDS	522	1187	.	+	0	ID=NBDJDPBK_01391;product=L-cystine_transport_system_permease_protein_YecS
7963	Prodigal:2.6	CDS	1195	1947	.	+	0	ID=NBDJDPBK_01392;product=L-cystine_transport_system_ATP-binding_protein_YecC
7963	Prodigal:2.6	CDS	1963	2661	.	+	0	ID=NBDJDPBK_01393;product=Probable_amino-acid_ABC_transporter_permease_protein_YckA
7963	Prodigal:2.6	CDS	2958	3695	.	+	0	ID=NBDJDPBK_01394;product=Transcriptional_regulator_KdgR
8646	Prodigal:2.6	CDS	31	801	.	+	0	ID=NBDJDPBK_01395;product=Dihydrolipoyl_dehydrogenase
8646	Prodigal:2.6	CDS	820	1194	.	-	0	ID=NBDJDPBK_01396;product='hypothetical protein'
8646	Prodigal:2.6	CDS	1231	2124	.	-	0	ID=NBDJDPBK_01397;product='hypothetical protein'
8646	Prodigal:2.6	CDS	2159	2944	.	-	0	ID=NBDJDPBK_01398;product=Exodeoxyribonuclease_III
8646	Prodigal:2.6	CDS	3044	3760	.	-	0	ID=NBDJDPBK_01399;product=Uncharacterized_metallophosphoesterase_aq_1054
9446	Prodigal:2.6	CDS	431	1627	.	+	0	ID=NBDJDPBK_01400;product='hypothetical protein'
9446	Prodigal:2.6	CDS	1672	1902	.	+	0	ID=NBDJDPBK_01401;product='hypothetical protein'
9446	Prodigal:2.6	CDS	1905	2327	.	+	0	ID=NBDJDPBK_01402;product=Uncharacterized_N-acetyltransferase_ycf52
9446	Prodigal:2.6	CDS	2324	2506	.	+	0	ID=NBDJDPBK_01403;product='hypothetical protein'
9471	Prodigal:2.6	CDS	62	1192	.	+	0	ID=NBDJDPBK_01404;product=UvrABC_system_protein_B
9676	Prodigal:2.6	CDS	80	931	.	+	0	ID=NBDJDPBK_01405;product='hypothetical protein'
9676	Prodigal:2.6	CDS	996	2426	.	+	0	ID=NBDJDPBK_01406;product='hypothetical protein'
9676	Prodigal:2.6	CDS	2554	3342	.	+	0	ID=NBDJDPBK_01407;product=S-adenosylmethionine_synthase
9702	Prodigal:2.6	CDS	259	669	.	-	0	ID=NBDJDPBK_01408;product='hypothetical protein'
9702	Prodigal:2.6	CDS	672	1721	.	-	0	ID=NBDJDPBK_01409;product='hypothetical protein'
9702	Prodigal:2.6	CDS	1933	2115	.	-	0	ID=NBDJDPBK_01410;product='hypothetical protein'
9702	Prodigal:2.6	CDS	2115	2822	.	-	0	ID=NBDJDPBK_01411;product=Transposon_Tn2501_resolvase
9795	Prodigal:2.6	CDS	326	547	.	-	0	ID=NBDJDPBK_01412;product='hypothetical protein'
9795	Prodigal:2.6	CDS	855	1184	.	-	0	ID=NBDJDPBK_01413;product=Uncharacterized_protein_4_in_cox_locus
9795	Prodigal:2.6	CDS	1261	2574	.	-	0	ID=NBDJDPBK_01414;product=CCA-adding_enzyme
9795	Prodigal:2.6	CDS	2606	2779	.	-	0	ID=NBDJDPBK_01415;product='hypothetical protein'
9795	Prodigal:2.6	CDS	2837	3457	.	-	0	ID=NBDJDPBK_01416;product=Glycerol-3-phosphate_dehydrogenase_[NAD(P)+]
9918	Prodigal:2.6	CDS	324	1502	.	-	0	ID=NBDJDPBK_01417;product='hypothetical protein'
9918	Prodigal:2.6	CDS	1521	1943	.	-	0	ID=NBDJDPBK_01418;product='hypothetical protein'
9918	Prodigal:2.6	CDS	2060	3112	.	-	0	ID=NBDJDPBK_01419;product='hypothetical protein'
9997	Prodigal:2.6	CDS	26	526	.	+	0	ID=NBDJDPBK_01420;product=DNA-directed_RNA_polymerase_subunit_beta
9997	Prodigal:2.6	CDS	593	1036	.	-	0	ID=NBDJDPBK_01421;product='hypothetical protein'
10292	Prodigal:2.6	CDS	101	1018	.	+	0	ID=NBDJDPBK_01422;product=4-hydroxy-2-oxoglutarate_aldolase_mitochondrial
10292	Prodigal:2.6	CDS	1048	1422	.	+	0	ID=NBDJDPBK_01423;product='hypothetical protein'
10292	Prodigal:2.6	CDS	1458	2642	.	+	0	ID=NBDJDPBK_01424;product='hypothetical protein'
10292	Prodigal:2.6	CDS	2712	3332	.	-	0	ID=NBDJDPBK_01425;product=Uncharacterized_transporter_YbhF
10413	Prodigal:2.6	CDS	67	588	.	+	0	ID=NBDJDPBK_01426;product='hypothetical protein'
10413	Prodigal:2.6	CDS	692	1549	.	+	0	ID=NBDJDPBK_01427;product=Bifunctional_protein_MdtA
10413	Prodigal:2.6	CDS	1652	2683	.	+	0	ID=NBDJDPBK_01428;product='hypothetical protein'
10413	Prodigal:2.6	CDS	2719	3039	.	+	0	ID=NBDJDPBK_01429;product='hypothetical protein'
10700	Prodigal:2.6	CDS	56	577	.	+	0	ID=NBDJDPBK_01430;product='hypothetical protein'
10700	Prodigal:2.6	CDS	633	1961	.	+	0	ID=NBDJDPBK_01431;product='hypothetical protein'
10700	Prodigal:2.6	CDS	1967	2131	.	+	0	ID=NBDJDPBK_01432;product='hypothetical protein'
11001	Prodigal:2.6	CDS	461	736	.	-	0	ID=NBDJDPBK_01433;product=Acylphosphatase
11001	Prodigal:2.6	CDS	883	2412	.	-	0	ID=NBDJDPBK_01434;product=Sodium/pantothenate_symporter
11001	Prodigal:2.6	CDS	2540	3049	.	-	0	ID=NBDJDPBK_01435;product=Probable_transcription_repressor_NiaR
11489	Prodigal:2.6	CDS	1793	2971	.	-	0	ID=NBDJDPBK_01436;product=Histidine--tRNA_ligase
11644	Prodigal:2.6	CDS	16	459	.	+	0	ID=NBDJDPBK_01437;product='hypothetical protein'
11644	Prodigal:2.6	CDS	473	1312	.	+	0	ID=NBDJDPBK_01438;product=Septum_site-determining_protein_MinD
11644	Prodigal:2.6	CDS	1450	2361	.	+	0	ID=NBDJDPBK_01439;product=Modification_methylase_CfrBI
11644	Prodigal:2.6	CDS	2367	2546	.	+	0	ID=NBDJDPBK_01440;product='hypothetical protein'
11736	Prodigal:2.6	CDS	771	1835	.	-	0	ID=NBDJDPBK_01441;product=Glucose_ABC_transporter_permease_protein_TsgB13
11736	Prodigal:2.6	CDS	1825	2967	.	-	0	ID=NBDJDPBK_01442;product=Glucose_import_ATP-binding_protein_TsgD13
12495	Prodigal:2.6	CDS	146	2698	.	-	0	ID=NBDJDPBK_01443;product=Magnesium-transporting_ATPase_P-type_1
14497	Prodigal:2.6	CDS	142	855	.	-	0	ID=NBDJDPBK_01444;product=Phosphate-specific_transport_system_accessory_protein_PhoU_homolog
14497	Prodigal:2.6	CDS	845	2479	.	-	0	ID=NBDJDPBK_01445;product='hypothetical protein'
15171	Prodigal:2.6	CDS	68	787	.	-	0	ID=NBDJDPBK_01446;product=Insertion_sequence_IS5376_putative_ATP-binding_protein
15171	Prodigal:2.6	CDS	784	2289	.	-	0	ID=NBDJDPBK_01447;product=Putative_transposase_for_insertion_sequence_element_IS5376
15391	Prodigal:2.6	CDS	23	1042	.	+	0	ID=NBDJDPBK_01448;product=Chorismate_synthase
15449	RNAmmer:1.2	rRNA	1	2013	.	-	.	ID=NBDJDPBK_01449;product='rRNA'
15449	Aragorn:1.2	tRNA	2117	2190	.	-	.	ID=NBDJDPBK_01450;product='tRNA'
15449	Aragorn:1.2	tRNA	2199	2274	.	-	.	ID=NBDJDPBK_01451;product='tRNA'
16768	Prodigal:2.6	CDS	388	1188	.	-	0	ID=NBDJDPBK_01452;product=GTP_cyclohydrolase_1_type_2_homolog
16768	Aragorn:1.2	tRNA	1257	1333	.	-	.	ID=NBDJDPBK_01453;product='tRNA'
16768	Prodigal:2.6	CDS	1414	1596	.	-	0	ID=NBDJDPBK_01454;product=Ferredoxin
16768	Prodigal:2.6	CDS	1660	2148	.	-	0	ID=NBDJDPBK_01455;product=Pur_operon_repressor
17189	Prodigal:2.6	CDS	926	1975	.	+	0	ID=NBDJDPBK_01456;product=Carboxyvinyl-carboxyphosphonate_phosphorylmutase
17489	Prodigal:2.6	CDS	62	226	.	+	0	ID=NBDJDPBK_01457;product=Maf-like_protein_DICTH_1299
17489	Prodigal:2.6	CDS	223	2145	.	+	0	ID=NBDJDPBK_01458;product='hypothetical protein'
18806	Prodigal:2.6	CDS	174	1325	.	-	0	ID=NBDJDPBK_01459;product=Uncharacterized_protein_YprB
18806	Prodigal:2.6	CDS	1322	2017	.	-	0	ID=NBDJDPBK_01460;product=Uncharacterized_ATP-dependent_helicase_YprA
19280	Prodigal:2.6	CDS	707	1156	.	-	0	ID=NBDJDPBK_01461;product=Uncharacterized_protein_YbbK
19280	Prodigal:2.6	CDS	1153	1956	.	-	0	ID=NBDJDPBK_01462;product=L-threonine_ammonia-lyase
19787	Prodigal:2.6	CDS	183	1292	.	+	0	ID=NBDJDPBK_01463;product=Glycine_betaine/carnitine/choline_transport_ATP-binding_protein_OpuCA
19787	Prodigal:2.6	CDS	1306	1956	.	+	0	ID=NBDJDPBK_01464;product=Glycine_betaine/carnitine/choline_transport_system_permease_protein_OpuCB
22107	Prodigal:2.6	CDS	16	1500	.	+	0	ID=NBDJDPBK_01465;product=Ribonuclease_J
22364	Prodigal:2.6	CDS	1192	1545	.	-	0	ID=NBDJDPBK_01466;product='hypothetical protein'
22364	Prodigal:2.6	CDS	1538	1714	.	-	0	ID=NBDJDPBK_01467;product='hypothetical protein'
24120	Prodigal:2.6	CDS	103	1509	.	+	0	ID=NBDJDPBK_01468;product='hypothetical protein'
25915	Prodigal:2.6	CDS	231	470	.	-	0	ID=NBDJDPBK_01469;product='hypothetical protein'
25915	Prodigal:2.6	CDS	477	1346	.	-	0	ID=NBDJDPBK_01470;product=Stage_0_sporulation_protein_J
25915	Prodigal:2.6	CDS	1322	1549	.	-	0	ID=NBDJDPBK_01471;product=Chromosome_partitioning_protein_ParA
26453	Prodigal:2.6	CDS	123	1580	.	+	0	ID=NBDJDPBK_01472;product=Uncharacterized_protein_ORF8_in_nfe_locus_(Fragment)
27272	Prodigal:2.6	CDS	4	414	.	+	0	ID=NBDJDPBK_01473;product='hypothetical protein'
27272	Prodigal:2.6	CDS	528	1178	.	-	0	ID=NBDJDPBK_01474;product=Aminopyrimidine_aminohydrolase
28492	Prodigal:2.6	CDS	193	471	.	-	0	ID=NBDJDPBK_01475;product='hypothetical protein'
28492	Prodigal:2.6	CDS	672	1316	.	-	0	ID=NBDJDPBK_01476;product='hypothetical protein'
28492	Prodigal:2.6	CDS	1347	1487	.	-	0	ID=NBDJDPBK_01477;product=S-adenosylmethionine_synthase
28595	Prodigal:2.6	CDS	110	1480	.	-	0	ID=NBDJDPBK_01478;product=Argininosuccinate_lyase
29109	Prodigal:2.6	CDS	65	1120	.	+	0	ID=NBDJDPBK_01479;product=Protein_RecA
30132	Prodigal:2.6	CDS	185	1036	.	+	0	ID=NBDJDPBK_01480;product=Energy-coupling_factor_transporter_ATP-binding_protein_EcfA2
30132	Prodigal:2.6	CDS	972	1430	.	-	0	ID=NBDJDPBK_01481;product='hypothetical protein'
30840	Prodigal:2.6	CDS	146	1024	.	-	0	ID=NBDJDPBK_01482;product=Putative_transposase_InsK_for_insertion_sequence_element_IS150
30840	Prodigal:2.6	CDS	1021	1320	.	-	0	ID=NBDJDPBK_01483;product='hypothetical protein'
35087	Prodigal:2.6	CDS	37	351	.	+	0	ID=NBDJDPBK_01484;product='hypothetical protein'
35087	Prodigal:2.6	CDS	352	1242	.	-	0	ID=NBDJDPBK_01485;product=Selenide_water_dikinase
38874	Prodigal:2.6	CDS	312	1184	.	-	0	ID=NBDJDPBK_01486;product=Leucine_dehydrogenase
38991	Prodigal:2.6	CDS	118	375	.	+	0	ID=NBDJDPBK_01487;product=3-dehydroquinate_synthase
38991	Prodigal:2.6	CDS	421	1140	.	-	0	ID=NBDJDPBK_01488;product=P-protein
40010	Prodigal:2.6	CDS	2	868	.	+	0	ID=NBDJDPBK_01489;product='hypothetical protein'
40101	Prodigal:2.6	CDS	29	412	.	+	0	ID=NBDJDPBK_01490;product=Probable_glycine_dehydrogenase_(decarboxylating)_subunit_1
41964	Prodigal:2.6	CDS	176	907	.	-	0	ID=NBDJDPBK_01491;product='hypothetical protein'
42419	Prodigal:2.6	CDS	333	680	.	+	0	ID=NBDJDPBK_01492;product='hypothetical protein'
