# Supplementary material for: Integrating metagenomic binning with flux balance analysis to unravel syntrophies in anaerobic CO2 methanation
Source: Microbiome. 2022 Aug 3;10:117. doi: 10.1186/s40168-022-01311-1 (PMC9347119; doi:10.1186/s40168-022-01311-1)
Supplement: Supplementary file 9 — Additional file 8: Dataset S7. Operons predicted by Operon Mapper in MAGs. Results are available at 10.6084/m9.figshare.16691878. [file 40168_2022_1311_MOESM8_ESM.zip › predicted_COGs_bin_6_metaspades]

NBDJDPBK_00001	COG1691	[R] NCAIR mutase (PurE)-related proteins
NBDJDPBK_00002	COG0459	[O] Chaperonin GroEL (HSP60 family)
NBDJDPBK_00003	COG0234	[O] Co-chaperonin GroES (HSP10)
NBDJDPBK_00004	COG0533	[O] Metal-dependent proteases with possible chaperone activity
NBDJDPBK_00006	COG1281	[O] Disulfide bond chaperones of the HSP33
NBDJDPBK_00007	COG0728	[R] Uncharacterized membrane protein, putative virulence factor
NBDJDPBK_00008	COG0680	[C] Ni,Fe-hydrogenase maturation factor
NBDJDPBK_00009	COG1137	[R] ABC-type (unclassified) transport system, ATPase component
NBDJDPBK_00010	COG1934	[S] Uncharacterized protein conserved in bacteria
NBDJDPBK_00011	COG0136	[E] Aspartate-semialdehyde dehydrogenase
NBDJDPBK_00012	COG0527	[E] Aspartokinases
NBDJDPBK_00013	COG0083	[E] Homoserine kinase
NBDJDPBK_00014	COG0498	[E] Threonine synthase
NBDJDPBK_00015	COG1773	[C] Rubredoxin
NBDJDPBK_00016	COG0309	[O] Hydrogenase maturation factor
NBDJDPBK_00017	COG1636	[S] Uncharacterized protein conserved in bacteria
NBDJDPBK_00018	COG2519	[J] tRNA(1-methyladenosine) methyltransferase and related methyltransferases
NBDJDPBK_00019	COG3959	[G] Transketolase, N-terminal subunit
NBDJDPBK_00020	COG0686	[E] Alanine dehydrogenase
NBDJDPBK_00021	COG0787	[M] Alanine racemase
NBDJDPBK_00022	COG1115	[E] Na+/alanine symporter
NBDJDPBK_00023	COG1115	[E] Na+/alanine symporter
NBDJDPBK_00024	ROG1136
NBDJDPBK_00025	ROG1136
NBDJDPBK_00026	ROG2504
NBDJDPBK_00027	ROG2504
NBDJDPBK_00028	ROG2276
NBDJDPBK_00029	ROG2276
NBDJDPBK_00030	ROG2124
NBDJDPBK_00031	COG0526	[OC] Thiol-disulfide isomerase and thioredoxins
NBDJDPBK_00032	ROG4057
NBDJDPBK_00033	COG0309	[O] Hydrogenase maturation factor
NBDJDPBK_00034	COG0409	[O] Hydrogenase maturation factor
NBDJDPBK_00035	COG0298	[O] Hydrogenase maturation factor
NBDJDPBK_00036	COG1692	[S] Uncharacterized protein conserved in bacteria
NBDJDPBK_00037	COG1418	[R] Predicted HD superfamily hydrolase
NBDJDPBK_00039	COG0733	[R] Na+-dependent transporters of the SNF family
NBDJDPBK_00040	COG0733	[R] Na+-dependent transporters of the SNF family
NBDJDPBK_00041	COG1200	[LK] RecG-like helicase
NBDJDPBK_00042	COG3599	[D] Cell division initiation protein
NBDJDPBK_00043	COG1799	[S] Uncharacterized protein conserved in bacteria
NBDJDPBK_00044	COG0325	[R] Predicted enzyme with a TIM-barrel fold
NBDJDPBK_00045	ROG2269
NBDJDPBK_00046	COG0209	[F] Ribonucleotide reductase, alpha subunit
NBDJDPBK_00047	COG0546	[R] Predicted phosphatases
NBDJDPBK_00048	COG1052	[CHR] Lactate dehydrogenase and related dehydrogenases
NBDJDPBK_00049	COG0720	[H] 6-pyruvoyl-tetrahydropterin synthase
NBDJDPBK_00050	COG1801	[S] Uncharacterized conserved protein
NBDJDPBK_00051	COG0305	[L] Replicative DNA helicase
NBDJDPBK_00052	COG0359	[J] Ribosomal protein L9
NBDJDPBK_00053	COG4241	[S] Predicted membrane protein
NBDJDPBK_00054	COG0238	[J] Ribosomal protein S18
NBDJDPBK_00055	COG0629	[L] Single-stranded DNA-binding protein
NBDJDPBK_00056	COG0360	[J] Ribosomal protein S6
NBDJDPBK_00057	ROG1127
NBDJDPBK_00058	COG0018	[J] Arginyl-tRNA synthetase
NBDJDPBK_00060	COG0653	[U] Preprotein translocase subunit SecA (ATPase, RNA
NBDJDPBK_00061	COG0624	[E] Acetylornithine deacetylase/Succinyl-diaminopimelate desuccinylase and related deacylases
NBDJDPBK_00062	COG0558	[I] Phosphatidylglycerophosphate synthase
NBDJDPBK_00063	COG0410	[E] ABC-type branched-chain amino acid transport systems,
NBDJDPBK_00064	COG0411	[E] ABC-type branched-chain amino acid transport systems,
NBDJDPBK_00065	COG4177	[E] ABC-type branched-chain amino acid transport system,
NBDJDPBK_00066	COG0559	[E] Branched-chain amino acid ABC-type transport system,
NBDJDPBK_00067	COG0683	[E] ABC-type branched-chain amino acid transport systems,
NBDJDPBK_00068	COG0156	[H] 7-keto-8-aminopelargonate synthetase and related enzymes
NBDJDPBK_00069	COG0602	[O] Organic radical activating enzymes
NBDJDPBK_00070	COG1328	[F] Oxygen-sensitive ribonucleoside-triphosphate reductase
NBDJDPBK_00071	COG1327	[K] Predicted transcriptional regulator, consists of a
NBDJDPBK_00072	COG0828	[J] Ribosomal protein S21
NBDJDPBK_00073	COG0537	[FGR] Diadenosine tetraphosphate (Ap4A) hydrolase and other
NBDJDPBK_00074	COG2214	[O] DnaJ-class molecular chaperone
NBDJDPBK_00075	COG0443	[O] Molecular chaperone
NBDJDPBK_00076	COG1568	[R] Predicted methyltransferases
NBDJDPBK_00077	COG0621	[J] 2-methylthioadenine synthetase
NBDJDPBK_00078	COG1385	[S] Uncharacterized protein conserved in bacteria
NBDJDPBK_00079	COG2264	[J] Ribosomal protein L11 methylase
NBDJDPBK_00080	COG0484	[O] DnaJ-class molecular chaperone with C-terminal Zn
NBDJDPBK_00081	COG0443	[O] Molecular chaperone
NBDJDPBK_00082	COG0576	[O] Molecular chaperone GrpE (heat shock protein)
NBDJDPBK_00083	COG1420	[K] Transcriptional regulator of heat shock gene
NBDJDPBK_00084	COG1180	[O] Pyruvate-formate lyase-activating enzyme
NBDJDPBK_00085	COG2078	[S] Uncharacterized conserved protein
NBDJDPBK_00086	COG3885	[S] Uncharacterized conserved protein
NBDJDPBK_00087	COG0809	[J] S-adenosylmethionine:tRNA-ribosyltransferase-isomerase (queuine synthetase)
NBDJDPBK_00088	COG2385	[D] Sporulation protein and related proteins
NBDJDPBK_00089	ROG0049
NBDJDPBK_00090	COG2255	[L] Holliday junction resolvasome, helicase subunit
NBDJDPBK_00091	COG0632	[L] Holliday junction resolvasome, DNA-binding subunit
NBDJDPBK_00092	COG0817	[L] Holliday junction resolvasome, endonuclease subunit
NBDJDPBK_00093	COG0217	[S] Uncharacterized conserved protein
NBDJDPBK_00094	ROG7577
NBDJDPBK_00095	COG0171	[H] NAD synthase
NBDJDPBK_00096	COG1031	[C] Uncharacterized Fe-S oxidoreductase
NBDJDPBK_00098	COG0864	[K] Predicted transcriptional regulators containing the CopG/Arc/MetJ
NBDJDPBK_00099	COG0078	[E] Ornithine carbamoyltransferase
NBDJDPBK_00100	COG2235	[E] Arginine deiminase
NBDJDPBK_00101	COG1586	[E] S-adenosylmethionine decarboxylase
NBDJDPBK_00102	COG0010	[E] Arginase/agmatinase/formimionoglutamate hydrolase, arginase family
NBDJDPBK_00103	COG0421	[E] Spermidine synthase
NBDJDPBK_00104	COG1945	[S] Uncharacterized conserved protein
NBDJDPBK_00105	COG0744	[M] Membrane carboxypeptidase (penicillin-binding protein)
NBDJDPBK_00106	COG0232	[F] dGTP triphosphohydrolase
NBDJDPBK_00107	COG1806	[S] Uncharacterized protein conserved in bacteria
NBDJDPBK_00108	COG0751	[J] Glycyl-tRNA synthetase, beta subunit
NBDJDPBK_00109	COG0752	[J] Glycyl-tRNA synthetase, alpha subunit
NBDJDPBK_00110	COG1381	[L] Recombinational DNA repair protein (RecF pathway)
NBDJDPBK_00111	COG1253	[R] Hemolysins and related proteins containing CBS
NBDJDPBK_00112	COG0319	[R] Predicted metal-dependent hydrolase
NBDJDPBK_00113	COG1480	[R] Predicted membrane-associated HD superfamily hydrolase
NBDJDPBK_00114	COG1702	[T] Phosphate starvation-inducible protein PhoH, predicted ATPase
NBDJDPBK_00115	COG0694	[O] Thioredoxin-like proteins and domains
NBDJDPBK_00116	COG5016	[C] Pyruvate/oxaloacetate carboxyltransferase
NBDJDPBK_00117	COG1694	[R] Predicted pyrophosphatase
NBDJDPBK_00118	COG1197	[LK] Transcription-repair coupling factor (superfamily II helicase)
NBDJDPBK_00119	COG0193	[J] Peptidyl-tRNA hydrolase
NBDJDPBK_00120	COG1825	[J] Ribosomal protein L25 (general stress protein
NBDJDPBK_00121	COG0462	[FE] Phosphoribosylpyrophosphate synthetase
NBDJDPBK_00122	COG1207	[M] N-acetylglucosamine-1-phosphate uridyltransferase (contains nucleotidyltransferase and I-patch
NBDJDPBK_00124	COG0735	[P] Fe2+/Zn2+ uptake regulation proteins
NBDJDPBK_00125	COG0755	[O] ABC-type transport system involved in cytochrome
NBDJDPBK_00126	COG1210	[M] UDP-glucose pyrophosphorylase
NBDJDPBK_00127	COG1109	[G] Phosphomannomutase
NBDJDPBK_00128	ROG1045
NBDJDPBK_00129	COG1624	[S] Uncharacterized conserved protein
NBDJDPBK_00130	COG3457	[E] Predicted amino acid racemase
NBDJDPBK_00131	COG0648	[L] Endonuclease IV
NBDJDPBK_00132	COG4119	[LR] Predicted NTP pyrophosphohydrolase
NBDJDPBK_00133	COG0469	[G] Pyruvate kinase
NBDJDPBK_00134	COG0587	[L] DNA polymerase III, alpha subunit
NBDJDPBK_00135	COG2812	[L] DNA polymerase III, gamma/tau subunits
NBDJDPBK_00136	COG4784	[R] Putative Zn-dependent protease
NBDJDPBK_00137	ROG5284
NBDJDPBK_00138	COG1516	[NUO] Flagellin-specific chaperone FliS
NBDJDPBK_00139	COG0394	[T] Protein-tyrosine-phosphatase
NBDJDPBK_00141	COG1105	[G] Fructose-1-phosphate kinase and related fructose-6-phosphate kinase
NBDJDPBK_00142	COG0492	[O] Thioredoxin reductase
NBDJDPBK_00143	COG2890	[J] Methylase of polypeptide chain release factors
NBDJDPBK_00144	COG0216	[J] Protein chain release factor A
NBDJDPBK_00145	COG1351	[F] Predicted alternative thymidylate synthase
NBDJDPBK_00146	COG0254	[J] Ribosomal protein L31
NBDJDPBK_00147	ROG0916
NBDJDPBK_00148	COG2358	[R] TRAP-type uncharacterized transport system, periplasmic component
NBDJDPBK_00149	COG2759	[F] Formyltetrahydrofolate synthetase
NBDJDPBK_00150	COG1494	[G] Fructose-1,6-bisphosphatase/sedoheptulose 1,7-bisphosphatase and related proteins
NBDJDPBK_00151	COG0015	[F] Adenylosuccinate lyase
NBDJDPBK_00152	ROG2077
NBDJDPBK_00154	COG0552	[U] Signal recognition particle GTPase
NBDJDPBK_00155	COG1774	[S] Uncharacterized homolog of PSP1
NBDJDPBK_00157	COG1728	[S] Uncharacterized protein conserved in bacteria
NBDJDPBK_00158	COG0125	[F] Thymidylate kinase
NBDJDPBK_00159	COG1463	[Q] ABC-type transport system involved in resistance
NBDJDPBK_00160	COG1127	[Q] ABC-type transport system involved in resistance
NBDJDPBK_00161	COG0767	[Q] ABC-type transport system involved in resistance
NBDJDPBK_00163	COG1186	[J] Protein chain release factor B
NBDJDPBK_00164	COG0340	[H] Biotin-(acetyl-CoA carboxylase) ligase
NBDJDPBK_00166	COG0460	[E] Homoserine dehydrogenase
NBDJDPBK_00167	COG0622	[R] Predicted phosphoesterase
NBDJDPBK_00168	COG0835	[NT] Chemotaxis signal transduction protein
NBDJDPBK_00169	COG0613	[R] Predicted metal-dependent phosphoesterases (PHP family)
NBDJDPBK_00170	COG1526	[C] Uncharacterized protein required for formate dehydrogenase
NBDJDPBK_00171	COG2008	[E] Threonine aldolase
NBDJDPBK_00172	COG0312	[R] Predicted Zn-dependent proteases and their inactivated
NBDJDPBK_00173	COG0860	[M] N-acetylmuramoyl-L-alanine amidase
NBDJDPBK_00174	ROG0354
NBDJDPBK_00175	COG0127	[F] Xanthosine triphosphate pyrophosphatase
NBDJDPBK_00176	COG1314	[U] Preprotein translocase subunit SecG
NBDJDPBK_00177	COG1488	[H] Nicotinic acid phosphoribosyltransferase
NBDJDPBK_00178	COG0102	[J] Ribosomal protein L13
NBDJDPBK_00179	COG0103	[J] Ribosomal protein S9
NBDJDPBK_00180	COG1309	[K] Transcriptional regulator
NBDJDPBK_00181	ROG3774
NBDJDPBK_00182	COG1566	[V] Multidrug resistance efflux pump
NBDJDPBK_00183	COG3696	[P] Putative silver efflux pump
NBDJDPBK_00186	COG1520	[S] FOG: WD40-like repeat
NBDJDPBK_00187	COG1989	[NOU] Type II secretory pathway, prepilin signal
NBDJDPBK_00189	COG1080	[G] Phosphoenolpyruvate-protein kinase (PTS system EI component
NBDJDPBK_00190	COG2045	[HR] Phosphosulfolactate phosphohydrolase and related enzymes
NBDJDPBK_00191	COG3063	[NU] Tfp pilus assembly protein PilF
NBDJDPBK_00192	COG0448	[G] ADP-glucose pyrophosphorylase
NBDJDPBK_00193	COG0297	[G] Glycogen synthase
NBDJDPBK_00194	COG0058	[G] Glucan phosphorylase
NBDJDPBK_00195	ROG2148
NBDJDPBK_00196	COG2172	[T] Anti-sigma regulatory factor (Ser/Thr protein kinase)
NBDJDPBK_00197	COG2768	[R] Uncharacterized Fe-S center protein
NBDJDPBK_00198	ROG2204
NBDJDPBK_00199	ROG0131
NBDJDPBK_00200	COG1905	[C] NADH:ubiquinone oxidoreductase 24 kD subunit
NBDJDPBK_00201	ROG1298
NBDJDPBK_00202	COG1894	[C] NADH:ubiquinone oxidoreductase, NADH-binding (51 kD) subunit
NBDJDPBK_00203	COG1894	[C] NADH:ubiquinone oxidoreductase, NADH-binding (51 kD) subunit
NBDJDPBK_00204	COG1034	[C] NADH dehydrogenase/NADH:ubiquinone oxidoreductase 75 kD subunit
NBDJDPBK_00205	COG1941	[C] Coenzyme F420-reducing hydrogenase, gamma subunit
NBDJDPBK_00206	COG3259	[C] Coenzyme F420-reducing hydrogenase, alpha subunit
NBDJDPBK_00207	COG0680	[C] Ni,Fe-hydrogenase maturation factor
NBDJDPBK_00208	COG0546	[R] Predicted phosphatases
NBDJDPBK_00209	COG2256	[L] ATPase related to the helicase subunit
NBDJDPBK_00210	COG1434	[S] Uncharacterized conserved protein
NBDJDPBK_00211	COG1802	[K] Transcriptional regulators
NBDJDPBK_00212	COG2050	[Q] Uncharacterized protein, possibly involved in aromatic
NBDJDPBK_00213	COG1468	[L] RecB family exonuclease
NBDJDPBK_00214	COG1468	[L] RecB family exonuclease
NBDJDPBK_00215	COG0436	[E] Aspartate/tyrosine/aromatic aminotransferase
NBDJDPBK_00216	COG2998	[H] ABC-type tungstate transport system, permease component
NBDJDPBK_00217	COG4662	[H] ABC-type tungstate transport system, periplasmic component
NBDJDPBK_00218	COG4619	[R] ABC-type uncharacterized transport system, ATPase component
NBDJDPBK_00219	COG0572	[F] Uridine kinase
NBDJDPBK_00220	ROG2219
NBDJDPBK_00222	COG1609	[K] Transcriptional regulators
NBDJDPBK_00223	COG0609	[P] ABC-type Fe3+-siderophore transport system, permease component
NBDJDPBK_00224	COG4559	[P] ABC-type hemin transport system, ATPase component
NBDJDPBK_00225	COG0370	[P] Fe2+ transport system protein B
NBDJDPBK_00226	COG1321	[K] Mn-dependent transcriptional regulator
NBDJDPBK_00227	ROG0222
NBDJDPBK_00228	COG4119	[LR] Predicted NTP pyrophosphohydrolase
NBDJDPBK_00229	COG0012	[J] Predicted GTPase, probable translation factor
NBDJDPBK_00231	ROG2617
NBDJDPBK_00233	COG2206	[T] HD-GYP domain
NBDJDPBK_00235	ROG4084
NBDJDPBK_00237	ROG0849
NBDJDPBK_00238	ROG6338
NBDJDPBK_00239	ROG7212
NBDJDPBK_00241	COG0675	[L] Transposase and inactivated derivatives
NBDJDPBK_00247	COG0741	[M] Soluble lytic murein transglycosylase and related
NBDJDPBK_00249	ROG2715
NBDJDPBK_00254	ROG3349
NBDJDPBK_00256	COG3451	[U] Type IV secretory pathway, VirB4 components
NBDJDPBK_00259	ROG6245
NBDJDPBK_00268	ROG4359
NBDJDPBK_00269	COG4943	[T] Predicted signal transduction protein containing sensor
NBDJDPBK_00270	COG2199	[T] FOG: GGDEF domain
NBDJDPBK_00273	COG0550	[L] Topoisomerase IA
NBDJDPBK_00275	ROG4201
NBDJDPBK_00277	ROG0484
NBDJDPBK_00285	ROG0029
NBDJDPBK_00286	ROG4913
NBDJDPBK_00287	ROG3794
NBDJDPBK_00288	ROG0909
NBDJDPBK_00291	ROG4428
NBDJDPBK_00294	ROG7589
NBDJDPBK_00297	COG0610	[V] Type I site-specific restriction-modification system, R
NBDJDPBK_00298	COG1451	[R] Predicted metal-dependent hydrolase
NBDJDPBK_00299	COG4392	[S] Predicted membrane protein
NBDJDPBK_00300	COG1296	[E] Predicted branched-chain amino acid permease (azaleucine
NBDJDPBK_00305	COG0031	[E] Cysteine synthase
NBDJDPBK_00308	COG0740	[OU] Protease subunit of ATP-dependent Clp proteases
NBDJDPBK_00309	COG1219	[O] ATP-dependent protease Clp, ATPase subunit
NBDJDPBK_00310	COG0525	[J] Valyl-tRNA synthetase
NBDJDPBK_00311	COG0285	[H] Folylpolyglutamate synthase
NBDJDPBK_00312	COG0673	[R] Predicted dehydrogenases and related proteins
NBDJDPBK_00313	ROG8311
NBDJDPBK_00314	COG1520	[S] FOG: WD40-like repeat
NBDJDPBK_00315	COG1703	[E] Putative periplasmic protein kinase ArgK and
NBDJDPBK_00316	COG0035	[F] Uracil phosphoribosyltransferase
NBDJDPBK_00317	ROG0973
NBDJDPBK_00318	COG0381	[M] UDP-N-acetylglucosamine 2-epimerase
NBDJDPBK_00319	COG0766	[M] UDP-N-acetylglucosamine enolpyruvyl transferase
NBDJDPBK_00320	COG0079	[E] Histidinol-phosphate/aromatic aminotransferase and cobyric acid decarboxylase
NBDJDPBK_00321	ROG1224
NBDJDPBK_00322	COG1573	[L] Uracil-DNA glycosylase
NBDJDPBK_00323	COG0020	[I] Undecaprenyl pyrophosphate synthase
NBDJDPBK_00324	COG0575	[I] CDP-diglyceride synthetase
NBDJDPBK_00325	COG0743	[I] 1-deoxy-D-xylulose 5-phosphate reductoisomerase
NBDJDPBK_00326	COG0750	[M] Predicted membrane-associated Zn-dependent proteases 1
NBDJDPBK_00327	COG0821	[I] Enzyme involved in the deoxyxylulose pathway
NBDJDPBK_00328	COG0231	[J] Translation elongation factor P (EF-P)/translation initiation
NBDJDPBK_00329	ROG0525
NBDJDPBK_00330	COG1302	[S] Uncharacterized protein conserved in bacteria
NBDJDPBK_00332	COG0781	[K] Transcription termination factor
NBDJDPBK_00333	COG1570	[L] Exonuclease VII, large subunit
NBDJDPBK_00334	COG0182	[J] Predicted translation initiation factor 2B subunit,
NBDJDPBK_00335	COG0499	[H] S-adenosylhomocysteine hydrolase
NBDJDPBK_00336	COG0402	[FR] Cytosine deaminase and related metal-dependent hydrolases
NBDJDPBK_00337	COG0013	[J] Alanyl-tRNA synthetase
NBDJDPBK_00338	COG0816	[L] Predicted endonuclease involved in recombination (possible
NBDJDPBK_00339	COG0324	[J] tRNA delta(2)-isopentenylpyrophosphate transferase
NBDJDPBK_00340	COG0761	[IM] Penicillin tolerance protein
NBDJDPBK_00341	COG0539	[J] Ribosomal protein S1
NBDJDPBK_00342	COG0242	[J] N-formylmethionyl-tRNA deformylase
NBDJDPBK_00343	COG0223	[J] Methionyl-tRNA formyltransferase
NBDJDPBK_00344	ROG0437
NBDJDPBK_00345	COG1146	[C] Ferredoxin
NBDJDPBK_00346	COG0674	[C] Pyruvate:ferredoxin oxidoreductase and related 2-oxoacid:ferredoxin oxidoreductases,
NBDJDPBK_00347	COG1013	[C] Pyruvate:ferredoxin oxidoreductase and related 2-oxoacid:ferredoxin oxidoreductases,
NBDJDPBK_00348	COG1014	[C] Pyruvate:ferredoxin oxidoreductase and related 2-oxoacid:ferredoxin oxidoreductases,
NBDJDPBK_00349	COG0494	[LR] NTP pyrophosphohydrolases including oxidative damage repair
NBDJDPBK_00350	COG4974	[L] Site-specific recombinase XerD
NBDJDPBK_00351	COG0749	[L] DNA polymerase I - 3'-5' exonuclease
NBDJDPBK_00352	COG0661	[R] Predicted unusual protein kinase
NBDJDPBK_00353	COG0760	[O] Parvulin-like peptidyl-prolyl isomerase
NBDJDPBK_00356	COG1974	[KT] SOS-response transcriptional repressors (RecA-mediated autopeptidases)
NBDJDPBK_00357	COG0389	[L] Nucleotidyltransferase/DNA polymerase involved in DNA repair
NBDJDPBK_00358	COG2932	[K] Predicted transcriptional regulator
NBDJDPBK_00361	COG1937	[S] Uncharacterized protein conserved in bacteria
NBDJDPBK_00362	COG0052	[J] Ribosomal protein S2
NBDJDPBK_00363	COG0264	[J] Translation elongation factor Ts
NBDJDPBK_00364	COG0528	[F] Uridylate kinase
NBDJDPBK_00365	COG0233	[J] Ribosome recycling factor
NBDJDPBK_00366	COG0549	[E] Carbamate kinase
NBDJDPBK_00367	COG0436	[E] Aspartate/tyrosine/aromatic aminotransferase
NBDJDPBK_00368	COG1544	[J] Ribosome-associated protein Y (PSrp-1)
NBDJDPBK_00369	COG0375	[R] Zn finger protein HypA/HybF (possibly regulating
NBDJDPBK_00370	COG0378	[OK] Ni2+-binding GTPase involved in regulation of
NBDJDPBK_00371	COG0210	[L] Superfamily I DNA and RNA helicases
NBDJDPBK_00372	COG0237	[H] Dephospho-CoA kinase
NBDJDPBK_00373	COG0517	[R] FOG: CBS domain
NBDJDPBK_00374	COG1994	[R] Zn-dependent proteases
NBDJDPBK_00375	COG0496	[R] Predicted acid phosphatase
NBDJDPBK_00376	COG1371	[S] Uncharacterized conserved protein
NBDJDPBK_00377	COG1690	[S] Uncharacterized conserved protein
NBDJDPBK_00378	COG3467	[R] Predicted flavin-nucleotide-binding protein
NBDJDPBK_00379	COG0405	[E] Gamma-glutamyltransferase
NBDJDPBK_00380	COG0500	[QR] SAM-dependent methyltransferases
NBDJDPBK_00381	COG1335	[Q] Amidases related to nicotinamidase
NBDJDPBK_00382	COG1620	[C] L-lactate permease
NBDJDPBK_00384	COG0464	[O] ATPases of the AAA+ class
NBDJDPBK_00385	COG1144	[C] Pyruvate:ferredoxin oxidoreductase and related 2-oxoacid:ferredoxin oxidoreductases,
NBDJDPBK_00386	COG0674	[C] Pyruvate:ferredoxin oxidoreductase and related 2-oxoacid:ferredoxin oxidoreductases,
NBDJDPBK_00387	COG1013	[C] Pyruvate:ferredoxin oxidoreductase and related 2-oxoacid:ferredoxin oxidoreductases,
NBDJDPBK_00388	COG2258	[S] Uncharacterized protein conserved in bacteria
NBDJDPBK_00389	COG0822	[C] NifU homolog involved in Fe-S cluster
NBDJDPBK_00390	COG1104	[E] Cysteine sulfinate desulfinase/cysteine desulfurase and related
NBDJDPBK_00391	COG1802	[K] Transcriptional regulators
NBDJDPBK_00392	COG3328	[L] Transposase and inactivated derivatives
NBDJDPBK_00393	ROG2472
NBDJDPBK_00394	COG2186	[K] Transcriptional regulators
NBDJDPBK_00395	COG0065	[E] 3-isopropylmalate dehydratase large subunit
NBDJDPBK_00396	COG0066	[E] 3-isopropylmalate dehydratase small subunit
NBDJDPBK_00397	COG3181	[S] Uncharacterized protein conserved in bacteria
NBDJDPBK_00398	COG3333	[S] Uncharacterized protein conserved in bacteria
NBDJDPBK_00399	ROG0803
NBDJDPBK_00400	COG3875	[S] Uncharacterized conserved protein
NBDJDPBK_00401	COG0281	[C] Malic enzyme
NBDJDPBK_00402	COG3181	[S] Uncharacterized protein conserved in bacteria
NBDJDPBK_00403	ROG4933
NBDJDPBK_00404	COG3333	[S] Uncharacterized protein conserved in bacteria
NBDJDPBK_00405	COG1285	[S] Uncharacterized membrane protein
NBDJDPBK_00407	COG0840	[NT] Methyl-accepting chemotaxis protein
NBDJDPBK_00408	COG0187	[L] Type IIA topoisomerase (DNA gyrase/topo II,
NBDJDPBK_00410	COG0812	[M] UDP-N-acetylmuramate dehydrogenase
NBDJDPBK_00411	COG0454	[KR] Histone acetyltransferase HPA2 and related acetyltransferases
NBDJDPBK_00412	COG0624	[E] Acetylornithine deacetylase/Succinyl-diaminopimelate desuccinylase and related deacylases
NBDJDPBK_00413	ROG6959
NBDJDPBK_00414	ROG1807
NBDJDPBK_00415	ROG1351
NBDJDPBK_00416	COG0697	[GER] Permeases of the drug/metabolite transporter (DMT)
NBDJDPBK_00417	COG3461	[S] Uncharacterized conserved protein
NBDJDPBK_00418	COG1659	[S] Uncharacterized protein, linocin/CFP29 homolog
NBDJDPBK_00419	COG1397	[O] ADP-ribosylglycohydrolase
NBDJDPBK_00420	COG4784	[R] Putative Zn-dependent protease
NBDJDPBK_00421	COG0260	[E] Leucyl aminopeptidase
NBDJDPBK_00422	COG0741	[M] Soluble lytic murein transglycosylase and related
NBDJDPBK_00423	COG2033	[C] Desulfoferrodoxin
NBDJDPBK_00425	COG5512	[R] Zn-ribbon-containing, possibly RNA-binding protein and truncated
NBDJDPBK_00426	COG0445	[D] NAD/FAD-utilizing enzyme apparently involved in cell
NBDJDPBK_00427	COG1195	[L] Recombinational DNA repair ATPase (RecF pathway)
NBDJDPBK_00428	COG0592	[L] DNA polymerase sliding clamp subunit (PCNA
NBDJDPBK_00429	COG0593	[L] ATPase involved in DNA replication initiation
NBDJDPBK_00430	COG0639	[T] Diadenosine tetraphosphatase and related serine/threonine protein
NBDJDPBK_00431	COG2404	[R] Predicted phosphohydrolase (DHH superfamily)
NBDJDPBK_00432	ROG0217
NBDJDPBK_00433	COG0520	[E] Selenocysteine lyase
NBDJDPBK_00434	COG0561	[R] Predicted hydrolases of the HAD superfamily
NBDJDPBK_00435	COG0368	[H] Cobalamin-5-phosphate synthase
NBDJDPBK_00436	COG2087	[H] Adenosyl cobinamide kinase/adenosyl cobinamide phosphate guanylyltransferase
NBDJDPBK_00437	COG2038	[H] NaMN:DMB phosphoribosyltransferase
NBDJDPBK_00438	COG1171	[E] Threonine dehydratase
NBDJDPBK_00439	ROG2386
NBDJDPBK_00440	COG1606	[R] ATP-utilizing enzymes of the PP-loop superfamily
NBDJDPBK_00441	COG1641	[S] Uncharacterized conserved protein
NBDJDPBK_00442	COG0785	[O] Cytochrome c biogenesis protein
NBDJDPBK_00443	COG0526	[OC] Thiol-disulfide isomerase and thioredoxins
NBDJDPBK_00444	COG0778	[C] Nitroreductase
NBDJDPBK_00445	COG1236	[J] Predicted exonuclease of the beta-lactamase fold
NBDJDPBK_00446	ROG1268
NBDJDPBK_00447	COG3255	[I] Putative sterol carrier protein
NBDJDPBK_00448	COG1525	[L] Micrococcal nuclease (thermonuclease) homologs
NBDJDPBK_00449	COG1661	[R] Predicted DNA-binding protein with PD1-like DNA-binding
NBDJDPBK_00450	ROG7331
NBDJDPBK_00451	COG0357	[M] Predicted S-adenosylmethionine-dependent methyltransferase involved in bacterial
NBDJDPBK_00452	ROG0210
NBDJDPBK_00453	COG3504	[U] Type IV secretory pathway, VirB9 components
NBDJDPBK_00454	ROG5270
NBDJDPBK_00456	COG2206	[T] HD-GYP domain
NBDJDPBK_00458	ROG2792
NBDJDPBK_00459	COG4725	[TK] Transcriptional activator, adenine-specific DNA methyltransferase
NBDJDPBK_00463	COG1459	[NU] Type II secretory pathway, component PulF
NBDJDPBK_00465	ROG2793
NBDJDPBK_00466	COG0741	[M] Soluble lytic murein transglycosylase and related
NBDJDPBK_00468	ROG3315
NBDJDPBK_00472	ROG4408
NBDJDPBK_00473	COG1269	[C] Archaeal/vacuolar-type H+-ATPase subunit I
NBDJDPBK_00475	COG3451	[U] Type IV secretory pathway, VirB4 components
NBDJDPBK_00477	ROG2843
NBDJDPBK_00479	COG0863	[L] DNA modification methylase
NBDJDPBK_00481	COG0452	[H] Phosphopantothenoylcysteine synthetase/decarboxylase
NBDJDPBK_00485	ROG3696
NBDJDPBK_00487	COG2199	[T] FOG: GGDEF domain
NBDJDPBK_00490	COG0550	[L] Topoisomerase IA
NBDJDPBK_00491	COG2842	[R] Uncharacterized ATPase, putative transposase
NBDJDPBK_00493	ROG7891
NBDJDPBK_00499	ROG1746
NBDJDPBK_00501	ROG2367
NBDJDPBK_00502	COG0863	[L] DNA modification methylase
NBDJDPBK_00503	COG0848	[U] Biopolymer transport protein
NBDJDPBK_00506	COG1291	[N] Flagellar motor component
NBDJDPBK_00507	COG1582	[N] Uncharacterized protein, possibly involved in motility
NBDJDPBK_00508	COG1749	[N] Flagellar hook protein FlgE
NBDJDPBK_00509	COG1843	[N] Flagellar hook capping protein
NBDJDPBK_00510	COG3144	[N] Flagellar hook-length control protein
NBDJDPBK_00511	ROG3742
NBDJDPBK_00512	COG0741	[M] Soluble lytic murein transglycosylase and related
NBDJDPBK_00514	COG1157	[NU] Flagellar biosynthesis/type III secretory pathway ATPase
NBDJDPBK_00515	COG1317	[NU] Flagellar biosynthesis/type III secretory pathway protein
NBDJDPBK_00516	COG1536	[N] Flagellar motor switch protein
NBDJDPBK_00517	COG1766	[NU] Flagellar biosynthesis/type III secretory pathway lipoprotein
NBDJDPBK_00518	COG1677	[NU] Flagellar hook-basal body protein
NBDJDPBK_00519	COG1558	[N] Flagellar basal body rod protein
NBDJDPBK_00520	COG1815	[N] Flagellar basal body protein
NBDJDPBK_00521	COG4465	[K] Pleiotropic transcriptional repressor
NBDJDPBK_00522	COG1220	[O] ATP-dependent protease HslVU (ClpYQ), ATPase subunit
NBDJDPBK_00523	COG5405	[O] ATP-dependent protease HslVU (ClpYQ), peptidase subunit
NBDJDPBK_00524	COG4974	[L] Site-specific recombinase XerD
NBDJDPBK_00525	COG1206	[J] NAD(FAD)-utilizing enzyme possibly involved in translation
NBDJDPBK_00526	COG0550	[L] Topoisomerase IA
NBDJDPBK_00527	COG0758	[LU] Predicted Rossmann fold nucleotide-binding protein involved
NBDJDPBK_00528	COG0606	[O] Predicted ATPase with chaperone activity
NBDJDPBK_00529	COG0792	[L] Predicted endonuclease distantly related to archaeal
NBDJDPBK_00530	COG0164	[L] Ribonuclease HII
NBDJDPBK_00531	COG1161	[R] Predicted GTPases
NBDJDPBK_00532	COG0681	[U] Signal peptidase I
NBDJDPBK_00533	COG4970	[NU] Tfp pilus assembly protein FimT
NBDJDPBK_00534	COG1014	[C] Pyruvate:ferredoxin oxidoreductase and related 2-oxoacid:ferredoxin oxidoreductases,
NBDJDPBK_00535	COG4231	[C] Indolepyruvate ferredoxin oxidoreductase, alpha and beta
NBDJDPBK_00536	COG0824	[R] Predicted thioesterase
NBDJDPBK_00537	COG1832	[R] Predicted CoA-binding protein
NBDJDPBK_00538	ROG1066
NBDJDPBK_00540	COG1940	[KG] Transcriptional regulator/sugar kinase
NBDJDPBK_00541	COG0534	[V] Na+-driven multidrug efflux pump
NBDJDPBK_00542	COG1633	[S] Uncharacterized conserved protein
NBDJDPBK_00543	COG0693	[R] Putative intracellular protease/amidase
NBDJDPBK_00544	COG1014	[C] Pyruvate:ferredoxin oxidoreductase and related 2-oxoacid:ferredoxin oxidoreductases,
NBDJDPBK_00545	COG1013	[C] Pyruvate:ferredoxin oxidoreductase and related 2-oxoacid:ferredoxin oxidoreductases,
NBDJDPBK_00546	COG0674	[C] Pyruvate:ferredoxin oxidoreductase and related 2-oxoacid:ferredoxin oxidoreductases,
NBDJDPBK_00547	COG1146	[C] Ferredoxin
NBDJDPBK_00548	COG5496	[R] Predicted thioesterase
NBDJDPBK_00549	COG1635	[H] Flavoprotein involved in thiazole biosynthesis
NBDJDPBK_00551	COG0328	[L] Ribonuclease HI
NBDJDPBK_00552	COG1593	[G] TRAP-type C4-dicarboxylate transport system, large permease
NBDJDPBK_00553	COG3090	[G] TRAP-type C4-dicarboxylate transport system, small permease
NBDJDPBK_00554	COG1638	[G] TRAP-type C4-dicarboxylate transport system, periplasmic component
NBDJDPBK_00561	COG2021	[E] Homoserine acetyltransferase
NBDJDPBK_00562	COG2873	[E] O-acetylhomoserine sulfhydrylase
NBDJDPBK_00563	COG2159	[R] Predicted metal-dependent hydrolase of the TIM-barrel
NBDJDPBK_00564	COG0685	[E] 5,10-methylenetetrahydrofolate reductase
NBDJDPBK_00565	COG5012	[R] Predicted cobalamin binding protein
NBDJDPBK_00568	ROG3733
NBDJDPBK_00570	COG1450	[NU] Type II secretory pathway, component PulD
NBDJDPBK_00571	COG2804	[NU] Type II secretory pathway, ATPase PulE/Tfp
NBDJDPBK_00572	ROG6869
NBDJDPBK_00574	COG2165	[NU] Type II secretory pathway, pseudopilin PulG
NBDJDPBK_00575	ROG6966
NBDJDPBK_00578	COG2407	[G] L-fucose isomerase and related proteins
NBDJDPBK_00579	COG1403	[V] Restriction endonuclease
NBDJDPBK_00581	COG4570	[L] Holliday junction resolvase
NBDJDPBK_00582	ROG3421
NBDJDPBK_00584	COG0602	[O] Organic radical activating enzymes
NBDJDPBK_00585	COG0184	[J] Ribosomal protein S15P/S13E
NBDJDPBK_00587	COG2805	[NU] Tfp pilus assembly protein, pilus retraction
NBDJDPBK_00588	COG2805	[NU] Tfp pilus assembly protein, pilus retraction
NBDJDPBK_00589	ROG1804
NBDJDPBK_00591	COG1328	[F] Oxygen-sensitive ribonucleoside-triphosphate reductase
NBDJDPBK_00595	ROG1057
NBDJDPBK_00597	ROG5196
NBDJDPBK_00599	ROG1563
NBDJDPBK_00601	COG2894	[D] Septum formation inhibitor-activating ATPase
NBDJDPBK_00602	COG0587	[L] DNA polymerase III, alpha subunit
NBDJDPBK_00603	COG1989	[NOU] Type II secretory pathway, prepilin signal
NBDJDPBK_00606	COG4974	[L] Site-specific recombinase XerD
NBDJDPBK_00607	ROG3496
NBDJDPBK_00608	ROG4914
NBDJDPBK_00609	COG0863	[L] DNA modification methylase
NBDJDPBK_00610	ROG1304
NBDJDPBK_00613	COG3541	[R] Predicted nucleotidyltransferase
NBDJDPBK_00615	ROG2307
NBDJDPBK_00617	COG0568	[K] DNA-directed RNA polymerase, sigma subunit (sigma70/sigma32)
NBDJDPBK_00618	ROG4977
NBDJDPBK_00620	ROG4300
NBDJDPBK_00621	COG1199	[KL] Rad3-related DNA helicases
NBDJDPBK_00622	COG1498	[J] Protein implicated in ribosomal biogenesis, Nop56p
NBDJDPBK_00623	COG0863	[L] DNA modification methylase
NBDJDPBK_00625	COG0717	[F] Deoxycytidine deaminase
NBDJDPBK_00626	COG1515	[L] Deoxyinosine 3'endonuclease (endonuclease V)
NBDJDPBK_00627	COG0222	[J] Ribosomal protein L7/L12
NBDJDPBK_00628	COG0244	[J] Ribosomal protein L10
NBDJDPBK_00629	COG0081	[J] Ribosomal protein L1
NBDJDPBK_00630	COG0080	[J] Ribosomal protein L11
NBDJDPBK_00631	COG0250	[K] Transcription antiterminator
NBDJDPBK_00632	COG0690	[U] Preprotein translocase subunit SecE
NBDJDPBK_00634	COG0267	[J] Ribosomal protein L33
NBDJDPBK_00635	COG0050	[J] GTPases - translation elongation factors
NBDJDPBK_00638	COG1752	[R] Predicted esterase of the alpha-beta hydrolase
NBDJDPBK_00639	COG1028	[IQR] Dehydrogenases with different specificities (related to
NBDJDPBK_00640	COG1794	[M] Aspartate racemase
NBDJDPBK_00641	COG0079	[E] Histidinol-phosphate/aromatic aminotransferase and cobyric acid decarboxylase
NBDJDPBK_00642	COG2059	[P] Chromate transport protein ChrA
NBDJDPBK_00643	COG2059	[P] Chromate transport protein ChrA
NBDJDPBK_00644	COG1406	[N] Predicted inhibitor of MCP methylation, homolog
NBDJDPBK_00645	ROG0675
NBDJDPBK_00646	COG1560	[M] Lauroyl/myristoyl acyltransferase
NBDJDPBK_00647	ROG2846
NBDJDPBK_00648	COG0725	[P] ABC-type molybdate transport system, periplasmic component
NBDJDPBK_00649	COG4149	[P] ABC-type molybdate transport system, permease component
NBDJDPBK_00650	COG1118	[P] ABC-type sulfate/molybdate transport systems, ATPase component
NBDJDPBK_00651	COG1116	[P] ABC-type nitrate/sulfonate/bicarbonate transport system, ATPase component
NBDJDPBK_00652	COG0600	[P] ABC-type nitrate/sulfonate/bicarbonate transport system, permease component
NBDJDPBK_00653	COG0715	[P] ABC-type nitrate/sulfonate/bicarbonate transport systems, periplasmic components
NBDJDPBK_00654	COG4732	[S] Predicted membrane protein
NBDJDPBK_00655	COG0811	[U] Biopolymer transport proteins
NBDJDPBK_00656	COG0614	[P] ABC-type Fe3+-hydroxamate transport system, periplasmic component
NBDJDPBK_00657	COG0848	[U] Biopolymer transport protein
NBDJDPBK_00658	COG0810	[M] Periplasmic protein TonB, links inner and
NBDJDPBK_00659	COG1301	[C] Na+/H+-dicarboxylate symporters
NBDJDPBK_00660	COG1183	[I] Phosphatidylserine synthase
NBDJDPBK_00661	COG0688	[I] Phosphatidylserine decarboxylase
NBDJDPBK_00662	COG0188	[L] Type IIA topoisomerase (DNA gyrase/topo II,
NBDJDPBK_00663	COG0778	[C] Nitroreductase
NBDJDPBK_00664	COG3640	[D] CO dehydrogenase maturation factor
NBDJDPBK_00665	COG1629	[P] Outer membrane receptor proteins, mostly Fe
NBDJDPBK_00666	COG1732	[M] Periplasmic glycine betaine/choline-binding (lipo)protein of an
NBDJDPBK_00667	COG3412	[S] Uncharacterized protein conserved in bacteria
NBDJDPBK_00668	COG2376	[G] Dihydroxyacetone kinase
NBDJDPBK_00669	COG2376	[G] Dihydroxyacetone kinase
NBDJDPBK_00670	COG1954	[K] Glycerol-3-phosphate responsive antiterminator (mRNA-binding)
NBDJDPBK_00672	COG1560	[M] Lauroyl/myristoyl acyltransferase
NBDJDPBK_00673	COG3585	[H] Molybdopterin-binding protein
NBDJDPBK_00674	COG0162	[J] Tyrosyl-tRNA synthetase
NBDJDPBK_00676	COG4843	[S] Uncharacterized protein conserved in bacteria
NBDJDPBK_00677	COG4585	[T] Signal transduction histidine kinase
NBDJDPBK_00678	COG2197	[TK] Response regulator containing a CheY-like receiver
NBDJDPBK_00680	COG0419	[L] ATPase involved in DNA repair
NBDJDPBK_00681	COG0420	[L] DNA repair exonuclease
NBDJDPBK_00682	COG2316	[R] Predicted hydrolase (HD superfamily)
NBDJDPBK_00684	COG0835	[NT] Chemotaxis signal transduction protein
NBDJDPBK_00685	COG1640	[G] 4-alpha-glucanotransferase
NBDJDPBK_00686	COG0674	[C] Pyruvate:ferredoxin oxidoreductase and related 2-oxoacid:ferredoxin oxidoreductases,
NBDJDPBK_00687	COG0574	[G] Phosphoenolpyruvate synthase/pyruvate phosphate dikinase
NBDJDPBK_00688	COG0662	[G] Mannose-6-phosphate isomerase
NBDJDPBK_00689	COG1859	[J] RNA:NAD 2'-phosphotransferase
NBDJDPBK_00690	COG0534	[V] Na+-driven multidrug efflux pump
NBDJDPBK_00691	COG1151	[C] 6Fe-6S prismane cluster-containing protein
NBDJDPBK_00692	ROG7988
NBDJDPBK_00693	COG1959	[K] Predicted transcriptional regulator
NBDJDPBK_00694	ROG0109
NBDJDPBK_00695	COG1853	[R] Conserved protein/domain typically associated with flavoprotein
NBDJDPBK_00696	COG2509	[R] Uncharacterized FAD-dependent dehydrogenases
NBDJDPBK_00697	COG0846	[K] NAD-dependent protein deacetylases, SIR2 family
NBDJDPBK_00698	ROG1411
NBDJDPBK_00699	COG0735	[P] Fe2+/Zn2+ uptake regulation proteins
NBDJDPBK_00700	COG1058	[R] Predicted nucleotide-utilizing enzyme related to molybdopterin-biosynthesis
NBDJDPBK_00701	COG1975	[O] Xanthine and CO dehydrogenases maturation factor,
NBDJDPBK_00702	COG2068	[R] Uncharacterized MobA-related protein
NBDJDPBK_00703	COG0465	[O] ATP-dependent Zn proteases
NBDJDPBK_00704	COG0634	[F] Hypoxanthine-guanine phosphoribosyltransferase
NBDJDPBK_00705	COG0037	[D] Predicted ATPase of the PP-loop superfamily
NBDJDPBK_00709	COG2930	[S] Uncharacterized conserved protein
NBDJDPBK_00710	COG0079	[E] Histidinol-phosphate/aromatic aminotransferase and cobyric acid decarboxylase
NBDJDPBK_00711	COG4496	[S] Uncharacterized protein conserved in bacteria
NBDJDPBK_00712	COG2006	[S] Uncharacterized conserved protein
NBDJDPBK_00713	COG0177	[L] Predicted EndoIII-related endonuclease
NBDJDPBK_00714	COG1067	[O] Predicted ATP-dependent protease
NBDJDPBK_00715	COG0482	[J] Predicted tRNA(5-methylaminomethyl-2-thiouridylate) methyltransferase, contains the PP-loop
NBDJDPBK_00716	COG0474	[P] Cation transport ATPase
NBDJDPBK_00717	COG2109	[H] ATP:corrinoid adenosyltransferase
NBDJDPBK_00718	COG0068	[O] Hydrogenase maturation factor
NBDJDPBK_00719	COG1278	[K] Cold shock proteins
NBDJDPBK_00720	COG0516	[F] IMP dehydrogenase/GMP reductase
NBDJDPBK_00721	COG0008	[J] Glutamyl- and glutaminyl-tRNA synthetases
NBDJDPBK_00722	COG0797	[M] Lipoproteins
NBDJDPBK_00723	COG0245	[I] 2C-methyl-D-erythritol 2,4-cyclodiphosphate synthase
NBDJDPBK_00724	COG4956	[R] Integral membrane protein (PIN domain superfamily)
NBDJDPBK_00725	COG0353	[L] Recombinational DNA repair protein (RecF pathway)
NBDJDPBK_00726	COG0718	[S] Uncharacterized protein conserved in bacteria
NBDJDPBK_00727	COG1394	[C] Archaeal/vacuolar-type H+-ATPase subunit D
NBDJDPBK_00728	COG1156	[C] Archaeal/vacuolar-type H+-ATPase subunit B
NBDJDPBK_00729	COG1155	[C] Archaeal/vacuolar-type H+-ATPase subunit A
NBDJDPBK_00731	COG1527	[C] Archaeal/vacuolar-type H+-ATPase subunit C
NBDJDPBK_00732	COG1390	[C] Archaeal/vacuolar-type H+-ATPase subunit E
NBDJDPBK_00733	COG0636	[C] F0F1-type ATP synthase, subunit c/Archaeal/vacuolar-type H+-ATPase,
NBDJDPBK_00734	COG1269	[C] Archaeal/vacuolar-type H+-ATPase subunit I
NBDJDPBK_00735	COG0303	[H] Molybdopterin biosynthesis enzyme
NBDJDPBK_00736	ROG4772
NBDJDPBK_00737	COG1032	[C] Fe-S oxidoreductase
NBDJDPBK_00738	COG0206	[D] Cell division GTPase
NBDJDPBK_00739	COG0849	[D] Actin-like ATPase involved in cell division
NBDJDPBK_00741	COG0773	[M] UDP-N-acetylmuramate-alanine ligase
NBDJDPBK_00742	COG0707	[M] UDP-N-acetylglucosamine:LPS N-acetylglucosamine transferase
NBDJDPBK_00743	COG0772	[D] Bacterial cell division membrane protein
NBDJDPBK_00744	COG0771	[M] UDP-N-acetylmuramoylalanine-D-glutamate ligase
NBDJDPBK_00745	COG0472	[M] UDP-N-acetylmuramyl pentapeptide phosphotransferase/UDP-N-acetylglucosamine-1-phosphate transferase
NBDJDPBK_00746	COG0770	[M] UDP-N-acetylmuramyl pentapeptide synthase
NBDJDPBK_00747	COG0769	[M] UDP-N-acetylmuramyl tripeptide synthase
NBDJDPBK_00748	COG0768	[M] Cell division protein FtsI/penicillin-binding protein 2
NBDJDPBK_00749	ROG6379
NBDJDPBK_00750	COG0275	[M] Predicted S-adenosylmethionine-dependent methyltransferase involved in cell
NBDJDPBK_00751	COG2001	[S] Uncharacterized protein conserved in bacteria
NBDJDPBK_00752	COG1352	[NT] Methylase of chemotaxis methyl-accepting proteins
NBDJDPBK_00753	COG1394	[C] Archaeal/vacuolar-type H+-ATPase subunit D
NBDJDPBK_00754	COG1156	[C] Archaeal/vacuolar-type H+-ATPase subunit B
NBDJDPBK_00755	COG1155	[C] Archaeal/vacuolar-type H+-ATPase subunit A
NBDJDPBK_00756	COG1436	[C] Archaeal/vacuolar-type H+-ATPase subunit F
NBDJDPBK_00757	COG1527	[C] Archaeal/vacuolar-type H+-ATPase subunit C
NBDJDPBK_00758	COG1390	[C] Archaeal/vacuolar-type H+-ATPase subunit E
NBDJDPBK_00759	COG0636	[C] F0F1-type ATP synthase, subunit c/Archaeal/vacuolar-type H+-ATPase,
NBDJDPBK_00760	COG1269	[C] Archaeal/vacuolar-type H+-ATPase subunit I
NBDJDPBK_00761	COG2811	[C] Archaeal/vacuolar-type H+-ATPase subunit H
NBDJDPBK_00764	COG0557	[K] Exoribonuclease R
NBDJDPBK_00766	COG1763	[H] Molybdopterin-guanine dinucleotide biosynthesis protein
NBDJDPBK_00767	COG3808	[C] Inorganic pyrophosphatase
NBDJDPBK_00768	COG0358	[L] DNA primase (bacterial type)
NBDJDPBK_00769	COG0568	[K] DNA-directed RNA polymerase, sigma subunit (sigma70/sigma32)
NBDJDPBK_00770	ROG4835
NBDJDPBK_00771	COG1188	[J] Ribosome-associated heat shock protein implicated in
NBDJDPBK_00772	COG0148	[G] Enolase
NBDJDPBK_00773	COG2344	[R] AT-rich DNA-binding protein
NBDJDPBK_00774	COG1862	[U] Preprotein translocase subunit YajC
NBDJDPBK_00775	COG0342	[U] Preprotein translocase subunit SecD
NBDJDPBK_00776	COG0341	[U] Preprotein translocase subunit SecF
NBDJDPBK_00777	ROG0370
NBDJDPBK_00778	COG0535	[R] Predicted Fe-S oxidoreductases
NBDJDPBK_00779	ROG5406
NBDJDPBK_00780	COG0608	[L] Single-stranded DNA-specific exonuclease
NBDJDPBK_00781	COG0317	[TK] Guanosine polyphosphate pyrophosphohydrolases/synthetases
NBDJDPBK_00782	COG1490	[J] D-Tyr-tRNAtyr deacylase
NBDJDPBK_00783	COG0491	[R] Zn-dependent hydrolases, including glyoxylases
NBDJDPBK_00784	COG1077	[D] Actin-like ATPase involved in cell morphogenesis
NBDJDPBK_00785	COG1792	[M] Cell shape-determining protein
NBDJDPBK_00787	COG0768	[M] Cell division protein FtsI/penicillin-binding protein 2
NBDJDPBK_00788	COG0850	[D] Septum formation inhibitor
NBDJDPBK_00789	COG2894	[D] Septum formation inhibitor-activating ATPase
NBDJDPBK_00790	COG0851	[D] Septum formation topological specificity factor
NBDJDPBK_00791	COG0772	[D] Bacterial cell division membrane protein
NBDJDPBK_00792	COG1910	[P] Periplasmic molybdate-binding protein/domain
NBDJDPBK_00793	COG2896	[H] Molybdenum cofactor biosynthesis enzyme
NBDJDPBK_00794	COG0315	[H] Molybdenum cofactor biosynthesis enzyme
NBDJDPBK_00795	COG0521	[H] Molybdopterin biosynthesis enzymes
NBDJDPBK_00796	COG1660	[R] Predicted P-loop-containing kinase
NBDJDPBK_00797	COG0391	[S] Uncharacterized conserved protein
NBDJDPBK_00798	COG1481	[S] Uncharacterized protein conserved in bacteria
NBDJDPBK_00799	COG0057	[G] Glyceraldehyde-3-phosphate dehydrogenase/erythrose-4-phosphate dehydrogenase
NBDJDPBK_00800	COG0126	[G] 3-phosphoglycerate kinase
NBDJDPBK_00801	COG0149	[G] Triosephosphate isomerase
NBDJDPBK_00802	COG0799	[S] Uncharacterized homolog of plant Iojap protein
NBDJDPBK_00803	COG1316	[K] Transcriptional regulator
NBDJDPBK_00804	COG1057	[H] Nicotinic acid mononucleotide adenylyltransferase
NBDJDPBK_00805	COG0536	[R] Predicted GTPase
NBDJDPBK_00806	COG0211	[J] Ribosomal protein L27
NBDJDPBK_00807	COG2868	[J] Predicted ribosomal protein
NBDJDPBK_00808	COG0261	[J] Ribosomal protein L21
NBDJDPBK_00809	COG0497	[L] ATPase involved in DNA repair
NBDJDPBK_00810	COG0061	[G] Predicted sugar kinase
NBDJDPBK_00811	COG1189	[J] Predicted rRNA methylase
NBDJDPBK_00812	COG1154	[HI] Deoxyxylulose-5-phosphate synthase
NBDJDPBK_00813	COG0142	[H] Geranylgeranyl pyrophosphate synthase
NBDJDPBK_00814	COG1722	[L] Exonuclease VII small subunit
NBDJDPBK_00815	COG0227	[J] Ribosomal protein L28
NBDJDPBK_00816	COG1564	[H] Thiamine pyrophosphokinase
NBDJDPBK_00817	COG1674	[D] DNA segregation ATPase FtsK/SpoIIIE and related
NBDJDPBK_00818	COG0312	[R] Predicted Zn-dependent proteases and their inactivated
NBDJDPBK_00819	ROG3515
NBDJDPBK_00820	COG0566	[J] rRNA methylases
NBDJDPBK_00821	COG0178	[L] Excinuclease ATPase subunit
NBDJDPBK_00826	ROG3541
NBDJDPBK_00829	ROG4839
NBDJDPBK_00830	COG3905	[K] Predicted transcriptional regulator
NBDJDPBK_00831	COG1516	[NUO] Flagellin-specific chaperone FliS
NBDJDPBK_00834	COG1199	[KL] Rad3-related DNA helicases
NBDJDPBK_00835	ROG6152
NBDJDPBK_00837	ROG4977
NBDJDPBK_00838	COG0568	[K] DNA-directed RNA polymerase, sigma subunit (sigma70/sigma32)
NBDJDPBK_00839	COG1950	[S] Predicted membrane protein
NBDJDPBK_00840	ROG3447
NBDJDPBK_00844	COG3421	[S] Uncharacterized protein conserved in bacteria
NBDJDPBK_00845	COG0406	[G] Fructose-2,6-bisphosphatase
NBDJDPBK_00846	COG0294	[H] Dihydropteroate synthase and related enzymes
NBDJDPBK_00847	COG0801	[H] 7,8-dihydro-6-hydroxymethylpterin-pyrophosphokinase
NBDJDPBK_00849	COG1449	[G] Alpha-amylase/alpha-mannosidase
NBDJDPBK_00850	COG0296	[G] 1,4-alpha-glucan branching enzyme
NBDJDPBK_00851	COG1811	[R] Uncharacterized membrane protein, possible Na+ channel
NBDJDPBK_00852	COG0375	[R] Zn finger protein HypA/HybF (possibly regulating
NBDJDPBK_00853	COG0003	[P] Oxyanion-translocating ATPase
NBDJDPBK_00854	ROG0688
NBDJDPBK_00855	COG1966	[T] Carbon starvation protein, predicted membrane protein
NBDJDPBK_00856	ROG8485
NBDJDPBK_00857	COG0456	[R] Acetyltransferases
NBDJDPBK_00858	COG0399	[M] Predicted pyridoxal phosphate-dependent enzyme apparently involved
NBDJDPBK_00859	COG1454	[C] Alcohol dehydrogenase, class IV
NBDJDPBK_00860	COG1519	[M] 3-deoxy-D-manno-octulosonic-acid transferase
NBDJDPBK_00861	COG0794	[M] Predicted sugar phosphate isomerase involved in
NBDJDPBK_00862	COG2877	[M] 3-deoxy-D-manno-octulosonic acid (KDO) 8-phosphate synthase
NBDJDPBK_00863	COG1212	[M] CMP-2-keto-3-deoxyoctulosonic acid synthetase
NBDJDPBK_00864	COG1663	[M] Tetraacyldisaccharide-1-P 4'-kinase
NBDJDPBK_00865	COG1283	[P] Na+/phosphate symporter
NBDJDPBK_00866	COG1132	[V] ABC-type multidrug transport system, ATPase and
NBDJDPBK_00867	COG1802	[K] Transcriptional regulators
NBDJDPBK_00868	COG1071	[C] Pyruvate/2-oxoglutarate dehydrogenase complex, dehydrogenase (E1) component,
NBDJDPBK_00869	COG0022	[C] Pyruvate/2-oxoglutarate dehydrogenase complex, dehydrogenase (E1) component,
NBDJDPBK_00870	COG1638	[G] TRAP-type C4-dicarboxylate transport system, periplasmic component
NBDJDPBK_00871	COG3090	[G] TRAP-type C4-dicarboxylate transport system, small permease
NBDJDPBK_00872	COG1593	[G] TRAP-type C4-dicarboxylate transport system, large permease
NBDJDPBK_00873	COG1249	[C] Pyruvate/2-oxoglutarate dehydrogenase complex, dihydrolipoamide dehydrogenase (E3)
NBDJDPBK_00874	COG0320	[H] Lipoate synthase
NBDJDPBK_00875	COG1071	[C] Pyruvate/2-oxoglutarate dehydrogenase complex, dehydrogenase (E1) component,
NBDJDPBK_00876	COG0022	[C] Pyruvate/2-oxoglutarate dehydrogenase complex, dehydrogenase (E1) component,
NBDJDPBK_00877	ROG2119
NBDJDPBK_00878	COG3199	[S] Uncharacterized conserved protein
NBDJDPBK_00879	COG0508	[C] Pyruvate/2-oxoglutarate dehydrogenase complex, dihydrolipoamide acyltransferase (E2)
NBDJDPBK_00880	COG0791	[M] Cell wall-associated hydrolases (invasion-associated proteins)
NBDJDPBK_00881	COG0321	[H] Lipoate-protein ligase B
NBDJDPBK_00882	COG4625	[S] Uncharacterized protein with a C-terminal OMP
NBDJDPBK_00883	COG0205	[G] 6-phosphofructokinase
NBDJDPBK_00884	COG2231	[L] Uncharacterized protein related to Endonuclease III
NBDJDPBK_00885	COG0086	[K] DNA-directed RNA polymerase, beta' subunit/160 kD
NBDJDPBK_00886	COG1358	[J] Ribosomal protein HS6-type (S12/L30/L7a)
NBDJDPBK_00887	COG0048	[J] Ribosomal protein S12
NBDJDPBK_00888	COG0049	[J] Ribosomal protein S7
NBDJDPBK_00889	COG0480	[J] Translation elongation factors (GTPases)
NBDJDPBK_00890	COG0050	[J] GTPases - translation elongation factors
NBDJDPBK_00891	COG0051	[J] Ribosomal protein S10
NBDJDPBK_00892	COG0087	[J] Ribosomal protein L3
NBDJDPBK_00893	COG0088	[J] Ribosomal protein L4
NBDJDPBK_00894	COG0089	[J] Ribosomal protein L23
NBDJDPBK_00895	COG0090	[J] Ribosomal protein L2
NBDJDPBK_00896	COG0185	[J] Ribosomal protein S19
NBDJDPBK_00897	COG0091	[J] Ribosomal protein L22
NBDJDPBK_00898	COG0092	[J] Ribosomal protein S3
NBDJDPBK_00899	COG0197	[J] Ribosomal protein L16/L10E
NBDJDPBK_00900	COG0255	[J] Ribosomal protein L29
NBDJDPBK_00901	COG0186	[J] Ribosomal protein S17
NBDJDPBK_00902	COG0093	[J] Ribosomal protein L14
NBDJDPBK_00903	COG0198	[J] Ribosomal protein L24
NBDJDPBK_00904	COG0094	[J] Ribosomal protein L5
NBDJDPBK_00905	COG0199	[J] Ribosomal protein S14
NBDJDPBK_00906	COG0096	[J] Ribosomal protein S8
NBDJDPBK_00907	COG0097	[J] Ribosomal protein L6P/L9E
NBDJDPBK_00908	COG0256	[J] Ribosomal protein L18
NBDJDPBK_00909	COG0098	[J] Ribosomal protein S5
NBDJDPBK_00910	COG1841	[J] Ribosomal protein L30/L7E
NBDJDPBK_00911	COG0200	[J] Ribosomal protein L15
NBDJDPBK_00912	COG0201	[U] Preprotein translocase subunit SecY
NBDJDPBK_00913	COG0563	[F] Adenylate kinase and related kinases
NBDJDPBK_00914	COG0024	[J] Methionine aminopeptidase
NBDJDPBK_00915	COG2163	[J] Ribosomal protein L14E/L6E/L27E
NBDJDPBK_00916	COG0361	[J] Translation initiation factor 1 (IF-1)
NBDJDPBK_00917	COG0099	[J] Ribosomal protein S13
NBDJDPBK_00918	COG0100	[J] Ribosomal protein S11
NBDJDPBK_00919	COG0522	[J] Ribosomal protein S4 and related proteins
NBDJDPBK_00920	COG0202	[K] DNA-directed RNA polymerase, alpha subunit/40 kD
NBDJDPBK_00921	COG0203	[J] Ribosomal protein L17
NBDJDPBK_00922	COG0416	[I] Fatty acid/phospholipid biosynthesis enzyme
NBDJDPBK_00923	ROG0035
NBDJDPBK_00924	COG0333	[J] Ribosomal protein L32
NBDJDPBK_00925	COG1399	[R] Predicted metal-binding, possibly nucleic acid-binding protein
NBDJDPBK_00926	COG0282	[C] Acetate kinase
NBDJDPBK_00927	COG1323	[R] Predicted nucleotidyltransferase
NBDJDPBK_00928	COG0669	[H] Phosphopantetheine adenylyltransferase
NBDJDPBK_00929	COG0742	[L] N6-adenine-specific methylase
NBDJDPBK_00930	COG0756	[F] dUTPase
NBDJDPBK_00931	COG1185	[J] Polyribonucleotide nucleotidyltransferase (polynucleotide phosphorylase)
NBDJDPBK_00932	COG0184	[J] Ribosomal protein S15P/S13E
NBDJDPBK_00933	COG1847	[R] Predicted RNA-binding protein
NBDJDPBK_00934	COG0706	[U] Preprotein translocase subunit YidC
NBDJDPBK_00935	COG0759	[S] Uncharacterized conserved protein
NBDJDPBK_00936	COG0594	[J] RNase P protein component
NBDJDPBK_00937	ROG2805
NBDJDPBK_00938	COG0268	[J] Ribosomal protein S20
NBDJDPBK_00939	COG1057	[H] Nicotinic acid mononucleotide adenylyltransferase
NBDJDPBK_00940	COG0495	[J] Leucyl-tRNA synthetase
NBDJDPBK_00941	COG0330	[O] Membrane protease subunits, stomatin/prohibitin homologs
NBDJDPBK_00942	COG1030	[O] Membrane-bound serine protease (ClpP class)
NBDJDPBK_00943	COG1066	[O] Predicted ATP-dependent serine protease
NBDJDPBK_00944	COG3705	[E] ATP phosphoribosyltransferase involved in histidine biosynthesis
NBDJDPBK_00946	COG0410	[E] ABC-type branched-chain amino acid transport systems,
NBDJDPBK_00947	COG0411	[E] ABC-type branched-chain amino acid transport systems,
NBDJDPBK_00948	COG4177	[E] ABC-type branched-chain amino acid transport system,
NBDJDPBK_00949	COG0559	[E] Branched-chain amino acid ABC-type transport system,
NBDJDPBK_00950	COG0683	[E] ABC-type branched-chain amino acid transport systems,
NBDJDPBK_00951	COG2406	[R] Protein distantly related to bacterial ferritins
NBDJDPBK_00952	COG0574	[G] Phosphoenolpyruvate synthase/pyruvate phosphate dikinase
NBDJDPBK_00953	COG1720	[S] Uncharacterized conserved protein
NBDJDPBK_00954	COG1803	[G] Methylglyoxal synthase
NBDJDPBK_00955	COG0038	[P] Chloride channel protein EriC
NBDJDPBK_00956	COG0019	[E] Diaminopimelate decarboxylase
NBDJDPBK_00957	COG2414	[C] Aldehyde:ferredoxin oxidoreductase
NBDJDPBK_00958	ROG0502
NBDJDPBK_00959	COG1092	[R] Predicted SAM-dependent methyltransferases
NBDJDPBK_00961	ROG3119
NBDJDPBK_00962	COG0739	[M] Membrane proteins related to metalloendopeptidases
NBDJDPBK_00963	COG2006	[S] Uncharacterized conserved protein
NBDJDPBK_00964	ROG2278
NBDJDPBK_00965	COG2079	[R] Uncharacterized protein involved in propionate catabolism
NBDJDPBK_00966	ROG1663
NBDJDPBK_00967	COG2079	[R] Uncharacterized protein involved in propionate catabolism
NBDJDPBK_00968	ROG3305
NBDJDPBK_00969	COG0065	[E] 3-isopropylmalate dehydratase large subunit
NBDJDPBK_00970	COG0066	[E] 3-isopropylmalate dehydratase small subunit
NBDJDPBK_00971	COG2358	[R] TRAP-type uncharacterized transport system, periplasmic component
NBDJDPBK_00972	COG4666	[R] TRAP-type uncharacterized transport system, fused permease
NBDJDPBK_00973	COG2513	[G] PEP phosphonomutase and related enzymes
NBDJDPBK_00974	COG1693	[S] Uncharacterized protein conserved in archaea
NBDJDPBK_00975	COG0683	[E] ABC-type branched-chain amino acid transport systems,
NBDJDPBK_00976	COG0559	[E] Branched-chain amino acid ABC-type transport system,
NBDJDPBK_00977	COG4177	[E] ABC-type branched-chain amino acid transport system,
NBDJDPBK_00978	COG0411	[E] ABC-type branched-chain amino acid transport systems,
NBDJDPBK_00979	COG0410	[E] ABC-type branched-chain amino acid transport systems,
NBDJDPBK_00981	COG1288	[S] Predicted membrane protein
NBDJDPBK_00982	COG0564	[J] Pseudouridylate synthases, 23S RNA-specific
NBDJDPBK_00985	COG1473	[R] Metal-dependent amidase/aminoacylase/carboxypeptidase
NBDJDPBK_00986	COG0318	[IQ] Acyl-CoA synthetases (AMP-forming)/AMP-acid ligases II
NBDJDPBK_00987	COG2870	[M] ADP-heptose synthase, bifunctional sugar kinase/adenylyltransferase
NBDJDPBK_00988	COG0637	[R] Predicted phosphatase/phosphohexomutase
NBDJDPBK_00989	COG1167	[KE] Transcriptional regulators containing a DNA-binding HTH
NBDJDPBK_00990	COG3476	[T] Tryptophan-rich sensory protein (mitochondrial benzodiazepine receptor
NBDJDPBK_00991	COG1802	[K] Transcriptional regulators
NBDJDPBK_00992	COG0399	[M] Predicted pyridoxal phosphate-dependent enzyme apparently involved
NBDJDPBK_00993	COG2738	[R] Predicted Zn-dependent protease
NBDJDPBK_00994	ROG5373
NBDJDPBK_00995	COG0144	[J] tRNA and rRNA cytosine-C5-methylases
NBDJDPBK_00996	COG2815	[S] Uncharacterized protein conserved in bacteria
NBDJDPBK_00997	COG0036	[G] Pentose-5-phosphate-3-epimerase
NBDJDPBK_00998	COG1426	[S] Uncharacterized protein conserved in bacteria
NBDJDPBK_00999	COG0621	[J] 2-methylthioadenine synthetase
NBDJDPBK_01000	COG1267	[I] Phosphatidylglycerophosphatase A and related proteins
NBDJDPBK_01001	COG1546	[R] Uncharacterized protein (competence- and mitomycin-induced)
NBDJDPBK_01002	COG1514	[J] 2'-5' RNA ligase
NBDJDPBK_01003	COG1905	[C] NADH:ubiquinone oxidoreductase 24 kD subunit
NBDJDPBK_01004	COG1063	[ER] Threonine dehydrogenase and related Zn-dependent dehydrogenases
NBDJDPBK_01005	COG0695	[O] Glutaredoxin and related proteins
NBDJDPBK_01006	COG0166	[G] Glucose-6-phosphate isomerase
NBDJDPBK_01007	COG0396	[O] ABC-type transport system involved in Fe-S
NBDJDPBK_01008	COG0719	[O] ABC-type transport system involved in Fe-S
NBDJDPBK_01009	COG0295	[F] Cytidine deaminase
NBDJDPBK_01010	COG0037	[D] Predicted ATPase of the PP-loop superfamily
NBDJDPBK_01011	COG2431	[S] Predicted membrane protein
NBDJDPBK_01012	COG2431	[S] Predicted membrane protein
NBDJDPBK_01013	COG0591	[ER] Na+/proline symporter
NBDJDPBK_01014	COG1345	[N] Flagellar capping protein
NBDJDPBK_01015	COG0859	[M] ADP-heptose:LPS heptosyltransferase
NBDJDPBK_01016	COG0279	[G] Phosphoheptose isomerase
NBDJDPBK_01017	COG1208	[MJ] Nucleoside-diphosphate-sugar pyrophosphorylase involved in lipopolysaccharide biosynthesis/translation
NBDJDPBK_01018	COG0451	[MG] Nucleoside-diphosphate-sugar epimerases
NBDJDPBK_01019	ROG1821
NBDJDPBK_01020	COG0241	[E] Histidinol phosphatase and related phosphatases
NBDJDPBK_01021	COG0392	[S] Predicted integral membrane protein
NBDJDPBK_01022	COG2020	[O] Putative protein-S-isoprenylcysteine methyltransferase
NBDJDPBK_01024	COG0480	[J] Translation elongation factors (GTPases)
NBDJDPBK_01025	COG0064	[J] Asp-tRNAAsn/Glu-tRNAGln amidotransferase B subunit (PET112 homolog)
NBDJDPBK_01026	COG0154	[J] Asp-tRNAAsn/Glu-tRNAGln amidotransferase A subunit and related
NBDJDPBK_01027	COG0721	[J] Asp-tRNAAsn/Glu-tRNAGln amidotransferase C subunit
NBDJDPBK_01028	COG0272	[L] NAD-dependent DNA ligase (contains BRCT domain
NBDJDPBK_01029	COG1190	[J] Lysyl-tRNA synthetase (class II)
NBDJDPBK_01030	COG0042	[J] tRNA-dihydrouridine synthase
NBDJDPBK_01031	COG1521	[K] Putative transcriptional regulator, homolog of Bvg
NBDJDPBK_01032	COG0658	[R] Predicted membrane metal-binding protein
NBDJDPBK_01033	COG1555	[L] DNA uptake protein and related DNA-binding
NBDJDPBK_01034	COG0621	[J] 2-methylthioadenine synthetase
NBDJDPBK_01035	ROG4260
NBDJDPBK_01036	COG0624	[E] Acetylornithine deacetylase/Succinyl-diaminopimelate desuccinylase and related deacylases
NBDJDPBK_01037	COG0782	[K] Transcription elongation factor
NBDJDPBK_01038	COG1181	[M] D-alanine-D-alanine ligase and related ATP-grasp enzymes
NBDJDPBK_01040	COG2165	[NU] Type II secretory pathway, pseudopilin PulG
NBDJDPBK_01041	COG2165	[NU] Type II secretory pathway, pseudopilin PulG
NBDJDPBK_01046	COG1450	[NU] Type II secretory pathway, component PulD
NBDJDPBK_01047	COG2804	[NU] Type II secretory pathway, ATPase PulE/Tfp
NBDJDPBK_01048	ROG1414
NBDJDPBK_01050	ROG4624
NBDJDPBK_01053	COG0643	[NT] Chemotaxis protein histidine kinase and related
NBDJDPBK_01055	COG1403	[V] Restriction endonuclease
NBDJDPBK_01057	COG4570	[L] Holliday junction resolvase
NBDJDPBK_01060	COG0602	[O] Organic radical activating enzymes
NBDJDPBK_01063	COG2805	[NU] Tfp pilus assembly protein, pilus retraction
NBDJDPBK_01064	COG2805	[NU] Tfp pilus assembly protein, pilus retraction
NBDJDPBK_01067	ROG4460
NBDJDPBK_01068	ROG0849
NBDJDPBK_01069	COG2972	[T] Predicted signal transduction protein with a
NBDJDPBK_01070	COG2205	[T] Osmosensitive K+ channel histidine kinase
NBDJDPBK_01071	COG0745	[TK] Response regulators consisting of a CheY-like
NBDJDPBK_01072	COG0704	[P] Phosphate uptake regulator
NBDJDPBK_01073	COG1117	[P] ABC-type phosphate transport system, ATPase component
NBDJDPBK_01074	COG0581	[P] ABC-type phosphate transport system, permease component
NBDJDPBK_01075	COG0573	[P] ABC-type phosphate transport system, permease component
NBDJDPBK_01076	COG0226	[P] ABC-type phosphate transport system, periplasmic component
NBDJDPBK_01077	COG0226	[P] ABC-type phosphate transport system, periplasmic component
NBDJDPBK_01078	COG3314	[S] Uncharacterized protein conserved in bacteria
NBDJDPBK_01080	COG0405	[E] Gamma-glutamyltransferase
NBDJDPBK_01081	COG2414	[C] Aldehyde:ferredoxin oxidoreductase
NBDJDPBK_01082	COG4974	[L] Site-specific recombinase XerD
NBDJDPBK_01083	COG0749	[L] DNA polymerase I - 3'-5' exonuclease
NBDJDPBK_01086	COG1192	[D] ATPases involved in chromosome partitioning
NBDJDPBK_01088	COG0675	[L] Transposase and inactivated derivatives
NBDJDPBK_01089	ROG3056
NBDJDPBK_01090	COG0338	[L] Site-specific DNA methylase
NBDJDPBK_01091	COG0785	[O] Cytochrome c biogenesis protein
NBDJDPBK_01092	COG1074	[L] ATP-dependent exoDNAse (exonuclease V) beta subunit
NBDJDPBK_01093	COG2206	[T] HD-GYP domain
NBDJDPBK_01094	COG0840	[NT] Methyl-accepting chemotaxis protein
NBDJDPBK_01095	COG0253	[E] Diaminopimelate epimerase
NBDJDPBK_01096	COG1301	[C] Na+/H+-dicarboxylate symporters
NBDJDPBK_01097	COG0179	[Q] 2-keto-4-pentenoate hydratase/2-oxohepta-3-ene-1,7-dioic acid hydratase (catechol pathway)
NBDJDPBK_01098	COG1814	[S] Uncharacterized membrane protein
NBDJDPBK_01099	COG2986	[E] Histidine ammonia-lyase
NBDJDPBK_01100	COG1757	[C] Na+/H+ antiporter
NBDJDPBK_01101	COG2515	[E] 1-aminocyclopropane-1-carboxylate deaminase
NBDJDPBK_01102	COG2986	[E] Histidine ammonia-lyase
NBDJDPBK_01103	COG3643	[E] Glutamate formiminotransferase
NBDJDPBK_01104	COG1228	[Q] Imidazolonepropionase and related amidohydrolases
NBDJDPBK_01105	COG3404	[E] Methenyl tetrahydrofolate cyclohydrolase
NBDJDPBK_01107	COG0736	[I] Phosphopantetheinyl transferase (holo-ACP synthase)
NBDJDPBK_01108	COG0063	[G] Predicted sugar kinase
NBDJDPBK_01109	COG0802	[R] Predicted ATPase or kinase
NBDJDPBK_01110	COG1214	[O] Inactive homolog of metal-dependent proteases, putative
NBDJDPBK_01111	COG1146	[C] Ferredoxin
NBDJDPBK_01112	COG0674	[C] Pyruvate:ferredoxin oxidoreductase and related 2-oxoacid:ferredoxin oxidoreductases,
NBDJDPBK_01113	COG1013	[C] Pyruvate:ferredoxin oxidoreductase and related 2-oxoacid:ferredoxin oxidoreductases,
NBDJDPBK_01114	COG1014	[C] Pyruvate:ferredoxin oxidoreductase and related 2-oxoacid:ferredoxin oxidoreductases,
NBDJDPBK_01115	COG2265	[J] SAM-dependent methyltransferases related to tRNA (uracil-5-)-methyltransferase
NBDJDPBK_01116	COG0731	[C] Fe-S oxidoreductases
NBDJDPBK_01119	COG1011	[R] Predicted hydrolase (HAD superfamily)
NBDJDPBK_01120	COG0426	[C] Uncharacterized flavoproteins
NBDJDPBK_01121	ROG1542
NBDJDPBK_01122	COG1884	[I] Methylmalonyl-CoA mutase, N-terminal domain/subunit
NBDJDPBK_01123	COG2185	[I] Methylmalonyl-CoA mutase, C-terminal domain/subunit (cobalamin-binding)
NBDJDPBK_01124	ROG2119
NBDJDPBK_01125	COG4799	[I] Acetyl-CoA carboxylase, carboxyltransferase component (subunits alpha
NBDJDPBK_01126	COG3630	[C] Na+-transporting methylmalonyl-CoA/oxaloacetate decarboxylase, gamma subunit
NBDJDPBK_01127	COG4770	[I] Acetyl/propionyl-CoA carboxylase, alpha subunit
NBDJDPBK_01128	COG1883	[C] Na+-transporting methylmalonyl-CoA/oxaloacetate decarboxylase, beta subunit
NBDJDPBK_01129	COG0084	[L] Mg-dependent DNase
NBDJDPBK_01130	COG0143	[J] Methionyl-tRNA synthetase
NBDJDPBK_01131	COG0313	[R] Predicted methyltransferases
NBDJDPBK_01132	COG4123	[R] Predicted O-methyltransferase
NBDJDPBK_01133	COG1196	[D] Chromosome segregation ATPases
NBDJDPBK_01134	COG1530	[J] Ribonucleases G and E
NBDJDPBK_01135	COG5011	[S] Uncharacterized protein conserved in bacteria
NBDJDPBK_01136	COG2327	[S] Uncharacterized conserved protein
NBDJDPBK_01137	COG3959	[G] Transketolase, N-terminal subunit
NBDJDPBK_01138	COG3958	[G] Transketolase, C-terminal subunit
NBDJDPBK_01139	COG2884	[D] Predicted ATPase involved in cell division
NBDJDPBK_01140	COG2177	[D] Cell division protein
NBDJDPBK_01141	COG0739	[M] Membrane proteins related to metalloendopeptidases
NBDJDPBK_01142	COG0793	[M] Periplasmic protease
NBDJDPBK_01143	COG2861	[S] Uncharacterized protein conserved in bacteria
NBDJDPBK_01144	COG0104	[F] Adenylosuccinate synthase
NBDJDPBK_01145	COG3660	[M] Predicted nucleoside-diphosphate-sugar epimerase
NBDJDPBK_01146	COG1947	[I] 4-diphosphocytidyl-2C-methyl-D-erythritol 2-phosphate synthase
NBDJDPBK_01147	COG4466	[S] Uncharacterized protein conserved in bacteria
NBDJDPBK_01148	COG1881	[R] Phospholipid-binding protein
NBDJDPBK_01149	COG0410	[E] ABC-type branched-chain amino acid transport systems,
NBDJDPBK_01150	COG0411	[E] ABC-type branched-chain amino acid transport systems,
NBDJDPBK_01151	COG0559	[E] Branched-chain amino acid ABC-type transport system,
NBDJDPBK_01152	COG0683	[E] ABC-type branched-chain amino acid transport systems,
NBDJDPBK_01153	COG0527	[E] Aspartokinases
NBDJDPBK_01154	COG2171	[E] Tetrahydrodipicolinate N-succinyltransferase
NBDJDPBK_01155	COG0289	[E] Dihydrodipicolinate reductase
NBDJDPBK_01156	COG0329	[EM] Dihydrodipicolinate synthase/N-acetylneuraminate lyase
NBDJDPBK_01157	COG1168	[E] Bifunctional PLP-dependent enzyme with beta-cystathionase and
NBDJDPBK_01158	COG1708	[R] Predicted nucleotidyltransferases
NBDJDPBK_01159	COG0668	[M] Small-conductance mechanosensitive channel
NBDJDPBK_01160	COG1586	[E] S-adenosylmethionine decarboxylase
NBDJDPBK_01161	COG1598	[S] Uncharacterized conserved protein
NBDJDPBK_01163	COG2002	[K] Regulators of stationary/sporulation gene expression
NBDJDPBK_01164	COG1655	[S] Uncharacterized protein conserved in bacteria
NBDJDPBK_01166	COG2089	[M] Sialic acid synthase
NBDJDPBK_01167	ROG4800
NBDJDPBK_01168	COG0451	[MG] Nucleoside-diphosphate-sugar epimerases
NBDJDPBK_01169	COG1633	[S] Uncharacterized conserved protein
NBDJDPBK_01170	COG0053	[P] Predicted Co/Zn/Cd cation transporters
NBDJDPBK_01171	COG2414	[C] Aldehyde:ferredoxin oxidoreductase
NBDJDPBK_01172	COG1142	[C] Fe-S-cluster-containing hydrogenase components 2
NBDJDPBK_01173	COG1034	[C] NADH dehydrogenase/NADH:ubiquinone oxidoreductase 75 kD subunit
NBDJDPBK_01174	COG1894	[C] NADH:ubiquinone oxidoreductase, NADH-binding (51 kD) subunit
NBDJDPBK_01175	COG1905	[C] NADH:ubiquinone oxidoreductase 24 kD subunit
NBDJDPBK_01176	COG0697	[GER] Permeases of the drug/metabolite transporter (DMT)
NBDJDPBK_01177	COG1414	[K] Transcriptional regulator
NBDJDPBK_01178	COG2358	[R] TRAP-type uncharacterized transport system, periplasmic component
NBDJDPBK_01179	COG4666	[R] TRAP-type uncharacterized transport system, fused permease
NBDJDPBK_01180	ROG3305
NBDJDPBK_01181	ROG1663
NBDJDPBK_01182	COG0710	[E] 3-dehydroquinate dehydratase
NBDJDPBK_01183	COG0169	[E] Shikimate 5-dehydrogenase
NBDJDPBK_01184	COG4720	[S] Predicted membrane protein
NBDJDPBK_01185	COG0655	[R] Multimeric flavodoxin WrbA
NBDJDPBK_01186	COG1003	[E] Glycine cleavage system protein P (pyridoxal-binding),
NBDJDPBK_01187	COG0731	[C] Fe-S oxidoreductases
NBDJDPBK_01188	COG1774	[S] Uncharacterized homolog of PSP1
NBDJDPBK_01189	COG0489	[D] ATPases involved in chromosome partitioning
NBDJDPBK_01190	COG0489	[D] ATPases involved in chromosome partitioning
NBDJDPBK_01191	ROG1890
NBDJDPBK_01192	COG0701	[R] Predicted permeases
NBDJDPBK_01193	COG0640	[K] Predicted transcriptional regulators
NBDJDPBK_01194	COG0075	[E] Serine-pyruvate aminotransferase/archaeal aspartate aminotransferase
NBDJDPBK_01196	COG0451	[MG] Nucleoside-diphosphate-sugar epimerases
NBDJDPBK_01197	COG4463	[K] Transcriptional repressor of class III stress
NBDJDPBK_01198	COG0589	[T] Universal stress protein UspA and related
NBDJDPBK_01199	ROG7783
NBDJDPBK_01200	COG2239	[P] Mg/Co/Ni transporter MgtE (contains CBS domain)
NBDJDPBK_01201	ROG3584
NBDJDPBK_01202	COG1129	[G] ABC-type sugar transport system, ATPase component
NBDJDPBK_01203	COG1172	[G] Ribose/xylose/arabinose/galactoside ABC-type transport systems, permease components
NBDJDPBK_01204	COG1172	[G] Ribose/xylose/arabinose/galactoside ABC-type transport systems, permease components
NBDJDPBK_01205	ROG0685
NBDJDPBK_01206	ROG3584
NBDJDPBK_01207	COG3635	[G] Predicted phosphoglycerate mutase, AP superfamily
NBDJDPBK_01208	COG1167	[KE] Transcriptional regulators containing a DNA-binding HTH
NBDJDPBK_01209	COG0486	[R] Predicted GTPase
NBDJDPBK_01210	COG1767	[H] Triphosphoribosyl-dephospho-CoA synthetase
NBDJDPBK_01211	COG0189	[HJ] Glutathione synthase/Ribosomal protein S6 modification enzyme
NBDJDPBK_01212	COG3252	[H] Methenyltetrahydromethanopterin cyclohydrolase
NBDJDPBK_01213	COG2218	[C] Formylmethanofuran dehydrogenase subunit C
NBDJDPBK_01214	COG0033	[G] Phosphoglucomutase
NBDJDPBK_01215	COG0739	[M] Membrane proteins related to metalloendopeptidases
NBDJDPBK_01216	COG1158	[K] Transcription termination factor
NBDJDPBK_01217	COG0176	[G] Transaldolase
NBDJDPBK_01219	COG1122	[P] ABC-type cobalt transport system, ATPase component
NBDJDPBK_01220	COG0679	[R] Predicted permeases
NBDJDPBK_01221	COG0695	[O] Glutaredoxin and related proteins
NBDJDPBK_01222	COG0442	[J] Prolyl-tRNA synthetase
NBDJDPBK_01223	COG2110	[R] Predicted phosphatase homologous to the C-terminal
NBDJDPBK_01224	COG1914	[P] Mn2+ and Fe2+ transporters of the
NBDJDPBK_01225	COG2049	[E] Allophanate hydrolase subunit 1
NBDJDPBK_01226	COG1984	[E] Allophanate hydrolase subunit 2
NBDJDPBK_01230	ROG4157
NBDJDPBK_01233	COG1328	[F] Oxygen-sensitive ribonucleoside-triphosphate reductase
NBDJDPBK_01235	COG0180	[J] Tryptophanyl-tRNA synthetase
NBDJDPBK_01236	COG1354	[S] Uncharacterized conserved protein
NBDJDPBK_01237	COG1386	[K] Predicted transcriptional regulator containing the HTH
NBDJDPBK_01238	COG1187	[J] 16S rRNA uridine-516 pseudouridylate synthase and
NBDJDPBK_01239	COG1639	[T] Predicted signal transduction protein
NBDJDPBK_01240	COG0283	[F] Cytidylate kinase
NBDJDPBK_01241	COG0204	[I] 1-acyl-sn-glycerol-3-phosphate acyltransferase
NBDJDPBK_01242	COG2262	[R] GTPases
NBDJDPBK_01243	COG1561	[S] Uncharacterized stress-induced protein
NBDJDPBK_01244	COG0461	[F] Orotate phosphoribosyltransferase
NBDJDPBK_01245	COG0284	[F] Orotidine-5'-phosphate decarboxylase
NBDJDPBK_01246	COG0167	[F] Dihydroorotate dehydrogenase
NBDJDPBK_01247	COG0543	[HC] 2-polyprenylphenol hydroxylase and related flavodoxin oxidoreductases
NBDJDPBK_01248	COG0044	[F] Dihydroorotase and related cyclic amidohydrolases
NBDJDPBK_01249	COG0540	[F] Aspartate carbamoyltransferase, catalytic chain
NBDJDPBK_01250	COG2065	[F] Pyrimidine operon attenuation protein/uracil phosphoribosyltransferase
NBDJDPBK_01251	COG0304	[IQ] 3-oxoacyl-(acyl-carrier-protein) synthase
NBDJDPBK_01253	COG1706	[N] Flagellar basal-body P-ring protein
NBDJDPBK_01254	COG2063	[N] Flagellar basal body L-ring protein
NBDJDPBK_01255	COG1261	[NO] Flagellar basal body P-ring biosynthesis protein
NBDJDPBK_01256	COG4786	[N] Flagellar basal body rod protein
NBDJDPBK_01257	COG4786	[N] Flagellar basal body rod protein
NBDJDPBK_01258	COG1077	[D] Actin-like ATPase involved in cell morphogenesis
NBDJDPBK_01259	COG0101	[J] Pseudouridylate synthase
NBDJDPBK_01260	COG0619	[P] ABC-type cobalt transport system, permease component
NBDJDPBK_01261	COG3468	[MU] Type V secretory pathway, adhesin AidA
NBDJDPBK_01264	COG2104	[H] Sulfur transfer protein involved in thiamine
NBDJDPBK_01265	COG0037	[D] Predicted ATPase of the PP-loop superfamily
NBDJDPBK_01266	COG1293	[K] Predicted RNA-binding protein homologous to eukaryotic
NBDJDPBK_01267	COG0564	[J] Pseudouridylate synthases, 23S RNA-specific
NBDJDPBK_01268	COG1985	[H] Pyrimidine reductase, riboflavin biosynthesis
NBDJDPBK_01269	COG0307	[H] Riboflavin synthase alpha chain
NBDJDPBK_01270	COG0108	[H] 3,4-dihydroxy-2-butanone 4-phosphate synthase
NBDJDPBK_01271	COG0054	[H] Riboflavin synthase beta-chain
NBDJDPBK_01272	COG0172	[J] Seryl-tRNA synthetase
NBDJDPBK_01274	COG1922	[M] Teichoic acid biosynthesis proteins
NBDJDPBK_01275	COG2145	[H] Hydroxyethylthiazole kinase, sugar kinase family
NBDJDPBK_01276	COG0352	[H] Thiamine monophosphate synthase
NBDJDPBK_01277	COG0501	[O] Zn-dependent protease with chaperone function
NBDJDPBK_01278	COG3842	[E] ABC-type spermidine/putrescine transport systems, ATPase components
NBDJDPBK_01279	COG1178	[P] ABC-type Fe3+ transport system, permease component
NBDJDPBK_01280	COG1840	[P] ABC-type Fe3+ transport system, periplasmic component
NBDJDPBK_01281	COG1344	[N] Flagellin and related hook-associated proteins
NBDJDPBK_01282	COG1256	[N] Flagellar hook-associated protein
NBDJDPBK_01283	ROG1512
NBDJDPBK_01284	COG0796	[M] Glutamate racemase
NBDJDPBK_01285	COG1028	[IQR] Dehydrogenases with different specificities (related to
NBDJDPBK_01286	COG3199	[S] Uncharacterized conserved protein
NBDJDPBK_01287	COG4475	[S] Uncharacterized protein conserved in bacteria
NBDJDPBK_01288	COG1032	[C] Fe-S oxidoreductase
NBDJDPBK_01289	COG1284	[S] Uncharacterized conserved protein
NBDJDPBK_01290	ROG1015
NBDJDPBK_01291	COG0419	[L] ATPase involved in DNA repair
NBDJDPBK_01292	ROG2620
NBDJDPBK_01293	COG2847	[S] Uncharacterized protein conserved in bacteria
NBDJDPBK_01295	COG4974	[L] Site-specific recombinase XerD
NBDJDPBK_01296	ROG5764
NBDJDPBK_01297	COG3378	[R] Predicted ATPase
NBDJDPBK_01299	COG1902	[C] NADH:flavin oxidoreductases, Old Yellow Enzyme family
NBDJDPBK_01300	COG0747	[E] ABC-type dipeptide transport system, periplasmic component
NBDJDPBK_01301	COG0601	[EP] ABC-type dipeptide/oligopeptide/nickel transport systems, permease components
NBDJDPBK_01302	COG1173	[EP] ABC-type dipeptide/oligopeptide/nickel transport systems, permease components
NBDJDPBK_01303	COG1123	[R] ATPase components of various ABC-type transport
NBDJDPBK_01304	COG0618	[R] Exopolyphosphatase-related proteins
NBDJDPBK_01305	COG0858	[J] Ribosome-binding factor A
NBDJDPBK_01306	COG1550	[S] Uncharacterized protein conserved in bacteria
NBDJDPBK_01307	COG0532	[J] Translation initiation factor 2 (IF-2; GTPase)
NBDJDPBK_01308	COG2740	[K] Predicted nucleic-acid-binding protein implicated in transcription
NBDJDPBK_01309	COG0195	[K] Transcription elongation factor
NBDJDPBK_01310	COG0407	[H] Uroporphyrinogen-III decarboxylase
NBDJDPBK_01311	COG3894	[R] Uncharacterized metal-binding protein
NBDJDPBK_01312	ROG0657
NBDJDPBK_01313	COG4690	[E] Dipeptidase
NBDJDPBK_01314	COG1968	[V] Uncharacterized bacitracin resistance protein
NBDJDPBK_01315	COG0595	[R] Predicted hydrolase of the metallo-beta-lactamase superfamily
NBDJDPBK_01316	COG0191	[G] Fructose/tagatose bisphosphate aldolase
NBDJDPBK_01319	ROG8137
NBDJDPBK_01320	COG3653	[Q] N-acyl-D-aspartate/D-glutamate deacylase
NBDJDPBK_01321	COG1012	[C] NAD-dependent aldehyde dehydrogenases
NBDJDPBK_01322	COG0345	[E] Pyrroline-5-carboxylate reductase
NBDJDPBK_01323	COG2987	[E] Urocanate hydratase
NBDJDPBK_01324	COG1414	[K] Transcriptional regulator
NBDJDPBK_01326	COG2358	[R] TRAP-type uncharacterized transport system, periplasmic component
NBDJDPBK_01327	COG0161	[H] Adenosylmethionine-8-amino-7-oxononanoate aminotransferase
NBDJDPBK_01329	COG1980	[G] Archaeal fructose 1,6-bisphosphatase
NBDJDPBK_01330	COG0404	[E] Glycine cleavage system T protein (aminomethyltransferase)
NBDJDPBK_01331	COG0509	[E] Glycine cleavage system H protein (lipoate-binding)
NBDJDPBK_01332	COG0403	[E] Glycine cleavage system protein P (pyridoxal-binding),
NBDJDPBK_01333	COG1003	[E] Glycine cleavage system protein P (pyridoxal-binding),
NBDJDPBK_01335	COG0322	[L] Nuclease subunit of the excinuclease complex
NBDJDPBK_01336	COG0215	[J] Cysteinyl-tRNA synthetase
NBDJDPBK_01337	COG2197	[TK] Response regulator containing a CheY-like receiver
NBDJDPBK_01339	COG2005	[R] N-terminal domain of molybdenum-binding protein
NBDJDPBK_01340	COG1167	[KE] Transcriptional regulators containing a DNA-binding HTH
NBDJDPBK_01341	COG1737	[K] Transcriptional regulators
NBDJDPBK_01342	COG0183	[I] Acetyl-CoA acetyltransferase
NBDJDPBK_01343	COG2057	[I] Acyl CoA:acetate/3-ketoacid CoA transferase, beta subunit
NBDJDPBK_01344	COG1788	[I] Acyl CoA:acetate/3-ketoacid CoA transferase, alpha subunit
NBDJDPBK_01345	COG4666	[R] TRAP-type uncharacterized transport system, fused permease
NBDJDPBK_01346	ROG6387
NBDJDPBK_01348	COG1989	[NOU] Type II secretory pathway, prepilin signal
NBDJDPBK_01349	COG1989	[NOU] Type II secretory pathway, prepilin signal
NBDJDPBK_01351	COG0236	[IQ] Acyl carrier protein
NBDJDPBK_01352	COG1028	[IQR] Dehydrogenases with different specificities (related to
NBDJDPBK_01353	COG0331	[I] (acyl-carrier-protein) S-malonyltransferase
NBDJDPBK_01354	COG2070	[R] Dioxygenases related to 2-nitropropane dioxygenase
NBDJDPBK_01355	COG0332	[I] 3-oxoacyl-[acyl-carrier-protein] synthase III
NBDJDPBK_01356	COG1338	[NU] Flagellar biosynthesis pathway, component FliP
NBDJDPBK_01357	ROG0210
NBDJDPBK_01358	COG3504	[U] Type IV secretory pathway, VirB9 components
NBDJDPBK_01359	ROG5477
NBDJDPBK_01360	ROG2334
NBDJDPBK_01362	COG0338	[L] Site-specific DNA methylase
NBDJDPBK_01363	ROG2481
NBDJDPBK_01364	COG0863	[L] DNA modification methylase
NBDJDPBK_01365	COG2053	[J] Ribosomal protein S28E/S33
NBDJDPBK_01366	ROG1579
NBDJDPBK_01367	COG1361	[M] S-layer domain
NBDJDPBK_01368	ROG1304
NBDJDPBK_01373	COG1925	[G] Phosphotransferase system, HPr-related proteins
NBDJDPBK_01374	COG3862	[S] Uncharacterized protein with conserved CXXC pairs
NBDJDPBK_01375	COG2081	[R] Predicted flavoproteins
NBDJDPBK_01376	COG0579	[R] Predicted dehydrogenase
NBDJDPBK_01377	COG0554	[C] Glycerol kinase
NBDJDPBK_01380	COG0009	[J] Putative translation factor (SUA5)
NBDJDPBK_01381	COG1334	[N] Uncharacterized flagellar protein FlaG
NBDJDPBK_01382	COG1344	[N] Flagellin and related hook-associated proteins
NBDJDPBK_01383	COG2604	[S] Uncharacterized protein conserved in bacteria
NBDJDPBK_01384	COG0281	[C] Malic enzyme
NBDJDPBK_01385	COG1234	[R] Metal-dependent hydrolases of the beta-lactamase superfamily
NBDJDPBK_01386	COG1335	[Q] Amidases related to nicotinamidase
NBDJDPBK_01388	COG2104	[H] Sulfur transfer protein involved in thiamine
NBDJDPBK_01389	COG2414	[C] Aldehyde:ferredoxin oxidoreductase
NBDJDPBK_01390	COG0834	[ET] ABC-type amino acid transport/signal transduction systems,
NBDJDPBK_01391	COG0765	[E] ABC-type amino acid transport system, permease
NBDJDPBK_01392	COG1126	[E] ABC-type polar amino acid transport system,
NBDJDPBK_01393	COG0765	[E] ABC-type amino acid transport system, permease
NBDJDPBK_01394	COG1414	[K] Transcriptional regulator
NBDJDPBK_01395	COG1249	[C] Pyruvate/2-oxoglutarate dehydrogenase complex, dihydrolipoamide dehydrogenase (E3)
NBDJDPBK_01396	ROG2516
NBDJDPBK_01397	COG0697	[GER] Permeases of the drug/metabolite transporter (DMT)
NBDJDPBK_01398	COG0708	[L] Exonuclease III
NBDJDPBK_01399	COG1408	[R] Predicted phosphohydrolases
NBDJDPBK_01400	COG4372	[S] Uncharacterized protein conserved in bacteria with
NBDJDPBK_01402	COG0454	[KR] Histone acetyltransferase HPA2 and related acetyltransferases
NBDJDPBK_01404	COG0556	[L] Helicase subunit of the DNA excision
NBDJDPBK_01405	ROG4140
NBDJDPBK_01406	COG3666	[L] Transposase and inactivated derivatives
NBDJDPBK_01407	COG0192	[H] S-adenosylmethionine synthetase
NBDJDPBK_01410	ROG7058
NBDJDPBK_01411	COG1961	[L] Site-specific recombinases, DNA invertase Pin homologs
NBDJDPBK_01413	COG0599	[S] Uncharacterized homolog of gamma-carboxymuconolactone decarboxylase subunit
NBDJDPBK_01414	COG0617	[J] tRNA nucleotidyltransferase/poly(A) polymerase
NBDJDPBK_01415	COG1145	[C] Ferredoxin
NBDJDPBK_01416	COG0240	[C] Glycerol-3-phosphate dehydrogenase
NBDJDPBK_01420	COG0085	[K] DNA-directed RNA polymerase, beta subunit/140 kD
NBDJDPBK_01422	COG0329	[EM] Dihydrodipicolinate synthase/N-acetylneuraminate lyase
NBDJDPBK_01423	ROG6512
NBDJDPBK_01424	COG0475	[P] Kef-type K+ transport systems, membrane components
NBDJDPBK_01425	COG0697	[GER] Permeases of the drug/metabolite transporter (DMT)
NBDJDPBK_01426	COG4883	[S] Uncharacterized protein conserved in archaea
NBDJDPBK_01427	ROG3461
NBDJDPBK_01428	COG2232	[R] Predicted ATP-dependent carboligase related to biotin
NBDJDPBK_01429	COG1153	[C] Formylmethanofuran dehydrogenase subunit D
NBDJDPBK_01430	ROG2726
NBDJDPBK_01433	COG1254	[C] Acylphosphatases
NBDJDPBK_01434	COG0591	[ER] Na+/proline symporter
NBDJDPBK_01435	COG1827	[R] Predicted small molecule binding protein (contains
NBDJDPBK_01436	COG0124	[J] Histidyl-tRNA synthetase
NBDJDPBK_01438	COG0455	[D] ATPases involved in chromosome partitioning
NBDJDPBK_01439	COG0863	[L] DNA modification methylase
NBDJDPBK_01440	COG2002	[K] Regulators of stationary/sporulation gene expression
NBDJDPBK_01441	COG4603	[R] ABC-type uncharacterized transport system, permease component
NBDJDPBK_01442	COG3845	[R] ABC-type uncharacterized transport systems, ATPase components
NBDJDPBK_01443	COG0474	[P] Cation transport ATPase
NBDJDPBK_01444	COG0704	[P] Phosphate uptake regulator
NBDJDPBK_01445	COG1283	[P] Na+/phosphate symporter
NBDJDPBK_01446	COG1484	[L] DNA replication protein
NBDJDPBK_01447	COG4584	[L] Transposase and inactivated derivatives
NBDJDPBK_01448	COG0082	[E] Chorismate synthase
NBDJDPBK_01452	COG0327	[S] Uncharacterized conserved protein
NBDJDPBK_01454	COG1141	[C] Ferredoxin
NBDJDPBK_01455	COG0503	[F] Adenine/guanine phosphoribosyltransferases and related PRPP-binding proteins
NBDJDPBK_01456	COG2513	[G] PEP phosphonomutase and related enzymes
NBDJDPBK_01457	COG0424	[D] Nucleotide-binding protein implicated in inhibition of
NBDJDPBK_01458	ROG1786
NBDJDPBK_01459	COG3359	[L] Predicted exonuclease
NBDJDPBK_01460	COG1205	[R] Distinct helicase family with a unique
NBDJDPBK_01461	COG1683	[S] Uncharacterized conserved protein
NBDJDPBK_01462	COG1171	[E] Threonine dehydratase
NBDJDPBK_01463	COG1125	[E] ABC-type proline/glycine betaine transport systems, ATPase
NBDJDPBK_01464	COG1174	[E] ABC-type proline/glycine betaine transport systems, permease
NBDJDPBK_01465	COG0595	[R] Predicted hydrolase of the metallo-beta-lactamase superfamily
NBDJDPBK_01466	ROG3606
NBDJDPBK_01467	COG0517	[R] FOG: CBS domain
NBDJDPBK_01468	COG3547	[L] Transposase and inactivated derivatives
NBDJDPBK_01469	ROG7411
NBDJDPBK_01470	COG1475	[K] Predicted transcriptional regulators
NBDJDPBK_01471	COG1192	[D] ATPases involved in chromosome partitioning
NBDJDPBK_01472	COG3039	[L] Transposase and inactivated derivatives, IS5 family
NBDJDPBK_01473	COG1738	[S] Uncharacterized conserved protein
NBDJDPBK_01474	COG0819	[K] Putative transcription activator
NBDJDPBK_01475	ROG3206
NBDJDPBK_01476	COG1040	[R] Predicted amidophosphoribosyltransferases
NBDJDPBK_01477	COG0192	[H] S-adenosylmethionine synthetase
NBDJDPBK_01478	COG0165	[E] Argininosuccinate lyase
NBDJDPBK_01479	COG0468	[L] RecA/RadA recombinase
NBDJDPBK_01480	COG1122	[P] ABC-type cobalt transport system, ATPase component
NBDJDPBK_01482	COG2801	[L] Transposase and inactivated derivatives
NBDJDPBK_01483	COG2963	[L] Transposase and inactivated derivatives
NBDJDPBK_01484	ROG6361
NBDJDPBK_01485	COG0709	[E] Selenophosphate synthase
NBDJDPBK_01486	COG0334	[E] Glutamate dehydrogenase/leucine dehydrogenase
NBDJDPBK_01487	COG0337	[E] 3-dehydroquinate synthetase
NBDJDPBK_01488	COG0077	[E] Prephenate dehydratase
NBDJDPBK_01489	COG0803	[P] ABC-type metal ion transport system, periplasmic
NBDJDPBK_01490	COG0403	[E] Glycine cleavage system protein P (pyridoxal-binding),
NBDJDPBK_01491	COG3568	[R] Metal-dependent hydrolase
NBDJDPBK_01492	ROG8149
