# Supplementary material for: Integrating metagenomic binning with flux balance analysis to unravel syntrophies in anaerobic CO2 methanation
Source: Microbiome. 2022 Aug 3;10:117. doi: 10.1186/s40168-022-01311-1 (PMC9347119; doi:10.1186/s40168-022-01311-1)
Supplement: Supplementary file 9 — Additional file 8: Dataset S7. Operons predicted by Operon Mapper in MAGs. Results are available at 10.6084/m9.figshare.16691878. [file 40168_2022_1311_MOESM8_ESM.zip › predicted_orfs_bin_6_metaspades]

>NBDJDPBK_00001	
ATGGAAATGCAAAATAGCTTACGGCGTATTTTGGAATTGCTAGAAAATGGGAAAATTGACGTAGATACGGCCATGGAGAATTTATCTTTATTACCCTACGAAGATCTCGGAGATGTCAAATTAGATTGGCATCGATCTATAAGGCGAGGAATCGGTGAAATTATATATACTCCTGGCAAGTCTGACGAACAATTGATAAAGATAGCACAAAGCATTGCCAGGAACCGCTCAAATGCTATCTTTAGCCGTATATCAATGGATAAGCATGAGTTATTGAAGGGCTATATTTCAAATATAGAATATCGCAAGGATTCCAGGTTGTCCCTGTGTCGCTTTGAGCCTCCTCAAAAACGGGGCGAAGTTGCCGTAATCGCTGCTGGGAGCTCTGATAAGCCGGTAGCTGAGGAAGCGGCTGATGTTGCGGAATTTGCAGGTTGTCAGGTGAAGAGATTTTGTGATGTTGGCGTAGCTGGCATACATCGATTATTTCCTCTGCTTCCAGATATTAGAAAGTCGCGCGCGATAGTGGTAGTCGCTGGTATGGAGGGTGCTCTTCCGAGCGTCGTGGCTGGTTTAGTTTCGTCCATTGTCATTGCCGTTCCAACCTCTGTTGGTTATGGTGCAAGTTTTGGCGGACTTGCAGCTTTACTTTCCATGCTCAATGCCTGCAGTGGTGGAGTGGTAGTAGTAAACATCGATAATGGTGTCGGAGCGGGCTTAGCAGCTGCATTAGTGGCGTCAAAATGA
>NBDJDPBK_00002	
ATGCCGAAAATACTGAAGTTCGAGGAAGAAGCTCGCAGGGCATTAGAGCGAGGCATAAATAAAGTTGCCGACACGGTGGGTATAACATTGGGGCCCAAAGGGCGAAATGTGGTATTGGAGAAGAAATTTGGCTCCCCCACGATTACCAATGATGGTGTTACCATCGCCAAGGAAATAGAACTGGAAGAGCCCTTTGAAAACATGGGAGCACAGCTTTTAAAAGAGGTAGCTTCAAAGACCAACGATATTGCTGGTGACGGAACGACAACTGCCACGGTGCTTGCTAGAGCCATGATACGTCATGGCATGAAAAACGTTGCTGCTGGAGCCAACGGCATGTTGATGCGAAGGGGCATCGAAATGGCAGTAGACGTAGTTGTAGATGAATTGAGGAAGATGGCAATACCTGTCAAGGATAGATCCAAGATCGCCCAGGTGGCGGCTATTTCTGCCAATGACAAAGGAATTGGTGAACTGATCGCTGAAGCGATGTCCAAGGTGGGAGAAGATGGTGTTATCACGGTTGAAGATAGTCAGTCCGTGGGTACCACTTTGGAGATGGTCGAAGGGCTTCAATTCGACAAAGGGTATATCAGCCCCTACATGATTACCGATCCAGAGCGAATGGAGGCCTCCTTTGAAGATGCATACATCCTGATTCATGACGGAAAAATCAGCAATGTAAAAGATCTGCTTCCCATATTGGAAAAGGTCGTTCAAACCGGAAAACCGCTTTTGATCATTTCTGAGGACGTAGAAGGCGAGGCTTTGGCGACTTTGGTGGTCAACAAATTGCGCGGAATCTTGCAAGTTTGTGCTGTTAAGGCGCCCGGATTCGGCGATAGAAGGAAAGCCATGCTGCAGGATATCGCTATAGTGACTGGTGGTCAAGTCATTAGCGAAGAGCTGGGAATTAAGCTTGAAAACGCTGATCTTTCCATGCTTGGTCACGCCAAAAAGGTGCGCGTTACGAAAGAGGAAACCACAATAGTTGAAGGAGCAGGCGACAGCGAGGCTATAAGGAAACGTGCTGCTCAAATTAAAGCGGAGCTGGAAGAAGCTACATCCGAATACGACAAAGAAAAACTTCAAGAAAGGCTTGCTAAACTAGTAGGTGGCGTAGCTGTTATCCAGGTGGGCGCGGCTACTGAGACCGAACAAAAGGAGCTGAAGCATCGTATAGAAGATGCCTTGAGTGCGACCAGAGCCGCCGTAGAAGAGGGTATCGTAGCGGGTGGCGGAGTTGCATTGCTAAATTGCGTCCCTGCACTGGAGTCCTTCATCGAAACTTTGAATGGGGATGAGAAGATTGGGGCTCAGGTAGTGTTGAATGCCCTCGCTGAACCCCTGCACTTAATAGCTAAAAATGCCGGATTTCAGGGAGACGTGGTTGTGGAAAAGGTACGAAGCTTGCCCAAGGGGCAGGGCTTAGATGCGGTTACTGGCGAGTATGTCGACATGATCGAAGAAGGCATAATAGACCCTCTGAAGGTTACTCGTAGCGCCCTACAAAATGCCGGCTCGATCGCGGCCATGGTGCTCACGACGGAAGTCTTGGTGGCCGAAAAACCGGAGAAAAAAGAAGCTCCAAGGATGCCTGAAATGCCGGAGTATGATTAA
>NBDJDPBK_00003	
ATGCAGCTTAAGCCTCTAGGAGATCGAGTAGTTATTAAGGTTCTAACCCAAGAAGAAAAGACCAAGGGTGGAATAGTACTGCCAGACACAGCTAAGGAAAAACCACAAGAAGGAGAAGTAGTCGCGGTAGGAAGTGGCAGGGTGTTGGAGAATGGTCAGAAGTTGCCCCTTGAAGTAAAAGTCGGGGAAAGGGTAATTTTTAGCAAGTATGCCGGAACAGAAGTAAAGATAGAGGACGAAGAATACCTTATTTTGAGCGAACGTGATATCTTGGCTGTGGTTATGAAATAA
>NBDJDPBK_00004	
ATGTTGACCTTGGGCATTGAGACAAGTTGCGACGATACATCTGTCGCGTTGCTTGAAAATAACAAGAATTTACGCTGTTTTTTGGTTGCAAGTCAGTTAAAAGATCACGAGACCTTTGGTGGTGTGGTTCCCGAACTTGCCTCACGCAAACATTTAGAAAACCTTATACCTTTGCTTTCTCAGCTCTTGGATGAATGCGAGATTAAAAATCCACCACGGGAGATACATTTGATTGCCGTCACGGATGGCCCTGGCTTAATGGGTTCGCTGCTAATTGGAACTACGGCCGCAAAGGCATTGGCTCAAGCTTGGGAGGTTCCCTTAATAGCTGTAAATCATTTGGAGGGCCACATATTTTCAAATTATCTGGCGCATGACGATTTATTGCCTCCTTTTATAACATTAATAATTTCAGGAGGTCACACAGAGCTTATCCTAGTAAGATCCTTCGGAGATTACAAGTTGCTTGGGGCTACCAGGGATGATGCGGTGGGCGAAGCCTTCGATAAGGTAGCACGTTTGTTGGGTTTGGGTTATCCGGGAGGACCGATGATAGAAAAAATGGCAGGAAAGGGAGATCCCTTTGCCATACCGTTGCCCGTCCCAATGGCCAATAGCCCTAGCATCGAGTTTAGTTTCAGCGGTTTAAAGACAGCCGTACTTTGGGCTTTAAAGAGAAATCCGAATTTGAGGGTGGAAGATGTGTGCGCCTCCTTCCAGCACGCAGCTATCGAGGCTTTGCTACGAAAGGTGGATTTGGCTGTAAAAATAACTGGAATAAGCAAAGTTGCTATCTCAGGTGGTGTTGCTGCTAATACTTGGCTTCGGGAAAAAATAAAAGAAAAGTCTTGGCATGCCTATCTTCCGCCAATAGAGCTGTGTACCGATAATGCCGCTATGATTGCCGCGGCTGGCTACAATGCTTATAAGAGAGGAGAAAGGTCGCCGCTGTCCTTCGTACCCGATCCTTCCAAATCTTTGGCGTGA
>NBDJDPBK_00005	
TTGAAGAAACTTTTTTTTCTCATGATAACGATTTTGTTGTCCGTGTTTATCGCAATGATTACATCTGGTGCTGGCGAACTCTGCGCTGATGAATTTGAAGATTTGGTGATAAAGCGGATCACTACGATGTACATCGAGGGTCAAAAGTTTGAAGACTTAGTATTAGGGGCTAGGGCAAGGTTCGATTTTCTTTACATCGATGACTTGCTCGTTAAGGCGTCTATAACTTCTGGAAAGACGCCAGATTGGCTCAAGTGGCACTTGGGTCATTTGGGAAGTCCTCAAACGCGGGGGAAAGAACTCTTTGTGTTGCGATATGAGACCTATAAACCGTTCGAATTTGATCCTTTTAAGATAGTAGTCAACGGGGTGTATTTAACAGAAAAAGAGGTTTTAACAAAGCTTACGCGAATACCATCAGGATCTTTGCCCTCCGGAGCGGTTGGTGACTTAGCTTTTGCGGTTCCTAGGTCTTCGGATGGGGTATATAATATAATTTATGAAGGAAATGAAATTAGAATTGACCTGGATAATTTTGAAAATTGA
>NBDJDPBK_00006	
GTGTCTCAAAACGATGGGCATAAAGCAATAGTGCACAGATGCCTGCTTGGAGAAGGAGATGCTCGGGCTATTGCAGTAGAGGCAACCCAATTGGTGAAATTACTCCAAGATGTACATAATTTGTCTTTTCTGGCAACAGCTGCTCTTGGAAGATTGGTAATGGCCTCCATGATGATGGTGGCCGATCAGAAGGTTAAAAGAGCGAGAATTACCTTAAAGGTTGAAGGAGATGGCCCCTTAGGCGAAGTAGTGGCCGACGCTGAAAATCGAGGAAAAGTAAGAGGTTACGTGAAAAACCCGTGGGTTGAACTTCCTCTTACTGAAGAGGGTAAGTGGAACGTGAGTGCTGGCGTGGGCAATAATGGATATCTAACCGTGATAAAGGATCTTGGACTAAAAAGACCGTTGACTTCCAAAGTCCCTTTAGTCTCAGGTGAAATTGCTGAAGATATAGCTTACTACTACGCTAAGTCCGAGCAAATTCCAACAGCAATTGCACTTGGAGTTTTGCAGAAACCCTCCTTAGGTGTCATATCGGCCGGAGGCTTAATGGTACAACTTTTACCCGATGCCGATGAGTCTTTTGTTGGCATGCTCGAAAGATTATTAGAAAAATATGACTCCATCAGCAGGTTGGCAGAACAGGTTGGATCTTCGCGGGATATACTTGAAACAATATTTAAAGATCTGAGTAAAAAATGGCTGGGAAGTACTTCTTTTGAGTTTGGTTGTAGATGTTCAAGGAATCTCGTCAAGGCATTGCTGCTTTCAATGCCCGAACTAGAGAGTGAACAGGATGTTTTAGAAGTCAGGTGTCATTTTTGCAATAAAGTGTATACTTTTATTCCTGAAGAGATAGAGGAGCTAAAAGGTGGTGGAAGGAGTTGA
>NBDJDPBK_00007	
TTGGCCAAAGCAATCGATACCATTATACGACATTCGATGGTGATGACCATTGGCACCTTTGCCAGCAGGATATTGGGGCTTATACGCGAAACAATTATAGCTGCCTTTTTTGGTGCGACGCGACAACTTGACGCCTTCTTGGTGGCATATACGTTAGCCAACTTGGCAAGGCAGCTCCTTGCTGAGGGTGCTTTGTCCGCTACTTTTGTTCCTGTTTTTTCTCGAGCTTTAAGCGCGCAAGGAGAAACGAGAGCTAAGGAATTGGGACGCCAAGCTTTGACGCTTTTGATAGTGATTGGTCTCTTTGTAGTTTGTCTTGGTATCATACTTTCCCCCCAGTTGGTTTCACTTATTGCTCCGGGCTTTTCGGGCGAGGAAGCTGCCCTGGCAGTATCTTTTACAAAAAGGCTTTTCCCCTTTTTGTTAATTATCTCTCTTTCTGCACTTGTCATGGGGGTGCTTAACAGCCTAGGTTCTTTCTTTGTACCCGCTGTAGCGCCAGCTGTAAGTAATGTGGTGTTTATCGTGGTTGTCCTTTTCTTTTATGAAAAGTTCGGTATTTCAGCGCTTCCCGTTGCAGTCTTAGCGGGTGGGGTATCTCAATTTTGCGTTCAGTGGATATGGAGCGCCTGGAGGGGGTTTGTGCTTTATCCCACTAAAATCAATCGCGCTGACGATGAATTGAAGACGATGATGCGCCTTTTTCTCCCATACGTGGTAGGCCTCTCCTTCAATCAATTGCATCCCATTATAAGTAGGGTAATGGGTTCTTTTTTGGAGGCAGGTTCTATCTCGGTATTGAATTACGCTGACAGATTGCTTCAACTTCCTTTGGGGTTATTTGTAATAGCCATATCGCAGGCGGTATTGCCGACACTTTCTAAGGTGTCATCTAATAAAGATGAATTTGTCGAAATCTTTCGTGATTCGCTTCGGTTTTCATTTTTTTTAATCTTGCCCATCTCGATCATGGCAGTGATATTTTCACCAGAAGCGGTCAATTGCGTATTTTATAGAGGTGCCTTTGACGATTGGGCTTGGAGGGCCACTAGCCAGTCCTTGGCCATTTACTCCCTTGGGTTGCTGGGAATGGCGTTGACTAACGTTACATTAAGGGCAATATATGCCTGTGGTTTGCCTAAGGGTGCCATGCTCGTCACATCCTCCACGGTCGTTGTAAACTTTCTGATAAGCGCCTCTACCATGAGGTGGTTGTCCTATAGGGGTTTAGCCCTTGGCGTGGCTTGCGCTTTTACCAGCGGAGCTTTTTTAGGCATAAGCTATTTAGCAAAGGCAACCGGAAAAAGCTTAAAGATATTCAATCTCAAGTGGTGTGCTAAGTTGGCCCTTTCTGCTTGTCTATTGGTTCTATTTTCTATAGCCTACAAATTTTTGTTACCCTATCCTTTTGGGAGGAGTACAATAGCGAAGGCGCTATGGTTAATTGGTGCCGGAGTTTTAGGAGTATCGGTTTATGGTTTTATAACTTTGTTTTGCAGGCTACAAGAGTGGAAGTGGATAATACGCTCCATCAAAGGGGAAGATTAA
>NBDJDPBK_00008	
ATGAATGTAAAAATTCACGTTTGGGGAGTCGGTAACAGCACCTTGGGTGACGACGGAGTTGGAATATTTGTCGCCAAAATGTTAAAAAGACTTTCGCCTCCTTATATTGAAGTTACAATATGTGAAAGTGTTCCCGAAAATTTTATTCTTCCCTTGAGGAGAAAAAAGCCCCAAGAACTCATCATCGTGGATGCAGCCTTAATGAATTTGCCGCCTGGAAGTATCAGAAGGATTCCTTTGGCACAATCCGAGGGCTTTGTATTGACACACAGCTTGCCCTTCTTGACACTGCTGGAATCTCAAATAAAAAATTGTCATGTTACCATAATAGGCATACAACCGGAAACAAGAGGTTTCTCCACAAAACTTTCCAGTTCTGTGCATGAGGCTGCAAGAAAACTTGTTAAAATTATCATGGCATCAAGGTTGCACGACATTCCACCGCTTACCAACTAA
>NBDJDPBK_00009	
ATGGCAGACCTGCTATCTGTTGTCAGACTAGAAAAATCCTTTAAACAGAGAAAGGTTGTCTCAAACGTTACCTTTCAAGTTAGAAGAGGAGAGATAGTTGGGCTATTGGGTCCTAATGGCGCTGGCAAAACCACCACCTTCTACATGATAGTTGGTTTGCTTTACCCTGATGCTGGGGAAGTTTATCTTGATGATGTGGAAATAACGTCCTTTCCCATGCATCACCGAGCAAGGTTAGGATTAGGCTATTTGCCCCAAGAGGCTTCGGTATTTAGGTCTTTAACAGTGGAGGAAAACTTGCGTTTGATTTTGGAGGAACAAAATTTAAAACGCGAAGACATTGAAGAAAGAGTATCCCGTTTAATGACGGAGTTTGGATTACAGAAGATTTCGGACGTTAAAGGCCATTCTCTGAGCGGAGGAGAAAGAAGGCGCGTTGAAATTGCCAGGACCTTGGCAATAGAGCCTGATTTTTTGATGCTGGACGAACCCTTCAGCGGTATAGACCCCATAGCAGTTTACGACATCCAGCAGCTGATATTAGGCTTGCGACATAGAGGTTACGGCATAATACTGACCGATCACAACGTGCGCGAGACATTGGCCATAACTGATAGGGCTTGCATCATTCACGAAGGGCAAATCTTGGTGGAGGGGCACCCTGACATGGTCGCCGAAAGCGAAATCGCGAGGAAATATTACCTCGGAGAGCGATTTAGTTGGTAA
>NBDJDPBK_00010	
ATGAAAAGAAAAAAATTCCTCGGCGTCTTATTGATCTTTTCATGCCTTTTGTTTTTGCTGCCACAATCATGTAGAGGAGAAGAGAGTGCTATAACTGAGGTTATACTGCATTCTGACGAGCTGTTCTACGATCCCAACACTGGCAGGGTAACCGCGAAGGGAAGTGTTGAGGTCACGAAAGAGGACCTAATTGTAAAAGCACCCTTCGCGGAAGGGCTTATAGACGGGGAGCAGTTTCGGTTTTGGGATAATGTTGTCGTTTCTTGGCCTTCGCAGGAAGCAACTTTGACATGTGTAGAGTTAGAAATTAATAGGGACGAAAGGGGCACTTTGTTTCATTCTTTCGGCAAGAGTCATCTGATACGAGGTCAAGACGAGGAAATACGCAGTGATGAACTTGAGTGGCTGCAAGGAGAAAGCGTTTACTACAGCGCAGTTGGCAATGTAAAGGCACAAATGGGAGAAATGAGGATTATAGCGGAAAAAGTGACCAGGCAAGGCGAAAATTTCAAAGCAATTAAAGTGCGCCAATTTGAAGATAAGGGGCGCAATGTTCGTGTCAGTGCCCAGGAAGTGAGTGGAAAGATAACGGAGGAACAGATAGAGGAATTGTGGGCTACAGGAAATGTTGTAGTCATTCACGAGCCTTCAGATGGTGAAAGAACTCATATTACTGGAAAACAAGCTCATTATCTTCGCGGCAAGGGAGTACTCGAAGTTACAGGCGATGCAAAAGCGGTTCAGGAAGGTAGGACCATAGAAGCTGAAAGCTTAATATATTACGTAGATGACAGGCATATAGAGGCATTGGGAAGACCTAAAGTTGTCATTGAAGTTAAGGAGGATTAA
>NBDJDPBK_00011	
ATGAGGGTAGCAGTATTGGGCGCAACGGGTCTTGTGGGACAGGAGATAATTAAAGTCTTGGAAGAAAGGAACTTTCCAATTTCTGATTTCGTTCCTTTAGCCTCCAGTAAATCAGCTGGAAAGGTTGTTGAATTTCATGGGGCTCCAGTGGAAGTGAAGGAGGTTGCTGACGATGCCTTCAAAGGCGTGGATATCGCATTATTTGCAGCCGGCGCAGGCGTATCCAAAAGATGGGCCAAGGTAGCAGTTTCTAAAGGCGCAGTAGTAATAGATAATAGTTCTGCTTGGAGATTAGATCCTGAAATTCCTCTCATCGTTCCCGAGGTGAACCCAGAAGACGTTATGCGTCACAACGGCATAATAGCCAATCCCAATTGTGCCACAATTCAGGCTGTTGTGGCTCTGGCTCCCCTTCACAAAAGATATTGCCTTGAGTATTTTTCGGCGGTTACATTTCAATCGGTATCTGGCACGGGCAAGCAAGCTCTTGTTGAGCTTGATGAGTGCGCGCGCGCCATTTTAGAGGGCAAATCCTTTGAGCCGCAAGTCTATCCCCTGCCCATAGGGTTTAATGTGTTGCCCCACATTGGAGCCATGGACGATTCGGGTGTTTCCGATGAAGAGTGGAAGATGTTAAATGAATCAAGAAAAATTTTACATCATCAAAAGTTGCAGGTTAGCTGTACTACTGTCAGAGTGCCTGTTAAGCGAGGCCACTCGGAGGCTATAGTGGCTCAATTTGAAGAACGAGTAACGTTTGAAGAAGCAAATGCAATTTTGTCCGAGGCTCCTGGCATAATAGTCATGGCTGAAAATAAGTATATAACTCCTCTGCAAGCCGCTGGTAGTGACCTGGTTTATGTATGTCGTCTGCGGTGTGATCTTGGAATGCCAAGAGCTCTATCCATGTGGGTCGTTTCGGATAATTTAAGAAAGGGCGCAGCACTCAACGCCGTACAGATAGCCGAGCTAGTTGCATCTAGGACGAAAGCTTTTTAG
>NBDJDPBK_00012	
ATGTCCGACCATTGCGTAGTGTTAAAATTTGGCGGGAGTTCCCTTGCCACGGTAGAGCGAATTCGTAACGTCGCGGTGCGCGTAAAGGTCGATTATTTGGATAAAGGGTTTAACGTGGCCGTCGTTGTTTCGGCTATGGGCAAAACGACTGATGGCTTGGTTGAGCTTGCACAAAAGACCTCCAGCGTGTTTAATGGCAGGGAAATGGACCAGCTTTTAGTCATTGGCGAGCAACAAAGCGTGGCTTTATTAGCCATGGCTATGGAAGAAATGGGCATTAAGGCCAAGTCCTTTAATGGACTTCAAGCTGGTTTTATCACAAAAGGCCACCATGCTGAAGGAAGGATAGTAGATGTCAACCCCAAAAGGGTTGCTTGTTGGATGGATGAAGGAGGCACCGCTGTAGTTACGGGTTTTCAGGGAATTAATGAATTTGGAGATTTTATGACCCTGGGTAGAGGCGGTTCCGATCTGTCAGCCGTTGCGCTATCCGTTGCTTTAAAAGCGGAATTCTGCCATATATACACGGATGTAGACGGAATATTTACGGCCGATCCAAGGCTGGTCTCTAACGCCAAGAGACTGTCTAGTGTTTCTTATGATGAGTGCATTGAAATGGCCGCTTTAGGGGCAAGGGTACTTCAAGCAAGGAGCATCGAGTTTGCCTCATTGTACAAGATGCCGATTTATGTTAGTTCGAGTATATTAGATGGGGAGGGAACATGGGTGAAGGAAGCAAACATGGAAGAAAACATAAAACATGGAAAAGTTAAAGAAGGTTTGACTATTAAAGCTATCGTCCATGACAAAAACATTGCTAAAATAGCTGTGCTAGGTGTTCCCGATGTTCCCGGGATAGCTGCTGGCCTGTTTAGCAAACTGGCAGAGCGTGGAATAGGCGTCGAGATGATAATACAAAGTGTTATGCGAGGCGATGTCAATGATATAGCTTTTCTGGTCAAAGAGGCGCTGCTTGGGGAAGCCATCGAGGTTTGCAACGACTATGCGCGGGAAATTGATGCTCAGGGCGTGACCTATGATTCGGAGATAGGGAGGGTATCGGTTGTCGGAATTGGCCTGTCGGTATATCCTGATATACCGGCTCAAATGTTTTCGGTCCTGTCGCGAGAAGGCATCAATATTGACATGATTTCCTCTACTTCAAATTCGATTACCTGCGTTATATCCTCCTCCTCGATAGACAAGGCTGTATCTTCTTTGCATAGACATTTCATGGAAGGAGAAAAGTGA
>NBDJDPBK_00013	
ATGTTAACTGTGATTGTCCCAGCATCGAGTGCTAATGTAGGATCGGGGTTTGATTCCTTCGGTGTTGCTTTATCTTTGTATAATCGCTACCAAGTGCTCGATTTACTGCCTCCGCATACATATGATATCGAAGTGATTGGCGAGGGTGGAAAAGACTTAGCTGCAGGCGAGGATAATTTGATCATCAAATCTTTCGAGGCGGCTATAGCAAATTTCGATATACCTCCTGTGGGATTGAAGTTAAGGTCTTACAACGCCATACCCCTATCTAGAGGGCTAGGAAGTTCTGCTTCGGCCATAGTCGGGGGAGTGATGTTGGCAAAGGCAGTAGGGAAGCTCGAACTTTCAAAAGAAAGACTTCTTCCCTTGATGGTGGAGCTGGAGGGTCATCCCGATAACGTTGTTCCTTGCTGTATTGGCGGATTTGTCATAAGCGCTTGGGATGGAAAAGAAGTAAAATATGTAAAGCTGCCGTATTTTAAAGAAAGGATAAAGATAGTGGTTGCCGTACCCGATGTAACTGTGGATACGAAAAAGGCTCGAGAAGTGCTTCCGCAAGAGGTTTCACTCCAAGACGCTATATTTAACTTAAGTCGGGCAGCGTTGCTAGCGGCTTCCTGGGTTACCGGCAAATTAGAAAACCTGCCGTGGGCGATGGAAGACAAGCTTCATCAGCCCTACAGGGCTAAACTCTTTCCTGGAGGGGAAGAGATATTAGAACGTGTAAAATCTGTACCAGGTTGCTTAGGGGTTGCAATAAGCGGATCTGGCCCGAGCATGCTGGCCTTTGTGAAGGGTGATCCAACGCGAACGGCAAAAGAAATGTGCTCGGTTTTTACCGAAAAAGGGCTGAGGTCTCGTTTCTTCGTTTTAGATGTTGACCAGGAAGGTGCAAGAATAAAGGAGACAAAAGCCAAAATGCTTGAGGAAGTGGATCGATGTCCGACCATTGCGTAG
>NBDJDPBK_00014	
ATGGTTTGTTTACTGGAAAAATATGCTGAATATTTCCCGGTGACCTCAAAAACCCCAATTTTATCGCTGGGAGAGGGCAATACCCCTTTGATCCCTCTTGATAATTTGAGCCTGAAACTTGGCGTCGAGCTTTATGCTAAATGCGAGGGGCTTAACCCTACGGGTTCTTTTAAGGACAGAGGCATGGTGCTTGCTGTTTCTAAAGCTCTCGAAGCAGGAGCCTCCGGCATTATATGCGCTTCTACGGGAAATACATCGGCTTCGGCTGCAGCCTATGCTGCCAAGGCGGGAATAAAATGTCACGTTGTTCTCCCTGCTGGCAAGGTGGCACGGGGTAAACTTATCCAGGCTTTGATATACGGGGCAAACGTTTTAGCCATTCATGGAAACTTCGACGTTGCCCTTGATATGACGCGCAAACTTGCCGATGATCTAGGATTAGATATAGTGAACTCCGTTAATCCCTATCGATTGTGGGGGCAAAGAAGCGGAGCATGGGAAGTATGCGATGAGATTGGGGCTCCCGATTGGTGCGTATTGCCCGTTGGCAATGCTGGCAACATTTCGGCTTATTGGGCGGGCTTTGTTCAATACAGGAGGGCTGGCCTCATTGCTTCCATCCCGAGGATGATCGGAATACAGGCCAAAGGCGCTGCTCCGCTTGTCATGGGAAGGCCCTTTGAAAAGCCCGAGACCGTGGCTACAGCTATACGAATTGGCAATCCCGTAAACGCTAAAAAGGCGATGGCTGCTGTTAAAAGCAGCAAGGGGATGTTTTTGGCTGTTTCTGACGAAGAAATACTAATTGCTCAGAAAGATTTGGCGAGCAGCGAGGGTATTTTCGCCGAACCTGCCTCTTGTGCTACCCTTGCAGGTTTGTATAAGTTGAGGAAACAAGGCGATTTGCCAAAGAAAGCAAGAGTTGTAATGGTGTTAACTGGCAACGGCTTAAAGGATCCAGAGATAGTTGGCAAGATGATTCTGTCGCCGAATGAAGTTGCTGCAGAATACGAGACGTTAAGGGAGGCAATTTTGTCATGTTAA
>NBDJDPBK_00015	
ATGGAATACGTTTGCACGGTTTGCGGTTATGTTTATGATCCGACGGAGGGTGACCCCGATTCGGGTATTTCGCCGGGAACTGCTTTTGAAGATTTACCCGATGATTGGGTATGCCCCGTATGTGGAGTCGGAAAGGACATGTTCGAACCGGCAGAGTAG
>NBDJDPBK_00016	
TTGATGGATGACGCTTCCATACCGGTGGGAAAGGTTCCCCCGATTTTATTGCAGCCGCTTCTCAAGGAGCTGAGAGGATTTCATAGAGATGAAGTGTTAATAGGACCGCAGATAGGAGAGGACGCAGCTGTTATCGGGTGGCCTGCAGGTGCCTTTCTGCTTGCTACATCCGATCCCATAGTTGGAGCAGTTAAGGGAACCGGCAATTTGTTGGTTAACGTAAATGCCAACGATATTGCGGCCAAAGGCGGCGATCCAGCTTATATGATAGTGGTCATAATATTGCCCAACACGATGGCGCTAGATGATGTGGCTTCGCTGATGAAAGAGGTTGACGATGAAGCCAAGAAGCTGGGGGTTGCCATCATCGGAGGGCATACGGAATTTTCCGATCGTTACAATTATCCCATACTAGTAGGCACTATGCTTGGGATTGGTCATAAGGTTTTAAGAGCAAGTTCGATCAGACCTGATGACCTAATACTTTTGACAAAGCACGTTGGTCTCGAGGGAATGGTTATACTTGCCAATGATAGGGAGGATTTGCTCGCATCTGTTTTATCTTCTGAAGAAATCGCTGAAGTAAAAAACTGGGCTTCTATGCTATCGGTAGTACCTGAGGCAAGGCTCTTGAGAGACCTGGCTTCCTTCATGCATGACCCCACCGAGGGAGGCGTTGTTGGTGGAATATCTGAGATTGTTTCCCTGACTTCCTTAAAGGTCAAGTTGGATTTTGATGCTTTCCCAATACATCCCATTACTGAAAAGGTTTCCGAGGCTCTAGCCTTCGATCCCTTGCATCTCATTTCTTCGGGAGTGCTTTTGGCAGTCCTGCCGCCCGAGAAAATCGATGTAGCGAAAAATCGCTTGAGAGAACAAGGCATCGCTTATTCAATTGTAGGAAAGTTTGATGATACCGGTATGGGGACAAGTGATCTCATGACCAAAGAGGAACTCTGGCAATTGTTGAGTCGTTGA
>NBDJDPBK_00017	
ATGAAGGTTTTGCTGCACCTTTGTTGTGCTCCCGATGGCACTATACCGCTTGAGCGTTTGCTCTTTGAGGGTAATTTTGTAATTTGCTTTTTTTATGGCCATAACATCCATCCTCAATTGGAGTACGAAAAGCGTCTTCAAGCCGTAAAGAAGCTGGTTGAATATTTTGGAGTTCAACTTTTAGCACCAGCCTACGATCCCCATCGCTGGTTTCTTGAGACAAAACATTTGGCGAAAGAACCTGAGGGCGGAAAAAGGTGTATGTTGTGCTATCGCCTGCAAATTGAAGAAGCGACGAAGCATGCGATCGCATTTGATTGTAATGCTTGTGCTACGAGTCTTACTGTCAGTCCACATAAGGATCCTGAATTGATAAACGCGATTGGAAAAACCTTATCAAACAATGTAGGTCTAAGCTGGATAGATCGAGTTTGGAGAAAACGCGGTGGATTTATTGAATCTGTCGCAAAAAGCAAGGAGCTCGCGCTTTACAGGCAACGTTATTGCGGTTGTGTGTATAGCATTAGGGGGTGA
>NBDJDPBK_00018	
ATGTTAGAAGAGGGGACGCTTGTTTTTTTGCGTTCGGCCAATAGAAAAGATAGTTTTTTGGTTTCTTTGGAAAGCGAGGGAAAGCTAGAAACTCGACTAGGTATAGTATTCCATAAAGAGGTCATGAAGGCCGGTTTTGGCGGTAGGGTTTGCTCCCATAACGGCAACGTTTTTTACATCATGAAACCGACCTTGGGGGAATATCTGCGCAGGATTAAACGTAAAACCCAGATAGTTTTTCCGAAGGAAGCAGGTTTTATATTACTTCAACTTGATATAGGACCTGGTTCAAGGGTAGTGGAATGTGGCACAGGGTCGGGAAGTTTAACTACGGCATTCGCTCACTTCGTTGGAGATGAAGGCCGCGTTTATTCTTATGATGCGCGCGAGGAATTTGTTGAGCTTGCTCGCCGTAATTGTAGGAAGTGGGGCGTTGAGCATAGAGTGGAATTTAACGTGAGACACCTTTCCCAAGGCTTTGAAGAAACTGACGTTGATGCAGTTTTTTTAGATTTGCCTGATCCGTGGAACTACTTGCTGCAGGTCAGAAGCGCCCTTGCATTAGGTCGCCGAATGGGAGCGTTGCTTCCAACTTTCAATCAGATAGAAAAACTCCTTCGCGCTTTGGAGGAAAATTATTTCGTTGACATTGAGGTCCTGGAAATATTTCTCAGAAAACTAAGAATCGATCCGGACAGGATAAGACCTGAGGATAGAATGATAGGTCACACTGGCTACCTAATTTTTGCGACATCAATTGCCCCTTTGAATGGCGGTGTTAGATGA
>NBDJDPBK_00019	
ATGAAAGAATTGCTTTTTTCCCTCACTCATTTTCCTAAAGATGAATTGGATGAGGCGGAGTTAGCGGCTTTCCGCCGTGCTGCTAAAACGTGCCGAGGTTGGATCCTGACAATGACTACGGCAGCAAATAGTGGACATCCCGGAGGTTCCATGTCAAGCATCGAGATGTATTTGCTGACCTATGCCGTTTCGGATTTGCGCAGACAAAACGCCGATGACATAAATAGAGACTTTATCGTCATTAGCCATGGTCATACTGCGCCCGCTGCCTACTCAACACTTGCCTATCTTGGATTCTTTGACCCTACAGAACTTTTGGGAAATTTTAGGCGAGTTGGGAGCCCTTTTCAGGGTCACGTTGAGCGCTCCGTGCGTGGCATAGATTGGGCGAGTGGAAATCTGGGACAAGGATTAGCCGCAGGCGTGGGTTATGCCTTAGCGCAAAAGAAAAGACAAAACAACGGTCACGTATTTGTTTTGATGGGAGACGGCGAACAGACTAAAGGACAAGTGTCCGAAGCGCGAAGAATCGCCGTGAAAGAAGGCTTGGATAACATCACGGCCCTGATAGATTTTAATCATATTCAAATCAGTGGTTTCGTTGAAGAGGTCATGCCCGTTCAATATAAAAAGCTGTGGGAAGTTGATGGTTGGCAAGTATATGAATGCGATGGGCATGACCCTTCGAATATTTACTCTGCTCTGAAAAAGGCATACGAGGACCAAAGACCAAGCGTGGTGTTTTGTAACACCATTATGGGCAAGGGGGTCTCTTTCATGGAAGCCATTCCTGATTTTCATGGCAGGGCGCTGAGCAAGGAACAATATGTGAAAGCAATGGAAGAGCTAGGAGAAGACCCATCGATGTTAGAGGATGCGTTAAGAGCGCGAAAAGGTCCTCTGCCTAATGGCAGGGCTGTTTATCCCACGTCCTTGCCCATTGAAGTAGGTACTCCTTTTGTTTACCCTCCAACCGCCAAAATGGATAACAGGAGTGCTTTCGGTAAAGCTTTGGCAAACATTGGAGACTTAAATTACGGAAAGCCGGTACCCGTTTTGGTCTTTGATTGCGATTTGGCTTCTTCCGTTAGAGTGGATGAATTTGCAAAGAAGTGTCCTGATTGGTTTATAGAAACTGGAATTCAGGAGCACGCTACAGCTACTGTAGCAGGTGCATCGTCTTGTGGGGGCGCAGTGAGCGTTTGGGCCGATTTTGGTGTGTTTGGGCTTTCTGAAGTATACAACCAGCAACGGCTGAACGATATCAACAGGACCAACCTCAAGCTTTTTTTGACACATGTGGGTTTAGACGTAGGAGAAGATGGCATGACCCATCAGTGCATAGATTACTGTGGATTACTTCGCAATCTTTTTGGCTGGAAATCGGTCGTACCCATTGATCCCAACCAAACCGATAAAGTCACCAGATGGGCGCTATGTCAGGAAGGCAACGTATGCGTTGCCATGGGCAGGAGCAAAGTTCCTGTTTTGACGAAAGAAGACGGAGTTACCCCTTTTTATGACGAGGATTACGTCTTTAATTACGGAACTATTGATATGATTAGAGACGGTCACGATGCTTCCGTGTTTGCGATGGGTCATATGGTTTACCGAGCCCTTCAGGCAAGAAAATTGCTGGAAGAAAAAGGCGTTTCCCTGCGCGTTTATGGAGTTTCCTGTCCCTTAGCCTTAGACGATGAAGTTGTGACGAAAGCTGTTAAAATGGGACCTATCTTTACCTATGAAGATCATCATATCCGCACGGGATTGGGTCAGGAGATGATATCAAAGCTCCAACGTTTGGATTTGAAGGGAAGGGTAAAGCCCTTAGGAGTTTGGCGCTTTGGTGATTCAGGACCTTCTGAAGAAGTCTTTGAAGCGATGGGATTGGACTCTAAAGCATTGGTCCATTGTATTTTACAGGAGTGA
>NBDJDPBK_00020	
ATGAGGATAGGCTGTCCGAAGGAGGTAAAAGATAACGAGTTCAGGGTGGGGCTTACTCCAGCAGCCGCAAGGAGTTATGTTGATGCCGGACATGAAGTGGTGGTAGAAAAAGGTGCCGGTACTGGTTCAGGAATTACTGACGAAGAATATAAGGCTGCCGGGGCTAAAATATTGGACACGGCTAAAGAGGTTTGGTCTACTGCTGACATGATCGTAAAGGTTAAAGAACCGCTTCCCCAAGAATACGATCAAATGCGTGAGAACCAGTTAATTTACACTTATTTTCACTTTGCTGCAGATGAGACGTTGACTAAAGCCTGCCTGGACAAAAAGATAGTAGCTGTAGCTTACGAGACCGTTCAAGAAGCCGATGGCTCGTTGCCTTTGTTAAGACCGATGAGCACCATTGCCGGGCGCATGGCCTGTTTAATGGGAGCTTACTACCTGGGGAAGCCTCATGGGGGTATGGGATTGCTTCCCACGGGCGTTCCGGGAGTTGCTCCAGCCAATATATTGGTAATTGGCGGCGGAGGCGTGGGAAGCAATGCCGCGAGAGTTGGCGCCGGACTTGGTGCAAAGGTGACCATACTTGATGTAAATCCGAAGGTTCTTGAAAATTTGACTCAAATCATGCCTCCAAATGTGTTTCCTCTGTTTAGCGATAGCCATACCTTGGAAGCAGAGTTAAAAGAAGCAGACATAGTAGTAGGTGCTGTGTTAATACCTGGTGCAAAAACGCCAAAGCTGGTTCGCAAAGAACATTTGAAGCTAATGAAGCCAGGTTCCGTGATCGTAGACGTGGCGATCGATCAAGGTGGATGTGCTGAAACTTCGAAACCAACAACTCACTCTGATCCCGTATTCGTGGTAGATGGCGTGGTTCACTACTGTGTCGCAAATATGCCTGGGGCTTATTCCAGAACTGCCACCTTTGCTCTCAGCAACAATACCATACGATACGGACTACAGATTGCCAATAAAGGTGTAGAGCGTGCCTGCAGGGAAAATCCAGCGCTTTCGAAGGGATTAAACATGTATAAAGGCGTTATTACCTATAAACCCGTGGCAGAAGCCTTTGGCATGGAAGATTTGTATAAGCCTGTAGAAGAAGTCATATAA
>NBDJDPBK_00021	
TTGAATTTAAGACCTACGAGGTATGAAGTTAACCTGAAAAATTTACAATATAACTTTATTAACATAAGGAATTTCGTCGGACCAGAGGCACAAGTAATATCGGTGGTGAAGGCGAATGGTTATGGAATGGGAATTGCCAGGATCTCAAAGGCTTTAGTGGAAGCTGGTTGTCAGAGGCTTGCCGTCGCTACACCCGATGAGGCCGTAAGTTTACGGGAAGCAGGTATCCAAGAACCCGTGCTTGTCCTTGGTCCCTCACCCCATGAAGCTGCAGAATATTATGTCAGATATGATATAGCTGCAGCATTGACCGATATGTCCTTTGCGCATACAGCAAGCCGGACAGCAGAAAAACAAGGTAAACTAGCACGCCTTCACCTAAAAATTGACACAGGCATGGGGAGAATTGGCTTTTTGCCCGAAGAATTGGCGAAAATATTGCCGGAACTAAAAAGCTTGCCTTGTCTCGATATTGAGGGAGTTTTTACTCACTTTGCTACGGCCGATGAGCCTAACCTGGATTATACTCATTGGCAGTTTAAAAGATTTGCTAAAGCCCTGGACATATTGGAGGAATATGGAATTAAAACTAGGTTGCGCCACGTTTGCAACAGTCCGGCGACACTCAATACCCCAGACTATCATTTGGATGCTGTTAGGCCTGGGTTGATATTATATGGAATGTGGCCGTCTGAAACATGCAACAGGCCCTTCGAGCTAAAGCCTGTCTTTCAGATCAAGACTGAAGTGGCTGTTTTGAGGACATTGCCGTTGGGAAGCGGTGTGGGTTACGGATTGCGCTATATGACTCGAGGGGAGGAAAAGATAGCCGTTTTGCCCATAGGATATCACGATGGCTATCCGCGCAACCTTTCCATGAAGGCAAGCGTTTTAGTAAGGGGAGTGCGTGCTCCCATAGTAGGAAGCATTTGTATGGACCAAATGATGGTAAACGTTACCCACATACCGGACGTAAATGTGAAAGACGAAGTAGTGCTCCTAGGAAGTCAGGGAGAAGAACGCATAACGCCAGAGGAGATAGCTAGCTTGCTGGGAACCATGAATTACGAGATACCTAATTTGTTTACTCCGCGAGTCCCTCGTGTATATTTGTGA
>NBDJDPBK_00022	
ATGGAGGTTTTATTGCAGATTAACAGCGTGGTAAATTCTATTGTGTGGGGGCCTTGGATGTGTGCCTTTTTGCTTGGCACGGGAGTTTATTTGACGATTATATTGGGTGTACCCCAGATACGTTATTTTACCCTTTCTTTTAAGAACGTATTTTCAAAGAGCGCAATGAGGGGCTATGGCGAGGAAGGGACCATATCTCCCTTTGCAGCGCTAGCTACGGCTCTTGCTGGGACCCTGGGATCTGGCAACATCGCAGGGGCTGCCACGGCTATTCACTTGGGAGGCCCTGGCGCGGCCTTTTGGATGTGGATAAGTGCGCTCTTTGGCATGACTACAAAAATGGTCGAAGTTATTTTGGCGACCCGTTTTAGGGAAAAAGACGAAGCAGGCAACTGGCGCGGAGGGTCTATGTACGTATTAAGGGCGGCCACGGGGCAAAAGTGGTTGGCCTGGCTTTTTGCCCTCTTTGCAGCACTGGCAGCCTTCGGAATTGGCAATATGACCCAAGCCAACTCTACTGCCGAGGCGGTAAATTTGGGTTTTGGCGTCCCACATATATATACTGGAATAGCGCTTGCTTTTTTAACGGCCCTGGTCGTAATTGGTGGCCTAAAAAGCATAGCTAACGCTACCGTCATCATAATTCCTTTCATGTCCGTGCTATATTTCGTTGGTGGCTTAGTCTTGTTTTTAATGAACATGGATAAATTGCCGGCTGCTTTTGGTGCAGCATTTCATTATGCCTTCCATGATCCTATGGCAATGCCAGGTGCCATTGCCGGATGGTCCGTGAGACAGGCAATGATAAAGGGCACCGCCCGGGGCATCTTTTCAAACGAAGCTGGCCTTGGGTCGGCCCCGATGGTGCACTGTACAGCCATAACGGATCATCCGGTCCGTCAGGGGACCATGGGCATTTTCGAGGTATTTTTGGACACATTTGTGGTATGCACTGTAACAGTTATAAGCATCATTGCCACGGGAACTCTCACTGGTCGACCTGAGCTTACAGGAGCTCAATTGACCTTAACCGCCTTTAGTACCGTTTGGGGCCGCACAGGCGCGATGTTTTTGGCAGTTTCTCTTGCCCTTTTTGCCTATTCGACGGTGCTTGCATGGTACTGGTACGGTGAGACAGGAGCGACCTATATATTGGGAGTAAAGGTGATTCCTTACTATAAGGCTCTTTGGATCATCTGCATAGTTCTTGGCGCTTGGGGTGGAAGTGAGTTTTTACGGAACATTTGGGACTTTGCCGATACTTTAAATGGCCTGATGGCTATACCAAACCTAATAGCTTTATGGTGGGTGTCTGGTGAGGTGCGGCGGTTAGTGAGAGATTTTGATGCCAAACGAGCTCGTGGTGAGCTGGCATAG
>NBDJDPBK_00023	
ATGGAATTATTGCTACAGATTAACGGCGTGGTAAATTCTATAGTATGGGGACCTTGGATGTGTGCCTTTTTGGTTGGCACAGGTGTTTATTTGACGATTATATTGGGTGTACCCCAGATACGTTATTTTACCCTTTCTTTTAAGAACGTATTTTCAAAGGGCGCAGTGAGGGGCTATGGCGAGGAAGGGACCATATCTCCCTTTGCAGCGCTAGCTACGGCTCTTGCTGGGACCCTGGGGTCTGGCAACATCGCAGGGGCTGCCACGGCTATTCACTTGGGAGGCCCTGGCGCGGCCTTTTGGATGTGGGTTAGCGCGATATTTGGGATGACTACAAAAATGGTAGAAGTTATTTTGGCGACCCGTTTTAGGGAAAAAGACGAAGCGGGAAACTGGCGTGGCGGCACAATGTACGTATTAAGGGCGGCCACGGGGCAAAAGTGGTTGGCCTGGCTTTTTGCCCTCTTTGCAGCACTGGCAGCCTTCGGAATTGGCAATATGACCCAAGCCAATTCTAGTGCAGAAGCAGTAAAACTAGGTTTTGGCGTCCCTCATATATATACTGGAATAGCACTTGCTTTTTTAACGGCCCTGGTTGTAATCGGTGGCCTAAAAAGCATAGCTAACGCTACCGTCATCATAATTCCTTTTATGTCTGTATTGTACTTTGCTGGAGGCGTGATACTCCTTGTGATAAATATGGACAAATTGCCTGCTGCTTTTGGGGCTGTATTTCGTTATGCCTTCCATGATCCTATGGCAATGCCTGGAGCCGTGGCCGGGTGGACATTAAGGCAAGCATTAGTAAAAGGCACCGCTAGAGGTATCTTTTCAAACGAAGCTGGTTTAGGGTCGGCCCCGATGGTGCACTGTACAGCCATAACGGATCATCCCGTGCGTCAGGGAACAATGGGTATTTTTGAGGTATTTTTGGATACTATAATTATATGCACAATCACTGTTATAAGCATTATTGCCACGGGAACTCTCACTGGTCGACCTGAGCTTACAGGAGCTCAATTAACCTTAACCGCCTTTAGTACCGTTTGGGGCAATATAGGTATGATATTTGTGGCTATCTCTCTTGCCCTTTTTGCCTATTCGACGGTGCTTGCATGGTACTGGTACGGTGAGACAGGAGCGACCTATATATTGGGAGTAAAGGTGATTCCTTACTATAAGGCTCTTTGGATCATCTGCATAGTTCTTGGCGCTTGGGGTGGAAGTGAGTTTTTACGGAACATTTGGGACTTTGCCGATACTTTAAATGGCCTGATGGCTATACCAAACCTAATAGCTTTATGGTGGGTGTCTGGTGAGGTGCGGCGGTTAGTGAGAGATTTTGATGCCAAACGAGCTCGTGGTGAGCTGGCATAG
>NBDJDPBK_00024	
GTGGATGAGTCTAAAGTGAAAAAAATCATTGGCGAGGCATTAGATGAGATTGTGAGAGCAGCAAAGGGAAGCGGTGAGCTTGTTCCTATAGGTTTAATGAGCAGCGGAAGCGAACTGGGCTCAAATGAGTTAGCCTTGGGAGGCAGGCTTGCGCAAGAGCAATACCGCTTCATCAAGGTTGTAATGATAGGCCCTCGAATTGAAGGTTTCAGCGACCTTGAATGGATAGAGACCGACGATTGTGAAGCTGACATTCAAAAGGCCATGGAAGAGGCCTTAAGGGAAGGTCTCATAAAGGGAGCGGTAGCTCTTCACTATCCTTTTCCTTTGGGGGTTGCAACCGTTGGAATGATATACACTCCTGCGAAGGGAAGACCCCTAATAATTTCGACTTCGACCGGTACCACCTCGACCGATAGAGTGGAAGCAATGATCTTGAACGCTATTTATGGCACAGCTGTAGCTAAGGCAAGGAACATCGAATACCCGAAGGTCGGTATTTTAAATGTGGATGGGGCACAGATTGTTTACAGATCCCTAAAGCGACTGGAAGAAAATGGGTATGAGATCACATTTGGCAGTACTGTGAGGCAAGAGGGAGGGTCTATCCTGAGGGGAAACGATCTTATAGCTGGCTCGGTTGACGTTTGTGTCACCGATACTTTGACGGGAAATGTCTTAGTCAAGGTATTTAGCGCCTACAACACGGGTGGAAATTATGAGTCGCTTGGTTGGGGGTACGGCCCCTCGGTTGGTGAAGATTGGCCTTACGTTATTTCCATCATTTCTCGAGCCTCAGGGGCTCCTGTCGTTGCAAATGCGATTCATTTTACGGCTGAAGTTGCTTTAGCCGGTTTACCGTCATTGGTCAAACGAGAAGTGACAATGGCAAAAGATGCAGGCCTTGAAATAGTGTTGGCGGAACTTCAGGGCAAGAAGGAAGAGAAAGAAGTTGAGATTGAACCTCCAAAGCCGGAGCCAACTGACGAGGAAATCCAAGGCATAGATGTATTGACCATTGAGGATGCCGTAAAAGTGCTTTGGTCTCATGGCATTTATGCAGAATCAGCCATGGGTTGCACTGGTCCGGTTATAAAGGTACCGTCTCGCTTTCTCGTTGAAGCGAAGCAACTTTTAAAAGAAGAGGGTTATTTATGA
>NBDJDPBK_00025	
ATGCGAAAAGTTGCGATAAAAGAGTATGCTTATTGCCTCAATCACACGCCTGAATTAGCTTATCACTATGGCAATACGCCTTTTTGGGAGAGAAAGATTAAGGGAGAATCAGAGTTTCTGCTTTCTCTGTCAAAGTCCATACGAACCTACGACGAAGCCATCGGTTACGCACCAAATCAAGCTTTTATTGGAGGAATATCCCTTGAAGAATTAGAGGCACATCAAACGCCCTGGTATCAAAACCCGTTAAAGGACGTTTCGCGTTACGGTACATTTGGAGAGATAATGCCTGAGGATGAGTTTCTCGGTTTGATGGATATCTGCGATGTCTTTGATATCATTTGGTTGGAGCAGTCTTTTTCTAAAAAAGTTGAAGATAAACTTCAGGCGCATCCGTTGATGAATTCAAGCATTTTGCAGCGTTTGGAGAAGGGGCATATTTTCGAGGAAATTGAAAAGGAAATAAGGGAAGATGGAGCTGTGCCGCTTTATTCGGGGGGCGAAATTGTTGGATGTTGCAGAAAGGCCCATGAGTTTGACGAGTGCTTATCATCTTATGTATTGCTCGAGAATATTGCCTGCAAAGCGGGCGGTGTTTTAGCCTTGCTGCATTTATTGAAACGAGCGAACATGAAGCCAGAGGAAGTGGATTTCATCATTGAATGTTCAGAAGAAGCAGCCGGCGACATGAATCAAAGAGGTGGGGGGAATTTTGCTAAATCCATAGGCGAGATTGCTGGTTGCAGCAACGCTAGCGGATGTGATATACGGGGCTTTTGTGCAGGTCCGGTTTATGCCTTGGTGGACGCAGCAGCACAAGTAGCCTCGGGCGTGAGGGAAAACGTAGTAGTATTGGCGGGTGGGGCCCTTCCTAAGCTTTATATGAACGCGAGAGATCATGTCAAAAAAGGCATGCCAGCATTGGAGGACATGTTAGGCAATTTTGCCGTGTTAATTGCCCCCGAAGATGGAGAGTCCCCAGTAATGAGGCTTGACGCCGTAGGAAAACATTCCATAGGAGCGGGAGCATCTCCACAAGCCATAACGGAAGCGTTGGTTTACAAGCCACTGAAACGCATAGGTTTAGGATTTCTGGATGTGGACAAATACGCTGCAGAATTACAAAATCCAGAAATTACATTGCCGGCAGGAGCAGGCAATGTTCCTGAGGCGAACTTTAAAATGATCGCTGCTTTGGCCGTTATGAAAAAGGAACTTGATAAAGCGGGTATGACTGATTTTATAAAAACTCGCGGAATGCCCGGCTTTGCACCGACCCAAGGCCACATCCCTTCAGGTGTGCCGTTTATAGGTCATGCTTGCGAAAATATAAAAAATGGCAAGATGAAACGAGCCATGATCATCGGAAAAGGAAGCTTATTTTTGGCTCGTTTAACTAATCTTTCTGATGGAGTGTCATTCATGATAGAGGCTCCATTGCCAGCAGTTGAAGAAAAAGTAGAAACCCTTACCAAGGAAGAAATAAAGGACACGATTCTTGAAGTGCTTGCCGATATCGCTGAATCCCTGAAGGGTGCGAATGCGAAGTGA
>NBDJDPBK_00026	
GTGAAGGAACTTGAACGAGCTGGCCTACCCACCGTCCACGTATGTACTATTGTCCCCATTTCGCAAACAGTGGGAGCAAACAGGATAGTACCCGCTGTGGCTATACCGCATCCCTTGGGCGATCCCACCAAGCCCCTTGAGGAAGAGAAGGCAATAAGGCGTCGTTTGTTGCTCAAGGCCCTAGAAGCTTTGCAGGCTGATATTGAGGAACAAACTATTTTCGGAAATTGA
>NBDJDPBK_00027	
GTGGCTTATAGAGTGGTCCATTATATAAACCAGTTTTTTGCCGGTATAGGTGGCGAGGAAAGGGCAGATTATCCTCCGGAACTTCGCGAGGGCGTTGTGGGCCCTGGCCAGGCTTTGCAGGCAGCTTTAGGAGAAGAGGCTGTTGTGGTTGCTACCTTAGTCTGTGGAGATGATTATTTCGCGGAACATACGGAGGAAGCTGTCGATAAGATCATCGGGCTATTGGAAAGCTATCGCCCAGATGCCTTAGTTGCAGGTCCTGCTTTCAACGCCGGGCGTTATGGGATGGCATGTGGTGCCCTATGCGATGCCGTGAGCAAAAGGTTGGGCATACCAGTTGTTACTGCCATGTATCCAGAAAATCCAGCCGTAGAAATTTACAGAAAAGATTTATACATCGTAGAAACCTCTGATAGCGCTAGGGGCATGCGCGATGCCATACCTAAAATGGCGCGTTTGATACTAAAACAGTTAAAGGGCGAACCCTTAGGGCGTCCCGAAGAAGAAGGCTACATAGAGCGGGGCATACGTGTCAATATCTTTCGTGACCGAATAGGTGCGGAGCGAGCCGTTGACATGCTCATAAAAAAATTGAAAGGCGAGGATTTTGCAACCGAGTATCCTATGCCTTCCTTCGATCGCGTTCCTCCGGCACCAGCAATAAAGAACATAAGGGAGGCTAAGATTGCCCTCGTCACATCTGGGGGTATAGTCCCAAAGGGAAACCCCGATAGGATCGAAGCTTCAAGCGCCACTAAATATGGTGAATACAGCATAGCAGGTCTCGAAAACCTTACGCCCGAAACTCATGAGACAGTTCATGGCGGTTATGATCCGACTTATGCTAACGACGATCCAGACAGAGTGCTGCCATTAGATGTAGCCAGGGAACTTGAAAAAGAAGGCGCCTTTGGCTCACTCCACGATAAATACTATGCAACTGTCGGTAACGGCACGCCAGTCGCTTACTCCAAGATGTTTGGCGAGGAAATCGCCAAAAAGTTGAAAGAAGCTGACGTTGACGGAGTGATACTTACCTCTACTTGA
>NBDJDPBK_00028	
ATGGACCTGCAGAACCAACAGCGCGTGAAGGATGTTGTTGAGAAATATGGAGCTGAGAATGTAATAGTTATACTTGGAAGCTCCGATCCTGAAGGCGCCGAAATTTACGCAGAGACCGTGACAAACGGTGATCCGACTTACGCAGGTCCTTTGGCGGGAGTCCCGTTGGGACTCGCAGTTTACCACATTTTTGAGCCAGAAATTAGGAAAGAAATAGATCCGGCAGTTTGGGAAGAACAGATGGAAATGATGGAAATGGTCTTGGATTCCGAGGCCCTGTCTCAAGCAGTTGCAAATATGCGCGAGCAATATAGCAAGTACACATTAGAGTAG
>NBDJDPBK_00029	
ATGGCAAAGGGCAAATTGGCCGGTAAAAAGTTGATTCTCCTTGGCGAAAGAGATGGCATTCCTGGCCCTGTCATGGAGGCCTGCTTGAAGGATAGTGGCGCAGAAACAGTGTTTTCCGTGACCGAATGTTTCGTCTGA
>NBDJDPBK_00030	
GTGAGGCTTGAATTACACAAAGTCAAAATAAAGGACATTAAATGGGGAAATACCACCAAAGTTGAAGACAACGTCCTTTATATTAACCAAGAAGAAATAAGTTCCTTGCTTTCTAAAGACGATCGCTTTGAATCCGTCGAAGTGAATTTGGCTCGTCCTGGAGAAAAGGTTCGCATCGTGCCGGTTAAAGACGTAATAGAGCCCAGATGTAAAATTGAGGGTGAAGGAGACGTTTTTCCTGGCTTCATTGGAGACGTGGAAGGAGCCGTAGGAGAGGGAAAGACCTTAGCTCTCGTCGGAGCAGCAGTGGTCACTTGTGGTAGAATAGTAGGCTTTCAAGAAGGCATAATAGATATGTCTGGGCCGGGGGCGGATTATACCCCTTTTTCCAAGATAAATAATGTGGTCTTGGTCTTTACTCCAAGGGCGGGTATTGAAAGGCATGACTATGAAGCTGCTTGCCGCGTAGCCGGGTTAAAGGTTGCTCACTTTTTGGCCACAAAGGCTAAAGATGTGTCTCCAGATGAAGTGTCTGTATACGAACTTGAAGAGATTACAAAAAGATCCAAGGAACTTGAAAAACTCCCTAAAGTGGCCTACATCTATATGTTGCAATCGCAGGGGTTGCTTCATGATACCTACGTGTATGGGGTAGATGCAAAAAAGATACTGCCTACTTTAATTCACCCTAATGAAGTTTTTGACGGTGCGATAGTATCGGGAAACTGCGTATCGGCTTGCGACAAAAATAGTACCTATGTTCACCAAAATAACCCGGTAATAGAGGCATTATTCAAGCGTCATGGCGAGAAAATAAACTTTATAGGCTGCATAATAACAAACGAAAATGTCACGTTAGAGGATAAAAAGAGAAATTCCTCTTACTCAGTAAAACTTGCCAGGATGTTGGGTGTCGACGGTGTAATCATTACTGAAGAAGGATTCGGCAATCCCGATACAGACCTCATCATGAACTGTAAAAAGGCAGAACTCGCTGGTATAAAAACAGTTCTGATCACAGACGAATATGCGGGTAGAGATGGAGCGAGTCAATCTCTTGCCGATGCGTCGCCGGAGGCCAACGCTGTAGTAAGCGTCGGAAATGCTAACCCTATTGTAAAGTTGCCGCCCATGGAAAGGGTGATTGGTTTTAGTGAATATGTTGACATTATAGCTGGAGGATTTTCCGGAAGCTTAAAGGATGACGGTTCCATCGAGGTCGAATTGCAGGCGATAACTGGAGCTACCAACGAGCTTGGTTTTACCTGTTTCTCGGCCGAGACCAGATAA
>NBDJDPBK_00031	
TTGATAGAGGTAAATAAGGACAATTTTGAATCGGAAGTTCTGCAAAGTGAATTACCGGTAGTTGTAGATCTCTGGGGACCAAAATGCGGTCCGTGCCTTGCGTTGATGCCTCAGGTGGAGGAGCTTGCCTCTCAATATGAAGGTAAAGTTAAGTTTTGTAAACTTAATGTGGCCGAGAACCGCCGTTTGGCAATTAGTCTAAAGGTCATGGGGGTCCCGACGTTCCTATTTTATCAAGGAGGGGAATTGAAGGATAGAATTACGGGAAATGAAGTTACAATAGAGGCGATAAAAGAGCGAGTGGAAAAGATATTGCAGTAG
>NBDJDPBK_00032	
ATGTCCTCCTCGTATTATCTTATATCCAATAATCCGCGAATAAGAACCCTTCCCAGGTGCATCTACGTAGAAGGATTTGTTTTAGATGTGCTGGTAGCTGCTCGTGATAAGGTGCACGTGGGATACAAAATTTTATCTCATCCCTTATCTGGGAATATAGCTCCTTCGATGAGGATTTTTATGACAATTATCCTTGCTCAATCCCCCTTTGAAGGTCATTTCACTGATATAGAATCGCTTAATGTAATTGAAAGTGCCTTAGAATTTTGCAAAGATCAAAGTCTTTCAAACATCAAGCTTGATCAGAAAGTTCTGGAAGATATGCAATACCTTGACGAACAGTTGATCATGCCCGTACTTTGTCGGTATGGGATCGTATCAAAACAGGAGGTGTGTTTAATTGATAGAGGTAAATAA
>NBDJDPBK_00033	
ATGATGTTTATAGAATTAGGACATGGTAGTGGTGGCAGGCCAACTCAACAACTTATCAAAGAAATATTAAATATATACGGCAATCAGAGCAATAAGGATATGGAAGATTGCGCCTTGATTGAAAATGGCATTGGCGTCACAATTGATGGTTTTACCGTAAGTCCGAGATTTTTCCCTGGGGGAGACATTGGCAAGCTTGCAATATGTGGCAGCACTAACGATCTAGCAGTAAGAGGAGTTAAGCCACTTTATTTAGCTATGGGCATTCTCATAGAAGAAGGATTACTGAAGGAAGAATTGTTAAAAGTCATCGAGAGCGCCTATCGCGTAAGCAGGGATCTGGATGTTAAGCTCATTGCTGGTGATACTAAAGTTTTGCCCAGGGGCCAGGCGGATGGCATGTATATAACTTGTTGTGCCTTAGGAGAAGTCCTTACTGACAACCACTGGGGAATTAAAAATCTATCCCCGGGCGACTCTTTAGTCGTTACTGGTCCTATAGGACAACACGGTGCTTTAATATCGGCCCTTCACTACGGCCTTGAGGTGGATGAATTGATAAGCGATTGCAAGCCTTTGTGGCCACTTATGGAACCCTTAACCGGCATACCAGGCGTTAAGTGCGCAAGGGATTGTACGCGAGGCGGTTTAGGGACTGTCCTGTGCGAATGGGCTGAAGGATCCAACCTCGGCATAGAGATCGAGGAGGAACTCATACCAGTAAATTCAGAGGTAGTATCCGTAGCCGATGTTTTGGGTTTTGATGTGTTGCATTTGGCTTGCGAGGGTACGGCGGTTCTTGCCGTAGATCCGGATTATTTAAGAGAAGTTCTTTCGTCTTTGAAAAAGGTCGCCCCCCATTGTTCTGTCATAGGTAAGGTTACAGAAGATCATGCCGGGATCGTGGGGCTTAAGACAAAAATAGGAGGCATGAGGGTGATCGATATGCTTGTTGGAGAGATGGTGCCGAGGATATGTTAG
>NBDJDPBK_00034	
TTGCAGGAAAAAGGCACTCTTAGGGACAAAGCTGAATTACTTCAACGTGCTTTAGGATTTTTTGCCAAAGAGCCCATGACCTTCATGGAAGTTTGCGGCACACACACGGTTGCCATCTACAGGAGCGGATTAAGATCATTGCTTCCAAAAAACATTTCACTTGTCTCCGGGCCTGGCTGTCCCGTCTGCGTTACAGACCAAGGAGAAGTGGACGCGGCGATAAAGCTTGCCGAAAAAAAAGGTTTGGTTTTTGCTACTTACGGAGATATGATGCGCGTTCCCGGTACTAAAGGCTCTTTGCGAAATCTTAGGACTCAAGGAGCTGACGTTCGGGTGGTGAGATCCTGCGATGAGGCGTTGGACCTAGCTTTGAAAAATCCAACGAAGGAAGTTGTCTTTTTAGGTGTTGGATTCGAGACGACAGCTCCCTCTACGGCTGCTATCATTTTAGAGGCAGAAGAGAAAAAGGTCCGAAACTTTTCCGTTCTTTGTTTTCATAAACTTGTTCCGCCGGCATTGCGGCTTCTTGCTGAGTCAGGAGAACTGAAGGTGGACGGTTTTTTGCTGCCGGGGCACGTAAGTGTTGTCCTAGGCATAATGCCCTATGAATTTTTGCCCAGAGATTTTAAAATATCCTGCGCGATTGCGGGATTTGAACCCCTAGATATCATGGAAGGTTTGGTGGAACTAGCTAGACAAGTTCACGATAAGGACCCCAAGGTTAGTCTGCTTTATGCTAGGGCAGTAAGGCCAGAGGGAAACACCCGAGCCAAAAAGTTTATAAGACAAGTCTTCGATGAAGCGGATGCCAGATGGCGAGGACTTGGGAAGATTAAAAATTCTGGGTTACGGTTAAAGCCCGAATTTGCCCGCTTCGATGCCATTACGAGGTTTGATTTAGACATCAAAGAAGTTCCCTTGCCCTCTGGTTGCAAATGCGGTGAAGTATTGATGGGCAAATTAAGGCCGGAGGAGTGTCCCTTGTTTTCGATTCGTTGCACTCCCGATGATCCGGTAGGTCCATGTATGGTATCTAGCGAAGGCAACTGTGCTGCTTGTTATAAGTATTCTTATAAGGTGATGCGATGA
>NBDJDPBK_00035	
ATGTGTCTGGCTGTTCCACATAGAATAGAAGAAATTTTGGATTCGCGCAGGGTAATTGCACGGGCGGGATCCTTGAAAGTGGAGGCAAGAACGGACTTGATCGATAGTGTAAATGTGGGCGATGTGGTTTTAGTGCACGCTGGTTTTATCATAGAAAAGTGCGAAGAAAAAGAGGGCCAAGAATTGGAAGAATTGTGGAAAGAAGTGTTGAAAGTTGCAGGAAAAAGGCACTCTTAG
>NBDJDPBK_00036	
ATGAGAGTGCTTTTTATAGGAGATATCGTTGGCAGACCAGGGAGAAGGACGCTTCAAAAGCTCTTGCCCAAGGTAAGAAACACTTATGGACCTTTTGATTTCGTCATTGCAAATGTGGAAAACTCTGCCGGTGGTTTTGGTATAACCCAAAAGGTATTAGACGATCTATTGGCAATGGGAATCGATTGCATGACGTCGGGCAATCACATATGGGACAAAAAAGAAGGTTTATCCCTATTGGATTCGGAACCCAAGTTGCTACGACCTGCCAATTATCCTCCAGGCTGTCCCGGCCGAGGAAGCGCAGTTTTGAAGTGCGGAGAGGGAAGGTTGTTAGTTTTGAACCTCTTGGGTCGAACATTTATGTACGACGTGGATTGCCCTTTTAGAAAGGCCGATGAAATCTTACAGGAGGCTTCAACCACCACCGTATTGGTGGATATTCACGCCGAGGCAACATCGGAAAAAAGAGCCTTAGCATTATATCTTGATGGGCGCGTATCGGTGGTCTTAGGCACCCATACCCATGTTGCGACGGCAGATGAAGAGATACTTGACAAAGGAACTGCCTTTATAACCGATGTGGGTATGACGGGAGGGCACGCCGGAGTTATTGGCATGAGGAAGGAATCGGTCATAAGTCGTTTTTTGACGTCAATGCCAGCTCGATTTGATGCGTGCAACGAGGATTTAAGGCTTAACGGCGTTTGTTTGGATATAGATGCGCTAACGGGCAAGGCTTTGAGCATTCGCAGAATTAGCGAGCAAGTGGATGAGAAAAACGATGAACTGGCAACGGACTCATAA
>NBDJDPBK_00037	
ATGGGATTTGTCATGCTCTTATCGAGCGTGTTGGCTGGCGTGGTCGGTATTGCCGTTGGCTATTACGTTCGAAAAATACATGATGAAAAAAAGATTTTAAGCACGAAGAAAATTGCTGAACAGATAGTTGAAGAAGCAAAACGAGAGGCCGAAACTAAGAAGCGAGAAGTTCTTGCTGAGGCTAGAGAAGAAGCGCTGAGGATTCGACACGAATTGGAAAGAGAACTTAAAGAGCGCAGGAGCGAAATTCAGCGAGCCGAAAGAAGGCTTGAACAAAGAGAGGAAAGTCTCGACAGAAAACTTGAAAATTTAACGAAGAAAGAAGAAGAGCTAAAGGCCAAGTTGACGGAAGTCGAAAAGGCAAAACTGGAGGCCGAAAGACTTTTGCGGGAACGGATCGTTAAACTGGAGGAAGTCGCTGGACTTTCGCGAGAAGAGGCAAAAGAACTCCTACTTAAAGAGGTAGAAGAGGAAGTTTCTTCCTCTATTGGGTTGAAATTGAAGGAGTTGGAGGAAAATTTTAAACGTGAGGCCGATAAGAAAGCAAGGGAAATTTTAACCACAGCAATTCAACGGTGTGCCGTCGATCATACTTCTGAAGTTACGGTTAGTGTCGTACCATTGCCTTCCGATGATATGAAGGGCAGAATAATCGGCAGAGAAGGAAGGAATATCAGGGCCTTCGAAAGTTTGACAGGCGTCGATTTGATTGTGGATGATACGCCAGAGGCGGTGACACTAAGCTGTTTTGATCCTGTGAGGCGTGAGATTGCCCGTATTTCCCTGGAGAGGCTTATACTTGACGGAAGGATTCATCCGGCGCGCATTGAGGAGATCGTAGAAAAAGTGCGCAAGGAAGTTGACGAACATATGCTTGAGGCAGCCGAAAATGCTTTGCTCGAGGTTAATATAGAAGGTGTACATCCTGAGATCGTCAAGACCTTGGGGAGGCTTACCTATAGATCGAGTTATGGCCAAAATGCCTTGGCTCACAGCTTGGAAGTTGCTCACTTGGCTGGGGTGATGGCAGCAGAACTTGGGCTTGATGAAATGATCGCGAGAAGAGCAGGACTGTTGCACGATATCGGTAAAGCTATAGATTGCCAAGTGGAGGGCTCGCACGCTTTAATAGGCGCAGACCTTGCAAAACGATACGGCGAGTCGCAGGTCATAGTAAACGCGATTGCCGCTCATCACGAGGAAGAAGAGCCTAAAAGCGTGTATGCTGTCTTAGTACTTGCTGCCGATGCCGTAAGTGCTTCAAGGCCTGGGGCGAGGCGCGAAAGCATAGAAGCCTATATAAGAAGACTTGAAAAACTGGAAAATTTAGCTTCTTCCTTTACGGGAGTGGAGAAAGCATACGCCATCCAGGCTGGAAGGGAAGTGCGAGTCATGATATCTCCTGAAGCAGGAGATGACGGTACCATATATAAGATTGCATACGATATTGCTCGAAAGATAGAAGAAGACCTTAAGTACCCTGGCCAAGTCAAGGTAACAGTCATAAGGGAGCTCAGGGCCATTGAGTTCGCGAAGTAG
>NBDJDPBK_00038	
ATGACGAACGCTGCGATTGGAACAACCATATTCATGGCCGTAATTATCATAGGGGGGCTCGCTTTTTGCTTCAGTCGTATTGGCAAGGGGGGCGGAGAGTGGGAGGATTAA
>NBDJDPBK_00039	
ATGGCAGAAGCTGGAAGAGAAAAGTTTTTAAAGCGGCGTCATATGATTTTTGCAGCAATTGGGTCAGCTGTCGGTTTGGGCAACGTCTGGCGTTTCCCATACATGTGTTATCAATATGGAGGCGCGGCCTTTTTGGTTGCTTACATCATAGGCATCTTTGCCATCGGGATTCCGTGGCTTCTTACCGAGTTTGGAATGGGGCATTATTTTCAAAAAGGGGCACCTGGCGTGTTTAACAGCATAGGTAAAAAATGGGAATGGGTAGGATGGTTTCCAAGCATATCGGCCTTTTTAATTGATACTTATTATTGCGTCATCATGGCTTGGACCCTAATTTACATGTTTAGTTCCATGACTTTAGCTTGGGGTGCCGGAGAAGCCGGCGCTCATCAGGCTGGGGATTATTTCTTCAAAACAGTGCTCAACCTTTCAGAGAGCCCGGGAGAGCTGGGTGGCTTGCAGTGGCCAATCGTAGGAGCTTTGGCCTTCACCTGGATCATAATTTATTTCGTGATATACCGGGGGGCCGAGATCGTAGGAAAGGTATCGGAAGTAGTCATGGTTCTGGCCTGGGTTTTGATTATAGCTATATTGATCAGAAGCTTAACACTGCCCGGAGCCGTGAAGGGGCTTAATTATTACCTCGATGTCGATTGGTCGGTCTTGAAGGGGCCGGGTGTTTGGTTTGCTGCCTTTAGCCAGATAGCTTTTTCGCTTTCCGTCGGCATGGCGGGAATGTATGCCTACGGACGTTTTATCGCTAGAAAGGGAGATATAACGAACAACACCGTTATTACCGTGTTTTGCGATACCAGCTTCGCCTTTCTGGCGGGGTTTGCGGTTTTTAGCACTGTCGGTTATATCATGCAGGCTTTGGGTGTATCCTTGCAAGAAGTGACCATTGCCGGCATAGGAGTAGCTTTTGTTACTTACCCCGTCGGTATATCTTTGATGCCTGCTTTAAATCGATTAACAGGCGTTTTATTCTTCCTCATGTTTTGGATAATAGGACTCAGCTCAGCATATTATTTGGCTTACGCCGGATACATAGTCCCAATGATGGATAAGTTCGGATGGGAGCGGAAAAAAGTCACTTTTTGGGGATGCCTAGTCGGATTTTTGATCGGACTTCTTTATTGTACTCAAGGAGGACTTTATTGGCTCGACATCGTTGACAGGACGGTGGCCTTCTATACCTTGCTCATAGGTGGCGCCATCGCTTCGCTGGTCGTAGGGTGGGTCTTTGGTGCCGATAAGCTTCGCGATCACGTGAATGCTACTTCCGATATCAAGGTAGGTCCCTGGATGGATTTTCTCATCAAGATTGTGGTTCCGGTAGGACTTCTTTTCGTCGTAGTTTACGGCGGTTTTATGCAGGACCTTAAGGAACCCTATGGTGGGTATGGGGGTTGGTCTAACTTCATTTGGATTATCATGGTGGCAGTCCTGATCGCTAGCTTCGTATTGCAAGGCATGAAGTCCAAGACAGAAATAAGCAAGCAAGAAGGAGGGGAGGTTAGATGA
>NBDJDPBK_00040	
GTGGCTGAGAGGGAACAATTAGCTTCCAGATTAGGCTTTATATTGGTGTCCGCAGGATGTGCTATAGGTCTGGGAAATGTGTGGAGATTTCCCTATATTACCGGCCGATATGGTGGAGCAGCTTTTGTAATAGTTTATTTGATTTTTTTGGCCATCATGGGCCTTCCCATCATGGTATGCGAATTTGCCATGGGTCGAGCTAGCCGTAGAAATTTAGCCGGTGCGATGCTTGTCTTGGAGCCGCCTGGAACCAAGTGGCATATTTACGGTTATCTTGGTGTGCTTGGGAACATGATATTAATGATGTTCTATACTACTGTGACAGGTTGGGGCCTGGCCTATACTTATCATGTTGCGGCAGGTCACCTTTCCATGCTTTCTCCTGAGGAGGTGGGCGCCTTTTTTGGATCTTTTATATCCAATACTCCTAAACTGACCATGTGGATGGCCTTGGCTGTCGTCATCGGTTTTCTCGTTTGCTCGATCGGCCTTCAGGCGGGAGTTGAACGGGTTACCAAGATATTGATGTCCGGACTATTCTTATTGCTAATCGTTCTTATCGTGCGTTCCGTTACTTTGCCCGGCGCTGAAAAAGGCTTGGCCTTTTACCTTAAACCTGATTTTTCCAAGCTAAGTTGGGAAGCGGTTTATGCCGCCATGAGTCAGGCCTTCTTTACATTAAGCCTGGGCATAGGAAGCATGTTGATATTCGGAAGTTATCTGAGCAGAGAGAGGACGCTTGCCGGGGAATCGGTTTACGTGGTGATTCTGGATACCCTTGTAGCCCTGATGGCCGGATTGGTCATATTCCCGGCCTGCTTTGCCTTCGGAGTGGATGCCGGAGCCGGCCCCGGATTGATCTTCGTGACCCTTCCAAACGTATTTAACTCCATGATGGGCGGAAGGCTGTGGGGTACTCTTTTCTTCGTCTTTCTCTCCTTTGCCTCCCTCACCACGGTCATAGCCGTTTTTGAGCATCTTATCGCTTTCGTCATGGACGAGTGGAAGTGGAGCCGGAAAAAAGCTTCTTACATCGGCATACTTGTCATGTTCATAGCTTCCCTTCCCTGCGTTTTGGGGTTTGGCCCCTGGAGCGGATTTCAACCCTTTGGAGAAGGATCAGTAGTCCTCGACCTGGAAGATTTTATAGTAAGTTTTAACTTGCTTCCCATTGGTTCGCTTGTTTTTGTGCTCTTCTGCACTTCTAAGTACGGATGGGGGTGGGACAATTTCATAAGGGAGGCCAACACGGGCATAGGACCGAAATTCCCAGAGGGCTTGAGAGGTTATATGACTTATGTCTTGCCGGTAATTATCGCCGTTATATTGATCATGGGTTACATCCAGTTCTTTGGTTAA
>NBDJDPBK_00041	
ATGATGAAAGTTAACTCATCCGAAGAAAACGTCCTAGGCAAGAGCGTTAGGTTTTTAAAAGGGGTAGGACCCAAGAGGGCCTCCCTTTTGCTAAAACTAGGGGTAAGATCAATCGAGGATTTGCTTTTTTTCTTTCCCCGTCGCTATGAAGACAGAAGGAACGTAATGCCCATAGGGTTGCTTAAGCCTGGCACGTTCGCTACTCTTTTGGTAAGAATCGTGGGAGTAGAAAAAAGGACTACTAGGAGACGCAATTTAGATCTCACAATAGCTACAGTTACTGATGGAGCGGAAATAGCTCAGGCAATTTGGTTTAACAGGAAAAGGCTAGAAAACATCCTTACCCCTGGATCTGTTGTGGCTTTATATGGCAAGATTAAGGAAAACTTCGGTTTATTACAGATAATAAATCCTGAATTTGAGGTGATAGATTTAGAAGCGCCTTCAGAAGAAATGGGACGGATTGTGCCTGTTTATCCCCTCACAGAAGGATTGAGCCAGCGATGGTTGAGGCTTTTAATAAGGGAGGTACTTTCAGAATATCTGCCCTTTGTAGAAGAATTCATGCCCTCCGAGATTTTGCTACGAAATGAGTTATTGCCCCTCAAGGAAGCCATCTGGGGTTATCATTATCCTGATAGCGAAAAGCAGTGGGGCTTATGTCGCAAAAGGCTCGTTTTTGATGAGCTGTTTCTTCTTCAGCTTGGGTTGGCCTTGAAAAAGGAACAATTGGAAAAGGAGACTAATGCCCCAGTTTTACTTTGGCACGGTCCCCTACAGAGTGCTTTCATCAAAGAATGTTTAACCTTTAAACTCACTTGTGCTCAAGAAAGGGTTTTACGGGAAATAGCGGAGGATGTGTCAAAAAGCGTTCCTATGAATCGTTTGCTTCAGGGAGATGTAGGCTCGGGCAAAACCGTAGTTGCGGTGGCAGCGATGCTTGCCTCTGTGGATGCCGGATATCAAGCTGCAATGATGGTTCCGACCGAGGTTTTGGCCAAACAGCATTACACCAAAATAGTAAATTGGTTGTCTAGGTTAGATCTAAATGTTACTTTATTGACTAGCGCCCTAACTCCTCAAGAGAGAAAAGAAAGGTACGAAGATATCTGCGAGGGAAGATCGCATATCGTCATTGGGACACACGCTTTAATTCAAGAAGGGGTTGAATTCCAAAGGCTGGGTTTGGTAGTGATCGACGAACAACATCGTTTTGGAGTGTTGCAACGACGAACCCTGATGGACAAGGGCAGACATCCTCATACTTTAGTCATGACTGCTACTCCCATCCCGCGAACGTTGGCATTGACCGTGTACGGAGACCTTTCCATGTCCGTAATTGACGAACTGCCTCCAGGTAGGAACCCGGTTAGAACCCAATGGATAAGAAAAAATAAATTGCCCGCTCTTTACGAATTTATTAAAGCAAAATTATCCTCAGGCAATCAGGCCTATTGGGTGTGTCCTTTGATAGATGAAAGTGAATCCATAGAAGCGACTTCCGTGCAAGAACGCTATAAGTCTTTATGTCAGGAGTTTTCAAACTTCAGGGTAGGCTTGCTGCATGGTCGTTTGGAGGTTTTTGACAAGGACGAAGCTTACCAGGCCTTTGTGCGCCAGGAGATAGATTTGCTTGTGGCTACCAACGTAATAGAAGTGGGCATTGACGTGCCCAGCGCTAACATAATTGTAATAGAGGACGCATACAGATTTGGTCTGTCTCAGCTTCATCAGCTTAGAGGAAGAGTAGGACGCGGCAAAAGTCAGGGCTTTTGCTTTTTATTGGGAGAAGCTCCTACCCCTGAGGCTAGAAGGCGATTTAAGGTCTTGTGTTCTACCAATGACGGTTTTATAGTAGCTGAGGAAGATTTAAAACTGAGAGGGCCAGGTGCTTTTTGTGGAGTCAGACAGCACGGTATAACGGACTTTAAAGTCGCAGACCTCGTAAAAGATGTTGGCTTGTTGCATAAAGCCCGCACCGAAGCCCGAAATTTGACTTGCCTTGATTCCACCCTATTTCAATATCCAAATTTGAAAAAAAAGCTACTGTTGTCTTTGGGCGACGCCCTATCCCTGATCTTTACAGCATAG
>NBDJDPBK_00042	
ATGAGTGAAGTTTTGTCGGCACTTGACGTCATAAATAAAGATTTTAAGAGATCTTTGCGAGGATACGATCCTATCGAGGTGGATGACTTCTTGGATTTGGTTGCAGAGAGTTTGCACTTTTATGCAGAAAAATGTGGCGAGCAGGAGCGCAAAATTCATAACCTTGAAAGGCAGCTTGAGGATTACAGAAACTTAAGGGAGTCCCTTCAGGAAGCCCTTCTCATGGCGCAGCAAAGTGCAGATGAAAAGATAGAGGCCGCAAAAAGGGAAGCCGAAGCCATCGTCGCTGAGGCAAAAGCCAGGGCCGAAAGGATGCTCGAGGAGGCTTCGCGAGCTTTGGACAGGAATAAAGCCGAGATTGAGAGGATGAAAAAACTCAAAATATCCTTTGTTGCCGAATTTAGGGCAGTTTTGAATAAATATGCTGAAATGATAGAGGCTGAAATGACAGATGATGAAAGTTAA
>NBDJDPBK_00043	
ATGCTTGAACGACTCCTGGCACTGTTGGGCATCACAGTGCAAAAAGAGGAGAATTTGCAAGAGGAAGGCCTAGAATCATATGAAGATGTTGATCGCATCCCACAATCACGTGCCAAGCAGGCTGCATTGGTGTTTTGTAAGGGTTACATGTGTGCGGAACGAAGGGAAGATTTGGCAGAAGCTTTACATAACGGTAAGATCATTATAGTTGACTTGCGCAACGTCGATAAAGCCGAAGGACAGAGCGCCCTCGATTTCATTTGCGGTGTGGCTTATGCTATGAGAGGTGTTGTCATGAGGGTAGCGCCAGCGGTCTTTTTGGCTTCGCCTAATAGAATCCTCATCGATTTATGGGAGGAGGAAAAAGAGGTGGCCCAAAACCATGAGTGA
>NBDJDPBK_00044	
ATGGTAAGCGCAGATGTATATAATAATATCGAAATAGTGAAGTATAAAATCGCTAAAGCTGCAGCAAGCATCGGCAGAGATCCTGATCAAATAAAGATAATCGCAGCCACAAAAGGTCAACCTTTGGAAGCGATGATTCAGGCTGTAGAGACTGGATACATCGATGGAATTGGCGAAAACAGAGTCCAGGAAGCTAGAAAAAAGAAAGAAAAATGGCCTAAAAGCTTAAGCACTACTTGGCATATGATTGGTCATTTGCAACGCAATAAAGCTAAGTTTGCCGTTCAATTGTTCGATGTCATACAAAGTATCGATAGCGCTAATCTGACAGATATTTTAGAGCAGCGATTAGTGTTGTTGGGAAAGACTATGCCTGTGCTTATCGAAGTAAAGATATCTGGCGAAGCCTCGAAGTATGGCGTTGAGCCAGACCATGCCCGTGCTTTGGCGGAGCATATTTCGGGTTGTTGTCCACATTTAAAATTAATCGGATTGATGGGGATAGGTCCTTTGACGGACGAGAAAAAAAGGATAAGATCGTCTTTCGCTCTGCTTCGCCGCCTAAAGGAAGAATTGGAAGAGGATCTTGGCGTAGAGCTTCCCGAATTATCCATGGGCATGAGCGATGACTTCGAGATGGCGATCGCGGAAGGAAGCACTATGGTGCGTTTAGGTCGTGCCATATTTGGTCCTAGGGGAAATTAA
>NBDJDPBK_00045	
ATGAAAGAGAACAAAGGTTTCGCTCAAATCATTTATGCCATATGGTGTGTAGTGCTTGTCTCATTAGCGGTGTTTTTCTTTTTGGCTTGGCAAAACCATCACCGTTTTAAGCATCCTAATGTGGTTATAGCAAAGCCCGCCCTGCACGTTGATGAATTTCCCGTAGAAGGTTGGTTGTTGTGGCAGGAAGAGGCAGTTAGCTCGCCGGTAAAGGGCGTCCTTAAATTTGTTAACGGCGGAAAGGTGGCCAGAGTAGCTAAAGGCGAGGCCATTGCTGTCATAGAAGGCGATGAACGAAAGGTGGTTTGGGCGCCAAAGGCTGGTTATTTTGTTCCGGCGCTGGACGGAGAAGAAGGAAATTGGAACTTTGCCAGGGTTTGGTTGGATTACGACAATTTGCCCAAAGCGGTAAAGGCAAGGACTGTGCCACAAGGAGTTAACGTGCAAAAGGGGACACTCATCGGAAAAGTTATTCCCTTACCCCAGGCGTTACGCTGTGTCTTCTATGTGTATTTGACGCCCAAGGTGAAAGAAAATCTGCAGAAAAATTTTCTGTGGATACGACTTGATGAAATGGACGTTCCCTTTAGGGTTGAAGTGCTTGCGAAGGAAATTTTAGGATTGAAGGCAAGGGTTAACATTGCCTTGACGCCGTATTTTCCTGCTCATTTGACGATTGATCGCAAATTAAACCTCATGATATACGAAGGCAGAAGGCACGGGGTGCTCCTTCCCGAAGAAAGCGTAATTTTCAAGAAAGGCAAGCAAGGAGTGTATGTAGTCTCTAAAGGTTTGGCAGCTTTTAAGGAAATAAAAGGCATTCCCATGGAAGGCAATATGTACTTCGTAGAAGAGGGTTTGCTTCCTGGCGAGATCGTGATATTGAACGGTGATAAGGCTAGAGAGGGGAGGGTCTTTCTATGGTAA
>NBDJDPBK_00046	
ATGTCTGAACAAATGAGGCCTTCTTTTTCGCAAAATGCGATCAAGGTTTTAGAGCGTAGATATTTATTAAAAGATGAAAAAGGAAATCTCATGGAAACGCCCGAGGATATGTTATGGCGGGTGGCACGTGCCGTTGCAAAGGCCGAAAGGTCCTTTGGTGACGAAGGAGCAGAAAAAGAGTGGGCCGAAAGGTTTTTCGAAATGATGGCAAGACTTGATTTTTTGCCCAATTCTCCCACGTTGATGAATGCTGGGACACCCGCAGGGCAATTGTCGGCTTGTTTTGTCCTGCCCATCGGCGATAGCATGGAAGAGATATTTGACGCTCTTAAGTATACCGCCTTGGTTCATAAATCTGGCGGAGGGACGGGGTTTAATTTTTCGTCACTTCGTCCTTATGGTGATATTGTAAAAAGCACTAAAGGCGTCGCTTCTGGCCCTGTTTCTTTCATGGAACTTTTTGATCACACTACTGATGTAGTAAAACAAGGTGGGATGAGGCGCGGTGCCAACATGGGGATATTAAATGCTGATCATCCCGATGTGGTTAAATTCATCAAGGCTAAGGTAGAAGAAGGTAAGTTAAGAAATTTCAACATTTCGATAGGCGCCACTCAAAAGTTTATGCGAGCTATTTTAAACGACGGAGATTGGGATCTCGTAAATCCGCGAACGAGAGAAGTAGTGGATAGAATAAAGGCTCGGTATTTATTCGATCTTATCTGCGAAATGGCCTGGAAGACGGGGGATCCCGGAATGATTTTTCTAGATAAAATCGAAGCTTCAAACCCTACCCCTCATTTAGGTCCCATTATCGCCACCAATCCCTGTGGCGAGCAGCCACTTTTACCCTTCGAATCTTGTAATTTAGGAAGCATTAACTTATCAAACATGATTTCATCAAATCGAGAAATTGATTGGAATAAACTAGAACAAACTACTCGAATGGCTGTTCGTTTTTTGGATGACGTGATCGAGATAAACCAATTCCCAATAAAAGAGATTGCCGATAGGACTAAAGCTACAAGGAAAATTGGATTAGGCGTTATGGGTTGGGCTGACGTGCTTTTCAAGGCTCGCATTCCTTACGATAGCGAGGATGCATTGGAGTTCGCTCGTCAAGTGATGTGCTTTATAAGCAAAATCGGACATGAAGAAAGTTCAAAACTTGCGGAAGAAAGGGGCCCCTTCCCTGCATGGAAGGGAAGCAAGTGGGAAGAAAGCGGCCTTCTAATGAGAAACGCCACAGTTACCACCATTGCGCCCACAGGGACCATCTCGCTCATTGCCGAGGTGTCAAGTGGCATAGAACCAGTCTTTGCTCTTGCTTATAAACGAAAGGCCTTTGGTGGAAGTGCTAGCTTGACTTACGTCAATGAAATTCTGCTCGATGCCATTAAAGAAGAGGGATTATATACTGAAGAGCTGATCGAGGAGATATTGACAAAGGGGTCCCTAAGGGATTTGCATTTACCCGAAGACATAAAAAAAGTTTTTGTAACAGCGCACGACATCGTCCCTGAATGGCACGTAAGGATGCAGGCAGCTTTTCAGGAGTTTACCGATAATGCGGTGAGTAAAACCATAAACTTACCTCACGATGCTTCTATAGAGGATGTAAAAAAATCTTTTTTGTTGGCATACGAGCTTGGTTGCAAGGGAATAACAATTTTTAGGGACAGGTGCAAGGAAGACCAAGTACTCTACGTAGGTGCCAAGCAAGAAACAGGAAAAGAAAGCGATAAAATTGCCGTAATGAGCGTAGTTGAGCAAAGCTATGTTAAGCCCAAGAAACGCCCTCCTGTGCTTTCGGGAAAGACCGTTAAAATTGGGACAAGCTATGGCAATCTCTATCTTACTTTGAACTTTATCGATGGACAGCCCTTTGAAGTATTTGCTACTTTGGGGAAGTCTGGTAAAGATACGCAAGCGCATACAGAGGCTTTGGGAAGGTTAATTTCTTTGGCGCTAAGAAGTGGCATACCCATAGACGAGATAATAAAACAATTAAAAGGAATAGGAGGAAGCACTCCTTTTCTTGAAGGTGATTCCTTGATTTTGAGTTTGCCTGACGCAATAGCGAGGGGATTGGAAAAGGCTTTGGGCAAATTGGTGGAAGTGCAAGAAAGAGGAGATATGTGTCCCGTTTGTGGTGCTCCCTTAATTCACGCAGAAGGGTGTGAACGATGCATCAGTTGCGATTACTGTAAATGTGATTAG
>NBDJDPBK_00047	
GTGGAGATAAAGGCGATTATATTTGATTTTGACATGACTTTAGTTGATACGAGCCGTGCCATAGCTTATGCTATGAACCGCTTTGCCGAAATAATGGGATTACGAAAGGTCAGTTACGATGAGGTGTTGGCCACGATTGGCTTGCCCATGGAGAAATCTTTATCTGTTTTGTGGCAGGGGGCAAAGCCAGAGTGGTTGGACATCTACTCAAGGGAATGCAGACCCTTGGAATATGAGAAAATGAGACCTTTTCCTGGCGTGCCTGAAACTTTAAAAGCTTTAAGGTACATGGGATTGAAGCTTGCAATCACATCAAATAGAAGAAGTGTTAAAAAGGCCATTGACTATCTAGGTTTGGGAGAGTATTTCGATCTAGTTTTGGGATTAGAAGAGGTAAATATACCTAAGCCCGAACCCCACATCCTTTTAGAGGCAATTGAAAGCTTAGGAGTTGACCGCGACCAAGTGGCTTATGTGGGAGACACTGTTATCGATATGCTCACCGCAAAAAATGCAGGTATAGTTGGCATAGGATTGACTACCGGACCATCTAGCGAGGAGGAGCTCATGGAAGCCGGGGCTTTTCTGGTCTTGTCAAGCGTAAATGATGTACTGAAAATATTTTTAGATAACACGATTCTCCAGGCGAACGCGATGAAACTACGTGGTAAGCATGCATCGCAGGAGGGTGATCTGTAA
>NBDJDPBK_00048	
ATGAAGGTGCTTTTTTCTAACACGAGTTTTGAGCGCCTCAAGGAAATAATAGAACCTCTTTTTAGGGGTCACGAGGTTCGCTATGTCAATATCCTCGAGGACCCGAGGCCTCTTCGATGGGCTGAAGTTCTCATAAAAGGTACGGAGCCTTTTACCGCTGAAATGCTTTCTCTTGCGCAAAACTTGAAGATGGTTTGTCAATGGGGAGTTGGCGTTGAAGGCATCGACATCGGAGCTTGTTCGGCGAATGGTGTTTTCGTTTGCAACGTTCCTTCCATTAACACAGGTAATGCTGAAGGGGTTGCCGAAGTGGCCATTTTGCATATGCTGCTTTTGGCCAAAGGTTACAATAAATCGCAAGAGAATTTGCAAAGGGGCAAGATGTTTTCGCCAAGGGGCTTGACGCTTTGGCGTAAGCGAATTTCCATAGTTGGGTTGGGTAACGTCGGCATGGTCTTGGCGAGGCGCTTAAGTGCCTTTGAGGTGAACTTAGTGGGAGTGAATAGATCACGGAAGATGGAATTTGATTCTTTGCCGTTAACTCAATTTTTTAGCCTTGATGATTTAAGTGCCGCTGTAAAAGGGTGCCGATTTGTGGTTGTAACTTTGGCCTTGACTCCCGAGACCAAGGGGCTAATCGGCGAAGAAGTGCTTGAGAGCATGGACGAGAACGCCTTTTTGGTAAATGTCGCACGTGCGGACATAGTACAAAAAAGGGCCCTGGAAAGGGCTTTGAAGGAGCGCAAAATTGCCGGATGTGGATTTGACGTTTTCTGGGAGGAGCCTCCTGACCCAAGCGATTCTTTATTGAAGTTGCCCAACTTTTACGTAACGCCTCACATTGGTGGAACTAACGATGAAACCCTTAAGGGTATACCTGCTTTTATTGCAAGCAACGTGGATAGGTTGTCAAAGGGAGAACTTCCTATTTCTTGCGTCAATATTAATTCGATCCGAAAAGCCACATGA
>NBDJDPBK_00049	
GTGATATTAAAGCGAGAGTTTACCTTTGATGCCGCACATTATTTACCCGATTATCATGGCAAATGCGAGAAATTACATGGACATACCTATAGAGGGGCCATCTATATCGAAGGGGCCCCCGATGAAGAGGGCATGGTCATGGATTTTGTTGAGTTGAAGGAACTCATTCAGGAGAAAATATTATCTAAGCTGGACCATGCCTGTCTCAACGATATTATAAGACAGCCGTCGGCGGAGTACATAGCTCTTTGGATTTGGAGAGAAATTTCGCCTTTTATAAATGATGGTGTGCGTGCATTGAAGCACGTTCAAGTATGGGAAAGTCCTAAAAGCTCCGTTCTCATCGATGAAACGGACTTCAAGAACTTTTGCAACCGTTTAGAGGCTCTATCATGA
>NBDJDPBK_00050	
ATGAAGTTGGATGTAGATTTTAGGATTGGCACCTGCTCTTGGGCTGACAGGTCACTTCTTTCCAGCGAGTGGTATCCCAAGAATTGCCAAAAGGGCAGGGAAAGATTGCGGTATTATTCCTCATTTTTTGACACAGTAGAAGCAGATAGCTTCTTTTATGCCTTGCCCGATCCATCGGCAATTTATTCTTGGATAGCTGCAACGCCGCCGGAATTTTTGTTCAACGTCAAAGCGCACGCGCTTTTTACAAACCATTTTGTTTCAACGAGGAACCTGCCGCCTTGGTGCAGGGCGAAACTTGACGAAAAAACAATGCGCGTTACTTTAAAGGATCTGGATAAAAAGACTAGAAGGCAATTACTTGAAGAATATAGATCTTTGCTTTCTATCCTGAAATCGACGAATAGATTAGGTTACGTCTTATTTCAGTTTTCTCCATACACGAGGTTCGATGAGCGATGGCTTGTATACATGAAAAGGATACGCGAGATGCTTCCATCCTATCATATCGCCATAGAGGTAAGGCATGTTTCATGGTTCAGTGAAAAGGCGAAAGATAGGTTCTTGGGTTTACTGACAGAAGAAAATATGGCCTATGTGGCTGTCGATGAACCTGCGTTGTCGTGGACGATACCTAATGATTGGTATGTAACCGCTTCTTGGGGAAGCATAGTTAGATTCCACGGAAGAAATGCGGCAGGATGGAGTAAAGGGGCTACAGTTCAAGAGAAATACAAGTATAAGTATACCCTAAAAGAGTTGGAAGCGTGGAGAGACCTTGCATTGAACATGACTTTGCCCAAAAGGGTATTTATAATGTTCAATAATTGCTATAAAGATTACGCAGTTCAAAATGCCCTTTCGATGAAAAGATTGTTTGGGTTGACAAAAGATGATGCTTTGCCGCTACAAATTAGCTTGCTTGGGGCTTTAAAAGAAGCTGAAGATGACGAGATAAAAGGGAGGGAGTTGAGGTGA
>NBDJDPBK_00051	
TTGAACCAAGAAATTGACAGGGTAATGCCACATAATCTCGATGCCGAAAGGGCAGTGCTGGGATCTTGCTTGCTCGATAAAGATGCTGCTTTATATGTGGTCGAGACGTTGCGAAAAGATGATTTCTACGATGCTATGCATCAACTGTCATATGAAATTATTTCAGAGATGCTTAAAAAAGACAAAGCGGTGGATCCCCTAACCTTTATAGAGGAGGCAAAAAACCGAGGCTTCCTCGATAGATTGGGAGGGCAATCGTTCATCGCTTCTTTGATAGATACAGTTCCTACAACTGCAAACGTGGAATATCATGCTCGCATTGTAAGAGATAAGTCTGTACATAGAAAGATGATTCAAGTTGGCACTTATATTACAAAATTAGGTTACTCAGAAGAGGTGGAGTTTGAAGAAATTTTGGATGAGGCCGAAAGGGCTGTCTTCGACGTCGCAACTCGCGGTAATTTGGTAGTATTTAAAAAGATAGGAGAGATATTAAAGGCATCCTTCAAAGATTTAGAAAAACAATTTAGTCAGGGCAAGGTTGTTACCGGAATTCCTTCAGGTTATATTGACTTTGATCGGATCACGGGAGGGTTTCATCCAGGATCTTTGGCCATTCTAGCCGCTCGCCCCTCCATGGGAAAGACCGCCTTGGCCTTGAACATAGCGCAGCATGTGGCCATAGCACAGAAAACTCCCGTATTGATATTTAGCTTGGAGATGGGGGCTGAACAGCTTTTACTGCGGTTGCTCGGGTCTGAAGCCAAAGTTAACATTCATGATATGCGAACTGGGGTTTTTCCGGAGGGTGCCTGGGATGAGCTTGTTAAAGCCGCCGGCACGTTGAATGAAGCTCCGATCTACATTGACGATAGCTCTTTTCTGTCCACTTTAGATCTTCGCGCTAGGGCTAGGAGATTTAAAGCGCAATATCCAAATTTGGGACTGATAATTGTCGACTACCTTCAATTGATGAGCTTATCGAGAAGGGTGGAAAACAAGCAACAGGAAGTCGCTGAAATATCAAAATCACTAAAAGGTGTAGCAAGGGAATTAAACGTGTCTGTTCTGGCACTTTCTCAGCTGTCTCGTGCTGTTGAGCAAAGACAGGTAAAAAAACCTCAACTTGCAGATCTCAGGGATAGCGGTGCTATAGAACAAGATGCAGATTTGGTGGTTTTTCTTTACAGGAAGGGTTATTACAATGAAAACGAAAGTGACGATAATATTGCGGATCTAATAATTGCAAAACATAGAAATGGTCCCACTGGAACGGTTCAGTTGCTTTTCTTCAAGGAATATACGCGATTTGAAAATCTTGCCTCCTGGAACTTGCCTAAGTAA
>NBDJDPBK_00052	
TTGCAGGTAATTTTGAAGCAGGATGTTGATAAATTGGGAAAGAGAGGGGATCTCGTAAAGGTTGCTGATGGTTACGCGAGAAACTATTTGATACCTCGTGGTCTAGCTGAGGAAGCAACGCCCGGTAAAATTAAAAAGCTAGAGGAAATTAAAAAAGTTGAGGAGAGACGAGCGCAAAAGATGGAAGAGGAGGCGCGCGAAAAATCAAAACTACTTCAAGGCAAGCAAGTAACTATACGCGTTAGCGCAGGGGAAAAGGGAAAGTTATTTGGAAGTGTTACCAATGCCCACATCAGCGAGGCTATTTTAGAGCAGTTGGGAGTTGAAGTGGATAAAAGGCTTATAAAAATGGAAGAACCCATTAAAGAGCTGGGTCTTTATCCCATAAAGATAAAACTTCACACAAATGTTGAAGTGGAAATGAAGTTAAAAGTGGAGGCGTGA
>NBDJDPBK_00053	
ATGAAAAGTACTCGAACCATGGTAGAAACATCGTTACTAGTCGCGCTTTCTGTCGTCCTGTTTCTGGCGAGTCATTTTTTGCCGGTCATCGGAATTATAATATCTTTTTTTTGTCCCGTGCCGCTGGTAATACTAGGACTTAAGGAGCCCGTTCAAAATGCCTTTACAGGAGCCTTCGTAGCTTTTGTCCTTACAACATTTGTCCTGGGATTGTTAGGAGGGTTCTTTTTTCTTTTCGGGTTTGCCTTGATGGGTGTATCACTTGGCGTTTTGGGGAGGCGCTTTGAAAAGGTGTCCGATATTTTGTCCTATGGCTTTTTGATTTCTCTTTCTTGCAAACTTGTCCTCATGGCTTTAGTAAAATTGCTGACAGGCATGAACCCCTTCGCAATTGATCCCGACACCCTTATGGAATCTTTCAATAATGTCATGGGCGTGCTTTCTGGCAGTCATGGAGAAGCTTTTTTAGAGACAATGAGGATGCAGTTTGAGACCATGAGTAGAATAATGGTACATATCTTGCCAGCCATTTTAATGGCTGCCTCCTTTTTGGATTGCGTCATAAGTTATGTTATTAGCGAGAAAATTGCCCGAAGGTTCAGGATAGTTTTCTTGCCCGGGATGCCTCCTTTCGGCGAGTGGCGTTTTCCTAAGAGCACCTTGTTCGCTTTTTTCATTGCCCTTGTTCTTTCTTTTTTTGGCCGCAGCGGTAATAATATTGGTGTGTTATATGTAGTGGGCTTAAACTTAAGGGTTATTTCAATGATGATCTTTTTGATTCAAGGTTTGGCGACTGTTTGGTATTTATTATCGAAATTATCAAAAGATAACATGAAAAGATGGGTCGGCATTTTAGTCGTGGTAATGATTATATTTGTTCCGATCCTCTCTATGGCTGTGATAATGTTAGGTTTTTTGGACATTTTAGTGGATCTTCGGTCAAAATTTTGGAGGTGA
>NBDJDPBK_00054	
ATGGCGGAGTTTAGACGTCGAAGACGTCGTCCTAAGGTGTGCAGTTTTTGTGCGAATAAGATAGAATACGTGGATTACAAAAACGTTGAACAGCTTAAGAAATTTTTGACCGAGAGGGGAAAGATTTTGCCCCATAGGGTGACGGGAAACTGTGCCAAACACCAGAGACAACTTGCTAGGGCCATTAAAAGGGCCAGGTTCATGGCGCTTTTGCCGTTCACGGTAGAGTAG
>NBDJDPBK_00055	
ATGGCGCGAGGATACAATAGAATAATACTGATGGGGAACCTTGCTCGCGATCCCGAGATAAGGTATACTGCCTCCAAACAGGCAGTGGCAAGGCTCACTGTAGCTGTGGGACGCAGTTGGAGAGATCACGATGGCAATCAGCAGGAGCGTACCGACTTCATCCCCGTAGTCGTGTGGGGCAATCAAGCTGAAAATTGCGAGAAGTATTTGCATAAAGGGCGTCCTGTATTAGTTGAGGGAAGGTTACAGGTTAGAAGCTATGAAACTAAAGTCGGCGAGAGGCGATGGGTCACGGAGGTTGTGGCGCAAAACGTCATCTTTTTAAGCGGTGGATCTCGCGAATCGCAAGATTATAGGGCATTTCCGGAGCCTGCATCGACCATTGGAAGCTTAAGGGATGAATTCCCCGATGAATTTCCCACGGATATATCTGAGATGGAAGATGAAGGGGAAGAGGCTGATATCCCATTTTAG
>NBDJDPBK_00056	
ATGCGACCCTATGAGTTGATGGTGCTTATTCATCCCGATACTGAGGAAGTAAAAGTTCAGGTCGATGAAATTTCTGAGATTATCAAAAGCTTAGGAGGAGAATTTCTCAAGGCTGATATCTGGGGAAAAAGAAGACTGGCATACCCTATTAACAAGCAAATAGAAGGGTATTACGCCTTGCTCGATTTCAACTTGGAGCCTTCCTATATAGGCGAGGTGGACCGGTTATTGAAGTTGCGCGATTCTGTTTTGAGGCATTTGATAGTACGTCTTGATGAGAAGTAG
>NBDJDPBK_00057	
ATGCCGAGGCTAAGGTGGATAGTCATATCGCTTTTTTCAATAATAGTGTTTTTAATGTTATTCAATGGCTATATCCGAGAGGTGAAAAAGCTAAACGAACTCTCGAATTGTATCGATGAACGGGTTCGAATTTTGGTCCAATTAAGATTAGATATTGAGGATAAAAGCGAAAAGATAGCTTACTATAATACGGCTGAGGGAATAGCCAGGTTGGCGCGCCAGGAATTTAACCTTGTCCTACCGGGCGAGAAGATCTATATTTTGGAGTACTATACGCCTGAGGAAAACAAAGAATGA
>NBDJDPBK_00058	
GTGATGATTGACATGGAATCTCATATAAAAGATCTTTTATCGGATGCCATAAATTCGGCTGTAAGGAACAAAGACTTGGTTTTTCCGGAAGGACTTGAGATAATTCTCGAAAGACCTCGTCGAGAAGGTCAAGGCGATTATGCTACTAACGTGGCAATGTTGATAGCTCGTCACTGGGGTATGAAGCCAAGGGATGCAGCTGAGATCATAAAGGCGCATTTAGGGCAAAGCGAGTATGTAGAAAAGGTAGAGGTAGCAGGACCGGGCTTTATAAATTTCTTCCTATCCGATGCGTGGCTAACGGGTGTCATCAAAGATATCCTTGCAAAAGGTCCTGATTATGGAAAGTCCAACATTGGCAGGGGTAAAAAAGCCCAAGTAGAGTTTGTGAGCGCTAACCCCACGGGACCTTTACACATAGGTCACGGTAGGGGTGCTGCGGTTGGTGATGCAACGGCGAGCATATTGTCCTTTGCCGGGTGGTACGTGGAAAGGGAATATTACATTAATGACGTAGGACTCCAAACCAAGATCTTGGGCAGATCCGTTCAATCGCGATATTTTGAGTTGCTAGGAAAGCCAGAGCATGCGCCTTTTCCCGAGGATGGCTATAAAGGTGACTATATCTACGAAATTGCTGAAGAGATCATTGCAGAAGAAGGAGATAAATTTTTTAGCCTTCCTACTGAAGAGACCCTTGATTACTTTAGAGATTACGCCCTAGAGGTTATATTAAATGAAATTAAAAAGGATTTGGAAGATTTTCGCGTTAACTTTGACGTATGGTTTTCCGAAAAATCCTTACATGAGCGGGGTCTCATCGATGAAATGGTGGATTTTTTAAAAAGAAGAGGGCTTGCTTACGAAAAGGATGGAGCTCTATGGTATAAATCGACGTTGTTTGGTGACGAAAAAGATAGGGTATTGATTAAATCTAACGGGGAACCTACCTACTTTGCATCCGATGTGGCATATCATAAGGATAAATTCGATAGGGGTTTTGATCTCGTCATAGATGTATGGGGCGCCGATCATCATGGATACGTGCCTCGCATGAAGGCGGCCGTTCAGGCGCTTGGCAAGTCTCCCGATGCCTTGCAAATCCTTCTTATACAATTTGTTAGTTTGATCAAGGGCGGGAAGTTGGTGCCCATGTCAACGAGAGCCGGGCAGTTTGTTACCTTGAGAGAAATGATGGACGAAGTAGGCGTAGACGCGATGCGGTATTTCTTCTTAATGAGGAAGTGCGATTCTCACCTGGATTTCGATATAGATCTTGCTAAGAGCGCGTCAACCGATAACCCTGTATATTATGTACAATATGCTAGTGCAAGGATACACAGCATATTCAAGGAGGCAGCTTCCAGGGGTGTTGCTGTAGTTGATCCCGAAAAGGTTGAACTTTCCATGCTTAGTACTGAAGAAGAGAAGGCACTTATAAAGTGTCTAGCCAGATTTCCTGAAGAGATAAAAAAGGCGGCAAACGATCTCGCTCCTCACATACTCATATACTACGTGTACGATTTGGCCAAGGCCTTTCATTCTTTCTACAACGCTAACAGGGTTTTGGGGGAGGAAAACTCTTTGACTAACGCAAGGTTGACTTTAGTCCGTGCTGTTAAGGTGGTCTTACTTAACATATTGCATTTACTGAAAATAAACGCCCCAGAAGTGATGTAA
>NBDJDPBK_00059	
ATGCAAAGGGTGGGAAACTTCAAGGGGGGATCGTTTCTTAAGGCCGCTGTTTTGCCTTTTGTTGCCTGTCTTTTGTTGCTTTTAGGGATATCTTCAGTTTTTGCCGAGGAAGAAGATACTTTGGCGCTGATACGAAAGTACGTTCAGCAATCGCCTCCCTTGACCGCATATGGGAAAAATGTTAAGGCAATGGTATGGCATAGAAGTCATACATATAAAATGCTTGCCGATGGCACTTTGGTTAAAACTTCAAGGTGGCTTATATACTCGGAATCGCCTTTGCCAGAAAGTTGGGGCAAGTGGATAATTCCCTTTGTCGGCGACGAAGGGGTAGAGCTTAAAGAAGCCGCGATTTATGATCCAATAGACTTTAAACTGATCAAGACTCTTTCTCCTATTACGGTTGATCATCGAGGCTTATCGTGGCTTGAAATCGATGTTCCTCCTATGAATATTCCTCACGTTTTTTCGCTTTGCTACCTGAAAGAATTTCCCGGCAGATGGAATGTTGATGACGTGGTCCCCATAGATCTAGACCTTCCTCAATGGAGAACTATTGTAAGCGTGAGCGTGCCACATGATTCTTCGCTTGTTTGGGCTACTACCAAGAACAACCATATGGCTCCCGGCCTCGTGCAAGGTGTAGAGGATACCTATCTATGGGAATTTGTAAACCGATTTCCCGCAAGCGAATTTGCCTTGGAAGTAGAAAATAGCAATTTGCTGTCATTTAGCATGCGAAACGGTTGGCTCAATGCGATAAAGCCGTTAGAAGACTGGGCAAATAGCCTTAAAACTGTAATGCACGAGGACGTAAAGAAAATTCTGGAGAAGAAAGACAAATCGAAAAGTGGCCTAGAAATTTTGCAGTGGGCTAAAAATAAGCAGCTACTCCTGGGCAGCTCTAGTATTTGGAAGATAAGAAGAAGCGCTGAAGAGATACCTAAGGAGGGGCCATGGACTTTGTGGGAAAGAAATGTCTTGCTGGCTCATTGGCTTTCTTTGGCGGGATGGGATGTGCGGATCAACTGGTTGCCCCTCTTTGTACCGAACAAAAACGAGAATGTCCCCGGCACCCCGCATATGATTTCACGACCAATATTTGAGGCAAGATCACCTGGTAGCGGTTCTTACAAGTTCTATGATTTTGGTGGATCTTTGAGGGAAGAAACAGGCCTTATGCCCGATGCTTTATGGGGAAAAACAGTCTGCTTATACGATGGAATGGACGTAAAGCTCAAGCAGTTGGATCGTGGGAACATCGCCGATCATCGATTAAGGGCGAGATGGAATTTAGAACTAGCCGATACTGGAGAAGTACAAGGAACCCTTGAATTAATGTTAAGCGGAGGATGGCCTTACGTTATATTTGGTTGCCAAGGTTATTCTTTGGACATGTCGTCTATTACCCATCTTTATCCCCCCCAAGTGGATGTAAAGTGGAAAGAAGGGGAAGTCTTAGAAAAACCAAACGGGTTAACCATCATATATCCTGTTACAGGGATGTTGGGAATCACAAGCGGTAACCAAATGCTTTTGATGTTGCCATCGATTTCGTTTGATAGTTTAAGGGCTTTAAGAGGGCTCGATGTTGGAGCAAAATTACGCTTTCCCTTTTTATTAGAAGGGTTCGTGACAATCAAATTGCCTTCAGGATATGAAGCCTTTTCGCTGCCTTACCTGTCATCTAAATCGGATGGAAAAATACGGTGGGAACAATCTATTGACGAGAAAAGTCGTGGTAGAATTGTTGATGCAAGGTGGCGCTTCTTGGTGGAGGAATCCTCTTTGGAAGAAGAGGCACTCTCTACTTTGCACGCAGGCCTTAAAGTGTTGCAACAATGGAGCAATAGAACTGTTCCCATTCGCAGAAGATGA
>NBDJDPBK_00060	
GTGTTTTATGGGGTGAAAGGTATGTTTGATGGGTTAAAAAAGATTTTGGGATTAGATGCAAATGAAAGAACGTTAAAAAGATATACCGAGATTGTAAATGAAGTTAATGCCTTGGAAGATGGCATTGCTGTTTTAAGTGACGAGGACTTGGCAAGAGAAATCCAGAGAATACGCCATGAAGTCATCGAAAACGGACAGTCCTTGGATGAAGTTATGTGCGAAGTATTTGCCATAGTGAGAGAAGCCGCGAAGCGGAGCTTGGGCATGCGCCATTTTGACGTGCAAGTCATGGGTGCCATAGCTTTACACGAGGGGAAAATTGCAGAAATGAAGACAGGGGAGGGGAAAACCCTAGTTGCTACGATGCCTGTCGTCCTGAATGCTTTGACTGGAAAGGGCGTACACGTAGTAACGGTGAATGATTATTTGGCTAAACGTGATGCCGAGTGGATGGGAAAGGTTTACCGCTTTTTAGGTTTATCTGTAGGCGTGATCTATCCCTTCATGAGCATCGATGAAAGAAAAAAGGCCTATGAGGCCGACGTCACTTATGGCACTAATAGCGAATTTGGTTTTGACTATTTAAGGGACAACATGATTATTTCACCCACGCAGTTGGTGCAAAGGGGCCATCATTACGCAATAGTTGACGAAGTTGATTCCATTTTGATCGATGAAGCTCGAACTCCACTTATAATATCTGGTCCATCTGAGGAATCGGTTGAACCTTATAAGCTTGCTGATAAAATTGCGAGATCTCTGATTTTAAATGAGGACTTTGAGATAGAGGAAAAGGAAAAAAATGTTGCTTTGACCGAGGCTGGAATAAGGCATTGTGAAAAGATACTAGGGATTGATGATATCTATGCAGAGGTTGAAACCTCTGAATTGCTTCATAAAATAGTGCAAGCACTTAAGGCAAGACATCTATTTAAACGAGATGTGGATTATGTTGTAAAAGATGGAGAGGTAATAATAGTAGACGAATTTACGGGTAGATTAATGTACGGACGCCGATATTCCGATGGATTGCATCAAGCAATCGAGGCTAAAGAAGGTGTTACCATTGGCAAGGAAAATCAAACCCTTGCCACCATCACTTTGCAAAATTACTTTAGGATGTACGATAAGTTGGCGGGCATGACTGGTACTGCCGCTACCGAGGCAGAGGAGTTTAAGGAGATATATGGATTGGAAGTGGTGGTTATCCCAACCCATAAGCCGATGATCCGTTGTGATTACCCTGACGTAATTTATAGGACAAAACGGGAAAAGTTTGCGTCTGTGGCGGATGAAATAAAGAAATGCCATGAAAGTCAACAACCGGCATTGGTGGGGACCACTTCAATAGAAGATTCCGAAAAGTTAAGCAGGCTTCTCTCTGCACGCCATATACCACATCAAGTCTTAAATGCAAAATATCATGAAAAGGAAGCGAAGATAATTGCCCAAGCAGGACGCGTAGGCGCTGTGACGGTGGCCACCAACATGGCAGGAAGGGGTACCGATATATTGCTTGGTGGCAACCCGGAATTTCTTGCACTGGAGGAAGCACAAAAAAAAGGCATTGACATAGAGCAAGACAAAGAGGCCTACGAAGCTATCTTAAAAGAATTTAAGAGATTATGCGACAAGGAACACGAAAAAGTAGTCTCTTTGGGCGGTCTTCACGTTGTAGGCACTGAAAGGCACGAGTCCCGAAGGATCGATAATCAGCTAAGAGGACGTAGCGGTCGTCAGGGGGATCCGGGCTCATCCAGGTTTTATCTTTCCTTGGAAGATGATTTGCTTCGCCTATTTGGGTCAGATAAGATACAAGGCATTATGGAAAAGCTGGGAATGAAGGAAGGGGAGTCCATAGATCATCCCCTTTTAAGCAAAGCCATAGAATCAGCTCAGAAAAAGGTTGAGCAATATCATTTCGACATAAGGAAGCAATTACTGCAATACGATAGCGTGATGAATCAACAGAGAACAGCTATTTATGAGGAAAGAAAGAACATCCTTTTAGCCGAGGATTTGATCGAACACACTTGGCAGATTATAACGGACGCTTTGAACGGGATACTAGAGGCGTATTTCCCTGACGATAAAGAAGCGGATCCCAGGGGTGCATTTTTAAAGGTCAAGACCATATTCGGCGCTAAAATTGCTGAATGCTTGTCCAAGGCGGACGATCGCTCACTTTTACCCGATGCACGAGAAAAGATGATAGCGCTTTTGAGAGAAGGATTTGACGCAAAGCTCAAGGAATTGGGACCGGAAGCGGCGAACGGGATATTCAAAATGATTTTGTTGCGCGTTATTGACGTCCATTGGAAAGAACACTTGCTCGCTATGGATGAGCTGCGCAGGGGTATCGGGCTGAGGGCGTTAGGACAGAAGGACCCCTTGTTAGAGTATCAATTTGAATCCTACAATCTATTTCAGCAGATGTTGGGAAGCATTCGCGAAGGCGTAGCGAGGTTAGCTTTAAGGGTCTCTGTTGTGCCCGAGGAGAGCAGGCCTCTTGCTTCCTTGCGAGAAGGTAGGGACATTGCCTTAGTCGCTTCTGCCCGCGAGCACGGCTCTGACAAAAAGGCGGAACCCAGCCATACCCCGAGACGAGTTCATAAAGTTGGGCGTAATGCGCCTTGCCCCTGCGGAAGCGGAAAAAAGTACAAATACTGCTGCGGAGGGGATGCGTAA
>NBDJDPBK_00061	
TTGGCGGAAAATATAACAGATCTTTTGGATTCCCTGAGAGGGGATATGGTTCAGCTGCTTTGTGATTTGGTGTCGGTGTCTGCAATTTCCCCCAAAAGCGGCGGCAGGGGGGAGGCAGAGAAAGCGGCCTTCTTAAGCCAATATATCAGGAAATTAGGGCTCGGACACCCGGAGCGTTTTGATGCAAGTGATCCCAGGGCGGAAGGAGGTTTGAGGCCAAACATTGTGGTTCGGATACCGGGCAGCTCAACTCAACGCCTTTGGATAGTCACACACATGGACGTGGTGCCAGAAGGGGATAGGTCCTTATGGGAAACGGATCCCTTTTCCCCAGTGGTTAAAGAAGGCAAGGTATATGGCCGCGGGGCCAATGACAACGGGCAGGAAATCGTCGCCTCTATTTTTGCCGCCTATGCCCTTAAAAAGCTAGATTTAACGCCCGCTAGGGAGATATGTCTTTGTTTTGTAGCTGACGAAGAAACGGGAAGCTTTTACGGCATTCAATATCTTTTAAGAAACGGTCTGTTTTCAACGCAAGATTTGGTAGTAGTGCCTGATGGTGGAACTGAAAGAGGAGACTTTATTGAAATTGCCGAGAAGTCGATCTTGTGGTTTAATGTTCAGGTCTTCGGCAAACAGGTTCATGCAAGCAAGCCCAATGAGGGATTAAATGCCTGCAGGATAGCAAACGAGCTTTCGGTAGATTTAGACCGGGCGTTACATTCTGCCTTTCCCGATAAAGATGACATTTTTATACCTCCCCTTTCAACCTTTGAGCCCACAAAAAGGGAGCCCAACGTCGCCAATATTAACACAGTTCCTGGAAAAGAAGTTTTTGCCTTTGATTGTCGCATTCTCCCAGGTGTGGCTTTAGATGATGTGCTAGAAGTTATCGATGAAATATGCAGACGCAAAGCAAATGAAAGCGGAGCGCTTATAGAATACGAAATTTTACAAAGAAATGACGCTGCGCCTCCTACAAATGCCGATGCACCAGTCGTACGTTTGTTGAAAAAAACTATCAAAGAAGTTTTAGGAGTGGACCCCGTCATTGGTGGTATTGGCGGAGGCACTTGTGCGGCATTTTTTAGAGCTCGAGAAATTCCAGCAGCTGTATGGGCTCAGGAAGCCGATACAGCTCATATGCCAAACGAGTACGCAGTAATAGAACATATGGTAAATGAGGCAAAAGTCTTTGCTCATCTTATGCTCAAAAGCCTATAA
>NBDJDPBK_00062	
GTGTGTAATGAACCTATTTGCGACGAGAAGTCATCAAAGGAGGGCGCAACTAAGATGGGTAGCATGAATCTTCCTAATGCATTGAGCCTCTCGAGAGTCTTTTTGGTTCCACTGATGCTGGTGTTTTTAAGCATAGGGATAAAGCATGGCGACGTACTGGCGGGAATTGTGTTTATCATAGCTGCATTTACCGACATGGCCGATGGATATATCGCAAGAAAGCACGGCATGGTCACCAATTTAGGCAAATTCATAGATCCTTTGGCGGATAAGATTCTGGTTACGGCTGCTTTGGTTGCCCTGGTGGAGCTTCAAAGGTTGCCAGCCTGGATAGTGGTCGTCATCGTTTCAAGGGAGTTCATCGTAACGGGATTGCGAATGTTAGCGGCTGCTGAAGGCGAGGTAATCGCAGCATCCAAGGGCGGTAAAGCCAAAACAGTTAGCCAAATCATTGCCATCTTTATGATGATGTTCGAGATTTCCGGGGGCATGGTCATGATGTGGATCGCCATGATTTTAACGATTTGGTCTGGGATGGACTACTTGATAAAGGGCAAAGAGTTTCTTGTAAAGTGA
>NBDJDPBK_00063	
ATGTTAATAGTTAAAGACCTTCACGTTTATTACGGAGGCATTCACGCCATAAAGGGCATTTCCATTGAAGTGGCAGATGGAGCCATCGTCACATTGATTGGAGCGAACGGAGCTGGCAAAAGTAGTACTTTAAGATCCATAGCCGGTTTGATTAAACAGAAAAGCGGGAGCATAACTTTCAATGACGTGGATATTTCGAAACTGTCTCCCGAAAAAATCGTAGAAAGCGGAATTGTATTGGTCCCTGAGGGTAGAAAGATTTTCCCAAACCTCACTGTCATGGAGAACTTGATGCTCGGTGCATATCTAAGAAAAGATGACGAGGGAATAAAAAGGGATTTGGAGCAAGTTTTTGAGCTTTTTCCGCGGTTGAAGGAAAGGTCGTGGCAGAAAGGGGGAACTTTATCTGGAGGCGAGCAGCAGATGCTCGCTCTTGGCAGGGCACTTATGAGTGATCCGAAACTTATAATGATGGATGAACCATCTTTGGGACTTGCGCCAATCTTGGTAAAAGAAGTATTTGATATAATAAAGAAGATAAACGCACAAGGAAAGACCATACTTCTCGTCGAGCAGAACGCTTTTGCTGCCCTTAACCTTACTCATTATGCTTACGTCTTAGAAGTGGGCGAGATCGTCCTTGAAGGTTCGGGAGAAGAGTTGATAAGAAATCCGCAGGTGAGGGAGGCTTATCTCGGTGTGTAA
>NBDJDPBK_00064	
ATGACATTTTTGGCTACCTGGGGAGGTTTAAAGGACATGAATGATTCCATTGGTTCTACCTTGAAGTTGGAAGGTCTAACTATGAAATTCGGTGGGTTGACGGCCGTCAATGATCTTTCCCTTGAGGTCCCTAAAGGCAGCATAGTAGGTCTCATAGGGCCAAATGGTGCTGGAAAGACTACGGTTTTCAATGTGATAACCGGGTTTTATCAACCCACTGCTGGCAAGATCCTATTTAGGGGAATGGATATATCTGGCAAACAACCCCATGAGGTGTGTTCCTTAGGAATCGCACGTACTTTTCAAAACATCAGGTTGTTTGTCAACGAGACGGTGCTTCAAAACGTGATGGTAGCTTGCAACGTAAGGATGCCCGTAAAGTGGTGGGAGCCGCCGTTATTGCTGCCCTCCACCCTTAAAAAAGAGCGCATGATTAAAGACAAAGCCATGGATTTATTGCGTAAGGTTGGGCTAGAGCACCTGGCCGACGAAGTGGCAACCTCCCTTCCTTACGGTCAACAAAGGCGTTTGGAAATAGCACGTGCCATGGCAACTGACCCGGAAATACTCTTGCTGGATGAGCCGGCTGCGGGGATGAACCCAAAAGAAACCCATGAACTTATGGAGTTTATCAAAGAGATTAGGGATCTTTTTGGTTTAACTATCATGCTCATAGAGCATGATATGCGTGTGGTGATGGGGATATGCGAGCATATATGGGTCTTAGATTATGGCATTTTAATTGCGGAAGGTCCTCCTTCCTTTATTCAATCCAACGAAAGGGTTATTGAAGCTTATTTGGGAGAGGAGTACGCTCGTTATGTTAATAGTTAA
>NBDJDPBK_00065	
ATGTCATTATCGCGTAACTATATATTAAATCTTTTAGCCGTTGCGGTGTTTGGCCTATTTTTGTGGTGGGCCGAGGGACATCTTTCCGGATATCAGATTCAAATTATAAATTTAATAGCTATAAATACAATATTAGCTTTAGGCCTTAATTTGATCTATGGATTCGGAGGCATGTTTTCTTTAGGGCACGCGGGCTTTATGGCCATAGGAGCCTACACATGTGCACTTTTAATATTACCGCCACTGCAAAAGGAGATGATTTTCATATTACAACCCCTAAGGTGGCCTTTTTCGGTATTGCAAGCGCCCTTTTTGGCTGCAGTTCTTTTGGGAGGTGCCATAGCTGCGATCTTTGCAGTATTGATTGGGATCCCCATTCTTAGGCTTGGTGGTGATTATCTTGGAATAGCTACCATGGGTTTCGCTGAGATAGTTAGAGTAGTGGCTAATAACATTCCAAGCATAACAAATGGAGCCTTGGGTTTGAAGGGAATTCCGTCTTACGCAAATCTATGGTGGAATTATGGTTTTCTTTTCGTCGGGCTCTATGCCATGATTAGATTAGTTAACAGTAATTATGGTAATGCGCTGAAGGCAATAAGGGATGACGAAATGGCTGCGAAAGCCATGGGAATCGACGTTTTTAGATATAAGATCGAAGCTTTTGCCATGGGCTCCTTCCTTGCGGGTGTCGGCGGAGCATTACAGGCAAGTTTTATAACCACCATAGATCCCAAAATGTACATGTTTACCTTAACCTTTAATGTCCTCATGATGGTGGTAGCTGGAGGGCTTGGATCCATAACAGGCACATGCATAGCAAGTGCTGTAATTACTATATTGTTGGAGTGGCTTAGGATAGTTGAAAGTCCTATGACTTTAGGCCCTATCCATATCCCTGGGATACCCGGCATGAGGATGGTCATCTTCTCGCTAGCCTTGATATTCATAATACTTTTCAGGCGCGAAGGCATAATGGGCATGAGGGAGCTGACGTGGGATGACATTTTTGGCTACCTGGGGAGGTTTAAAGGACATGAATGA
>NBDJDPBK_00066	
ATGTCGTATCAGATGTTTATACAACATTTTCTGAACGCGATTACCTTGGGAAGTTTGTATGCCTTGATCGCCATAGGCTATTCGATGGTATATGGAATATTGAGGTTGATAAATTTCGCCCATGGCGAAATTTTCATGTTGGGAGCCTATTTCGTCTTCTGGGGGACAACTCTTTTCCATCTGCCATGGGTGGCAGCCGTTCCGGTTGCCATAATAGCCACGGCCTTTTGTGGGGTTTTGGTGGACAGGTGCGCCTATAAACCCTTAAGGGATGCTCCGAGGATTTCTGCCCTGATTAGCGCTATAGGTGTTTCCTTTTTCTTGCAAAACTTTGCCATCGTAGTGTTCTCGGCCATACCACGTCCAGTTTATCGCCCCGACTGGTTGGTAACGCCTTTATTTGTGCATGGCGTTCATTTTTTGCCTCTAACTCTTGTTGTGCCATTAATATCCTTCGTTTTGATGTTAGTGGTTCTTTACGTGGTTTATAAGACTAAACCAGGACTTGCCATGCGGGCGATTTCCAAGGATATCGAGACGAGTCGTTTAATGGGTGTCTCGGTAGACCAAATTATAGCCATAACCTTCATGATTGGTTCGGCCCTGGCTGCAGCTTCGGGCATCATGTGGTCTTTAAGATATCCTCAGGTTCATCCCATGATGGGAATGATTCCCGGATTTAAGGCCTTCATCGCCGCAGTTGTTGGAGGCATAGGTTCTATTCAGGGAGCTGTGATTGGGGGCATGTTCCTTGGCTTCATTGAAATAATGATAGTGGCTTTTTTCCCTAATTTATCAGGGTTCAAAGATGCTTTTGCCTTTATCCTTCTCATTTTCTTGTTGCTTTTAAGACCAACCGGCATTATGGGAGAACGATTGGAGGAGAAGGTATAA
>NBDJDPBK_00067	
ATGAAAAGATTTATGCGGTTTCTTTTTTTTGCCGGGTTAATTTTGGCGGTTTGTGGGATAACGGCTTATGCTGCCGAAGAGGTGATTAAGATCGGTGTTTATGAGCCACTCACAGGCCAAAACGCCTTCGGTGGTCAGCTAACCGTTGAAGGAATACAGCTTGCCCACGAACAAATTCCCAAAGTACTGGGCAAAAAGGTTGAATTAGTGATTGTGGATAACAAATCCGATAAAGTTGAAGCAGCGAACGCCGTTAAACGCTTAATTGAAAGGGATAAAGTTGTTGCAATCATCGGAAGCTATGGATCCTCGCTATGTATGGCCGGAGGTGAGGTGGCTGAGCAATACGGCATACCTTGTATTACCGACTCAGCGACTAATCCTTTGGTTACGCAGGGTAAAAAATATTATTTCCGTATGTGTTTCATCGATCCCTTCCAAGGTGCAGCCGCTGCTAGATATGCCTACGAACAGCTAGGTGTTAGGAAGGCTGCAATATTGAAGGACGTAGCGCAGGACTACTGCGTTGGGTTGGCGGCTTTCTTTAAGAAGGCCTTCTTGGACCTTGGGGGCGATGTGGTAGCCGACCTCAACTATCAATCAGGCGATCAAGACTTTACTGCACAATTGACCGAAATTATAAGCAAAGACGCTGAACTTCTTTATATCCCTTCCTACTTCGCCGAGGGGGCAATAATCATGAAGCAAGCCCGTGAATTGGGTGGAAAGTTCCATATCATGGGCGGAGATGCAATGGATAATCCCGACATGATCAAAATAGGCGGGGAGGCAGTAGAGGGCTTCATCTACACAACATTCCCCTATGCGCCAGAGATGCCTGATATGAACCCCATTGCACAGGAATTCACCAAAGCCTTTCGGGAGAAGTTCAAAAAAGAACCTAATGCGAATGCTGCCCTTGGATATGACTGCTATATGTTGCTCATTGATTGCATAAAGAGGGCCGGAAAGGCAGATCCTGAAGCCATCAGGGAGCAGCTTGCCGCGACGAAGGATTGGGTTGGAGTAACTGGCCCCACGACTATCGATGAAAACCACAATGCTATCAAATCTGTGGGAATTAAGATGGTTAAAGAAGGAAAACAGATCTACGTTGCTACCGTACCTCCTGAAGGCGGGAAGTAA
>NBDJDPBK_00068	
ATGTCATCTAAAATGAAGTTCGTGGAGGAGGAGCTTAAGCGCCTTAAGGACGAGGGATTGTACGTCCATATAAGGGTCCTTGAAAGCCCTCAAGGTCCATGGGTACAAATAGAGGGAAGACAAGTTTTAAACTTGTGTTCAAATAATTACCTAGGGCTTTGCAATGATCCCAGGTTATGCGAAAAGGCCAAAGAATACATCGATAAATTCGGTGTTGGACCGGGCGCCGTTCGCACTATCGCTGGTACGATGTCAATACACGTAGAGTTAGAGAAAAAATTGGCGGCCTTTAAGGGTGCCGAAGCTGCCCTCGTTGTACAATCCGGCTTTTGCGCCAACTTGTCGGCGATTCCACCGCTAGTTGAAAGAGGCGATCTCATATTCAGCGATGAGTTGAATCACGCCTCGATAATTGACGGTTGCAGGTTGAGCAGGGCTGAGATAGTAAGATATGCCCACTGTGACGTGGTTGACCTCGAGGCTAAGCTGAAAGAATATGTAGATAAAGATTGCAGGAAGCTCATAGTCACCGATGGGGTCTTTTCTATGGATGGGGACATAGCTCCTTTGCCTGATATAGTGGAATTGGCGGATCGGTATGGTGCCATGGTCATGGTCGATGATGCCCACGGCGAAGGTGTTTTAGGTCGTGGAGGAAGGGGAATTGTTGATCATTTCGGTTTGGGCGAAAAAGTTGACATTGAAGTTGGCACTTTATCCAAGGCTTTTGGTGTTGTCGGAGGATTTGTTGCAGGAAGCAAAGAGTTGATCGAGTTTTTGCGTCAAAAAGCTCGCCCTAACTTGTTTAGCAGCGCTCTAACTGTTCCTGACGTTGCTGCCAATATCGCGGCTGTGGATATCTTGGAAGAAAGTGACGATTTAGTGAAAAAGCTTTGGGAAAATGGCAACTACCTCAAGAAGTCCTTGAAGGAGAAAGGGTTTGACATCGGTAGGTCTCAAACACCCATCACTCCGATAATGGTTGGTGATGCGAATAAAGCAAAGGAGTTTAGTTTGAAATTGTTTGAGGAGGGAATATTTATACAATCCATCGCCTATCCGACCGTTCCCTTAGGCAGCGCCAGGTTGAGGACCATGGTTTCAGCGGCACATTCTAAGGAGGATCTGGACTTTGCTGTCGACAAATTTTCTAAAGTAGGAAGGTCCTTGGGCATTATTTGA
>NBDJDPBK_00069	
ATGGAGTTTATGAGGCCTGATATTAAAGGCATAGGAGGCTATATTCCTTCGTCATTCATAGACTGGGAGGGACATGTGTCGGCTGTTTTGTTTTTTAGGGGGTGTAATTTTAGATGCCCCTTTTGTCATAATGGTTCAATGGTAATGGGGCAGTTGCCTGATTTAAACGAGGAGCTCATTGTGGAGCACATTAGATCGAGGAAAGATTTCTTGGACGGGGTTGTCATAAGTGGCGGTGAACCTACGCTGGATCCCCATCGTTTGAAGATGTTATTGTCACGCTTTAAGGATATGGGCTTGCCCATAAAGCTAGATACGAATGGCAGCAACCCCATAGTCATTGAAGAATTGCTGTCAAGGAGACTTGTCGATGCTATCGCCATGGATGTAAAGGCGCCTTGGGGAAAATATGATCTTTTGTGCGGTTGTACCGTCGATACAAATCTGCTGCAAAGATCCCTGTCTTTGTTATTGCATCTTGACCTCGAAGTCGAAATTCGAACGACCTTCGTCCCAGCTTTAATGAATTATGATGACCTTTCTATAATTCAAAGCTATTTAGTCGAAAACGTCCGTTGGGTGATACAGTGTTTTAGGCCTGGAAATGCCATGGATGAAACTTTGAAGAGAACAAAGGAGCCTGAACGTGAGGTTTTGCGTGAGAAGTTTCCCAGTGCTATCATTAGATAG
>NBDJDPBK_00070	
ATGGCTTCGTCTATGAAGTTTGACCGTTTTTGCGATGAGGAAATGAGCATACAGCAATTTTTGTTCAACAGGCCAGAATCAACGGATCTTGCCTTGATGGTGGAGACTCATTCCAAGGAGGAACGCAGTCCATGGGACGCCGCTAAAATAAAGGATGCCCTCATCAGAGAGGCTGGGGTCGATCCAGAAACGGCCCTTTCGATTGCCGTAGAAATTGAGGAAGAGGTGATTCGCCGCGGCAAGGACAGGCTAACCACTTCGATAATAAGAGAAATGGCTAACACCAAACTTTTTCAAAGGGGGTTGGATGCTTATCTTGTCGATCATTCCAGGGTAGGTATACCTGTTTATGATCTTGAGACTTTGATGTTTTCTCCAAATAAAGAAAATAGCAATACATCTTACAACCCGGAATCCGTTAATTTGACGATAGCCGAGATGATCATAAAAGATTACGCCTTGAGTAAGCTCTTTTCCCGCGATGTCGCACGCGCACATCTAGATGGCGACATTCACCTTCACGACCTTGGGATGGTAATAAGGCCCTACTGCAGCGGACAGAGCCCCGCATATGTGGCTAGGTTTGGGCTAAACTTGCCTTCCATAACGAGCGTCTCATCCCCGGCCAAACATCCGGATGTGCTTTTGGCCCATTTACTCAAGATGACTTCGGTGTTGCAGAATAACTTTGCCGGGGCCATCGGTTGGGATGCCATTAACATGTTTTTCGCTCCCTATCTTGAGGGTTGCAGCGATCGCGATCTACGTCAATTGGCCCAGATGTTGATATTTGAATTTAATCAATTAGCTGGTGGCAGGGGAGGGCAAGTAGCCTTCACGGACATAAACTTGTACTATGAAATTCCAAAGCACTTCCGCCATGTGCCAGCCATTGGCCCTGGTGGTAAGTTAAGTGGCAAGACTTATGGAGATTACAGTTTAACCTCAAAACGTTTTTTGCGAGCCTTGTTTGAAGTTTACTTGGAGGGAGATAGCAGGTCTCAACCCTTCTTTTTCCCAAAACCGCTTCTTCACATAACTGATGCCTTCTTTGAGGAAGATGGATGGCAAGAGATGCTTGAGTTGGCTTGTATGGTAGCTTCGGAAAAGGGCAACACCTATTTTGTTTTCGACAGAGGAGGCGTGACTAAGCTCAGTGAATGCTGTCGCCTCTCCTTCGAGCTAACTGAGGAAGACTTGCTAGAAGCCAAAACTCCCTGGAAAATGAGATATTCAGCCTTGCAGAACGTAACTATAAATTTGCCCCGCGTTGCTTACAGGTCTCAAGGTGATCTCGGGACATTTTTTGGAATACTGGAAAATTTGATGGAAATTGCGCTTAAAGCACATGTTCAAAAAAGAAGCTTCATTAAAAATCTGCTAGATTTAAAGGACAAAGGGCCGTTGTCCCTCTTGACAGTAGAGCATGATGGCGAGAGTTACATAAGGCTGGAAAAAGCAAGCCACTTAATAGGATTGCTTGGCCTTAATGAAGCGGTGCAAGTTTTATGTGGCAAGCAGCTTTACGAAGGAAAGGAAGCAGAAGAGCTAGGGTTGGCCATAGTAAAGTTCATGGAACTCAAATGTCAAGAAATGACCGAACGAGTTGGATTTAAAGTTGTGTTAGAACAAACTCCAGCCGAGAGCGCTGCTCATAGGCTTGCCAGATTGGACTTGAAAAAGTTTCCCGAGGCAAAGCACGTAGTTAAGGGCAATGTTGAGGCAGATGAGGTATTTTATACGAACAGTACCCATATACCCTACGAAGCGGATGTTGACCCAATTGAAAGGGTAGTCAGAGAAGGACGATTCCATCCCTTCATCAAAGCTGGTGCTATAACTCACGTATGGATGGGAGAACATAAACCTGATGCCAAAGCTTTGGCCTCTTTTGTTCGCAAAATTTTCTTGCATTCTCAGAACGCACAGGTGGCCTTTAGCCCAGAGTTCACCATATGCAACGACTGCGGCATAGTTGAGAGGGGCTTGCTGTCTTCTTGCAATAGATGCCGTTCGACGAACGTTGATGGAGTGACGCGAATAACGGGGTATTTTACCAAAATCTCCTCTTGGAATGCTGGAAAAAGGGCAGAGCTTGAAGGCAGAAAGAGATGGAGTTTATGA
>NBDJDPBK_00071	
ATGCGTTGTCCAAGATGTAACCATGATGATAGCAGGGTTATAGAGACGAGAGCGGTGGAAAATGGTATCGTCATCCGCAGAAGGAGGGAATGCCCTAAATGCGGTCGGCGATTTACGACTTATGAGAGGATCGAAAGGAGCACGGTGCTTTTGGTCGTCAAAAAAGACGGTCGAAGAGAAGCTTTCGATAGGGAGAAGGTTTTAAGGGGGATGATACGCGCCTGTGAAAAACTACCCGTGCCCTTGGAAACCCTGGAAAGCGCGGTTGCTTCAATAGAAGAGGAGCTTTTCGGGTTAGCCGTGGGAGAAGTTTCGAGCGCAATGATAGGAGAGATGGTGGCAGATGCCTTGAAGAGCATCAACCACGTTGCTTACGTTAGATTTGCCTCCGTATACCGTGAATTTACAGATTTAAATAGTTTTATTGAAGAGATATCAAGGCTTTTGGAGAGGTAA
>NBDJDPBK_00072	
ATGGCTAAAGTTTACAGAAGGGAAAACGAATCGATAGATGATACTTTGCGCCGCTTTAAAAGAGAGGTTAAGAAAGTTGGAGTTCTTCGAGATGCGAGGAAACACGAGCACTACGAAAAGCCGAGCGAGATAAGAAAGAAGAAAAGATCAAGTCCAAGAAAGCGCCGGGGTTAG
>NBDJDPBK_00073	
GTGGTTAGTAATTGCGTCTTTTGCAAGATCATAAATGGCGATATAAAAAGTGACGTTGTATACGAAACGAAAGATGTCTTAGCAATTAGGGATGTAGCACCACAAGCACCTCATCATTACTTGATAATCCCAAAATTACACATACCAACCTCTCAAGACGTAAGAGATCCTTCCATCTGGGCTAATCTCATGGAAGTTTTAACAATAGTAGCACAGCGGATGGGGCTAGTAGACTCTGGTTACAGGGTCGTTATAAATTGCGGGAGCCAGGCGTGTCAGAGCATATTTCATCTTCACCTACATTTGCTTTCTGGGCGCAAATTTGGTTGGCCCCCCGGTTGA
>NBDJDPBK_00074	
GTGAAGTCGCTTGAAATGAGCTATAAGCTTTTAGATTTACAACCCGGCGTTTGCTTTGCTGACGTTAAAAAAGCGTTCCGCAAGAAAGCGCTTCTGTGCCATCCCGATATTGCAGGGGAGGAATACTCTTTTCAATTTCAACAGATTAATGAGGCTTATCTTGCTTTGAAAAATGCCTTGCTCAATAAATCGGCAGTTAAGAGTCCCGCAAAAAGTCATACTAAAACTAGTGGTGATACAAAAGATCTTTTGATAAAAAAAGAGATAGAAAACATACTCAAGGAAGCCCAGGAATATCTATCGGAGCTTGTAAAAACAGTTGGTGATGACTGTAAAATAAAATTATCTGATATTCTTTTGCGCTTGCAAAGCAGACATCCCGAGGTGAGGTTTATAGCAGCTGATCACTTAAGAAGGTTGGAATGGGAAGAAAGTTACATGGATGAACTGATGAAAACAATACCAAAGATCCTGTTTGATGATGCTATGCTCGATGTCATGCTTGATTTTCTGAGCAAAGCTCCTCGGCATTGCCAAAAACAGATAATCCCACTGTTCTCAACTGGCGTTAAAAATCTCGGTGAGAGAGCGTGTATTAAACTTTTATATTGGGGTAAGCAGGCAGGTTGGAGCGTGAAGGCATTAATGCCTCTTTTATCCCATCCTTCAAGTCGAGTTGTTTCGCTTGCCCTATCCATGTTACCATCGATTGATGAAGTTCCTTTGACGGTTGTGTTATCCCTCATTAAAGTGAAGGACGAAGAGGTGTTGATACCTTTACTCAAGAAATTAAAGGGGAACAGATATTTATGTTGTTTGCAGGGAAAAGTAAGAGAACTTGCCGCAGATCATCCCTCGTTAAATGTTCGCGCATGGGCGAGTTGGCTTGTACGAGACATGAATGTAGGGTAA
>NBDJDPBK_00075	
ATGGAGAGTATCCCCGTGGGAATCGATGTGGGTACGCGACATTCAATCCTGGCCATTATCGATGACCATATAGGACCAAGGGTCATCAAGAATCGATGGGGAAATGAGAAAACTTCTTCCTTCGTTGGCTGTCGTCACGGTAGATTATGTGCGGCGGAAGATGCCCTTCCTGCAGTTTTTGCTTACCCTGGTGGCTCTTGCGTGAGCGTAAAGCGTCATATCGGTGCTTCGCAAAAGCTACGACTTGGGGGCAGGACATTTGCAGCCGAGGAACTTCTTCAGGTTCTTTTGCTTTACCTAAGAGAAGATGCCGAGGCCTATCTGCAAGCAGTTGTAAGGGAATGCTTTATCGCTGTTCCTTCCTGCTTTGATTTCAAACAAAGGGATATGGTAAAAAGGGCAGCCCAAAAAGCTGGATTTAGTGGTGTCAAATTGATAAATGAACCCACGGCTGCCGCTATGGCGGTGAGCCTAGAAGGAAACGTGCTGGTGTTTGATTTCGGTGCCGGGGCTGTTGATATATCGGCCGTTGAAAAGAAAAGCGATCTTTGTCATGTGCTTGAAAGTATCGGATCGACCAAGTTTGGAGGTATGGATCTAGATAAAGAAATAGCTCTTTATATATGGAAATTAATGGGAGAAAGAGGAGATCCTAGTGAGGATCCAAGATGGCCTTTACTCTTAATGGAGGCTGAAGCGATCAAGGAATCATTGTCCTTTACAAATGTGGTGAATTGGTGGCCAAGGACTGGTGGATTTATTCTTCATAGAAACAAACCATTAGCAATATATCGTGAAGAAATAGAAAGCTTGATCGCTCCATTTATCTTGCCTGTTTTAGATCTGGCAAAAAGGACATGGGATAGATATAATTGCCAGATACTTCTTTTGGCAGGAGGTTCTGCGCGGATGCCGTTAGTGCGTCGGTTGTTGGCTGAAGCAATAACTGAACCGGAAAAAGTGCAAATTTGTCCCGATGAGGCCATCGCTGTGGGAGCTGCCGTCTTAGCCGGGAAGCGAGGAAAGCTTTTTATAGATGTATTGTCCTGTGATTTAGCCATTAGCACGACCGATGGCGGGATCTCGGTGATCGCTTCGAAGGGCACGCCGCTGCCCATTAAGTTGGCAAAGCGGTTTATGGTGGTTGGGTCGGGCTCGGTTGAAGCGAAGGTTTTGCAGCTCAAAAGCGATGAGTCTGGATCGAGAGTAGAAACACTGTCTACTTTAGTTATCAAAGGGACAAGATCAGGGGATGTGGTGAAAGTGATCTTCCTTGTTGATGGTAGTGGGCTTTTAAGAATCGATGTGGCGAATGAAAAAGGGAATTTGTATCTAAGCCAGGATGTCGAAATTCCCAATTTTCCTTCCCGCGATTATTATTTCAAAGAGCGAAAGCATAAAATTGAGGAACTCGAGAGAAAGTTGGCTCTCTTCTCATATCTCTTCGATCCCCCTTTGGAAAAGAAAATAACCGAACTTTTTAACAGCGTTAGATGTCTCCAAAGTGCGGAAGAAGACCTGTGGCAAGATGCCTTGGCGGTTTTGGAATCAACCGTAAACAGGATTGCCCAGGTGGTGAAAAATAAGTGA
>NBDJDPBK_00076	
GTGAATAAGGACATTTTATCTAAATACGTTACGGAGAACGCGAACATCCCTTGGGGAACCCGCAATGCAGAGAGAGTTTTATCTGCTTTGCTTGTAGCAGACAACTTTTGGGATATAGTTTCTTTTAGTTGCGAACCCTTGCCAGCAGTGGCAGAAGCTTTAAAGCTACTTGCTGATAGAGGTCTGATAGAATTTACCGACCAGGGCGTCTTATTAACCCAAAAAGGGCGCATGTTCATTGAAAAAGAGGGCGTTTTCCCCTTACATTTTCATACATGTCCTCGTTGTGACGGCAAAACAGTAGTAATAGATGAGTTTAGGAAAGCCTTTGATGAGTTTTTAAGGATCCAAATCGACAGACCGGAGGCAATTAGGGAATTCGATCAAGGTTACGTTACCCCGGAAACGACATTTGCCCGCATAGCGCTAGCGGACAGTAGGGGCGATTTGAGGGGTAAGGAAGTTGTAGTATTGGGTGACGATGATTTAGTTGGAGTTGCCTTAGGCCTCACAGGTTTGGTTAAAAGTGTTGTGGTGCTTGAATTGGATGAGCGTCTCGTTGCCTTCGAGCAAAGAATTGCTACGGAGCTTGGTCTTCCATTGCAGGTTATCAGACATGACTTAAGAAAGCCGCTAACAAAGGAATTGCTCAGTAAGTTTGATGTATTTTTCTGTGATCCACCCGAAACTATTGAGGCCTTTGATGCCTTTGTCGGCAGAGGGATTATCGCATTAAAGGGTGAGGGATGCGCTGGCTATTTTGGCATCACCCATGTGGAAAGCTCCTGTTATAAGTGGCGCTTGCTCGAAATGAAACTACTTCAAAGAGGGCTGGTCATCACAGATATCATTCATGATTTTAACGTTTATATGAATTGGGAATACGTTGATGAAATGCTGGCGTGGGATTTAGCGCCCATTAAGCAACCCCCTATTCGAAATTGGTATAAATCCTCGATGGTAAGGGTTGAGATGGTGGAGAAACTTGAGATACCTAACGAGGATTTGACCAATCGCGATATATATAACGATCCAGAAAGCTCAACTACATAG
>NBDJDPBK_00077	
TTGCGATCCTTAGAGGGCGTAAAGGTAAGGATTAAATGTTTAGGATGTCGAACTAACATTTACGAAGCTGAGGCGATAGCCGACTGCTTTCGAAATGAGGGAGCCATCATCGCTGACGGTAGCGAATTTGACGTTGGTGTGTTGGTGAGCTGCGCTGTGACCAAGACGGCGGAGAAAAAGTGTAGGCAGGCGTTGCGGCGTATGCAGAGGAAATCTCCCCGAGCCATGACGGTTTTATGTGGTTGTTATGTGCAGGGAAGACCCGATGAGGATCTGCTCGAATTGGGCGCAGATCTTTACGTAGGAAATAGATTGAAGGCGGAGTTGACGAACATTGTAGCTAGCATGATTAAAGGAGGGATAAGAAAGCCTTTAATTTTAAAAACGGATGTGTTGCACGACGAAAGGTGGGATCCCCTTAGGCTATCAAAAGTTAGCTTTCATACAAGATCTTTTGTTAAAGTGCAGGACGGATGCGACTCCTTTTGTTCTTATTGTATAGTACCTTTTTTGAGAGGACGTCCTACCAGTAGGGATATGCAAGAAGTTATAGATGAAGTCGAACGTCTAGTTAACCAAGGGTGCAAAGAGGTTGTGTTGACGGGCGTGCATCTTGGGCTTTACGGCAGTGGGTGTGATTTTGACCTTGGAGACTTGGTTAAATCGCTTACCAAAATAAAGGGGCTGAAAAGGCTGCGCTTTGGTTCGATAGAACCTCTGGCCCTGGATGACAAGTTACTGCGCCTTTTAGCGGAAAGCGAGATCTTCTGCCGCCACCTCCACATCCCACTTCAAAGTGGCGATGATGGCATTCTTGATCTCATGAAAAGAGGTTACAGAGCCAAGGATTTCGCGGACATCATTGAAAATGTGCGACGTCATTTGGGAGATGATGTTCACGTAAGTACAGATATCATAGTGGGGTTTCCGGGAGAGGGCGAAAGGGCTTTTGAAAACACTTTGACTTTAATCGATAATTTGGGAATAGGGAGGGTTCATGTTTTTCCCTTTTCACCTCGCAAGGGAACGAAGGCTTACACCATGCCCGAAAGATTGGACAAGCGCGAGCTTGAGTCAAGAATAGACAGGGCAATTAATCTTGGAAGGGAACTTTTGCAAAGGTTTGCTCGTAGGTGGGTGGGACAAAGGGTTGAAATCTTGGTTGAACATTGCGATGGAGCAAGAGTTAAAGGTCTTTCAAGGCATTACCTGGAAGTGGAGGCTGACATAGATCGAAGGCCAAAAGAGCCGCGAGGATGTCTTGAAGGGCAAATTGTGGGTCTTGAACGTCAAATTTATGTAACGAAAGCCGAGCATGGCATCTTGCATGGCGTCTCATCTGAGACTTAA
>NBDJDPBK_00078	
GTGTCGTTGCCTCGCACGAGGTTAGATAAGGCCGAGAGTCTTTCTAGCAACGTATGGGTTTTGGATGCCAGGGAGTCTCACCATTTGATGCACGTAAGGCGATGTCGCATAGGAGATGAAATTGAAGGCCTGCTTGAAGGCAGAAAGCTTTTGCTTGTCATCGAGGGATACAAAGATGGCAGGGTCATCGCAAGGGAGATCGATAAGCTTCCTCTGAGTGAAATGAAAATTCGAACGACGCTCTTAGTTGCCCTTGTGAAATCTAGTGCCTTTGAAGACATGCTGGGCCATGTTACGGAGTTGGGTGTAACCGAAATTATACCTCTCTTGGCCGAACGATGTATTGTTAAATTAAAGGGAGATACCAAACGTAAAAAGGCGAGATGGGAAAGGATCATCGATGAGGCCACAAAGGTCAGTGGTATAAGCAGTCATCCGATTTTGCACGAACCTTTGAGGATTTCCGATTTGAAAGCAGAGAAGTTGCCTCCCCTTCGCTTATTTGGTGCTTTAACTGATGATGCGAAACCCTTGGGCCAAATTAGAGTAGATGGCGAAAGAGATGTGGCATTTGCCGTTGGTCCCGAGGGCGATTGGACGGAGGAGGAAATGTCTTTGTTTTTAAAAGCTGACTTTATTCCTGTTTCACTGGGACCGAATATATTGCGGACAAACACTGCGGCGGTAGCTGGATTGTCCTATATAATTTTGAGTGCTGAAGGTGTGTCATCTTGCGATCCTTAG
>NBDJDPBK_00079	
ATGAAGGACGAAGTTTATTGGTGGTATATTATTTTAGAGTCGAAAAAGGGCTCGGAAGAAGTTCTTTATCATGTTGCTCAAGCATCAAATAGCATAGGAGCTGAAACATCCGAGGCCCAAGATGGCTTAAAGACAAAATTGTATTACCGCTCGGATATGGAGTTGGAAGAATGGATTGGAAGGGTATCGTCACTGATAAAGGGCTTTGTAGACCTTTGCATCTGCGACGCTGGCAAAGAGGAATGGCGGCCGTGGATAAAAATGCACAAGGATGCCTTTCCTCCGCTCTTGGTGGGGGATCGCTTGGTGGTGTTGGCGCCATGGCATAAACACAAGGCACCACCCGGGCGGATACCCATATACATCGAGCCAGGTAGCGCTTTTGGCACAGGATACCATGCCAGCACGCAAATAGCTTTAAAGTTGCTTGAAAAGTATTTAAAACCGGGAGACAAAGTTTTAGATGTAGGTACTGGCTCTGGTATACTTTCCATAGCAGCACTCAAGCTTGGAGCTGCAAAAGTAATCGCCAGAGACATAGATCCCGCGGTAAAAAAGGAAGTTGAGAAAAATGCCCTTTTAAACGATGTAACTACTGGGTTGATTCTTGAGATTGCGGATGGGACGATAGGTTTCGGCGAAATTGTTGACTGTATAGTTGCAAATATATTGTATGAGCCCTTGGTCGCTATGCTGGATTCATTTAAAAAGATACTAGCTGAAAGCGGGTTTATGATATTATCTGGTTTGTTATTGAAGGAACGTGAATCCTTTGTTGAAGCGATGGAAAGGGCAAAATTTTCGATCGTAGAAGAGCTCGAGAAGGAGGACTGGTGGGGTGTCGTTGCCTCGCACGAGGTTAGATAA
>NBDJDPBK_00080	
TTGCCAGGCCCCGCTAGCGGAAAAGATTATTATGAAATATTGGGCGTAAGGCGGGATGCCTCACAGGAAGAGATAAAAAAAGCATACAGGAAGTTGGTGCGTCAGTACCATCCCGACGCCAACCCCGGTAACAAAGAAGCTGAAGAAAAGTTCAAGCTTATAAACGAAGCTTACGAGGTCTTGAGCGACCCTCAAAAAAAGGCCCAATATGACCAATTCGGCTTTGCGGGCGACGTTCCTCCCTATGGCGGCGAAAGCGCCTGGGATTTTGGTGGTTTTGGAGACCTCTTTGGCGATCTCTTTGGTGACTTCTTTGGAGGATTTGGCCCCAGAAGGGAAGTTAGGACGCCGCAAAGAGGATTGGATTTAGAGATGCCCCTAATCGTCACCTTAATGGAAGCCGCTTATGGTGCCACCAAAGTTGTGCACATACCCAAATGGGAAAAGTGCACGACTTGTGGTGGTAGTGGAGCAGCACCTGGGACCTCACCTGTACGCTGTTCCCTTTGCGGAGGAAAGGGTCAGGTAGAGACGAGGTCAAAAACGCCCTTTGGTGAATTCGTTACAGTTCGCACTTGCTCTCGTTGCGGAGGGTCGGGTTATGTCATCAACGATCCTTGCAAAGATTGCGGAGGTCGAGGAAGGATCAGGGTAAAGCGCAAGATAGAAGTTAACATACCCCCTGGAGCAGATACAGGAACTCGCCTTAGGATACGAGGCGAAGGTGAAGAGGGCAAAAACGGCGGACCGCCGGGCGACCTGTTTTTGGTCATAGAGGTTGAAGAAGACCCCATCTTTCAAAGGCAAGGCGATGATCTTCATATGACGGTCGATATACCCTTTCCGGTGGCGGTCTTGGGAGGCAAGGTAAAGGTACCTACGCTGGAAGGAGAAGAGGAGTTAGAATTAAGCCCAGGAACTCAAGCAGGCGCTACCAAGAAGATCAGAGGCTTAGGCATGCCCCGACAGAGGGGCAGTGGGCGCGGGGACCTGATAGTTCATATAAATATCGCTGTTCCACGTAATTTGACTGACAAGCAAAGGGCCTTGATAGAGGCCTTGGCTTTGGAGATGGACGTGCCTGTCAAGTCCTCTGGACTGATCGAAAAGCTAAAGGGGTTGTTTGCTTAA
>NBDJDPBK_00081	
ATGAGTAAAGTAGTGGGAATTGACTTTGGAACAACCAACAGCGTCGTTGCTGTGAAAGAAGGAGATAATGTTGTAGTGATACCGAATGCCGAAGGAAGTAGACTAACTCCTTCGGTGGTAGCCTTCACAAAAGACGGAGAGCGCTTGGTGGGCCAACTGGCTAAGAGGCAGGCTATCATTAACCCTGAGCGCACTGTCCTCTCCATAAAGAGAAAAATGGGAAGCGACTACAAGGTCAAAATAGACGAAAGAGAGTATACTCCTCAGGAAATTGCAGCCATGATCTTGCAAAAGTTAAAAAACGACGCCGAAGATTATTTAGGTGAAGAGATAAAACAAGCAGTCATAACCGTTCCAGCCTATTTTACCGATGCCCAGAGACAAGCCACGAAGGACGCAGGTAAAATAGCAGGGCTAGAGGTCCTTAGGATAATTAACGAGCCCACAGCTGCCTGTTTGGCTTACGGAACTGAAAAGGGCGGAGAATTCAAGGTTTTAGTCTTTGATTTAGGGGGAGGCACCTTCGACGTGTCTATATTGGACATAGGAGAGGGTGTATATGAGGTTATGGCTACAAGTGGCGATAACCATCTAGGTGGCGATGATTGGGATCAGCGCCTTGTAGATTGGATGATCGAGGAATTCAAGCGCCGCGAGGGCATTGATTTGGGAAGAGATAAAATGGCTGTACAGAGGTTGCGTGAGGCTGCGGAGAAGGCAAAGATTGAGCTATCTTCCATGTCTGAGACCATGATATCCTTGCCTTTCATTACAGCCGATCAAAATGGGCCCAAACATCTCGAGCTTGAAATAACCAGGGCAAAATTTGAGGAGATGACGGCGGACTTACTGGAAAGGGTCGTAGGTCCGGTTCAAAGGGCCTTATCAGACGCCGGATTAACTTACGCCGAAGTGGACAAGATCCTATTAGTTGGCGGGGCAACGCGCATGCCAATGGTGCAACGCAAAATTAAGGAGTTGTTGGGCAAGGAGCCAACAAAAGGAATAAATCCGGATGAATGCGTTGCCGTTGGAGCGGCCATTCAGGCAGCCATCTTGTCAGGGGAGCATAAGGATATAGTTTTGGTCGACGTTACGCCGCTTTCCCTGGGAGTAGAGACATTGGGTGGTGTGTTCACCAAGATAATAGAAAGAAATACAGCCATCCCCGTGTCGAAAAGCCAGATCTTTACCACAGCTGTCGACAATCAAACACGAGTTGAGATACACGTCTTACAGGGCGAAAGGCCAATGGCGGCAGATAACGTCTCTTTGGGGAGGTTTTTCCTAGATGGCATACCTCCAGCACCGCGCGGTGTGCCTCAAATTGAGGTCACCTTCAACATCGATGTGAACGGCATCTTAAACGTGACGGCCAAAGACCTGGCTACGGGCAAAGCACAGCAGATTACGATTCAATCCTCCAGGCTATCCGAAGAAGAAATTGAACGTATGCGCAGGGAGGCCGAAGCGAATGAAGAAGCCGACAAGAGAAAAAGAGAGCTGGCCGATGCCAGAAACGAGGCCGACAGCGCCGTATATAACGCTGAGAAGTTGTTGCGCGACTTGGGTGACAAGGTGACTCAGGACGAAAAAAACAAGGTGCAATCAAAGATAGAGGCGGTCAAACAAGCTTTGAGCAAGGATGACGTGCTGGCGATTAAATCTGCTTGCGAAGATCTGACGAAGGATTTAAACGAATTGGCTGTCAGGCTGTATTCTCAAGCTGCTCAAGAGAAGGCAGGGGTTGGAAGTGCTGGAACTTCCGAAGCAGGGAAGTCTCAAGAAAATCCTAGTGAGGGTCCCACGGTTGATGCTGAGTACAAAGATCGCGGAGAGGCATAA
>NBDJDPBK_00082	
TTGCCTGATAAAGATTTAAATGCAGGACTGAAGGAAGGGCTTGAAGAGCTGGCAGGGGACAGCGAAGTCGACAAAAATCGAGTCCTGGATTTTTGCAAGGCGAAAGATATCGAGGAGCTTATTAATGAAAAAGAGACTCTAGAAAAGGAGCTATCCAATCTGAAGGAGCAATACAATGCTTTGTACAACGAAGCTGCGAGGGTAAAGGCTGATTTTTATAATTATAAAAGGAGAATGGAGTCCAATATTGAGAAACAAAAAAACTCGATCGTTGCAGAAATTATATTAAATTTACTGCCGATAATGGATAATTTTGAACGCGCCTTAGATTGTGAGGTTGAAAAGGGATCCGCCTTCTATGAGGGAACATCAATGATTTACCGGGAGTTTTTGAACGTCTTGGCTAAATTCGGTGTAACTCCTATAAAGGCGATTGGCGAACCCTTTGACCCTCTGTTTCACGAGGCCGTCGCGGTACAAACAGTTTCTGATATTGACAGCGACGGAAAGGTCGTTCAAGAGGTGCAAAAAGGGTACACTTTGAAAGGAGAAGTTATCAGGCCTGCAAGGGTAATAGTAGGTAAATTGAACGAAGAAACCGATAAAGAGGTGGGTAACGATGAGTAA
>NBDJDPBK_00083	
ATGGCAGATCTGGAGGAAGCGGGATACTTATGCCAACCCTACACGTCAGCGGGGCGCATCCCAACGTCCAAAGCATATAGAGTTTATGTGGATATGATATTGCAAAAAAGGTCATTACGGGCACCTTTAGTAGCCAGAGAAAAGCTGGAAGCATTGAAGGAAGAAAAGAGAAGCATAGAAAAGATGTTGTCCTATTTAACCCAGCTTTTAGGCAGCATAACTCACTATATATCTGTCGCAGGCATAACCGTCTTAAGCGACGCAACGTTAAACAGGTTAGATTTAGTTAAAGTGGATAGCTTTCACGTGCTGTTACTGATAATACTAGAAGGCGGTTTTGTGCACCATGACGTTATAAGGACTGAGCAAGAAATAACGCAAGAAGAGCTAGATGATTTGAGTTCTTATCTCAACTGTAAAATATCGGGCCGCTCTTGGTTCGAGGCCCGCGATGTCATTAGAGAAAAGATGCTTAGAGAACTCATCCATTACGCTGAAATATGTCTTCAAACGCTGGATGAAGTGGATCTCGTTTTGAAAAAGTCTCGTTATAGATTTTTTACGGGTGGCACTAGCAACATATTGCTGTTGCCAGACTTCAGGGACATGGAAAAATTGCGCTCCTTGCTGGTTTTGCTCGAAAACGAGGAAGAATTTGCAAGAATCTTGGAAGCCTGTGCCACTGAGGAGCCCATAAGCGTAATTATCGGCGATGAAAACCCCGTGGAAGCCATGAGAGATTGCTCTCTGGTGCTTGCGAGTACCGAAAATGGCGTTAAAAAGACCATACTCGGGGTAATAGGTCCAGTTAGAATGGATTACGAAAGGACAATCGGAGTGCTCGAGATGTTGTGCGAACACCTGTTGGATTAG
>NBDJDPBK_00084	
ATGAAAGCTCTTTACTGGCATTGGGAAGATGGCAATGTGAAGTGTGAGCTATGTCCCCATAACTGTCTTGTCCCCAGTGGCAAAAGAGGGTTTTGTCGCGTACGTGAACATGTACCGGGCGAGGGATTGGTAGCTGTGACTTACGGCTTGTTTTCGAGCGTGGCGTCAGACCCCGTGGAAAAAAAGCCCCTTTATCACTTTTTGCCTGGAGATAACGTCCTCTCGCTAGGTTCTGTTGGGTGCAATATGAGTTGTCCTTTCTGTCAAAATTGGCACATCTCTACCTGGGTTCCCCAAGTAGAGATGTCGCGCATCGATGTAAATGATTTACTTTCTTTGGTTAAGCGATATCGTTCTAAGGCAGTTGCCTTCACTTACAACGAGCCTTTAATATCCTATGAATATCTTTTAAACTCCGCGCCGGTCTTGGAAAAAGAGGGAATAAAGGTGGTTTTAGTGACTAACGGCCTGATAAACTCTTCGCCCTTAAGCGAGCTCGTTCCGCATATAAGCGCAGCCAATGTCGATTTAAAAACCTTTGACGAATCAACTTATAAAAAACTGGGTGGCGATCTTAGGACTGTTCAAAATACTTTAAAAACCCTGATTGGTTCTGGAGTACACATTGAAATTACGCATCTTCTGGTTACTGGGATAAACGATAACCTGGCGGAGTTTGAAGAGATGTGCGCCTGGATTTCTAAAACATTAGGAGAATTAATACCCCTTCATATTTCAAGATATTTCCCGGTATATAAGTGGACCAAACCCCCGACGAACATGACATTGCTCAAAAAAGCTAAAGAAGTGGCCTCGAAATATCTAAAGTTCGTCTATCTCGGCAATGTGCCTGGAGACTCTGATACAGAGTGTCCTGGTTGCGGTAGATTGGCAGTAAAAAGACGAGGCTATCACGTCAGTTTATTGGATGTAACCCCCGATGGCAAGTGCCCTGCCTGTGGATTCAATTTAGGTATTGTGCTTTTTTAA
>NBDJDPBK_00085	
GTGAACGGTGATGATTTACATCCTTATGTTAAGTTAGCAAGACGTGCCGTAGAGTATTATTTTGAGACAAGAAAGATATTGGATCCCTCGGAGGCGCTTTCCTTGTCCCCCAAAAGGGAGCTTTGGGACAAAAGACTTGCGTGTTTTGTATCGATCAAGACTTTAAACGGAAATCTAAGGGGATGCATAGGCACTATTCGCCCGGTAAGGGAGAATCTAGCCTCCGAAATCATATATAATGCTTTAGCTGCAGCATTTGAGGATCCGAGATTCATGCCTTTAAAAGAGGAAGAGCTCCCAGGCGTTATATTTTCTGTGGATGTATTGAGTGAGCCGGAGCGTGTCACCTCGATAGAAGAACTTGAACCTAAAAAATATGGTGTCGTTTTAGAAAAGGGCTTCAGGAAAGGTGTTTTGCTCCCCGATTTAGAGGGCATTGACACCGTAAAAGAACAGCTTGATATCGTTGCCAGGAAAGCCGGCATAAGCTCGTTAAAAGGAGCTAAAATCTATAGATTTACAGTAAAGCGTTACGAGGAAGTGAGAAAAGATAGATGA
>NBDJDPBK_00086	
GTGTGGAAATGGGCCGTCTTCGTGCCGCACCCGCCCATCATAATACCCGAAGTTGGAAGAGGAGAGGAAGCGGGGGCAGCTAAAACAGTGGAAGGCATGAAAAAGATAGGCGAGATGTTAAAGGATGAAATGCCCGATTCTTTAATTATACTAACGCCCCATCACGCTATGGCTAGGGGTCTAAATGTGATAAGTGCCGAGCGCTTTAGCGGCGATATGGGAATGTTTCGTGCCAGAGAGTGCAAGTTGCAGGCAGATGGCGATGTTGAACTTGCCGCTGAACTTGTAAATTATTTCAAAGCTAATGGTTTGTCAGTAACTTACTCCATGAGAAAGGCTGTTGAACTGGATCACGGTTCTTTTATACCTCTTTATTATCTTAACAAAGCCTGGAGTAAGTTGCCAAAAGTTGTCTTGGCAAATCCTTTGGGGCTTAGCTACGAGGAAAGCCATACCCTAGGAAAGTTATTGAGACTCTTCGATGTAAAAGACAAGAAGGTAGGAGCAATATTTAGTGGAGATCTTTCACACAGGCTTACTCCAACAGCGCCTGCTGGCTATTATCCCCGCGCTAAGGATTTTGATGCCGCAATCGTGAGGGCCTTTAAAACCTCAAATGCCGACGTGCTCCTTTCGTTATCGGAAGACGAGATTGAAAGAGCAGGGGAATGCGGATTGCGCTCCGCTCTTGCATTTCTTGGCATGGTAAGAGGAGAGGCCATTACAGTTCTTTCTTACGAGGGGCCTTTTGGAGTAGGTTATTGCACGGCCCTCTGGAGGTCCTAG
>NBDJDPBK_00087	
ATGGTTGTAGAAAAATCTACGGGCAAGCTCGAGCATAGGCGTTTCTATGAGATACTTGACTACCTCAAACGAGGCGACGTCTTGGTATTAAATGACACAAAAGTCATACCAGCGCGTCTTTTGGGTCGGAAGGACCGAACAGGGGGCAAGGCAGAGGTCTTGTTAGTCAAACCATTGGATGCTGGATGGGAATATTGGGAGGCCATGGTGCGTCCCGGAAGAAGATTGAAGACCGGTGACAAAATAGTTATAGATTCTGAGTCTTTGGTTTTGGTGTTAGATAGGCTTACTCAGGGCATGAGGAAGGTCCAAATAATTGGCAGAGATTTGCCTCACAACATAATAAAAAAGAAGGGCCAAGTTCCCCTGCCGCCCTATATAAATGAAAATGATGTAGCTTTAAAAAGTTATCAAACGGTATATGCGCGCATTAATGGCTCGATTGCTGCTCCGACGGCTGGATTTCATTTTACTGAAGAATTACTAAAAAGGCTGGCTTCAGCAGGGATCGAGTTAGCTTATGTGACCCTTCACGTTGGACCCGGCACTTTTAGGCCCGTCAAGGCAAAAGACATAAGGAAACACGATATGCATCGAGAAGACTATCACCTTTCACCAGAAACGGCTGAATTAATAAATCGAGCCAGAGAAGAGGGCAGGCGAGTTATAGCTGTAGGAACGACAGTGGTAAGGTGCTTAGAATCTTCGGCTACAAAGAAGGGATTGGTGACGCCTGGTCGAGGAAGCACAGAACTTTTTATATTTCCAGGCTATAAATTTAAGATCATCGATGGGATGGTCACAAACTTTCATCTTCCTAAGAGTACCTTATTAATGTTGGTCTCCGCTTTTGCTGGTTATGAATTGATAATGCGGGCATATAGAGAAGCGATAAAAGAAAGATACAGGTTTTATTCCTTTGGGGATGCCATGCTGATAATTTAA
>NBDJDPBK_00088	
ATGAAGTTTTGGTTCAAGATGTCCCTTGTGTTGTTTTTGCTTTTGGTCCCTTTTTGCGTTCAGGGAATCTCAAAGGAGCCCGCCATATCCGTGGGATTGGCACAAGGTGTTTCTTCTTGTGCAATTCGCTCAAATAATATGACATTTTATGACGCTTCAGGTAAACAGGTAAACATGAAAGGGACCGTTACAGTCAAATCTGGAGGCCGTGCCAGCGTCATCGTTGGTGGCAAGTCACTCGCTCTTCCCGTGACCGTGAGATCAAAGGGATTGTTGTATTTAAACGATAAACCCTACAGAGGAGTTTTTGTGCTGGTTGCAAGCAGCGGTTCCTTTACAGTCGTAAATGAGTTACCCTTAGAAGATTACTTAAAGGGAGTCTTGAAAATGGAGGTTAATCCCAGTTGGCCAGCGGAGGTCTTAAGAGCTCAAGCTATTACGGCCAGGACTTATGCGTTAGCCGAAAAGGGCCGACATGGCAGTGCCGGCTTTGATCTCTGTGCGACGGATCATTGCATTCCCTATAGGGGCGTTAACGCCGAAGATCCAAAGCTGACGCACGCCATTGAAAGTACGAGGGGCATGGTCTTGCTCTATCAAGGCAAGCCAGCGAGGACCTTCTTCCACTCCGATAGTGGTGGCTGGACGACGGATGTACAGTCCGTGTGGGGGGCGGATATACCCTACCTCAAGCCTGTGCAAGAACCCTTCCAATATCAGTCGCCCTATTCGTCATGGTCCTTTAAAATTAGTGGAGATGAACTTGGTCGGAGGCTATCTCAGGCAGGCATCAACGTGGGATCGGTTTTTGAGATTATCCCTGTCAAGATCGGTCCTGGCGATAGGGTTGAGATGGTTGAGGTAGTTGGTACAAAGGGAAGAAAGACGATTAAATCCCACGAGCTTAGGATGGCTTTGGGCGCAAAGGAATTGAAGAGCACCGTTTTTTCTTTAGATGGCGATGGTGGCACGACGAGGCGCGATGTACTGGCCGCTTCTGAAGATTTTATAGATGAATCGCAATCCGATAGCGCGACTTTGATATCTTTGACTCAGGAGGGGGCTTTTACTTCCGAAGAACTCATGGACATGCTCCTTCATCCCGAAAAAAGGGGTGAATATCTAAAAAAAGCCTTGGCCCGCAGGGGAAAATCGACTGCCAAGACATCGAAAAAATCACAGAAAAAGGATCCGAAACTTTTATGGCCACAGTGGGATACGTCCGCTGACGATGAAGTCAAGACGAGAGGAGTGCGTGGTACGACCTTTTTATTTCAAGGGAAGGGTTGGGGTCATGGAGTAGGAATGTCTCAGTGGGGAGCTAAAGCCATGGCTGAAAATGGCTGGCCAGCCGAGAAGATTGTGAGGTATTACTATCCTGGAACTGAGTTGCGAAAACTTTATTGA
>NBDJDPBK_00089	
ATGCATGATGTGGGTAAATTATTGATACTTTCGGGACTCTTGATCTTGATCATCGGAGTAGCTTTTTATTTCACCGACAAAGGTGGAATTCCCTTTGGGCGTTTACCCGGAGACATAGTAATACGCAGGAAAAACGTCATGATCATGTTTCCCATAGTCAGTATGTTGATTTTAAGTGTGATACTTACCATTGTGCTCAATTTGCTGAGCCGATGGTTTAGATAA
>NBDJDPBK_00090	
ATGAAGAGGAATTCAGCTAGATTGGTGAGCGAGCAACCTCTATCCATGGAAGAGGACGTCTTCATCAGGCCTCAAAGGCTTGACGAGTTCATCGGTCAGGCCAGAGTAATAAATAAACTGAGCATGTTTATAAAGGCGGCTAAAGCTAGAGGCGAGCCCCTAGACCACACCCTTTTTTGTGGTCCTCCCGGTTTGGGAAAAACCACCCTGGCTGGGGTGGTTGCCCATGAGATGGGAGGAGAACTCAAGACTACTACGGGACCCGCTATTTCTCGAACAGGTGATCTAGCGGCGATCCTATCTTCCCTTAAACCAAAGGACGTGTTTTTTATCGACGAGATACACAGGCTTTCTCCTCAAGTTGAAGAGGTACTCTATTCGGCCATGGAAGATTTTTTCTTGAACATTATTATCGGGAAGGGGCCAATGGCTAGGAGCATTAGACTCACCTTGCCGAAATTTACATTGATAGGGGCTACTACGAAGCCAACTCTTCTTTCAGCTCCCTTAAGGGGCAGGTTTGGCATCATTGAGCAGCTGGAATATTACTCGGTGGATGAGTTAACCGAGATAGTGATTAGGGGGGCTTCAGTCTTGTCAATAGCGATTGAAGAACGAGAAGCCGCTTTAGAAATAGCCAAAAGATCGAGGGGAACTCCTCGCGTTGCATTGCGTTTATTAAAAAGAGTGAGAGACATCGCTGAAGCTCAAAAAAAAGAAAAAGTGGATTTGAGGATTGCCAAACGTGCTTTAGACATATTGGGCATCGATGACGAAGGGATAGACGAGCAGGAAAGAAGGCTTTTGAGTGTGCTAATTGAGCTTTTCGAGGGAGGTCCTGTTGGGTTATCGACCTTAGCTGCAGCCATGAGTGAGGAGGAAAGAACCATAGAGGAGATTTATGAGCCCTTTTTGTTGAGGAATGGCTTGCTCGAACGAACGAAGGTAGGTAGGATCGCGACTAAAAAGGCATACGAACGACTCGGCCTTCCTTATTTTAAAGGCGCTAGAGAGGGAGAGGAAAATTTGCGCCTCTTTTGA
>NBDJDPBK_00091	
ATGATCAGATTTATCTCAGGTGTAGTTGTGGATGTCAAAGGAAATGTTGTAGTACTTAACGTCGCTGGATTTGGTCTGGAGGTTACATGCTCGCGGGAAGCCCTGTCTCTGTGCAGAGTGGGAGAAAGGGTGACTTTGTCAGTTTATTTATCGGTGAGCGAAAGCGGCCCGTCGCTTTTTGGCTTTGGCAATGATGGGGAAAGAGAATTTTTTTTATTGTTGATAAATGTCAAGGGCATGGGTGCCAAGACAGCTATATCAGTATTAAGATGGTTGTCAGCGCGAGAGATGATCGAGATCATTCGGGAAAGAAATTTGGAAAAGCTCAAGAAAGTGCCTGGAATAGGCCGTAAAACAGCAGAAAGGATTTGTTTTGAGCTTAAAGACAAAGTAAAAGGGTACCCTGCGAGCAGCGAAGAAGCGGGTTGGTCTAAACTCAACGACAAGCTTCAAGTGGTTCGCTTGGCTTTGAAAGAACTTTATTTTAGCGATATGGAAATAGATAGGGCAATCAAATACCTAGAAAGTCTAAGTGATGGCGTTGAGAGGTCGGAGGAAAGATTATTGCACGAAGCCCTGAAGATCTTGAGCGGATGA
>NBDJDPBK_00092	
ATGTTGTGCCTCGGTATAGATCCTGGCATCGGACGAGTGGGGTTCGGTTTTGTCAAAGAAGAAGATAGCGTTTTATCAAGTTTGACCTTCGGGTGTATCGATACGGATCCAGGTCTTTCCGTTCAAGACCGGTTGAATCTGATTTATGATGAGCTAAAAAGCTATATTGAAAGGACAGTGCCCGATGTTTTGGCGATGGAAAGGCTGTTTTTCGGACAGAATTTGACCACTGCCGAAAACGTTTGGCAAGCTAGGGGCGTTATCTTACTCGTTGCTGCTCAGAAAAGACTTCCTATCGTGGAGCTCACTCCATCGGAGGTAAAGATGGCCGTTTGCGGATATGGGAGAGCTAGCAAGGTTCAAGTCCAGGAGATGGTAAGATTTCTGCTATCCCTGAAGTCCGTTCCCAAACCTGACGATGCAGCTGACGCCTTGGCCGTGGCAATTGCTGGCTTATCCGTCTGGAGACTCAGGCGATTGCAGGAAAGTATCTAA
>NBDJDPBK_00093	
ATGGCTGGCCATTCGAAATGGGCAAATATAAAGTATAGAAAAGCCGCACAAGATTCAAAGCGGGGCAAGTTATTTCAAAAGTTGGTTAGGGCCATAATTATGGCTGCCAGAGAAGGAGGAGGGGATCCCTCTTATAACGTTGCCTTGAGAAATGCCATTGAAAAGGCCAAAGCAGCCAATGTACCCATGGAAAACATCCAGAAGGCCATAAAGCGTGGTACTGGAGAACTCGAGGGTGCTTCCTATGAACATGTAATATATGAAGGCTACGGTCCAGGAGGAGTTGCCATACTCGTTGAAGCAACCACCGATAACCGCAACCGTACCGCCTCAGAGATGCGTTTCATCTTCACTCGACATGGCGGATCCCTTGGAGAAGTAGGTTGTGTTTCCTGGTTATTTGAAAAGCGAGGGGCGATTTATATAACTTCTAAAGTTGACGAGGATGAGTTGCTTTTGACGGCAGCCGAGGCAGGGGCACTAGATATTGAAAACGAAGATTCTTCTTTCATAGTGTACACTGAGCCAACTGATTTGAGCAAAGTTAGTGAGTTTTTGGCACAAAAAGGATACCCAATTGATCGTTGCGAAATAGTCATGGTACCAAAGACAACCGTCCCAGTGACAAACTCAAATGAAGCTTCGAAACTCTTAAAACTTTTGGATACTTTAGAAGAACATGAGGATGTTCAAAACGTGTACGCGAACTTTGATATCCCCGATGAGATCTTTGAACAGGTTGAAAGCGCGTAA
>NBDJDPBK_00094	
GTGAGCATAAGCGAAGAATGCCTCCTATATGTGTGTGTGAAATTTAAAGAACGCAAATATTCCAAAAGAGGTAAACTTGATTTATTAGAGGTGATAATTGAATGGCTGGCCATTCGAAATGGGCAAATATAA
>NBDJDPBK_00095	
TTGGAGAGCATTTATAGAGACCCGCTTTCTTTGAAGGAGTGCATAGTGACGTGGATCAGGGAAAAAGTGAAAGAGGCGGGTGCCAAAGGAGTGGTCTTCGGATTAAGTGGTGGTTTGGATTCCGCTGTTCTTGCTTTATTGGCTAAGGAAGCCCTCGGGTATGATAATATATTAGGTGTCATAATGCCTTGTGAAAGTCAACCTGAAGACAGCATGTATGCCCTTTTATTAGCGGACAGCTGTAATGTACCTGTTCAGGAAGTGGACTTAACATCAACTTTTCATGTCCTTTTAGATGCCTTGCCCTTCAAAAAAGATGATATGAAAGCTTTAGCTGTAGCGAACATCAAACCTAGATTAAGAATGACAACGCTTTATTTCTTCGCTCAAAATTTCGGTTTTCTCGTGTGTGGCGCCAGCAATAAAGACGAACTAGAAATTGGTTACTTTACAAAACACGGAGACAGCGGCGTCGATATGCTTCCCATGGGCGACCTTTTAAAGGGCGAGGTAAGGCTTCTTGCTGAGCACCTTGGAGTGCCAGCCTCGATAATAGAGAGGCCGCCATCCGCTGGTTTATGGCCTGGACAGACCGATGAGGAGGAAATAGGCGCCACCTATGACGAAATTGACAGGTATTTGCGTACGAGGGAGGGGGATGAGAGAGTGAGAGATATCGTCGAAGGAGCCAGAAAGCGAAGTGAGCATAAGCGAAGAATGCCTCCTATATGTGTGTGTGAAATTTAA
>NBDJDPBK_00096	
ATGCCACTTGGACTCATTTTCGACGGATACGTCGATGAGCCCGCATGTCTTGGCGTACCTCCCTACGTTTCCCCCTATGTTCGATACTGTGCTGGCGTTTTAAGATATTTTGATTACGATGTAGCTTACTATACTTGCGACCAATGGAGAAAAGATCCAGTATCCGTTGAAGAGGCTCTGGCAGAAGCGGATATCATCGCAATAATAGCTGGGCTTTCTGTCCCCGGTCGCTACAGGGGCGGTTCTCCTTTGTTGTTGAGCGAACTGCAAAAGATCGCCAATTTGAACAGAAGGGGGCTGCTCTTTTTAGGAGGCCCCATAGCTTCCGGTTATGTCTTGCGAGGCGGTATGGACACACTTACGATCTATCTCAATGAAGTTGACTGTCTAGTCACGGGGGACATAGATGAGGTTTTGTACCATTACCTTTCAAGACGTGAAATTATCTCGCACTTAAGGCGCGGATACGGCAACGTAAACATTTGGAGCAGACTGGGCAGCGAAGTGGTAAAGCTACACCCGTGGTACCCTTGGATAATGGCTGAAATAGAATTGTCCAGAGGTTGCGACCAAGTGGGCGCTCCTTGCTCCTTTTGCACTGAAGGCACTTCCGGCGAATTTGAAGAAAGGCCGATATCAGACGTTATAGAAGAGATGAAGGCTTTATATAAAGCAGGCGTCAAAGCCTTCAGGTTTGGCAAATGCGCCAATATACTGACCTACCAGGGCACGCTTTCAAGTAAAGGAAGAAGGCCGAACCCAAAGGCTTTGGAGGAACTTTATAAAAATGCCTTGGAGTCATGCCCAAAATTATCGGTGCTGCATACCGACAACGCAAACCCGAAAACCATTGTAGATTTTCCCGAAGAGTCGGCCGAGGCCATAGAGATAATCTCCAAGTACAATACTGAAGGGGACGTGCTTTCCTTCGGCATTGAAAACCTTAATCCCAGGGTGAGAAATATTAACAACTTAAAGGTCGATTTTGAGGAGGCTCTTTTCGCGGTAAGGTTGGTAAACGAAGTGGGCGGATGGCGGCCAACCAAAAGAAGCCTCCCAAAGATTTTGCCAGGTCTTAATTTTATCGTTGGACTTGCAGGAGACAGCAATGAATCACTGGAAATACATGCTAAGTTTCTAAGAAGCATTCTGGAAGAGGGGCTCGCCGTGCGCAGAATAAATATAAGAAAGCCCATGGTATTTGAAAAAACCCCTTTAAAGACGCTCTTAACTATGTATCCAAGTAAAGTAAAGGAAAGCCGTTACAGAAAATGGAAGGAATGGGTGAGAAGCGAGATAGATCAACCCATGTTACGCCGTATTGCTCCATTGGGATGCGTCATAAGGGACTTGCGGATCGAGGAAAAGGTAGGGAAATTAGCCTTCGGACGACAACTCGCGACTTACCCGCTTTTAGTCGGGGTTGTTGATGAAACTTTGCCCGTGGGCGCGATCTTAACGGTGGCCGTAACTGACTATGGAAGGCGTTCAATTACAGGGGTTCCTTTCCCCTTAGACATCAACAATTGTCCTCTAAGCTCCCTCACAGCTATACCTGGCATAGGTAAAGCCCGAGCTACTAGGATAGCACAAAAACGACCTTATGCCTCTCTTGAAAAACTAAAAGAGGCAGTAGACGATGAGATTATATTGAATGTTTTGGAACTTTTTGCGCCCTTTAATAAATTCCTTACATGCCAAAACAGGGCTGAGCACGATGACTAG
>NBDJDPBK_00097	
ATGGGGAACAACGTAAGTGTAGCATTAACGACCTTGTCTGTCGAAGAACTCGAAAAAAGAGATATGAGTTCAACAAACCTCCTTTTTTTACCTCCACAGGGCAATGAAGGCGAGCCTGTGAAAGTATTGGCCTTTGCATCACGGAATATATGCTATATTGCCAGCAGCAGAATCGACAATAAAGGAACAACGAAGTTATTTTTATGCGATGATTCCGGACAGTTAGAAAATGAAGACTTCGGTCTTTACCTTTTTTATTTATATGGAATCAGGGTTCTTTTTATCTCACGAGATGCCTTTGATGACGTCATGGCTCGATACGAAGCTTACAGGATGCGACCAGATCTAGTATTGTTGTTTTATCCTTTAAGCCATGATGATGAAGGTTCGAAGTTAAAGGTGAGGTTAAATGCCTTGTCGTTAGAATGGAACGTTAAAGCTGCCTCTATTTACGGTATTGTTGGAAGGAAATACAATTTTGTTGCCTTTTCAGATAGGGGCGAAGAGGTATCCACTGGCGAGTCATTGTATTGGCAATGGCGAATCTAG
>NBDJDPBK_00098	
ATGGAAGAGGTAGTAAGGTTTAGCGTTTCTATGCCAAAATCTCTGTTAGACGAGTTCGATAAATGGCTACGAAGTCACGGGATGGCCAATCGCTCCGAGGCCTTGAGGCAAATTATGCGATCCTTCATTGCCCAATCTAAATGGGAATCCCAAGAAGGCATGGTATGCGGCACTGTTACGATAATATACGATCATCACAGACACGACGCAGTGTCCGAAATAACTGCCATCCAACACAATTACGGGGATATAATAGTCTGCACCACCCATGTTCACATAGATCACTTTAATTGCCTGGAAGCCATCATCTTGATGGGCGAAATAAACGAGATAAAAAAGTTCTTGATAGACTTGAACTCCCTAAAGGGCATTAAAGAAACCCGGGCCTCTATAGTAAATATCTAA
>NBDJDPBK_00099	
GTGGGCGTGGAGGCCCCAGGTGCATGTCCATGCCACTGCTTCGGAATTAATTTAATTTTTGCGAGGGGAGAGATTAAAGTGCCTGTAAACTTGCGGGGACGTCATTTATTATGGCTAAAGGATTATAAGCCCGAGGAGATAAAATATCTTTTAAATCTGGCCATCTCGTTGAAGGCAAAAAAAAGGGCGGGCATAAAGGGGAACTTGCTGAATGGTAAAAATATCGCGTTGATATTTGAAAAACCCTCTACGCGCACTCGATGCGCTTTTACCGTGGCTTGCCTGGACGAAGGAGGACATGCCGAGTTTTTAGGCAAAAGCGATATTCAATTGGGCCATAAAGAAGACGTCAAAGATACTGCAAGGGTGTTAGGCAGGATGTTTGACGGTATTCAATTTCGAGGTTTTAAGCAATCAGTGGTGGAAGAACTCGCTATGTATGCCGGAGTCCCCGTCTGGAACGGCCTTACAGATAGTTATCACCCTACTCAGGCGTTGGCGGATGTGATGACTATGCAGGAATGTTTTGGTGACGTAAAGGGGTTGAAGTTAGTATATGTAGGGGACGGAAGAAACAATGTAGCTAATTCGCTAATGATCATTTCCTCCAAGTTGGGCATACACTACGTGACGGCAGCTCCAAAGGAATTGTATCCCAACGAGTCGTTGCTCGAAGAGTGTAGGAGTGAAGGAGCTAAACACGGTGCCCTTATAGAGGTCATGGAAGATCCTTATGAGGCTGTGAAGGGAGCGCAAGCGGTCTATACCGATGTATGGGCATCCATGGGCGAGGAAGAAAAACTTGCAGAACGCGTTAAGTTGTTGAAACCCTATCAGGTAAACAGATCTCTCATGAATCTTGCCGACAAGGATGCCATATTTTTACATTGCTTGCCTGCAGTAAAGGGTAACGAAGTTACAGAAGAGGTATTTGAATCGTCTCAATCCAAGGTCTTTGAAGAGGCTGAAAATAGGCTTCATACGATTAAAGCGGTGATAGTAGCTACCATAGGCAACCTGTAA
>NBDJDPBK_00100	
GTGGATGATGACGACAAAAAATTGTATGTAGGCTCGGAAATAGGCAAGCTTAGAAGAGTACTTCTTCATAGACCAGGGTTAGAGTTGTCCCGTTTAACCATCGATAACAAAGATGAATTGCTCTTTGACGATATTCTTTGGGTGGAAGAGGCTCAAAAAGAACATGATGCCTTTGCCGATTTGCTCAGAGATAATGGCGTAGAAGTTGTGTACTTCCGTAATTGTTTAGCGCATATATTAAAGGAAGACGAAATACGCAAGAATTTATTGGAAGAGGCGCTTGCCTTGGAAGCATTGGATCATCAGTTGAAGGATGCCCTGGCTCATGCGTTTTACGATATGCCTCCCGCTGATTTGTCGGAAGTCCTCATAGCTGGTTTGACAGCTTTGGAGGCCAAAGAACTTGTCGGCAACATCAAAAGCCTTTGTTTGCTCACTTCAGAAAGAACAGACTTTCTCATAAAGCCTCTTCCCAACATACTGTTTCAACGTGATCCCTTCTCCTTCGTAAAAGACGGAGTCATCATAAGTGTTATGCGGTTTGAAGCACGTCGCAAGGAGCCTTTATACGCAAAATATATATTTAATCATCATCCTTACTTTTCTGGTTTAAAAATTATATATGGAGAAGAAACGGCCAATGTTCATCCCTACTTTATTGAAGGCGGAGATATATTAGTCCTGTCCGATGAAGTGGTGGCCATTGGCATAAGCCAAAGAACCACGGCAGGTGCAATACAGGTGGTGGGCAGAAAGCTTGCAAAAGAATTGGGAATAAAAAAATTGCTCGCAGTTGATATTCCCAAAATGCGGGTTTATATGCATTTGGACACGGTCTTCACCATGGTAGATCGCAATTGCTTCGTAATTTACCCTGGCATAAGGGGCAGCGTTCGCCTTTGGGAGATTGCTTATGAAGAGGACGGGTCCGTGGTGGATATAACCGAATCAACCGACTTGGTTGGGACGATGAAACGTAACTTAATGCTAGACACTATCGCCTCCGTTGAAACGGGTGGAGGAGATCCCATAGCCGCTGCGAGGGAGCAATGGAACGATGGTACCAATACTTTTGCCATAGCGCCCGGAGTTGTAGTGACTTATCGTCGAAATGCGACAACAAACCAAGAACTTAGGGCCCATGGCATAAAAGTGTACGAGATCAAAGGAGCAGAGCTAGGTCGTGGGCGTGGAGGCCCCAGGTGCATGTCCATGCCACTGCTTCGGAATTAA
>NBDJDPBK_00101	
TTGACCAATAATCAAGCGCTCGGGAGGCACATTTTAGTGGAAGCCTACGACTGTGGGTACAATATTCTCGACAATATGAGAGGAATTCAAGGAGCTATGATCGAGGCAGCCGAACGGACTGGTGCCACTGTGGTAGACGTGGCCTTTAGAAAGTTTGAGCCCTACGGAGTTAGCGGTGTCGTAGTGATATCGGAGTCACATTTAGCCATTCATACATGGCCTGAGTATGGTTACGCTGCTATAGACCTCTTTACATGCGGAGATAAGGCGGACCCCTGGAAGGCCTTTGAGTATTTATTGGATTATTTTAAACCCAAAAGGATCACAACTATGGAGATAAAAAGGGGCAATTTAATTACGACCGAAAATAAAAATTACATAGCCATTGATTCAGCCGGGGAGGCCATCGTGGACGAGTAA
>NBDJDPBK_00102	
TTGACGCGCTTTTTAAAAAGTGGTCCAAGTTTTGCAGAGGCAAGATGGGTTCTTTTTGGTGCGCCCTGTGATACCACCGTATCAAGAAAGGGTGGCACTCGTTATGCTCCTGATGCCGTAAGAAGCGAGTCCCATCATATCGAAAGCTATTCTCCTTACCTGAGTGAGGATTTGGAGAAGGTTTCCTTTTTCGATATGGGGGATCTTTTTTTTGCCCCTGGGGACGTGCGAGGTTCACTGTTGAAGATAGAAAAGATGTCGTCTTCACTTGCAAATAAGGGCAAGCGAATTTTGATGCTCGGGGGAGAACATCTGGTTAGTTTGGGCACGATCAGAGGATTGCTTTCGAGGTTCCCCGACTTGCACGTCCTTCACTTCGACGCTCATGCGGATCTACGGGACTTTTACCAAGGGAGCAAATATAGTCACGCCACGGTAATGCGAAGGGTAGCAGAAACTCTAGCGAGTAGTAAGCAATTACATCAGTATGCCATTAGATCTGGATCGCGGGAAGAGATCGAATGGGGAAGCAAGAACACCGATTTTCATCTGATCGAGTTGTTTGAGCCTTTGAGAAGGCTTTTGAACGAAATCGGGGGATGTTCCATATATGTGAGCTTAGACATCGATGTGGTAGATCCTTCCTTTGCTCCGGGTACGGGTACCCCGGAACCGGGAGGCATTAGCGTTTCAGACCTTTTTAGGGCATTGAGCTTGTTAAGAGGCTTTAATATCGTTGGGTTTGACTTGGTGGAAATATCTCCGCCTAACGATGTCAATGCCATCACATCTTTACTGGGTGCCAAAATTATACGAGAGGTTTTAATCATGTTGGGAGGTGACAGCGTTGACCAATAA
>NBDJDPBK_00103	
ATGAAGGGAATAGAACGCAGGGTCCCAGATCTTTGGTTTACCGAATATCAGACACCTAATTTGAGACTCGGTCTCAGGATAAAAGATGTCCTTTTGAATAAGCGGTCATCATATCAACATATCTTGGTTGTAGATACTATGGAATATGGCAGAGTTCTGGTTTTGGATGGCGCGATTCAACTCACCGAAAAGGATGAATTTTGTTACCATGAAATGATGGCTCATTTGCTACTGTGCGCACATCCGAATCCAGAAGAAGTGCTTGTCATAGGAGGCGGAGATGGTGGCGTTGTGCGTGAGGTGCTTAAACACGAGACCGTAAAAAAGGTGACGCTAGTCGACATAGATGAAGAGGTCATAAAAGCGTCAAAAACTTTCTTCCCGGCGGTGTCCTGTGCACTTGATGATAAATGCGTGGAGATAAGGCCAATGGATGCCCTTTTGTTCGTAAAGGGACATTTTAATGAGTTTGATGTGGTTATAATAGACAGCACTGACCCTGTGGATTTTGCCAGGGGTCTGTTTGAACCGGCCTTTTTCAAGGACGTATACGTTGCTTTGAAGGAAGAGGGCATGATGGTGGCCCAAACAGAATCACCTTTCTCAGAACCCGATTTGTTGCGCGATGCTGTTAGGGGGCTGAGAATGGCCTTTGAAAAGGTGTTTTTGGCGTGGGGTGTGGTGCCAACCTATCCAACGGGCCTTTGGACCTATGCGATTGGAAGCAAGAAATTAGATCCAAGGATGCAAAAGAGGCCGGCGCCACAGAGGACTAAATATTATAGCGATGCAATGCATTCTTTAGCCTTTGAATTGCCTCCTTTTATCAATGAAATCATAAATGGAGGCAATTTGGAGGAGGCAAAAGGGGATTGA
>NBDJDPBK_00104	
ATGATACCAATTCCAACGAAATTCAGTTTGGTTGTTGGCCATGGAGAAGGCGATAAAAAATTAACTGCCTTTGACGCCGCTTTGCTTGATGCGGGCATAGGGAATATGAATTTGCTCAGGGTTAGCAGCGTTTTGCCGCCCGGGTGTATTTTTGAGGGTGTTTTTCAGTTGCCAGCTGGATCGTTGCTTCCAATTGCCTATGGATCTTTAACGAGCGATGTTCCGGGCGAAATAATATCAGCCGCGATTGGCGTTGGAATTCCAGAAGATCCTTCTTCTTTTGGGATGATAATGGAGTTTTCAGGTTTTTGCAAGGCTAACGAGGCAGCCCTGAAGGTCGAAGAGATGGTTCGTGAAGCTTTCGCAATGCGCAATCTTCCACTTAAAGAAGTTAAAGTGAAATCAATAGAGCACAAGGTTGAACGCTGCGGTTCGGTAATCGCGGCTTGCCCTCTCTTTTACGAAGTTTCTGATAAGGGATGTTAA
>NBDJDPBK_00105	
ATGCGAAATCACGAAAACAAGAACTCAAATGGAGGACGTTTTAAATTTGCATTAATTTATACTTTTTTATTATTTTTTGCAATCGCCTTTGTCCTTTGCGCAGGGTTCGTTTTTAAGCTATCCACGGAGCTGCCATCTTATGATGAGCTCATAGCCTTTAATCCTAACCTTTCAACTGTGATCTACGATAGAAACGGCGCAGAAATAGCGAGGTTGTTTAAGGAAAACCGAACATGGATACCGTTAGAAAAGATTTCCCCTTGGGTTGCGAAGGCCGTCCTGGCCGCGGAAGACGATGATTTTTATAAACATCGTGGTATCGACATTAAGGGCATCACAAGGGCGGCCATCGTAAATTTCACGAAGAGGGACACTTTGCAAGGCGGAAGCACAATCACACAGCAGCTCGCTAGGAACTTGTTTCTTACTAGAGAAAAGACGTTAGAAAGAAAGATTAAGGAAGTCATCTTGGCCTTCAGATTAGAAAGGCTATATTCCAAGGATCAAATTTTGGAAATGTACCTAAACACCGTATATTGGGGCCATGGTGGGTACGGAATATATGCTGCTTCTTATAACTATTTTGGCAAGGAGCCTTTGGCGCTAACGCTACCTGAGGCCTCCATGTTGGCTGGATTGTTGGCCGCACCCGAGTACTTTACTCCTTTGCGCCATCCGGATAGAGCTAAATTGAGACAGTCCTACGTCTTGGGGCGAATGGAAGAATTGGGATGGATCACCCAAGATGAAGCTCGGAAAGCCTTGGATACCGAACTCGCCTTTTCTAAAAAGAAACAACCTACTCTAAGTGATAACCCGGCGCCTTACTTTGTCTCCTACATACTTTTTAATCATTTGTTGCCCAAATATGGGCCGGAAATTGTCTATCAAGGTGGTTTAAAAATATACACCACTCTGGACCTGGGGCTTCAAAACGCAGCCGAGAATGCAACTTCTAAACTTAAAAGCGAAGGCGCACTTGTAGCAGTGGATCCAGATACGGGCGAAATACTCGCAATGGTGGGAGGAAAAGATTTCAACATAAGCAAATTCAACAGGGCTGTGCAAGCATACAGAGAACCTGGCTCAGCATTTAAGCCTATAGTGTATACGGCAGCTCTTGACAAAGGCATAAGACCCATTGACAGGGCTTTAGATGCTCCCCTCTCCTTTCCAAACGGGTGGCAACCAACTAATTACGGGGACAAGTATCACGGAGAAAGCACTTTGTTAGAAGCCCTGACGGATTCTTACAACACCGTTGCTGTACGCATCGCTCAACTGACAGGTGTAGAGGCAATAATAGAAACAGCAAGAAAGATGGGCATCAAAAGCCCTTATCTCCCACACGATCTATCAATAGCGTTGGGTTCAGCAAGCTTAACGCCACTTGAGATGGCAATTGCTTACAGCGTGTTCGCCAATGACGGATACCGTGTAGAACCCTTCGCAATTAAAAAAATTATCGATTTTAGGGGAAAAATCCTTGAATCAAATGGCCCAACGCTGACAGAAGCCATCGATCCAGCTATTGCAGTAACTCTACGTTCGATGTTAATAGATGTTGTAAATCACGGAACCGGAAGACCGGCAAAGATCCAAAATTACGAGGTTTTTGGCAAGACGGGAACTACCAATGATTGGAGTGACGCTTGGTTTGTGGGAGGCGTTCCAGGTTTGGTGTGTGTTGTCTATGCAGGACATGATGATCACAAATCTTTAGGTCATGGCAATACAGGAGGTCGTGTAGCCGCTCCTGTGTGGAAGGATTTCATGAGTAAAGCCGTAAAAATCGCTCACCTGAATGAAAATTTCTCCCTTGCCGGGGTCATAGGAGAAAAGGTTCTGAGAGTAGAAATTTGTCGTGAAACGGGATATCCTGCCAGTTTCAACTGTCCGAAGAAAACGGCCATCTTGTTACCTCTGGATTACGTTCCCGAAAGAACCTGTCCCTATCATGGCGATTCCTATAGCGCCTTCGCTGAGGCCTATGACTTCAACGAGCCTAAACTCTACTTGATCACTGGAGATGATTTGCTCCTCGCAAGTTATGGAATGAGATTGCCGACCTACGCAAGCTACCCAGATCCTACGAAGCCGCCACTCGACTTTGACAGTGCACCGACTACCAATATACCCGAACCGCAAATCATGAAACCCAAGGGGGAACCTCCTGCTGAACCGTCAAAGAAGGTCTATCACGAACCTTCTCCCGATGAAATTGAGAAAAGATATCAACAATTGCTCAAGGAGTACGGTCTGACAGACTGA
>NBDJDPBK_00106	
TTGACCCCAAGAATAATGTGGGAGACAGTAGAGAGGCAGCTACTGGCGGATTTTGCCTCTAAGAGCGCCGACTCGAAAGGAAGAAAGACTGATGAACCTCCTTGTCCAATAAGGACTTGCTATCAGCGGGATAGGGACAGGATTATCCATTGCAAGGCCTTTCGAAGGCTAAAGTATAAAACGCAGGTATTGCCGTTGCCTGAAGGAGATCACTACAGGACAAGGTTGACACATACGCTCGAAGTATCCCAGATAGCGCGAACCATAGCTAGAGCCTTGCGTTTAAACGAGGATTTAACGGAAGCAATAGCATTGGGCCATGATTTAGGTCATACTCCCTTTGGACACATGGGGGAAGAGGTTTTGGACGAATTGGCCAAGGAGAACGGTTTAAATGGTTTTCACCATGCAGAACAAAGCCTTAGAATAGTGGACTCTTTAGAAGGGGATGGCAAAGGTCTCAACCTTACATGGGAGGTTCGAGAAGGAATACTACAGCATAGTAAAGGGCAAGTAGACGTCCACGAAGGGTTAAAATTATTCGAACCCTCGACTTATGAGGCTTGGGTTGTAAGGGTAAGTGATTCCATAGCTTACCTGAATCACGATTTAGACGACGCAATAAGGGCTCGTTTGGTCTCAATACATGAAGTTCCCGAAGAGGTGATCGGTCTTTTGGGAGATACCCACAGCAAGCGAATTGGTACTTTGGTAACGGATGTGGTAAATAGTAGCGGACAAGGGGGTATTTACCTTAGCGACGCGGCTCTGGGATCTATGGAATTGTTGAGATCTTTCCTTTATGAGCGTGTTTATTTGGGCCCTCAAGCGAGAAAAGAAAGACCAAAGGTAAAACACGTTTTGAGCACGATTTTTCATTACCTCTTGTCAAACCCTCATGTTTTTGATTCCCTCGAGTTTACAGATGTGGAGGCCAACGCTATAACGAGAGTAATCGATTTCATCTCAGGAATGACCGATAGATATGCCATGGCCTTTTTTGGTGACATTGCCGTGCCTACGCCTTGGCCGCTTGACATCAGTCTGTCAGACCGTACTCCTTGA
>NBDJDPBK_00107	
ATGAGTGTGAGGATTTTTATTGTGTCAGACTTCACGGGCGAAACGGCCGAGCACGTTGCAAAGGCCGCCACCAGCCAGTTTAGTAGCAAGGCAAGCGAGTTAGTGCGCTTTAGGTACGTCAATGACCAAGATCGACTGATGGAAGTGCTACGGCGAGCCCAAGATGAAGATGCTCTTATCATCGCCACCTTAGTAGATCATCAATTGCGCAATTTACTCGCAAAAGAAGCAAGCCGTAGGAATATCGATTTCATAGACATACTTGGTCCCATACTCGGAACCTTGGAGAAAAGAATCGGATCTCCACCACGCGAGACGCCTGGACTCATGAGGAGGATGGATGAGGAATACTTTAGAAGGGTCAAGGCGATAGAGTTTGCCATTAAATGCGATGACGGTAAAAGTCCGGAGCTGTTAAGGGAAGCTGATATAGTGCTAATAGGGGTTTCAAGAAGCGGTAAAACTCCTTTAGCAATGTACCTGGCCCATAAGGGTTTGATGGTTGCCAATATGCCGTTGGTTCCAGAGAGCCCGGTGCCAATGGAATTGTTCGAAGTTCCAAATAACAAGATCATAGGGTTGATGATAGATCCAGCCAAATTAGCACGAATTCGCCGAGAGCGGTTGAGGGTTTTGGGGCTTGATCCGGGAGTCTCGATGTATGCCAGGCAGGAGCGTATAGAAGAAGAGCTAAGATATGCTAAGCAGATTATGGAAGTGCTGAAGGCCGAGATCTTCGACGTTACGAACAAGGCCGTTGAGGAGACGGCACAAGAGATAATGGATTATTTGAATATATGA
>NBDJDPBK_00108	
ATGGGAACAAGAGATTTACTGTTTGAGATTGGCACTGAAGAGATACCCGCTCGATTTATGCCGTGGGCTTTGGAGAAGATCAAGGAATTGGCTGCGGAAGAATTTCAAAAGGAGCGCTTGGGCTATAATGTCATGGAAAGCTTTGGAACTCCAAGGCGTATTGTCATTCACGTAAAAGGATTGCAGGAGAAACAGGAAGATCTCGTAGAAGAGATAAAAGGACCTCTATGGAACCAGGCGTTCGACGTTTATAACAACCCAACCAGGGCAGCCTTGGGCTTTGCAAAAAGTCGCGGCGTTCCGGTAGAATCGCTGAAAAAAGAAGAAGTCAATGGTCAACTTTACGCTTTTGCCGTGATCAGGCAAGAGGGCAAAGATACGACTTTAATATTACCCGATTTATTAGGTCGCCTGGTAAGGCATTTAGTTTTTCCTAAAAATATGTATTGGAGAGAGCCCAACCTCAGGTTCGTGAGGCCTATACGCTGGCTTTTATGTCTTTACGGTAATGAAGTAGTACCCATGGAATTGGGGAATCTAAGGGGAGACAAGGTGACGCGTGGTCATAGATTTATGGGTTCGAGCAGGGTTGAGATAAACTCATCGAACGAATATTTTGAGAAGTTATATGATAATTATGTAATTGTCGATCAAGCAAAGAGAAAAGAAAAAATCTTATCTGGAATTGCGTCAGTTGAAAGGGAGCATCATGTTAAAGCCATGCTGCCCCCCGATCTGGTGGACGAAAACGTTTTTTTAGTGGAATATCCAGTTCCCTTTATTGGCACATTCGATGAAGGCTTCTTATCGCTTCCTGAAGAAGTCTTAATAATGGTCATGATCCATCATCAAAAGTATTTTCCCCTAAAAGATGACGGAGGGAAATTGAAGCCGGCCTTTGTTGGCATCAGCAACAACAGGGCTACCGATATGGAAGTTGTTAAAGAGGGTAATGAAAGGGTTCTTAGGGCCAGATTATCAGACGCGGTCTTTTTCTATAATGAAGATTTAAAGAAACCTTTAGCCGCGAGAGTAAACGAACTACAAAACATCGTCTACCAAGAATCGTTAGGAACTTTGTATGATAAAGTAGCCAGGATCAAAGAGCTGGCCCTGCATTTGTGCGAGCATCTGGGTTATGACAAAGAAACAGCAGATTTGGTAGAAAGAGCTGCATATCTTTCCAAAGCAGACCTGGTGACCAATATGGTTTATGAATTTCCAGAACTTCGAGGCGTGATGGGAAGGGAGTACGCCAAGGCCAACGGCGAACACGAACGAGTCTCTCAAGCCTTGTATGAGCAATACCTTCCTGCCTTCGTTGGCGACGTTTTGCCAAAGGATATTATTGGTGCCATCGTTGGCATAGCCGATAGAATTGATGACATTGCGTCTTGTGGCAAGATGGATTTACTTCCGACCGGTTCGCAGGATCCTTACGCCCTTAGGAGGACCGCAAGGTGTTTAAACGAGTTGATCCTGGGGCTTGGGATCGATGTCGATCTGAGTCATCTTGTGAGCCTGTCGGCTAAAAGTTTAGATTGCGAGCCAGAGGTAACAATGCGTGTAATTGAGTTTTTAAAGCAAAGATTGTATGTTCAGTTAAGGGAAAAAGGATTCTCCCATGATGTTGTTTCGCTTGCATTGGCAGTAATAGGCGAGAGGCCCTTGCAGGTCGTAAGATTGGCAGAAGAATTGGAATCCGTCAGAAACGAAGAATGGTTTCAGCGCTTAGCTACTGCTGCTGTCAGGGTCAGAAACATCTTGGCCAAAGCCCCAAACTTCGTGCCGACTGCAATTAACGAAACTTTCTTTCAGAATGACTTAGAAAGGGAACTATATCATAAAATCCAGGAGATAACGCCAAAGCTAAGTGGTGCGCTCAAGAGCTATCGATGGAAAGAGATTATCAGCTTGTTGTTGGATCTTGAACCGATAATATCCGAATTCTTTGATCAGGTGCTTGTAATGGCAGAAGATCCGGAGATCAGGCAAAATAGACTCTCCCTTTTATATGAGTGCAATAAATTATTTCATTTGGTGGGAGACCTTGGAGCCATCAGAGACTAG
>NBDJDPBK_00109	
GTGAACCTCCAAGAGGTTATTTTCAGGTTAGAACGCTTTTGGGCGACACAGGGCTGTTTGATTCAACAGCCCTATGACATCGAAGTGGGAGCAGGCACCATGAATCCTGCGACCACATTGAGGGTTTTAGGTCCAGAACCGTGGAGGGTCGCTTATGTGGAACCTTGCAGGCGTCCAACGGATGGACGTTACGGCGAGAACCCTAACAGATTGCAACATTATTATCAATATCAGGTGATAATTAAGCCGGCTCCAGACGATGTACAGGATATATACCTTAAAAGCCTAGAAGCTTTAGGCATCGATCCCGCGGATCACGACATCAGGTTTGTGGAGGATGACTGGGAGTCTCCGACCATTGGAGCGTGGGGATTGGGTTGGGAAGTTTGGCTCGATGGGATGGAAATAACACAATTTACTTATTTTCAACAAGTAGGCGGTATCGACATGGATGTCGTCCCGGTGGAGTTAACATACGGAATAGAGCGCATAGCCATGTTTGTACAAAAAGTTGACAGTTTGTTCGATTTACGTTGGGTTGGAGATATCACCTACGGTGATATACATTACAGAGGAGAAGTGGAACATTCTACGTATAACTTTGATGAAGCCAATGTTAATATGCTCTTTGAACTGTTCAATATGTACGAAGCAGAAGCGAAGCGTCTTGCAGAAAAAGGTTTAGTTTTACCGGCTTATGATTACGTATTGAAGTGTTCTCACACCTTTAACTTGCTCGACGCAAGGAATGCCATTAGCGTCACCCAAAGGACAGGCTTTATAAGCAGGGTTAGGGCCGTTGCGTCCATGTGTTGTGAGAAATATCTGGGTCAACGCGAAGCGGCAGGTTATCCTTTTATGGAAAAATTCCAACATTGCTAA
>NBDJDPBK_00110	
TTGACAGGGGTAGTCTTGCGAAGGTATGAAACGAACGAAGGAGACATAAGATTATACGTGTTCTTTCGAGATTGTGGCCCTTTGTGGGTTGTTGCTCCAGGAGCAGCTCGTGGCAAGAGGAGATTTGGCGGGGCTACGGAACCCTTGATATGGGGATACTTTGGTTGTTACAGGAGTCCAAATCAATTATACTTGCGCGAGGTCGAGGTAAAAGAGGATCATTGGGGAATAAGAACAAAGCCCGATAAGCTTGAAAGGGCCATGATTTGGGCTCGCCTCCTGGTCAAATATTTGCTACCCGCGCATCCTTGCAACGATGTATTGATCATTTTCTACGATTCCCTATACCTACTTGAAAGGGATGTGGAAGAGGGTCTCGTTGAGTGGCGTTTTCTTTACAGATGGACAAAAAGGTGGGGATTGGCTCCCGACATCTCTAGGTGCGCTTCGTGCGGCAAAAAACTTGTAAAAGCCTGCTGGGATGAAGATGTTCTCCTTTGCGAGCGTTGTCATCCCAAAAATGGTGAAGCAATTTCGTGCGAAATATTGAGAGAGCTAATTACTGTAGTCATGCTTTCTCGAAAAAATTTAGTTGAATGGACTCAAAAGAAAAAGTCAAAAGCAAACTATGCACTTTATAATGAAAAGTTAAAGAACATCTTGGAACGAAGCTTAACTTAA
>NBDJDPBK_00111	
GTGGATACCGATCTGCCCAGTAGTATCTATTTGCTACTTTTTTGTCTGATACTGTCGGGGTTTTTTTCCGCCTCGGAAACCTCAATAACGGCGACGGGAAAAGGCAAGCTACTTGCAATCAAGGAAAAGAAGCCGTCAAACAAAGCCAAATCTATAACTTGGCTAGTCGAGGATATTCATCGGGCTTTAACCGTTACGCTGATTGGAAACAATTTGGTCAACATCGCTGCTAGCGCTGTAGCTACATCAGTTGCCGTGTATCTTTTTGGGGATAAGGGATTGCCAGTTGCAATCCTTGTAATGACATTTCTGATCTTAATATTTGGCGAGATTCTTCCTAAGACCCTCGCTATTTCTCATGCTGAAAAAGTAGTATCACTCTTTTTGCCCTTTCTTAGGTTAGTCTGGTTGATCCTTTCTCCGCTAGTGTGGATCGTTACTTTGATAACCAAAATTTTGGGGAAAGTAATCCACGTCGATTTGTCCTTACAACGTGCCTTTATGACTAGAGAGGACATCGAAGAGATGCTCAAGATAGGAGAAGCCACTGGGGCAATAGAAGATGATGAAAGGCGCATGATTAAGGGCATAATATCCTTCGAAGACACCAGAGCCTATCAGGTCATGGTGCCGAGGATGGACATGGTGGCAATTCCCAGCACCACTACCATAGGAGAATCCATAGAAATCTTTAGTCAGCATGGACATTCCAGGGTACCCGTGTATGAAGGGGATATCGATCATATAAAGGGTATTTTATACGTAAAGGACATCATAGTTCCGCTTTATAAAGGAAATTATGATGACCCTGTTGCCAAATACGTGAGAGAAGCCATGTTTGTTCCCGAGAGCATAAAGATAAGTGATCTCTTCGATGCCATGAGGGCCAAGCGGGTTCACATGGCTATACTTGTCGATGAATACGGGGGAACCGCAGGATTGATCACCATGGAAGATTTACTTGAAGAGATAGTCGGAGAAATACAGGACGAATATGATGCCGAAATGCCATCCATATATGAAGAATCGGAGGGAGTTTACATCGTAGATGGACTTGTAAACCTTGAAGATTTGAGCGAATATCTCGACTATCCCTTTGAATGCGAGGACGCCGATACTGCTGGCGGGTTTGTCCTGAGTCATTTCGGAAGATTTCCGCTTCCCAGCGAATCCTTTACCTATGGAGAGTGGGTTATAAAGGTTTTGGAGGTCAATCAGCGTAGGGTAAAAAAACTTAAATTGAGCAAGATTCCAGAAGCAGACAACGAGACTGAGAAAAGTAACGGGAGGGAGCCCGTTGAATCTTGA
>NBDJDPBK_00112	
TTGGAAGTAAGGCTGGATATCAAGGGCGAGGAACTTCTCGAGCGTGTGATTGGGAAGCCCGTCTTCTTGCAGGAACTGGAAAAATTAACAGCTAAAGTCCTCGAGGAGGAGCTGGAGGAAAAACACGACATAAAGTCAATAGAGGTATCTTTGACCTTCGTGGAACCCGATGAGATGTTAGAATTGAACGAGCAATACCGAGGTATCGATGAACCAACCGATGTTCTTTCCTTTCCCTTATGGGAAGAAGAGGATGGTAGTTTTTTGCTGCCTTCAAAGGACTGGGATGAAGTGGCTTTGGGCGATATTGTAATCTGCCCCCGAGTTGTGATCGACTTTGCTCGAGCTTCAGAGAAAGAGCTCGAAGAAGAGATCGTGTTGATTTACATTCACGGGCTACTTCATTTGCTGGGGTATGACCATACTACCGAGGAACAAGAAGCAATCATGTGGAAAAAACAAGAGAAATATAAAAATTATATAAAGGGAGGGCGATAA
>NBDJDPBK_00113	
ATGAAATTTATGAAAAAAAGAAGAGGGACGACCAGGAGCTACCCTAAGAGAGTAGCTATCGCCTTATCTCAGAGTTCTTTGCGCTTAGAGTGGCTTTTGCGTTTCTTTATTTTGACAGTTGTAGGAATTTTATTCTTTTGGGGATGGAGGTTGGACGTGGCTAACAAAGGGTTTGAAGTTGGCCTTCCATCCCCAAGAGATTATTATGTATTGTCGAATATTATTTATTTGGATGAGAAAGCAACTGAACAATTGAAAGAAAATTTAGCATCTAGAGTAATGGGCGTTGTGGTTCGTGACATTTCACTCACTCCCATAGTCAGGGCATTGCTCGAGGATATCGATAATCCATCATCTTGGCTTTATTTGCCGGGTGGATTAGCGAATATATTGAGCACGTTACCCTCCCCTAAAAGAGAGCGTGTCTTAAACGTGACACGTGATGTCGGATTGCACCTCTTAAGTTCGGATAACTATGGTGTCGATAAGGTCGATCTTAAATTAGATCTTTGGAGATATCTTGCCGAGGCAGATTTGCCGATCGCCGATCAAAATGTTGCATACCAAATATTGAGCTATCTTTTTGCCATCGTTGTCGATACTGATGATGAAGCAACTTCTTTAATCAGGGAGTTTTACAAATCAAGTGTCGAGCCCATAGAAAGAATCCTTCAACCGGGCACATTGTTGGTGGAAAAAGGTGATATAGTTACGCCCGAGATTGCCGAAATCCTTAAGTCGCAAGGCTATTTCGAAAAGCGTTTTCCCTGGATGCAAGCAGCTATGCTGCTTTTTATGGTGTTTCTTTGGTCCTTTTTGCACCGATATACCGAACTGCAGGAGTGGAAAGAAGCCCCTAAAGTTAAGATGCTGTATTTTGCCTCTTTACTGGTTTTTGGTTGGCTGATTCAATTTAGTGTAGCTAGATTAAATCCCCTATATAGCGGAATCGGTATTTTGCCAATAGTGGGTTGGGGTTATTTGACATTGCCCAATATAAGCGCCTTTTATTTGGGGTTAAGCGGAGGATTGCTAGGGGTCATGATAAGCTATGTTAATTCCTTCGCCTATTTGTATTCCATGCTACTTGTTGTGCTGATAACGGTATTGGCACACGCGATCTTTAAGGAAAGACCCACTACACGTGCTAAAGCTTTTTTAAAAGTGCAAGCCATTGGATTTGGAGCGGTAGCATTATGGTATGTGTTCAGCTGGGTTTTTTATCACGCACCGACAATTCCCGATGTGCTGTTCCTATTAATGTTATTACTAATCCTTGGAGGGGCATTTGTATTGTTGCTTCCTATGCTTGAAATGACATTTGACGTGGTATCTCCTATTAAGTTGATGGAGCTTACTCATCCAAGCAACGTGTTGCTAAAACGTTTGCAAGTTGAAGCTCCAGGTACCTATCACCACTCTATGATGGTGAGTACATTGGCTGAAGCTGCAGCCGAGCAAATACGTGCCAATTCCCTTTTAGTTCGGGGTGGTGCTTATTATCACGATATCGGTAAACTTAAAAGGCCGCAGTACTTCATAGAAAATCAGATAGAAGGAGAAAATATACATGACACGCTTTCTCCGCCTCTATCTGCTCTTGTGATATTGTCTCATGTTCAAGAGGGCATAAACCTTGCAAAGGAATATGGACTTCCCGGTGTAATGATAGACTTTATCAGCGAGCATCACGGTACGACCTGCTTATCTTACTTTTATAATAAGGCAAAAGAAAGTGGGGATGAAGTTGATAAGGCACAGTATTGCTATCCTGGTCCTAAACCGCGCTCGAGGGAGACAGCCTTGTTGATGCTTGCCGATTCAGTTGAAGCAGCGGTGCGCGCCCTAGGGCTATCGGTTTTAAGTGTGGCAGCCCTTGACGACACCGTAAGACAAGTTATAGAAGCAAAAAAACGGGAAGGCCAGCTGGATGAAGTTGACTTGACGATGAAGGATCTTAAGGAGATACAAGAGGCCTTCGTTGCGACGTTGATGTCCATGTATCATACTAGGCAGATAAAGGAGAAAATATGA
>NBDJDPBK_00114	
TTGACGGGTTCATTTAATTCTAAAGGTGGAGTACAAAGTCGTGAAGATTCCTCGCCCGAAATTCTGGTCGTGGCAGATGAGAAAGTATTAGAAAAAATCTTAGGCCAAAGGGACGAGAACATTCGTGCCGTAGAAGAAAGATTTCCTGTTCGGATAACGGTTAGAGGAGACGAAATACAGGTTCACGGTCCCGATATCGAAGTGGTTAAGCTAGTTGCCAAATTTCTTGGACAATTGGCAGAGGTAGCTGAAAAGGGCTATAGACTTACGCCCGCCGAAGTAAAATACGGAATGAATATACTGGGCGAGGGCGGCAAGGTCGATTTACTTTCTCTTTATGAAGAGGTCATATACATCACTTCGAGGGGAAAACCGGTGAGGCCTAGAACGGCCGGACAAAAAAAATATATTGAAGCAATTAGACGCAACGAAGTGGTTTTTGCAATAGGCCCAGCCGGTACGGGTAAAACTTATTTGGCCGTAGCCATGGCAGTTGCGGCTTTAAAGGCATCCGTTGTAAGCAGGATTGTTTTAGTAAGGCCTGTTGTGGAGGCAGGGGAGCGGCTTGGTTTTTTGCCAGGTGACGTAAAAGAGAAGGTTGAACCTTACTTGAGACCTTTATACGATGCTTTCTTCGAGTTATTATCCCCGGAAAGATTCATGAGGCATCTTGAAAAAAATGTGATAGAGCTGGCGCCGTTAGCTTATATGCGGGGAAGGACGTTAAACGACAGCTTCATAATATTGGACGAAGCTCAAAATACGACACCGGAACAAATGAAGATGTTTTTGACCAGAATGGGATTTGGTTCCAAAGTGGTTGTGACAGGAGACATAACGCAAATTGACTTACCCCCTGGGAAAGAGTCAGGCCTTAAAGTAATTCAAGGTGTCTTGGAAGGTATCCCGGGCATTGAATTCGTGTTTTTAACCAACTATGATGTGGTGCGACACGAGATGGTGCAGAGGATAGTTGAGGCCTATGAAATTTATGAAAAAAAGAAGAGGGACGACCAGGAGCTACCCTAA
>NBDJDPBK_00115	
GTGCTACAAGCGCAAAAAAGCATAACTGAAATTATAGAAAAGGATATAAAGCCTGCTTTGATGTCTCATGGTGGGGGCATAGAGTTCGTTAGCTATGATGAGAAAGAGAAAAAGGTCCTTGTTCGTTTGACTGGCGCCTGTGGAGGGTGCCCTTTTGCCAGGGAGACGTTGCGATTTCAGGTGGAAAATGTCTTGAAGGGACGCTTTCCTGACGCAGTGAAGTCCGTGGAAAGCGTTGACTAA
>NBDJDPBK_00116	
ATGATTAGCGCTGATGGCTTGGACATATTTGCTGAGCAAATTAAAGGCAATGGAGGAAAAAGAAAGAAAATATTGGTTACAGAAACTGTGCTAAGGGATGCACATCAATCGTTGATGGCTACCAGAATGAGGACGAAGGACATGTTGTCCATTGCAGCTAGGATGGATGAGGTGGGATATTACTCATTTGAAATGTGGGGAGGCGCCACTTTCGATGCAGCCATGCGATTCTTAGATGAGGACCCTTGGGACCGCCTGAGGGCATTGAGGCGTGTAGTCAAAAAAACGAAACTTCAGATGTTGCTACGTGGCCAAAATCTAGTTGGCTATAAACACTATCCCGATGATGTCGTTCGAGAATTCGTGAAAAGAGCCGTTGGAAACGGCCTCGATATAATTCGTGTTTTTGACGCCTTAAATGACTTGAGAAATATGGAAGTAGCTGCCGACCAGGTGAAGAAAGAAGGAGCTCATTTACAGCTTTCCATTTGTTACACTATTTCCCCCGTACATACTCTAGAATCTTTTGCGAACCTTGCCCTTGAAATGAAGGATATGGGGGCTGATTCAATATGCATCAAGGATATGGCGGGATTGCTCTCTCCCGTTGTCGCTTACCGGCTGGTTAGAGCTATTAAGGAAAAGTGCGACTTGCCCGTGCACGTTCACACTCATTACACGAGCGGAATGGGCTCGATGGCCTATTTAGCAGCTGTTTTAGCTGGAGCTGATATAATTGACTGTGCAATTTCACCCTTCGCCATGGGAACCAGCCAACCGCCTACAGAATCGATGGTAGCAGCTCTAAAAGATTCCATATACGATACTGAGATCGAATTACAAGATCTGGTTCCGATAGCCAACCACTTTAAAGAAGTTAGAGAGAAAAACAAAGACCTAATAGTAGGCCTTACGGGAGTTGATATTAACGTCCTGATATATCAGATTCCTGGTGGAATGTATTCCAATCTGGTAAGCCAATTAAAAGAACAAAACGCCCTTGACAAGCTTGAGGAAGTCCTTAGGGAAGTGCCTAAGGTCCGTCGCGAGATGGGATATCCTCCTTTGGTAACTCCAACTAGCCAACTGGTTGGTACTCAAGCTACTTTAAATGTCCTCGTGGGTAAAAGGTGGCATATAGTGCCCAATGAAGTTAAAATGTACTTTCTGGGTTATTATGGCAGGCCTCCGGCACAAGTCGATCCGGAAATAGCCGTGAAGGTAGTTGGAGACGAAGAGCCAATTACCTGCAGGCCCGGTGAAATTTTGGAGCCTGGTTTAGAGGAAGCTCGCGAGGCGATAAAGCCTTGGATTTTGCAGCCTGAAGATGTTTTAACTTACGCACTATTTCCCAACGTTGCTAGGGGTTTCCTTGTGAGAAAATTCGCAAGGACGTTAAAGAGGGATGTAGGTTTTGAAGAACCCGTTGAAGGGGTAGCTTATCCGGTGTAG
>NBDJDPBK_00117	
ATGGAATCGAAGCGCAATATAGGAGCGAGTTTTGAAGAACTTGTAGATATAATGGTTCGACTGCGAGCTCCGGACGGTTGCCCCTGGGATAGGAAGCAAACTTTGAGCACGCTTAAAGAGTACATACTTGAAGAAGCCTATGAACTGATCGATGCAATAGAGGCCGAAGATGCAAGAAACATATGCGAAGAGTGTGGCGACTTGCTTTTGCAGGTCCTTTTTGTCGCTCAGATTGCCTCGGAGAATCAATGGTTTCATATTGGAGATGTTATAAATACTTTGTGCGATAAGTTGAGGCGAAGACATCCTCACGTTTTTGGCGATACCTTCGTGCTAGATAGCGAAGAAGTTAGACGCAATTGGGATATGATAAAACTGAAAGAGCGAAAAAAGGAGGACCAGTCCCGATTAGCCGGCATTCCTCGAACTATGCCGGCATTACTTAAAGCTTACGCTATTCAAGAAAGAGCTGCAAAAGCAGGCTTTGATTGGCAATCTGGTAATCTCGAGCCTTTATGGGATAAAATAGAAGAAGAGATTAGTGAGCTTCGTGAGGCCTTAAAAGAGGGCGACATGAAAAGCGTTGAGGAAGAGATTGGTGATTTATTCTTTGCTGTAGCTAACTTGTCAAGACATGTGGGAGTTAACCCAGAAGAGGCTTTACAAGGGGCTAACGAAAAATTTTCAGAGAGGTTTCGTTTTATCGAGGAAAGCGTAGAGGAAAGTGGACGCGGCTGGGGTGATTACACACTTGACGAGCTGGAGGTTCTTTGGCAATCTGCAAAAGAAAGGCTCAATGAAGAATCGCGAGGAGGTTAA
>NBDJDPBK_00118	
ATGTTAACAGTGCAGGCATACATTGATAAAGTTTGGGATGTTGATCTCAAAAATTGGACAAGGGGTGATGCTCTCTACCTTCAGGCAAAGGGAGCGGCTAGAGCTTGGGTATGCAGGGATTGTACTGTTAAAAGCATAGTTGTATTTCCTGATAATGGGCAAGCCCTTGACTTTTACTTCGATTGGAAGGCCTTGTTTGGCGAAGAGGAGATCATTTATTTGCAAGAGTTGCCTTTATCGTCGGATAAGGTTGGACATTCTGCTTTGTGGGTAAACAGAGGAGAATCTTTTAGAAAATGGCGCGATGGTGATATAAAAAAGCTTTTGATCACGACTCCCGGTTCACTGATGACGCCCCTTTCTTTTGCCGAAGATAGCTTTAGCATAATGGTTGGAGAAACCATTGGCAGAGACAATCTGGCTCGATGGCTTCAAAACAGCGGCTACGAGGCTGTAGATTTGGTTTGGATCCCTGGTCATTTTTCGGTCAGGGGGAGTTTGGTGGACTTATTTGATCCGCTCTACAAATATCCAATAAGGGTGGAGTTCTTTGACGATGAGGTAGCAAGCATTAGGGCTTTTGACACAGAAACCCAAAAAAGCGTGGCCCATCATCAAGAAATAGAGATACACCGCATTTTTGGGAGCAAGCCGGCATTTCCATTCGATATGCTCCCAGAGGATTGCAGGATAATCCTTTTTGAACCCAAAGAATTAGAATCGCAGGCGGATATATATTGCTGGCTTTGGTGCAAACTGTGCGATAACGATCGTTCATTGCCACCTATACCCCGATGGCAGGAAGTTTACAAGGCAATAGCGTCATTGCCTCGTATAAGGATCACCTCTCTCCTTCAAGGTGCTACATTTCGTTTTAATATATTAAAAGAACCTTTTTTCAGAGGAAAACTGGAAGAGGCCAATGCCTATTTGAGCAAATGGAAGGCTAAGGGTTATAAGGTTTGTTTGTACGCAAATATGGATCATCTAGGGAAATGGGCAGATAAAACTGGCGTAGAATTCATTCCTCAGTCAATAAGCGGCGGGTTCATGGATATAAGTGGCAAATATATGGTCTTGTCGCAGTCAGCACTTGCAGGTATTGAACAGCCTTTCGCATCGGATTACACCTACCGACCACCCTTGGATTGGCAAGAGTCCCTAGAGGTTGGGCAATACGTCGTACACGAAGATTATGGCGTAGCAATTTTTAGGGGAGTCAGTTATGTCGATACCCAAGAGGGCAAATCGGAGTATTTGATTTTGGAATATGGTGATAAAAAGCGACTTTTAGTCCCTGTATATCAACTTTATAAGATAGCGCCTTATGAGGGTATTTATGGAGTAGAACGTCAGTTAGATCGTTTAGACAAACGATCTTGGAAAAGAACTCTGCAAAAAGCTAAAGAAAAGGCTCAAAAAATAGCGGAAGACCTCGTTTCACTCTATGCATTAAGAGAGATGAAAAGAGGCCATTCATTTCTAAAGGATGGGGAGATGGCCAAATATTTTGAAGGGACCTTTCCTCACGAAGAGACGGCAGACCAGTTGAAGGCTATAGAAGAGATAAAAAGTGACATGGAAAAACCTGTCCCAATGGACAGAGTGTTAGTCGGAGACGTTGGTTTTGGGAAAACCGAAGTTGCTTTGAGGGCTGCGATAAAGGCTGTAGAGGGAGGGAAACAAGTCGCAGTGTTAATCCCGACGACCTTGCTTGCGGAACAGCACTTTGAAAACTTCATTTCCAGGTTAGGCGATATACCCATAAGGGTCGAGCGATTATCTCGTTTTGAGACGCAGGCCAAGCAGCGCAAGATACTAAAAGATACCATGGAAGGCCGGGTTGATATCTTGATCGGAACGCATCGCTTATTGCAGGGTGACGTTCGCTTTAAGGATTTGGGGTTGGTAATAATAGATGAAGAGCATAGGTTCGGCGTAAGGCAAAAAGAGTTTTTAAAGAAAATGCGAACGGAGGTCGATGTCCTGTCCATATCCGCTACGCCTATACCAAGAACGCTTTATATGGCCCTATCTGGCATAAGGGATATTTCCCTTCTGAGCACACCGCCAAAGGACAGACAACCTGTCATTACCGTAGTAGGGCCTTGGAAGGACAGTTTGGTAAGAGAAGCGATCCTCAAGGAGATATCCCGCGATGGTCGAGTTTTTTTCGTGCATGATCGCATTAAAGGTATTATGAAGCGTGCCCGAAGTCTGCAAATGCTTGTCCCTGAGGCTAAAATCGGCGTAGTTCACGGACAACTTCCCAAAAGTAAGCTGGAGAAGACCATGATGAAGTTTTTAAAAGGCGAGATTAACGTTCTTGTTTGCACAACTATCATCGAAAGTGGCCTGGATGTAGCGAAAGCCAATACCTTGATCGTTGATAACGCCCATATGTTTGGTTTATCCCAACTTCATCAGCTTCGCGGTAGAGTTGGCAGAAGGAGCAGGCAAGCCTTTGCGTACATGCTATATCCGGCAGATAAGCCTTTGACTAGCGAAGCAATGCAAAGGCTTGAAGCTATAGCCGAATGTAATCAACTTGGCGGAGGATATAAGTTGGCTTTGAGAGATCTCGAAATTCGAGGAGGAGGAAATTTGCTCGGTGTAGAGCAACATGGCCAGGTGGAAAAAATCGGGTTTCAACTTTATTATAAATTGATCGAAAATGCCATGAGAAGCTTAAAGGGGGAAGATATCGAAGGCCTTTACGTGGACGTAAGAATACCCGTGGGTATTCCTGAGTACTACATACCGCAAGGTTCCTTGAGGGTAGCCTTGTACAGAAGACTGCTCAGGGATTTAAGCTTTGAAGATATCGATGACCTGGAAGGCGAACTGGTAGACAGGTTTGGATCCTTGCCTGAGGAAGTTAAATTACTGCTGAACGTTGCAAAATTGAGGGCGGGATTACCCCATTTTCGGGTAAACGAAATAATGATTGATTCAAAAGAAATCGTCTTGCAAGGAAAAGATGGGGGATTGTTTCAGTTGGTCGGTGGCAGGCCCTGCTGGATAATTAGCAAAAGCCGCGCCAGCGGACCAGGCGGCGCCAGTGGGCTAAAACGCCTTGTGGGGTATATGATCGCTGCATTTGAGTGCGGTAAGGGGATGGTCGAAGAATGGAATCGAAGCGCAATATAG
>NBDJDPBK_00119	
GTGGGCGTGCGACTTTGCGTTGGTCTTGGTAATCCCGGTGTAGAATATGCTATGACGAGGCACAATATCGGTTGGCTAGTCGTAGATTCCTTGCTAGAGAAATTAAAAAGCGGCGCTAGCTATGAATATCGCTATAGAGGCATGATTTGGGGGCCTTTCGACGTAGAGGATGAGAAGGTGTACTTGTTGAAGCCCTTGACATTTATGAATTTGAGTGGTCGTTCTGTTGCTCAGGTGGCAAGGGAGCTGGAGGTGGGCATTTCAGATATATTGATCATTTATGACGATGTAGACTTGCCCTTTGGCAAACTCCGACTTCGAGCCAAGGGAAGCGCCGGCGGACACAAAGGGATGGCTTCTGTAATCGCTGCCTTGGGCACCCTGGAGGTGCCGAGGCTTAGAGTTGGAATCGGGAAAGAAACGCCCGCCCAGGATTTGGTCGCCTTTGTTCTGTCTTCTTTCGATGAGGACGAAATGGAGTCTTTGCCCGAGATTCTTGAAAGAGCTGCCAAGGCGGTTCTTGCTTGGATTGTCTTGGATATCGAACGTGCCATTTCATATGTAAATAGTGGCCTTTAG
>NBDJDPBK_00120	
ATGGCAGCTAGAAGCATTGAAATCAAATTAGAGCTTAGGAAAGAGACGGGGAAAAATAAGGCAAAGAAGTTGCGTAAAGAAGGATATTTACCGGCTATTTTTTACGGGCCGGGTTATAAGGAATCTATTCCCGTCATGGTTCGTATCGACGATGTATTGCCCTATTTACAATCCTCGCATTGGGGAACTTACGCCTTTAATGTTACCCTGCCTGATGGCAGGACGGAAACGGCCTTGATAAGAGATCTCCAAGTAGATCCCTTGAGCAGGGAAATTCTTCACGTGGATTTCTATCAACTTTTGAAGGGTCATAAGGTGCTTGTAGCAGTACCCGTAGTTTTGGAGAACAGAGATGACTGTATAGGGGTTAAAAAAGGCGGGGTTTTGGTTCAACCACTGTACGAGATTGAGATGGAAGTGTTACCTGGCGAGATACCCGATGGGATACATGTGGATGTCGCTGCGCTTGATATAGGCGATAGCGTTCGGATGTCCGATATTGAGCTACCTGAAAGTGCAGTTATCTCAATTGACCCTGAAGAGACTATAGTTCAGGTCGTTGAGCCAATCATTGAAGAGATCGAGGAAGCCGTTGAAGAAGAGGTTGAAGAAGAAATGGAAGTAGAGGTTATTGGCAAGAAGGGTGTCGTTGAAGAAGAGGAGGAAGAAGAGGAGGAATAG
>NBDJDPBK_00121	
ATGATTGTTGAAGATAGAGAACTGAAAATTTTTTCAGGGCAGTCTCACCCGGAATTTGCGCAGAAAGTGTGCGAAAGCCTTTACATACCATTGGCAGCATCGAAGATCTATAGATTTTCCGATGGTGAAATAGGGATTTCTATAGAAGAAAGTGTTCGAGGTGCCGACGTATATGTTATACAATCGACATGTTATCCGGCTAATGAAAACCTCGTGGAGCTTTTAATATTTTTGGACGCCCTTAGGAGGGCTTCTGCTTATCAGATCAACGTAGTGATACCATATTTTGGATACGCCAGACAAGACAGGAAGACACGGGGTAGGGAACCCATAACGGCAAAGCTGGTAGCGAATTTGCTTGAAAAAGCTGGGGCTGACAGAGTTGTGTCAGCGGATCTTCACGCCGGGCAAATTCAAGGGTTTTTCGATATCCCTGTGGATCATCTCACGGCAGTTCCCTTGCTCGCCTCTTACTTTCAGGAAAAATTAAAGGACGAGATAGAAGCCAACAACTTAGTAGTCGTCTCACCGGATATAGGTGGAGTGGTGAGGGCGAGGAGGTTTGCCGAACCAATGCACACGGAATTAGCCATTGTAGATAAAAGAAGATCTTATGATATTGCAAATCATTGTGATGTCATGGAAATAATAGGACACGTCGAGGGGAAAGTAGTGATACTTATAGATGACATAATAGATACAGCCGGTACAGTTGTCAAAGCCGCTGAGGCGTTGTTTGAAAGGGGAGCGAAAAAGATTTATGCAGCCGCGACGCACGCAGTTTTATCTGGTCCGGCTATCGAAAGGTTAAAAAACTCTCCCATAGAAGAAGTGGTCTTGACCGACACTATCCCATTGCCCGAAGAGAAAATGTTGGATAAAATCACCTTGTTATCCATAGCTCCTCTCTTTGCTGAGGCCATAAGCAGAATTCATTCTAACGACTCTGTTAGCATATTGTTCCGATGA
>NBDJDPBK_00122	
ATGAAATCTGAATGGGGAGCATTGATTCTTGCCGCTGGTAAGGGCACGAGGATGAAAAGCGCTACTGCAAAGGTGATGCAACCCATTTTATGCGAGCCGATGCTTTTTTATCCTTTGAGGACTTTAAGTGAGTGTGAAGGTGTTTCTATAGGGGTGGTGGTGGGTTACGGAAAGCAGGAAGTTAGCGATTATTTGACGAAGGAATGGCCCCAAGTTACGATAATTGAGCAAAAGGAACAAAAGGGCACGGGAGATGCAGTTAAAGCGGGTTTTCACTTTTGGAAAGACTACAAATATATGTTAGTCCTTCCTGGAGATGTCCCTCTCATTACGAGCGAGTCGATCAAGCAACTAATGAGAATCCATCTTTTGTCCGATTCATCATTGAGTTTCATTAGTTTTAAAGTTGCAGATCCTGCCGGATATGGCAGAGTCATCAGGTCCGATTGCGGGATTCGAATAGTCGAAGAAAAGGACGCGACCGAGGATCAATTGGCAATCAACGAGGTGAACAGCGGAATTTATGCCTTTTCGACAGCTGCCTTAGAAAGATATATTAATGAGCTAAGATGTAAAAATGTACAGGGAGAGTATTACCTTACGGATTTAGTTGAACTTTTTCAGCAGTACAAAGAGCGAGTTGAGGTTTTATCCATGGACGGTGAAGATGAATTTTTAGGGGTCAATGACCCTTTGCAATTGGCCTACGCGACCAACCTGTTGAGAGACTTGCTCGTAAAACGCTGGATGGAAAAGGGAGTCAAATGTGCCGATCCTGAGACGGTGCGGATAGGTCCCCGGGTAGACTTCGAAGGTGAAGCCTATCTTGCTCCTTATGTGCAAATCTTTGGCGAGACTAGCGTTGGTGATCGCTGCAGTATTGGCAGTTTTTCTATATTAAAAGATAGCAAGCTCGAAAGCGGCGTTTCTGTTCATCCCCATGTCGTTATTGAAAGTTCTGTAGTTCGACAGAACGCCATCGTAGGGCCTTTCGCGTATTTGCGGGATGAGACGGAAATCGGCCCTAAGTCCTTTGCTGGAAAGTTCGTTGAAATTAAACACTCCAAAATTGGAAGCGGAAGTAAGGTTCCCCATTTATCCTACATAGGCGATGCCACGATTGGCGAGGACACCAACATAGGCGCTGGTACTATTACTTGTAATTACGATGGAAAGAGAAAGCATCCAACGAAAATAGGCAACCGCTGTTTCATTGGAAGCGATACAATGTTAGTAGCACCTGTCGAGCTCGATGACGATGCCACGACAGGGGCAGGTTCTGTAATTACTCAAAACGTTCCAATGGGAGCGCTTGCTTTGGCCAGGGCGCGGCAGCGAAACATTTTAGGATGGAAAAAGAGAAGGGAAAATATCAACAACAACGATAATGGGGGTCGGTCTTGA
>NBDJDPBK_00124	
ATGTGGAGTATTGATGAAGTCTTAGAAAAACTTAAATCAAGGGGATATAAATTGACTGGCCAACGAAAGGCTATTATAGAAAAGTTGTGTGGGCGAAAGGATCACCCTACGGCAGAACAACTTTATAGCGAGCTACAAAAAAGTCACCCCGCCATATCTTTTGCTACTATTTATAGCACAGTGCAATTGCTAGCAGAGATGGGCTTCTTACAGATACTCACGATAGACGATAAAAAAACCCACTTTGATCCCACTCCGGAGACACATGCCCACTTTTTTTGCCAAAGGTGCGGATTGCTTGAAGACATTGATATGTCGCAAGAAGAAAGAGACACATTAAAACGCCTGAGTAAATACAGAGCACGGAGCATGCAGGTTTACCTCTATGGATTATGCCATGAGTGCGATAAAAAGTAA
>NBDJDPBK_00125	
ATGGATTATGCCATGAGTGCGATAAAAAGTAATGTAAAGCTTTTTTGTTACATTATTATAATACTAACACTCGCTTCGTCGGTCATCGCCATATTTGCGCAGAAGAAAGAAGCAAAATTCTTAAGAAGCATCTTTTGGGTTCTATTCTTCTTAATGATGGTTTTAAGTTTTTTGGTCCTGCTGGTCTTCGCCCCCTTTTACATAGCCATAGCTCCTTTGATACCTGTCGCCATGTACATTTATGTTTTAATGACCAGCCGTTTTCGCAACAATCACCAAGGAAGATGA
>NBDJDPBK_00126	
ATGTCCGAGGTTCGTAAATGTCTATTTCCTGTAGCCGGCCTTGGAACTCGCTTTTTGCCAGTTACTAAGGAGATACCAAAAGAAATGCTGCCGCTAATTGATAAACCTGTGATTCATTACGGGGTCGAAGAAGCTGTAGCCTCCGGATGCAGGCAAATAATATTCATAACAGGAAGAGGCAAAAGGGCCCTGGAAGATTATTTCGATAGGTCTTACGAGTTAGAGCAGTTCTTGAAGGAGCGCAACAAGGAAGATCTCTACAATTTAATTTTGTCAATAAGTTCTTTGGCTGACTTTGCTTATGTTAGACAACCGGAACCCCTGGGATTGGGACATGCCATACTTTGCGCGGAACCTTTTTGCAGCGAGCCCTTCGCCGTTATATTGACTGACGATGTTATTATATCCTCAAAACCCGTCCTAAGGCAGCTCCTAGATGTCCGCGAGAAACTGGGGGGCTCAGTGATAGCTTTGGAAAGGGTTCCCCATGAAGAAACTGAAAGATATGGCATTGTCGATGCTCGTTTGTATTCGGACAATGTGTATCAAATTAACGATTTAGTAGAAAAGCCAAGCAAAGATAAGGCACCTAGCGATTTGGCCATTATTGGAAGATACATCCTGTCTCCCACCATCTTTGCTCATATTAGAAACATCGATAGAGGAGAGGGAGGGGAATATCAACTTACAGATGCATTAAGAAGTTTAGCGAGAGAAGAACCACTGTGGGGAGTAGTGTATGACGGAGATCGCCTGGATTGCGGTACTAAAATGGGATGGTTTAAATCGATTATAAAGAGGGGGCTTCAAGACCCGGAATTGAAAGAAGTGGTTCTTGAAGTTTTGCGGGAAGAAGAATATAAAGAATAA
>NBDJDPBK_00127	
ATGGACAAAAAGATTCGCTGTTTATTTGGAACAGATGGAGTGAGAGATGTAGCCAATAAGGGAGTCATGATTCCAGAGATGGTTTTGCGTTTGGCGAGAGCATATGCTCTTTTCTTGGCAGAACGAGGAATGCCGAGACCTAAAATTGCGATAGGGATGGACACGAGGCTTTCTTGCCAAATGTTACAATCCGCTCTTGAGGCAGGTTTCATGTCTGCCGGAACTGATGTCTTGATTTTAGGAGTTATTCCCACTGCGGGAGTTAGCTTTGCAGTACGACATTATAACACGGCAGGGGGTGTGGTAATAAGCGCGTCTCATAATCCAGCCGAGTATAACGGAATTAAATTTTTTGATCGCAATGGAGTTAAGTTGAGCGATGACGATGAAGCATCCATTGAAGAGTATCTGGGAGACTCCATGTTGGATGAATGGAGACCCACCGGTGCATCTATAGGGCATGTCGTTGAAGTAAGTGACGCGGTGGATAGTTATGCAAAGCACATGCTTACCAAAGCTAGTTCATTGTCTTTATCTCGATATAAAGTGGTTGTTGATTGTGCTAATGGCGCTGTAATTGAGCCGGCACGTTTGGTTTTTTCGGCCCTAAAACCTAAGGAACTATTTTTTTTGGGAGACGAACCAAATGGTCTAAACATCAACGAAGGCGTCGGAGTAATGTGCATCGATACGGCAAGGGAAGCTGTCTTGAGGCAGGAGGCAGATTTCGGCGTTGTCTTTGACGGAGATGGCGATAGAGTTTTGTTCGTAGATGGCAAAGGTCGCGTTATAGATGGAGATATGATAATTTGGGTTTTGGCGAGATGGCTTTGCAAAAGGGGAGCCCTGGGAGATGGGGTCGTCGTAACTGTCATGAGCAACATGGCTTTGGAAGAGCATCTAAAAGAGGAGGGCATAGCCGTTCATCGTTGCTCCGTGGGTGATCGCTATGTTTACGAAACGATGCAAAAAACGAATTCCTTGCTTGGAGGAGAGCAATCGGGTCACATAATAATCAAAAATCACGTACAGACGGGCGATGGCCTGTGTACCGCGTTGATGTTTCTCATGGCTTGCGATGAACTCGGGTTAAAAATGGACGAACTCTTCGATGAATTTTCTCCCTATCCTCAATTTTTACAAAACGTTAAAGTCCGTAACAAGGAAAAAATCCTATCACATCCTGGCTTTTTAAAATGTCTTAAAAAGTGCGAGGAAAGGATAAGAGAAAATGGGCGCATCTTTGTCAGACCCTCGGGGACGGAGCCATTGGTGAGAATTTTACTTGAGGCTAAAGATATGGATTTGAAATCGATAGCTCGAGAATTGGCTTTGCAAATTCAGATAATAGATGAAGAGCTCAAAAATACAATTACATGA
>NBDJDPBK_00128	
ATGATGAAACGATTCGATGAGCTGTTTTCCTCCAGAGCGTTTTTGAAGGTTGTTTCCCTCGTTTTGGCGTTTTTGCTATGGTTTTACGTTACAGGAGGAAGCGATACGGATATAGTTAGGTCTTACAGATTGGCATTACAGCTTCGCAATGTTCCGAGCGGGGTGGTAATCCAGCGCGTTCCAAAGGATATAGAAGTTCAAGTGGCGGCAAATAGATTTTTGGCTTCGAATATAATCCCTGAAAAAGATATCGTCTGTTACGTAGATCTTCAGGGGTTAGAGCCAGGGCGTCATACGCTTCCTGTCAAAGTTTCCTTGTCTGCGGGCTTGAAGTTGATATCGCTAAATCCCTCAATGGTCGAGCTACGATTGGACAGGACCGTGGAAAAATCCATCTCAGTAGTGCCAGAGTTGCCTCAAATAATGGACGGTTATGTGGTCCGAAGTATCGCCCTTTTCCCTTCCGAAGTGATAGTGCGTGGGTCCGAAAGTGATATAGAAAAGATAACTAAAGCTGTTGTAACACCTACACTCGCCGATTTGCTTTCAAAGGAAAAAAGAAGTTTTGACGTCATACTGGAGCCTCGGGGACACGATTGGTCCAGTGTTACTGTGTTACCTGACAAGATCAATTTGGAAGCAGAAGTTGATATTGTTAAAATAAAAAAGGAAATTCCTGTTATTGTACCCATCGAAGGCGAGCCCCATCCCGATTATCTTGTGACCTCTATAGTCACTACTCCTGGCACAGTGATACTAGAAGGCCCAAAATTAACACTTGATGAAATTAAAGCCATTACCACAAAACCCTTGGATATCAAAGGAATAACCAATAACATAGAAGTACAACTTCCCATTTCGGTTCCTAAGAACGTTACTTTGTTGGGAGAGACCAATGTGACGGTTAGGGTTAGCTTAAAGCAAAAAATTGCTACCATGAAGTACGAAAATTTAAGGATAGAAGTAAGGGGCAGAGGTATTTACAAAGAATGGGAAATATCACCCAGCCAGGCCAACGTCGTTATCACAGGTCCTCCTTCGCTCATTGCCTCGCTTGAAGGAAAGGATCCCGCGGTCGCTGTTTATGTCGATATCACAAACATAGTTTCTAGAAGGTTGTCCATACCTGTTAATGTGGAAATTAAGGTTAAAGGCATTGAAGTGATGTCTATAGATCCCGAAAGAGTTACTTTTACTGTTGTAGAATAA
>NBDJDPBK_00129	
ATGATTAAGTTCCTTTCAGTGCGCGATCTCTTGGATATACTGATCATAGCTTTTTTGATCTATAGGATACTGTTGCTATTGATGGATACAAGGGCAATGCAGCTGGTCAAGGGGCTGCTCCTTATAGGTTTGGTGAGCGTGTTAGCGCGAGCGCTTCGCTTTGAAGTTTTGTCGTGGATGTTGGGCAAGTTCCTGGGTGTTTTGTTCATAGCCATTCCAATAGTTTTTCAACCTGAATTGCGGCGTATGTTGGAAGAAATTGGCAAGGGAAGCATATGGCGGCGAACGATTTCTCGGGAGAAGGCTCAATCGTTGGCAGATGAGGTTTTAAGGGCGCTCATGTATCTTCAGTCACAAAAGATAGGGGCACTGCTGGTCCTGCAAAGAAGCACGGGCCTCAAGGATATATGGCAATCAGCAGTAAAGCTTGACGCCGAGATTTCCCAAGAAGCCCTGGTATCCATATTTTGGCCGGGAAACCCGTTGCATGATGGAGCAGCTATTTTGGACAAGGAACGCATTATAGCTGCATCGTGTTTTTTGCCCTTGAGCGATAACCCGGACATCTCTAGGTGGCTTGGCACGAGACATAGAGCTGCACTTGGCATAACAGAAGTTTCAGACGCCATATCTTTAGTCGTTTCGGAGGAGAGGGGAGAGGTCTCCTTCGCCATTCGCGGACATTTGTCCAGGGGGCTTAAGGAAACTCAACTGCGTCAGCTGCTTTCACATTACTTTCTTTCCGAAGATAAACCGAAGACATTGTGGGAGAGGATTAGGATGGCCCTTATTTCATTTCGCTCTGGGGGTGTAGACGATGATGAAACGATTCGATGA
>NBDJDPBK_00130	
ATGGGGCGTAATCCCAAACTGAGGATACGATTAAGCAAGGTTCAAGACAATGCTTCAAAGGTTGTCGATCTATGTAAGGGCTCAAAAATAGAGGTAGGCGGGGTGGCAAAGGGGGTATGCGGAAACGTCAGCGTTGCAAGGGCGATGGTGGATGGTGGATGTTCCTTTTTGGCAGATAGTCGAATACAAAACATCATAAACCTCAAAAAAGAGAATCTTAATATCCCTTTTATGCTCCTTCGTTTACCTATGCCAAGCGAGATTGACGAAATCGTTTCTTTGGTCAACTTTAGTTTGGTTTCTATGACCGAAGTGGTCAAGTTGATTGACGAAGCCTGTCGGATCCAAAATTTCTACCATGACGTGATCGTCATGGTAGACGTAGGAGATTTACGTGAAGGCATATGGCCTTCTGAATCAGAGATTGAAAATATGGCAAAGACCTTAAAGGGGTGTCAAAGAGTTCGTTGCATGGGCGTAGGGACCAATGTTGGGTGCTTTGGCGGAGTTTTGCCGTCACCGGAAAATTTGGATAAATTGGTACAAGTTGGGCGCGAGCTCGAAGAACTTTTAGGTTACAAGTTGGAAATTTATTCAGGAGGGGGCACCTCATCGCTTGCGTTAGTTGAAAAGGGCATCATGCCTTTGGGGATTAATCAACTTAGGGTTGGAGAAGCAATTTTGCTTGGAAGCGATGTAACTGGAAGAAGATCGATTCCTTACTTACATCGAGATACCATGGTATTAGAGGCGGAGGTCATAGAACTTGGGCGAAAACCGAGCGTTCCCATTGGAGCGGTCGGGGCGGATGCTTTTGGCAACGTTCCCACATTTGTGGACAAGGGAGTGAGGCTTCGGGGTATTTTGGCCATTGGCAAGCAAGATGTCAGGCTCAAAGGAATATCGCCTCTGCAGGAAGGCGTTTATGTGCTTGGTGCATCAAGCGATCACTTAATTTTAGATCTCGAAGAACTAGCTGGTGAAATCACGATAGGCAGCACCATAAGTTTTAAGGTCGATTATGGGGCAATGCTTGCTGCCACTACGTCACCTTATGTGAAAGTGGTGATAGAGGAGCGATGA
>NBDJDPBK_00131	
ATGGCCTTGATAGGGGCACATGTGTCGATTCGCGGAGGGCTTCATCGGGCGATCGAAAGAGGAGAAAGCTTATCCTGCGAAGCAATACAGATATTTACTAAAAATCAGTTACAGTGGAAGTCGCCACCGCTTAAATTAGAGCATAGCATCGTGTTTTACAAAAAATGGCAAGAAAGCTACGTGAAAGATATAGTAGCGCATGCTTCCTATCTAATTAATCTAGCTTCGGAAGGCGACTTAAGATTTAAGAGTATATCGGCTGCAGTTGATGAGGTGTCAAGGTGTAGAGAATTGGGAATAGGTTGTCTCGTCTTGCATCCCGGCTCTCATGGTGGAGTTGGCCTTGAAAAGGGATTAATGCGCATGGCTGATGCATTGAAGGAAATACTGGCGAGAACAGATGATGCAAAAACTAAAATATTACTCGAAACTACAGCTGGTGAGGGATTCTCTTTAGGAGGGGATTTATCTCATTTTGGAGCTTTGCTCGAGCTGTTGGATGGCAATTCAAGGATTGGCGTTTGCCTTGATACTTGTCATTTGTTTGCGAGCGGATATGAGCTGGCACCTCGTGAAAGTTACGAGCGTTTTCTTTCAATAGTTGATAAATACGTAGGTATTGATAGGGTCGGATGTTGGCATCTAAACGATAGTCATTATGATAGGGGGAGCAAAAAAGACAGGCATGCCCACATAGGAGAGGGTCGTATCGGCATCGATGCCTTTGCCCACATACTTACGGATGAACGATGGAAGCATGTGCCGTGCATTTTAGAAACGCCTAAAGACGGACATGGCGACGAGGGCAATTTGTCCATATTAAGAAAACTCAGAGGTTATTGA
>NBDJDPBK_00132	
GTGAATGCGGAATTTGCCCATGACAAAAAAAGCGGTATAATTTCTCGCGATTGTGATTCTTGTCTTCGCGAACCTTTAGTCTCTTGTGATTGGCGACGGATAGACGAGGACATAATGAGGCTGTTTGGCAAAAGCACTGATGTTTCCTCTTTGTTGCGTAGTGCTGTGATAGTCCCATTGTTGCAGATATCGGACAAACTGGCTGTCTTGCTAGTTGAAAAGAGGAAGGACCTTCCCAAACACGGTGGACAGGTTGCCTTTCCGGGAGGAAGGAAAGAACCTTACGATGTTGGGCCAGTGGATACAGCGTTGAGGGAGTTTGCTGAGGAAACTGGATTGCCTTCCGATGTGGTTTGTGTAATGGGCATGTTGGAGCCTGAAGTGACTTATACCACCGGTTACGTTATTGTTCCCATAGTAGGCTTCATAAAAAATGCCGACATATTAAAACAAGTCAGAGTCGATACTAACGAGATAACAAGAATTATCCTTTTCTTTCTGGATGAAGCAAACAGGCAGGACTTCAAAGCAGAAACGCTTACATTAAGTAGCGGGATATCGTTGTTGTACCCGGAATACGAACTGAAAGGCGGGCTTAGGATATGGGGAGCAACGGCTCGCATTTTACTAAAGATACTTGCTTACGCGGAGGATTTTTTCAAGGAGCACTAG
>NBDJDPBK_00133	
GTGCTAAGTTTGATTTTTTTTGGAGTGATGGATATGAGAAGAGCTAAGATAGTATGTACGTTAGGTCCTGCCTGTAGCGATCGCATGATCCTTAAACTACTGGCTCAAGAAGGCATGGATGTTGCCAGATTAAATTTCAGCCATGGCACATATGAACAACACGGTAAAAACTTAAATTCTGTAAGGGATATAGAAAGCAAATTGGGACGACCCATAGCTACCATGTTAGATACCAAAGGTCCAGAGATAAGAACAGGTTCCCTCGCAGATCACGAACCAGTGATGCTTCATGAGGGCGAGGCTCTTATCTTAACCCCAGAACCCATCGAGGGTGATAAAACTAAGATTTCAATAAGCTACGAGGAGCTACACAAGGATGTTTGGCCAGGGGTAAACATATATGTTGACGATGGTGCTATAGCTCTCGTGGTTGAGGAAGTAAGAGGTCAGGATATAGTATGTAGAGTAGTTGTTGGGGGAGAATTGGGTGAGCATAAGGGAATTAACGTGCCCGATGTAAATCTTTCTGTTCCTCCCTTGACTCAGAAGGATATCGAGGACATCAAGTGGGGTCTCGATCATGAGATGGAATATGTTGCCGTTTCCTTCGTGCGCACCAAAGATGAGATCATCAGTGTAAGACGAATTATAGAGGAACTGAACGGCGATATTAAAATAATCGCCAAAATTGAAACTAAGCAAGCTGTGATAAATTTGGATGAAATCATTTCTATTGTAGACGGAATGATGGTGGCGAGGGGAGACTTAGGAGTGGAGATGCCAATCGAAGAGGTCCCCTTAGCACAAAAAAGAATGATAGATCTTTGCAGGTATCACGGGAAGCCAGTAATAGTAGCTACGCAGATGCTCGAATCGATGATTAGAAATCCAAGACCTACAAGGGCGGAGGCAAGCGATGTTGCCAATGCGGTTTTGGACGGTGCTGATGCCGTGATGTTGTCTGGTGAGACGGCAATAGGGAAATATCCCGTGCTGGCTGTTCGAACCATGAGAGCTATCGTGGAGCGCGTCGAACGAGAATTTCGTACCTGGCAGAGGCCTGCTACAATTCCCATTAAAGCAAAAGGTGTTCCAGATGCGGTGAGCCATGCGGCAGTTTCGATTGCAGAGGAGATGAATGCTGGAGCTATCCTTTCTCTTACTAGCAGCGGAAGTACGGCGAGAATGGTGAGCAAATACAGGCCTTTATCACCCATAATCGCGGCTACAACAAAGATCAAGACCTATCGAGAACTGGCCTTGGTTTGGGGCGTGACTCCGATGCTTCAGCCTGAGATCCCGGTAACTGACGAAGCGGTAGATAAGGCCTTGTCATCGGTCAGAGAAAAGGGTCTTCTACAAGAAGGCGAATTGGCAGTTATAACTGCAGGCGTGCCGATGGGAATCCCAGGTACAACTAATATGATAGAAGTTCATCCTGTTAGTATGATATTGGCTCGAGGGTTGTCCTTGATTAGAAAAGAAGCCTCGGGTGTTGTTTGTAAGGCCTTAGATTCCGATACGGCCATTGCTACCATGAAGGATGGTTATATATTGGTGGTACGACAGACCGATAAGTCTTACTTACCCGCGATGAGAAAGGCTCAAGCCATCATTGCAGAAGAAGGCGGTCTTACCAGTCATGCGGCCATAGTAGCCTTAGAATTAGGTATTCCCTGTATCGTAAGTGCCGAAGGAGCAACAAGCGTTTTGGAAAACGGCATGGTGGTAACCGTTGATGGTGCAAGGGGCGTTGTATACCAAGGAAACGTAAAGCTCCACTAA
>NBDJDPBK_00134	
TTGAATGATCGATTTGTTCATTTACATGTTCATACGGAGTACAGCCTCTTAGACGGTGCAATAAGGATCAAGGACTTGGTCTCCAGAACAAAGGAATGGGGCATGGACGCTGTAGCGATCACGGACCACGGGGTGATGTTCGGAGCCATCGAGTTTTATTATGAATGCGAAAAAGAGGGCATTAAACCCATAATTGGTTGTGAAGTGTATGTTGACCCCAAGGGGCATACCAGGCGTGAAGGTCAGGGAGGAAACTACCACCTCTTACTTTTGGCGCAAGACAATGATGGTTACAAAAATTTGGTGAAATTGGTCTCAGTGGCTAATATAGAAGGCTTTTACTACAGACCCCGAGTGGACTACGATTTGCTTGCCAGATACTCCAAGGGGTTAATTGCCTCGTCAGCCTGTCTTGCCGGTGAAATTCCTTCGCTTATTTTGGAAAATAGATATGACGAGGCGAAGGAGAAAGCCTTGATTTATCGCGATATATTTGGCGAAGACAATTTCTATCTTGAGATAATGTCCAATGGCATGCGGGAACAGGCCACAGTCAACAAATCCTTGATCGAGCTTTCTCGGGAAACAAACATACCACTGCTTGCTACTAACGATGCTCACTATTTGGAAAGCGCTGATGCCGAATGGCATGAAATATTACTCTGCGTGCAAACTAACTCTACTGTTAATTCCAAGAACAGGTTCCAGTTTGGTTCTAAAGAATTCTACCTTCGCTCGCCTCAAGAAATGTGGCAAATATTTGGCAGTGAGTTGCCCGATGCCTTAAAAAATTCGATTGATATAGCAGAAAGATGTAATGTTAAAATCGAGTTTGGACATTATATGTTACCCGAGTATAAGGTCCCTGAGGGAGAGACGCTAGAAAGTTATTTGGCCTTAAAGGCCAGGGAGGGTTTGAATAGACGTTTCAATGGCAGGAGTGTTCCCTTAGAGTATGAAAAACGGATGGGATATGAACTCAACGTAATAACTCAGATGGGGTTTGCCGGATACTTCTTGATAGTCCAAGATTTCATCAATGCTGCTAAGTCCAAGGGGATACCTGTAGGGCCGGGCAGAGGTTCCGCGGCAGGATCTTTGGTGGCCTACGCTTTAAGGATAACGGAAATCGACCCAATCAAATATAATCTTTTGTTTGAGCGTTTTTTAAACCCTGAACGGATTAGCATGCCTGATATAGATACGGATATATCCGATAAGCGTCGCGACGAAGTGATCGATTATGTAGTTGAAAAATATGGTCGGGACAAGGTAGCTCAGATAATAACATTCGATAGAATGAAAAGCAGAGCTGCCGTTAGAGACGTGGGTAGAGCCTTAGACATGCCTTACCCAGAGGTCGACAAGGTGGCAAAATTGATCCCTTTTAATGTTTCTTCGATAGAGGAAGCTTTGGAATTATCACATGAATTGCGAGCAATTTACGATGGAGACAGCGAGGTTAAACGGTTATTGAATTTCGCCAGTCATATCGAGGGAATTGCCCGTCACTGTTCGCAACACGCTGCAGGTGTTGTAATATCACCTGAACCCTTAGTAAATATAGTACCTCTCAAGGCGATTAACGGATCGCAAATAGTGACGCAATACTCCATGGATCCATTGGAAAAACTTGGACTCGTCAAGATGGATTTTTTGGGCTTAAGGACCTTGTCCATGATGGAAGAGACTTTGAGCAATATCTCTAGAAACGGCAAAAAGACGCCCGATATTACCAGGTTGCCCATGGATGACAAGCTCACCTTTGAGATGCTTAAAAAGGGCGATACCATGGGGGTATTCCAACTTGAATCTTCTGGCATGAGACAGCTTTTGAAGAAGTTAAGCCCTGACTCTTTCCAAGACATAATAGCTGTTTTGGCACTTTATAGGCCTGGCCCCCTGGGTAGCGGTATGGTGGACCAATACATAGAAAGAAAGCGTGGAAGGTCCCCTGTAACATATCCTCATCCTGCATTGGAAGACGTGCTCAAAGAGACCTATGGCATCATTCTCTATCAAGAACAGGTCATGCAAATTGCGGCAGAATTAGCAGGCTACAGCTTAGGGCAAGCAGACATCCTTCGCAGGGCAATGGGAAAGAAAAAGGTTGAGGAGATGGAAGAACAAAGGAAAGTCTTCTTAAAGGGGTGTCTGTCAAATAGCGTGAGCGCGGAGAAGGCTAACGAGATATTTGATCTAATTGAATATTTTGCTGGTTATGGCTTCAATAAATCGCACAGTGCTGCGTATGCCATGATAAGCTATCAAACTGCATATCTCAAAGCACATTACCCAGTAGAATTTTTGGCTGCTTTCCTATCAAGCCACATAGGCGCAAAAAAGGAGATTCTTGCCCGATACGTAAGAAACGTCAGGGCTGCTGGAATTAAAGTCCTTCCGCCTGATGTAAACGAGTCCGAGGCCGGCTTTACAGCTGTTGGAAGCGTCATAAGATTCGGCTTAACTGCCGTTGCTAAGGCGGGTTCCGGTGCCGTAGAGGCTATTTTGAAAGCAAGAGAAGAAGGAGGACCTTTCAAATCCCTATGGGACTTTGTATCTAGGATAGATTTGAGGGCCGTAAATAGATCAGTCATTGAAAGTCTAATAGGAGTCGGAGCCTTCGATGGCTTGCATAACAACCGACGTCAAATTTTAGAGTCTCTCCCCATTTTGTTGGAGATGCGTGCTCGTCAAGAAGAGGACAAATATCAACAAAGGTTATTTAGTCTCGAAGCAGATGGATTCTTTAGCGAAGAGCCGGCGTTAGTCGAAGTGGAAGATTTCGAATTTCGCCAAAAGCTTGAATTGGAAAAGGCGGCAGTCGGGTTGTACATATCGGGTCATCCCTTCGAAGCCTATGAGACAAGAGTGCGCAAATACGCTTTTTGTACCCCCTCTGAGCTAGTATACTGGTGTTCTAAAAAGTCACCTTTAATAGGTGGCATTGTTACCGAAGTAACTGAAAGATATACCAAAAAAGGCGACCTTATGGGAATCGTTGAGATAGAAGACTTGGAAGCTAAATTGGAAATCGTTTGTTTTCCCAGGATTTGGAGCAAGGTCAAAGCATTTTGTCAAATGGGCAATGTCATCCTAGTAACGGGTCGTTTGGAGGAAAGAGGAGGCTTGACCGTGATTGCTGAAGACATTGTTTCCTTGGAGATCGCCGAAAGTGAGAACCACCAGATCTTTAGGTTGCGTATTCCCTTTCATCTCTGCAACGAAACGGTTTTGAGGGATTTGCTCAGGACTTGCAAAAGCTATCCAGGAAAGGACCAGGTCCTCGTAGAAGTGTATAATGATAAATTTTCAGCATTCATTTTGTTAAACGGCACTTTGGTGAACACGAGCGATGATTTGATCGAGAAGATTGAGGATAGGATCGGAAGTTTTCTTGAAATCGCGGTTTAG
>NBDJDPBK_00135	
ATGTACATATCCTTGTATAGAAAATACCGACCTGGTCGTTTTGGCGATGTGGTTGGGCAAGATGGCATTGTGAGGATCTTGAGGAACTCCTTGAGGTTGGGGAAAGTGGGACATGCCCTTTTGTTTTCCGGTCCCAGGGGTTGCGGCAAGACGACCGTGGCCAGGATATTTGCGAAAGCGTTAAACTGCCCGAATTCAGCAGGTGGAGAGCCTTGCGATAACTGTGACGTATGTGATTCCATCTCTTTGGGAGAATGTCTTGATGTGATAGAGATTGACGGAGCTTCCAACAGAGGCATAGAGGAAATAAGAAACCTTAAGGCTCAGGTTGGACTAGCTTCCTTCTCTCTCCCCTACAAAGTATACATCATCGATGAAGTTCACATGCTTACTGATGCGGCTTTCAATGCTCTTTTGAAGACATTAGAAGAGCCGCCCAACCGAGTTGTCTTCATATTAGCCACTACCCAACCGGATAAGGTTCCACTCACCATTAGATCTCGCTGCCTTCGCTTTTATTTCAATAAGTTATCTGGCTTTGATATCGCAAAAAGATTGCGTCATGTAGCCGAAATGGAAGGTTTCGATTTCGAGGAAGAAGCCCTATGGGAGTTGGCAAGACAAGCAGACGGGTCGCTGCGCGACGCTTTGACTCTGACCGAGCAGGCTTTAGCCCTACAAGATGGCAAGCTTTCTTTGGACTCGGTGGCGTTTCTTTTAGGCGGCAGCAGGAGCGAAATGGAGAACGTAATACGACTCATGATAAAGGACCCCTCGCAAGGATTTCTGCAAATGAAAAACATTTTAAAGAAGGGGTTAGCGATAGAGAGACTTCTTGAAATTTCCTTTTCCATCTTTCGAGACATGTGGATGTACAAGACCTTTGGAATGGATTTAATCGAAAAACTCGAGTTGTCAGAAAGGGAAATTGGATTTTTAAAAAATGAAGCCCCCCTTTGGGACGATTCGGTTTTATTTTCAGCTATGAAATTGTGCGCTGAACTAAGCCTTCAGGCAAGGTTGGGCGTTAAAGAAGATATCCTTTCCAGCTTGTTTTTCGTGCATGTAGGAAAAACAAAGGACCTATCCGTGATTGAAGCAGGCAAAACCTCGGATCTAGTTAGTGTAAGTACCAAGGGAGCCGAAGTTGTTGTCCAGAGCGGGAGCAAAGATCAAGTGCGGGAAGACATATCTGAACCGTGGCAGAAAGTTATGAAAAAGACGGCGGAGGAAATGTTGCCCCTTTACTGTGCTCTAATACCCTCAAGGGTCGAATACGACGAAAATACGGTGTTGATCGAAATTTCGATGGAACGCAATTTCGATTTTAATCTGTTGAAGTTGCCAAGAAACTTGGCGTATCTATACGATTCAATAAAACAAAATATTATATATACTGATGAACTAGTGATAAAAAGTGGCGATGAGGAAGCAAAATATCCTACAGACCTGGCATTAGAACAAATGGAGCCGGAAGTGGAGGAATTTTTACAAGAGGAATTGCCGCATCCATTGGAAGACGAAGAAAGGCAAATTCTAGAAAGCTCAAATGCCGTAGTCACATCTGCCGAGGATCATAAGGCAAGAGAAGATGACGAGGCCCTCCAAAGGATTGCCATGTATCTTAATGGAGATGTTTTGATGTATAAAAAGTGGGACGAAGAAGAAAGTGCAGAAGAAGACGGAGGCGTTGAGATTGAATGA
>NBDJDPBK_00136	
ATGGTTATCTTATACACCCCCATAATGACATATGCCCAAGAGGACGACTCTAAAGAGATTGCTTTAGGTCGCAAAGTTGCCGAGCAGGTAGAAAGGACCTGGGAAAGGGTTACAGATCCGACGATAACGGCGAGGCTAAATATGATCTTGACCCACTTTAGGCCCCATTTAGATCGTGACCTACCCTATGAGGTTAGAGCGATAAAGGATGACGAGATTCCTAATGCCTTTTCTCTTCCGGGTGGAATAGTTTACTTTACTACTGGCATGATTCAGCTTGCCGAAAGCGATTCGGAATTGGCAGGGGTCATGGCCCATGAGCTTGCCCATACCGAAAAAAAACATGTAATGATACAGGTAGCCAGAAATCAGAAGCTCTCGCTTTTGGGCTTGGGAATCATAGTGGCTACGGGGGGACAAGCTGCTGCCGTCCTTTTGACAAATGTTGCACAGGTAGCGATAATGAATTCTTACAGTCGCGATCTGGAGGAAGAAGCCGATATGGTGGGATTGGACCTCCTAATAAAGGCTGGTTATCCGCCATCGGCGATGATCACATTACTGGAGCGTCTTGCGGAAGAGGAACTTAAAAGGCCGTACTTTGAGCCCGGAATTTACCAGAGCCACCCTAAATTGAAGGATAGAATAGCTTACCTAAAAAGCACAATAATGACAAAGGGATTGGCCCTAAATCGCAAGGAAGTGCTGGGCCTGCTAAGAGTTGAGGTTACCGAGGAGGACAATTTTTGCCTTCTTGCTATAGACGAGGAAGTTATATTGAAATTAAAGAGCAACCCAGATACGGTTGCTGTATTAACCCATATGGCGGCAGGACTCAATAAGGCTTTAAAGTTGGAACTTGAGCCTTATGAGGTAAGGATAATAAACGTTGGAGAAGAATCCTTTTTCTGCGTTGGACCTGATAGGATCATTTCTCAAAAAGATTTACCCGCAGGAGCTCCCTCCCTTGAGGAAATTCGAGATAAAATATTATTGGCCCTCGAAAAGGCAAGACAGAAACATACCTTTACGAATTTTATCCGCTGA
>NBDJDPBK_00137	
ATGGCGAAGTTAGGCCGCAGGGGGGTTTTGATTTTGCAGGTTAATGTTGACAATATCAAGGGTCTTGCCGAAAAGGAACAAAAGTTATACCGTGATTTAATATCTTTGGTAGATGAGGAAATGGAGCATGCTCGTGCGGGCAATACTATGGCTTTAATGGATGTTTTAAAAAGAAAACAAGCCGTAATTTCTTGTCAAGAAGCCCTGCAGGATAAATGGCTAGAATTTGCAGCTTCAATGGGCATCAGTTCTTCCCGGGAGACCGTAGAATTTTGGGATGCCCTTGCAGCTAGATTGGGCAAAGAAGGCTCTAAGGACGTTATTGAAAAGATAATCGAAATTAGAAAAATGGCTGCGGAGATATTGGAGAAGGAATATGAGGTCCAAAAAGAACTTGAAAGTCACCTAGCGAAACTGCGATCAAATTTATTGAAGCTGAACGATGGCATGCGAGCATTTAAAGCCTATATGAGTTAA
>NBDJDPBK_00138	
ATGCTGATAAGCGGAAACGAAGCGCAAATGACCTATAAAGTAAACCAAATTCGAACAGCCAGCAAAGACCAGTTGCTTCTTATGATCTACGATATAGGCATAAGTGCTACAAAAATAGCTAAGAATGCTGTCAAGGATGAAAATAACGAGATGGCCAATAAGGAACTACAGAGGGCGCAGGCAGCACTGCGAGAATTGATGAACGCCCTCGACGTAAGCGCTGGGGAGTGGGCAAATACATTGATGTCTTTGTACGAGTTTATGCATGAACAACTGGTCAAGGCCAATGTCAGCAAGGACCCGGATTTGATCGAAAGTGTTAAATTGATGCTCGAGGAATTGCGTGCAGTTTGGCAGGAGGCAATTGAAAAAAGTCGCGTAGAGAGCTTCGCCCAAGAGGAAATGGATCATGGCGAAGTTAGGCCGCAGGGGGGTTTTGATTTTGCAGGTTAA
>NBDJDPBK_00139	
ATGCCTAAGATACTTTTCGTTTGTGCTGGCAATACCTGTAGAAGTCCGATGGCAGAAGCGCTAATGAAGAAAGCCTTGAAATTAAAGGGGATTGAAGGTTGGTCCCTTTCTTCAGCAGGACTTATGGCTATACCTGGCATTCCGGCTAGTGAAAACGCGAAAAAGGTGTTATTAGAGGAATACGGTTTGGATATTGAAGATCATTCTTCCAAAGCCATTGAACTTAGTTTGGTGGCAGAGCATGATTACGTAATTGCTATGACCTTAAGACATGCTCAATGGCTGGCATCGAGGTTTAATCAATATAAAAATAAGATTTATTTCATCGGAGAGTTGGTCTCAAAGGAGGCAAGAGATGCCATTGAGGAGTACTTAAATGCACAAGATCCCTACTCTACTTATTATATGAGGTTGTATGAGGAAAAGATAAAGCCTTACGAAATTGAAGACCCCTATGGTAGCGATATAGATGAATATAGAAAGGCTGCTCGGAAACTATGGCAATATTGCTGTCGCATCGCAGATCTCATAAAAGACGGCAATTTCCCCACAAAGTCTTAG
>NBDJDPBK_00140	
ATGATAATTGGATGTCTTATGGATAGAGACCTGACATTGCTCGGTGAAGACGGATTCTGCGTTAGCATAGCGAATCAAGCAGGTATAATAGAATATATGATGGATGGATAA
>NBDJDPBK_00141	
TTGGACAAAACGGTTATGACCGTTACCATGAACCCCGCCATAGACATTCAATATGTCGTTCCCGACTTTAGTCCCGGCAGGTGGTTTCAGGCTTCAGAAGTCGACAGGTCCGCTGGCGGCAAGGGAGTAAATGTGTCCATAATTTTACAGCAGTTGGGGTATGAAAGTGCGGCTATGGGATTTCTAGCCGGTTTTTGCGGAGAGTATGTGCGCGATACATTGAGGCGTCTCAAACTAACGACCAATTTTGTAAATGTCATAGGTGAATCTAGGACGAATGTCTACATTGTGGATGAGGTTGGACGCATCGAAACAGGTGTAACAGAACCGGGCCCTTACATTTCCGATGAGTCGTTGGGCAGATTTATGAAAAATTACGAGCGAATGTTGAGCCGTGCGCGGTTGGTTTACCTAGGAGGGTCTCTACCCCCCGGAGTGCCGCAAGATGCCTATAAAGATTTAATACTGCATTGTGAAGAGGCGAAGGTTCCGGTATTCATAGATGCTTCAGGCCCTGCGTTGACCGCCGCATTAGAAGCGCGTCCCATGGTTGTAAAATTCAATCACCGCTTTTTACTTTCCACCCTTGGCTACCCCATGGGCTCTCTTGATGATATCCTAAACTTTGTATCCAAAATTCATGACAACGGAATAGAATGGTCTGTGACCACCTATGGAACGGTGGGCAACATATTTTATACACCTCAAGGGATTTATCTTGTGGATATTGGCAGAGAGGAAAAAGAGCAAATGGTATCCCTTCTTGCCATCGATGATGCGCTAATGGCGGGATTGGCGGTGGCATTGCTCGAAGAAATGGATGTGGAACTAGCCGTTCGTTTTGCTCAGGCTTGCGCTTTAGAGGATACACTTCACGTTAGAAAGGGGATTCGTGGCAGAAGCATGGTTGAATCGCTGGTACCAAAAATCATGGTAGAAAAGTTGACCTAA
>NBDJDPBK_00142	
GTGGAAAAACACGAGCTTGTAATAATTGGAGCCGGACCGGCAGGATTAACTGCTGCTATATACGGCAGGAGAGCTGGACTTGATGTCTTGGTCCTAGAAAAGGGCATTCCTGGAGGACAAATTACCTCCACGGCCGAGATCGAAAATTGGCCAGGCATACCTATGATAAGCGGAGAGGAGCTGGCTCGTGCTTTTAGGGAACATGCTGAAAAGTTTTCACCTAAGTTTATGGAAGCGGATGTCAAAGAAATTTCCATCGAAGCGGGAAAAAAATTGATAATCACCGATAAAGGTAGTATAGAAGCAGAAGCTGTCATTGTAGCTACCGGGGCCAGCTTTAGGAAACTTGGCTGTCCAGGCGAAGCCGAGTTTACGGGACGAGGCGTTAGTTACTGTGCTGTATGCGATGGAGCCTTCTTTGAAGATCAGGTTATTGCTGTTGTTGGCGGTGGCAACACTGCTGTCGAAGAGGCAGATTACCTTACAAGATTTGCTTCTAAGGTGTACATAATTCATCGACGTGATTCTTTGCGCGCAGATAGGGCTGTTGCGGAAAAGGCGATGTCTAACCCCAAGATAGAACCTGTCTGGAATTCAGTCGTTGAGAAGATAGATGGCGAAGATATGGTCGAGAAGGTCGTAATAAAAAACGTGAAGACGGGCGAAATTAGCGAACTACCTGTGGCTGGAGTTTTTGTTTTCGTTGGTATGGATCCCAACAGCGAGTTTGTGAAAGATTTGGTAGAAACAAAAGACGGCGGATGGATAGTAACTGACGAGAAGCTCGAGACTTCTGTTGAGGGAATCTTTGCTGCAGGTGATGTACGGGATAAATTTTTAAGACAGGTAGTGACGGCTGCCGGAGATGGCGCTACTGCTGCCATGTCGGCATACGCTTATATCTCTGAACAACTGCATTTGCAAAAGGTGCTTTTTGAGCCAGAAAAGGTGGTCTCTTTCTTATATTCCAGCATAGAACCGCAACAGATTAAATTGGCAACCGAAATTGAGAAAAAATATCCTAAAAAAATACTACTCGTTGACGGCTACAAAAATAAAAGGATGTGCGAGAAGCTAGGCATAAGCGAGCTTCCGCAAGCCGTGGTTTTAAACAAGGGTTCCTTAATTTGCTCGAAGAAGATTTCAAGCGTTCAGGAAATAGAGGAGTTGGTATAA
>NBDJDPBK_00143	
GTGACCCTCATTGAGGCAAAAGATTATGCAGCGCGTAAATTAAGGGGAGCTGGAGTTTTAGATTACCTTCTGGAAAGCGATCTCATTTTATGCAAAGTGTTGGGATGTGACAGGGCCTGGATGATGGCCCATAAGGAGCGTTCTATATTTGATTATGAGCTGGAATACCTGGAAACTTTGCTCGAGCGTAGATGCAAAAGGGAGCCTTTGGCTTATGTTTTCGGTGAGGCATACTTTTACGGGAGAAGTTTTTTCATCGGAGAGGGTGTTTTGATCCCCAGGCCGGAGACGGAAATTTTGGTTGAAACAGCGTTATCTTTTGTCGAAGAGGGCGTGATATTGGATTGGGGCACGGGCAGCGGCTGTGTGGTGATATCTTTATTGCTGGAAAACCCAAAGTTAAGTGGAGTTGCTCTGGACATTAGCCCAAAAGCGCTTTCTTGGACGTGGCGCAACGTTAGGAAGTTTGATTTATTTGCTCGGATGCTTCTTTGGCATGAAAGTGTGCGCTTGCCCCAAAAGTACGGTAATCACAGTTTCGATATGATAGTGAGTAATCCGCCCTATATTCCAACAAAAGAGATTTCATGCTTGATGCCTGAGGTGAAATGCTATGAGCCATTACGTGCGCTTGATGGAGGGTATGATGGAATGCGTTGGTATAGATTGCTCTTTGAAAAGGCGCCTCTATGGCTGAAGGAGGGCGGGTGGCTGTTGGTCGAATCAGGCGGCAAAGAGCAAACTGATGCGATTATATCCATGACACATCAATCTTTTAAGCTCCATGAAGTGAAAAGCTTGAATGGCGGGGTGAGCATCGTCATTTGGGAATATGACAAAAACTGTCCGCTGTAA
>NBDJDPBK_00144	
ATGGAGAATATCAACGAAAAATTAGATGAATTAGAAAAGAAATTCAAAGATCTGGAGCTGAAACTCAGCGATCCTGAGGTCATTTCAAATCCAGCCGAATTGCAGCGTTTAGCGAAAGAACACGCGGAATTGTCTAAAATAGTTGAAAAGTACAGGGAGTACAAAGAAGTGCTCAGGCGAATGGAAGACGCCATGTCGCTGTGCGATGATGATGACGAAGAGCTTAGAGAATTAGCTAAGGAAGAAGTAGCTCAGTTAAAGCAAGTTCTGGAGACGCTGGAGGAGGAATTAGCGTTTCTTTTATTGCCAAAAGATCCGGATGATGATAAAAGCGTCATTGTCGAAATAAGAGCAGGGGCTGGAGGCGAAGAGGCAGCACTTTTTGCCGCTGACCTTTATAGAATGTACGTACGTTACGCTGAGCGTAAGGGCTGGAAGGTTGAACTCATTACGGCCAACGAAACGGGCATTGGCGGTTATAAAGAAATCGTCTTTCGCGTGGAAGGCCGGGGTGCCTATAGTGTATTGAAATACGAAAGTGGAGTTCATCGTGTCCAGCGTGTTCCGATAACGGAAGCAGGTGGCCGTATACATACGTCCACTGCAACTGTTGCCGTGTTGCCGGAACCTGATGAAGTTGACGTTGAAATACGTCCCGAAGACCTGAGGATAGATACTTACAGAGCCAGCGGAGCAGGCGGCCAGCATGTTAATATGACCGACTCGGCTGTAAGGATCACCCATATACCGACGGGCATAGTAGTGACATGCCAGGATGAAAGATCGCAAATTAAAAATAGAGCAAAGGCAATGCAGTTACTAAGGGCTAAATTATACGACCTCGAGCTGCGGCTTCAGCATGAGGAGATGGCAATGGAGCGCAGGGGGCAGATAGGTAGCGGCGACCGATCGGAACGAATTCGAACGTATAATTTTCCGCAAGGTCGTGTTACCGATCACAGAATTGGCCTAACATTGTATAACCTCGAGGAGATATTGGACGGCGATTTGGATGAGTTAATTTTCGCTCTGGCCACGGCAGACCAAATGGAAAGGCTTAAATTAATGGGAGCGTAG
>NBDJDPBK_00145	
TTGAAAAATTCCGCAGGAGGTACGGCGATACGGATTATGGTTATGCAAACGATGAAAAGTAACGTGAGGGTAAAGTTACTAGCCTTTACCCCATTACCCGAAAGTGTCGTTGCTGCCGCGGCTAGGCTATGTTACAGTGCCTCATCGGCGGAAGATTTAATCGTTATGCTTCATGACGATAAGGAGCAGAGGGACAAATTCATAAAAAACCTCGCAAGGTCAGGTCATCTTTCTCCTTTTGAACACGTTTCGTTTACCTTTGCCGTTGATGGTATCAGCAGGGCATGTTCGCATCAGTTGGTGCGGCATCGTATTGCAAGCTATAGCCAGCAAAGCCAAAGATATGTCTCCATGATTGATGCAAATTATATCGTGCCTGATTCCATCATGGAGAACGAAAAGGCTTTAACATTATTCAAAGATATGATGCGTCAGTCTCACGAGGCATATAAATCTTTGGCGGAGTGGGGAATCCCGCTGGAAGACGCCAGATATGTTTTGCCTAATGCATGGGAAACCAAGATAGTGGTAACAATGAATGCCAGAGAGCTACATCACTTTTTTAGCCTTAGGCTATGTAAGAGGGCCCAGTGGGAAATACGAAGGCTGGCTAAATTAATGCTCATAGAAGTTAGAAAGGTTGCGGGTGTTATATTTGACGTTGCAGGTCCACCATGTGTGACGAAGGGTAAATGCGAAGAGGCTAAGCCCTGCGGCAAGCCTTATTCATCAATAGAGGAACTGCTAAGTTAA
>NBDJDPBK_00146	
GTGAAGAAAGATATACATCCAAAATACCAGACGTGTCGCGTGACTTGTGCCTGCGGCAATACCTTTGAGACAAGGTCTACTAAACCGGAAATCAGGGTATCGGTTTGCAGCAATTGCCATCCTTTCTACACAGGCAAGCGAGGTATATTGGTGACAGAGGCGGGCCAGCTTGAAAAATTCCGCAGGAGGTACGGCGATACGGATTATGGTTATGCAAACGATGAAAAGTAA
>NBDJDPBK_00147	
ATGTTAGAGAAGAGAGAGGGAGCCGAAATACTCGATAGCGAACTTGAAGAAATCGAAGAAGAAGATGACGAAATGTTGGGAACGATCGAAGTATCTTTTGATATAAGGCAAGAAAGCCAAGTAGGCAGGGTGGCTGTTTTGCTTGCTGCAACCACTAGCAAAACCGAAGAAGAGTATTTAAAAGAACAGATAAAAAAGTTGAGATGGAGAGCTGTTGCTACCGAGGTTGGCGGATTAGCCGGTAATATTTCCGGAAAATTAACCAGAGCTTTGGTGGGGGCAGCATTGAACGGCAATGTGATCAAAAAAACGGGTGCTGAAATGCATGCCCTCATGCATGCGTCAATGGAGGCCATAAACAGTTTTTTGCCACTTTGTTTGCTGGAAGCAAGCGTCGGTGCCAAGCTCGCGATCGTGAGAAGCAAAAGATGGATTGGCGTTGCTATAATTGGAGACAGCGCTTATCACGCTGCTGCTCATCATGATAGATGTGGTTTGGGCGTAATGCACATATAA
>NBDJDPBK_00148	
ATGAGGGTTCGAAGGGTTTTAGTACTGGCATTGGTTGTTTGTTTCTCCCTATTTGCTGGCGTTGCGCAGGCGAAAACCTTCGTGTCGATAGCTACTGGCGGCACCGGAGGAACTTACTATCCGATCGGTGGAGGCATTGCCGATGTGGTAAGTCGATATGCCAAGGATGTTCAGGCAACTGCTGAAACCGGAAATGCGTCCGTGGCTAACTTAAACCTCATTGGGACTCACAGCATAGAATTTGCGCTCGTACAAAATGATACAGCTTGGTGGGCAGCCAAAGGCGAGATAATGTTTGAAAAGGCCTATCCAAACGTCAGGGCGGTTGCCACGCTATATCCGGAAACAAACCATTTGATCGCAATGAGGAAAGCAAACATAAAAACCATTCATGACCTCAAAGGCAAGAGGATTTCAGTAGGTGCTCCTGGATCCGGCACAGAAGCTGACATGCGCTGTTTGCTGGAAATTGCCGGATTGGATTATCCTGACATGAAGAAAGTAGACTTCCTGGACTTCAACAACACGGTTGACCGTATGAAAGATGGCCAATTAGACGCCGGTTTCGTCGTTGCAGGCTGGCCAGTCGCAGCAATCATGGATCTTGCTACCACTCACGATGTGGACCTCGTGAGTTTTGATGACGAATTCCTCGCCAAACTTCAGAAAAAGTATCCCTTCTTCGTAAAAGACGTAGTACCTGCAGGCACGTACAGGGGTATAGATCACGATGTCGTTGCCCCTGCCGTAATGGCGATGATTGTTGTTGATGCAGATGTCCCAGAAGAAGTAGTATATCAGTTTACTAAAGCAATGTGGGATCATATCGACGAGGTTCAGCGCACCCACGCCAAGGCTCAGCTTATTACTCTGGAAACAGCCTTCGATGGACTACCTGTTCCCCTTCATGATGGAGCTGCCCGTTACTACAAGGAAATCGGCTTAGAAATCCCCGAAATCAAATAG
>NBDJDPBK_00149	
ATGTTATCTGATATCGAAATTGCCCGAAACGCCAATCTTAAACACATATCTGAAATAGCAAGGGAGCTTGAGATACCCGACGAATATCTCTTTCCCTACGGCCACTATAAGGCCAAGGTGGACATCAACTTCTTCAAGGAACTTGAAAATCGCCCTGATGGGAAGCTTGTCTTAGTAACTGCCACAACGCCAACTCCTGCGGGGGAAGGCAAGACGACCATAACCGTGGGGTTGACAGAGGCCTTGGTAAAGCTTGGTAAAAAGGCAATGCTTTGCTTGCGCGAGCCCTCGCTTGGGCCTTGTTTTGGTGTAAAGGGCGGCGCAGCTGGAGGCGGTTACTCTCAAGTGCTTCCCATGGAAGAGATAAATCTTCATTTTACCGGAGACATACACGCAGTGGAATCGGCTCACAATTTGCTTGCAGCAATGCTCGATAACCACTTGCATCAAGGAAACGACCTCGGTATTGATCCTAGAGAAGTGACGTGGCGACGTGCCATGGACATGAACGAAAGGGCATTAAGAAACATCGTAGTGGGCTTGGGAGGAAGGACAAACGGAGTGCCAAGGGAAACCGGTTTTGATATAACTGTGGCCTCTGAAATCATGGCAATACTGTGCTTGTCTGAAAATTTGGCAGATTTGAAGGAAAGGTTATCTAAGGTCATTGTGGGTTATACGACCAAAGGAAAGGTGGTAAAGGCGGGTGACTTAAAAGCACAGGGAGCTATGGCGGCACTCTTAAAGGAAGCCATTAATCCAAATCTCGTTCAGACTGTAAAGCACGTTCCCGCCTTTGTCCATGGAGGGCCCTTTGCTAACATAGCCCACGGCACCAACTCCATAGTTGCTACCAGGATGGCCTTGAAACTCCGCGATTATGCCATAGTAGAAGCGGGTTTTGCCTCAGACCTGGGAGCTGAGAAGTTCTTCGACATAGTATGCAGGTTATCGGGCCTTTCTCCTTCAGCCGTTGTGCTTGTTACGACCGTTCGATCCTTAAAACACCACGGAGGAGTTAAAAAAGAAGAACTATCTAAGGAAAACTTGGATGCCTTGTCTTCTGGTATAAGCAACCTAGAAGCTCATTTAGACATACTTTCAAACTTTGGCCTTCCAGTCGTTGTTGCCCTAAACAAATTCAATACTGACACGAAGGAAGAGCTGGACATGGTAATGGAAGCAGCCAAGAAACGCAATGCAAGGATAGCCCTCTCTGAGGTTTGGGAAAAAGGAGGCGAGGGCGGGATTGATCTTGCAAAAGAGGTCCTTGAAGCGATAGGAGAAGGTAAAACCTACAGGACCCTTTACGATTTGGATATGTCATTGAAAGAGAAGATAAAGACCATAGCCACTAGGATCTACGGAGCAGATGACGTTGAATACGTGCCTCAAGCCTTGGCCATGTTAGAGGATTTGGAACAAAGGGGCTTTGGAAGTCTCCCAGTGTGCATGGCAAAAACGCAGCTTTCCTTGTCAGATGATCCCAAAAAGCTTGGAAGGCCCAAGGATTATAGAGTAACAGTCAGAGAAGTAAGATTGTCAGCCGGTGCCGGCTTTGTCGTTGCCATATGCGGCAGTATAATGACCATGCCCGGGCTTCCCAAAAAACCTGCCGCTGAGTCTATAGATATAGACGAAAAGGGAAATATAACTGGTCTTTTTTAA
>NBDJDPBK_00150	
TTGAGCGTTCCCGACAGGAACATGGCCTTGGAGCTTGTTAGGGCAACGGAGGCAGCCGCCATGGCTGCAGGGCGTTGGATGGGGCGGGGTGATAAAAACGCTGTAGATAAGGCAGCCGTCAATGCCATGAGGTATATGTTAAATACAGTTTCAATGGACGGCATCGTTGTTATAGGAGAGGGAGAAAAAGACCAAGCTCCCATGTTGTTTAACGGTGAAAAATTGGGCTTAGGCTGCGAACCCAAGGTGGATATAGCCGTAGATCCTGTAGACGGTACCACGCTCACAGCTTTAGGAAGGCCCAATGCCGTGAGCGTGGTAGCTGTAGCTGAAAGTGGTGCACTTTACAGTCCAAAACATATCTTTTACACGAACAAAATAGCAACAGGCCCTGAAGCTGCCGGCGTAATCGATATCGAACTATCAGCCACTGAAAATATAAAACGAGTTGCCAAAGCAAAGAAGAAGGCAGTAGAAGATGTTACAGTAGTTGTACTTGATAGGCCTCGTCATGAGAAGTTGATTCAGGAAATAAGGGCCATTGGAGCCAGGATAAGACTAATTCCCGACGGGGATGTGGCTGGTGCGTTAATGACATGCAAGGAAGACAGCGGGGTCGATTTGCTATTGGGGATAGGAGGTTCACCTGAAGCCGTCATATCAGCATGTGCTATTAAATGCATAGGCGGAAATTTTCAATGTAAACTATGGCCCAGAAACCAAGAAGAGAGAAACCGCTGCCTGGAATTGGGGATGGACGTGGATAGGGTTCTATATATTGATGATTTAGTTAAGGGCGAAAATGTCTTTTTTGCTGCCACGGGTGTCACCGATGGAGAGCTTTTGAAAGGGGTTCGATATGGTGGCGAGACTATTTTTACTCATTCTTTGGTAATGAGATCAAAAAGCGGGACTATTCGATATGTGGAGGCCATGCATCGCAGCAGGAAATTATATGAGTTTAGCGATGTAGATTACCTTCCGCGCATGTCGAAAGAGTAA
>NBDJDPBK_00151	
GTGATAGAACGTTATGAGACTGCGGCCATGCGTGACATATGGAGCGAGGAAAATAAGTACCGTACTTGGCTGGATGTGGAGTTGGCCGTGTGTCATGCCTGGGCAGAGGAAGGGCTCATTCCGATTGAGGCTTACGAGTCGATCAGAAAAAAGGCCTTCTTTGATATCGACCGCATAAAAGAAGTAGAGTCTAAAGTACATCACGATGTCATAGCCTTCGTTTCCTGTGTCGCTGCAAGCGTAGGCGAATGGGGGAGATTCATTCATTTGGGCTTGACTAGTAGCGATGTCTTAGATACAGCTTCTGCTTTGCTTTTAAGACAATCACTTGGCATTATATTAGAAGAATTGGCCATTTTATACGAAGAGGTGTTAAAAAAAGCTTTTCTCTACAAGTACACCCCCTGCATTGGGCGCACTCATGGGGTTCACGCCGAGCCCATGAGCTTTGGTTTGAAACTGCTTAATTGGCATTCGCAGTTAAAACGTTCCGAGGAGCGTCTTATCTTAGCAAAAAAGCAGATAAGTTACGGAAAAATATCGGGAGCTGTCGGGACATATGCTCACTGTCCGCCTTCAATAGAAGAGAAAGCTTGCGCCTTTTTAGGTTTAAAACCGGCTCCCATATCAAACCAAATCCTGCAAAGGGACAGACACGCTTTTCTCATCCTTTCTCTTGCCCTGCTTGGATCCACCTTGGAAAATATAGCCCAAGAAATACGGCATTTGCAGCGAACCGAGGTTTTGGAAGTCATGGAACCCTTTGCCAGCGGTCAAAAGGGATCGTCTGCCATGCCACATAAGAGAAACCCTATTTTGTGCGAACGAATATGTGGTATGGCTCGGTTGCTCAGGGGTTACGCCTTGAGCGCTATGGAGAACGTTGCCCTCTGGCACGAGCGCGATATAAGCCACTCTTCCGTAGAACGCATTATATGGCCTGACGTCTTCCACATCCTTCACTATATGATTGCGTTGCTAATCAACATCGTAGGGCATATGGAAGTCAATGCGGAAAAGATGATCAAAAATATCGAACTTACCAAGGGCTTGATTTTTAGCCAAAGGGTGTTATTGGCTCTAGTTGAAAAGGGCATGGATAGAGATGAAGCTTACGAAGCGGTTCAAAAGTATGCCCTTGAGTGTTGGAATGAAAAAGGCACATTCAAGGATATGCTGACTAGTGATCCTATCGTGTCTTCCCTTTTGTCGGCCGAAGAACTGCAAGGTTTTTTTGACGTTAGTTATTATTTGAGGTTTGTTGACGATATATTTGACAGATTTAAATAG
>NBDJDPBK_00152	
ATGACAATTCCTCCGTTAGTTAAACTGATAGTTGGTTTTTTGTTCCCTAATACTCAGCTTTATCAATGGACTATAAGGAAACTTTCTTCCCTTTGGGGCGGTATAGAAAGAAAAAGTCCCATATATCCTTTCGATCATACCGATTATTATCGTGATATAGCGCCAGTTCTTTATAAGGCTTTCGTAAGTTTCAAAGGACTATATCCAGCGGATCAGCTAGTACGTTGGAAACTCCAGGCTGTTGCACTGGAGGCTGAAAGCGGACCCAAGCGCAGTGTCAACATTGACCCCGGATACCTTGACGGGGCAAGGTTGATTTTAGCCTCAACTAAAGATCACGCCCACAGGATATACATCTCGGATGGCATATTTGCCGAAGTTACCTTACGATTTATGTTTGGCAAATGGATTTCCTATGATCATACTTTTCCCGATTTTAAGAGCGGTTGCTACGATGATTTTTTGAGCCTGGTTAGAAATGACTGGCTATCTGATAGGAGAAGAAAAAGGAGGACTTCTGCGTGA
>NBDJDPBK_00153	
ATGGTAGATGATGCTTCTGGGCTTGTGGTTTTGAGCGGGGAATCCACTGTCAGGGATTCCTTGCGTATTCTTTACCGTACCGCCTTTAAGGTTGCTAAATTGGTCATCGACGAAGAGGCGCGTCTTATTTCAAAAGATGAATTGGTCGCTGCTTTAGAAAAGGGATTTGGAGATATGCCACTTAGAGAAGTGCTTTGGCCTAAGGGATCGCAATCGATTGGCACTATGGGCGAAGTAACTCCTCCCTTTCCTTTACTTCGGATAGAAGATGGCTTCATATTTGCCAACGAAGCTGCTAGGGAATTGATTGGGCAAAGCTCGATCGAGAAATTGGGATTAAAAGAAGATACATCTGAATGTGCTATGTTAAATTTAGAAAGTGGCGAGTTTGCCCTGGTAGAACCCTTAGGCTATGGCTTTTTTATCGTTAAAAAGTTAGATAAGAAGGAAGTGGAGGAAATACTAGAAACGGCAAGATGGGCTGCCATAGGCAAAACTCTTTGGCGTTATCTCGAAGATCGTGGATTGACTATAAAAGTGGAAGAGCAGAGCAAAAAAGGTAATATTCCTTTAAGCTGGAAGGGATTAGAGTTTGGTTTTTTAATGTGCAGAAAGACAAGAAAAAACCAGGGGCGAACAAAAAAGAAAAATGACAATTCCTCCGTTAGTTAA
>NBDJDPBK_00154	
GTGGCATTAATCAATGCTTTCAAGGATAAATTACAAAAAGTTAAAGAACAATGGTTTGGGCTGGGGTCAATTTTTTCTCCAGGCAAGAGGGTAGACGAGTCATTTTGGGATGCGCTTGAGGAGCAACTTCTTTTAGGAGATGTTGGGGTAGATCTTTCGGAGGAATTAATTTCAAAGTTGCGCTATGTAGCCAAAGAGTCCAACATCAGGGATGCTTTAGCTTTGAAGGCGACATTCATTGATTTGATCGTAAGTGAGCTTGAAAAAATTCCAGGCATGGGAAAGCCTATAGAGGTTAAAAATAAGCCAACCCTGGTGCTGATCGTGGGTGTGAACGGAAGTGGAAAGACCACAACGGCAGCTAAGCTGGCGTATAGATATAAAGAAGATGGTCAGAAGGTCCTGCTCGCTGCTGCGGATACTTATAGGGCTGCGGCGATTGATCAGCTGAAGGCTTGGGGAGACAAAATAAACGCACGCGTCATAGCGCATGACGTTGGGGGAGATCCTGCAGCTGTCATATACGATGCCATCGAAAGCGCTATTGCTTCTGATACTGACATGGTTATCGTTGATACTGCTGGCCGACTTCACACCAAGCACAACTTGATGGAAGAATTAAAAAAGGTCAAAAGAGTAATAGAGAGGAAATTGCCTGGTGAGCCTTCCGAATCCCTGCTAGTTTTGGATGCCGTAATGGGACAAAATGCCTTTCATCAGGCGGAAGTTTTTAACGAAGCTTTAAACCTAACAGGGGTAATTTTGGCTAAATACGATAATACTGCGAAAGGTGGTATAATTCTCGCGGTTGCACAAAGGATGTCTCTCCCAATTCGCTACGTAGGTTTAGGCGAGGGAATCGAAGACCTAGAACTTTTTGAGCCTCGCGCATTTGTTGAGGCTTTGTTATCCTAG
>NBDJDPBK_00155	
ATGAACTATTTGGTCATTTTCGGTAAGCCCCGTTTTTTGGGATTGCTTACCGATTTAGAACAAGAAATAGATAGGGGCACAAATGTAGTCATCGAAAGTGCCAGAGGGCTTGAGATTGCCGATGTAGTTGGAATTTTAAGCGAAGAGCAGTTGTGTAAGTATAAAGAAAGATTTGAGCTTCCAAAAGAAAGTGAAGCTAGCGACAACGACCAGTTGAAGTCGACTGAACCCCCGTTGCAATACGTCAAATTAATGCGATTTGCCGATGAACTGGATGTGAGCGACGCTAAATGGCAAAGACAAGAAGAGGATGAAGCTCTTCCGATGGTGCGAAAAATGCTAAAAAACCACTCTCTTCCCATGAAAATAGTGGATATGGAGTATCTTTTGGATCGGAAAAAACTGTATTTTTACTTTACCTCTGAACAAAGGGTTGATTTCAGGTGCTTTGTAAAAGAGTTGGCCAAGGAATTTAAAACCCGGATCGAGCTGCGGCAGATTGGCGCCAGAGATGAGGCGAAAATTTTAGGTGGACTGGCTCCTTGTGGAAATCCTTGCTGCTGCAGTTATTGGATGCTGGAGTTTCTTCCCATATGCATAAGGATGGTTAAGGAGCAAAATTTGGCCTTGAACCCCTCTAAGATATCTGGTCTATGCGGCAGGCTGATGTGTTGTATGAGCTATGAATATGACACGTATAGTGAATTGTGGAAGGACTTACCAAATCCAGGGACAAAAATAAAGACTTCTTCTGGGAATTATCAAATTGCCGGCGTCGACATAGTTAGCAAATCGGTAAGGATTAAAAGCCCAGAGGGTGTGGAGTTTTTGGTGCCTATAAGTGAGTTCAAGCTTTTTAAGAAAACGGTTGAAGGTGGAGAAAAGTGGAACTTGCATGTTAACTTGGCAGATCAGGCCGAGGCGCATAACCTTTTTGGCAAAGAAGTTTTTGCCCTGAAGGGCAGCTGTTCAGAGTTAGATGAATCCCTCGAAAAAGATTGTGACGAATGTAGTGCTCATAGACCTAAGGCAAAAGGGAAGAATTCCGGCAGAGGACGAAGTTTTAGAAAATAA
>NBDJDPBK_00156	
ATGTCTGATCTCGTTGCTGCTATAAAGGAAAGCGAAGCCTACGAATGCATTATCGCAGCTTTCGCTTCCTCGCGTGTGCCTCATGCCCTTTTGATCGAAGCTCCTTCTTTGTTTCATGGGTCAATTGCAATTGAGATTGCGCGACTTTATCTTTGCGAAAACGGGCTTGGAGACGATGGATGCGCTTCTTGTCACAGCTGGAAATATGACGAACATCCAGATCTCGTAAGGCCTATTACGTTGGATCAGCCCCCGGGAATAAGCGATTGCCGCAAATTAATGGCGGAATTGTATTTAGCCCCGGTGGTGGCGCCAAGGCGCTTTTTGGTAATACCCCAAGCGGGGAGGCTTTCGCTGCCAGCGGCGAATAGTTTGCTGAAAATCACTGAAGAGCCACCTTCGTGGGCGGCGATTTTACTTCTTTGCGAAGGAAGCGGTGTGCCGCCAACGCTTAAAAGCAGAACATGGAATTTAACCTTTAACTTAAAAGAAGAGTTGAGTATTTTGGCCCCACCCGAAACAAAGGATGAATGGCTGTCAGCCATTGTTCGCGCCTCTAAGATGACATCACAAGAGGCCTTCGCGATGCTTGAGGGATGGATTAACTGGTGTTTAGGTAATGGTGAACTGGGTAAGGCTGCCAAGTTGGAAAAAATTAGATTGATTTCTGAGAAGGGGCATTTACCTGTTTATATGGTTTTTGATCTCCTTTACGGTTTTTTGGAGGAGGATTTGTCCGATGAACTATTTGGTCATTTTCGGTAA
>NBDJDPBK_00157	
ATGAAAGTTGAAAGTGGCGATGTTAAGGAAAGACGCTACAGGATAACTCCATCGCTGAATGGCATTACCGCTTTCGATCATAAAGCCGATATCGAAAAAGATAGTTCTTTTAGAGAGTGTTACGACAGAGAAGCAATTAGTATGTTGCTCAAGGAGTTAGATGAAGTTGGCATCGCGTTATCGAGGTACCCTTCAAAGGGATTGATAAATAAATATAAATCTTTGGTTCGTCAAGTCATAGGGATGATCTTGGAAAATATGCGAGTAAAAAAGGAGTTTGCCTTTTCTTTGCACAGCAATAAAATGTATACGATAATCGAAAGGACGGAAAAATCCATTGCAGAGCTCGAGGAAGCTTTGGACAAAGAACGGGAGAAGATTGTAATATTAAATATAGTCGAGGAGATAAAGGGATGTCTGATCTCGTTGCTGCTATAA
>NBDJDPBK_00158	
TTGAAGGTGATAGGTTTGTTTATTACTTTTGAGGGAATAGATGGCTCCGGAAAGTCTACGCATGCGGTAAAATTATATGAGCATTTTTCGCATAAATTTGGCAGAAATGGTGTTCTTTTGACGTGGGAGCCCGGGGGGTGGAGCGGGGGCGATTTAATGCGCGAACTTTTGCTTCATCACGAATGGCGCCCGTGGAGCGAATTCTTCCTTTTTATGGCAGACAGGTACGAACACGTTTCCGAGAAGATTCAACCGGCCTTATCGGAAGGTCGAATTGTAATATGTGAGCGTTACACCGATTCTACTTTGGCCTATCAGGGATGGGGCAAGGGGTTGCCCATAGAGGAAATGGAAAGGCTTTTTTCGCTTTTAGCGTTACCTCAGCCAGACTTAACGATATGGTTGGATGTGTCGGTTGAAAAAGCTATGGAGCGAATAAAATCCAGGAAGGTCTTGGATCGTCTCGAAGAGGAAAATTTTCTTTACAAGGTTCGCAATGGATATGAAGAGCTTTTCCTGACAAACTCTGAGAGGATAAAGCGCGTTTCTTCCGAGGTCAGCGAGGAAGAAGTTTTCCTGGAAATTTTAAAAGTGGTGGGGGTCTTCATGGATGAAAGTTGA
>NBDJDPBK_00159	
GTGAAACGTGAGATAAAAATCGGTCTCGTCGTCTTTTTGGGATTGGCATTGCTCGGCGGCTTAGTTTTCCTTTCGGGTGGTCGTTTGATACGTGAAAGGGGTAATGTTTTATATGTCTTATTGCCTGAGGCAAGGGGATTGCCCCCGGGTGCTCCCATTTACATATCTGGAGTGGAATCAGGATACGTGAAAGACGTACTTTTGACCAAAGAGGGAGTGAAAATCCTTGCCTTTATAAAGGATGGGCTAAACATTCCCATCGATAGCGAGTTTATTGTACAAGGAGGGGGGCTTTTGGGAGAGGCATCCCTTCAGATAAGGCGAGGGACGAGCGATACCTTCATTGAACCCCCCGGCCCTGTAGAGGGAACGGTTGCGCCCGATGTGTGGAGCGTGCTCGAGGAGGTGGAGCAGAATCTGAGCTCCATGCGTTCTTTTTTGGATAACATCAGCGGAATCATGGGGGATGAAGAGATCGAAGATCTTAAAGAAGCTATAAAGGAAATCCCTTCTTTTTTGAAAGAGGCAAAGGAAGCTTCCTTTCGCATAGGAAAATTGGCAGATGAAGGAAGCGCCTTTTTGACTGATACAGGCAAACGCATGGATGCCTTTTTTAATAACACTAACGAGCTGATCTCGAACGCGAATGAAATAATGACAGAAAACAGACAAGATCTTCGAGAGGCGATAGCATCGACGAAAAACCTTGTCTCTAAATTAAGCACAATAGTTGAACAGCTTGACGAAGATAGCCCCTTTGCCAGGGATATAAAACAGGTAGTAAAAAGCATTCAAGATGCGGCAGTCTCTGTCGAGCGATTTGTAAATGAGCTTGATACAACCCTTTTTGGTGAAAACGAGGTTGAAAGTAGAAAGGGAAACCTCCCCGAATTATTGCAAGATGTGAGGGAAACCCAGGAAGTTGCTAAAAAGACATTAAAAACCATGCAGGAAATCGAGATCAAAGGAGATGTCTCTTTAAGGGGAAAGACCTTCGGTCGTGGGGATGATGCCTATATGGATGTTAACGTAGTAGTTGGCATGAAAGATAGGCCAAGCTTTTTTCTCCTTGGCGTCGATGACATTGGCGATGGCAGTGATTTTTCCTTAAGTTACGGCTACAGATGGCGCTGGATTTCTCTTTGGGGAGGATTGGTCAGGGACGACCTCGGCGTAGGGTTTAAGTGGGGCGATCCGGAGGCTTTCCCCCTGCAATTGATTGGCAAGTGGTGGGATGATGGATCAGGCGCATGGTCTCTGGAAGGACGCCTCGGGTTGGATGATCGGTATGGTTTGCTTTTCCGCCATGACGAACTTGATGACGAGAGGCGCGAATCGATCGGGGTATACTACAATTTTTGA
>NBDJDPBK_00160	
GTGGCGGAGGAAGTCTTACGTCTCGAGGAAGTTATAAAGTCTTTCGGCAATAATGTGGTACTAAAAAACCTTTCCTTTTCGGTAGAAAAAGGCGAGATTATAGCTTTAATGGGTCCGTCGGGCTGCGGGAAGACGACGGTCTTGAGGCTTGTCTTGAGGTTAATTGAAGCCGACGAGGGTAGAGTGTGGCTTTATGGAAGGGACATAGCTCATCTTCCCGAGAGGGACCTGATAGACATAAGAAAGAAGGTCGGCATCGTATTTCAAGGTGGAGCCTTGTTCGATTCCATGACAGTGTTTGAAAATGTGGCGTTTCCGCTTCGTTACTGTCTTGGCATTAAAGACGAAGAAAAGATGCGCGACATGGTCGCCGTGATGTTGGAATCCGTTGAGCTGCCCGGTATCGAAGATTTGATGCCCGCCGATTTGTCAGGTGGGATGAGAAAGCGAGTTGCACTCGCCCGTGCGCTTGTATACAATCCATCTTTTCTGTTGCTTGACGAGCCAACAACGGGGCTTGATCCTCAAACGGCCAGACACATCGATCGCCTTGTAGTTAATTTGAGCAAAAAATATAACGTATCAGCCATGGCCGTAACTCATGATGTGGTATCCGCATTAGGCATTGCAGATCGCATTCTTTTAATGAAGGATGGAAGGATAGCATGGCTAGGTACGCCCGAGGAGTGGGAAACTGCGACGGATCCGGAGGTCGTTTCCTTTCTCCAAGGTACTAAATCCATTCGTCATTGGGGGTGTGCCCCGTGA
>NBDJDPBK_00161	
ATGCTTAAATGGTTCGAGCTCATAGGTAAGGCAATTATGTCTTTTCTCGATTTGTTGGGTTGGATAGCTTCATTGGCTATTCATTTACTACTTCACTGGCCTCGGGCCAAATGGGATGTTCGCTCAATTGTAGACCAACTGGAGCGAGTTGGTGTCCAGTCGGTCTTCATGGTTTCCGTGATAAGTGCCTTCACGGGCATGGTAATGGCGGTTCAGACCTTGGATCAATTTCTAAAGTTTGGTGCCTCGCGGTACATAGGTGGGGTTATCGCCTTAAGCATGGTTAGAGAGATGTCGCCAGTACTCACGGGCATAGTGGTTGCAGGAAGAGTCGGGTCTTCCATGGCGGCTGAAATAGGGACTATGAAGGTCACGGAGCAGTTAGACGCACTCAGGGCCTTTGGGCTGGACGAGTATGTATTTGTCGGATTGCCCAGAATTTTGGCCAGCCTGGTGATGGTCCCCATTTTAACGATCTATTCGATGGTTGTCGGTACCTTGGGCGGTTATTTCTACGTTGTGGTTCGCGGCGTGCATTCTTTGATATTCAAGGATTCCATAAGGTTGTTAGTCGACACCTACGACATCAACGGTGGATTGATAAAATCGGTGGTGTTCGGCTTTGTGGTGTCAATAGTTGCCTGTGCGTGTGGTTTTAGAGCGCAAGGAGGAGCCAAGGGCGTTGGAGAGACGACAACCCTGGCTGTCGTATGGAGCAACATGCTCATCTTGGTACTGAATTATATACTTTCGACAATACTTTTTGGAGGAAAGGTTTAG
>NBDJDPBK_00162	
ATGTATCAATTTATTTCATTCAAAGGCATCTCAATCAAGATGAAGAATTTTTTCACAATAGTGGCGGTGTTAGTCATTGCTTTTATATTATCTTTCTTCGCTGATATAGCTTGTGCTGACTCTTTTACACCAAACATCGATGTCTTTCCTTTGAGCGATCTTCGTCCGGGAATGCAAGGAGAAGTGTTTACCGTGGTGAAAGGTCTGGAGCGGGTTTCCTTTCCGGCAGAAGTGATCAGCATAATACCAAGTCCTAGTGAACCCAAAAGGCTCATCTTAATACGTGCTCGAGGACCTTTGGTGGAAAAAATAGGTGGCATAGCTGCCGGAATGAGCGGAAGCCCTTTCTTCATAAATGGGCGCCTTGTCGGAGCTATCGGATATGGTTGGGACTTCAGTGATCATAATTTAGGTTTAGTGACGCCCATAGAAGAGATGAGCAAAGCCTGGGATTGGCAGGCTAAAAAGGGGATCGAGGGGGGCAAGGTCAAGTTTCACGAAAGCAAAAACGCGCCCTTGATCGTTTCGGGCATCAGTTCCAGGGGTGCTGAAAAGATATCTCGTGACTTCAAAGGCGAGGTAGAAGTTTTGCCCTTTGACTTGCCCGTGGGCGGAATTGGCGTAGATTATGATGCCGAATTACAACCCGGAGACTCCGTTGGGGTGCTCCTTGCTTGGGGGGATGTCAGCGTCGGCTCGACGGGAACTTTAACGGCTGTAGACGTCGAAGGTAACTTTTTAGCTTATGCGCACCCTTTTTTAAATCGGGGAGATGTTTCCTTTCCCTTGACTCGCTCGTGGGTTCACGAAGTTATTCCCAGCATTAAAAGTCCCTTTAAGTTGGGAAGTCCTGTTTCAATTGTTGGTGTTGTGCGCCAAGACAGACCTCAAGCCATCGCCGGGAAAATAGGTCACTTTCCTAAGGGCGTTGAGGTATCCGTCAAGTTCACCGATGATTCCGAAATGACTGTCTTTAAACGCTTTCAAGTAATAAACGATCCTTTTTTGATGAACCAGGTGCTTCCGGGAGCCTTGCTTGGCTTGTTTGATGATCTGTGGGGGAGGGCTGGCGAAGGAACCGGGTTTGTCACCGTAAAGATCGAAGGCAAGGGATTTGTTGAAGGTATTTCAAGAAAAAATGTCTATTTCTCTGATAGTGATCTAATCGGGCAAATTGTAAGCCGTGAGATTATGGCACTTGTACCCCTGTTTTCTTTAAACAGATTTAAGGAAATTGATCCCTTGGGAATACACATTGAATTGCAGGTGACAAAAGAGCCGAAAGTCGTATATATAGAAAAGCTTGAAGTTCCCAATAAGGACAACGTCAAGAAAGGTGAAGATTTGGATGTTGAGGTTACGCTGAGAAACTTTCGTGGTGATCCCGAAGTTAAAAAACTTTCGTTGAAGGTCCCCGATAATGCGTCGGGGTTGTGTGAAGTGGTGGTCAGAGGAGGAGGCATAGCCGAACCGTCGCAAGTATCGCTGATGTCCGGATGGAGAGCGATATCGTCCTTTGAAGAGTTTTTAAATGAGATCGAGGCCGGGGAATCAAATAATCAGGTAATCGTGGAGTTGCTTTATGGACCTTTGCTTAAAGAGGAAGATGAAGAATTTTCGTTAGATGATGAATATGAATTAGTATCTGAAATGAAAAAACGCAGAATGGAAGAAGGCACACTTCGTATCTTCGAGACGGACCATTATGTGGAAGGATTGCTTAGACGTTGCCTCACCATCATCGACGAAGGAATGAATAAAAGTCGATAA
>NBDJDPBK_00163	
ATGGAACACGAACTGGAAGAGTTAACCATTTTAGCAGAGTTGCTTGAAGAGACTAACGATCAAGAATTACAGGCGGAGTTTTACGACAGGGCTTTACGCCTGCGAAAAGAGATCGACTCGATGGAAATGGAACTTTTGCTCGACGAGGAATATGACGAATCTAACGCGATTTTGACTGTTCATGCGGGTGCAGGTGGCCTTGATGCGCAGGATTGGGCGGAAATTCTGTCTCGAATGTACTTGCGGTGGGCAGAAAGGCATGGCTATGAAACTGAAATAATAGATATTCTACCTGATGACGAGGCAGGAATTAAATATGTAACTATATTAATAAAGGGATTTTGTTCATATGGCTACCTCAAAGCCGAGAAGGGTATCCACAGGCTTGTAAGGATCTCACCCTTTGACTCGTCTAAGCGAAGGCATACGAGTTTTGCTTCCGTTGAAGTGATACCCGAGTTGCCAGAAGACGTTGATGTTGAAATCAGGCCGGAGGAAATAAAAATGGAAACCTTTCGAGCCAGTGGTGCAGGTGGCCAGCACGTAAATATGACCGATTCTGCCGTGAGGTTGACACATATCCCTACGGGCATAGTCGTTACATGTCAAAACGAAAGGTCGCAACATATGAATAGACAGACGGCCTTGCGATTTTTGAAGGCGAAGTTATACGAAAAATACCAGCAGGAGAAGCAAAAAAAGATAGAAGACTTGCATGGGGAGAAAAAGGAAATAGGATGGGGCAGTCAAATAAGATCCTATGTGCTGCATCCTTATACGATGGTCAAAGATCACCGCACAGGATATACGTCTTATAATGTTGATTCTGTCTTGGATGGAGACATAGACGATTTCATAATAACTTACCTTAGGATGCGCAAAAATACCATAAAAGCCAAGGGGGCTTAA
>NBDJDPBK_00164	
GTGAAAGAAATTAAGATAACCACAGAGGTCGGAAAGTTTTCGATCTTCAAGTTTAATTGCGTGGAATCAACACAAACTATGGCCAAAGAGCTTTACCGCCGATACAGCTACGATGCCTTCGTAGTCTGGGCCGAAAGGCAGCTTGAGGGGAGGGGCAGAAGGGAAAGGCGTTGGCATTCGCCGAAAGGCGGATTGTATTTCTCGCTGTTTCAGAAAGACTTAGGAGATCTACGCTCTCCTCAGTTGGTAAGCTTGGCAGCAGGAATGGCGATTCGAAACGGGCTAAAGCAATTTTGTAACATATCTTGCGAACTAAAATGGCCAAATGATGTATTATACCAAGAAAGAAAGCTATGTGGTATATTGAGTGAATCAGCCATTTACGACCAAAAGATTCACTACGCGATAGTAGGCGTAGGCATAAATGTCAACACAGACATTTCCGAACTACCATGCGAGGTGAGGGATAAAGCTACATCCTTAAAGGATATAATTGGGCTAGAGTTAGACTTAAATGAACTGCTTTCAGTATCAGCAGAAGAAGTCTTCAAGTGGCTTTCGTTCTTGAAAACGGATAATGGTCAAAAGAAGGTCATCGAAAGTTATAAAAACCATTGCGTAACTTTGGGTTCGCAAGTGACCGTATATTTAGATAATGAGACAATAAGCGGTCTGGCGGTGGATATTACTGAAGAGGGCGCATTGCAAGTCCTTGCAGCAGGCGAAACTCTTTTGTTTGCCACCGGAGATGTAGTTCATATAAGAAGGGATGACATATGA
>NBDJDPBK_00166	
GTGAAGGTTTTGCTTTTTGGGTGTGGTAGAGTTGGAAGGGCTTTTTGCGAATTACTGGGTAGGAAGCGAGATGTTGTAGAAAGTGCCTCAATTTCCCTTGTGGGAGTTGCCACTCGAAGTCGAGGATGTGTTTTTAACTCCCATGGTATCGATGTAGATAGGCTGCTTCAATGGGAAGCTTTAACGGGAAGGATTGATGCTCTGGAGAGCGAGGGCACTTTGGTTATAAGTGACGCAAATGAGATGTTGGAAGACCTGGATTATGATATTTTAGTTGAATGTACTCCATCTGATTTTGAAATCGGGGAACCTGCCAGATCTATCATGAAAAAGGCTATTAAAAGAGGCAAGCATGTAGTTACCGCTAATACAGGCGCTATGAGCTTGCATTTTGATGAATTAACACGAGAGTCATTGGAGATAGGCGTAAAATTACTTTATGAGGCTACCGTTTTATCGGGTACTCCACTTTTTTCCTTGGTACGTCATGGTTTGCCGGGATGTTGCATTAGAAGGTTTGAGGGGATACTCAATGGTACCTGTAATTTTGTACTTACTGTAATGGGAATGGGAAGTACTTTTGATGAAGCCTTGCTGGAAGCCCAAAGGCGTGGCCTTTCGGAGCAAAATCCATGGGTTGACATAGATGGACTGGAGGCTGCGGCTAAAACCGCAATAGTTGCAAGGAGTTTAATGTCGGCGAATGTCGATCTCAAACAAGCTTCCATAAAGGGGATTAGAAATATAACGGCGCAAAATATCGAAGAAGCCAAAAGAAGGGGAGGTAAATTAAAGCTCCTTTCCAGGATTGAAGCAAATTCTAACGAGATACATATTAGTGTGAGTCCAGAAATTCTTTCCTTAAACCATCCTTTGGCTCACTTAGAAGGTTTTTCCATAGGTGCGCTGCTTTTGACCGATGTCATAGGCGAAATATGTATTAGTGGTTCCGGCTCCGGACCCAAGGAGACTTCGTATTCACTTTTAAAGGACGTGTTATCCTTGAGGGAAGGATGA
>NBDJDPBK_00167	
ATGTCTATAAAGATAGCAGTTATTTCAGATACACATGGAAGCTTAAAGGCTTGGAGGGAAGCAGAGCGCCTTTGGCGAGGATCAAACCTTATTATTCATCTTGGTGATGTCTTGTACCATGGCCCTCGTAATCCTCTTCCCGAGGAATATGCGCCAAGGGAATTGGCAGAAGAAATCAATCTCTCTAAAATCCCTGTCATAATTATTCGAGGCAATTGCGATGCCGATATAGATGCTGCTATACTGAAGTGGCCTATATCAGATCCTTATTCCGTCTTATGGTGGGATGGTAGGTTAATACTTGCCTTGCATGGTACGGATCTTGGAGAGCCAGGGAATCTAGCGTCGACGTTCAATGCCGATTTAGTGCTTACGGGACACACGCACGTTAGCTCTATTACCTGTGAAGGAAAAACGATTTTTTTAAATCCCGGTTCGGCTAGTCTGCCAAAGGGCAAAAATCCCGCTTCGTTCGCTCTATTAGATGTTGATGGAATTCGAATTTTAACTTTAATGGGAGATATAATTTGCTTTGAGCCTTGGAATCTTATTTAA
>NBDJDPBK_00168	
ATGGAAGTTATTGAGAGCATATCAACGAGTAGAGATATGTCCCAGGAGGCAAAAGGAAGCAAAGAAGCTACGTTGTTGGTTTTTAATCTGTTTGAAGAACATTATGCTATTGAAGTATCACAAGTAAGAGAGATCGTGCGGATACCGGAAAATATAACCAGGGTTCCAAACGCACCGCCATACGTATGCGGAGTAATCAATCTGAGGGGGACAGTAATTCCCGTAATGGATATTGCCGTAAAAATGAGCCGAGGAGAGATTGAGCGTCGCAACGAATCAAGGATAGTGGTTGTTGAAGAGGAAGACATAATGTTTGGCATATTAGTTGATTCGGTTCACGAAGTCAGGGCGGTGCAATCAAGCCAAGTCGAAACTGCGGAATCTATCGATTCTGCAATAGAGAGGGAATACCTTCAAGGCATAGTTAGAACTAAAGAAGGAGATCTTATAGTTCTGCTTGATGTAGCCTCCATCTTTGAAATTAAAAATTACCTGGAGTGA
>NBDJDPBK_00169	
TTGTTAATAGATTTACATGTTCACTCCACTGCATCTGATGGGACTTTATCTCCCTCGGATTTAGTATCAAAGGCAAAAGAAAAGGGAATATCTTTGCTATCTCTTACTGATCACGATACGACAGGTGGTCTGGAGGAGTTTGAACGAGCCTGTATCGTTCATAAACTAGCTGGTTTGAGCGGCATTGAGCTTTCCGCTGAACATCGTTGTATTGTTCATATCTTGGGTTATGGTTTTGACTACGATGATCCTTTACTGCAAAAAGCTTTAGCGACTATTAGAATGCACAGGCATGAAAGAAACGTCGCCATATGTGAAAAGCTCAGGTCCTTGGGTATGGAGATTACGCTTGAAGAGGTTGCAAGAGAGTCAAAAGGCGAGGTGATAGCAAGACCCCATATTGCAAAGGTGTTGCTTAGAAAAGGTTATGTTTCTGATATTAAAGAAGCATTTGTTAAATATCTTGGTAGAGGTGCGCCGGCTTACGTTGCCAGGAAAACTCTTTCACCTGAAAGGTGTATTGCACTGATAAATAACGCGAAAGGGTTATCTGTTTTAGCTCATCCGGGCGAAATGCGTTTGACCTTCGATGAATTGGAGAAGTTGCTCGAAAAACTTAAGAGTTTCGGTTTATGGGGATTGGAGTGTTACTCAAGTCACCACAGAGCTGAGGATATTTTTAGTTTCCTAAAGTTAGCGGATAAATTTGATTTACAGCCAACCGCTGGAAGTGATTTTCACGGGTCAATCAGGCCTGGCTTTGAGATGGGTATTGATGTCCCAAATCACATGGTGCCAGAGGAGTTAATCTCTTTAGCCAAGAAAAAAATCGGTAATTCTAGCGGGGTGTGTATAAACATTCATTCTTCCTTCTCGTATGAACCCGATTAA
>NBDJDPBK_00170	
ATGTTTAGCAAAAGAGATTTTTTTAAATTCACACAAAGTAAATCGTATGTCTCAGGCATAGACTTGGTTGCACATGAAGAAAATATTTTAATAACGGTAAACAAATCACCCTTTGTGACCCTAAGAGCTTCACGAAGCGATCTAAGAGAACTAGCAATAGGTCATTTATTAACCTGTGGTGTTATAAAGCGTTACGACGACATAAAACACATAGAAACAGCAGATGATTACGTTGTGAACGTCGAGTTGAAGACAAAGCCATCACTACAAGAAAAAAGCGACTTCAAATATATCGATGCAAACTGGGCAATTAATGTAAAAATAATTTTTGATGGCATGAGATTGCTTGAAGATGCTCCGTTTTACAGGAAAACTGGTGCCTTTCATGGGGCTATTCTAATGCATAATAGTGGACACCAATACTTTTTGTTAGAAGACATATCTAGGCATAATGTCGTAGAAAAAGCTATAGGCAAGGCCTTAGAGAAAAGGGTCAAAATGGAAGAATGCCTAATGTTGATTTCAGGAAGATTAATGTGCGAATTAGTAAGTAAAATCTTAATCGCAAAGATCCCGATATTAGGCAGCGTTTCAGCGACTACTTGCGAAGCAATAGAGATGGCCCAAAAGTACGGAGTTACTTTAATCGGGTTCATACGAGAAGGAAGAATGAATGTTTATACACACCCCGCTAGAATTACCGATTTTTTTCTTGGCTAA
>NBDJDPBK_00171	
ATGTCAATTATCGATCTAAGGAGCGATACCGTGACTAAACCCTCTTTTGAAATGAGGAGGGCTATGGCCGAAGCAGAAGTTGGAGATGACGTTTATCAAGAAGATCCAACGGTAATAAAATTGGAGCAACTCGCTGCAGAAATAACAGGCCAAGAGGCAGCCTTATTCGTTTGTTCAGGAACAATGGGAAATATAGTTTCTTTGCTCACTCATTGCAATCGTGGAGATGGAGTCATATTGGGTTATAAAAGTCACATTTATGTTAACGAAGGAGGAGGATTGTCAGCCTTAGGTGGGCTTGTACCTCTTTGCGTGAACGATGGCGATGGCATTCCAAAGCCTGAAGAAGTATTGTCTTTTTGTAGGCCTGAAAATGTTCACTATGCTCCGGCTAAATTGCTGTGTCTAGAAAACACCCATAATGCTTGTGGAGGTGTTGCTATATCCCCCGAAGATTTTTTATCAATGGTTAGCCTCGCTAAAAATAGGGGACTTTCTGTACATCTTGATGGAGCCAGAATATTTAATGCTGCCATTGCTTGGGGAGTGGAACCGATAGTTTACACTGAGTCGGTGGATTCAGTGCAATTTTGCCTCTCTAAAGGCTTAGGAGCCCCGATAGGGTCGCTTATTTGTGGCAGTAAGGACTACATAAGAAGGGCCAGGCATTGGCGGAAGCGAGTTGGTGGTGGTTTACGCCAAGCAGGAGTTATTGCTGCTGCTGGCATAATAGCTTTGAGAAATTATCCTGACCTAAGACATGATCATGAAAAGGCAAAAATTCTAAAAGATCGTTTGACGAGCGAAGGAGTCAAGGTGGTAGAGGTGTCAAAACCCACAAATATGGTATATTTTGACGTAGAAAGTTCCGTAGATGAGGCCCTTTTAGCAGAAAAATGTAGTCAAAGGGGCGTTTTATTTAACCCTACTCCTGAGAAGATAAGGTTGGTTACGCACCGCGACGTAAGTTTCGAAGATGTTGAGAAGGCTGCAAAGGTCATCGCGGAAGAGTTATGTCGATTACGATAG
>NBDJDPBK_00172	
ATGTCGATTACGATAGATTTGCCGAAAGAAGGGTTTGTAGAGTCTGTGGCCTATTGGATGCTGGATCGACTGCAGAACAGGAAAAACATCAAAGAAGGAGATGTATTATATAAGGCCAACGTTTCATTTGCTCTTTCATTTATGGATGGCGATCTAGATGAAAAACTTGAAGGTCAGTCGGTATCTTTAGGCTTGCGAGTCATCGATGCAGAAGGCAGGCAAGGTATTGCCTATACTAACATGTTGACCAAAGATGTCTTGACTCAAGTTATTGAATGGGCAACTTATAATTGTCAGAACAACGATCCTAATCCTTTTGCCGGATTAAATCATGAGTGCAATAGAGCCTTTCAAGACCAAGATATTTTCGATCCCCTTATAACTGAAGGTCCTGGTTTTGAACGTGGAGAGAAGATATGTTCCTCAATTTCTGATGAAGTACGCTGTATCGATAAGCGAGTTACATCGATACGAGAGGCTTTTTATGGAGAGGGTTATGAACAGACACTTTATTTATCTAGCGCAGGGTTTTATGGATGGCAAAGGGAGACAGTTGCTAGGTGTGATGTTACACTAATAATGAGCGACGACAACAAGGTAGAAATAGGTGGTTTTGGAGAAGAGCGTCGTTACGCAAATGATCTGGATTATCTGAGTATAGCTAGGCATGCAGTACAGAGGACGGGTTTGACCTTGGGCGGCAACCCCCTTAAAAGCGGCAGATATATTGTGGTATTGGATAGTGTGGCCGCGGCTTCGATCGTGTCTTTGCTAGAAGATTCTCTTTTAGCTGATAGCGTTCATAAGGGCAAATCGTGGCTCGCAGGCAAGATGGGCCATCAGGTTGTCTCCTGTAATGTTAATTTAGTCGACGATGCGACCGTAAAGAGGGGCATAGGAAGTTACGCTTTTGACGGAGAGGGTGTTCCTGCTCAAAAAACAGTTTTGCTTGAAAGTGGAGTATTGACCAACTTTTTATATAATCTAGAACACGCAAGGATGGACGGGGTTCCTTCGACGGGCAACTGCGTTCGGGGGACAGGTTCCTTGCCTGAAGTGGGAGCCTCAAACCTCTTTATAACGCCTGGCACCAGAAATTTGCGAAGCCTTCTAAGCGGTATAAGCTTTGGGATTTATGTGGTGGATTTGCTTGGCCTACATACCTTCGATTCAACAACCGGTGATTTATCGCTAGGTGTTAAGGGTGCTTGTATCAGGAAGGGCATGATCGAAGAGCCCGTTTCTGGAATGACAATAGCAGGCAATATTTATGATATATTGTCCCGCGTAGTGGAAGTAGGAAGCGATTTAAAGTTTTATGGGAGTGTAGGGTCTCCTTCTTTGGTGATTGAAGATGTGGCATCGGCAGGAAATTAA
>NBDJDPBK_00173	
ATGTTTCTTTTATTGTTACCAGCATTGGCAGCCAAGGATGTTGTCTATGCTGCTGAAAAGTGGATTTTATGGCATGGTGTTGAAAATCTCGGCTACGTTTTGATTCTTAAAGTGAATGAGCACAATTTAGCACCCATAGACGTTGTTGCAGCCAAGCTTAAGCTGGAGGTTAGCTCCAACGAAAAATCCTTTTTGGCTAAAAAGGGGGAAAGTACCCTTGAACTGGTGCCTGGTGCTGCGGTGGCTAAAAGGGATGGGCATAATATAATTCCCCTCACCTCTATCCCAACGTACAAAGATGGACATTGGTGGCTTGAGGCAAATACTACTTTAAAGTTGCTAACACCTCTCGTAGGCGACGGCAAGACCTTAAAATGGGCCGGCAAGACTGAGGCAACCACAGATGATTTTGTCGTCAGCGATGTAGTTGTTCGGGGAGACGTCAAAAAAATAGAACAAAGCAGCTCAGCGTCTTATGCGACTAAGATCGTTGGACTACGGTGGGGACAATGGGAAGATAGAGTCAGACTGGTTTTAGATCTATCTTCTGATGTATCTCCTTTTGTAGAAAAAAAGCCGTCTAAGTTGGTGCTTAAATTTAACGGAGTGCTTATGGATGATCTGGTCAAAGACATAAAACAGCAGGGACCCTTTCCTGAAGTTTCGGTAAATCAAAGAAATGGGACAGCGATTATTGAAATTGAGCATTCATTTCATAGGATATCTTATTTTAATCTGTCTTCACCGCCTCGATATGTGGTTGACTTTTTTATAAATGAGGGCGTAAGTAGTAACGTTACATCTCAAAAAAGTACTGATGATATTTTCGTGCCTTCTCAAGTTCGTGACGACCCAAAAAGGGCAGCGCCAAAGGGCTCTAAACCACGGTTAGTTGTAATTGATCCGGGCCATGGAGGCAAAGATCCAGGGGCAGTAGCAAACGGCATCAGGGAAAAGGACATCAATTTAAAAGTCGGCCAAATTCTGATAAAGGTTCTCGAGAAGCGTGGGATAAAAGCCAGGCTGACGCGTTCGCAGGATATATATTTGCGACTTGATGAGAGGACAAAACTTGCTAATGACTGGGATGGGGATTTATTTGTGAGTCTTCATTGTAATGCTTTGCCGGCAGGCCGAAGTGCCAGGGGAATTGAGATCTATATAATGGCCCTACCAACCGATGAGGACGCCATGAAGCTAGCGTTGATAGAAAATAGGGAGCTGGGTGAGGGAACAGACGACGTGAATAAAATTGCTGATAAACGAACAAAACTCTTATTGCAGATTTTAGGAGACATGGAGCAGAACGTTAAGATTGAACAAAGTTTGTCTTTTGCTGAAGTTTTGTATAAAGCAGGTAATCACTCTGGATTGAACATGCGACGAGTAGCCCAAGCACCCTTTTTCGTGCTTAGGGGAGCGACAATGCCCGCGGTCTTGGTCGAGATGGGATTTCTGACAGATAAATCGGAAGCCGCTTTATTAGCGAACGCGAATTATCAAAAAAGAGTTGCTGACAGCTTAGCCGATGGTATAGAGTCTTACTTGCGCAGTATGTAG
>NBDJDPBK_00174	
ATGAGAAATAAAGAATTGCCACGAAGGCGAGATAAAGAGCAGAAAGAAATCTCAAAGAAGGCTCCTCTGCCATATCGTATCATTGCCTGGGCATGTCTAATTATGATTTTATTCGGATTGGGATATTATGGATCGGGACTAATGCTGAAGATATTTGGCAAAAAATTGTATGTCCCCGGAGAGATTGTTGTTGAAAAAAATGAAGAGGGCTTTAAAACCGAAAGACAAGTAGCTGAAATTAAGCTGTTTCTGCCCGAAAATGGTACTTTAGGTGTAACAACTTATAGGTTAGTGCCAAGCATTCCAGAAGAGAATATTGTAGCCAGTTTAGAACAGTGGATATCACTAATGAGATCCAAGGGCTTAATAGAAGGAAATAGTCGAATACTTCATGTTTTTCGGAACGGTGAGATTATGTATCTAAACATGAGTGCGCCATTTTATTCTTCTTTGCAAAAATTAAATAAAGACGAAGCTTTACTCTTTATGACGGCCCTGCTTCGCACCATTATAGAAAATTTTGACCCCATTAAGGAAGTAAAGTTTTTAGTTGAAGGTAAGGATGTGACAGTAACTGCTCCTGTTGATTTGTCCGTTTCCTGGCGATTGGCGCCAAGGTCATGA
>NBDJDPBK_00175	
TTGTCTAAAAGTAGGATTGTATTTGCCAGTAAAAACAGGGATAAATATCGTGAAATGGTCTTTTTGCTAAGAGAAGCCCCTGTTGAACTGTTATTTGGCCCAGAGGTGACCAAAGTTGACATTCAAGTTCAAGAAACTGGCAATTCCTACTCTGAAAATGCGTTACATAAGGCATCGGCATGGAGCGAGATATTGAATATGCCTGCCTTAGCAGATGATAGCGGGATTGAAGTAACGGCCTTGTGCAACGAACCTGGAGTGCATTCTGCAAGGATAGCAGAAGATGATGAATTAAGAATTCTTTGGGTGTTAAATAAATTAAAAGGGGTTGAAAATCGAGAGGCGCGCTTCGTAGCTTCTATTGCCCTCGTTTTGCCAAAGATGTCGCAGGTATGGTTGACCATGGGCATTTGTTACGGAAAGGTGTCTCAAGTCAAAAAGGGAGACAACGGATTTGGTTACGATCCTATTTTTGTGCCAAAGGGGTATGAAAAAACCTTTGCAGAACTGGAGGCTGAAGCAAAGCATCGCATATCGCACAGGTATATAGCGGCAAAAGCTCTCTGCGATATGTTTAAAAGCCAAAATGTGTTAGAATAA
>NBDJDPBK_00176	
ATGTTTTTGGTCATAGCTATTTTGCATATTTTAATTGCTTTTGCCCTGATGGGAGTTATTATTCTACAACAACGAAAGCAAAGTGGTTTTGCTGGCGTCTTTGGAGGTGGGACGCAAGCAGATATGTCTTCCGGTCAGTGGCAGCGTCTTTCTGGGCTAAGCAAGATAACAGTGCTTTTGCTTGCACTGTTTATGTTGACCTCGCTTGTATTAGTCCTCATGAGCGCGAGGTGA
>NBDJDPBK_00177	
ATGAAAGACATTGAATATTTTGAAGATGTTACCTCCCTGCAAATCGCTCCAAGGGCATTTTTCAGTGCTAATCACGATGAAATTATGGCCGGATGTACCACTGATGTCTATTTTGTGAAGACGAGGGATTTGCTTCGGGAAAACGGTAGTTTAGATGCTCCCGTCGTGGCTGAGATCTTTTCTAAGGAAGCCGGGATTTTTGCAGGACTACAAGAAGTTTTAGCTTTATTGAAAGACAAAGGGGTAAAGGTATATGCCTTGGAGGAAGGTATGCCCTTTTCTCCAAAAGAGGTCGTATGTAGAATTCATGGTCCCTATGGTGCTTTTGGAATGTATGAGACCGTCATTTTAGGTTTCTTGGCAAGTTCGAGCGGATGGGCAACGGCCTCCAGGGAGTGCGTAAGGGCTGCGAATGGTAAACCGGTATTATGTTTCGGTGCACGTCATGTTCATCCCGCTGTTGCGCCAGTCATGGAAAGAGTTGCTCTGGTTGCTGGTGGTTGCGCGGGTGCAAGTTGTATATTGGGAGCTAAATTGGCTGGGGCAGAACCCCAGGGAACCATTCCCCATGCTGCAGTATTAATTGTGGGCGATACCGTTACAACTGCTATTTTATATGACAACGTTTTGCCTGAGAGCGAAACCAGAATAATATTAGTAGATACTTTCAAAGACGAGGCAGAAGAATCACTTTTGGTAGCGCGGGCCTTAAAGAAGAAGCTTGATGGAGTGCGTTTGGACACACCAGGCGAAAGGGGCGGGGTTTCTCCGGCCTTAGTGGAGGAAGTACGGTGGAGGTTGAATTTAGAGGGGTTTTCTCATGTTCGGATAGTTGCTTCAGGTGGTTTAAATCCCGAACGTATACAACTGCTTTCGCAAGCAGGAGCTGATATATTTGGTGTTGGGAGTTATATCGCCCATGCTACTCCCAGGGATATGACCATGGATCTGAAAGTAATTAATGGAAAACCCATTGCTAAAAGGGGCAGGTTTCCCGGCATAGAACATAATCCCAGGCTTAGGAGGTTTTTGTAA
>NBDJDPBK_00178	
ATGCAGGGGTATAAGACTTTTATGGCAAAGCCTAAAGACATAGAGAGAGAGCGCAAATGGTATTTAGTCGATGCAACAGATGTGCCTTTAGGTCGTCTTGCAGCACGCATATCCCAAATATTAATGGGAAAGCACAAGCCTAATTACACTCCCCATGTAGATACGGGAGATTTTGTAATTGTGGTTAACGCATCTAATGTAAAATTGACAGGCAGAAAGGCTACCCAATCAGTGATATACAGATACAGCGGCTATAAAGGAGGCTTAAAGGCAGTACCTTATAATGTATTGCTGGAGAAAAAGCCGGAGCGACTCGTTGAGGTTGTGGTCAAGGGAATGTTGCCGCGCAATAGACTAAGATATGAAAGGAAATTAAAAGTTTATGCCGGCCCTGATCATCCTCACGAAGCTCAAAAGCCAGAGGTTTTAGATATTTAA
>NBDJDPBK_00179	
TTGCCGTCACCGACATATTATTGGGGCACTGGCAGGAGAAAAGAATCTATCGCTAGGGTGCGAATCCGTCCAGGCAAGGGTCATATTACGATAAACGGGCGAAGTGTTGAAGAATATTTCCCCAGGCGGCTATGGCAACTTCATGCTTTAGAAGCGCTCAAGGTCTCTGGGATGGAAGGCAAGCTCGATGTCATCGTAAAGGCGCATGGAGGAGGTCTAAGCGGTCAAGCGGGGGCAGTAAGGCTCGGAATAGCAAGAGCTTTACTTGCTTTGGATCCTGAAATGAGACCGGTTTTAAAGAAAGCAGATTTGCTTGCGCGAGACCCAAGGATGGTAGAAAGAAAGAAATTCGGTAGAAGAAAGGCAAGAGCCCTTTATCAATACTCCAAGCGATAA
>NBDJDPBK_00180	
ATGACGGATACCAAGAATAATATTATCATTGCAGCACGCCATTTATTTGCGCAACAAGGATATCATGGAACGAGCGTCGATTCCATTGCCAAGAAGGCAGGTGTAAGCAAGGGGACTTTATACTGGCATTTCAGCGATAAGTTTGAGCTTTATCGTACCGTTTTAATTTTGGAAGTCGAGAAGATGAAACAGATCTTTAGATCTAACGTTTGCGACGTTACGGACATGGCAGAATTCATTTACAGAAGAGGAAGACTTATCCTTGAGGCTTTCGGCGAAGACCCAGAAAGTGTGCTTATTTGGATGGATTTGCTAGTCCAGGCTAAGCGCGGAAGAGAAGAGTTTAAAAAAATTGCAAGGGATCTGACTTCCTATATAAAGAAGTCAAGTGATGAAAGTGTGCTCGCTAGTTTTGCAGATGCGAAAAAGGAATCAGTATTTTTGCTGTTGCGTTTAGTAATATTAGGTCTTTTATCATGTCTAGGCAGCGTGATGGATGCACAGGAAGCTGTAGTGTCCTGGAAAGTTGTAGTAGATCTAGTAATGAGGGGAGATGAGTAA
>NBDJDPBK_00181	
ATGTTGGCTTTTTGTTGTTTGGTGTTTCTAGTGCTTGTCATGGACAAAAATGCGTGGGGAGGAGAAGTTCAAACCGAGACCAAATATAATCTCGTTGACTTGATAGTTGCAGCTGAGGAACATAATCCCTTACTAAGGGCTGCACAAGAACAAGCAAATCAAGCTCGGGCGTTAGAGCTTCAGAGTGCTTCCCAATTGGCACCTAAACTTGATTCAAGTTTATCCTACTTACATGAATATGGCGGAGGATTAAGGGAGACCAAATTTCGTGACACCTATAAAGCTGCTTTGACTTTGACGCACACCTTATATAGCGGAGATGGTCTTGAGGCCTCTTTAAGAGCTGCTACTCTGAATCGTCAGGCTGTTGAAGCAGATTTACTTCGTACTAGGCAAATGGTTAGAAACGATGTTAGGAAATCCTATTATGATTTGCAAAGAGCTAGGGCCCAGCTTAGGGTTGCTCAGGAAAGCTACGATTTGGCTTTAGAGCATTTAAAGCAGGCAGAATCTCTTTACAAACAGGGCATTGTAGCGTTAAATGAAGTTTTGAGAACAAAGGTTGACGTTTCAACGGCGGAATTAAATTTGATACAGGCCCAAAATGGAACACGAGTGGCTTTGAGTGCCTTAGAAAAGGCAGTAGGCATTACTCTTTCTTTTCCCCAAGTGCCAGAAATAACTCCTGAAGAAGAGGCCTGCCCGCCACTACCTCAAATAGATCCTTACGCTATGGCTTTGCAGTATCGTCCCGAACTTGTCTCTTTGGACGATTCGAGAAAAGCAGCAGAAGAGCTGGCTAAAGCTGCGGCTGGGCAAGCGAGACCTAACGTATATCTTCAGGGAGAGGTTTTTTATTATGAAGACGAGTTTTTCCCAAACGAGGACGATTGGAACGTATCGATCATAGCCTCTTGGAGATTGTACGATAGAGGAGAAGTTAAAAATAAAATTGAGGAAAATAGAGCAATGGCTAGAGAATTGCTTGCCATGATTGATGACCTTAGAAATCAAATTCGACTGGAAGTTTCCACAGCGTGGCAAAATATGGAATCAGCTTTGCAAAGGGTGCGCGTAGCAGATGATCAGGTTAGGACGGCTGAGGAAGACTATCGCATGGCACTCAAGCGTTACGTCGAACAAGTAGGGACCAACATAGATGTTTTGGATTCAAGGACGGCTTTGACCGACGCGAACACAAGTTTTGTAAACGCGATATATGACGCCTATTCGGCTTATAGTGATCTGATTTATGCGATAGGCGTAATGGAAGAAGATTTTACGACAGGAGACCTTGGTAATGGCAATGAGAACAGCAAGGAGGGAACTGAATGA
>NBDJDPBK_00182	
ATGAAGATCAAGACTATCGTTATAGTAGTGATTGCATTGGTATTTGCGGCAATAGTGGGCGTGAGAGTATTAGATGGAAATAAACCTAAAGACCAAAATAATGTTGCAGATCTCCAGGAGGTCATAAAGGTTTCTGTCGTGAAGCCTACTGTTATAGAATTTGAAGACCTGGTTACCTTTGTGGGTACAGCAGAGCCCAAGGAAAAGGCAGTTATTGCCTCCAAGGTGACAAATGATGTAACGGTGTTAGAGGTTTTAGTTGATGTTGGTGATATGGTAAAAAGAGGTCAACGGCTAGCGAGATTTGATGACAGCATAGTCAGCAGGCAAATTGAAGAAGCAAGGGCCGCTGTTGCAGCAGCAAAAGCTGCTATGTCGCAGGCGCGAAGTCAGCTACAAACCACCGAAAAGGATTATATACGCTACAAAAATTTGTTTGAAGAACAAGTTATAAGTCGCCAGCAATTGGACCAAATAGAGGGACGCTATGAAGTGGAAAAAGCAAAACTTGAGCAGGCTCAAAGACAGCTTGATCAAGCTGAAGCTCAATTAATGCAACTTCAAATCATGAAGGGCTACCATGATGTCGTTTCTCCTGTCGATGGCGTGATTGCTCAACGAAATATAGACCCCGGTGATACCGTTAGAGCAGGAAACACTTGTTTTGTAATTTCAAAGCAAGAGATCGTAAAGATTAAAGGAACAATTACGGAGAAAGATTATCCGAAAGTCAAGCTAGGGCAGCTTGCCCACGTGAAAGTTGATGCTTTTCCAGACATGGCGTTTGAAGCTCAAGTCATGAGAATCAGTCCCACATTGGATTCCGTTACTAGAACTGGTGAAGTTGAGGTATGGGTTCCCGCCAATGACACGTTGAAGCCTGGCATGTTTGCTAGAGTTGAGGTTGTTGTGGGAAGACACAAAGGCCTATCCCTTCCTCGCGAGGCTATTAAGCAGCTGCTTGGCACGGGGGAATGGTATTGCTTCGTTGTGACCGATGATAACAAGGCGAAGCAAACTTTTATCAAGCGCGGAATAGAAAGTGGCAATCTTGTCGAGATTGTCGAGGGAGTAAGCGAAGGCTACGGTGTTATTTCGCCGATAGTACGGGCTTTAGGTGATGGCGTGCCCGTGGAGGTGGTTAGTGAATGA
>NBDJDPBK_00183	
ATGAACCTTTGGGATATTGCGGTAAAAAGACCAATTGCCACATTAATGGCCTTTGTTGCCATATTGTTGTTGGGGGTTGTGGCCTTTATTGGCATTAAGGTTGACCTTTTGCCCGAATTTGAACCACCTATAATACTTGCTATTACCACCTGGAAAGGTGCAGCAGCTAGCGATATCGAACAGGAAGTCACAGAAGAAGTGGAAGACAGGATGGCTACATTGCAGGGCATTAAAGAAATAAATTCTACCTCGAGTGATGACGCCTCAGCAGTTGTCCTTCGATTCGAATGGGGAGAGGATTTGGATGCGAGGATGGGTGACGCACGGGATCAGGTGAACATAATCCGTAGAAGGCTTCCTGACGATGCCGATGACCCCATACTTATAAAAGTGACCTCAGGTGCTTTGCCCGTTATGCTGGTCATTTTTAAGGCCGGACCAACTTTTCCAGGGTTGTATCACTTTGTAGACAATGACGTAAGCAAGATGATCCAACAAATTCCGGGGGTCGGTGACGTGTCGGTATTTGGTGGAGAACAGAGGGAAATTAAGATTTTGTTGGACGTAGATAAGCTACGAGCATACAATTTATCTGCTCAACATATTGCTTCCGTATTGCAAAGAGAGCACTTTAACTTGCCTGCTGGTACTTTTAAGGAAGGTTTGACGGAATATCAATTACGCGTGCCTGGCAGGTTTAAAGCTATAGAGGATATGGGCTACACCATTGTTGGAGCATTAAACAGCAAACCAGTCTACCTTAAAGATGTGGCGAGAGTGGTAGATGGCTATAGAGACCCAACAACGTTTGGGTGGTCTGATGGGACTCGTTCCGTGGTGATGGTGGTGACCAAGAACACCGATGCTAATACCGTTCAAGTGTGCAGCGGCATTAAGGCTCGTTTGGAAGAGTTAAAGGGATCCATATTTTCCCCTGATGTAAATTACATCATAGGCTTCGATCAGTCAGAGTTTATATTAGATTCCCTTAAGCAGTTAGCTACCACACTTTTATATGGAATGGTATTAGTCTTCTTGATCACGTATGTGTTTTTGCGCAGGTTGCCCGGGACGATTGCCATATGTTGTGCGATACCTTTTTCATTAATTACCACTTTTATAGCCATGCGCTTACTTGGATACACGGTCAATTTGATGACATTGTCTGCGCTTACTGTTGCCTGTGGCATGGTCGTTGATAACGCCATTGTTACGACAGATCAAATAATTTACCACATTGAAAATGGAGAAAAACGTCAGATTGCTTCAGCCTTGGGTGCCGGCGAAGTTGGAAGCGCATTGCTTGCCTCCACCCTTACAACTTTGGCTGTGCTGCTGCCCCTTATATTTATCACTGGTTTGATTGGGATATTTTTCTCCTCCTTATCAGTTGTTATGTCTCTTGCCATTGCTTCTTCACTGTTTGTTTCTTTAAGTTTCGTTCCTATGATGGGGAGCAAGACCTTCAGGACGCAAGAAGATAGGCTATTCATACATCGATACTCTAAGCGCTTCCTGATTTGGCTAGAGCGCCATTATGCCCTATCGATTGACTGGGCATTGCACAACAGAAAAAAGATCATTGCCCTCGCATTATTGTGTGCGCTTTTTACCGTCTTCGGTTTCATGCGAATCGGAACCGAATTAATCCCCAGGTCGGATACGGGGAGCGTGCGAGTCAACTTCAGGTTGCCAGAGGGAACCAGGGTGGAAGAAACTGAAAGAGTGGCTAAAGAAATTATGTTCTATGCTATGGATAACATTCCAGAGCTCGAAAATGTATACATACATGGAGGTAGCTCTGGTGGAGGCATGGGCGCGCTAAGAGGTGAGTCGTCTAATACAGGAAGTGCTGGCATTGAGCTGATCCCAAAAGGAGAAAGGAAACGGTCAAGCTTTCAGGTCGCCTCACAGTTAAGACAATATTTAGAGTCTAAGGCTGGATTTGAGGCAGTAAGTTCCAGCGTTAGCTCTCCTATTATGGTAGGAAGCACTTCTAAGCCTATAGTTATTGAGTTATATGGTGAAAATATAAATGAACTGCTCGAAGTTGGAGATAAAATTAAAAATAAGATCGAACAAATTCCTGGAGCCGTTGATGTAGAAATAACTCAAAAGGCAAGCAGGCCGGAGGTTTGGGTCGATGTGGACAAAGAAAGATCCGCCCTCTTGGGTGTAAGGACGAACGATGTAGCTCAAGCTTTGAGGGCTTATTATTATGGCGTTGAATTTGATGAGGATTATTGGGAGGGCGAGGACAACTACGAAATATGGTTGAGGCTTGAACCTGAGCAAAGACATTCTTGGGATACGTTGAATAAACTGCTAGTCCCTTCTACAACTGGCGAGATGGTGCGGCTTACAAACGTAGCCAAAATAAGAGAAGAACTAGGTCCCCCTGAAATTCATAGAAAAAATAGACAACGACTCATTACCATAGAGTTAGACACAGAAGGCCGTTCTTTGGGAGAGGTAGCTGCAGATATTAAAGGTGTTCTTAAAGATATAGATCTGCCCGCAGGGATGAGGACAGACGTGACTGGTGACGTTGAAGATTTGGAAGAAACATTTATGCAAATGACATTTTTGATATTGCTCGGAGTAGTTTTGGTCTATATGATCATGACGGGGCAGTATGAAGCCTTTCTAGATCCTTTCGTCATCATGTTTAGCGTTCCTTTTGCCTTAACTGGAGCGATTGCGGCTCTTTTAGTGACCGGCATGTATCTTTCCCTTCAAGGGTTGTTGGGTATAGTTATGTTGGTTGGAACCGTGGTCAATAACGCTATAGTGCTTGTGGATTACGTGAACCTTCTTCGCGCTAGAGGTTACACCATGCGCGATGCTCTTATAGAAGGCGGAGAACGTCGTTTGCGCCCAATCTTGATGACTACTTTAACAACAATATTGGGCATGCTGCCGATGGCATTAAGCCGGGGTGAAGGAGCGGAGATATGGAGACCACTAGCAGTTTCAGTCATAGGTGGTTTATCTTTTTCTACCTTAGTGACTTTGGTGTTAATTCCTGTGGTATATAGTATTGTTGAAGAGAAAATACGTCGTAAGCCCAGATTTGTCGAGGCAGAGGGAGGTACGTCTCAATGA
>NBDJDPBK_00184	
ATGAAGTTTGTTTGGATATTCTGCAACCAAAGCATAGCTCCCGAAGTGATAGAATTGTTGGATTCCTTAGAGGTTGATGGGTACACCGTTTGGAGACACGTCTTGGGCCATCATCGCGGTTGCCGCAGGCACTGGGCTGATGCTGTATGGCCGGGAGAAAATTGGGCTATATTGGTCGTAGAAGAAGCTGGCAAGGCGTGGTATGTAACAGAGGAACTCAAGAAGATGAAGCGTCGTCGTGAAATACACCGCGCAGGCTTGCGTGCCTTCGTGCAGGATGGAGAGATCATGGTTTAA
>NBDJDPBK_00186	
ATGAAAAGATCGCTTTTTCCGGCCGTGATGGTGTTAGTGGTCCTTTCGTTTTGCGCTTTAAGCTATACGACCAGTGCCTTTGCCCTTCCAGTAAGGGGTGACTTGCAGAATACGGGTAACTTTCAAATAAAAACTTTACCCCAAGGCGTGTTCGCTTGGAAGCTTGAGACTGGCTCAAATATCACTGGAGCTCCCATTGTGGATGGCAATACGGTGTACGTGGGCAATCATAAAGGGGAGGTATATGCACTCGATATTAATAATGGCAGTGCAAGATGGAAATTTCAATGCGATGGATCCATCCTTGGTTCGGTCGCGGTCGATAAAGATAAAGTTTACGTTGGAACTTTTGCCGGAAGGGTATATGCCCTAAATAGAAGCTCTGGTCTTGTCGCATGGAGCACTAAAGTTGACGGTCCGGTCATGGCTGGGGTTACAGTAACTGGCGATACTGTGTATGCTGGGTGCAATGAAGGCAGTTTTTACGCAATTAACAGCAAGAATGGCCAACACAAATGGCAGATGAAAGCTCATAGGGGGTTTCAAAGTATTCCAGCCTTTGCAGAAGGATTTGTTTTCGTTGGAAGTTTTGGTGGCCGTTTCCACGCTTTGGATCCTAAGAATGGCAGTGAACGTTGGGGAGGCAATACGGAGGGTCCTATGAGGGGAGCACCCTTGTATGTTGATGGGAAGGTTTATTACATCACGGATAATGGGTACGTCCATTCAGTGAAATTAAGAGGGGTGGTTCCTATATGGCACAAATATGTGGGAGCTCCTTTGGGATCTTCGCCCGCCTATGTAAATGGAGTGCTTTACATTGGAGGTCAGGATGGGAAATTATATGCAATAACTTCCAATGACGGAAACGTAGCGTGGAGCTTTGAGACTGGTGGCCCTATAAATTCGTCACCCATTCATGCCGGAGGCGTGCTCTATTTCGGTAGCAATGATGGGTATTTTTATGCGGTAGATCTCAAAAGTGGCAATTTGCTGTGGAAATATGAATCGGACGGGGATATTGTAGCTGATCCAGTATTAAGCGAAGGTGCGGTTGTTTTTGCCACGATACGCGGCACCTTGTATGCTATTAGGTAA
>NBDJDPBK_00187	
ATGATTTCGAAAATGTTTTCTTTAGTGAATTTGTTTTTTGGCATGGCACTTGGTTCCTTTTTAAACGTCGTGGCTAAGAGGACTATAGAGGGAAGGCAATGGTGGGGTAGAGAGCGTTCTGCCTGCGACGCTTGTGGCAGAACGCTCTCTATTATCGATCTCATTCCCGTTTTTTCTTATGTTTTTCTTAGAGGTAAGTGTAGGACCTGTAAAGCGCCTATTGGAATAAGTTGCTTTTTGGTCGAGGTTATAATGGGCCTATCTTTGTGGGCAGTAGCATTGGTTTACGGACCAACTTTACCTTTTTTATTGTCCTTAGTATTACTCAGTTGTCTTCTTCTGTCTTCTTTAACTGATATATACTCCGGCTACGTTTACGATCGCTTAGTTTTCCCCTTTTTAGTGACGGGTTTAGCTTTAAGGCTTCTCGGAGGTCTGCAAGCTTTTATAAGTGGCGTGCTGGGGGCTTGTCTGTGCGGTCTTTTGATATGGATTATTATGTTTTTAAGTCAAGGTGGCATGGGTACAGGTGATGTTACGATAGCTGCGAGTATTGGAGGCATAATGGGGCTATGGATGGGTTGTCTTGCTTTGTATCTTGGGTTCATGAGTGGGGGATTAGTAGCTATAGTTTTATTGCTTACCAAAAAGGTCAAAAGAAAAGATCATGTCCCAATGATTCCATTTTTTGCCATTGGTTCGTTTTTGTCATTGATGTTTGGAAGAGAGATATTGAGTTTTTTGGGAATTATTGCTGGATGGCCCTGGATGCTTGAATAG
>NBDJDPBK_00188	
ATGAATGGAAAAGTACAAATTGTATCAAAAGTTGCGCCAGGAAGTTTCGGCGACAGAAAAGTTTTAATACAAGGGTATATGATTTCAAATACAAAACCCTTAATGGTGCTGCTTCACGGGGTACACGGTTGCGCTAATTTAAAAGAAGGAAACAAGTACGCCGCTTTGGCACAAATGCTTGTCCAAAATTCGATCAACGTAATGATCATAGAAACGAGCAGAAAGACGAGAGACCGAGAGCGCTACGGAGAAGATAGAAGCAGTTGGGTAAAGGAGGCTTTTGAAGGCAAAACATATGCTATGGATTTATTTGATGTTGCAAGCGCTCTTTCGTTTTTAAATAGAAATGTAAGATGTGCCTCTCTGTGGTTATGGGGTTTTTCGCTAGGAGGGTTACACTTTCTAATGATAACCGGTAGCATGCACGATAAGATTCTAAGGGAGGCAAATTTGGAAAACCCTTTACCCATAGATCTGAATGTTCACGGATTAATTCTGTCAGGAAGCGGAGATGAAGCACGCCCAGAAAACAAATTAAACGTCAATGAACCTATACTTGACTCGCTACCAGAAAAACGTTTACTCCTCCATGCAGCAAAAAACACCAAAGCGGGAAACGTATTTGCCTTTTACGGAAGCATGGACGAGACTTTTAGCAAAGAGGCATGTAGGCGTTTATTCGATCTTACACCTACCAAAAGAAGTTTTGTTATCTTAAGCGGAGTCGATCACTCTTTCAGAACAGTAAAAGGCACGCCATCAATAGCTCCATTAGCTGACATGATTAATTATTTAAAATCCTATCTATTCAAGCATCCAGGGCCATCCAGCAATAATTCCCAAAAAACTCAATATCTCTCTTCCAAACATCAATGA
>NBDJDPBK_00189	
ATGCCAGAGCAAAAGATAAAGGGTACACCTCTTTCTCAAGGCATTTCCTACGGTCGTTCTTTCTTATACGAAGCAATTCCTTTTACGAAAAGGAGTGTCGAAATTCGCAAAGAAGACGTCGAGAAGGAGCTAGTTCGTTTCAAGAAGGCACTCAAGAAAACCAAAGAATCACTCGAGAAACTAAAAGAAAGTGTAAAACGACGCCTGGGTGACGAAAAAGCTGGCATCATAGAGGCACATATATTGATGTTAGAAGATCCCATGTTTGTTGACAACATTGAAACAACTATTAAAGAAGGCAACTCCGCCGAGGACGCTGTCTTTTTAACAACGATGAAAATAAAAAGCATGTTCGAAGAAATTCCAGACCCCTACTTGCGGGAAAGGGCAGCAGATGTAGAAGACGTGGGAAGCAGGTTGTACAGAAATCTAATTGGAGCAAAGGATCTGTTCTTGCTGGATGTAAGGGAGCCATTAATAGTTGTGGCGAAAGACTTGGCTCCATCTGAGTTAATCGCTATTTCCGAAAACAACGTTGTGGGGTTGGTGCTATCCCAAGGCGGTCCTACATCTCACACAGCCATAATAGCAAAATCATTGAATTTGCCAACTGTATCAGGAATTGAGATGAGCTTAATCCCCGAGAACTGTTTCTTAATAGTCGACGGTACAAAAGGGGAAGTTGTAGTAAATCCTTCCCAAAGTACGCTAGCATGCGCAAGAGCAAAGATCGAAAAACTTAGGCGTGAACAAAGAGAGGCATTAAGTTTAAAAGACTTACCAGCCGTAACGCTAGATGGACTGAAAGTTGAACTGTGGGGCAACATAGCTCATCCCAACGAGGCAGGCGACGTTTTATCTTTTGGCGGAAGCGGCATCGGCCTCTTCAGGACCGAGTTTCTTTTTATGAACAGAAATGACCCGCCAAACGAGGACGAACAATTCGAGGCTTATCGCAAAACTTTAAGCGATATGAGCCCTTATCCAGTCGTTATCAGGACTATGGATGCAGGGGGCGATAAAGAAATACCCTATCTCAACATACCAAAAGAAGACAACCCCTTTTTAGGATATCGTGCATTGCGCATAGGTTTAACCGAAGAACATTTACTACTCACCCAAATTAGGGCTTTATTAAGAAGTTCTAGCTTCGGAAATCTTTACATAATGTTTCCCATGGTTTCCTCCATCTGGGAAGTGAGAAAGGCCAAAGATCTGATTCAAAAAGCAACATGCCAATTAGAAAAAGAGGGCATTAATTATGGAACTTTCAAAGTTGGCATAATGATCGAAATACCTTCTGCAGCCATTATGGCAGAGGAGCTTGCAAAAGAGGTGGATTTCTTTTCCCTTGGGACCAATGATTTAACGCAATATGCATTAGCGGTCGATAGGGGGAATGCGAAAGTATCCCGATGGTACGATCACTTGCACCCCGCTGTCTTAAGACTCGTGGCCATGACGTCTCAAGCTACAAAAAAGCAAGGCATTGAGCTTGGAATCTGCGGAGAAATGGCGAGCGATCCCCTCGCCTTGCCATTTCTTCTGGGGCTTGGATTAGACGAGCTCTCCATGTCACCCTCCGCGATTCCCAAAATAAAAAGGTTAGTTAGAAAATTTCGCGCAGACACAGCAAGGCAAATAGCACAAAAGGTCCTTTCTATGAGAGAGGCGAACGAAATTCGAAAATATCTTGAGGAGGCGATATCGCAATTATGA
>NBDJDPBK_00190	
ATGTCAATTCGGTTAGAGGTCATGCTTAATCCGGCTTGCGAGCTTGAATATGCTGACGCGTGGATTGTAGTGGACGTGCTTCGTGCGACGACTATGATGACCACTTTTTTTGAAAGAGGCGGAAAGGTCATTTTGCCGGTTAAAAGTGTTGAAGAGGCGTATGATTTGAAGAGAAAACTTGGCAGTGATTGGCTTTTAATGGGTGAGCGGAATAGCCTACCTCCACCAAATTTCGATTGCGGCAATTCGCCCGTCGAGCTGCTTGATTGCTTTCTTGGGACTTACGAGGGAGCGATAATGACCACCACTAATGGCACTAAGGCTTTATTGTTAGCGTCAACATTCGCAAACATCGTCTGTGTAGGATGCGTTAGAAATGCAACTGCGGTGTTAGAGGTTGCACTTAAGTATGGGAATAAGATAGGAATCTTGTGTGCGGGAAGATTTAACAGGGCTATGATTGATGATACTGCTTGTGCTGGTTTAATGGTCGATATTGTGAGAGACAGGGTTGAAAACGTGGAACTAAACGATGGGGGGAAAATAGCGCTAGCAGTTTGGGAATATTACGACAAAAACATGCTTGAAGCCTTTAAAGATGCCGAACATGCGCAAAGCCTGCGCGCGTTGGGCCTGTGGAGCGATGTGGAGTATGCGGCACTACAAGATGAAAGCAAAATAGTGCCAAAACTTGCGATTTGGCAAGGCCTTAAAGCAGTGGTTACGTAG
>NBDJDPBK_00191	
ATGTCGAAAGGGAAAATTAATGATGAAGTAAAACTACTTTTGGATAGGGCTAACTCTGCAGATAGTGATGAAGAAGCAGAAAGCTTGGCACTCAAGGTTTTAGAGATGGATCCATCCAACGGAGAAGCCAAGCTCGTACTGGCAGACATCGCTATAACTAACGGAGATATGGAAACGAACCGCTATTATCTGGATCAAATAATCAAAAGTTGTGAAGAAAAATCCACGGGGTACCAAAGAGACGATCAAAGCGAAGATCTTTACATTTCCGCACTCGAAAGGATGGCCTTTTCCCTTTCCTTCGATGATCATTACGAAGAGGCCTTGTCGGTTGCACAAAAGTTACTCGAGATTGATGTCGATGAAAAGACTACTGCGAAGGACATGATTTACCGTTCTTTGCTCATGTTAAACCGTCACAGAGATGTGTTGGAACTGATATGCAGTGAAAGGACACATTCGCCCGTTGCACTACACGCCAAGGCAATTGCCTTGTACGTCTTGGACGGAATCAGCTGGAATTCCTATGAAGCGTTAATTGACGCAATAGAGTCAGATCCTGATGCTCCCTTTTACGCTTTAGGCATTTGGGAAGAACCGGAGGAACCTGATGAAAGTGAAACGGACTCGCTTTTAACGGCTCTTTATATCGTAGAACCTTGGCTCCAGTCAGATGATTTAATGAATTGGCTTAGCCATGTAGTAATTATCTTTGGCTTTCTCACCGAACGTCTTTCAGAGGAATTCATGGATGTCTTAACCTCAGGTGAGGACGGCGATTTAATAAGGGAAAAACTGGAAACGACTAGGGCGCGTATCGATAAAATGATGAGTATGGGCATTATAGAGGACCAAGACGCATTGAATATGGATCGCATAGTATTTGATGCCTTGCGTTTCAGATAA
>NBDJDPBK_00192	
TTGATTTACGGGAAGTACGGAAGGGTGCTGGGCATAGTCCTTGCCGGAGGCCGAGGACAACGACTCTCCCCGTTGACCAGACATCGAGCAAAACCTGCAGTGCATTTCGCTGCTAAATACCGAATCATAGACTTTGCTCTTTCCAATTTAGTTAATAGTGGAGTGTTTTCCATCTACGTCCTCGTCCAGTTTCGCAGCCAATCGTTAAATGAGCACATCGAGAGGGGGTGGCAGTTCGGAGGAGCTCTAAGAGGGAGGGACTTTTTCATAACTGTCGTACCTGCACAAATGTGGACCGGGGAACACTGGTATAAGGGAACTGCCGATGCAGTTTTTCAAAATTTACATCTCATCACAATTTATAATGCTGATCGAATATGCGTATTTGCCGCTGACCACGTCTACAAGATGGACATCGAACAAATGATGGAAAAACACATTGAGAAAAAAGCGGATTGCACGGTAGCAGCTTATGAAGTCCCTGTGACAGAAGCGCATGCTTTTGGATGTCTTAAGACCGACGAAAGAGGCTTTGTCGCTGAATTCCTTGAAAAGCCGAAATGCCCGCCGGAAATAGCGGACAAACCTGGATTTAGCTTTATTTCAATGGGAAACTACATTTTTGAAAGAGAAATTTTAGAAGAAGTTTTGGTCGAAGATGCAAGTAACCCTGATAGCAGTCACGATTTTGGCAGAGATATACTTCCAGAACTTTGCAAAAAATATAAGGTTTTAGCTTACGATTTCCAGAGCAATGTTATTCCTGGAAACGATAAACCCTACTGGAGAGACGTGGGAACGATAAGAACATACTGGCAAGCACATATGGATATGCTAAACGAAAATGCAGATCTAAACTTATTCAACACTCAATGGCCAATAAGGACGGTTTCTTACGCTGACCCTCCAGGTCTTACTTTTTCGGTTAACAATTACTCAAGCCATATAGAGAACACTCTCAGGGCAGAGGGAAGCCAGATTTTGGGAGCGACTGTGAAAAGATCTATACTATCTAGAAACTGCATAATAAAACCAGGAGCAGTAATAGAGGAATGCATAATTGAGCGAAGCGTAGTCATCGGTGAGCGATGTAAGTTAAGAAGGGTTATCGTAGATGCTCAAAACATCATCCCCCCAGATACCAAAATAGGCTTCGATGAATCAGAGGATCGCGCCAGATATCACGTAGATCCTTCAGGGATAGTAGTGGTGCCGATGCCAGCGATACAACTTAGAGCAAAAGTTAAATTCCCCTATCCAGATTCTGGAATTTAG
>NBDJDPBK_00193	
ATGAGTTTGTCATTCAGTAAAATAAAAGTTCTACATGTGGCTTCCGAGATGCATCCAATTGTGAAAAAAGGTGGCCTTGGTGATGTGATAGGCTCTCTGCCTAAAGCACAAAGGGAGCTGGGCGTAGACAGCAGAGTTTTGTTGCCTCTCTATCCAAACGTTAGTAACAACATCAAAGAAAAGTTAAAGAAGATATCACGTAAATTATACATACCACTGGAGTGGAGGGTATTTCCTGCATCTTTGTGGCGAACTGATATTCAAGGAGTGCCAGTCTACCTCCTGGATATCGAGGATGTTCCTTTTCCAGCCGAGATATATCCAAATCTCTTAAACATGGACTTGATAAAGCCTTTTTTTCTACTCTCCTTGGCCGCCATCGAATTCGAGAAGGCATCTCGATGGCGGCCTCAAATTCTTCATCTCCACGACTGGCCAACATCTTCAGTTGCAATAGCATTAAAATGGCATATGTATTACTCCTCCCTTTCTGGTCTATATGACACCGTTTTGACTATTCATAACTTAGCCCATCAGGGGATCATGCAGGAAACTGATTTGATATCTTGGGGAATTCCGAAAGAGGTCCACAACATTGAGGGGCTAGAGTATTACGGCATGACTAATCTTTTAAAAGGTGGAATTATAGCTTCGGATGCAGTGACCACGGTTTCTCCCAGATACTCATGGGAGATTCAAACCAAAGAGTACGGAATGGGTTTAGATGGCGTCTTAAAGCAGTATAGTAATAAGCTTAGAGGTATTCTAAACGGCATCGATTATTCCTATTGGAACCCTAAAACCGACCCCTTCATCCCCGCTCATTACGATGTAGAGGATATAGCTCCCAAAAGAAAATGTAGGGAGGAATTGCTATCGAGATGCGGATGGAGTGAAGATGGTTCACCAATTTTAATATATGTAGGCAGGTTGGCAGAACAGAAAGGCATTGACTTGATATTGCTCTCAATAGAGCCGATTGTTGGTCATGGATGTAAAATGATAATCCTCGGAGAAGGTAGCGAAATTTACGAGCGCACTCTAAAGAAAGCCTCTTTACAATTTCCAACAAATTTGTTCGTAAAAATAGGATATGACGAAGAGTTGGCCCATCTTATGTATGCGGGCGGTGACATGCTAATTATGCCGTCTTACTTCGAGCCCTGTGGACTAGCCCAACTAATAGCCATGAGATATGGAACAGTACCGATATGCAGGGCCACAGGTGGACTCGCTGACACAGTCATCGATGCCGATACTGCGTGTGACGGGACTGGTTTCCTATTTAGTTCCTATAGCAGCGAGGCTTTTCTGCACGCCATAGGAAGAGCACTTGGAGCATGGAATTCCACCAAACTTTGGAATCAAATTGTACAAAACTGTATGAGAGCCGATTTCTCTTGGTCCAGATCCTCACGAGAGTATGTAAACTTGTACCTCGAATTATTAGGAGTTCCAGAACACGAAGATAATGTAAAGCCAAATTTTAACGCTTAA
>NBDJDPBK_00194	
ATGAGCGAGCTTTATGACAAAAGACCACTTACGTATCTAAATAAGGGCGTTGGTCCGTCCTTTGTTCAACTTATGGAAATGGAACCTGCATTTAGGACCATAGCGTATTTCTCGATGGAGATAGGAGTTAAGAAAGATATCCCCACCTATGCGGGAGGATTAGGAATTTTAGCAGGAGATGTGCTAAAAAGCGCTGCCGATCTGGGTGTTCCTATGGTAGGTATTACTCTTTTATACAAACATGGATATTTCAAACAACACATTAATGAAGAAGGCAGGCAAATCGAAGAACCCCATCCTCCATGGGATCCTGAGGACAAATTGTTTTTGCTTCCAAACGAAGTAAACGTCGAAATAGAAGGCAGGCCCGTATATGTCCGCGTTTGGGCCTACGGAGTTACGGGTCAAACGGGATATATTGTGCCCATTTTCTTTTTAGATACAGACCATGATAGAAATGCTCCAGAGGATAGAAGTTTGTCCTGGCACCTTTATGGAGGAGACTTGCGCTATAGGTTATGCCAGGAAATGATCTTGGGCATTGGAGGATTAAGAATTCTTCGAAGCCTTGGCTTTTACAACCTCAAAACTTTCCATCTGAACGAGGGACATGCCGGATTTCTTGCTCTTGAGTTGCTCCGAGAACAGGGATATGTGGACTTAAGAAAAATCAAAGAACAAGTGGTTTTTACTTCACACACACCCGTGGCAGCCGGTCATGATTATTTCCCCTTTGAGCTGGTAGAAAAGACGATGTCACCCGTGTTTGTCGATTATTTAAAGCAAATGATGCCAGATGGCGGAGTCTCCATGGTGGACTTTGGCCTTCGCTATAGCCGATATATAAATGCAGTGTCAAAAAAACACAGAGACGTCAGTAGAAAACTTTATAACACAGAAAACATCGATTACATAACCAATGGGGTACATTCGAACAGCTGGACATCTCCGAATATAAAAAAGCTTTTCGACAAACACATACCGAGTTGGAGAAACGACCCCTCCAGGTTGGTTTTGGCCGTAAAACTTCCTGGTAATGAGCTATGGGAAGCTCACCAGTCAAATAAAATGTTACTCCTCTCGAAAGTTTTAGAGAAAACAGGAATAAAGTTGGATCCTGAAATCCTTACAATTGGTTTTGCCCGTAGGGCGGTAGCTTACAAACGGGCGGATCTCATCTTTAAAGATATTAATCGATTAATTGACATTTGTTCGGGCAAGGTTCAACTAATATTTGCGGGCAAAGCTCACGCTTTAGATGAAGAGGGCAAATCTATGATCCAGCGCGTAATAAAGACCTCCAAGGAGCTATCTGATAAAATCCCCGTAGTATTCCTTGAAGATTACGACATGGAATTAGCAGCGTTACTCACGGCAGGAGTCGACGTCTGGTTAAATACGCCCCTAAGGCCTCGCGAAGCATCGGGAACCAGTGGAATGAAGTGCGCACATAACGGTGTGTTAAACCTATCCATATTGGACGGATGGTGGATAGAAGGATGGGTAGAGGACGTCACTGGATGGGCAATAGGGCCAGAACCCCGGGAGGTAGATCTGGTGTATTACGATGATACTAAGGACGCTGAGGTTTTATACGAGGTACTTGAACGAAAGGTAATTCCGCTGTACTATCAACATCATGATCGTTGGCTTTCGATGATGAAAAATTGCATTGCTTTAAATGCTAGCTATTTTAACACACATCGCGTAGTAAGGGAATACTGTGAAAAGGCTTACAATATACACCCGAGGTATTATTAA
>NBDJDPBK_00195	
ATGATGAAAATATCTGAAATAGAGGCTTTGTTGGGAGCACGTAGATTGTTTGATACTGCTGCCCTAGAAAAAGAAGTGGAATACGCCCTTGCATCCGATCTTATGAGCGATGTGCTTGCTTTTGCCTTGGCCGCTTCGCTTTTGATAACCGGTTTGACTAACATACAGATAATAAGGACGGCGACAATGTTGGATATGACAGGGATTATTTTCGTAAGAAATAAACGCCCGCTAGAAGAAGCAGTAGCGCTTGCAAGGAAGTTAGATATCCCTGTCTTGTTGTGTAAAAAAAGCATGTTTGAAACCTGCGGGTTGCTTTATCAGGCTGGATTAAAATCGTGTACTATCCTGGACGAGGAGTCGGACTAG
>NBDJDPBK_00196	
TTGAGTGAACCTTTAGTGTTAGAGTTGCAAGTTAAACCTTTGGATTTCTTGGCTGCGGGCGAGACAGCTACACACTTCAAGGAAACCCTGAAATCCTTAGGATTGCCCCCGGATATATGTCGCAAGGCGGCAATAGTGGTCTACGAAGCCGAAATGAACATAGTCATCCATGGAGGCGGAGGCGTAATGTGCCTTCAAGTTGAGGAAGATAAGGTGACTATAATTGCTAAAGACAAGGGCCCTGGAATTGAAGACCTTGAGTTGGCGATGAAGGAAGGATATTCCTCTGCACCAGATTTCATAAGGGAATTGGGGTTTGGAGCGGGTATGGGCCTTCCGAACATTAAGAAAAATTCAGATGAGTTATACATAGACACTGCTCCAGGGAAGGGCACTAAGTTGCGTGCGGTAATATACCTTGACAAAAGGCGGTGA
>NBDJDPBK_00197	
TTGGCTCACGGGGTAAAGATTGCGGAGTCTTCTTGTAGGGGTTGTGTGAATTGCATCAAGTCATGCCCTACGGAGGCTATGAGGGTCATAGAAGGAAAGATACGCATATTGAGTGAAATTTGCATTTCCTGCGGCGAATGCCTTAGGCGATGTCCACATCGAGCATTGCTGCCGGAGGATGATGATTGGGATTATATCTTAAGCAAACGTCCTATGGCGGTGGTAACAGATCCTTGTTTCTGTGCTCAATTTTCCTGGCCTCCTATTCCTAGTCTAACAGCTCACGCATTGTTTGAATTGGGCCTTGAACCCATATTCGAGGAATACGAGGCAGCCTATGATGTGGCAGCAGTTGCGGCGGCCAGAGCGATTAAAAACTCTCCAGAAACGGCTAAACCGTTGATTTCTACTTACTGTCCTGCTGTAGTGAGGTTGATCCAGATTAAATTTCATGAACTTATACCTCATTTGGCCCCGGTTGAAAATCCCCTTGAGACGAGCATAGACTTGTGGAGGGCTAGGACAAAAAAGCGTGAGCCTGTTACTTTGGTATCACCTTGCCCAGCACGCATCGCCATGGTTCGTTCCCCTGTTGGAAGGGACGTTAGCTCCGCGGAATATGTAATTTCAACTTCAAAATTAGCTAGAGAGGTATTAATTGGTTCTGGTGATCCCTCAAAAAAGGTGACGATTGATTCTTCTACGGAAACTCCGCGATGGATAGCATGGGCTAAAACGGGCGGAGAATCGATGCATGTTCGCGCATTCTCCAATCAACCGGTCAGAACCCTCGAAGTAGACGGGCTACGCAACGTGATTAGTCTCTTCCAAGAGATGGAATTGGGAAAACTAAGGGGTATAGATTACGTTGAAGCACGAGCTTGCGATCTCGGTTGCATCGGCGGAATAGGAAACGCTGAATCTCGATTTCTAAGCCGCATAAAAATTGATAACGTAAAAATGTCTTTCAATATAACCGAACAATACAAGAAAGAACTAGAAGCTCTTTATCATGCCAAGGTATGGATGTTACGAGATGAAATAGTACCCATAGAACAGATGCCTCTGGGAGAAGATCTGGTTAAGGCTATGGAAAAGCTTAAACAGTTGCATGCTGTTTACGCCGAGCTTCCCCACCTTGATTGTGGAACCTGCGGAAGACCTTCTTGCAGGGTGATGGCAGAAGACATAGTCAGAGGCGAAGGTTCGTTGGATGATTGTATTTTCAGGTTAAAATCACGGATTGCTGATCTATCTAGAGAAATTTACGAGCTTTCAAAGAGGTTGGTACACACGATGACTCCGGAGGGAAAATGA
>NBDJDPBK_00198	
ATGAAGATCAAAGAAATATGCGAAAAGTTGGGTTTGAAAGTATATGTCGAAGGCAATGGAGACCAAGAGGTGTATCAAGGAGTAGCGGGTGATCTTTTAAGCTTTATTATGAGAACTGCCCCAGAAGGGGCAGTGTGGGTAACCATTCAAAATCATGTTAACGTTGCAGCCGTTGCAGTTTTAAAAGATATTCCGTTTATAATATTGGCATCGGAACGTGAGCCACTTCAAGAGCTAATCGAAAATTGTGCAAAAGAAAACATTGCTCTGGCTTCTTCAAATTTGGGTGCTTTCAATCTTTGCGGTAAACTATATGAGCTTGGCGTAAAAGATTAA
>NBDJDPBK_00199	
GTGCATACAGTACTATCTCCATGTGCTGAACTTGAAATGGGAGCCAAAGAAATAGTTCAAAGATGCGTAGAAGAGGAAATAGATATTATAGCTATCGCTGATCATAACGCCACAACTAACTCAAAAGCCGTAATCGATGCCGCCAAAGATAAGCCTTTGATAGTCTTACCCGCCCTGGAGGTGCAATCTCGCGAGGATGTGCACACTTTGTGTGTATTTTCTACTTTCGAAGAAGCATTGCTCTTTCAAAAATGGGTATGGGAACGACTAGCACCTATAAAAAATGACCCGGAGTTATTTGGCTTTCAGATAGTAATTGATGGTGAAAACAACATATTGAAGGAAGTTGAGACTCTTTTGTTACAAGGCGTGGATGCCTCTGCGGATGATGTCATAGGAGAGGTAAAGCGAAGGGGCGGAATGGCCATACTTGCTCATGTAGACAGGCCTGCCTATTCGTATTTAGCGATACTTGGAATGATACCTTCAAACTTAGCGATCGATGCGGTAGAATTTTCTGCTAGATTGTCATCGCGTGAAGCCATCTCCTGGAAGGAGAGCGTTTCAAATTATACCGTTATAAAGTCCTCCGATGCTCATCGCTTAAGTGATATAAAAAAAGCACATACTACCCCTGTCATTTTGGAGCATCCTGCTTTTGATGAGATTCTTTTAGCATTACATAAAAGCGGCGGTAGGAAGGTTTTGTGGCCCTGGTCATAA
>NBDJDPBK_00200	
GTGGCATTGAGTACTGTTGATGTCGTAGAAAAGGCCAAGGAGATAGTTACCCCTTGGAAGGGTCAACGCGGGGGTTTGATTCCGATATTGCAGGAAATGCAAAAAGAGTTTGGTTATTTGCCGGAAGAGGCCCTGCTTACTGTCTCTAAGGAGTTGAAAATTCCGAAAGCTGAGGTATATGGAGTAGCAACTTTTTATGCCCAGTTTCATTTGAAGCCCAGGGGACGTCATGTTATACGCGTATGTCGAGGGACAGCATGTCACGTGAGAGGAAGTTTACAGATTTTAGAGAAAGTTAAACAAATGCTTGGCATTGAAGAAAACGAAACTACCGACGATTTGCGCTTTACTCTTGAGCCGGTGGCCTGTCTGGGTGCTTGTGGTCTTGCGCCGGTAATGATGGTAGACGAAGACACCCATGGACGCTTGACTCCCGACAAAATCAAGACTATTTTGGAGAAATACAAGTAG
>NBDJDPBK_00201	
ATGCTAGAAGATCTTTCTCAATATATTTTAGATATTGCAGAGAACTCAGTCAAAGCAAAGGCTAGCAGGGTTTTAATAGAACTTAAGATTGACAGTAAAAAGAAACTGATAAGCTTATGCGTCTGTGATGACGGCTGTGGCATGGACGAAGACCTGTTAAAGCAGGTAGAGGATCCCTTTACCACCACTAGAAAGGAGCGCAGGGTTGGATTGGGAATCCCCTTTCTAAAACAGGCAGCCCTCTCATGTGACGGTTTTTTCGAAATTGCTTCTGAAAAGGGAAAAGGCACTATTGTTAAGGCTGGGTTTAGGAAGGATCATATAGATTGTCCACCTCTTGGAGATGTTGCGGCGACGATCGCTACGCTAATTATGGGATGGCCTGAGTGTTGCTGGATTTTTCGTTACGAGGTTGATGGCAATGCTTTCTTGCTTGACCTTGAAGAATTGCTAAAATACTTAGGCGATAGAGAGCTTTTAAAGTCACCAAAATTTATTTTGTGGCTTAAAGAATATATTCAGGAAAATATGAGTTTGCTCCATGAAAAAAAAGGAGGCGATGGTATTGCCCAAGATTAA
>NBDJDPBK_00202	
TTGCCCAAGATTAAGAGTCTCGAGGATTTAAGAAAGCTTAGGGAAGAGTCTAAGGACCTAACATCAGCACGGTCAGGCGGTAAAACGAAAATAATAGTTGGAATGGGTACGTGTGGTATAGCGGCAGGTGCCAGAGAAGTCTTGAGCGCTATTTTAAATGAACTTGCTAGGCGGGAAATTAAAGATGTTGCCGTAGAGACAACTGGCTGTATAGGGATGTGTCAATACGAACCATTGGTTGACTTTATAAGGCCTGGAGAGCCCAGAGTAACCTACGGAAACGTTGAACCGAAAGATGTACCACGCCTTATCGTAGAGCATTTGATTAATGGTAAGGTCGTTTGGGATAAAGTTGTTGGTAGAACGGATTAG
>NBDJDPBK_00203	
ATGGCTATATATCGTGCTCACGTATTGGTTTGTAGGGGAACGGGGTGTACCGCAGGTGGATCCCCAAGCGTGATGAAGGCCTTTAGGGATGAATTAGCCAAAAAAGGCTTAGATAGAGAGATCATGGTTGTAGAAACCGGTTGTCATGGCATGTGCGAAATGGGACCGGTTGTCGTCATTTATCCAGAAGGGGCTTTTTACTGTAGAGTGACTCCTGAAGACGTAGCTGAGATAGTGGAAGAGCATCTGTATAAGGGGCGAATAGTGACACGACTTCTTTACACTGTTCCCGAAGATATGGAAAAGGTTCCTTATTACAGAGACATACCTTTTTATAGCAAACAGCATCGTGTTGTGTTAAGTAATTGTGGCTACATAGATCCCGAAAAAATTGAGGAATATATAGCGCGCGATGGTTATATGGCATTGGGTAAAGCATTGTACGAAATGACTCCTGAGCAGGTTTTAGAAGAAGTCAAAAAGTCCGGCTTGCGAGGAAGGGGTGGAGCAGGGTTTCCAACGGGGCTAAAGTGGGAGTTTGCCCGTAAAGCCACAGGGGACAAAAAATATATAGTGTGTAATGCTGACGAAGGAGACCCTGGTGCTTTTATGGATAGATCTACGCTTGAAGGGGATCCTCACTCCGTCATCGAGGGGATGGCCATCGGTGCCTATGCAATAGGAGCTGACGAAGGATATATTTACTGTAGAGCAGAATACCCACTTGCTATTAAGAGGCTTAGGATCGCAATGGCTCAAGCTGAGGAGATGGGGTTGCTCGGGGATAATATCATGGGCACAAACTTCTCCTTTCACCTCCACTTAAAAGAAGGGGCAGGAGCTTTCGTTTGTGGCGAAGAAACGGGACTAATGGCTTCGATCGAGGGTCGACGCGGTATGCCTCGTCCAAGGCCGCCATTTCCTGCGCAGCAGGGTCTGTGGGGCAAACCCACCAACATCAATAACGTTGAGACATGGGCTAACGTGCCCAGGATCATACTAAATGGCGCGGATTGGTTTTCCTCAATGGGAACAGAAAAATCCAAGGGAACCAAGATTTTTGCCCTTACCGGTAAGATAACTAACACTGGTCTCATAGAAGTTCCGATGGGCATAACAATTCGCGAAATCATATATGAGCTTGGGGGCGGCTTGTTAAACGGAAAAGAATTTAAAGCAGTTCAAATAGGTGGCCCTTCTGGCGGTTGCTTAACTAAAGAGCACTTAGATTTGCCGATAGACTATGAGTCGCTTACTGGCGCAGGAGCAATAATGGGATCTGGCGGTTTGGTCGTTATGGATGAGGATACCTGTATGGTTGACGTTTCTAAATTTTTCCTTGAGTTCACTCAGCGGGAGTCTTGTGGAAAATGCGTTCCCTGTCGTGAGGGTACCAAGCAAATGTTGCTCATGTTGCAAAAGATATGCGATGGTGAGGGGACGCTGGAAGATTTAGACAAGCTCGAAAAACTAGCTTATGTGGTTAAAGAAACTTCACTTTGTGGTTTAGGACAAACCGCGCCAAATCCTGTCATTACCACAATTCGCTATTTCCGTGACGAGTATCTCGCGCACATAGAAGAAAAACGTTGCCCTGCAAAAGTCTGTCCGAAGCTGATTAAATATGTTGTAGATCCGGAAAAATGCCGAAAGTGTGGCTTATGTGCCAGAAATTGTCCAGTTAATTGCATTAGCGGTGATCGACAGACTCCTTATTTCATCGATCAAGAAAAGTGCATCAAATGCGGAACTTGCATACAAGTTTGCCCATTTGGCGCTATCGGAAAAGTATAG
>NBDJDPBK_00204	
ATGAAAGAGATAACTTTAATTATAGATGGCAAGGAATGCAAGGGAGTTCAAGGAGACACCATATTGGATATTGCCAACAAAAACGATGTTTACATTCCGACCCTTTGCTATCAAAAAGGGTTGACTCCCATAGGAGCTTGTAGGATGTGCGTAGTTCAACTCGAAGGCAATCCCAAGATGCTACCTTCATGCACCACACCTGCTCAAGATGGCATGGTGGTGATTACCCAAAACGACGTGCTCAAGGATTACAGGCGTCAGGTGCTAGAGCTTTTATTCGCTGGGAGAAATCATTTTTGCATGTATTGCTCTCAAAGCGGAGATTGCGAGTTGCAAGCTCTAGCCATAGAACATGAAATGGATTCGGTAAGATTTCCTTATCTTTACTACGATTTTGAAGTAGATGCCACAAACCCCGAGTTGATGATGGACCATAATCGATGCATTTTGTGTCAAAGGTGCATCAGGACTTGTTCGGAAATAGTGGGAGCACACACATTAGACCTTGAACACAGGGGTTGGCAAGCAAAGGTCGTACCCGATTTGGGCAGAAAATTACGGGAAAGCGATACTTGTGTAAATTGTGGCGCTTGCGCTCAATCTTGCCCCACGGGCACAATCACCATCAGGGAGTTTGCCTACAGAGGAAGGCGTAGCGAGTGTGATGCCATTGTAGATAGCGTTTGTCCTTTATGTGCCGTAGGTTGCAAGATAAAAGCTTACGTACGTACGGGTAGCATTGTAAGAGTCGAAGGAACAGGTCTCGAGGAGCCCGATGGAGGCCAGCTGTGCTATATGGGTCGATGGTGGTTGCCTGAGTCGACCGAGAGGGAGCGAGTCACCGTTCCTTTGATTCGTGAAGGCGCTAGTTACCGCGAAGCCACATGGGAAGAAGCCTTGACTTTAGCTTCAACTGAGTTCAAGAAAGCTTACGATCGGGAAAAGGCAGGTGCCATTTTATCAAGTCTATGTACCGATGAAGAGCTCACACTCTTTTCTTCCCTTTTTAGAAATGCCTTAAAAATGAAGCACACAGATACCTTTGACGGTGATGTCATTCGCGGTTTCTTTAAGGGGTTCATGCCCTTTAGGGAACAAGGAGTGCGTCCCTTCACGGCAGCGCACAATATCTTGGATAGCGATCTCATAGTGACGATGTTCGCAGATCCACAGAAGGAGGCCCCAGTTGTTGCAAGCTATATTCGCGTGGCTTGTCTTCACAAAAACGCAAAACTAATAAATCTATCCCATGGAACTTCTCCATTTCCTGGGTTAACGGACCTAGATGTCCAATTCCCACAAGGTCAAGCCATGCCTAAAGCTCTCTCAAACTTAGCTGAAACAATAAGTAAGATAAATGCGGGACCATCCGAGATGGCTGGTTTTGGCGAGTATGAGATCGGAGCAGAGAACGTTTTATCCTCCTATAGGGATTCCATTGAGGAAAGCGCTAAAGCCATGGGTCTTGATCTGAAGATAGTTGAAGAAACGGCAATGATGCTCTTGTCAGCAAGAAAGCCTATTTTTGTCCTTGGAAGCCGTGCAACTAAATCCCACGAATTAATCACGGCTGCCTGCAACCTTGCCGTAGCATCAAGGGCTTTCTACGAAGATGGACTCGGAGTCGTGCCATTATTGGTTAGTGCAAATAGCCTGGGAGCCCGCAATACGGTTGTAAGCGAAGAGCCTTGGGTAGGTCGCGAAAAAAGGGATTTCATGTATGTCTTTTCAACCGCTATGGTACCGGAAGAAGAGGAGATATTAGCAGCCATTTCCGCTACGAAGTTTGTAGTCGTGCAGACACCTTTCAAGGTGAGACCCTTGGTTAATCTGGCTGATATTATTTTGCCGGCGCCAGCATGGTACGAGCGAAGTGGTCACTATTGTACTATTGAAGGCGAACGCAGAAAGCTCAATACTATTGTTCCTCCAAAGGAAGATGTTAAAACACTGCATTACGCAATGGAGGAGTTCGCAAAGAAGTTAGGTGTAAAGCTGGAAAGGCCCGAAATATCGGCTTACGAAGAGGCCTTTAAATCACAGCTACGAGCCAATGAAGCTCGCATAGTCTCTTTATAA
>NBDJDPBK_00205	
ATGGCTAAAACGAAGGTTGCTACTTTTTGGCTGGAAGCTTGTGCGGGATGTCATATGTCGTTTCTCGACTTAGACGAGAGGTTGATAGATTTATTTAAAAAAGTCGAAATAGTTTTTTCTCCCATCGTAGATGCCAAAGATATTCCGGATATAGATGTGGGAGTGCTATCTGGCGGATTAGGCAACGTTGAGGAAGTAGAGCTTGCTAAGAAGATGAGGGAGCGATGCAAATATTTAGTTGCCTGGGGTGATTGTGCCGTCTTTGGCGGTATAAATTGCATGCGCAATTTTATACCTAAGGACGAGGTATTAAGAGAAGGATATATCGAAACGGCTAGCACTGTTAACCCGGAAGGGGTAATACCAAATGAAGATGTCCCGGAATTACTTGAAAGGGCTTTGCCCATTGACTATGAGGTAAAAGTTGATGTTTATGTGCCCGGTTGTCCTCCTGATGCAGACACCATATATTACGTCTTTAAAGAGTTGTTGGCTGGGCGTATTCCTAAGGTTCCCTCGGAAATGATGCGTTACGATTAG
>NBDJDPBK_00206	
ATGACTGAGGTCTTTAAGTTAGAAATAAATCCTGTGACTCGGATAGAAGGACATGGAAAAATAACCGTAATGTTAGATGAGTCGGGTGAAGTTCAAGAAACACGTTTCCATGTGACCCAATATAGGGGTTTTGAGGTTTTTACACAGGGAAGAGATTTTAGAGAGATGCCGGTGATCACCCCAAGAATATGCGGGATTTGTCCAGTATCTCACCACTTAGCTTCTGCGAAAGCATGTGATGATATTTTGGGCGTTACTATAACGCCTGCCGCTCACAAACTTCGAGAGCTCATGCATATGGCACAAATCGTTCAGTCTCACGCCTTGAGCTTTTTTCATCTCTCTAGCCCTGATATCTTATTGGGTTTTGATGCTCCTGTGAAAATAAGAAATGTCGCGGGGTTAGTTGATCGCTATCCCGAACTTGCAAAGAAAGGCATACTGCTTCGCAAGTTTGGCCAAGAGATAATTCAAACTCTGGGCGGCAAAAAAGTGCATCCCTGGCACAGTATTCCCGGCGGTGTGAATAGAAGCCTGACTCCGCAAGAACGCGATAGCATAGCTGCGCAGGTTCTCGAAATGAAACCAATTTCCTTAGAAGCTATTAAGCTTATCAAAGACTATCTGGAAGAAGGGAAGGACGAGGTCAAGGAGTTTGCAACCCTTGATACGGCTTATATGGGATTGGTGCGAGATGGTAAACTCGAGCTCTACGATGGTGATATTCGCATCAAAGCTCCGAGAGGTAGAATTTTAGATGAGTTCCATCCCAAAGATTATTTGGAGTACATCGGTGAACATGTGGAACCTTGGAGCTATTTGAAGTTCCCATTTTATAAGGCCTTGGGATTTCCTCATGGTTCATATAGAGTTGGACCGCTTGCCAGACTTAATGCTGCCGATGAAATCGATACCCCAGAGGCATCTAAAGAGTTCGCCCTATTTAAGGAAGTGGGCGAAGATGGCGTAGTTCCTTATACTTTATATTATCACTATGCAAGGTTGATCGAAGTGCTTTATGGCTTGGAACGCATTGAGCAATTGTTGGCAGACCCAGATATAATCTCAAGCGATCTTCGCATAACGTCCAAGAATATAAATCCAGAGGGGATTGGTATCATTGAAGCTCCGAGAGGAACGTTAATTCATCATTACTGGGTTAATGAGAGTGGCGTTATCAAGAAGGTCAACCTGATTGTGGCTACCGGTCATAATAATTATGCCATGAACAAGGGTGTTGAGTTGGTTGCCAAAAAACATATAAAGGGAACGGATGTACCTGAGGGTGTATTCAACAGACTAGAGCATGTTATCCGCGCCTACGATCCTTGCTTGTCTTGTTCGACTCATGCCCTCGGAAAGATGCCATTAAAATTGGAGTTAGTGGCATCATCTGGAGAGGTAATTAAAGAGATTACGAGGAATTGA
>NBDJDPBK_00207	
ATGAATGTGATCGTATTGGGCTACGGCAACCCCTTTAGGATGGACGATGGAGTTGGACCAGTTGGGGCATGTGCGATAGCTGAGTGGTTTGAGAAAAGTGGGCATGAAGTAACTACTTGGATTGGACATCAGTTGCTTCCAGAAGTGGTGCTGGAGCTAGAAGGGAGAGATCTTGCTGTTTTTGTAGATGCTACCATCGAGGAGCACCCTGACGGCTTTGCAATATACGAGGTCTTACCCTCCGTTGCTACCGATGGGCTCAACCTTCATACGTGTACTCCAGGGTGGGTTAAACACATAGCGATGCAGATGAGCATCGCTATGCCCAAGATGATCATGGTGACAATTTCAGGCGCAAATTTTGATTTTGGCGACTCGTTGAGTGAGTTGTGCTTGGAAAGATTGAATAAGGCAATAGAGAGCTTTAAAAAATATTTTGTTGACAACCTATGCTAA
>NBDJDPBK_00208	
TTGCAGCCCATTAACAGTCCCTATTGGCATCCCGTTAATCAAAGAGGTTTTATTCTCGATTGGGATGGAGTTTTGGCCGAAACGGGGTTAGACTTTTCTCCTATTTATGAACGCTTTTTCGACGACAAGAAAGTGATGATATTAGAGGAAGCCGCAAAGCTTCCTGAAATGAAGCGAAAGATGCTTTATGAGGCTGTGGAAGCAATAGAGATGGAAGGAGCAAAAAGAGCGGAACCAGTCGATGGAGCTTTAGAGTTGGTTTCCTGGCTTGAAAAACATAACGTTTCGTGGGCTGTGGTCAGCCGCAATACGAGGAAGTGCGTGGAAGTTGCTGCCGAAGTCGCCTCCATAAAGCTACCCCCGATAGTCATAACGCGAGATGACGGCTTGCTGAAACCCGATCCTCGCGTGTTTTTGAAAGCCTCCGAGCTACTGGGCAAAAAAGCTTCTCAATGTGTCGTGATTGGGGATTACTTATATGATATTGTAGGTGCAAGAAGAGCAAGCATGAGAGCTGTTTTGGTAATGAGAGCCGATGAACCGTGGAGCGTTTGGTCTGATTTAGCATGTATTAATGTCATTGAATTAGTTGACATATTAAAGAATCCGTGCCCTTTGGTTCCATGGGAGTATCAGCCTGTTATAGAAAAAAGGGGTAGGAGATGGCTTGAAAGTGTTTTTGGCCTAGCTGTTAGGCTCCCTAAAGAAAACTACTTTGAGATCTTAGCTCATCTGGCGGGTTTGGGAGTAGGTAAGTTCTGTGTTTGTGAAGGAAGGCTTGAAGCAGACGTTTGGAGAAGATATCCCTACGTCGATCCTAGATACTTATGGGAGCCCTTAGAAAGGGTAGTTGAGGACTTTTTAAAGTCGCGTTTTCCATTGGCGAGAGTAGTTAAAGACGAGAGTGCTGTGGTTTTAAATGATAATTTACAAGAAAACCTGGCTCTTATCGAGGAGCTGGTTCCCCAGTGA
>NBDJDPBK_00209	
GTGAGTCAAAATCAACAGGAACTTTTCGGAGATTCCTTTGGCCTCGTTCGAGAACCTGTGGAGAAAAAGGGAGGGGAATTCGAAGTTCGAGCCCGCACTGCTCAGGAATGCCTCGAAGTGCCTTTACCCGAGAGAATGCGTCCCATGAATCTTGAGGAATTTGTAGGGCAAAACCACCTTTTGGGCGAAGGTAGACCCTTAAGACGCTTGCTCGAAGCAGGTCAAGTTCCAAACTGCATTTTGTACGGTCCACCAGGTAGTGGAAAGACTACATTAGTGAGGGTCATGGCTAATGTTACGGGGAGAAAACTTCTCGAAGTGAATGCTGTTACCACAAAAGTGGCACAGCTTAGGGAAGTCGTGGATTTAGCGAGAAACTTGAAAAAAAACGTCGGAAAATCAGCCATAGTGTTCGTCGATGAAATATACCATTTCAATAAGCAACAACAAAATGCCTTGCTTCCTGCCGTTGAAAGAGGAGATTTAATATTAGTCGGTACGACGACGGAAAATCCCTATTTTGAAATAAACAAGACTCTCCTTTCGCGAGCTCTCGTATTTGAACTAAAACCGCTCATGCCCGAGGATCTTGAACGTCTCTTAAAAAGGGCCGCGCAAGATAAAAAGAGAGGCATGGGCATGTTTGATCTTAAAGTAGAAGATGAGGTTATATCGTTTATAGCACAAACATCCGGCGGGGATGCGAGACAAGCCCTTTTGCGTTTCGAGTCAATTGTTCTTGCCATAGTTGCATCAGGTAAAATAACTGTAACGCTTCAAGATATAGTTGAGTTATCTCCGAAGTCTATACAACGGTACGATAAATCCTCAGACCAGCATTATGACATTGTGTCAGCTTTTATAAAGAGCATGCGAGGCTCTGATCCCGACGCTGCTGTTTACTGGCTTGCAAGAATGTTGGCCGGTGGAGAAGATGTGCGATTTATAGCGAGAAGGATGCTCATCTTTGCTTCTGAAGATGTGGGATTAGCAGACCCCTTCGCCCTTGTCTTAGCAAATGCAACGGCAAGCGCGGTTGACCACGTTGGGTTGCCGGAAGCGCGAATAATATTGTCACAATGCGCTATTTACCTCGCTTGTGCCGAAAAAAGCAACAGCGCTTATAAAGCCATTGACCTAGCTTTGAACGAAATAGAAAAAGGAGATCTTCAGGAAGTTCCTTTGCATCTTAAATCTCATGGCGAAGGATATATTTACCCTCATGATGACCCCAGGCATTGGGTTTTTCAAAAGTATATGACAACCTTCAAGCGTTTTTACTTTCCTGGAGATCAAGGACGTGAACGAGTTATTTCCAAGAAATTACAGCAGCTTTGGAAAGGATACTCGCAAAAGAAGTGA
>NBDJDPBK_00210	
ATGACAACCATGTTTTTCGCCATTTATAAAATTATAGGGACTTTTGTAGTACCACCTGGAATATTCGTGATCCTTATCCTTGTTGCAGCATTATGGGCACTTAAGAGACCAAAAAAGCCTATGCTTTCTTTTTTTCTTTGCATGTTAGCATTAGGGCTTTATTTTATAAGCTTGCCTATCGCCGCAAGGATCACACTTAAACCATTGGAAATGTCAATTCAGCCATCATTACCTCAGGAGAAGACAATCATCGTCGTGCTTGGCGGAGGGCAACGTCGAACAAAAGATCTCCTTGAAGCCGATGTTTCACCTCATACCCTGGTGCGTTTAATCGGCGGACTAGAACTCGCAATCCAGTTTGATTGGCCAGTGATATTTTGTGGTGGATCATACTCAAAAGAGGTCCCAGAGGCTTTAACGATGGCAAAAAGAGCCAGAAGGCTCTTTCCTAATTTAACAATCTATGAGGAATCACAGTCGAGAACAACGTGGGAAAACTTAAAAAACGTATCTCCTCTTTTAAAATCCTTAAAACTCAATGACGCTGTCATTGTGACCCACGGCTATCACATGCCCAGAGCACTTATGACGGCCAAAAAAATGGTCCCCGAAATCAATTGGCATCCCTATCCGGTAGGGAAAATGACAGACGTCGCACCATTGTCTTTAATAGATTTCCTGCCCAATGCTTCCGATCTCCATGTCAACAGCTTAGCACTTAGAGAATACCTAGGGATCGTAGCATATAAAATCAAACTGTTGCTCAGCTGGACATAA
>NBDJDPBK_00211	
ATGGCGAGCAATCCTTTAACACCAGCGGAAAGCACAGATTTAAGGCAGATAGTGTATAAAAAAATAAGAGATGCGATATTAAAGGGCATCATCAAACCGGGAGAAAAACTTTCCGAAGCGGAGCTAGCGCAAACGCTTGCTGTATCTCGAACTCCTATAAGGGAAGCGATAAGGCAGCTTGCACAGACTGGTATCGTTCAACTCGTTCCAAGAAAAGGCGCTTATGTGGCGCTCCCAACGGAAAAGGACGTTTACGACCTTTATGAAGTGAGGATTGCCCTGGAAACGATAGCCGTTAAAATTATGTGCAAAAATCCACCAAAGGAAGAAGAACTTATTCACTTTAAAGAATACTTCCTTTCCGTTGATCGAGACACAGATTCAAATGCCTTTTTAGAACAAGACACTGCCTTTCATTCTTTTTTGCACGAGTCTTGCGATAACCGTTTCTTAAACCAATTTTTGATGGAGGCCTTTGATCTGATCCAACTTTGTAGACATTACTCGATAGTAGGGGTTAATTTGAAGGAGTCCGCTATGGAACATGTAAAAATAATCGATGCCATCTTGGTGGGAAGGGAAGAGGAAGCGGCTCAGTTATTGCGAGTGCATTTACAGGGAGCACGAGACGTACTCTTGCTTTTTTTGAAAAGCAGTTCACAGATTTCCAATAAACTACCTTGA
>NBDJDPBK_00212	
ATGACACTTAAGGCTTTGCCTGGTACGGCCTCATGCTTTGTGTGCGGAGACAAAAAGGTAAACGCACGCACCTTAGAGCTTAACATCTATTGGGATGAAGAAGCAAAATGTTCCTTAATTTCCTTTGTACCGAATGACACTTGGTGCGGTTACGAAGGCGTGGTTCACGGAGGGATTCTAGCAGCCATCCTAGACGACGCCATGGCTTGGGCTATAAAAAACTTTGACGAAGAAACATATTTAACTGCAAAGCTTACTATCGCATTTAAAAGGGCCGTTATGTTGAGAAAAAGATACAACGCTAGAGGTTTTTTATTAAGAAAGGAAACTAGAAGAGCCTATACTTCCGCTGTTATTGAAGACCAGGAGGGAAATGTTTGCGCAGAAGGCAACGCAATTTTCGTGAGAGCAAAATAA
>NBDJDPBK_00213	
ATGAAGGACAAGATAAGCGCTTCTTTGCTTGCCCAATATGCTTATTGTCCCAGAGCTGCCTGGTACCGGGCGCATGGTATTGTGCCTCAAGGTAATGGCAATGGCAAATCTTTTAAGAGGGGCAGGCGAGCTCATAAAATTTTTGGATTTTTTGAAAAAATTCGTGGTCTTTGGAGTCGAACCTGGAGGGCTGCTCTCCTTTCGCTCATATTTGGAGGGGTAATATTTTGGTTATACCAAATGTCAAAATAA
>NBDJDPBK_00214	
TTGGTTATACCAAATGTCAAAATAATGTTCGTCTTTCTGACAGTATGTGTGTTTGGAATGTACCTTTGGTGGATGAGAGAGGTTCCTTTGAGCATTGATTCAAAGGTATGGACAGGGAGTTTTTTAACAGGCAGACCAGACGCGGTTATAAAGAAAGGTCCTTGGGTCATACCGGTGGAGTTTAAGAGTGCGAACCATGGCGAACCAATGGAAAGCCATAGGTTGCAGCTTTTGTGTTACTGCCTTTTGTTGGAGGAAAAGGGCTATAAGGTTCCCTATGGCATCTTGAGGTATCGAGAAAAAAAGTTCAAAATACGCTGGAACAAAAGAACGAAAAGATATCTGACAAAAATTGCCAAAGAGGCAATCGAGATACTCTCTCAAGATGAACCTCCGCTTCCCCTAGCGGAAAGTGGCGGAAGGTGTTATAAATGTCCTTATCGTTCTGTCTGTAAACCATAA
>NBDJDPBK_00215	
ATGCGCATAGAACCCTTTGGCGTGGAAGAGTGGATGAACACCTACGAAATGAAGGCAGAGTATAACATAGCCGAAACATGTGTGGAATCCCTTACTGTTGAAGAGCTCCTAAACTTATCGGGAGATCCTGAAAGTGCTTATCGGGAGATTTGTAATATCAAACTTACTTATGGCGAAATTCCCGGCTCTGTTGAACTACGAAGGGCCATCGCTTCACTCTACGAAAGCATGACTGAAGATAATATATTGATAACACAAGGAGGAATTGGTGCAAATTTCTTGGCACAATTTTCTCTCATCGATCCTGGCGACAGCGTCATCTCCGTGTATCCTACTTATCAGCAACTTTACAGTGTTCCGAAGGCTTTTGGTGTATCTGTAAATCTGTGGCCTTTGCGGCCTGAAAAACATTTTTTGCCTGACATAAAAGAGCTTAAGGCTATATCAGAATCGACTAAACATCTTAAAATGATCTGTCTTAATAACCCAAATAACCCCACAGGTGCCTTGATGGATGAGGATTTTTTAAAAAAGATAATCGATATTGCAAAATCTCATGGTGCTTACGTTCTGTGCGACGAGGTTTACAGAGGCTTAGAACACGACGCAAGTTTCAAGACTCCTTCTATAGCGGATCTTTATGAGAGAGGAATAAGCACGGGAAGTATGTCCAAGGTGTTTTCTCTTGCAGGTTTGAGGTTAGGCTGGATTGCAGGGCCGCCAGAAGTCGTAAGAGAGTGCTTTTCTCATCGCAACTACATGACAATAAGTTGCGGTTGCATAGATGAGCACCTTGCCCTCGTAGCTATGAAATGCAGAAATCGCCTTTTAGGCAGGAATTTACAAATAGTACGAGAAAACTTTGCCACATTGTCATCGTGGATCGATGAAGAAAAACATGTCCGTTGGGTTCCTCCGAGTGCAGGCACGACTGCTTTTCTTGATTTCAGTAGGTATAACATGCCTTCTCGAGACTTTTGTAAGCGTTTATTAGATGAAACCGGGGCATTTTTGGTGCCGGGTAGCGCCTTTGGACCTGAGTTTGAAGGTTGGGTAAGGATGGGTTTTGCTTGCACCTCGGAAGTGTTGAAGAAAGGATTGAACTGTGTGTCAAAATTTTTAAGAAAACTAGAAGGAGAAATTCAAAAGAGGTAG
>NBDJDPBK_00216	
ATGAGGAGATTAAGTACAAAAGTTCTAGCATTAGGGGCTGTCATACTTTTGTGCCTTTCTTTTGTCCAAGGAGTTGCCTGTGCGGATGAAAAAGTCCTTTTGATGGCTACCACCACGAGTACTGACGATACGGGATTACTTGATTATCTAGCGCCGCTTTTTAAGGAAGACACAGGTATAACTCTCCAGTGGACAGCTACTGGTACGGGTAAAGCTTTGAAATTAGGAGAAAATTGTGATGTGGATGTGCTGCTGGTTCATGATCCCGATTCGGAGAAAAAGTTTGTTGAAGCGGGATATGGTGTCGATAGGACTCAAGTGATGTACAACGACTTCATTATAATCGGTCCCGCGGATGATCCGGCTGGCATAAAAGGCTTGACATCGACGGAGGCATTTAAAAAGATCGCTGAAAAGAAAGCCATCTTTGTCAGCAGGGCAGATGAATCTGGAACTCACATGAAAGAAAAGTTCGTTTGGCAACAAGCTGGGTTGGATGTTCCCGATAAGGAAGAATGGTATGTTCAGACAGGTCAAGGCATGTTGATCACGATAAACGTCGCTGCTGAAAAGAAAGGATACACCCTTACCGACAGAGGCACATATATAAAGTATGAAGCAAATTATGAGGGAAAACCACCGCTCGTAATACTTTCTGAGGGCGATCCTTATTTGCTCAATCAATACAGCGTAATTGCCGTAAATCCGGAGCGTTGTCCCAAGGCGAAGTACGACTTGGCAAAGAAATTTATAGAATGGATGGCCAGCCCGAGGGCACAGCAGGCAATAGAAGATTTTCGACTGATGGGCAAGCAGCTTTTCTTCCCAAATGCCGACGTAGCCTCTCAGTCTAAATAG
>NBDJDPBK_00217	
GTGGACTATATCCTTGCGGGAATTCAAGAAGCCTTTGTTTTGCTCTTAAGCGGTGACGAGGAAGTTTATACGGCCGTATTTGCAACTTTAAAGGTTTCCTCAATGTCGATTTTCTTTACTCTGGTAATAGGTCTCCCTACGGGTTTTTTGCTTGGCTACACAAATTTCCCAGGTAAAAACTTTGTTAGATCTGTCGTGGATGCTCTACTTGCGCTTCCCACAGTTGTAGTTGGATTGTGGGTTTACGCTTTCATATCCAGTCGCGGGCCTTTGGGCAACTTAAACCTTCTTTTCACCCTCCCAGGGGTTGCAATTGGTGAGGTTGTTTTAGCCCTTCCTATTGTCATAGCCTTGTCAGCGCAGGCAATCGAAGAGCTCGATCTGTCGGTTAAGGATACCTTACTCACGCTTGGAGCTGCTGGCAGAAAACTAGCGCTTGATATTTTGTGGGAAGGACGATATGGAATGCTAATGGCCGCTGTTACTGCATATGGCCGCATTATATCCGAAGTTGGCGTGGCTACAATGCTCGGTGGCAACATTAAGTGGAGAACTAGGACCATTACAACTGCCATGGCCTTTGAAACAAATAAGGGACAGTTTGCAATGGGCATGGCTTTAGGCTTTATATTATTATTAATCGCTTTTATAGTTAATGGTACTTTATCCTTTGCGAAAAGAAGGAGACAGTCAAGGTGA
>NBDJDPBK_00218	
GTGAGCAATATGCTTTATGAATTAAAAAATATAAAACGATATTATAATGGAAGATGTGCCCTCTCCATTAATCACTTGGCAATCGAAGGTGGTCAAATATACGCTCTTGTTGGACCGAATGGTAGTGGAAAGACCACGTTGCTTAGAATTTTGGCATTTCTTGACGAGCCTACTATGGGGGAGGTCTTTTACAATGGCTCCTTGGTGGCTCCAAAAATGATGCCCTTCCTTCGTCGTGAGGTTACGATGCTGTTGCAGGATTCAAGGTTATTAACGCGTAAAGTAAAGGATAACGTGGCTTATGGTTTGAAACTGAGGGGCATGGACCCCCTTTCGATGAAGCACAGGGTCAATGAAGCACTTGAAATGGTCGGATTGTCGCCGAAGGAGTTTGCCAACCGAAAATGGTATGAATTGTCAGGGGGGGAAGCACAGCGCGTGGCATTGGCTTCCAGGCTGGTTCTTAGACCCAAAGTTCTTTTACTCGACGAACCCACTGCTAATGTCGATGCAGTTTCCGAGTCCTTGATAAACGATGCTGTAGTCAGAGCAAAAGAGGAATGGAAGACCACCATAATAGTAGTGAGTCACAATTTGCTTTGGCTTTATAGTGTAGCTGACGAAGTCCTAACTTTGTGGGGAGGTAGAATCATACAACAGGGCCCCGAAAACATCATCCCTGGCCCGTGGAAAAAGTTGGAAACCGGGTTATATTGTAAAACCTTGAGGGATGGGCAAAAAATCTTTGTATCGGGAGAGCCTTCCGAGTCAAAAGTCATCTCAATTAGCCCTTCAGAAATACTGCTTGCGAGCCATGGGGAAAAAAGTTCTGCTCGTAATGTGTTGCGCGGATTTGTTACGCAAATGACTTACCATAATGGCGATCAGGTTCGGGTGCACGTATCCGTTGGCGATATAACTTTGGTTGCCTTTCTTACTAAAGATGCCGTTATGGACCTAAATCTCCATCCGGGCATGGATATATACGTCATTTTTAAGGCAAGCGCAGCAAAATGGTTATGA
>NBDJDPBK_00219	
ATGGGGTTTATAGTTGACGTTAAGGATAATTGCAAATTATCGGCCGAAGAGCCTTTGAGAGGGCAAGATGTCCTTGCAGTCTGTGGTAAAAAAGGGGAATCCAACATCGTAGCATGGAGGGTGAACAACTACTTGCGACCCTTGGACTGGATTGTAGACGATGATTGTTTCGTAGAGTTTGTAGACACATCCAGTTTTGAGGGAATGGAAGTTTACAGAAGGAGCTTGAGCTTCTTGCTGGTGCTTGCTTCTAAATATGCGCTGTCTGAGGATGTATTTATCAGGCATTCTATAAGTGATGGGTATTACTGTGAGCTTGAATCAGGAGAAGTTTCAGAGGAAAAAGTTCAAACTATTAAAACTGAGCTAGATCGATTGGTCAGCGCTAATATACCTATTAAGCGAGAAGTGCTATCAGGTGACAAGGCTAGGAGAATTTTCACGCGTCAGGGAAATTTAGATAAAGCGAACTTGCTGCGATGGACAGCGGTCGATCCGATAGAAGTTTACAAATGCGACGGAACCTATGGATACTATTACGCTCCACTGGCTCCATCAACTGGATATATGAAGATATACGACCTCATCCCTTACGACCGAGGGATGGTTTTGCGTTTTCCTACAGTTGCCTACCCGCAAGGACTTCCTCCATTTATGCCATCAAAGCGCCTGGCAGAAGTCTTTGCAGTGTATGCTAAGTGGCTTGATATCCTTGGGATCAACACTATGGAAGGCCTACACGCCTTAGTCTCCAAGGGGAAATCGAACGATATTATACAAATATCGGAAGCGTTGCATTCCCAGTGGTTATCCCGTTTGGTTGAAATCGTTGCAAGCAAACAAAGTATTAGGCTAATCTGCATAGCAGGTCCTTCGGCATCGGGTAAAACAACGACAGCTCAGAGATTGCGCATTCAGCTTCAGGTCTTTGGTAAGCGCTCCTTCATAGTTTCGCTGGATGATTATTTCGTCGAAAGAGATAAAACTCCCAGGGATGAGAAGGGAAATTATGACTTTGAAGCACTTGAAGCTCTAGACCTGGATCTTATAAATGATGATCTCGTTAGACTTCTCAGAGGCGAAGAGGTCGAGATGCCTCGCTTTAATTTTTTCACCGGCAAAAGAGAAAGAGGCCCAGCATTGAGATTGGGAAAAGAGGATATTTTGATAGTAGAGGGGATACATGGTTTAAACGAACTAGTTACTCAAAGTGTCCCTGAGGAGCAGAAGTGGCGACTCTATGTATCTCCTCTGACTGGCATAAATCTGGATCGCCATAATAGGACAAGTACTACTGACAATCGTTTAATTAGGCGTTTAGTAAGAGACAATCGAACCAGAGGAAAATCGCCTGAGGCTACTTTGCTTCAATGGCCTTCAGTAATAAGGGGTGCTCAACGACATATCTTTCCTTATCAAGAAAGGGCTCATGCAATGTTTAACTCTGCTACAGTTTATGAACTTGCCGTACTTAAGGGTTATGTTGAGCCTTTGCTTAGAAATGTGCACGAAGATTCGCCGATGTTTGGAGAGGCTCAAAGGCTTTTAACTTTTTTGCACTATGTGCCATTTATGCCTGCCGATGAGGTTCCAAATAACTCGATAATCCGTGAGTTCATCGGTGGAAGTTGTTTTGAATCGATCTGA
>NBDJDPBK_00220	
ATGAAAAGAAATGACATGAAAGAAAGACTTAACCTAAAAATTTCAACTTTTAGAAAAAATAGTGAAAAATTAATCTTGATTTTTTTAATTTGTCTTTTCGTGGTGCTCAGTCCTTCACATGTTCAAGCTCAGACACATTTTAAGCTCGATGCAGAAACGCTAATTCTAACAGCGCAGAGATATTTTTCGATCGAGCTAGGATTATCTCCTGAAGAATTGCAAGATGTTAAGCTAGCAACTCATGTAAAATCCCATGAAGTAGCGGATATAACTTGGGTATGTCTCAAGGAGGAGCATCTTTTACTTGCACTCTCGGAAATCGATAAGATAGTACACGGCGGATGGGTAGTTGCTACGGGAAGAAATCCGGGACAAAAACAGCGAGTGGGAGACATGCGCACCCCCGAGGGCATATTTCAAATAGAATCTATCGAAGATGCTCGTCATTGGGGATTTTACGAAGATAGTGTAACAAAAGAACGAATCGGTTATGGTCCCTATTTCATACGGCTTAAGACAGGTTGGAAGGGCATTGGTATTCACGGAACCGACGAAGATCACCTACATGAAATAGGAAAAAATGCAAGCCACGGATGTATCCGCATGGCGAACGACAATCTTTTAGAGGTCGTTAAAATGGCCAAAATCGGTCAAAAGATCGTTATCCTGCCTAAGCTTTCTCAATAA
>NBDJDPBK_00221	
ATGGAGATCGGTCAAGTTAGCAGCATTGTACATGGCGAAGCTCTTAGAGACGTAGAGGGCGTTATTGCGATGACAATGCTAAAGAAGAGCCTTGAGTTACAGCAAGTTATGCTGCAGAAGATGTTTGAGAGTATAGGTATAGGGCAAAATATTAATTTGCTAGCCTAA
>NBDJDPBK_00222	
ATGTCCGTTACAATGGCAGACGTGGCAAAGGAGGCAGGTGTTGATAAGGCTACCGTTAGCCGCGTTTTGCGAGGAGACCCTAGAATATCTTTAAAGACCAGGGAAAGAGTATGGGAAGTCATAAGACGCTTAGACTACAAGCCAAATGCCCTAGCACGTGGCTTATCTGAAAAGAAGTCTGGTTTTGTATCCATTGTCTTCGAAGAACAGGAAGTTCCCCAGATGAATAAATTCCTTAAAGGCGTCGGCCGTATATTGGCTACTGTAGGCAAAGAGCCAATAGTATATGTGGCAGATGATTTTGATGCCAATTTCGTAAAGTCCCGTTCGATGGTTCATAAGGCGGAAGGCATGATTTGGATCGGAAACCCTCCATCGGATGTAAGTGTGCCAATGGTAATTATCGGTGAGACGGTGGATAATTATGTCTGTGTGTCACCCTTTTGGTCCGATACTGCAGAGGGGATAAAGAAGTTAGCTGCTGGAAGGCAGATAGCCTTCGTGGGAGAAACCAAGGTTAATTTAATTTTAAGGCGTGAACTAAAAGAGTATAGAGGCAATTGCGATAATGTCCTTTGGATCTGCGATGGGTCTTTGCCAGGTGGAATATCGCGGCTAATCTACGATGAGTGCGAAACTAGTTTAAGCAATGAAGGTCAAGGCGAAGAATTTTCAAAGGGTGATTTATTATTGCTATTTAACGAAAGAAATTACGCAAAAGCCCTAGGCGGATATTCCCTTTATTTTCCATCTTTCGAGATGGGGATTTTGGCTGCAAGACTTTTAATCAACGTGTTACGGCATCGAGAGGTTCCGTTTAAAAATTTGGTCCGTGTCACGATCGAGTAA
>NBDJDPBK_00223	
GTGAGCAAGAAAAGTTATCTTTTCTTTGTAATGGCAAGTTTGCTTGTGACGTTAGTGAGCATTTGCATTTCTCTTTCAGTGGGAGAAGTTCGCATACCAATAAAGGAAGTGGTAAGTGCAGTTTTTTCAAAAGCAACTATTCTTTTTTCTACAGACTATGAAACCTCCAGTGAAGTTTACAGCGCAATTCTTCTTTTTGTAAGACTTCCAAGGACACTTATAGCTTTTCTAGTTGGCTCTATCTTGGGGGCATCTGGCGCAGTCTATCAGGGGCTTCTTCTAAACCCGTTAGCAGAAAGCTATACTCTGGGTGTCGCTTCAGGGGCAGCATTGGGAGCAACTTTAGCCATTGCCTTTAATTTTAGCCTTATCAGGTTATTTGCGTTCTTGGGGGGCATCCTAACCCTTTTTGGTGTATGGGCTTTAAGCCATAGGTCTCGCTCTGTGGATCCCACGAGGCTCATCTTATCGGGAGTAGTTGTAAGCAGCATTCTTCAAGCTCTAATGATGTTGCTTCAAACTTTGTTCCCTGAGAAACTTGGGGCTTTCTTTTTTTGGGTAATGGGGAGTTTTAATTCGGCAAGTTGGAAATGGCTGCCCGGTTGTCTTCTCGGGTCATGTGTGGCACTATTGTTTTTATTGTTGCATAGGGAGCTGGATTTGGTATCGCTTGGGGAGGGAAAGGCCGAAACTTTAGGGGTCGATATCGTGCGCGTGAGATGGATCCTACTCTGTGTGGCTTCCTTCATCACTTCATTAGCTGTTTCTTATTGTGGAGTCATAGGGTTTGTCGGCCTAATAGTGCCACATCTATTTAGAATGATAGTAGGACATTCCCACAAGCGACTTCTTTTTGCCTCTTGGATTGGCGGAGGTCTCATTTTGCTATGGGCAGATATCGCTGCTAGGGCTCTGGGATCTTTGCCAGTGGGAGTATTGACCATCCTCATCGGCGGACCAATTTTTTGCGTGCTTCTTTTTAAGTCTTCATGA
>NBDJDPBK_00224	
TTGGCATTGAGCAAGTCTGGACCTGCAAGACCGATAATACTTGATGCAACCGATGTCTCCGTTTATTATGGCGAGAAGGAAATTGTTCATAATGTCTCGATCGAAGTACAAAGCGGAGAATTAGTGGCAGTAATTGGCCCCAATGGCAGTGGCAAGAGCACCATGCTTAAGGCCTTTGCTAGGTTGGCTGACAAGAAAGGTGAAGTAAAGGTTTTAGGACAACCAATAGAAAGCTTGGCCCGCAAAATGCTGGCAAGGTCAATTGCATATATGCCTCAAAAACTGCAAGTAACAACGCCCTTTAGGGTTATGGACATAGTTTTGCTGGGACGATATCCATGGCTTCCCTTTCTTGGCAACTATGGCGTAAAAGATGTAGAAATAGCCCAACGTTGTCTTAGTGAAGTTGGAATGGAAGGCTTCGATGAACGTTTAATCACCACGTTATCGGGGGGAGAAGTGCAAAGGGTGTTCCTCGCTCAGTGTCTTGCACAAGACACGTCTTTTTTGCTTTTGGATGAACCGACTAGTGCGCTTGATCCGAAGCATTCCGTTGCGATAATGAAGGTACTGCAAAGATACATTAAAGGTAAAAAGGCGGCGCTTTGCGTGATGCACGATATAAACTTAGCGCTTCGTTTTGCTGACAAAATTGCGCTAATGAAGGAAGGCGTTATTCACTGCTTTTGCAGTTCTAAAGAGATTGATGCCAACATTTTAAGTTATGTATTTGACGTGCCTTGGCACATTGAAGAATGGCAAGGTGGACGTTTGGCAGTGCCGTTATAG
>NBDJDPBK_00225	
GTGTCTTGTCGCGGTATATTCAACAAATTATTGAAAAAAAACAAAGGAGCAAAAGAAGACCACTTTACGAACGAGAAAAGCAGCAATCGAGTTGACACCTTTGACCATGATGTTTTCCAAAAAATAACGTTTCCTTCATGTGTCATGGGGACACAATGTAGCGAATGTCCTTTGGCTTTGCAATGCAAGAGAAAGGACGGTAAAAATCCACCAGTCTCGGCAAAGGTAGGTCGCGAACTCAAGAAAGTGCTGTTGATGGGCAATCCAAACGTGGGTAAAAGCGCCATATTTTCCCGCTTAACAGGGCTACACGCCATCTCTTCCAATTATCCCGGCACTACTGTCAGTTTCTTGGAGGGCTCAGTTGTAGTAGAGGGAGAAACATATAAACTCATTGATGTCCCCGGAGCTTACACATTAGACCCCACAAACGAGGCAGAAGAAGTAGCCCTTCGCATCTTAAACGAAGGGGCAGACATAGTTGTCATTGTTTTAGACGCAACGGCATTGGAAAGAAACCTCTATTTGGCTCTTCAGATTTTAGAAAAAGGTTACCCTTCCATATTGGTTTTAAATATGATAGATGAAGCCAGGCACAAGGGCATACATATCGATTCAAAGGTGCTGGAAGAAGAGCTTGGCGTGCCAGTGGTACCCACCGTTGCAGTTACGGGAGAAGGAATTTCAGCACTAAAAGCAGCACTTCACGAAGCACGTCCATCTTTAATACTGCCAATGAGCAAGGACGAGCGTTGGCGCTTAATTGGTGATATAGTAATGCGCGCCCAAATCGTAACGCACAGACATCATACCCTTCGTGACCGGCTAGAAGACTTAAGCGTCCACCCCCTCTCAGGAATGCTTTTAAGTATCTTGGTTATGACCTTAAGCTTTTATGCGGTTAGAGCTATTGGTGAAGGTTTAATAAGCTACCTATTCGAACCTTTTTTTAATTCAGTATGGGGACCGTGTTTGAGTGCCATATCAAGCGCACTTGGTGGATCAGGTTTTCTCCACGATATTTTGATCGGGCATCTAATAGACGGAAGTCTGGATTGGGAACAAAGTTTTGGAATTCTATCTACAGGACTTTATGTTGAATTCGCCATGGTCTTTCCTTACATCGTCTCCTTTTACTTAGTTCTTTCGCTGTTGGAAGATATAGGATATCTACCCCGATTAGCCGTCCTGTTCGACGCATTGCTCCACAGAATAGGCCTTCATGGTTTTGCCATAGTTCCTACTCTTCTGGGATTGGGATGTAATGTCCCCGGAATTTTAGCAACGAGAGTTCTGGAATCAGAGCGTGAACGATTCATCGCAGCAACATTAATTTCTGTCGCGATTCCTTGCGCCGGACTTCAAGCCATGATATTTGGCGCAATAGGTTCATTTGGCATGGGATATGTTGTTATGGTATATGTCTCCCTTTCCTTGGCGTGGTTGATATTGGGATTTATACTCAATAAAACCTTATCCGGACATAGCCCGGAGCTCATTGTGGAAATCCCGCCTTACAGGTTGCCATCCCTTCGTGATCTGGGTTTTAAACTTTGGTTTCGCATATCAGGGTTTTTGCTTGAGGCGACACCATTGGTGTTAATAGGAATTTTCATCGCCAATTTACTATACTCCAGCCCAGCTTTGCCCTTTATATCAAACATCTTAAGCCCCTTTGCCCACCTGCTCGGTCTTCCGCCAGAAGCGATGGGTGCCATACTTCTCGGGCTTTTGAGGAAGGATGTAGCAGTAGGATTACTACTGCCTTTGCACCTAACTCCACAACAACTAATCGTCGCTACCGTAGTATTGGCCATGACATTTCCGTGTATTGCCACCTTCGTAGTACTTTTCAAAGAGTTAGGCGCAAAAAGATTAATTCAAAGCGTGCTTATCATGGTGTCCATAGCCATGATCACTGGCGTTGCTTTGAACCTTCTTTTCTCGCTTATGACTATTTAG
>NBDJDPBK_00226	
ATGTACATGACAGAACGAGCTGAAGAACGAGAAAAAAACATACCCCTTGTTCTATTGGCCAGCGGTCGAGTTGCAGAGATTGTTTCTCTACCGCTGGGTCAATGTGGAAGGAGGCTTGAGGCGTTGGGGCTCAGGCCGGGCAAAAAAATAAAAAAACTTCACGGCATGCCTTTTTGTGGTCCTGTTGCGTTAGATATAGACGGAAGACAAGTTGCTATTGGATATGGGGCAGCATCAAGCATCATCGTAAAGCCAGTGGAAAATGATCTTTCGGAGTGA
>NBDJDPBK_00227	
ATGAAGAAACGAAGCTTTTTAACATGTTTACTCGTAATGGTCTTTACGGCACTGATGGGCATATATACTCTTAGTGCCCAGGGGAATGCTTTAACCCCGCTTGCTCCGTCTAAGATTGATGTCTTTCCTGAAGGCGCCTTTCTTTACTTTGAAGTACCCCCTGGAGAGACAAATGTTATCCTTCCTCCATCAATAGATCCTAACAGCATATCCGTACATCCCGATAACGGCGTCAATATAATTAAGCTAGAGCGGGATATGATCTTTCTCGATCAATGGTTTCCCCCGGAGCTAGAGGCTTTAAGGGATCAAATTAGCTTAAAGTTGACGCAGATTTCAGAAACCGAGTCCCAACTATATGCTTTAAGGCAATCCGCGAAAATACTTGAAAACACTGTCCTCCCACTTGATACTTCTAAGGGAATGAAAATCATTGAGGAATTGCAAAAAGAAAGATATGACATCGAACAAAAAGTTTGCAATTTAGAGATAAAACTAGAAGAACAAAAAGCGGGTTTAAAAATTTTGCAGAATCGCTGGAATGAACTTCGCCCAAAAAATGACTTTGCCGCGAACATAAAGCTGTCTTCGTCCGGAAAAGGAAAAATAACCATCAGGGCCTTTAGCAGCGAGGCTGGCTGGCAACCCCTTTATTACGCAAATTACGACTCTCAAAAGGGAGCATTGACGCTTGACCTCAAGGCTGAAATTATGCAAAAAACCGGAATTCCTTGGAAAGGAGAGATAAAACTTTATACCAACCCCGCACAAAATGAGGTTGAACTTCCGGAGCTTCCGCCCTTAATCGTTGAGTTTCGAGAACCTATCAGTATAAAAAGTCTTTCCACCAAAGCAGAAGACTTTGCTCAAGAAGCTATCGCAAGGAAGGAATCCCTTCCTGGTCTCGTATACACTATAAAGGATCAAGTTTCAGGAACTGGGACTCCTACGATATTGCCGCTTGAAAGATACAACGGAAAAGTAGATGCAGAAATAATCTGCTTGCCACAAATTGATTCGCAGGCCTGGATCATTGCTCAAACGAGCCCCCTAGATAAGTCCCTTTTAGAAGGGAAAGTTTATCTTTCGATAGACCATACACCCACAGGAATTACAACTATTCAAACCACGAGCATGGGTGAAAGTCTTCGTTTGTCTATGGGTAGAGTGCCATTGGTAATGGCAAAAAAGGAGGCTTTGATACCAAAATCCGGAGAGAAGTGGACCAAGGGAACCCTCGTAGACGGATATGATATTCACGTAGTAAACGGACTTTCAAGCGAAATAACGGTTAGTGTAATAGACAGAATTCCCGTTAGCACTCATCAAGACATAAAGGTAGACGTAATAAACATTGACCCCAAACCAACAGAAATGACGCAAAAGGGACTTTATACATGGAACTTAAAGCTAAAGCAGGGAGAAGAAAAAACGATAACCGTGAAATACGAGATAACCTATCCGGAGAACAGGGAAATCATCATACATCCAACCTTTTAA
>NBDJDPBK_00228	
ATGAGAGTAAAAAGCAAAAGTTCTGGTGCGGTAGTTTTTTTGCTTGAAGAGGGTAGGCCTTTATACTTGTTGCTCAGAGCTTACAATAATTGGGATTTTCCAAAGGGTGAGATTGAGCCATCGGAAGATCCCTTAGATGCAGCTAAACGTGAGATTGCTGAGGAAACGGGATTAAAAGACCTACAGTTTTTCGATGATTACATCGAGACGCCCCCATACGGTAAGGGCAAGGTTGCCAGATTTTACATTGCCGAGTCTAAGTCTAAAGATGTCTTTTTACCTATTTCATCAGAGCTTGGACGCCCGGAGCATCATGAATATAGATGGCTTTCCTATAGCGGAGCCAGGGCTATTTTAAGCGACAGGCTGAAAGCTGTATTGGATTGGGCTCATAGCAAAATTTGTGCTTATATAATCTTTAGGTCATTTGGAACAGATTTTAGGAATTAA
>NBDJDPBK_00229	
GTGTTAAATTGCGGAATTATTGGACTACCTTTATCCGGAAAGACGACGATTTTTAATGTAGTGACTTCCGCTGGTGCTGAGGTGAAATCCTATGCAGGTGGACGCATGGAACCGAACCGTGCTGTAGTAGATGTGCCTGACTCCAGACTGGAAGAGCTTGCTCAAGTTTATAAGCCCAAAAAGGTGGTTCCCGCCCAGATAGAATTCGTTGACCTTGCGGGACTTTCAAAAGATGCGAGCAAAGGCGCCGGCTTGGGCAATGCCTTTTTATCTTTCGTTGCCGAATCAGATGCGTTAATTCACGTTATAAGGTGTTTTGATAACCCTGAAGTTCCTCATCCGGAAGGAGATATAAACCCTGTCAGGGATTTCGATATAGTAGAGACCGAGTTGATATTTAGAGATCTGTTGGTCATTGAAAATCGATTGGATAGACTTGCAAAAAAGAAGGTTTTACAAAAAGAGGAAAACGAAGAAAAGAAATTGCTTGAGAAATGCCACTCCCATCTTTTTTCGGAGCGGCCTTTGCGAGAGCTTGAACTCACCGCTGAGGAACTTAAAAAAGCCAAAGGTTTCTCTTTTTTGACGCTTAAACCAGAATTGATCGTCCTAAACCTAGATGAAACACAGATGACCGATGAAAGAATCCCAGGCTACAAGGAGATGGTGAAACTCGTTTCGGATCGTGGCCTTTCTCTTATCAAAATGTACGGTAGAATGGAAATGGAGATGGCGGATCTTTCTTTAGAGGACCAAAAGGAATTCATGGAGGAGTTAGGAATAAAGGAAGTTGGCAGGGAAAGGCTCATACGGGAAGCCTATAAGATGCTCGGGCTGATTTCCTTTTTCACCATTGGGGATGATGAGGTTCGCGCCTGGACGATCCCTCAGGGCTCCACTGCATTGGATGCGGCAGGTACTGTTCATACCGATATGGCAAGAGGTTTCATACGAGCCCAGGTAGTGCATTTTGACGATTTTAAGGAGCATAGATTTTCAATGGCTGCAGTGAGGGAGAAGGGCTTACTGCGCTTAGAAGGCAAAGATTACGTCGTCAAAGATGGAGATATTATCGAAATACGATTTAATGTATAA
>NBDJDPBK_00230	
ATGTATTATAGACACATGGGAATTAAATCTGTCATTGTCAACAGCAACAAATTAATTGTGTCGATCGATTTTAACGATGTCTCCTTAAGGGAACGACTCAAACTTGTCGGATTTAAATGGGACAGGAGCGGCAAGTATTGGTATCTTCTTAACGATTCCGAAGATTATGATCTCATCGTAAAATCCTTTGATTGCCTGCTTTTGAATCATGAAACTCCCGCTGTTTATTCTTCCGATGTTGTTTCGCAATTCCTTCTTCCTTTATGGCCCGGCGGTGGCGTGTTAATACAGGACACTGCGAAAGGGATATTTGAAACTTACGAAGAAGCGTCGTTCCAAGGGTGTTGCGATAAGTTGGTCATCGTCTGTTCGGGAAATACGTCAAAATGGGATTTCTTGAAAGATACGGACGCCGTCGTAATTTCTTCTTTGAAAATTAAAGACGAAATAGAAAACTGCACAGGTGCTTTCGTCGTCTTCGACGGCGTACATCGGCGAAATACGAAGTCCTTTAAATCTTCGTGTCTTCTTTCCCTTTTTTCCGCCTTTCGCGTTGTTTTACTTGATCCTTACGAAATAAATACGATCGAAGACATACAAAACGCAGTCTTGTTGGCGGAACCTTCTCTTTCTCCTTCTTACGATTTCTTTAAAAATCATATCTCGGTAAGAAAGGTCTCGGGTAAACCATATTCCGGAAAATCGTATAAAAACACGGACGAATTTGTAGAAAAGGTTTCTCCGATAGTTCGCAGAAACTTTCGGTTGAAACTTCCCGTTCCCGTTCCCGTTAAGCCCAAGTTTCGCGAAAAGGCATTGTTCGAAAGGGCGAAAATGCGGTTTACGGGAATGAAAAGCGTGAAGACGGCGGAACTTGCATTAACGGATATTCGTTCCGCGAGCAAATATTTTAAAGAAGAAGTCCCGGAAGATTATCTTACGGCGAAGCAGGAAAAGGCGTTGGAATTCGCCGAAACGGGCAATTTTAAGATAATTTCGGGACACGATAAGGAAATCGATTTATCTCTGCCCGTTAACGAAAACGCCGAAAAGACACTTTCTCTTACCGTAGATCCCAAGTGCGATTTCTTTCTTTATTCCGAAGGACTCGAAGACGGAAAAGTTCAAAAGATGTTTGAGACATTAAAAATCATAAGTAAATTTACGAATCTGTCGGATTGA
>NBDJDPBK_00231	
TTGGAAGACAGCGTAGTAAAGAAAACGGAATCAAGAAAGCCGGCAAACGGGCCTACGGAAAAACAGCTGGCCTACGTAAAGAAACTCGCCGAAAAAACGGGAGTAAAACTCAAGGAAGAAGATCTTTCCGACTTTGAAAAAGTTTCCGCTCTTATCGATAAACTCCAAAAGATGATTAAACCTACGGAGAAACAAGTCGCATTTGCGAAAAAACTATCGGAAGAAAGAAATATCTCCGTACCGGAAAGGGCGTACGAATCGAAAACGTCGATGAGCAAATGGATAAGCAAGGTGCTCGAAAATGAAGAATAA
>NBDJDPBK_00232	
ATGAAGAATAAGATTTTATCGATATTTTTGATCATCGCCCTTATTTTGGTTGCTTCGCCTTCTTACGCGAAGAAAAAGCACGTTCATCGCACTTTCTACGTTCCCTTTATGCCGAAAGCCGAAAAAATACATGAAGCTTACCGTTTGGTGGCCCATACGGGAGACTACAACATCGGCGTTTTTCGGGGACAGATATCGTATAAAACGGGCGATATCTCGGGAGATAAGGATGTAACGGACGTAATTCAGACGGCGAGTCTCATCAGGTCCGATTTAATCGTTTTAACGAATCTCGGGATTAAAGAAACGGTCGTAAAACAAAAGGGAAATACGGTTTATCACGATACCGTTATATACGAAACTCCCGAATATATATTCGGCCATTTCGTAGATTTATCTCCCTTGGCAGGTTCTTCGATTATGCAAGCACAGAAAAAGCCGTATTTCGTAGCTTCAAGGATTTCCGATCTTACGAATGTTTTTAAAGGAGTCCCGGAAGAAGAGATATTGAAATCGCTGGTTAACTATCAGGGAACGAATCCACAGGGAAAATGGATTCCCATCGGTAAAGATCGATACATAGTTTCACAGGAGCCGACCAGGATTCTTCTTAACTGGTGGCAGGAACTTTCGCAGGAATTTTTAAAAGAAAACCTGAAAATTCTTCAATCCTTTGAATGGCAGGAAATATCCGATTATTACGAAGAAATGGCGCTGTACGACGGACAGGTTTCGTCAATTCCTTTTTACAAAATCGATTACAAAGATATACCGTCAAACGACGAGATGTTCAAGATGTGGGAATCCAAAAAAGGAATTCTCGGGAAATCAAAGCTTCCCGAGCATTTTACGGATTATATGAATTCCGCATCTCCCGGAACGTGGGTATTGCCCGGAAAAACGTTTGTTACGTGCGATCCCGGATTGCTTGTCCGTTGGTTATACGAAATCCCGCGAAAAGAAGGATATGCCGATATCAAAGTTTCGCGTACTGTACCTACCGATTTTTCTCCTTTAAAAGTTGACAAAGAAGTTTATCGATATACGGCGCTGTGCGGAGATCCCAATATTTTATTTGCCTTTTCGCCTTTCGACGGGAAAGCCTTTAACGAAAAAGCGGGAGTAAAGTTGCTTTTCCCTTATACGAAAAAATATGAACAATCGACTCCTACAAAATACGACTTGAGAGAAACGGGACAATCCCTGCCCGAAGAAGCAAAGGAATACGCGAAAAAAGCGGGCTCGGGATTTTTCGAAGGAAACGTGGAAAATCATCTTTACGGCATAGGAGCGTGTTTCTTTATTCCGACGGACAAAGATTCCGCCATAAAGGTGCTTAACTCGAGCGGAATGGGAAGTGCAGTTAAATCTTTGGGACTTTCTTCCGTCGACAAGGGATCGTATAAAACCTACGGAAGCTCCGTTAAGGAGTGGAAATGA
>NBDJDPBK_00233	
ATGATGCTTGTCGTAGACATTTCCCTGGCGGAACCCGGAATGGAGCTTCTCAGGGACGTTAAAGACAGCAAAGGAAATCTTCTTGCAAAAAAGGACGAAAAACTAAACGAAGAACTGATAGAAAAACTTAAAAACTCCGAAGCGCGCTTTTTGCTGATTAAAACCTATCCCGATGAAAAAGACCCGGGATACGTCATCTCAAGCGAACAAAACGGCGCGTTAAAAGATAAAGTTTACGGAATATTTGAATATTTATCCTTGAACAACGGTTTGTCAAAATCGTTTTTCTATGAATTTTCGGATCAGCTTACGGCGATAACGGAATCAATTTTTACCGTAGGAGATCTCCTTAAGGAAATGAAAATCATAGAATTTTACGACGACTATACGTATCAGCATTCCGTCGGAGTCATGGTTACTTCGTTGTTGCTGGCGAAAAAGCTCGAAGACAACGGAGTCAGGAAGTTTACGGCAAAGGAAAAATTATCGCTTGCTCTCGGCGCCCTGCTGCACGATATCGGCAAAGCCACGATAAACAAGGAGATTACCAATAAACCGGATAAACTTACCGATGAAGAATTTGCGGAAATGAAAAAACATCCGATTCACGGGAAAGTGCTTATAAGAAGGCTTCGACCCGCCCTTGAATCCGCATTCGGAAAATCGATAGACATGAACCTGGTGGAACAGATAGTGGGCTGTCACCATTTACGTCCCGACGGAAAGGGATACGGAGTAGATCCCGACGTTGACGTGATACCTAAAAAACTCGAGAGAATACATCGCTCTCTTTCTTCTTCCCTTTTTGTCGAAGGAAACGTAAAAGTCACGGAAAAGGGAAACATCATCTACGAAAACAAAGGCAAACAGGTATCGGTTTACGGAAAACCTTCAAAGGGCGAAAAGATCGTAAACGAAACTTCGTTAAAGACGTTCGTTTCCGGCATGGAAAACGAAATGAGCAGGATACTTGCAAAAAATCCCTTTTCGAGCAAAACTCCCGTCATTTCCGATCTCGTGTGGATAGTCGGAATGGCGGACGCCTACGACGCCATGGTTTCCGACAGAAGCTACAGAGTCGGAATGCATCCCGTTAAAGTTTTAAAAATCATAGAAGAAGAACGCGGAAAACAGTTTTTTGCGCCTTTTGTAGATTCCTTCAAGGAAATAGTGGTTGATTACCCTATCGGTTCCGTCGTCCTTTTTCGGGACGGCTGCGTCGGAGTCGTTACGGAAGCGGAAAAAGACGACGGAAAATGCGATATCGTAGCTTCTTTATTCGGAGACATAGAAGCAATAGGGAAAGAAAGAAAGTTTGCGAGTGAAGACGTTTTCCTGGGCTCAAGAAGAATTGGAGATATAGAAAAGGAATTACACAAAGCAACGGGACCTTTGGGCGGATCAAGGGTCGTTTTAGCCGCAAAAGAAGAATTGGCAAATTTCATATATGCGAGTTTAAATCCCGAAATTATCGAAGAAGCCCTTTTTAAAATACGCTCCAAGCCCGTATTTGAAGGATCAAGGAAGGCTTTGGAAAAAGTTTTCGAAGAAGACATGGATATAGGCGGGCCGTAG
>NBDJDPBK_00234	
ATGTCAATCGAAGAATTAGATACGTCGGGCGGTAACTTTTTTACCCGTTCCATGGACAGGTTTTCGGAGATGGTGTCGGAAACGAGCAAAATAGCGGCATCCGGAGACAAGGAAGCAGTCAGGGAAAAATTGAAAGAACTAAAAGAGATGTCGGACGAGTTTAAAGAGATCGACTCGAGCAAACTTTCCGATAATGAGCGAAAGTTTTGCAAATATTTTACAAGAGCGTTAGACAGGACGTTTGATATGTACAGTCATATTTTGGATGTTTTCGAAAGCGGCGATATAGAAAAATCACCCGATAAAGCGGGATTAAAGTTGTTTTTCATGACCACAAAGGGCGTTTCTCTTATTGCTCGTGATTTAAACGCCGCAAAGAAGTACATGGAAGAAGAGCCGGAGATGATGAGATGA
>NBDJDPBK_00235	
ATGACCTTAAAGATACTTCCTGAAATCGAAGAAAATCTGTTTCCCTTAAAGCCCGAAGAGCTCAATCTCCTTGAAGAAAGCATCTTGTCCGAAGGAGTCAGGGACGCTCTCGTAGTATGGCCCAAAGACGGCGAATTGATACTTGTCGACGGGCATAACAGATACAGGATTGCAAAAGATCATAATATTCCATTCGAGATTAAGGAAAAGAAATTCGACAGCATAGACGAAGTAAAAGTATGGGTTATAAATAATCAGTTGGGTAGGCGTAATCTTCCCGATTACATAAAATTTGAGCTTATCCAGAAGAAAAAAGAAATATTACTGGAAATCGGTAAAAAAACACAGGGTATGCGAACAGACCTTTTGTCACCGAGTGACAAAAAGTTAGAAGAGCCACATGATACGCGGAAACTAATTGCCAAAGATTTAGGATGGAGCACCGGCAAGGTCGCTATGGCTGAAATGGTGTATAAAAAAGGGCCCGAAGAACTAAAAGAAAAACTGCGTAAAGGAGAAGTGTCAATTAAACAGGCATATAAACGAATATCGAAACAGGCACAAAAAGAAAAAATCTTAAATAAGCGATTAGCCGATGTAGATAATTTCAAAGACAATGACAAAGTTCGTCTTATATTAGGGGATTTCAGAGAAGCGAACATCGAAGACGAAAGTGTAGATCTGATACTTACCGACCCGCCTTATGGAATTGAATTTGAAAATCTTTGGGAAGATTTGGGAAAATTCGCTCAAAGGGTTTTGAAACCTTCCAGATTCTTAGTTTCTTATTTTGGTCATCTCAATCTTATTGATTATTACAATATCTTGAATAGGTATCTTAAATACTATTGGACGTTTTGTCTGGTTCATTCGGGAAATAAGCAGTTAATCCATCCAAGAAATGTCAGATGCGGATGGAAGCCGATCGTTGTCTTTCAAAAGGAACCGTTCGAAATGATTATAGACGCCGTTGACGACATAATTGAAGGTTCCGGTCGAGAAAAGGAGTTGCATGAATGGCAACAGGGAATGGAAGAATTGTTCCCGTTGATAAAGGCTTTCAGTTTTGAAAATGAGTTGGTTTTAGATCCTTTTATGGGAAGCGGAACCGTTGTTATGGCGTCTCTGTCTGAAAACAGGAGAGCCATAGGCATAGAAATTGACGAAAAATATTATCAAATAGCCGGAGAAAGGATTTTTGATGACAAAAACAATTGTGGGATATTACGGAAGCGAACTAAACAAGTTTGTTGA
>NBDJDPBK_00236	
ATGACAAAAACAATTGTGGGATATTACGGAAGCGAACTAAACAAGTTTGTTGACGAAAAGTGCAGCCGCGAGATGACCGCAATAAATATAGACTTAATTATATATAAGTCGTCAAAAAGCTCAATAATGATCATAGAGTCGAAACATACTAATGAAAAGATGGGAAAGGGTCAACTTAAATTGTTAAAGCTGCTTGCTGACTCATCTGAGCTTATAGCTAAAGCAATAGGATTATCGACAAATAGAAAATTCAATTTCGATGTTTACGTAATAATTGGCGATTATCCTTATGACCGTTCGAAAATAATAAGACTTAAAGACAAGAAGTCAGTTGTCGTCAATCAGTTGGAGTTGATTAACTTTTTAGAGTTTAATACCGATTTTGAAATATTGTTTAATTTAGAAGAACCAAGTAGAGAATTATGCCTGGAAGTATGA
>NBDJDPBK_00237	
ATGATCTATCTTGCAATTCCTTATTCCGGCATGGAAGAACTGTCTTTTGAGATATCTTGCATGATTACGGCTTTCCTGATGAAAACGGGACAGGTCGTATATTCACCCATAGTCCACGGACATACTTTGGCGAGCAAATGCAGGTTGACCGCCGGACATGATTTTTGGCTGAATCAGGACTTAGACATGCTTCGTCGCTGCGACGAGCTTTACGTAGTGGCGATGGAAGGCTGGGACAAAAGCGTCGGAGTACTGGCGGAAATCAGGGAAGCTCAAAAGCTGGAAATCCCGATAAAGTTTGTCGATCCCGGCGTATTTATCGAAAAACTTAATCAGAGATCGCGAAGGGACCTTCGTCCGCGAAGCTCCCGAGACATAATACTTGAGCAGCGCCGTCGGGAATCACGCGAAAGGTAA
>NBDJDPBK_00238	
TTGAAAAAGTGTCTTGTAATCATTTGTTTGATTCTTGTGTCCGTTCCTGCCTATGCCGGCGCCGTAGCCACGCAGCGGGTAAAAATTATCGTAGAAAGAATAGCGGAAATTGACGTTTACGGAAATCCCGAAATATATTTAAACGTCGCCAAAGATAAGGAGTCTCACGCGGAAGGAAGTTACAACATTACGGTTAACAGTAATGTTCAAATACTTGCGAACATTGATCAAAGATTGCCCGAAGGGATGTCTTTTTTTGTCTCACTGCAGCATCCGAACAAAGGGTCATTTTGTCCCGAAGTTCTTCTTTCCGAAGACCCGAAGCCCGTCGCAAAAGATATATCTCCCGTCGCGGCAAGGGATAACGGAATCAATTACAGGTTGACCTGCGAAAATATCGACAGTTACGAAGGAGAAGTCTGCGTAACGTTTACCGTTACGGATTGA
>NBDJDPBK_00239	
ATGAAAATAATTTTTGTAACTCCGGGAACCGGCGAAAGAATAGGTTTTTTATCTTCTCGAAATTGCAGAATTTCCCACGAGATAATGAAGCACGAAATTTACAGGGACGCGTCATGTTCGGTGAAGATTACAGAAATGGTACAGCCCTGCATTATCGTTGAATCTTTCAATTCGAAGTTTCTCTTTTTGTTTCATGAAATTGCAGAACAAATTTCAAATTCTTTTTTCAAAATTGAAGATATTGCAGGCACTTCCTGCATGAAGTGGGTAGAAAATCAATGGAGCAGGTATTCTTGCTCCCCAATAAGCGGGAAAGATTTTGCAAGGCTCGCCGGGTGGCCGGAAAAATATATCGATAAATCCCTGCCTGTTTTGGCGAAATGGACGGAAAAAGACAGGATACGGCCGGAGTTCTCCGTCGACGGAATCAGGCTTTACAACTTCGAGAACGATCGATTTTACAATGTTCACAAAGTAATGGCAAAGCTGTTCACGGAATGGATGCGGGATCGTTACAATTTTGTATTGACGAAGGGAAATTTGTTTGTTTGTCCCGTTTGCGGAAAATTTATCGAATTCTCGGAAGACGTATCTGTCTGCGATCATTACGAAGTCGAAAAGGTTTTCTCAAGTGATCCGGTATATATTTATAATTTAAACATCGGACGGCAAACAGTTGACAATTAA
>NBDJDPBK_00240	
ATGTCCGTAATAAAGTTTTTCGGAATTCCCTGGGGATTTGAAGAAGATTTGGGGCCGTACGATATTACGGGGTGGTTTTCTCCGAAGACCGATGACGTCATTACCATTTACGATCTCCCGCCGGGAAAGCCCACCCTTTTAAGGGTGGGATGA
>NBDJDPBK_00241	
ATGCGTAAAACTTTCAAGTACCGCATTTATCCAACTAAAAAGCAAGACCGCATAATGAGTCAGTGGCTTGAAGAGTGCCGCTGGTTGTTCAATCATTTCCTTGCTGAGCGAAAGAATGCATGGGAACAAGAACAAAAATCCTTGTCCTTGTATGAACAGCACGCTTCGCTTCCTGCCCTTAAAGAACAACGTCCTTCTCTTGCCAGTGTCCATTCTCAAGTTCTGCAGAATGTTGCTGTTCGCATTGACCTTGCCTTCAAAGCATTTTTCCGCAGGGTCAAAGCTGGCGAAAAGCCCGGCTATCCCCGCTTCCGCGGAAAAGGCCGCTATGACAGCTTCACCTTTCCGCAAAGCGGATTTAGTCTTGACGGCAATATCCTGCGGCTTTCCAAGATAGGCAATGTTAAGGTTGTCTTGCATAGACCAGTTAAGGGAAATATTAAAACCTGCACTATTAAACGTTCTTCTACCGGCAAATGGTACGTCATGTTTTCCTGCGAATGGGAACCAACCCCTTTGCCGGAGAATAACGAAGCTGTCGGTATTGACGTTGGCCTTCATTCGTTTGCCACCCTTTCAACTGGCGAACATATCGAAAATCCAAGGTTCTTTCGCCAGGAAGAAAAGGCTTTAGCTAAAGCACAGAGAAAGCTGTCTAAGGCCGAAAAAGGGACACTCGAACGAAAGAAACGCCGCAAAGTTGTTGCTAGGATACACGAACGCATTGCCTGGAAACGACAAAACTTCATTCACCAACACTCGCGCAGGATAATCAACCGCTTTGGCATAATTGCCGTTGAAGATATACACGTTAACCATATGCTACACAATCACTGCCTAGCTAAGAGCATTTCCGACGCTGCATGGTCGGGATTCTTCCAACTACTGGCGCAGAAGGCAGCGTGGGCCGCTCGCCAGTTTGTGGCTGTAAACCCCGCCTATACCAGTCAGACTTGCTCAAGTTGTGGGCATCGGCAGAAAATGCCGCTGTCGGAAAGAGTTTTCAAATGCCCGTGTTGCGGTCTGGAGTCAGACCGCGACCACAATGCTGCGGTAAACATTTTGGGATTGGGGCTGCAATCCCTGGGTATCAACCCCTAG
>NBDJDPBK_00242	
TTGTTTAAAATGAACGGAAGACTGCAGCAAATCGAAGAATGGACCGATTACGACGAAATCGTTGTTTCTTCCCTGGTTTTATCGAATAAACTTCTTAAAGCCATCGTCGAAATGGTTACTCCAGGTCGCGGGCGCAGGTTCGAAATGCCCAAGGAAAAAGAAAATATCAAGATACTTCAAAAGTGCGTACAGGGAATTGACGAAGTTATAGAGTCGCTAAAAGACGCAAGAAACGTTCCCGCGGAAGCAAGGGAATGCCACCTGACGGTAATAGAATCGCTGGAGCAGATATCGATCTATTGTCATTGGGCCTTCGACGATTCCGATATCGTCGCAGACAGCAAGAAAATTAAACGGGCCGTTTCCGCTTCAAAGAAGTTTTACGAAAGGGCGCTTCGTTCATTCCGCAAAGTTTATGCGGGCGTTTACTGA
>NBDJDPBK_00243	
ATGTCGAAAGAAATAAACGATTTAATAGAACTTTCCTATAAGGTTTCTTTGATATCGAATACGGAAGATTTGGCAAATGCCTTTGTTGAATGGATTGCTTTGTGTGAAGAAGATGTTGACCCTATATTAAAATTCGTAAGGAGACTGAGTAAATGA
>NBDJDPBK_00244	
ATGAAAGACCGCATTAGATATGCCGCGGATGCCATAGGAATACTAAAGGATATCGAGCTTCATTTATCTGCCTTAAAGGATACTCTGCACGGAGACTCGGAGTTTTTTAAAAGGTTTTATTCGACTTCTTCCATAGGAATTTTGGGACTTCAGTCCAAGAAATTGTCTTTAATGGACGTCCCGAAAGATATGACGGAAGAGCACGAACTTTTAAAGAAAATCGTAAACAAATCCTTTAACCTTTCGGGCATTTTTTCTCTCAGGGACGACAAGCTCATCGGCGAATTCGACGAGATGTTCGACTCCGTCATGTCCGACATAAAATGCTTGAAAGACAAGCTCTTTTTAGAGTTTTATTCCCATGACGAAGATTGGTTGAATATGCCCGCGATAGGGTTGGAGATCACGGATTGA
>NBDJDPBK_00245	
ATGGAGAAGATATGCGTAATAAGTAAAATTCTTAAGGTCTTAATATGTTTATGTACGCTGTCTGTTGCTTTAATACTTTTTTATATTTTCTCAGGAGCGTTTATCGCAAGTATCCCGGAATTGGTGAATTTAGTAAAAACGATTTTTTAA
>NBDJDPBK_00246	
GTGGAAAGCAAAATAGATGATCTCATAATATTGTACGACAGCTCCGTGGAGATCACGGGCCGATTTTATTATAAAGACGAGCTCAAAATAAAAGAAGGAAACTTCGGTCCCTACGCTTCCTTCTCTATCCTTATCGAAAAACCGAGAAAAGACAAGATCGCAAAGCACTATATATTTACGCGCGTATACGGAGACAAACTCGTAGAGAAGCTAAAACGAATCAAAAAAGGCACGTTTATCAGGGTATTGGGAGAGCTCGAATCGAGTTTCGGCGGGACATACATTAACGTAAAAGTACTGACTCCGGTGAGCACAGTGGAATTACAGGAGATGTTATCGAGACAAAAAGAACCGGAACCGGAAGATTTATACGAAGAATTCGCAAACGAAAAGATCGACGAAGAAGACGTTCTTGACGAGACCTTTCTCTCGGAAGACGAGCTGACGAAGGAGACTGAACCGGAGCCCGAGCCCGTTGAAGTTATCGAGAAACAGGAAATCCCATGGAGCTCCGGTTGGAGTAAAAAGAAAAGGCGCGGGATATTTTAA
>NBDJDPBK_00247	
TTGAAGAAAATCTTTAAAAATAAAGAATTCAAGAAAGCAATCACTAACGCAACGATTTTCATCTCGATAGGAACTCTTCTTACCTTCGGCGTACTGGTCAAACATAAAGATATCTTTGAGCCCGTACGGGCGGAAGCGGAGATCGCCTTTGAAGACATAAAAATATCAGAAAAAACAGAAATAAGAGATATCCCGAAAAAACAAAATCAAGACGGTTTTTATTTTTACAATACTCCGCTGTCGGACAGCCCGCTTGATTTCATAATATTTGACGCCGAGATGAAAAGAGCTTCCGTGAAAGCGCAGGAAATGCTCGGCAGGGACGCTTCTTTGGAAGAAATAAAAGAAGTGAAGAAGATATACGAATATATGCTTGAGATGAAACCAAACGGAGACAGATCAACCTTGATGGAGCTTTCGGCGGCCGCGGTAAAATATTCAAGAAAATATTCGGTGCCCATAGGATTGGTAGTAGGCGTAATGCAGACGGAATCGTTTTTCAATCCCAAGGCATTATCAAAAGCGGGAGCTGCCGGTCCGATGCAGGTAATGTGGAACATACACAACGGACTTTTAAGGGCAAACGGCATATCCGAAAGGGATCAGCTTTTTACGACGGATCTGGGAACCGCTGCCGGCTGCCTGATCCTTGCGAGATATTTGAGAGATGAAAAGTCCGTAGCGGGCGGACTTAAAAGATATTACGGAGCGCTGTCGGGAAATTACATTTCGACCACGTACGCCAACTGGCATACTTTTGAACTTTACTCTTCGGGATTGTTGGAAGGCAGCTCGAAGAATGCCCTGGCAAGAGACAAAAACTATCTTTCTTCTCTCATGAATAAGTCCGTAAAATCCACTGCGAGCGCAAGCAAGACGACGACGGCAAAAGACGCCAAGACGGAAGGGACGATAGTAATCAAAAAACAAAACGGGAGTACGATAGTGTGGAAAGCAAAATAG
>NBDJDPBK_00248	
ATGAATAAAATATTAAAGATTCTTAAAGGAAAGAGCCTGAAGGGATTGGGGAAACTCACAAAGATAGCATGGATATTTAACGTAAAGCCGGAAGAAACCGCCGATCCGGATATCATTTCCGTAACGGGAATTCCGTCGAGCATCTTCATGATCTCCGGAGCTTCGGTCCCTACTCCCGAAATTTCGGAGTCGGTAATAAAAATAGAAGTTTTACAACCCTTAAAAGGAAGTGTTAACGTTGAAGAAAATCTTTAA
>NBDJDPBK_00249	
ATGAAGGAAATATACGAATTTTTCAATCTCATATACTCCTGCGCCGATCCCGAATGGTATCTGGAGATAAGGAAACTGGAGCCCTTACCGGTAGAAAGTCATACGGACCGGGTAAGGAATTTAAAGGAGTGGACGCTGCAGGGATTAAAGATGGCGCAAAATTCAAAGAGCCTTCATTTTCGGGTAATACCGTCCAAAACGCAAAACAGGAAGGACCTTGCAATGGCAACGACGTTATGGGCGGACGTAGAAAGGCCCCTTTCAAATGAAGAAAGGGAAGCAATGAAAGAACTGAGTCTCATTCCGAGCGCCGTCGTCAATTCCGGTCGCGGCACTCATTTGTATTTCGCATTGAACAAGCCGATTGATCCGGAAAAAGCGCAGGAACTGAACGAATCGCTGGCTTACGTGCTACGGGGAGACGCGGGAGCGGGACACTGTTCGCATACACTTCGCTTCCCGGGCAGCTGGAACTATAAATACATACCGAAAAAATATGTATCGGTAAAGGTGCTCGGGCATATTTACGATCCCGAATTTTTCGGCTTTCTTCCCGCCGCGAAGAAAAGGGAAGTCGGGAAATCAATCCGATATACCGCTCCCGTTTCCTTGAAATCTTTGCAGGAAAAATCAAACAGGTGCCCGATAATCGAAACGGCCCTTTTAAGGCCCGAAAGTTTAAGCTACTATGCATGGTTTTCGCTGGCGTGCGTCACCGACGAAGAGACATTCGTCGAAATATCAAGGCGGGACGCAAACAGATTTAAAGAAAACGAAACAAGACAGATGCACAGATACCTAAAAGAAAGAAGATATTCTCCATACAACTGCGACAAATTGGACGAAGCAAGAAATTGCCCTAAAAAAGGAAGGTGCTTCCTGAAAAGGATTATCCATGAATAA
>NBDJDPBK_00250	
ATGTTTTCGGTCTTTGTTTTCCTTATGACGGCCGGTAAAGCGACCGCCCTTTCGTTAAATCCCGTCGCTCTCGACGCAGCCATATGGAAACAAAACACGATTACGAAAATCTCAAATGCCGAGACGATGTTTAAAATTCTTCTCGGCGGAGCAATAGCGCGGGAAGAATATCCGATGCTGGAAAACTTAAATACGGCTTCATTAAGCAGTGAGCGGGACAAGAAAAGGTTCGCCGAAATGGCGAAGATTATTCTTCCCGCCTTTGACGAAAATATATTGACCGACGTAGTCGAAATAACATGGGCGACGCCGACGAATAACGGAATACTGCTTTTTTCTCCCGAAGAGATGAAAACCTTTGAAGCCTTAAGTCCGGCGGCGGTCATAAAGTTAAAGATAGACGGATACAGGGACAATAAATATTATTCGCTTGCCCTTTCTTCCATGAAGAAAAACAGGATATTTTCAATCGAAGACGGAGCTCCCGTCGTATGGTTGATGCCCGACGTGACACAAACTCAATTTCTCATAGAGCAAACGGCAAGAATAATCATGAAAATGAAGGAAGAGAAAAGATGA
>NBDJDPBK_00251	
ATGGCTCCCATAATTCTTGGAGAAACGTCCAAGAAAATACTCGCCGACATCAAAGGAGAAAAGGGAGAAGCCAAACTCTTCGAAGACAAGGAAGAAAGGTTCGTTACCTACAAGGGAGCGAGAACTCCGCAAAATTTAAAAATAAAAGCTTTTAAGTCCTGGTTTTTTTCCAACAAAAAATACGGAATAAATCCTTACGCTCTGTGTATAAAGAAAACCGGCTGGTCCTTTTTGGCCACATGCATTGCGGACAGCATCTTTGCGGAAGAAGAACTTGGCGGAAAAAAAAGATACGACGGAGCGGGAGTCTTCGTGTTCGAACTCCCGGAATTGATGACCCTTTCTTTTATACAAAGAAAAATAATAAAGTGGAGAAACGAAAAAGATATAGTGGCCGAATCTTCAAACGTATTTGCCTTCAAAGAAGACGGAGCGATAAAGGTACGCGTTTCTTACGTAAGCGATTTCGTCCTATCGATGCTCAAGGACTTCAGTTACGACAGAAAAACAAATTACTGGACGGGAAGCCGTCCCGAAAAGATAAAAAAACTGGCCATAACGGACGGTCTTCCCGATACAAAAACTTACGGGAAGGGGCTTTATTACCTTTGCGAAACAGAAGAAAAGAAATTATTAAAACCGGACTTATCTGCATGTTTTCGGTCTTTGTTTTCCTTATGA
>NBDJDPBK_00252	
ATGCCCGACGGAACGCTGGAGTTACCGCTTTTCGCCAGGATGCTTTGGCTTAATGCGGAACGTCCGGGCTGGAGAATTACGTCGGAAAAATTTTCCGTCGTAGCAATAGAAATCCCCGAAGGGCAGGAGAAGGCGATTAGGTATGTGGCAATAGGGCATGTCTCCGTCATTGACGAACAGGGACGAAAGGTTTTATCGGTGCCTTCTTCTACGGAAGTCGATTCGCCCTTTTTTGCCGAAGATTTGTTTCGCTTCGGCGCAGAACTGGCGCTGGATATTTTAGGTTTTCACGTAAGAAATATTCCCGCCGAGTGCTGGGAGCGTGTAAACCTTCCGTCGGTCAAGCCGAAACCCAAGGAATCTGCGCCTTCAAATATCGAGATTGAGCCCGAATTTAACTTTGTCGAAGAACAGGTATTTGAAGAACAGCAAAGCGTCGAAGAACAGGTATTTGAAGAACAGCAAAGCGTTGATTTCGATTCTCCCGACGAAACCGAAGCTCTCTTTTTAAAAATACTGCAGGAAAACCCGACAGGCTTAGGATTTTTGCAAAAGGAAGTCTCGGAAGGAAATCCCATGGAACTCTTGAATCGGTATTGCTACAAGATTACGGGACTTCCGTGGAATATGGCGGAAGAAGCCGAGAAAAGGATGGTAAGGGATTGTTTAGAAAAGCTTGCTTAA
>NBDJDPBK_00253	
TTGTTTAGAAAAGCTTGCTTAATATTGATCTTTTTGCTTTTCGCAAGCGCCTGTTTTGCTTCCGACCTGCGATCGGAAGGAGCGAGAGCATATATTCTCGGTTTTCTCGCGGGAGACGGCGAAGTTTATTCAAATTCCGCAGCATTAAGGGACGACGTTTTGTTCGTGCTAAGGCGACTGGCCTATCCTTTGTCTTCGTGGTCGTGGGGACAGGCCGTGATAGAAAGGGAGTCCGTAAACGGCGATCTGGTAACTCTCGAAGTTGTTCGTCCCGACATTTCAAAATTCTTTTCAGGCAAAAGGCCGGAAACGGTAGAAGAATGGGCGGGATTTCTTTCTTTATCGAGAAGTTTTCCCGAGACGGACAAAATGAAAGAAGAAATAACACTGAAAGTCAATGCGGTAGGAGAACTGGAAATTTCAAAGGAAACAAAGAAGAAGATGTTGGACGAAGTGGTAAATGATCTGTTATCGGGAATTCAATGGTGCTGCGATCACAGGGAAGTTGCTCCCAAGGAGTATCTTCTTTCGATGTATTCGGAAGTAAGTCACGGTTTAATTTCCGTTCCTTCCGATGTCATAGAAAAGATAAAAATATTTATTGAAGGTGATGAAAAGTGA
>NBDJDPBK_00254	
GTGAAAAAAATAAAGACAGCGTTAAACGGCGTGATCCACAGGTTTCCCAAGCTGTTCCATTGGATTTGTTACATGGCGTTGTCGTTGAGCGCTTCCGCCGCCATGGCCGCGGATCCCAACGTTTGGGAAGGAGACATCGACAAGGGATTCGAAGCATTAAATACCGCGGTAATTCTTTCCGTCGTAATCGGCGTCGTTGTCGTCGCCGTGGGATTTGTCTTGGGCGGGATTAAGTTTATGAAAGACGACATGCAGGGAAGCAAGGACATCATCGTGAAATGTTTCGTGGCAGGCGCCGTCGTTGCCATGGCTCCCACTATCGTGAAATTTATCGTAGGCGCCTTTAAGCTGGACAATTTGACGGGCGGACTTAGATAA
>NBDJDPBK_00255	
ATGCCCGAAAAACGTTTTATGCCGAGACGACTGCACAAGCCTGTTCCGCTTGTTTGGAACCTTACCGGGCCGCAGGTACTGGTAATGATAGTTTCTTTCGCTCTTTTGTCCGTGTTTATCATTACGGCTCGAACCGTAACTTTCTTGATTCTGGGAGTCGTGATAATGGGGATTGTCTTGGGCGGAGAATACATACTTTTTCAGGCTTTGGAAGGTACGGAAAGGTCTTTGTTGAAGCATCTTGTCTCGAAATTTAAATACGGAATGAAAGTTCCGGAAAGGTATTCGGGGAGATAG
>NBDJDPBK_00256	
ATGTTTATTCCGACTTCCGTTTCAGAAGAAAAGGCAAAGAAAAGAGTACTGTCCTACGGGCTTCCAAGGGAAATACCGCACGAAGATTATTTCGAAAAAGAAGTAATCTACTCCGACGGGTCTCTCGGAAGGATGTATAAGTTAAGTCCCGTCTTCATAGATTCGCTCGATGACGTCCAACAGGAAAATCTCGCTTCGTCCGTAGCTTCCGCAGTTTCCGTTCAAGGCTGCGATGTCCAGTTCGTATGGAGAAAAAAGGCAGTGCTGCCCGACCTGGAGTATTCCTTAGGGATACCCGATCCGATTATTTATTTATTGTCGAAGGACAGAAAAAAAATGTTTCTTGATATGGCCCTTAACGAAGAGCTGTTTTCCGTATCGGCGGAAATGTGGATACGAAAAAAGTACGCAAGGAGCACTCCCGGAAGCTTGTCTCGCGCGGTTGAGATCAACGAAGAAAAGGCCATGCAGGCATTTTTTAACGAACATAAAAATATATCTTCGGATTTTTCTATATTGTGTGATTCCGTGGTATCTCCTTTGGAAAAATATCTGAATCCGGAATTGGGAACTGCCGAAAATGTCGTCGCTTCTCTTTGGGATTATTTCGTCGGAAGTTCGGGCTGCCCCGAATGGAAATTCGAAAAACCGATCAGGGCGTTATTCTCCGGCGTGGACGTAGCCAGGCGCTGGGGATATCTGGCCGTAGGAAACCAAAACGAAAGGCTCATATCGGTTTTATCGATGGACGATCTTCCTTCTTACAGCTTCATGTCAATGATTAATCATTTGCTGTTTATTCCCATGGAGATGACGGTTGTCATGAACGCCTGCGCTCTTCCCATGGACAGGGTTAGGGAAGATTTAAGAAGGCTTTACCGGAGATATACTTCCGGAGTGATATCCAACGATCCCGAAATGCAGGAAAGGGCTGCGGAAGTCGATATCTTACTCAGGGAGCTTGAAGTTACGACGGGGCAGATGTCTTCCGTTGAACTTTACGTAGTGTTAAACGACAGGACGGTACAGGGATTGTCTCACAAGGTTTCTACCGTGACTTCCAATATGAAGTCCAGGGCAGATATCACGATGAGACAGGAAAAAGCCGCTTTACACCTTGCGTGGCGGGCGGCAATGCCCGGTTGGTGTTACGTCGGGACCGCCGACAGGGATTTTAAGATAATGAACAAGAACGCGGCCGATCTTGCTCCCGTGCTCGGTCCGCCGGAATCTTCGAAAAATCCGTTGTTCTTTGTAAAAGCCCCTTACGCCACGCTTTGCGGTATAGATATATTTGATCCGAGACTTCCCGCCGGACACGGGTTGGTAGTGGGCTCCACGGGATCGGGAAAGTCCTTTGCGATGTCTTTGATTCTTTTGTCCGCTATGGCTCGAAATCCCTTGGTGTTCATCATAGACAAGGGCGGAAGCTACCGAAAGCTCTGCAACATAATGAACGGTTCTTATATTGATTTATCGGGAGACGTAGCTTTTAATCCCCTTGAAGGAAGGTCGTCCTGGAAGGAAAGGGCGGGAGTAATCTCGCTGATGATTCAAACTATGGTAGCGGGAGAAAACGGCACCGGAAGGGAAGAAAACGTCATTATAGAGCGATTGATTTCCGAGCTTTATCTTTCCTTCGAAAGGGAAGGAATAAACAGGGAGCCTACGCTTTCCGACGCTTACAGGATACTTCGATCGCAAAGGCTGTTCGATCCCGATACGGAAGACCTTGAAAACGCGCAAAGACAGATACTTCTCCATTTCGCGAAATGGACAAGGGTAGGAAGTAAGGGAACGACGTTTTACTCAAAAATGCTCGACAATCCGAAGACGACGGTATCGATAGAAGGAGCTAACTTTGTAGTCTTCGATCTTCAGGGAGTAGAACAGTACCCGGACGTTATGCAGATTATATTTATCTACCTTACGGATATCATCAGAAGAAGAATAATGGAAGAAAAGCAAAAACAAAAGATATTGGTCTTCGACGAAGCGTGGTCTTTGCTCAACAGCGAAGAGTCAGCCAACTTTCTCGGCGAGCTTTACAGGACGATGAGAAAGTTTGACTGCGCCGTATGGGCCATAACTCAAGACATATCGGATATCGAAGGTTCATATGTGTCAAACGCCATAATGACCAATACGTATAGATATATCGTTCTCAGACAGATTAACGAAAGAGCCATACAGGCAATCGAAAGGGTATTGAATCTCAACGAAGTAGAAAAGTCCGTAGTTTCTTTGCTCGAGCAAAAGAAAGGATATTACTCGGAAATATTCTTAAAACAAATGGGTATAGGCGCTTCTCGAGCGACCGTAGTTCCTAGTCCCATGGAATACTGGATGGCGACTACCGATCCCGCGGATAACAGGGAGATGGGAGAAGCGTTGAAAAAACACAATTTGGAAGAAGCGCTGAAAATATTGGCGGAAAATTATCCGCACGGGGTGATGAATTGA
>NBDJDPBK_00257	
TTGAAGAAATTTGTTTTGTCGTTGATTTTGGTTTTTTCGGTAACGTCCTTCGCTTTTGCGACAGTTCCGGTCGCAAGGACGGACAATATATTGGAGCAACTTTTTCTGGCAAGGTATACGGAGATGCAAACGTGGTTGGAAAAAACTGCTTTCTCTATAACAAATCCGCAGACTCTCGGAGATTTAAAAGCTTTGCCCGAAAAGCTGAAAAGTTTAAAAAAGGATCTCGATCGATTTACCAACTTTAGCGGGGACATAAGAAAGTTAACCAGACATGTTTATAAAACGGGAGACGCAGCTCTCGGCGATTTAGGCGAGTATATAAACATGAGAGATATAGCGTCGGGAAACTTCGACAGGGTTTTGTCCAAAATAGAAAATGAAATTAAAGATATTCCTATCGATACGGGAGACGGACCTGAGACGGAAGATCGGGAAATGAAAAAGGCAGTGGCGGCATCTTCCGCAAGGGGAGTCATGGAATCGATATCTACCGTTCCTATGTCTTTGCCTTCGATAGAGACCGCTACAGCAATTAATACAATCTCCGAATCTCCTTCTACCGTCGCAAGGAAACAAAACGTCATCTCGGCATCTTCGGGAGCAAAGATGAATCTCATGGAAGAATACGCTTCTTATATAGCAAGATATGACGGAAAAGATTCAATCCACAGAAAAAAAATAAAAAAGATACTGAAGGAAACGGAAAATATCGTGGAAAGCTCCAAAGAATACGCCGAAAAAATTAAGGAGATGGAAGCTCAGCAGGCGATAGCCAGAGTGGGAGCGGATCAGGTTGCCATGCTTGCCATGCAAAATGTCTTGCTTGCAAATATAAACGATACTCTTGCCGATGAAATTACGCTTCTTGCGAAAATCGGCCTTGCCGAAACGGAAGAGTATGCAAACGCGATCAAAAAGTCTCTCGAAGATTACATAGATATTTATTCCGTCATCAGGGGAGATAAGTAA
>NBDJDPBK_00258	
ATGAAAAAATTTATAGCCCTTTGCATGGTCTTTTTTATAATTTTCGCCCTTGTTCAGCCTTCTTACGCGGGGAGCTGGTGGAAAAAAATTATAAGGAAAATGATGAGAGAAGGAGTAAAAAGGACCGACTTACCGAAAAGCCCGGCAAATACGATCTTGGACGATGAACATGCGGTAAGGATGGCGTACGATGCTTACGTACTGGCGCCGAGAGCTTTTTCGGGCGACATAGATTTCGTTGATTTCAATATTTATATAGACGTGGAAGACGACGTTGACGTAAAAAAAGATGTGGCTTCCGGAGAATACGGTCCGGTTTCTTTTGAAGAAGACGCGTTAGAGATCATCGCAAAATCGACTTCTCAGGCAGCTAAATCAAAAATGATATCCGACAGGGTAAATTTTTATAAATTACAGGCCATGTCAAGACTTACGTCTTATCTTGAAAGGGCGAATAAATTAAAAGAAGATTTGAAAGAATGGCGGGAAACAGATATTGACAATGTCTGCGGACTTTCTCTTGAAAGCATAGCAGGAGTAATGTCGGAGAAAAGCGAAGTTATGGCAAACGGAATTGCCTTAAAGACTTATATGAATGAGCTTCTCGCCTTAAAAAACGCCGTTACGGGCGAGATAGCGCTGTTGGGTACGGTAAATTATGCAAACATGGTCTCCGAATCTTTAAACGGGACCATGGAAATCTATGACTTGGTAAGGTGA
>NBDJDPBK_00259	
TTGAAGAAAATTTTGTTAGCATTATGCGTTTTATTGTTTGCGTTTCCGGCGTGGGCGGCCAATCCGGTTGTTCAAGGTGATGCACAGTTTGTTTATTCTCCGATAATAGACGCAGGGGTAAACCCAGTTATTGATACTATTCAAATTCCTATTGGGACCGATCCTGAAACGGGGGATATAATATATGACTATCAAGACATATACGAATATACTTCTGTTACAAGTCCTTCTGTAACTTTGATGAACCTTGATAATATTTTCCCTTCTCGTCTTGACGGAATGGCTTTTAGGGCTCAATATTACTCTAACTCTGGAAAAACAGGGATATTCCCTGGAATTTTTACATTCCAATTCTCAAGAGACGAAATTAGAGCTTTGCCCAATGGCGCCGCAATAATTAATGATATTGAAACCGCAGAAGATCCGGTTGGTGCCTTTTTCAAATATTTTGATCCTTTCTTTGTGGTATATGGACCGGATGGAGAAAAAGTATCTATTAATATTAAAAACTTTTCTTTCGACTTTAATTTCATAACAGAAGACCCTAATATAATGGCTCTATCTTTCCCTGTTGTCTTGGCTGATGGATATCCAAAGACGTTTTGTATAGAGCAAATTAATGGATATCCATTCGTCTATGATGCCATGGTCTCCGAGACGAACGCTAGTATTATTGGTGATAAAAGAATAGAAGTTGCTTTTGCCTTAGTCCCGAACGAAAAGGCTACAAATATAGCCAGGCAAGACTTTCCCATTCTTGAGTTATATGAACAGGGTTATGTAATATTTGATGACCCTTCGAAATATCTTAATATTCCCGAAATGATTGGGGTTTCAAGCGCCGCTTTGTCTTCGGGGGAAACGTCTTTTGTCGAAATAGAAAACGGCTTTTCTTTTACAGCAAATACAGAAGCCCAAAAAAGTGCTACATTTGTACAATGTGCTATTCATTCGGAAAGCTCGGGGATAGTTAATATTAATGGCTACCCGCTTGAAACTGAAGAAGTTCTTCTTCCTGACGGAACAAAGTATTTAATTACTAAATTTGTTCTTGTAAACGGATCTTTTGCAACGGGTGCTTTTATTTCAGGTGATGTTGCTTATATATTTGACGGGATAACCGACGATGCTTTTACGGCTGAAGTGAAGGTAATTTCAAGTTCTTCGTCGACTTCTTCATTGGATGCACTATTCTATCATAACCGCGGTTCTTTCCACGCCTTGGCTTTAGAAGATCTGGAAAACCAGACAAGTAATATTTCTGGCAGCTTTTCCGTTGCAACGTTGCCGTTGCTTGAAGGTTTTTCGGAACAAATAATGCCTATGAAATTTGAAGCCGCCGTAGATACGGGAAGTTCTGTCTACGGTATATACGAATGGACTATTGTACGATCTGACATACCAAATGCAGACCCCGATCTTTTTCTGCAGGATGGCGCGTATGCTATTTTTAACTATGTTAGGCCAATATTGTCGGTAGGCGATGTCATTTTTGATGTCTATGACTATTTGTTAACCAACGGAAGAATAGATCTGCTTAACGTTTCTGGTTCACTTCAAACTGGGTTTTCTATTAAGGTACCAGTTGTCTTGTCCGACAAAGGGCCAAGAAGCATATCAATAGTTGGACAATCCTATTTTGAAGATTCCGAAGATCCCCCGATAAGTTATTTACTTGTGTCTGATGGAAACGAAGATGGGGCCGTGACCATTGGTTCTTACATAGGTATTTTAGAAGCCCCGGCACCTGAACCTGAACCGTTAGAAGCGTTATTCTATCACGATCATGGTTCTTTCCATGTTTCGTCTTTAGAAGGTTTAGAAAACCAGACAGAAAATATTTCTGGCGACTTTACCACTGCAACGTTGCCACTATTAGAAGGTTTTTCGGAACAAATAGCGCCTATTAAGCTGGAAGCTGCCGTGGACGCAGGAAGTTCCGTTTACGGTGTGTATGAATGGTCTTTCCTTGGAACCGATGTTTCCGGTATAGATGCTTATGCTGTACGTGAAGATATAAATAACATTTTCGACTACGTAAGGCCTATATTATCTGTGAGTGGCGTTGCCTTTGATGTTTATGACTACTTGGTAACCAACAAGAAAACAGAACTGCTTAACATTTCTGGTTCGCTTCAGGCTGGTATTTCAATTAGGGTTCCAGTTGTTTTATCTGATAAGGAACCAAGAAGCATCCTTGCCGAAGAAGGTTACTTGCGCATTTCCGATGGCAACAAAGACGGAAATTTGGATATAGGGTCCTATCTTGGTATTTTGGAAATACCCGCACCAGAACCAACATTGGACGCGTTGTTCTATCACGATCATGGTTCCTTCCATGTTTCGTCTTTGGAAGAATTAGAAAACCAGACGGCAAGTATTTCTGGTAGCTTTTCAGCAACAAGTTTGCCATTACTTAACGACATGGTTGGACAGGTGGCGCCCATTAAATTTGAAGCAACCATAGATACGGGAAGTTCCATTTATGGTGTATACGAATGGTCTTTCTTGGGAACGGATGTTCCAAACTTAGATCCTAACGCCATACGTGAAAACATAAATAAGGTCTTTGACTACGTTAGGCCAATATTATCAGTGGGTGGCGTTGCTTTTGATGTTTATGACTATTTAGCAACCAACGGGAAGACGGGTTTGCTTTCTGTTTTCGGATCGACTCAGGCAGGGTTTTTTGTAAGGATTCCCGTCGTTTTATCCGATAAAGCTCCCTTCGGTATTTCGCCTGATCAGGATTATCTGCATATCTCGGACGGCAACGAAGACGGGATTTTATCCTTCGGTTCGTATATAGGAATTATCGAAAGATCGGACATTCCTGAAGAACCTATAGGAGAATATCCCGTACTTTCTTCTCCGGGGATATCGTTGAAGTTGGCGGATATAACTGTACCTTTCTTATACGGGATTGAAGAAGCGGAAGCGGATTTTGAATATATGGGATTGACCGACTGGCCCGGTAAAGACGGTGTTCTTAATGCCGTAAGCGTAGGTTCTTTCGAAGGGACTTACGGAGATCCCTTCGGGAAATACGTTCCGCTGAAGATGGAAGTTTCCGTTACGTCCCGTGATTTGGATCGCCTGTCAAAAGACCGACACGGTAAAATAATTTCCGCATGGTCGGAAGATAAATCTGTTTTTCTCGATTATTTTCACGTCTACAAACAGACGGGAGATCTCGTTTACGACCTTGTAATGATGGGCGGCAAAAATGCTTTCGTTGTTACGGGAGATCCCACGACAAAAGTCACCGCTTCTTTTAATGCAGTCCTAATCGATGATGTCGGGAATATTTCTTATGACGAAGACGCTAACTGTTTCGTTATCTACGACGGAGAAAAGGACGGAAAGTTAATCGATCCGCTTTTCGTAGGAACGCCGGAAGTTGTTCCGACAGATGACGGGGAAGAACCTGAAGAACCTGAAGAACCGGAGATAAAACATATACTTCCCGAAGGTCCTTCTACGGGGCACAGCGATCTCGACAAGTGGATCAAGATATTCTCGCTGTTTTAA
>NBDJDPBK_00260	
ATGAAAAAACTTTTACAGGAAGGCTCCGTCTGGATGGAAAACTTACTGCATTCCATTTCTCCCGAGAAAATGTCGGGAGAAGAGCTGAAAAATATTATAGATAAAGAAACGAAGGCTCGCGGATACTCCGCCGAAGCAAGCGACATATTTTACGAAGGAGCATGGCGGGAATTCCTTGAATTTCTTATCCTGTATCGGCAAAACGAAGAAAGACTAAAAGAATATGTAGCAATATAA
>NBDJDPBK_00261	
ATGATTCCGTATCGCGATCAGAAAAACAGGAATGCAATTTATTATTTCGTACGTGAATTTGAAAGACGAAAGAGACATTATCCCGAAGTCTCTCAAATATGTCGGTTTCTTTGTCTGCTTGATTTTGTATCCGTCATGAAGACGGGGCTTCCCTGTATAGACGTCTTTAGCGATAATTTTTTTATTCCCGAAGAATACGAAAGCCCCGACATGGATTATTTCTCGGACAGCGAAATCGAAATCATGAATCGTTTATTAAGCGGGCTCTTCGGAGATGAAGATATATATAATGTATTTTTCGATCTCTTCGACGAAGGTAAGGCTCTCGAAAAGGAAAAGCTCCTTTTTATGGTTTGTTTGCGCGATCAGGAGTTTTAG
>NBDJDPBK_00262	
ATGAGAATCGAAAGGTTTTATCACCATGCGGGAACGATCACTCCGGAAGGAGAATCGGTCTGTCCGGACTGCGGAGTAAAACTCGACGACGGATTGCTGTCGCCGAATCCGTGCAAGTACGATACGACGTCCTTTGTGAGATACAAAGGCCTGTGGTGGTTTATCAACGTATCGAACTGCCGGGCGGAGCTGTGTGCGGCGGAAAACATCACGGGCAAGATAAGATATAAAGAGATCGTCTGTCCGAAGGATATGCAAGACACACTACAGAAGCTGGTAGAAGAATCCGTAGAAGAACACGGAGCATTAAACATATCGGGACTTTACGGTCCGTCCGATCGTCTCATATCATTCATAGAAGAAAAGGGAATAAAAGCCGTTACAGCTAAAACTCCTGATCGCGCAAACAAACCATAA
>NBDJDPBK_00263	
ATGGTTCAAAAGCAAGAACAAAATATCTTTATCGGAAAAAATCCAAGGCCGGAAAACGTCGAATATATAGCCCTTGAAGGATACGTACGAAACGTCAGACCTTTCAAGATTTTTGAAAACGAAGACGGAAAAATTTATCACACTATGTGCATTATGGCTGCCAAAAAAAGAGAAGAAGAAAAATATACAGACGTAAAGGTCTTCATGAAGACTTCAAAACCACCGCTGTTTTTGCTGGAGCCGGACGTGAAGTTGGAGCTGTTCGGATACTATTTTTCCAATATTTTCCGAGCGGTAAAGGCTAAAGTAATAAGGTTTAAAGACATAGAATTAAATATGTTAAAATAA
>NBDJDPBK_00268	
ATGGCACAATTTACCGTAATAGAAGTAAAAACAACTCCGAATCTCGAAAGGATAAAGGAGTACGCGAAGAAGTACAAAATGACGCCCAAGGAAGCACTCGAGAAAAAAAGAATAGGAGATGATTACTTTCCCATCAGGGATCAAAAAATAGTCTCGATCGGAATGTTCTCCGTCATAATGGATAAGGACGACAAATTCGGCGTCTCCGCTGCGGTTTTCGCGGGAGAAGAAAAAAAAGTCATCGAAGAAGCCGCGAAAAAACTGGCCACGATAATGAAAACTACGGGGAAACCGTTTTTCGTAACGGGAGACGGAAGGAAATACGCCTTGGAGCTCATAACCGGAAGGGCGATGAACTATCTCATAGAAGCAAAAAGAAAGGATCAGGAGATTATTCCCGAAGTCATGAATATGTTAAAACTTCTCACTAACCCGCGAAACGGATACCTGAAGCCCTTCGACGTAAAAGACTCTATGGACCTGCAGGCAATCCTTGGACTGGGTACGGACAGAACTCCGCTGCCCGATAAAATGAAGTACGAAAACGAAGACCTGCCGATGTTGGCAAACGAAACAAAAGATGCCGTACTTGACATGGCGACAAACTACGCGGCTTACCTTGAAGCACAGGGAGAAAAAATCAAACCGATTATATATAAACTTGACGAAAAGGCATTCAAAACGGTTAAAATATTCAAGTTTAAGGAAGAACAGGAAATAGGAGAAACGGATGTTGACATAGATATAATATGA
>NBDJDPBK_00269	
GTGGAAGACGTTGAGAAAAGAGCTTTTCTTTTGGACTTTTTGAACGAGATATACAGCACTTGCGATCTCTTGGACATACCTGTCCCTGACGACATCGATGATGCACGGGAACTGGATTGTCTACTGAAGATAGCGAGAAAAATCGGATGCAGGTTAATGCCCTTTTTAACCGTTACGGAGATACGGGAATTCGTATTGGAATACAGCGAAGAAAAAGCGGCCGAGCTTGATGAAGTTTACGACAAGCTGCCCTTATTTAAATTAAGGATCGTACCATGGTCGGGACTTCCCGTTTTTTATTACAGGATGAACGGCGAGAAGATTTTTTATGAAGTCATGTATTTTCCCGATACGAACGTCTGTATCATCGCTAAGTTTTCCTATCGGGATTTGCAGTCCTTTAAGCGGTTGGGCGATTTTGATACCGATACCAGGATAGCTACGGGTGATGATGCTCAAAAATGCATAGGAATACTAAAATGA
>NBDJDPBK_00270	
ATGAGACATTCTTTGATCGGAAGGCTGAACTTGTTTATAAAAAGATACACCGTCGTATCGGCTGTTTTCGTGCTGGTCGTTGCCTTTATATTCGGATTCGTAACATATCGTAACGGCGTTTTATTTCTCAGGAAAGAGTCTTTTTTATGGTCCGAATATTTGACGGATTTTTCTTCCTTGTTAAAACGGGAAACTTCCCCTAAAGACGGTACGGCATACGCATTTTTCGAAGACGGAGCCTTATACGTTAATTCCCGCGCCAACGGCTCGATAAGGACGTTTGTCATCACAAGGGACGACCTTCCGGAAAATGTTTTAATCATTTCCCCCGACGGCGACAGCTTCTCCGGGAGAGTGGGATTTTTGCCCGAAGGAAAGGCAAAGATAGGAAAATATATCGGTTACGTTAAAGATTTTCCCGTCGGAGAAAGCCGGTGGAAGGTTTTTGTCGGAGAAGTTCCCGTAAAAATAATTTATTCTCATTCCGGTTTTCTTTCGTGTCTTGCCCTTGTATCTTTCCTGTATGCATGGTTTTTAAGGGTATTTTTGGTAAAGACTAAGGATTCCCTGGCGAAGGATTTGGGAGTTTTAAAAAGTCTCGTTGAAACCTTTGCGAAGCAGGGAGAAATTCCCGTTTTGTCGGGAACGGAATCGTGGGAGATAAGGTCTCTTGCGAAAATATTATACGACGTCTCTCAAAAGATGAAGGAAGAACAGTATAAAGCCCTGCAAAAGGCCGGGACGGACGAATTAACGGGCCTTGCGAACAGAAGGGCTCTCGAAGAAAAACTTGACCAAAGAATATTGCAGAACAGGACGTTTTCTTTAATTTTCATGGACTTAAACGGATTTAAGTCGGTAAACGATATTTTGGGACACGACAAAGGAGACGAAGTTTTAAAGGAAGTGGCGGACAAGCTCAAGAAAGTATTCAGAAGTTACGATTTTATAGCCCGCTGGGGCGGAGACGAATTTGCGGTTTTGTTTGAAGGGGACGCCGAAAAACAGCTTGACGAGCTCAAGAAAAGAATTTTAAGGGCCCTTTCGGAGATAAAAATAGAAAAAGAATTAAAGATAGGAGCCGCAATAGGCTGCGCCGTATGGCCGGTAGACGGAAAGACTCCCGGCGAACTCTTGAAGACTGCCGATGAGCGAATGTATGCCGATAAGATCATTTCGAAGTCAATTCGCTGA
>NBDJDPBK_00271	
ATGAAAGCCCGAATCATTTATATGGGAAAGATAGGCAGGAGACTCGAAGGCCCCGCCATAGGCAAACTCCTTGCCAAATTTTTAAACAACTGCCGTGACGATGAAATCGCGGCCGTAATAGAATGTTCGGAAGTGGATCAAATAAGTAAAACAGTAATAAAGACGGCAAGTAAATTCATCAAGAATGTGCCGATCTTTTACGTAGTTAACGCCAACGAAGAAATTAAAAAATCGTTCAGCGAATTGACTTCGAAATGA
>NBDJDPBK_00272	
ATGGAAAAGAGAAAATGGAAAGATAATCCGAGTTATAAAGAAGACGACCTGCTGTCGCGCATAGCGGAAACCGTAAACGACAGGCCGTCGAGCATAACAAGGGATTACGCAAGCTGTCTGACGATAAGCGGGGACCCCGTATCTTTAAAGGAAACTCCCTTTAAGATAACGGAAGTTTCTCTTTCTCCCAGTCGCCTGATTCCTTCGGAAGGCGAAATTTACGAAGAAGAAAAAGAAAAATTAAAGGAAAGCGTCAAGTCCGCGCTTAAAAAGTTTCGCGAAAGTCGCCTTGAAGGACTTGATATGCTTTATTCTCCCTTTTCGGAAGTCCGCGAAGTCTTGGGCGAAATAGACGACAAAGACGAAGACCCGGACGAAAGGATCGAAAGGGCAAAAAAGAAATTGGCCGACATGGGCTTTTCTGAAGAGCATGTAAACTCGGTATGTTTTCTTCCCAAGGAAAAGGCATTGAAATTTGCTACGGACGAACTTTCCCTGTTTTTAAGGCCTATACTGGAAGATTTCGATTATTTGTTCGGTAAGTTAAGCAGCTTCGATCCGAAGGAAAGAAAGAAGGCCTTCATTACGGTTATCAGGGCGTGGGAAGAAGCCGCGGAAGAGTGGGAAAAGGAAGAAAAGGAGCACCTGCACGAGCTGTCTCCCGGACTTTTGGCGAGACTTTCCCGCTATGATATCACCTTCGCTCAGCAGATGAAAAATATAGCAAATTCTTCTTTTCGATCCATGACGGATTTCGATACCGCTCTCGGCGCTATCCTGATCTCCGGTATGTTTCCGCCCGCTTCGTTGTTATTTGTCCTTCCGATGCTCGTTCCGGGACTGCTGGGCATTCTCTTTGAAGATATTTCAAAATCAAGAGAATCAAAGTCACGGGACCAACAGGCGCTGATAAGCGAAGAAATGTCCCGCCTGTTTGCAAGTAAGGCAACGGGAAACGCGGTAATGACCGAGATTGCCTTGATGCTTGCAAACGGAGAATCTCCCGAAAGGGTGTTAGACGATATGTCAAAGATGAAAGACAGGCTCAGAGATATGTTTGAAATGGCTTACAAATCGGGTAAAAGCATTTTTTCTTCTTACTCTCATAATGACATAATTCAACCCGGCGGAGCGGAACATATTAAATTAAACGAAGAAACGAGAGACGTAGCCAAAGCCGTCCTGCATGAATTTTGGGACGAACGTAAAGAGAAGGCCCTTGCTTCCATAGAAGAAAGCGCCATAACCGAATCGGAGATCGCTAAATCTGCAAAAATTTGCTGGGACCAAGAAAAGGTATTCTGCCGTTTCGATAAATCGCCTGAAGAAAACGCCTTTTCGAAGCTGAAATTTAGACAGGTCGAGAAAAACATTAAGGAATATTCGGATCACATTAATAAAATTATCAACGAAGTAAGGTATGGCTCCGGAGCGGGAAAGCTGGTACTTTCCTATTTCGGAATTTTATCTCCGGCTACCCGAATCGCGGCCGTGTTTTCTTCCGATTACGGGATATTCGGAGAAAAAATAGGGCGTCAATCAGGAACTTCAATGGCCGAAGCAAGGCTGATATTAAGCGTTTTTAAGGATCTCGAGCCCTTAAAAGATCTCAGGGACTCGGAAGTAGTGAAAACAATAGCTGCAGATGCAGTCGTGAGAATGCTCCCGCAGGAACTTCTGGGAAAGATCCATAACATTTCCATACCTGACATTTCTTCCCACCGCGATCCTAGGGACTTAATAAAAGCCATGTATCCGATAGAAAAAATGATAGCCAATATAAAAAACGTCTTCGAAGATGCTCCCGAAGACACTCGGAAAATGGCGGGTCTAATTATGTTTTTGGCAGGTTTTCACGATTATGAAGAAATTTATCCCGTCGTCAAGGAACTGCTGGTCAGTAAGGACGAACAGGGAAACTTTCCCGAAATCGTGAACCTGAAGGCCGAAGCGGAGATGTTTTTACGGAAAATGAAACAGATGGACGAAAGGAAATTCGATGACTTGGTTACGGATTTTTACGTGGCCTTTAACCACACCGCTGCAGAGCCCGGGCTCGTGGAAGCCGTAAAAAATCATGAGCTTCCCTTTGAAATACCGTCCAAAACAAAAACAGGAGATATCGAAGAAACCTTCGAGATAGAAAGATGA
>NBDJDPBK_00273	
ATGAAAAAAATACTGATAGTAGAAAGCCCAAATAAAGCGAGAGAAATATCCCGAATGAAATTGGGAGTCGTTCCCAAGGCTACCTTCGGGCATATCGTGGATTTACCGCCCGATACGATGGGCATGGAGATACGCCCCGATAAGGTCTTTTTCGTACTGGAGCCTTTGAAAAACAAGAAGAAGACCATAGCGGAGCTTAAAAAGGCATGCAAGGGAAATATTGTTTACCTTGCGTCGGACCCCGACAGGGAAGGCGAAGCCATTGCGTGGCATGTTTACAGGGAGATAAAGAAAGTAGCAAAGGAAGTACACAGGGTAGACATACACGCAATAACCAAGGCGGAGATAGAGAAATCTTTAAAAAATTCCCGAAATATCAACGAAAGTCGCGTAGAAGCGCAGGTAGCAAGGAGACTAACCGACAGATGGATAGGTTACGTCCTTTCTCCCATGGCTTCCCGAGAGTTAAAAAAGAGAGTGTCAATCGGAAGGACTCAAACCGCCGGCCTTCGACTCGTCTACGACAGAGAAATGGCGATAAAAAAGTTCGTGCCGGAACCGCTGTGGAAAATTAAACTTGATAACGGGAAAGACGAATTCCTATCGGGCATATTTAAAAAAGAAGAAGAAGCAAAAAAGCTCTTCGATCTTCTGAAAAGCGGAGTTTTCGTTACCGGTATCGAGAAGAAAAACGAAAAGAAAAATCCGCCCGCTCCGCTTACGGCTTCTTCAATGCAGCAAAGATGCGCTTCCTTTAAGTGGAACGCCAAGAAAACGATGTCGGTAGCTCAGTCCCTGTTTGAAAAGGGTCTTATAAGCTACCACAGGACGGACTCGGTTCGACTGTCGGACGAGACGTTAAACAAACTTCAAAATTACCTGAAGAAAAAGCACCCCGAATTATTATCGGACAAGCCGGTAAAGCACAAAAACAAAAACAGGACGCAGGACGCTCATGAAGCCATACACCCCATCCATTTAGACGAGAAACATGAGCCCGAAAGGCTTGCTCTTCCTTCTGACGAAAAAGCCCTTTACGGCGTAGTCTGGAATTCAGCTCTTGCTTCGCAGGCAAAGCCTTCCGTATATGAAGTCGTTACCGTCAAGGCGGGAAACGATTCCGCTCCGGAAGCTCTCAAGGCCGTAGGAAGAAAAAGGATTTTTGACGGCTGGGAGAGATTTGTCAAGGCGCAAAAAGATAAAGAAATAAGCGAATACCGCAAGGGTCAAAAGATAGACGGAAAGCTGTCCATAGAAAAAAGCTTTACCGTTCCGCCGCCGAGATATGACGACGGCAGCTTTATAAAGGCCCTTGAGTCAAACGGAATAGGAAGGCCTTCTACATATGCGTCCATACAGGAGACCTTATTTAAAAGAAATTACGTCAAAAAAGAAAAAGGTAAATATACATTAACGGACTTGGGAGAACAGGTAGTCCGATGGGCGATAGAAAGATATCCGGAAATTGCCGACGTGAAGTTTACGGCAAAGCTGGAAGAAATGCTTGATGCCGTAGAACTGGGAGAAGAAGAATGGGAAAACGTCGTCAGGCAAGTCGACGGAATCATAAAAAAACGTAAGGCTGACGAAATACGCCTGAAAAGATAA
>NBDJDPBK_00274	
ATGCCCATAAGCGCACGCGAACTCAGAGAATGCATAAATAAACTGAAAAATGGACGAGATATAACGAAAAAGGATATCCCGAAGATAGTTTCCCTTTGCAGAGCCAGGAACGTAAGGTTTGATTTAGACCTTTTTCAGGACTACGAAGAGTGGTTTAAAACAGTTGCGGATAGACTTCCCGAGTTCGGAAACTATGCATATACCGTCCCCGTCAACGGGGCTTTTCTAAGGAACTTCAATCTCCGTGTCATAAAGGCGGTCTCGAAGTGTCTGGACAAGATGTCTCTTTTGGACAGGGCGTCCCAAGTGGAAATCGCTAATATACCCGTGAAAGGCTGGAGTTGGACCAGTATGAGCAAGCCGACGCGTTTTTTGAATTTGAAGCTTGCCGGCGATTTAAGGTCTTCCGATGTATACGAAAAGGCATCGGGCATGGTTGTCTTTTTTGACGAAGATCTCGAAGAAAAGTACGGCATTCCCGAATACGATCTGAACGGAAGCTGTTTCGGCATAAACGCCCAAACGCTGTATGTCACGCTGTATGTCCAGTCTATCCTGTCCGTGGCCTACCGGAAAAAGATGCCGATCGTAAGGATAACAACGGAAGATGTAATACGACAGAAGAAAAGGGATATTGTACTGGTCGATCCTTCCGACAGAAAGAAACTGGAGCACCTGCTGTCTTTTACGCCCGACGAAGCCTTCGACCAAATATTTTCCCGACATCCGGAATCCCGTAAGATTTCGGGCGGGAATTCCCGTGAGATATTTAACGAGACGGGAATGATGATGGAACGTTACAGTTTTTTGAAGGAAAAATACGAGACGGCCGAAGACGACATTTGGATGGAAACAATAAGATGA
>NBDJDPBK_00275	
TTGGCAGGTTATATACCGGAATCAACAAAAGAAGTACAGGCAATGATAGTAAAGTCCTATGCGGATACCGTTTTAAATGCTTTTTTATTGTCTCCCGAACTCCTTTCGGTGGCGCCCGCGGGACGAAAGGCGGATATCGAAGATCAACTGTCGATCTTGGAAGAATTGCAAAAAGCGACGTTTGTTGACAGACAAAGAATCGCCTTGCTGTGCGATATAGCGGCCATAGAAAGCGAGATAGTTTTAAGGTACTTGAGAAAAAGATCTCTGAAGGAAGAAGACATCAAATGGCTTGAAGATAAGATCAAAATGCAGGAATCCGCCGTAAATATGATTCCCGATCCTTCGGTCTCGGAGATGTATAAATCCGCTTTAACAGGCTTGAGCGAACTTCTCGAAGACGTAAAAACAAAGGGCGTTGCGCTGAGAAGTGCGGAGATGAAGCGGAATATCAAAGAGAACAAGTTTATTTTCGGCGGACAGGAATGGAAATTTGACTCCAAGAGTCCGTTTTTGAGCTTTTTCTCGTTTTTATATTCTCTGCCGGAAAGCTACGATCCCGCCGATATTTCCGAACTTCAGAGAAGGCAGTACGAAATATCGCAGATAGGCGACGTGGCAAAATACGCATATTCCATTCTCGAGAGCTTAGGGAAAAAGGCTCAACAACTAAACGTCTCTTCGGTGTTTACGAGTATCGTAATGCCTTCTGCTTATAAGAAGAAGGCGGAGATAAGTTTCCAAAAGGGAAAGACGCCAAAGCCGATGTATAAACCTATAGTTTTGTCCGGTCCGCCGGGAGTCGGGAAGACGGCGATACTGCGCGAGATAGCAAGCTGGACAAACACTAATTTATTCTCCTTTTCCATGGCTCAAATGGATGCTTCAAGTTTCGGCTTTCCCGTCTATGATCCGGCTACCGGGAGCGCAAAGAGAGATATATTGGACGATATGAAGAATACCGTAAAACGGCCCGGCGTAGTCTTGCTCGACGAGATGAACAGGACGAACGCCGACATGCAGTCAAAACTGCTTACTTATTTATTGGACCATAAGGTATCGGGATTTACCGTACATCCTTTGTCCCTGGTGGTAGGCGCGGAAAACCCCGTATCTTCCGATCCCTACGGCACGATGATAAAAAGTATAGCGATGATAGACAGATGTACCTACATCGACATGAGCAACTACGAGATGATCGTAAAAGGTTGGTTTGAATGGCTGGAAGAAGAATATGCGATTATTTTGCAGGAAGACGATCTTCTAAGGAGCTTCGTAAAGTTCCTTAAGGAAGATCCGCCCCTGGGAGCAAGGGACATAATACTCAATATACCGAAGAATCCCGAAAACGATCCTTCTTTCCCCACGCCAAGGTCTATCGATTCGGCCATACTTGCAATAGCGCTCTCCCACGGAGATTTTAATACCGCCATGGTAGAGCTTCGAGCTAACGTAGGCAACGAAATGGCAAACAGGTTCGCTTCTTACATGGATATCATTCGATCTCTTCCCAAGCCCGAAGAGCTCGTCGAAAAATCCAAAGACGTTCTTTCGATACTCGCTGCCATTGCCGTAGATTCAAAAATAACGATATCCGATGTTCCGCAGGTAACGGGATTTCAAAAGGGGCTGTTTAACTCCATTAACGGGTATGATGACGGCGAAAGAAAGGACGTCAAGAAAAGGATAATCGACAGCTATACCGGCAAAAATTTACAAGAGACCGAGATGTTTGAATTTATCTCTACCCTTACGCCCGAAAAGGCAAAAACCATGGTTGAAGAGATAACCAAAGATCTGTATTTCTCCTGCGGAGTAAATCTCTTTGAGATCGGAGCAGCATCGGAGATGGCGGATATCCTGGTTCATAACTTTCAGAAATCGTTGCGAAACTCGCTGGACAACGACGAGCCGATAGATGGAGTATATCTGAATGGCCTTTTCAAAGCGGCATGCTTTTTCCCCGTTCCCACTACAAGGAGCTATATATTAAATCAAATGGAAAGATCGGTAATGCTTGCTCCTTGGGTTGAAGACTTCAAGGAGAAAAACGAAATAGTAAAAAAGATTTGTAAATCAAAGATAAAGACTCATAAAGGCGTAATAGATATCGATGAAGATATCGTGGTCAGAGCGTTCTTTAAGATTATTTCCGCCGCGCCGTGGTTATCAAGGGTATCCAAGGTCTTTAAAGAATCGCTCCAAGATGTAACGAGCCTACTTAAAGAAGCGGGTGAAGCAGATCATGAAATTGAAATTGCGTGA
>NBDJDPBK_00276	
ATGAAATTGAAATTGCGTGATTTTTACGAAATGAGTAAACTTGTTTCTCCCTTTCCTGTTGACTTGGCATTGCCCTTATTGAAGAAAATGGTAAAGGGATTTGACGAAATTTCTTATGACGAAGATATGGATTACGATCAGGTATGCGAATCCCTGAAATGGATTGGTCTTCTTAAAGATAACGAGATAATCTTTAAGATGGAAAAAGAAGACGTAAAGAAATTGGCGGATTCTTTTGACGAAGATAAAAAGTTGGTGGTCGGAGAATGGCTTATCAAATTGATCCGGACATCATAG
>NBDJDPBK_00277	
ATGGCTTATCAAATTGATCCGGACATCATAGTTAATTCCGTAGTTACTTCGATGACGTCGGGATTTATGTCTTCGCTTACCGATAAACTATGGGCGAAGTTCCTTGCTCAATTCCCCGTAGTTTCCGCTAAAACGCATGGCATGGACTGCGACACCATGTGTACCGACGGAATATATATATATTACAGCCCCGACTTTGTCAGAAATATTTGTTTGGACGCAATGGAACAAAAACAGGATAAACTGGCAGAAGAAAGGATAAAGTTTGTTCTTGCTCATGAATTGATGCATATCATAGACAGAAATACGGCAAAAAAAAGAGAAGACGTCGTCTTTAAAATTCCGGGACCCGCGGATAACGCCTATGCGGTTTTACACGACATGTCAAACAAAGCACAGGATGCCGTTATAAACGCGAGACTGAAAAGAGAATTTAACGACGGATTTCTTCCCGGATGGTCCGAAAGGGACGAAGAAGGAAATGTCGTCAAGTTGTATAAACTTTGCCTGTACGAAGGCAAAGAAGAAATGCTGTGGACGGAGCTTTTTGTCGACGCATGCAACGAGTCCGTCAAGAAAATTTCCGAAATGATGAATTTGGATATAAAAAGTTTTCCCGACAATTTTTTTGAAGCAATAAAACTTTTCAGGGAAGTTTTTTCGAAACTTCCTAAGGACGTTCAACAGCAATTGGCAGATATGTCTCAATCTAGTCAATCTCAATCGGGTCAGTCTCAGTCGGAGCAGTCTCAAGATCAATCTCGGTCACAGGGAAAAGGCTCAAAAAAAAGCGGGAATGACGAATTAGCCGAGATTATAGCAAAGGCGATTAAGGACGCCTTAGGCGGAGACGCCGCTCTCGATGACCACGAAAAAAACGAAGAGCTTTTTTCCAAAGGGAAAAACCACATAAGCCAGACAAAACTTGACCGGGCAATGAACGAAATAAGAGCGGAGATAAATCGATCCGGTCATAAAGGAATAGGAACGGGAGCGGGCAAGACGTCAATTTTAATATCGATGTGCGAAAGGTATTTTCGACCGAAGCCCGAGCCGTGGTACGTAGGAATATCCATGCTGATGAAAAGCAAGGTGCAGGAAGGCCGTCAAGTCAGGGAAAGAATTCCACCGCTCGAGATGCTCTCTCAGGCCATGAGCGGAGTATCCATCGTCCACTTCGACAAGCAGTGTAAACAGCTTAATCTTGCCTTTGCCGTCGACGTATCGGGATCAATGGACAACGAAGAAGTACTTTCGGGAGTTTTAAAAATTCTTGAATATATAGAAAGGGAGATACCGGCCGGAAGCCACGGACACAGATTTATTTTTTGTCAGGTCGATGCGGGAGTAGAAGAATGGAAAGATATGAAAATTCCTTCTTATGAATATACCGAATGGAAAGATGACTTGGCAGAAAGCGGGTTCGTCAGAAAGGGTTACGGCGGAACGGAGTTTGCTCCCTTTTTCAAGAAGTTAAACGAAGAAAGAGTAAGGCCCGATGCCGTTGTCGTATTCTCCGACATGGGATTGTATGATTTCGACGTGGTAGAGAAAGAAATCGAAATGTATAACCAAAACGTAATATGGCTTTGCTGTTCGGAGCGAATACCCGACGAGTTCTATAAATACGAGTTAGGAAGGGTATATGAGACTCGGTCCCTGTTTGACGAAATTCGGGAAGAGCAAGAAATGTCAAGGTAG
>NBDJDPBK_00278	
ATGACCGACTGGAACGAAGCTGAAAGAATATATGCGAAACTGCATAAAGAAGGAGACATCACGTGGAAAGAGAGCGACGTCATATTTAAGATACTGCACGATCGCATATTTTCGAGAACTTACGATTTAAAAGAGTACAACAAATCAAAAGAGTTTCTGAAAAAATGGTTCGACCGTATCTTGTTTTTAACAGGTCGCAGGGAGAAAGGTATATTTTTACATACCATTATACACAATTTAAAAGAAAGATATTGGAACGTGGCATATAAGGGCGATTATGTGGAAGAAATGTTTTTGATAGACGATATAGGGAAAAATATTCGCAAGTATTTTCTTCTGGAAGAAAAAGACAAAGCGGTAATACTGACGTTCAAAAACAAGGACGAAGTCTCCAAATTCCTGAATAAGAAAATATCCCGCAATCTGGCGGGAAGGAAATATCGGAAGTTTGATTACGTGTATAACGATACCTGGATTGCATCAGGTTTGTATTCCAAAAATACGATAACCGATCGCTATCAAAAATACTTCTTTGAGATATACCGTCCCATGACCCTTTCCAGAATAGGATTTGACGATTATGTCGACCTTGAGATCGACAATGAGTTTTTTGAAGACGCCTGCGCGCATTACGGAAGAGACAGAAAGGTATTAAGCATGACGGGAGCATACGAGCGGGCGATAGAAATCATGCTGGATATGGGAATTCCGCTGTATGCCTACTCGACTTTCCCGTATGACAATATATACGGATCAGAATTTAACATGCTCGTCCATAAAAACTACGCCGAAGAAGTAAACAGGATACTTAACATACTACCCCATGCCGTAGACAGGAGCTTTTTCAATTCCGATATTTACAAGCATGACGATAAGTTTACTGATTTTATTGCGGGCATAATCAAAAGCCACATATATGACAAGGAGAAGGAAAGATTGCTTGAAGACGATGACTGGATGGAGATAGAGCGATGA
>NBDJDPBK_00279	
ATGACAAACTGGGACGAAGCGGAAAGAATATACGTGAAGCTGTGGAAAGGAGATATCACATGGGAAGAGAGCGATGTCATATTTAAAATACTGCACGATTATATATTCTCGAAATCTCTGAGTTGGGAAGACAGAGACAGGTCAAGAGAATTTTTGAAGAAATGGCTTCTTCGTATTTTTGACTTAACGAATTGCGGGATAAAGGGTATATTCCTGCATTCCATTATACACGAGTTAAGAGAAAGGTTTTTTCTGCAAGCAAAATATAAAGATAACTATTATGATAAAGAGTTTTTGATAAGTAATATAGAAATGAATATCCGTCGAAATTCTATTTTAACGGAAGAGAAAGACAAAGTCGTAATACTTACGCTCAAAAGCAAAAATGAAGTCTCTAAACTCCTGAACGGGAAAATCCCCCGCAATCTCGCGGGAAGGAAATACCAAAAGTTTGATTACAGGTATAACTATTCCTTGACCGGTTCGGGATCATATTCAAAGGAAATGATAACCGATCGTTACGATAAATATTTCTTTGAAATATATCGTCCCATGACTTTGACCAGGATAGGATTCGACGATTATGTTAAACTCGATATGAATAATGCGGATTTTACCGCTGCTTGTGTTTTTTACGGCGACAAAGAAAACAAAGAAGTGTGCCGATTGTCTCATCTATATGAAAAAGCAATAGAAATCATGCTCGACATGGGAGTCCCGATGTATGCATATTCGATTACACCTTTTAATTCAATGCTTGATTCTTTATTCGATATGTTCGTCCATAAGGATTACGCCCAGGAAGCCGGCATGATTTTTAATGCGCTGCCGTATATTGCAAAAAAAGACATCTTTAATTCGGGAGTTCGCAAACACGACCGGGAGCTCTCCGATTTCGTCGCAGGCATAATTACAAGCTATATGACAAAAAAAGAAAAACAAGAATATCTCAATAAAGACGAGTGGCTGGAGATGGGAAAATAA
>NBDJDPBK_00280	
ATGTTTGAAAGAGAAGTCAAAAAATTAAAATTGCTAACCGAGAAACTAAAAACCGAAGGCGATATTACGGAAAATGAAGCCGACCGGATATATATGTTCAGAATGATTTATACGATGACGAGAATTAAAAGCGGAACGCCTTCTCCGTTGAGCGACGAAGCCTACACGGCTTTGGACCAAAATTTTGTTGCTCCTTTTTCTCCCGGGTCCGAAATATACGAGCATGTAGCCGAAGAATTTCTTAATTGGTATAAGGCCGTCTACGAATATGTACACAACGAAAAGTCCGGCAATTTCGTTTCCACCATTCCGTCCATTGTTCCTGCCTTGACGGAGCTCGATATATTTTCAAAAAACCATCTTGCCGACGCAACAATTCGCAGGATTATCAAGGAACTTCCCGAAGAAGACGGGAAAATTGTCATCAGGAATTTTCCGATCGAAGCTCAAGCGTTTATTCCCAAGGGGCGCCTTCTCGCTACGGATGTAACGCATGATGAAGATTCCGGCGATTTATTCTTGTCCAGATATGGCCTTTTAAGACGGATGCCGGACGCGCAATCCGAACACACAAAGGAAATCGGATATTTACATAAAATGATAAATAAACTTGAGCATGAAGATATCACGGAGCAGGAAGCCGATAACATATATATGATATTAAAGTTTGCTCAGTCGATGCTCGTAAATGCAAAAAATGTCACGTATCCGAAAAGCCGGGTCTGTTCCGCCAAATCTATAACGGAAGGCCTGAAACATTGGTATAAGGCGGTCTATAAAGCCCTTCGAGACGGGAGAACGGGTAATTTCGTTTATACTCTTCCGATGAACGATAAATACAATCTCGGACACGCCAAGAGATATATTACAAAATCCCTTGAGATGCTCCCGAAGGACCATCGGGTTTGCTGTTTATTAAAAGGAGACGTAACAGATCTTCCGATGGACTCTTTCATTGCGGAAGGCACTTCGAGAACGATTATTCGTTCTTATCGGTACGGATCCATTAAAAGGGCCGGAATAGATCCGGATAAATATGTTTTATTCCCTGATCTCAGCGGAATATCCATATGGTGGACAATTGCTTCTAAAGACGATTATTTTTTTCGGGGCGTAATATCGCCCTTGTGGAGAAGATGTATAGACGAATACAGCGGAAAATGTTTCGGATTTGTCTCAAAATTGGAATGTTTGAGAAAACACGGAATTTTACCCGTAGGGGTAGTTACGGATTCGAATTTTGACTCCAACTTCGTGGTATTCGATGAGACGGATTTTGAAAGATGTAGACATATTTTGGAAATTCCCGACAAAGAGATAGAAAGTTTATCTCCAAGGGTTTTTTCCAACGAACCAAAGGATATAGAAAAAGCAATAGAAGGCTCAATTTATGCAGTAGAATTTTTAGCGGAAACTAAAAAAGGAAGAAAGGAATTCTTAGACGAAGACGAATACATAGAAGTGGACAGATAA
>NBDJDPBK_00281	
ATGAAGAAATATATATCAAAGATAAATAAACTTACCGAAAAACTGCATCGTCACGGAGATATAACCGAAGACGAAACGGATTATATTTATTGGCTTTATGAGACTTCCTATATCAACATGGGTTTTTCGTCCAAGGGGTATTTGGCATTTATAGACGAAGAAGAAGAAAAATTATTAAATAACTCCCTGCACGAATGGTATAAAGAAGCATTCGATAACTTGAAGATTGGTCGTCGCGGCAATTTCGTTGCTGCGTTTCCCGTCAATCCGCGTATTTTATTTTACGGCGTAACTTCCGAAGCGTTAAATTTGTTAAAAAAGACGGAAAACGAATTCGTTGAATCGCCGGACATAAGTAAATATTCCGATATGAGCAGGCTTCTGCATAACGATATATGTATTTATGAAATTAACGGCGAGACAACTCTCAGACTTAACAGGTACGGATTAAAAAACAGGCTTCGGGACGGGAAATATGACAGGATACCCAACGAATCGGCAAAAGATTTAACCCTGATGAGAACATTAACCCGGAAATTAAAAGAAGAAGACATCTCGGAAGACGAATCCGATTTCATTTATTGCTTTATGCAAAAGGTGTCTTATATGAATAGAGATTGCGAATCCTTTCCTGACTTTATAAGAGAAAGTGAGAAAGTAGTTATCGAGTGGATGAATACCGCAGTTAACTTGGTTCGTTCGGGCAAAACCGGCGTATTCGTTACTTCCGTTCCCTTCGAGAACATATCTCTTAATGTGAGCGAACTCCACGCGGAGTTTTTAAAAAGCCTGAATTTTATTGATCGATCCTTTTGTATTCTCGCTCCTGAAGAAACAGAAAACAAAATAAAAGAAAAGTTTTCATTGGGAGTCAGGGGACAAACTCCCTTGAGATTAAACAGGGCCGGAATTCTGAATAATTCTATTGATCTTGAAAGTTATTGCGTTATTGACGACATATCCGATGTAAAAAGTGAAATATTAGTCGAAGCGATGGAGTCGATTTGTATTTACAGACCAAACTTCGAGAATGTTGCATTGGTTCCCAAGGAAAGAAAAAACGTCTTGAGATATCTTCTTTCGGTAAATGACGAAGAAGCGGAACAAATGGCAAAAAGCAAAGAGATACCCGAAAAAGAGATAATTCTTCAAATGCTTCTCGATTCCGAGAAAAGGGAAAATGTTTTTAACGATGAATGGATAGTGATAGAAAAATGA
>NBDJDPBK_00282	
ATGATATTTGAAAAAGAAGTTCGTAAACTGAAACTGTTGACGGAAAAACTTGACATTCAAGGCGACGTAACCGAAGACGAAGCCGACTGGATATATATGTTCAGGACGGTCTTTCTTATGACGAGCGTTAAGGGCGGAGCAAGAGCGGGGCTGTCGGACGCAGTTTGCAAGATACTGGAAGATAACTTTGTCGGCCCTTATTCGTATGTTTCGGGCTCCTATAATCCGATTTTAGAAGCCTTTCTTGATTGGTACTGCGCCATTAATCGGCACATCTGTGCAGGAAAAGCGGGTAATTGTATTTCCACCGTTCCGTACTTGTCTAATATTTCGATCGATTCTCCAATGGAAAAAAATATAAGAGACACAATTCGCGACATCATCTCCAATCTTCCCGATCGATACAGGCGGTTTACATATATTGAAGACGAAGAAGTAAGCGATGTATGGCCCCTTATTCGAAGGGAACGAACGCTTTCCTGTGACACTTATTGCCGATGGTACAGCGATATAATGCAGCAACTTGTCCTGTCGAGATATGGACTGCTAAACCGCCTGTCCGAAGACAAAAACAACATAGGGGACAACAATACGAAAGACGTCAATTACCTGATTTCTATGGCGGGAAGGGTTAAGAACGGACATGACGTAACCGAAGACGAAGCCGACGATATCTATCTCGTACTTAAATTTGCTCAGGCGCTGTACGTCAATTGGAAGATTGACTGTTCTTATTACAATAATCCTTGCAAAGAAAATCAAAGGATAAAGAAAAAAGGGATTGACGCTCTCATGAAATCCCTGGCGAATTGGTACAAAACTGTATATGAAGCCGTCCGATCCGGCAGGACGGGGAATTTTACGTATACGCTTCCGATGAATCCGAAATATAACGTCGGCAGAGCCAAGACATATATTAAAAAGGCCTTGGAAATACTCCCGCCGGATTATACTACGCTGCTCTTCACGAAAAAGAAAGATTACATAAAGGAAACTCCTATTGATTGTTATGCCTTCGAAAATAACTCCAACGGAACGACTGTTCGTTCCTATCGGTACGGCGGAGTAAGACGCATAGGAATTGATTTAGACAAATATATCAAAATACCAGATCCGGAGAATTCTTCGGATTGGTGGGAAAAAGCTGTTTTGTACAATTCCTATCAGCATTCTTGCTTAAATAAAGATATGAAATGTCCCGCACTTGTGGCTAAACTCGAGTATTTAAGAAGGCGCGGAATTCTTCCCGCGGGAACATTTATAACTCCGGACTCTTGTTTTGTAGCCTTCGATGAGAAAGATTATGAGAGATATAAACATGTATTGGAAATTCCCGACAGGGAGATAGAAAGTCTCGCTCCCGAATCACGCTCGTGGATTAAAGAAGATACGTTTTTAGCAATGGAAAGGACGATCGATATCGTGAAGGAGCTGGCCTTTATCAAAAAAAACAGGGACGAGTACTTAAAAGAAGACGAATGGATAGAGATAGACAGGTAA
>NBDJDPBK_00283	
ATGATAATTGAAGCCGAAAAAATAAAAAGACTCACGGAGAAGCTAAGAGAGCAAGGAGATATCTCAGAAGACGAAGCGGATTACATATATATGCTCAGGCGAATATTTGCATTATATAACGCAACTTACTATGCAATTTTCTTACCCGATCCCGCCGCAAAAACAACCATAAAACGCTGCTTCACGGATATGGGGAAAGAATATATGGAAAGCATGGCAGTCGCCTTTGAAGATTGGTACAAAGCGGTCTGTGAACTCGTTAACAACAAAAAAAGCGGAAATTTTATCTCTACCGTAGTCGTTAAATCCAACCGGCTTAACGTTTACGACTTCGGATTGGGCGAAAAGCGCAGGAAAACTCATGGATACATACGAACCATTATCGAAAATATATCAGAAAAGGATAAAATTACCGAATTTCAGGAAAGCGAAATCGTCTCCGGAAATTTGCTTTCGCTTGACGTGGTCAATCATAAGGCGTCAAGATACGGACTCGCGGGAAGGATTGAAAATAAGTTTTCTAATCTTACCAAGGACGTTCTTTACTTACACGACATGTCCGAAAAACTGCAGAAAACGGAAGATATTTCCTTCGACGAATCAACTCTGATATATACGATATTTAAATTTGCGCAGTCTCTTTTTATCGTAAAGAAATTTTATCCCATATTTGGCGGCGAAGGGCAGCTGAAGGCTTTGGATAACGCATTACATAAATGGTTTCGTTCCGTTTGGCAATGCGTAAAACAAGGGAAAGAAAATGGCAATTTCTTATATACCGTTCCTTTGGACGGATATTTTATGTTTAAGGCAAAAACATACATAAAAAATATTTTCAAGGGACTCCAAAAAAACGAATCATTCGCAGTTATGGGAAGGGAAGCCGTAAGGGGAATATCTCTGGATATTTCGAAGAAAGACAACGGGATTTTCTTGCACAGGCATGGATCTATTCGTCCCGAGATATCCCTTGACGATTTATATACTTTTCCCTGTTCCGATATGGTCGGCGTTGCCTGTTCCTGGATGTATTTCAAAAAAGGAGAAGAAAGCGAATGCTCTTGTTTAATCAGCCCTTTCTCCAAAAAATGTTACGGGATGGTCGGCAAGTTGGAATATCTTGCGGAAAAAGGCATTTTCCCGGTCATGGTGACAATGAATTCTTCCGAGAAAGGGAATATCGTCTTTCGCAAGGAAGATAGAGATATTGCGGCTCAAGTGATGAGCATTCCCGACAAAATAATCGAAGACAATACTCCCGCAGTAAAGGATCAAAACGACGAAGATGCCGTTCGAAGATCGATAGAGACATCCAAAATCTTCGTCGATCTTTTCGTTCAAAGCAAAGTAGAACGAGAAAAGGACCCCGATGACGAATGGCTGGTGATAGACAGGTGA
>NBDJDPBK_00284	
ATGGCTGGTGATAGACAGGTGATATTCAAAAACGAAGCAATCAGGATAAACGAAGCAAGCAAGATGTTGTATAAAAATGAAGTTACTGCGGTTGAAGCTCATTATGTATATAAAATACTTCGCACGGTAATTGCCTACGCCGAATCGTCCGTTGATCCGATGAATAACGACGGGATATATTTTCCGAAAAGAAAGCCCGCGGATTTTACCGAAATACTAAGGTCTTTGTATTTGTGGTACAACAACGTATCGGAAGCCGTTGAGAACGGCTCTTACGGTAATTTCCTGTTTTCCCTTCCCTTTTCTTTCAATTATCTTTCGACGAAACACGCCCTTGCGGTCTTTGACGAAGACGACATATCCGGTCTCGTCGAGTCGATAAACGGACTGGGCAAGCTCATGCAGTTGATATTCAGGCGCCTTCCCGAAAATTACAAGATAAGAAGAACCAAGGCAAGGGACGTAAATTTCGATGAACTTCCCGAATGTTCGCTCGCCTTAAAAAATGACATGTTGGAGCTTAACTTTCCCGTTGCCCCGCTTTTAGGGCTCGACAAAGGCGGAAAACTTCCCGATCTTGTATCCGGCTGCATTCCCGTGGGGAGATACGAAGCGAATAAAATAAAAGAACTTACGAAAAAAGACGACATTACGGAAAAGGAAGCTGACGAAATATTTCTCCTTTTTCTTTTTTCGAAGGCCGTCAAAGGGAAAAACAAAAACACCGTCGATGAGCTTGAAAAATGGTATTCCTGCGTATTCGACAAAATAAAATCGGGAAGTACGGGCAATTTTATTACGACGATACCGATTGGTGACGTAAATCTTCATTTTAACAAGCTCATCAGAAAAACCCGGAATAATATAGGAAAAGAAAATCTAATTAACGAGATGGAAATTCACAATATGCGCATAAACGATTTCCCGCCGGGAGTAAATGCAGACATTTACGGCAAGCGAATACGGATGTCCGCCGAACGAGCCGGGATGTTAAGCAGGCTGTGCAAGGACTTCGTTCAAACAAAGGAAATATTGCGAATTCCCTATTTTAAAAGGGATTGTACTCACGATGAAGTTGTGGCAGGAGCCAAATTTCTCATTATAAAAGAATTCAAAATTCCGCTTGTAATAACGCAGTCAACCGGAGCTCCCGAAAGTTTTTATCTCTTGAGAAAAGACAGGGAAAGGTTTGAGAAGTATCTGCTCATACCCGGCAAAAAAGTAGAACATTTTAATGACATACAGGACTACATATCGGCGATTAAATATATTGCTGATATAGAAGAAGAAAAGAAAAAAGAGCAGAACAGCGACTGCTGGCTCGAAGTTGAAAGATAA
>NBDJDPBK_00285	
ATGATAAAAGCAGACGAACTAAAAGAACTTGTCAAAAAGTTTCAAGAAACGGGAGACATTACGAAGAAGGAATCCGACAAAATATATGCGCTGTTCTCCAAAAACTGTCAAGCAACCAAAATGAATCCCGCTTCTTCAAAGGTTGACGTAGAACTTTTAAGGGCTTTTCACATGTGGTTTGCGGAAGTTAAAAAGGCGGTAGACGAAGGCAGGACCGGAATGTTTTTGTCCACCGTTAAACTGGATTACAGTCATTCCTTTACAGAGAAACTTAATCCCCTGGACAGGATTAGTCGATTTGGTGCTCACGGGTCTTTAAGGGAAAAACTTCCCAAGGAACTCAAAGGGCAGACACTGTTTCCGGAAATAAACCGAGCAGGCTGGCTTAGAAGGTACGGCTTATACGATTTAGTTGCAAAGATGGAAGTAGCGGGAAAAGCCACAGATCCCGAAATTAAGATTCACAGATTATTAAATGAAGGCGTCGACAGTCCGGAAGACCTGATCGATATTTTGTTCGGTCTTTCCGTGGATCGACTGGATATTCCCTGCGCATCCTTCGCCGTTTTTCCCGGCTTGCCGTCCGAGAAGTACTTACTTCCAAAGGAAATCAATAAAAATTTGGAATCGGTTAAAAACAGGTGGAAGCCGATACAGGAAACATTAATTTCTTCCGGAGTGTTAAAGGCTTACAGGTTAAACGATAAAAAAGTGTATCGCATAAACAATAAAAATGTTTCGGAGTGGGAATCGGGCGTGAATAAGTTTATCGAAGTTTTCAAATATTCCATGAAAAAAGAAGAAAGAATAAAACAGCCGGACGATGACCATTGGTTTGAGATATCTCGATAA
>NBDJDPBK_00286	
ATGACCATTGGTTTGAGATATCTCGATAATAATAAATTAATAATAAATAAGGGAGATGAAGAGACGGTCGGACAACGAATGGCCCGAGAAATGAAGTATATAAACGAAAAAACGCTGGAAAAACTTACCGAAAAACTGCATAAAACGGGAGATATCACAGAAGAAGAAGCTGAAAAAATCATAAAGCCTATTTTGTTTAGGAGCGGAATTTTATGTCCCGGAAGCTCAAGTTATAACAGGTCGTTATCGTATGCATACGCAAGATGGTATGAAGAAGTTTCGAACAAACTTCCGTCTTCGGGAAACTTCGTAAAATCCATTCCCGTTGATACCCGAAAGGTTCTTCATGACATACAGGTTGCGATAAACAGCTGCTTATCGAAGCTGCCGTATTGGGACAGCGCCGTTGAAATGGAATACTTTTCGGATACAAATATTACATATAATTCGCTTTCCTATGCAGGGGAACTTCGGGCCTTTAAAGAATTTGAAAAGATATCAAAAATGTCCGTAGTCTTTGACGATCTTAACGTTTGTCTTTCCTATTTATACAGCGACTGCGTATGGGCAGACAAAGATATCATGCATAAGCTGGCGGTATTGTCTTCTGCGTCGGTCATGAAAATTCCGGTTGTTTACCTGAAACGATACGACGACAGGCGCAGCGCCGGAACAGGCATGTGGCTGATGCTGCCCGAAGATATCGAAACGATCCGGCCCGTCATCGAGATGTCTCGTGACGATGTTTTAAGGATCATTTCTCCGCATTTTTCGGATACGGATATGGAGCACATAAGAAACCACAAGGAAAGATTTGTTTCTTATTCCTTTTTTGATATCGGTAAGATGTTTGCGGGATACTGCTTAAAATGTAAACTGAATCAGGAACGGGAAAGGGTTTCTCAAGAAGACGAATGGTTAATTTTAGAAAGATAG
>NBDJDPBK_00287	
ATGACAAAGGAACAGCTGAGAAAACTTACGAAGAAGTTGTCTTCCGGCATGGATATATCGCAAGAAGAAGCCGATTCCGTATTTATATATCTGATCAGTAAAAAAAGAAATATAAATCTCATTACTTCCTGGTTTAACGAAGTATATAAAGCGATGACATCCGGGATGGAAGGAAATTATATATCTACCGTTCCGCTTTTTTCCTTGGACTGTGAAATTGAGCCGTTGGAAGGCTGCGTAAGAAAGTTAAAGCACGACGATAAACTGTCCCTTATAAAGGCAAGTAAGAAATTCCTGCCGGATAAGTTATTTCGTATACCGGGAGTTCACGTAAAAAAGAACGATAAAAACTACAAATATATTGAAATTAAACGTGCGGGGATAGCGAAACGATTGACTCCGGACCTTTCTTTTTGTTACTTGCCGTCGATGTCGAAATACGCATTGAAGTATTTAAATTATTTTTTATATCCCGACAGGAAGATTTTCTTTTCGCCGGAAGAAAAGATTAAGGGATATGTAATGGCGGAAATCTGCATCAGAAAAAAAATAGATATATTCTGCGCAAGTTTTGATCCGTGGAGCTCCGGCTTTCTGTCCGTAGACGCCTACGTAAAAACCGAAGACTACGAAGAGCTTAAATTTTACGAAGGCGTAAGCGAAGAAGACGTCCTGTCCTTCGTGGACAAAAAGACGGCTAAATCGGTAAAAAACGGAATTGTAGACCGATCGGTCATTTTAACCTGCGCGGAAGCGATGGAGAAGCTCGCCCAAATGAAAAAGGACTTGGCGACGCTTCCGCTTGAGTGTCCGGAGTTGTTGGAAGAAAAATGA
>NBDJDPBK_00288	
ATGACAAGAGAAGAAGAAAGAATTAAACAAATCACCAAGAAATTAAGAACGCGGGGAGACGTATCCTTCGAAGATGCTTTATTCATATGGAAAATGCTTCAATACGAAAAATTCAATCCCCTTAGCCGTCATTATGCAGAGATAAACAAATCTCTTTTGGAGTGGTATAAAGAAGTCTCTCTTTTGGTAAAACAAGGAAAGGTCGGGACCTTCATTGAAAGCGTTCCCACCGACGTATGTGACCTTAGTAAAAATATTAAAACCGTTGTAAACGATATCCTTAACCGGCTGGACTATGAATACAAAATAAACAAAATTTACTTAAACTCACGGGCCTATTCATACATTTTAGACAACGTCGACGATCTCTCCGTTTTCGATATGATGTTTTGCAGTTCCGGCATAGGCTCGGAATCCAAGCTGACGATGGAAATAAAAAGATGCGGGATACATAAAAAAATAATAAATCCCGATGATCTGTATGTCGTCAGCGGAAAAGAAGGCCCGAGCGCCCTTAAGACGATTAAAAAGAGAATTCTCGAAAGGGCGGACGTGCCCGTTATTTACCGGGAAGATAAAATAACTACGTTTAAAGAATGTAAGAACGAGCTTGATAGAATATTAAACATTACTGAAGGCGACATACTTTCGGTTCTGCCGAAAGCCCGGGAAATCTTTGACGAGAATTTACGCTTTGATATGATCGGTTATTTCGACAGGATAAACGATATCGTTTCGCGGCTTACCGAAAACATTGATTCGCCGGACTTTAATTTCGACAGAGTATGGGAAGCGCGTATAAAGGAACTTGCGAAAAAGAAGGATATTTCCAAGGAAGAAGCGGACGATATATTTTTAGATATCCTTCTTACCTGCTCTTTCGAAGGCTGTGCGAAAGTTGCGAGAAGTATCTTCGAAGAGTGGCTCGAGATCGTTTACGAAAAGATAAAAGACGGCGAAAGGGGCAATTTTATCTGCTCCGTCCCGATAACCGGCAGCAGATATTTTGAAAAAATTACAACCAAGATAAGAAGTCTTCTTCCGCCCGAATACACTTCAAAGGCCGCGTATCTTTTCAATATAAAGACCGACATAGACTCCGAACTCGGGGTTAACGTGACCCGAGAAGGCGACAAAACCATGATCACTTTACGGCGACTCGGAAAGATAGGGGATATCGTAAAAAACATGAAAAGAGTACAAAACTATCCTTCCTTTTTGTACGGAAATTCGTTATGGAAAGAAGACTCAGAAGTGCCGGGCAGGATATGGGATTTGCAGGATGCATTTACGGCAGCGAAGATTAAAATCATGATAAAAAACGAGATGCCCGTCGTTATCCTGGAGTTTTCCGAAGACGAAAAATGGTGGTTTCACAGTGCTTTCGCGTATGTCGAAAACTCCAAGGAAGCCGACGAAATATTAAATCTGAAAATAAACGAAATACCGGTAAGTTGCGATAAATTAACTCTCGGAGAAGTAACGGAACTCGTCGATTATGTTTACGAAACGAAGAAAAACAAGAAAGAAGCTCTCGAACGGGACGATTGGATGTTGATGGAAAGATGA
>NBDJDPBK_00289	
ATGATAATCGAATCGGCGGAAAGGGAATTGCGAGAAAAGGGAGATATCTCCATATGCACTGCCGACAACTTATACAGCGCTTTCATGCAGGATATACAATTTCAGGAAAGGGTAAATTATATATCCTGGTACCTTTTTGTGCTCGAAAAGTTGAGAAAACAAGAATACGGAAATTTCATAACCACAATTCCCTTTATATGGATTACGGGAGACGTTTTCTCCGTCATCAGGGAATGCCTGAGAATTCTTCCCTTAAACGACAGGATAAACGAGATTATCGCAAGGGACATTCCCGATACGGATATTCCGGGATGTTACGTTTCCCGGGAAGCCCGCCATTCTTTGGTTTCGTTGAGAGCGGGGATTGCAGACAGAGTTTATCCCGAAATGAAAATTATACCGGGATCGAAGCTGGTCGGTTTTGCAAAATGGGCTAAAGATATTGAAGCTTATTCTCTCGAAGAGACTCTTACCTGCTGCATAATGGATTCGGCGGAAAGGGCGGGAATAAAGGTAGGTACCGTGTGTTTTTGGGCCGAAGACAAATGGATAAACGCGGCTCCTTTTTGCGATAAAGACAATTTTTCTTTGTTTTCCCGACTGGTTTTTCCCGACTTGCAGGTTATAAAATTTAACGTATTAAAATCAGGCAGGCCTGCGGAAATACCGACCGTGAAATCTAAGATATTTACGGACTGCGACTGTTTTTTCTCAACGGGAAAAGGGATTATATTCCATAAAGGAAAAGAATGTTATCTCTTTGACGAAAAAAATATCAAAGAAGTTCTGATTCAAGGCGTTTCATTTTATATTGACGAATTAAGAGAAAGGATCAATCAGGATGTATCTGCCGAAGATCTGGAAATAGGAAGGTAA
>NBDJDPBK_00290	
ATGACAATCGAAGAATACGGAATACAGTGGACCAAACAGGTATTGAAAAAGGGATATGTTTTCTCCGGAAGGCGGAACTTTGAAGAAAAGTTTATTCAATCCAATGCCGATCTTCCCGAAGACGATCTCAAAAGGTCGCTGAAAGCCGCGTGGGAATACTATCAAAAATATCTTATCGACACCGAGCGGGATAATCATTTTTTTACGATGTATCAGTTTACCAATAATTAA
>NBDJDPBK_00291	
ATGGATTTGCGTGAGATAGACGAACTTACCGCAAAACTCGAACAAACGGGCGATATAACAAAGGAAGAAGCGGACAGGTTGTATTCGTTGTTTTCCTGCGAAAACACTTTGTCTAAGATGATTCCTTCGTCCGGCAAATATGACCTTTTGTTTTGCGACGTACTTAACCGATGGTTTGAAACGGTTTCGGAGCACGTCAAAGCAGGCAGAAAAGGTAATTTTATCTCTACGATAGCATTAGTAACGAATATAGATATAGGATACGGCGGGCCGGACTTCCTTAAACTCTGCAGACGGTATCTTCCCGCCGAAGATCTCTTCATGAAAATGATGATAAGCCGAAAGACGCATGAAAAACTGCCAAAAGACATAAAACGTCTCTTCGAAGAAGATACCTTGGGTTATGAGAAATATTATGTTCATCGAAATTACAGGGCAGGAGCTTTTGAATCTTTCAAGGAAATGATAAAAGACTTCGTACCTGTCTTTGAGAATAAATGGCATGGGTTTTGTACTTCCGGGTTTAAAATCGCCACAGGGGCACAGGAGCTCGAAACATACGATCGGATATCGGGAAAAGAAGAAGCCCGCCTTTTGGTTACGTCTTCCCTGATAAAGGATCGAGATATAACGCCGATTTGTATTGATTTTCAACACAGAAAATCCCTTTTGGCGGTTGATAAAAGAGAAATACATTATATCAAAAAAGCTCTGGAAGTTCCCTTTGAAGGATTGATGTACCGGGCGGTCAGCCAAGGCATTATAACGACGGAGATGTTTAATTCAATGAACGAAAATGTTGCCGTACGTTATTTTCCCATAGCGGAATTCGCGGATTTCTGCATTCGATGTCTGAACACGATAGCAGAAATGAAGACTGAAAAAGAAATTCTCGAAAGGGAAATAATAGAAAGTGACGAATGGTTAGTGACGGATCGATGA
>NBDJDPBK_00292	
ATGAGCGATAAACGAAACAAAAATATTACGTTGGGAGAACGACCGAAGAGATTGATGGACGCGCAGAGACTTAAAGAAATAATGACAAAGTTCATAAAGGAAAAGGACGTCTCGTACGAAGAGACCGACGAAATATGGCGCACCTTCAACGCGCTTTATCTTAAAAAAAATCGGGATCTTGACTTTCAAGTCTTCGACGATTTCTTCGCCGATTGGTTCGATCTCGTAAAAAATGCCGTCGAAGCCGGCAGGAATGGAAGGTTTATCCATACCATTCCCACAGAGTATATATACGGGCAAAGTTTCGGGATTGAAAAGTTGAACGACCTGATCGACGTCATAAAAAACAGGCCCTTTCTTTTGGTTGCGAAGGACGAAAAATCGCTTGTCGGGAAGAAACCTTTGAGAGACGTGCTGTTCAGAAAAAGACGGCGTTCACGTGATCAGGTAGGATATATCGCCGAATTTCTCAGGTTCGGGACTCTCGAACGTCTCGGATTTGCGGGATTTGAACCTGTATCTCTGCCGGGACAGGAGTTTGAAATCGCCTGTCTCGAACGATACGAAATGCAGGCAAAAAACTGCATAGTTGACAGGCTTGCATCCGTTTACGCCAAGGCTTTGCTGATGCTTGAAGAACATGTGAAGTTTCTGACCTGCTCTGAGAAGGACCTTTTTTCCGAAGATCCTTTTGGGCAGTTTCGCATATTTGCCGGCCCCGGAGACGCCGTCAGGATACGGGAGCTTTTAGATATGCTTTCCTGCATAAAATGGCTTCCTTTGAAGGAATATAACGATCGGATACTTTTCTCCGTTCCGATCGAAAGACGCGAAGGCGACGTATTGATCAACGATCCCGAATTTGAAAGGATCATACAAAGATACATCGATATCGCTTTTCGGGACGTATTGAAACAGGAATATCTCGAAGAAAACGAATGGATGGAGACGGAAAGATGA
>NBDJDPBK_00293	
ATGAAGGAGACAAAGAAGATTGACGATATAACCCGCAAGTTTGCGTCTTCAAGGGACATAACGGAAGACGAAGCGGATTATATTTTCATAATGAAGGTTATCCACCGGGGATATTTAGACGGGAAGGCATGGAAGCCCTTTTACAGAACGGGATTTTATCATTACGACTTTACCGGCCTTTCAAATAGCCTGACCGGCTGGTACAAACTTGTATGTTCCAAGCTGCGCAGCGGATATCGGGGCAACTTCATATCTACGATTCCCGGACAAATATTCTTCGCGGGATCCCGTAATTACGATCTTGCCGAAGAATACGCACAAGAAGCTGCAAAGACAGCTGAAGAAATAAAGTTTGTTTCTACAAGGACGAACGTTTTATCCAAGGACTTCATCGGAAACAATCCTACGAGATATGGATTGTGCACTCCCGGTGACTTTAAAGACGTAAGATACATAAAATCGCTCATGGCGAGAATGGAAGGCATATCTCTCGAAGAAGCGGACAACATATACAGCCTTTTGAAGTTTCACCAATCGGCAAGACAGGCGTTTCGTCTGGCCCACATAACGGGGCGGGACAACATCTTTGACGTCTTTGCCGAGTGGTATCAAAGGGCGGGGAAGCTGATCGAAAAATCTCCCGGAAACTTCGTTCATACCATTCCCCATGAGATTTGTAATTTATATCAGGCAAAAGTTCCTATCAGACAATGCCTGAAACTTCTTCCTTATGAGCCCGTCGATGCGACTATACCCAAAAACGATATATCGATACGCGATATTCCCTTTGATACATGGATTGTGCCTTACGAGAATTTTGTTCGATGCACGTCAAAAAGATACGGCTTTTTTGCGAGAAACGGATTTAACTTTAATGATTGGCGTTTTTTGACATCCTGTTCTGATGAAGACTTCTTTGACGTCGAAAAATTCTTCAGCGGTCATATGCCGTACCGGGGAAGGATGATCGTATATAAATTAAAGGTAATGACCGGGATGGGCATATTCCCGGCTCGGGTAGATCGGACAGATAAGAGAATTCTCGTCAAGAAAGAAGATTACGACAATGCATCGATAATTGCAAATATTCCCGAGAAGGAAATAATCAAAAGAGCCGATTCTTATATAAGATACACACGGGACGAAGCGTATATAGACGTAATAACAAAGCTGGCCGACGAAGGGATAGCGAAAAAAGAGTATCTCAAAGAAGATAACTGGTTGGAGATGGACAGATAA
>NBDJDPBK_00294	
ATGTTTGAAAAAGAATCGAGAAAGATAGATCGACTTACTCAAAAACTGAAAACACAAGGAGACGTCTCGCAAAACGAAGCGGATTACATATATATAATCGATTGTCTTTTAAGATGTTACAGCCACGGATCTCTTGGCAATTTTTCATATTTTGATTACTTAAGAAATAATTTTTATGCTTCTACGGAATCGTGTTCTCGTCTTACCGATTCGTTGGAAAAGTGGTACGACGCAGTCCTTAATAACATAAGATTTCACAAAACGGGAAATTTTTTGACAACCGTTTCCGCCGTTAGAGACAGATATACGGAAAGAAAGATATACGGCAACGTACAAAAAAAGACGTGGCAGATAACGGAAGGGATAGAAAAATTCGAAACGGATTCCTGTTTACGCGCCAATATAAACAAACCGATGGCGGAATGGATATCTTCTCATCGGGAAAACCTGCTGACTTTCGATGTATTTGCCGTCGCGAACGCCTTAGGAATGCCCGAAAATTTTATTGATATCGGATTTTCAAGGCCTAATGTCGTTAACCGGTTGTTTCCCCGCGGGAAAGGCTTTACATATATAGAACGCGATGCGATCGCGGACTTAAAATATAACGTTCTCTCGCATCTCGGAATTCCCTTGATGTATGTTTGTACCTTTGAAGAAAAGATGCCGTTTATATGTCCCGCCGAATTTGAAGAAATCGTATCCGCGGCAATTCAATCCTTAGACGAAGCGGCTCTTTCCGTGCCGGAATCCAAAAGGATTCTTCTTAATGCGGAAAGCCCGCCGGTAAAGGAGATCATAGACAAATTAACCGACCGATACGGCGTTTTTAACAACGAAGAGAAGGCAACTTTCCCGAAAGACGTTTCTTATATACTTTCTGCGACGGAAAAGTTAAAAAAGTACGGCGATATCACGGAAGAAGAATCGGATAATATCTATATGTTATTTAAATTTGCGCAGTCTTTAAATATAAAAATGCAAAAGAATACAATGTTTATCTCGAAGGCCGCGAAAGAGATAAATAAAAAGCATCTTGAGACTTTGTTCGATGCCTTCAACGAATGGTTTAAAGCCGTACATAGAACTTTGAAGAAAAACGAAAAAGGAAATTTTATATATACGATTCCTTCCAACCTTGATTTTACTCTGTTTAAACCAAGGACATATATAAAAAAGTGCTTGGACATCCTTTCGAAAGAACCGATTTCGATGTATTTTGATGCCAAAAGTCCTAATATTCCGGAATTAAAGGAATCGTTGATCGACGTAGAAGTTACTCGTGACGACAACTTATCGCGGTTTAATTTCAACAGATACGGATCGCTGTCGAGAAACGAGATAAATCTCGATGATTGTAAAATCGCATGGGAAGACGATGAATCGAATTTTATTAAACAATTGAAGCATGATAATTACATGGGGCGAAACAGAATAGAAACGGCAAGGATAGGAAAGATAAAAGCACTTGAATCCTTGGGAATTTCCGTCCTTATGATGGATAAGCATATCGTCGTTCCTTCCAAGGATTTCGAGAAAGCAAAGTATATTATCGACATTCCCGACGAAAAGATAAAAAACATAATTGAATCGGCAAAGGGAAGGCGCCCGATAACATTCGAGTTTGTTGTTGAAATAATAATGAAGCTCGTTCAATCGCAGAAAGAACGGGAAAAAGCACTGACGGAAGACGACTGGTTGATGATGGAAAGATGA
>NBDJDPBK_00295	
ATGAAAAGAGAATTGCAGTTTGTCAACTCAATGATAAAAAAATTAAAGACACAGGGGGACATCTCGAAAGAAGAAGCGACCCGCATGTTCGTCCTTGCGACCGTAATTTATGCCTACGGAATGGGACAATACAAAGAAAGCAGATTTTGGGATAACTTCAACTACAAGTTCGACTTTTCCGAGTTGTCGGATGCCATCGGAAGGTGGTATAAAGAAGTCCTTCTCCGGATCCCGGACAAGATATCCGGCGAATATCACAATTTTATAGCATCAATTCCTTCGGCGATGGTATGTCCCCCGCCGGAGAGCTCCCATTATAGGGAAAGCACGGCCCCGCGCACAATGAGTGCGATCCGCGAGATACGATACGAGAAAGCGTATGCCCTTAGAAAAAACCCCGTGACGTCGGACTCCGTCTGTGCCAACGGCCCCATGGTCGAGTGGCTGGAAAGTAATGTCCCGCTGTCCTTCGACGTGACATACTGCTATAAGTACACATACGATTTTGAAGTGCAGTTTGCAAGGTTCGGTGTTTTAAACCTTCTTCCGATCCATGTAAGGGAGATTGACGAAGACGGGTTAAGAAAGCTATCCGATTTAGACATACCGATCTTGCGAACCGAGAGTATCGTCAGAAAGGGTCTCTTTCGCAAATTTTTTTATCGGGTCGCGTGTTTGCCGGAACACAGGGACATTTTGGACGCCGTGGCCGACGGCCTTCCGGCGCCTGAAAGACGGCCCGTAGAAAAAAGACCGCACAAACCGAGAGATTTGCTGTACATAGATACCCTGACTTCCCGCATTTCCTGCGGTCGGGATATCTCAACGGAAGAATCCGACGATCTGTACCTGTTGTTCAAGACGTATCAGGCAATAAGGATGGCGGCGCTGAAGGCAAAAGGTCCCGTTAGGCAGGAAATTAAAGACTCTGTCGAACCGGGCCTGAAGACGCTCCGTTCATGGTATAAAGCCGTAGAAAAAGAACTGAAGAAAAACAGAAAAGGAAATTTCGTATATACATTACCAACCGATACGAGCATGAATTTGTACTGTCTCAGAGATTACGTCGAAAGATGCCTGAAGATACTTCCGAAGGAGCCGTCGAAGGTCGTAGTCCGCTGCAACGACAGGCTCCCTGTTAAAGACGACTGTCTTGACGCAAAAAGCCTTACGACAACGGGAGCTTCGGACAGGTACGTTTATTACTTTTCCGGCAGGTACGGCTTTTTCGACCGAAACGGCATAGACATGAACGAATGGCACCCCGTAGCAGAATACAAAGACGGCGTCTTTCACAACGTCTTTGACGACTTTCGCGGAAAACCGATATTAGGCAAGCTGCGCTTTGCGGAATCTTTAGGAATCAAATATATTGTCATGAATGGCACGAAGATCGCCGTAAAGGAAAGGGATCTCGACAAGGTGCGCGAGATATTGGACCTTTCGGACGACAGGATAATGCAAACAGCCTACTTTCTCGCGAGAAAGGATCTGGAAGAAATAGAAAGTATGATGGAAAAACTGAAGAAAAAGCCCGAAAACCGAGAAGCGTTGGATCTCTTGATCCGTAAGGAAAGAAAATTAAAAACACTTAAGGAAGACGACATACCTTTGGAATACGTCACTAAGGGTGTCGAGACGATATACAGGAAGCAGAAGGAAAAGGAAAAATATCTCGAAGAAGACGACTGGATGGAGATGGATAGATGA
>NBDJDPBK_00296	
ATGAGATTTATAGAATGGAAAACAGTTGAAAGATTAACAAAACAACTAATAGAAAAGGGAGATATTTCGGAAAAAGATGCGGAAAAAATAGCTCGACCGTTTTTACGGGAAAGTAGAGACATTGCATTGGACCGCTCCTTGCGCTACACTCTTTATTTATGGTATGACGAAGTCGAAAAAAAACTTCCCGAATATGGCAATTACGTTACTTCCGTTCCGCTTAAATACGGATATCCGTGTCTTACCATAAACTACAAAAGTATAGACAAATTATATGAAAAAATAAGAATGTGCGCAAAGAAGATGTCCCTTTCCGACAGAATCGAAAAAATGCAAATATTTGTGGGATCGGATAAAAAAACTATTTGCGGCAAAGACGAAGATTATTACGTTTACAACTGGGATAAAAGAGCCGGCATGTTACACGATCCCGATTTGGAAAAATCATTGGAATCTTTGTCGCTCATAATGGAAGGAGAACGGGCAAAAAGCGTATTTTTGTACCAATCCCCTAAACCGGAACGGGTAAGCCTTCAAGGAATCTTGGGAGCTATCGTAGCGTCTTTTGTAGATAAAATGCATATACCTAACGTATATATAGAGCTGTTCCCTGACGAATATTTGTTTTATATATCCCCGGAATACAAGCATCTTTTAAATCCCGTTTTAGCTATTCCGGAAGAATTGATACTGGAAAGTATAAAAAGGGGGAAGTTTCTCGATGAAAAAGAACTTGAAATATTCCTTAAATATGAATTTAAATATATTAACAACTTCCCTATAAAAAGCTTTATTGAAAGTTTTAACAAAACCCTGTACAACACCATGATTATGGGTGAAACGTGGGAAGATTTCGAAGACGAATGGCTAGAGATGGATAGATAA
>NBDJDPBK_00297	
ATGTACCGAAAGCTAGATGAAGAACATTATGTGGAAAATACTTTCCTTGCTCAACTTTTAGGGCTTGGCTGGAAGGTTTACAAGCAAAATAGGGGTGACCCGCAGGACATAAGGGAAATTAAATCTTTTGGCCCGTCCTTTGATCCCCTATATGGCGAACGCTCGCATTTGCGGGAAAGCTTTAGGTATATAATTCTTGAAGACGTTTTAAGAAAATCCATTAAAAAAATAAACACCTGGATCGAAGAAGACCAGATCAACGAGGTCGTAAGAAGGATAACTGCGCCGACTGCAAATTTCCTTCTGGAAGCCAACAAAGAAATACACGATCTACTCGTTGAAAACACTTCGGTATCCGAAAACCGAAGGACCGGCGAAAAGAGCCCAACGGTCAAATTTATAGATTTCAGCAACCCCGAAAAGAATTCTTTCGTTGCCATCTCGCAGTTTAAGGTAAATATCCCTGGCACAGAAAAGCACATAATACCGGATATAGTGCTATTCGTAAATGGTCTGCCTTTGGTTGTCGTCGAGTGCAAGTCACCTACGACAGGAGACCCGATTGTGGAGGGAATCACTCGGCTCTTAAGGTACTCCAACAGAAGAGGAGAAAAGGAAGGAAATGAAAAGCTCTTTTGGTATAACCTTTTTATGATCTCGACGTCCAATCAAGTTGCAAAATACGGCACCATCACCGCTGATTACGGTTACTTCGTCGAGTGGAAAGATCCTTACCCTTATGCTTTATCTGATATAAATTCAAAAGGAAACATCACAAGCCAACAAGTCTTGATTCAGGGGATGCTTTCAAAGGACAACTTTTTGGACATCCTTCATACTTACACAATTTTTAAGGAAGATTCAAAGGGCAGCATTATCAAGGTTGTGGCAAGATACCAACAGTTTAGAGCCGTTAAAAAAATAATAAAAAGGCTTAGGGAGGGTAAAACTCCAGAAGAAAGAGGGGGAATCGTCTGGCACACCCAGGGATCGGGAAAATCGTTGACGATGATGTTCACCGTAAGGGAGATGTACCATAGCCCCGAATTCAGGAATTTTAAAATTGTCTTCGTAACGGACAGGAAAGATCTCGAAAAACAGCTGAGAGGGACGTCAAGAAGCGTTGGATTTACCGTTCATCTTGCAAGGAATACACGGGAGCTAAAAAAGCTTTTAAAAACAGATACCCCCGATCTCGTCATGTGCATGATCCATAAATTTCAGGAAAGAGATCTTAAAACTCACTTTCCCGTGCTAAATACATCGCCTAACATTCTTGTTATGATCGACGAGGCGCACAGGACGCAATATAAATTGCTTGGCGCTAACCTAAAGAGGGCCTTGCCAAACTCCGTAAGGATTGCCTATACGGGCACACCTATCGAAAAAACGGAGATGACATTTGGTGAATATATTGACAAATACAGCATAAAACAAGCCGTAGAGGACGAGGTAACCGTTGAAATCGTGTACGAGGGAAGAATCCATAGTGCAGAGCTCTCCGATGAAGAAGCTGCAAACGCAAAGTTCGAGGACGTCTTTTCAATCACCGATGCCGATGAAAAGGCAAAAATCATGGGAAGGTACACAAGGAGGGCCTATTTAGAAAACGAGAACGTCATAAAAGACAAGGCAAGGGACATGATAGAACACTACATTACACATATCTTTCCTAATCGATTTAAGGCTCAGGTCGTCACTGTCTCTAGACTAGCTGCTATAAGGTATAAAAAAGCCCTTGAAGAGGCGTTAAAAGAAAAGATAGAAGAAATGAAAAAGAAAGGCTCCGACGAGGACATAAAGGCGCTCGAAAAAATAAAAGCAGAAGTAGTAATATCCGGACTTCTCGATGACGATCCCGAATATCAACCCTATACCGACGAGAGAGAGCACGAAAGGATAATAAGAAGCTTTAAAGTTCCCTTTGACAAAACTGGCGAAGACGGCATTTCCGGCGACGTCTGTATTTTGGTCGTGCAGAGTATGCTCATCACGGGCTTTGATGCTCCCATTGAGCAGGTGATGTATTTAGATAATGTGATTAAAGGTCATAATTTACTGCAGGCTATAGCTAGGGTAAACAGGGTTTACAAAAATAAGACTTGCGGTTTTGTCGTAGACTACGTAGGGGTCTTAAAGCATTTAAGGGAATCTCTTTCAATTTACGCCGACGAAGACATAGAAGAAATTGCGCAGGTCGTTAAATATAAGGCCCAAAGCATCGACGAATTAAGATACATCAGTTGTCAAATAGACGATTTCTTTAAAAGGAACAAAATAGAGAACTGGCGCGATGATGTGGATGCATGTATAGATCTTTTGGTTGACGAAGAGACGAGAAACGAATTCATAATGCTCGTGAGGAGATTTAACAAGGCCATGGACGCCGTTCTCCCTGACCCGGAAGGCTTAAAATACGCTGCGGACCTAAAAATTCTTAATTTTATTAAAGAATCGGCCAGGAACAGGTATAGAGATGACAGGCTCAGTATAAGGGACGCCAGTAGAAAGATAAGGGAAATAGTCGAGGAATATCTGGTATCGAAGGGCGTTGATCCTAAAATACCGCCCACACCTCTTTTTGACGATAAGTTTATAGAAAAAATAAAAAAGCAGAGGTCGAGCAAGGCTAAAGCACAAGAGCTGGAATATGCCATTGTGGAACATATCAACACACATTTCGAAGAAGACCCTGAATTCTACGAGAGATTTTCTGATTTATTGAACAGAATTCTTAAAGAGTACAGAGAAAACTGGGAAATCCTTGCCCTTGAACTGGAAAAGATAAGGAAGTCCATGAAAGAGGGAAGAAGCGCTGAAGTGACCTTCGGCTTTGATCCCAGAAAGGAAATGCCCTTCTTCGGACTCCTCAAGCGGGAAATATTTGGCAAAAAACCGATTGAAAAACTGAGCAATAAAGACATAGACTTTTTGGTGGATTTAACAAAAGACGTGATCGAAATCACAAAAAGGGAAACCGAGATCGTTGACTTCTGGGAAAATTATACAAGGCAGAGGCAGTTAAAGTCTTACATCATATCCCGTTTGTTAAGTCGCTTGCGGCCCAACAATAAAACACAACCCCCTGAAATGATGTATATGGCAAGCGAATCGCCTGAACCTTACGTTGCAGGCATTAAGGAAACATTGTTCAAAAAAAGAAATGAAATTGCGCAGAAATTGATCGAGCTTGCTTATCACATTTATGGAGAATAA
>NBDJDPBK_00298	
ATGATGCCCATAGACGTGCAGATCGAGAAAATCATCCGAACGAAAAGGAAGACAATAGCTTTGCAGGTTACGGACGATGCCAAATTGATCGTTAGGGCACCCTTTAACGCCGATAACGAGACAATTATTGAGATCGTCTTAAAACACAGACGTTGGATCGAAGAGAAGAAAAAAGAGATCGAGGCCAGAGACCCAAAACTTTCTCGCAAAGAATTTGTCGACGGGGAAGGGTTTCTTTATCTAGGCAGATACTACAAATTAAACATAGTAGAAGATCAAAGTGAACCATTGAAATTTGAAGGCGCCTTTTATCTTTCAAGGTATGTACTACCGCATGCGCAAGAAATATTCATGCAATGGTATAAAGACAAAGCCTTCGAAAAAATTTCCGAAAGAGTCAATCTCTACGCCAAGAAACGGGGATTTAAATACAACAAAATAAACATAACCAACGCGCAAAAAAGATGGGGCTCCTGTTCTTTTAAGGGAAATTTGAACTTTTCCTGGCGGTTGATAATGGCTCCCTTGCCAGTCCTGGACTACGTCGTCATCCATGAACTCGTTCATCTGGAAGAAAGAAACCATGGAAGATCCTTCTGGGATAAAGTCAAAATGCTTATGCCCGATCATAAAAAACAAAGAGAATGGTTAAAAAGAAAGGGTTATCTTTTGAAGTTATGA
>NBDJDPBK_00299	
ATGAACGTGTGGTTGGTCTTGCTTTTAGGAGGAATTTTGACATACTTGACGAGGTTGTCTTTTATCTTTCTTTTAGGAATCTGGGAAATGCCCTCGTGGATGCAGAGATGTTTGCGGTATGTGCCTCCGGCTGTAATGACAGCTTTGATATTTCCTGAGCTTTTTATACAGTCGGAAAAGTTTTTTGTTTCCTTCGGAAACGTGCGGTTATTTGCGGGCATAGCGGCCATCGTAGCCGCACTTTTGACGAAGAGCATCCTTTTTACCATACTGGCAGGGATTTTTGTCATGATGCTCTTTAATTTCTTGCCGTAA
>NBDJDPBK_00300	
ATGAGCCATAAAAGTGCCTTACTTACTTTTCTGGAAGGGGTTCGCGACGAAGCTCCTTTGCTGCTTGCCGTTATGCCCCTTGGCGTAATCTACGGCATTGTAGCTTTAGAAGCAGGTCTGACTAAGCTTCAGGCTCAGTCCATGTCTTGCATCGTTTTTGGAGGCTCTTCACAGTTTGTGGCGAGTAAATTAATTGCCGAAGCTGTTCCTGGGTCTTTGATCGTGCTTACGGTGGCTGTGGTAAATTTGCGTCATATGCTTTACAGTGCTTCAGTTGCACCCTATGTGCAGAACCTTTCGTTTAGATGGAAGGCATTGTTAGCTTATCTTTTGACAGATGAAGCCTATGCAGTAGTTATAAATTATTATCAAAGACAAGAAGAACACCGCTATAGTCATTGGTATTTTTTGGGTGCTGGCCTTATCTTGTGGGTGACCTGGCAGATGAGCACCGCTGCCGGCATCTTTTTGGGTAAAGTGCTTCCCCCGAGTTGGCCATTGGATTTTTTCCTTCCCCTAACCTTTATAGCCATCGTAGTCCCTTCTTTGAAGGATTATCCAAGCGTCGCTGCTGCTGTTGCTGCGGGAGTTTCATCTTTGATTTTTTATAAACTTCCCTATAGATTAGGTTTAATTGCAGCTTCCTTGGTTGGCATAACGACGGGATTTGCTTCTGAACATTGGAGGAAAAGATAG
>NBDJDPBK_00301	
ATGGAATGTCCGCTTTTAAAAACCTGCAATTTTTTCCAAGATAAGATGGAGAATATGCCAGCAACTGCCGGTATAATGAAGAAGCGCTATTGTCTTAAAGACAACTCAAAGTGTGCCAGATTTATGGTAGCAAGCACTTTGGGCAGGGAAAAAGTTCCTGCTGACTTGTTTCCAAACCAGCACGATAAAGCAGAGAATTTAATAAATAATAATGGCTAA
>NBDJDPBK_00303	
ATGACTGTCATACCTTTCAGGAAAGACGTCTCATGGCAAGAGGCAGTAGATCAATTCATTTACTTCAAGATGGCTGAAGGAAGGGCAGGGCAGACCATTAAAGGTTATAGAGACCACCTGTCGCGCTTTTTCAAATGTTTTCCCGACGCTTTCGATCCTCAAAAGACTAGAAAGTGCGTATTCGAGTTCATGTCAGACCAAATGAAGCCGGCTACTTACAATCCGCGCCACACTTAG
>NBDJDPBK_00304	
ATGGGATTCTTAATTATGTGTGGAGTCTCCTCTTCCCATCCGTATGAGGAAAGGGAAGTTAGAGAGGTGATTGCAGGATTACGTAAAAAATACGGCCAACTGGATAGGAAAGAGCTAAAAAAGCTTAATCCGATTCAGGCCTATGTAGCCTATTATAAGAGGTTCGGATATAGTTATCACGTACTTGCCCAACTGGAATCCGTGTTGCAAGGGAAAAAATCACTGCATACCGAATCCGGCTTATTGCAGGCAATGCTCTTTTCTGAGTTAGAGAGTATGCTCCTTACTGCTGGCCATGATTTGGCCCAATTGCATCTGCCATTGCAATTGAAGGTGGCTACCGGCGCTGAGGTTTATCAATCCGTCTCTGGGAAAGAAGTGAGGACCGTAAGTGGAGATATGATGCTTTGTGATTGCAGTGGCACGATATCAAGTATTTTGAGAGGCCCAGATTACAAAAGCCGTATTATGCTATCTACATCAGACGTCCTTTTCTCAATTTATGCACCACCTGGGATTGATGAAAATTATATCAAAACCGATCTACAGAAATTAGAGAAAAGAATTATAGCTCTTTCCCAATCCTCGAAAACAGAACTGCTTCATGTTTTTTCCACTTAA
>NBDJDPBK_00305	
ATGGAAAAGGTCTTTGATAGTGTATTGAAGACGATAGGAAAGACCCCAATGGTACGGCTTGACCGTCTCAAGGCCGCATGGAAGCTCGAGGGGACGCTTCTCGCTAAGCTAGAAAACCTCAATCCCGGATCAAGTAAAAAAGACCGGATCGCCCTGAGAATGATCGAGGAGGCCGAGTCATCCGGTGAACTTGAGCCAGGGCAACCCGTAGTGGAGCTCACTAGTGGCAACACCGGCACGGGGTTGGCCATAGTCTGCGCCGTCAAGGGCTACCCCTTTATAGCCGTCATGTCCAAGGGCAATTCCATGGAAAGGGCGCGGATGATGAGAGCCTTAGGAGCCGAAGTAATCCTAGTGGACCAAGCGGTGGGATCGCCGCCTGGTCAGGTTTCAGGACAGGACCTTGATCTGGTGGAAGAGCGTACACAGAAGATCGTGCAGAAACTCGGTGCTTTTAGGGCCGACCAGTTCAGGCTGGAAGGAAACATACGTGCCCATGAATACGGTACCGGCGAGGAAATCTGGGAGCAGACTGAAGGTTGCCTCGATGGCTTCGTCGATTTTGTCGGGACAGGCGGGTCTTTTGCGGGGTGTTCGAAGGCTCTGAAGAAGCATAATCCCGAGATCCGTTGTTATCTTCTGGAGCCAACTTCTTGCCCGTGGCTTGCAAAGCGGGAAGTGACCAATCCGAATCACAGGATCCAGGGTGGAGGTTACAGTCGAGACCTCCCTTTCGTCGATCCGTCACTGGTTACGGAATACCTGACGGTAACTGACGAGGAGGCCATTGAGGGGGCCCGGGCGTTGGCTCAGCACGAGGGGATATTTGGGGGATTCTCCACAGGGGCCCACGTTTCTGCGGCTGCAAGGCTCCTGGAGGGTCAAGAAAAGGGAAGCACTCTTGTCTTTCTGGTCTGTGACTCGGGACTCAAGTACGTTAGTACCGACCTGTATCTCTAA
>NBDJDPBK_00308	
ATGTTAGTACCGATAGTGATAGAACAGACGGGTAGAGGCGAGCGGGCTTATGACATATACAGCAGATTACTGAAGGATAGAATTATCTTTCTTGGAGAGGTCATAGAAGAACATCTCGCCAACTTAGTCGTGGCCCAAATGCTGTTTCTAGAAAGCGAAGATCCCGAAAAGGATATCAACCTTTACATAAACAGCCCTGGAGGCTCTGTGACGGCAGGGCTAGGAATATACGACACGATGCAATACATAAAGTGTCCTGTGTCAACTATATGTGTAGGTCAGGCAGCAAGCATGGCTGCCGTACTCTTGGCCGCAGGAACTGAGGGCAAGAGAATAGCTCTCCCTAACTCGAGGATAATGCTTCATCAACCATTAGGGGGAGTGCAGGGACAAGCAACTGATATAGAGATACACGCCAGGGAAATAAAAAATATACGAGACAGGCTCAATCAGATCATTGCAAAGCACACAAATCAAGACATCGAAAAAGTAGCCCGCGACACTGATAGAGACTTTTTCATGTCTGCAGAAGAAGCCCTATCCTATGGAATAGTTGACAAAGTCATAGAAAAACGATAG
>NBDJDPBK_00309	
ATGCCAAAGGGTAGTGACAGAGATCCTAAAAGGAAGGGGCTTCGATGTTCCTTCTGTGGAAAAGATCAGGATGAGGTTGGAAAGATCATAACAGGACCAGGTGTTTGCATTTGCAATGAATGCATTCATTTATGCAATATTATCTTAAATGAAGAAAGAGGAATTTTACACACTATAGATTGCCGTGAGAGAGATGTTTCCAAGACTTTCGTATTGCCAAAACCCGCCGAGATAAAAGCTTATTTGGACCAACATGTCATAGGACAAGAATACGCCAAAAAAGTCATCTCGGTTGCAGTGCATAATCACTATAAACGTATTGTCAAGCACAAAAAAAGCGAAAGCGACGTGGAGGTTCAAAAAAGCAACATTCTCCTGTTGGGGCCAACGGGATGCGGTAAGACTTTATTGGCCCAGACATTGGCTGAAATATTAAATGTACCCTTCGCCATTGCCGATGCTACAACCCTGACTGAAGCGGGTTACGTGGGCGAGGACGTTGAAAACATCTTGGTTAGATTACTGCAAAATTGTGATTACGACGTGGCTTTAGCGGAAAAAGGAATAGTCTACATAGACGAGATCGATAAAATAGCCCGCAAGAGCTATTCGCCCTCGATCACGCGAGACGTATCGGGCGAGGGTGTACAGCAAGGTCTTCTTCGTCTGCTTGAAGGGACTATTTCCAGCGTTCCTCCTAAGGGAGGAAGGAAGCACCCTTACCAAGATTTCATCCAGGTCGATACGTCAAACATCCTCTTCATTTGTGGCGGGGCTTTTGGAGGCATAGAAAACATCATAGCAAGAAGAATCAACAAAAGAGTCATCGGATTTGGCGGCGATATAATAGGCACTAAACAAAAAGCATCGTGGGATATATTAAGGGAAGTGCAGCCCGAGGATCTAATGACGTACGGATTTATCCCGGAATTTATTGGCAGGCTTCCGGTAATTGTTCCGCTGGAAGGTCTTGATGAAGATGCATTGGTGCACATAATAAGAGAGCCTAAAAACTCCTTACTGAAACAGTACAAAGAACTTTTCAGCTACGAGGGAGTGGAATTGGAATTTACGGAAAAAGCTTTGCGGGCCATCGCTCGCCAGGCTCAGAAAAGAAATACTGGTGCAAGAGGTTTAAGGTCGATCATGGAAAAGGTAATGCTCGACATAATGTACGAGTTGCCCAATATATCGAACGAAGTTGCAAAGGTGAGGATCACCGAAAAGTGCGTTTTGGAAGGAGCATCTCCAGTATACATATCGAGAGATGAAGAAGTAGCCTAA
>NBDJDPBK_00310	
ATGCGGGCTGACGATATGCTTATTCCAAAGGAGTACGAACCTAAAGAGATAGAGCAAAAGTGGTATGAATGGTGGCTAAAAAGAGGGCTTTTTCACGCTGAGGTCGACGAAACTAAAAAACCTTTCAGCATGGTCATACCGCCGCCTAACGTAACGGGATCGCTTCACATGGGACATGCGTTAAACAATACCCTGCAGGACATTGTATGTCGCTATAAGCGCATGAAGGGATTCAATGTACTGTGGATTCCCGGAACGGATCATGCAGGCATAGCTACGCAAAACGTTGTAGAGCGAGAATTAGCCAAAGAGGGCATTCAAAGAAAAGATATAACCAGGGATGCCTTCTTAAAGAAGGTTTGGGAGTGGAAACACGAATACGGTGGCAGGATTATTTCGCAGCTAAAGCGGCTGGGGGCCTCTTGCGATTGGACCAGAGAACGCTTTACTATGGACGAGGGTTTGTCTAGGGCTGTCAGGTGTGTGTTTGTACGTTTGTATAAAGAGGGACTCATATACAAAGGCAAGTACATCATTAATTGGTGCCCGCGCTGTCATACGGCTTTATCTGATTTAGAAGTTGAACATGTGTTAACAAAAGGAAAACTTTATTACGTTGCCTATCCCATCGAGGGCGAAGAAGGTTCAGTAGTGGTCGCCACAACACGCCCCGAAACCATATTGGGAGATGTTGCAATAGCAGTAAACCCCGATGACCAAGAAAACACCGGATTAGTAGGCAAAAAAGTAAGGGTCCCTATGACAGACAGAATTGTACCCATAATCGAGGATCAGATGGTCGATCCATCCTTTGGTACAGGATTAGTCAAGATAACTCCGGCCCACGATCCCAACGACTTTTTGGTTAGTGAACGACATGAACTCAAACTTATTCAAGTTATCGATGCAGATGGTCGCATGAACGAAAACGCCGGTCCCTATAAAGGTATGGACAGATTCGAGGCAAGAGAAGCAATCACGAGGGACATAAAGGCCGCCGGGTTGTTGGTAAAAATCGAAGACCACGAACACGCCATCGGACATTGCTACAGGTGCAATACAGTTTTGGAGCCCTTCTTGTCGGAGCAGTGGTTTGTCCGCACCGAACCGTTGGCCAAAAGAGCAATAGAAGTTGTTAAGGAAGGTCAAATTCGCTGGGTACCTGAACAATGGACCAACACTTACTACCAATGGATGGAAAACATCAGGGATTGGTGCATCTCAAGACAGCTTTGGTGGGGACACAGAATTCCTGCTTGGACCTGCGATGAATGCGGTCATGTCACGGTTTCAGAAGAAGATCCAATCTATTGCGAAAAATGCGGTTCAAAAGAAATAAAACAAGACGAAGACGTATTAGACACTTGGTTTTCAAGCGCGTTATGGCCTTTTTCCACCATGGGGTGGCCGGATGATACGCCTGAACTTAGATATTTTTATCCTACATCGCTCCTTGTCACGGGCTTTGACATAATATTCTTCTGGGTAGCCAGAATGATAATGATGGGATTGAAATTCATGGGAGACGTACCATTTAGGGATGTATACATACACGCCTTGGTACGTGACGAAAAGGGGCAAAAGATGAGCAAATCCAAGGGCAACGTAATAGATCCCTTGGACGTCATAAACGAATATGGAGCTGACTCGCTCAGATTTACCTTGTCTTCGCTAACAGTTCAGGGACGTGACATCATCTTAAGCGCCCAAAAAATAGAATCCTGCAGGCATTTCATGAACAAGATCTGGAACGCAGCGCGCTTTGCCTTAATGAACTTAGAGGGTTTCGAGGGAAGCGGAAGGATAGCGCATAAAAGCGATCTCAGACTCCACGACAAATGGATCCTCATGCGCGCCAACCAAGTCACCAAGGAGGTCACTGATTTTCTTGAGGGCTACTTTTTCGGCGAAGCGAGCAGATTGCTTTATGACTTCGTATGGGGAGAACTCTGCGATTGGTACATCGAGATGGCAAAGCCCGCGTTAAAGGAAGAAGAAGGCAGCGACAGAAAGGTTGCCTCGCAAGAAATACTTTATTACGTCTTCAGGAAAGTTCTTCTGCTCCTTCATCCCTTTATTCCCTTTGTAACCGAGGAATTATGGCACATATTCGGCTTTAGCTCAAATTCCATAGAAGAAGAGTCGTGGCCATCAGTGGAAGAAATGTTCGATGAGACTACAACAGCACTACTTGCCAAGGAGATGTACATAGTTCAAGAAACCATTCGGTCGGCTAGAAACTTAAGGGCGGAAGCCAACGTAGCTCCTCAGGTTGTAGTGCCTCATTTGGCTTTTGATCCCACCGATGAGACAGCCGCTAAGGTGATCGCCGAAAATGAAGACATGATAAAACTCATGTCGAAGGTTGGCCAAATTAGCTTTGTCTCAAGAAGGCCGGGGGGCTCCTTGGTTTCAGTGCTACCTTGGGGCAATGTCTACTTGATAGTAGGCGATATCATAGATATACCTTCTGAGATCGAAAGACTGAAGAAGGAAAAAGAAGAGTTGGCATTAGAGGAACAAAGAAGCTTGTCGAAGCTATCCAATGAATCTTTCTTGCAAAAAGCTCCCAAAGAGGTGGTGGAAAAAGAGAAGGAACGCCTGAAGAAAGCAAGGGAACGCATTGAGAGGATTGATGAAAACATTACTTCGCTTAAAGAAAGTTAA
>NBDJDPBK_00311	
ATGGTCGATAAAGATATTGTGAAAGCCTTTGATCTCTTGGAGCAGGACATTTTAAACGAATCAAGCCCGGGCATTCGCCCGGGCTTGTCACGGATAGCAAAGTGTTTGAATTCGCTTGGCAATCCACAAAGAAATTTTAAAGCAATTCATGTATTGGGCACCAATGGGAAGGGCTCGACAGCATCGACGCTTGCAAGCATTTTAACCAGTTCAGGTTTAAAGACAGCATTATATACCAGTCCTCATTTAATACATATGGGCGAGCGCCTACGCATTAACGGATCTGTCTTGAGCCCACAAAAGTGGTGTGATGCTTGGCATAAAGTCAGGGAATCGTTGCAAGTCAATTCTACAACAGAAACACGCCCAACAGCATTCGAACTCATGACTGCCATTAGTTTTTTGATCATGGCGAATGAAAACGTAGACGTCGCAGTTGTTGAAGCAGGCATGGGTGGAAGACTTGATGCTACAAATCTATTGGGTAATGTGATATTGTCCGTTTTTACATCGATTTCCCTTGATCACACAAACTTTCTAGGCGATACGCTCTCACAAATAGCTAGCGAGAAGTTTGCCGCTATAAGACCCAAAATCAAGGCACTTTATGTTGGCGGCCAAGCAAATGGCATAGAAGACATATTCGTCGCTCGTTGCAAAAAGATAATGTCTGAGGGTCACTTATTTTCGCGAGAGTGTGTTGTAAGACCATGGCATATTTCTATAGACGGTGTGGTATACGATCTGTGGACTTCTCGTGGACATTATTTCGATGCCTTGGAAACAAGATTAGCAGGTGCTTACCAAATTCGTAACACCGCGATAGCAGCTTTTGGTGCAGTTCTTTTAATGGAAACCTTTCCAATGATATCGCACAAATCCATAAGGGAGGGTTTACTATCAGCTTCTTGGGCAGGCCGATTCGAAGTCCTGAGGCTCAATGGGGGTAAAATACTTATATTAGACGGGGCGCACAATCCTGAAGGAATGGAAGCACTGGCTACTTCACTAAAACTGGCACTGCCAGCCAACGAAACTTTTGCAATCATTATGGCCATGATGAAGGACAAGAACGTCGAAGGAGCTTTAAGGAAATTAGCAGATTTGCCGATTCGAAAGTTTATATGCACCGAGGTGCCCAATCTCGAAAGAAGCATGACTTCGAAAACCTTGGCAGCCATCGCAAAGGACATCTTTCCCAACTCATCAGTTCAAATAGAACCCGAAATAGAAAATATCTTAACCAAAACACTGTATGATAACCAATGTAAATACATAGTGATATGCGGCAGCCTTTACCTATTGGGAGCAATAAAAAAAATGATATATTTGAATGAAGATTTTCTTTCTTGCGTAAGGCCAAAAACATGA
>NBDJDPBK_00312	
ATGAATCCATTGCGTGTGGGTGTCATTGGGGTGGGTCATTTGGGCTATCACCACGCAAGGATATACACCGAGCTTTTGGAGACCAAGCTGGTGGGCGTGATGGACATCGATGAGGAAAGGGCTGCTTCCGTGGGAGAGACTCTTCAAGTGCCATATTATGGTAATTTAGACCAATTTTTAATGAAGGCCCGTCCCGATGCCTTGAGCATAGTCGTACCTACCGTGGCACATTACGAGGTGGCAAAAAAGGTTATGGAAAAAAATATCCACGTGCTCATAGAAAAGCCGGTCACCAAGACAGTGAATGAAGCCGAAGATCTCCTCAAGATTGCCGCCAAAAGAAACCTGGTGCTTCAGGTAGGACATATAGAACGTTTTAATAGCGCCGTACAATATGTGAGGGGTATCTGTAAACCACCTTTTTATATTCAAACAAGGAGGTTGGGCCCTTTTTCCTCTAGAGTTGCCGACGTTGGCGTAGTTTTGGACTTGATGATTCATGATATTGACATTATTTTGTCTCTGGTGGGTTCCGAAATAAGCGAGATTTCGGCATATGGGCGCTCTATATATACTGAACATGAAGATATCGCTTCTGCCCATCTTACCTTTAAGAACGGCACTATTTCCCATATATTGGTGAGCAGGGTTTCCGAAAAGAGACTTAGAACGCTTGAAATCATGGAAAAAGAGCGATACATAACTCTTGATTACGAGAGTCAAGACGTGTCCATACACAGATGTATTAGAGACAACGGAATGGGATTGATGGAAGTAATAGAACATCCTGTATTTCCGAAACACGAACCGCTTAAAATGGAGTTGCAACATTTTATATCCTGCGTTAGAGAGGGAAGGCAACCGATGGTCGGCATAGCTGATGGCAAAAGAGCCTTGGAGGTGGCCATTGAGGTTTTAAGACAGATACATAATAATCAGATACATAATAATATGGTAAGCCAACAAAAAAGCATCAAAACATCGCACTAA
>NBDJDPBK_00313	
TTGACGAAAAGAAAAAGGTGGCAACAAAACAGCCTTGCTCGTCAAATCGTCATTTTATTGATAGTTGTCATAGCTGCTCTATCGGTTGTGATTATTGCATGTACGTATTCTAGGCCTGACAGGGTTTTTATGGAAAATATAATTTTAAAACTCATATATGAGAAACACTCAAAGGGACTTCATTAA
>NBDJDPBK_00314	
ATGGGTGTTTTATTTGCGAGTGCTTCTGGGCTTCATGCTTGCTGCTTCAGTGGTTCTGGGATTTTATGCCTTCGCTGGGATAAGCATACTGAACTGAACTTAAACCAAATTCAGCTAGGTTCAGCTATGACGTGGGGTGATATAATGCGAATTGCCATTATTTTACTTATTTTGCTTTTTAATATATTATCATGTGCAGATGCTAGTGTAACCTACACTTTGCCGGAGGTCAACAAGATAGAAGCCGAAAAACATATGGTAGCTGCAAGGCGATATTTTTTAAGCGGAGATTATCTCAATTGCATTGAAGAATTAAGTGCAGCCCAACGAGAAAATATTTATCTGGTAGGCGTGTATCTTTTAAGATCTTTATGCGAAAGGCGTCTGGGCATGTGGGATAAATCGTTAACATCTATACACTATTATTTGGAAGTTGAAAGCGCAGACGTACGTGCCAGGTTAATTGAAGATCAAATTGAAAAAGAAAAGAGTTTTTTAAAGAATGTATTGTCAGGTAAAATCGAAGTCGATTCGATTCAGGCATATAAACAACCTTTCTCATTATTCTACAATCTTCCCTTGGGTTCAAAGCCGAAGACAAAAGCCCTAGGAAAAGCAAGCTCTTTCGAAGGTAGGTTGTGGATCTCTGATACGGAAGGCAATAAAGTTTTTATGATCGAAAGAAACAAAAAACCGGTCCCATTTGACATTGACAATCCCGTTTCAGTAGTGCCCTTGGATTTTGACGAGGCGATTATCGTAACCAAGGAAGGGCAGATATATAAAGTCAATGTGAGTGAAAACAACAAAAACCTCGAACACATGCACGTTAAAAAGGTGGCAAGCCTTCCTATAATTGCCTCGGATGCTGTTGTCATAGGCGAAAAATTTATACTTGTGGGCGACGTAAAAGAAGGCAAATTAACGTGTGTCGATCTTGAAGATGGAAATATTTCATATACTTGGACGCCAACGGATGAAGGACGTTTTGAGCCACTGGCTTTGTCTTATGGCGGCTACTTGGTAGCCATTGCGGATAGGGGATCCAACTCTGTAATCTTCATGGATCCTTGGGCTAAGGAAGTCGTTTTTAAAGAGCAAGTAGAACTTTTAAGAGATGTAGAATGGATTTCACCAATAGATTACGTCGTCTTGAGCGAGGATGGATCACTATACATAGGAAACATCTTAAAAGATTCGCTAAAAAAACCTATCGAAGAAAAACTCGAAAACTGCTGGTGTTTAGCAAGGTATGAAGATAAAATTATAGCGCTTGATACGGCTTTGAAAAACACCTTTTTGATCGAGCAAGTTTTAAAATTAGAAAATCTCATCGCCTTTGCTAACTTATATATGTTGGAAAAAGGGCCCGATCTCGGTTTTTTACGCTTAAAGGCCAATTTAAATATTCCCGCAATTTCTAATTATGAGCAAAAGACCCCTTCCCTTATAGTGGGTTTTGGCGAAAACTTCCTCCCAAGCAAATGGGAACGAAAAACTTATATGAACCAAAAGCCAGTCCTTGAGATTGCTTTGGCAGATAACTACGAAATTTTTTTAAGGAAAATCTATACCGTTGGCAACGTGTGGCCTTCCAGACTTGTGATGAAACAAGGACCCCATCTTTCTGGAATAACTGACGATTTTGTGCTAATGTTGGCAGGGTTAAGTCTCAGAGAAGGCATAGCCATTGATTTGCACATGAAAGACGGACCATTGCCATTGAGTTTGACAATGCTTTCGTACATATCGGGAGGAAAAATTAAGTTCTCCTCGTCACATCAAAGCGATGACTCTAAGTCAATGGGACTTGAAGGGGAAGTTTTTGTAAGCCTCCCCGAAAAGAGCATTTTGCTCAAAGCGGTTGTTTTTGAGCCGCTTTTGGCCGTTTTCGGGAATATAAACGGCATCCCCTTCCGAGACTGGATCCCCATGGATTTTTTATTCAACTACTAA
>NBDJDPBK_00315	
ATGAACTTTCTTGTAAGAAAAGCGTTAGATGGAGATCATCGTGCAATAGCAAGGTTAATTTCATTGGTTGAGAACGAGTCATCCTTTGCGAGTCAGATAATGAAGGAGCTATATGCGTACACTGGGAATGCCCACATTATAGGGATAACGGGAAGCCCGGGAGCCGGAAAAAGCACTCTTTTAGATAAGTTAATTAGCAGTTTCAAAAAACTTGGCAAAAAAATAGGCGTCATAGCCGTAGACCCAACAAGCCCTTTCAGTGGTGGTGCAATTTTGGGCGATAGACTCAGGATGCAAAGTCATGCATTGGATCCAGACGTATTCATAAGAAGCATGGGTACCCGGGGATCCCTTGGAGGGCTGAGCAGGGCCGCATACGAAGCTGCTATGATATTAGACGCCTGTGGCAAGGATGTAATATTTATCGAAACAGTGGGCGTAGGCCAGTCTGAAGTGGACATAGTGAAAATTGCCGATACTGTTTGTTTACTCCTCGTTCCCGGCATGGGCGATGATGTTCAGATAATGAAGGCGGGTATAATGGAGATAGCTGATGTATTCGTCATTAACAAGGCAGATCGCGAGGGTGCCGATAGACTAGTTGCTGAAGTCAACGTTATGCTAGATCTCTGCGGGAGCATGGCGTGGAGGCCCCCGGTAATTGAAACCATCGCCGAGAGCGGCGAAGGGATAGAAGAACTTTCTAAGGCTTTGTTGGACCATAAAAAATACTTATCTGAAAGTGCCGAAGGCAAAAAGAGGTTCACAACAAGAATAAAGATGGAAGTCGAAGAAATTTTAAAGCGAGAGATAGCAAAGATAGTGGAAGAAAAGTGGAAAGAATGCTGCGATGAGGATTTGATAGATGCACTATCTGCCCGAAGGATCGACCCTTACACGGTAGCTGGCAAAATTCTGAGCGATATATTTTCGAGGGGGTAG
>NBDJDPBK_00316	
GTGAAGGCCGTTCTTGGAGCTGATCATGCCGGCTGCGTTTTAAAAAATGCAGCCAAACAATACCTAATTCAAAAGCAAATAGAAGTATTGGATTTGGGGACCGATTCCGATAAAGAACCTGTTGATTATCCTGATATCGGAATAAAGGCGGCGAAGATGGTAGCCAACGGAGAGTGTGACCGCGGCATTCTGTCATGTGGCACCGGCATAGGAATGTCGATTGCAGCAAACAAGGTTCGCGGTGCATATGCCGCTCTTTGTACCAACACTTACATGGCGAAGATGAGTCGACTCCACAACAATGCCAATATCTTGGTATTGGGAGGCAGAGTCATGAATATCGGCGAGGCTTTACAGATTATAGATGTTTGGTTTGAAACGCCCTTTAAAGGAGGCAGGCATTCTAGGCGCATTGAAAAGATACAAGCACATGAAGATAAGGTTTTCTTAAGCAATATAAATAATTCAAATGGACGGGTGGTAATCATAGATCATCCCCTGGTACAACACAAACTGGGGATTATACGAAACGTTGAAACCAGCGTCAAGGAATTCAGAGAGCTAGTAGAAGAAATTGCCGGATTAATGGTGTATGAGATAACCAGACATCTACCCGTAGAGAAAATTGAGGTAGAAACGCCGTTGGCAAAGGCACATGCCAAGACTATTGCTGGTAAGAAGTTGGCAGTTATTCCCCTCCTGCGAGCAGGACTTGGAATGATTCAAGGTATACTAAAACTTATCCCCAATGCCAAGGTAGGACACATAGGAGTTTACAGAGACGCAGTAACGCTACAGCCTGTTGAATATTACTGCAAATTGCCCGGAGACATAGAAGAAAGGGATATTTTCATCGTCGATCCAATGCTCGCCACGGGAGGTTCCTCTACTTTGGCTATAGATTTGATAAAAAGACGAGGTGGAAAGAAAATTACTTTGGTATGCTTGTTAGCTGCTCCCGAAGGGCTAAAAAGAGTGCAGGATACACACCCTGACGTCGACATTTACATGGCCGCGCTAGATGACCATCTGGACGAACATGGCTACATAGTGCCCGGATTGGGAGATGCCGGCGATCGACTATTTGGAACTAAATGA
>NBDJDPBK_00317	
ATGCCGGCGATCGACTATTTGGAACTAAATGACAAGATCATGATCGAGATGGGAATCTCAATGCTTTTTGCTTTCATATGGGGATGGGCGGCGACAAAGATCGCCGTACCAATTTCTATACGATATGACATTATCGACATGCCCGAAAAAAGAAAGCTCCATAGCGAGGCTACCCCTAGAGGAGGGGGTATAGTGCTTTGGAGCGGATTGCTTTTATTTATCCTTTTATGTCACGGTCGTATCGACGTCAATCTTACGCTCTTTGCGTGGTGCGCAAGTGCAATATTTATGGTTGGATATTTGGACGACATGAAAAGTTTGTCACCAATCTTGAGGCTCACCTTGCATTTGCTTGCCTCAACTATAGTTTTGATCCCCTTGTATAAAAACGGAAACCTGCCCCCTTGGGGTTGGCTTGTTGCATCGATATGGATAGCTGCCATGATAAGCGCTTATAATATGATCGACGGCATGAATGGCTTGGCACTTTGCATTTTCGCCATAAGTTCATGTATCTTTCTTTATACTTTTAAAAGCATCTTTTGGGCTTTTGGGATTGGAATTACACTTGGCATATTACCGTGGAATTACCCGAAGGCGAAGACATTTCTGGGAGACGGTGGAAGCACGTTACTCGGATTTACTCACTCTTGCTTGCTCTTGTATTGTCTTTTTGAATCCAATGCTTTGACAAAATCTTTCATTTCCTTTTGTGTATTTTTAGCTTTAGCAGGTGGGATCCCATTTTTAGATATGTCTTTTGCCGTACTCCGTAGGATCGCAAAGGGTATTTCCCCATTTTCTCCAGACAAAGAACACATACATCATCGCCTTGTTCGAAGAGGTTTATATCCTTTTATGGTGTTGGTTTTTATGGTGTCTTTTCATGCGATATTGATTACTCTGAGTTTGAAGATTTTTTAA
>NBDJDPBK_00318	
ATGTCAACGATTTGTTGTATAATAGGCACTCGTCCCGAAGCTATAAAAATGGCTCCGGTGATACTAAAGTTAAAGGAGCGAGGACTGCCCTGTTTCGTGTTGGCCACTGGCCAGCATACCGACCTTTTAACCCAGGCATTAAAAACTTTTAACATAACCCCTGATTGCAACCTTTCTATCATGAAGAAAAAACAAAGCCTGGACTATATCACGTCTGCTGTATTGACAAAGGTGGGATGTGTACTGGATGAAATAAAACCCGAAATCGTGCTGGTGCATGGAGATACCACTACTACATTCGCATCGGCCTTAGCTTCTTTTTACAGGAAAATTAAAGTGGGTCATGTAGAAGCGGGGCTTAGAAGTGGTAATCTGTACCTTCCCTTCCCCGAGGAGGCCAACAGGGTTATGGTCGATAAACTTGCTACCTTTTGGTTTGCTCCTACTGAAATGGCAAAAAGCAACCTCATACAAGAAGGCTGCGACCCAACAAGGATTTGGGTAACCGGTAACACCGTGGTAGACGCCTTAATGATGGTCAAAAAACTGAACAAGGATCCCGAATTTTTAAAGGAGAAATTGCCCCTTGACGTTCCGCTCTTGCTAGTAACGGTTCACAGAAGGGAATCTTGGGGCAAGCCTCTTGAAGCCGTCTGCAAGGCTATAATGGAAATAGTGAAGCTTATCCCCGACCTTTGGGTTATAATACCCATGCACAAAAATCCACTCGTCAGAGAAACTTGGCAAGAACATTTGAGCTACCATCCCAGGGTCATTTTGTGCGATGCCTTAGAGTATGATGATTTCGTCTGGGTTATGGATAAAAGCACCCTGATATTGACCGATAGCGGCGGTATTCAAGAAGAGGCTACCACTTTAAAAAAACCAGTTTTAATTTTAAGAGATGTCACCGAAAGGCCAGAGGCCTTAAGTGCAGGAACCGCTTTGCTCGCCGGAAGGCAACCGTCAAACATCGTCGAGCTTGCACTTAAGATCCTGCAGGATGACGAATTCAAAACAGAGCTTTTGTCCAAGGCAGCTTTTCCCTTCGGCGAGGGAAAAGCTGCTGATATCATCGTCGATATATTAAGTGAACATATAAAGGCAAACAAGCCTTGTTCTAGGGAGTGA
>NBDJDPBK_00319	
ATGAAAGCAGGCTTAGAGTCTGGTCTTATAACGATAAAAGGGGGAAGACCTTTAAAGGGAGAGGTGATAGCTCAGGGGTCAAAAAATGCTACACTGCCCATTATGGCTGCTTCTCTTCTTTTGTACAACGGAAAGATTAGCCTCCGTAACGTACCAAAACTGTTAGATGTACATACCATGAGTGAGCTTCTCATGTGTTTAGGTGCCAAAGTCGATCGTGATGATCACACCATGACCATTGAGATACAAGACGAGCTTGCTTGGGAGATGCCTCCTTCGCTCGTAAGAAAGATGAGAGCCTCCTCCTTGGTATTGGGCCCGCTTCTTGCCCGTTGCGGCAAAGTAATATTGCCGCTTCCAGGGGGCTGTGCCATTGGCAGCAGGCCCATGGATCTTCACTTTAAAGGTCTTTCCAAGATGGGAGCTCAAATAACACTGGACAAAGGTGCTGTAATAGCGAAGGCAAACAAACTTGTGGGAACTAGAATTTATCTGGACTTCCCATCTGTAGGAGCGACCGAAAACCTACTCATGGCGGCCGCATTAGCCGATGGTGAAACTCTGATTGAAAATGCTGCCAGGGAACCAGAAATAGACAACTTAGTCAGAGCTCTTAGAAAAATGGGAGCTGTTATAGAGGGAGAAGGAACAGGTATATTGCGCATCAAAGGCAAAAAAGAATTGAATCCTGCCTCTATAACCATAATACCAGATCGCATCGAGGCTGCCACATATCTTTTGGCTGGCGTGATAACGCATGGTGATGTTGCAATCAGGGGAGTAATACCTGAACACCTAAACGCACTGCTAGCTAAGCTAGACGAGGCTGGCATTGAAGTAATAAATAACGGAAATGTCCTGCGCGTGCTTAACCCTGGACGACCTAATGGCATAACCCTTAAGACCATGCCTTATCCCGGTTTTTCCACGGATTTACAGCCGCAGATGATGGCGCTTCTTTCCCTTGCAGATGGGACAAGCATAATACATGAAACCATATTTGAAGCTCGCTTCCTGCACGCAAGTGAGCTTCAAAAGATGGGCGCTCAAATTGAACTTCAGGGCAATACCGCGATAGTCCATGGTCAAGAAAATTTGATCGGGGCCGAGGTCTACGCTACAGACTTACGAGGAGGCGCTGCCCTTGTTTTGGCAGGCTTAGCGGCGGAGGGCGAAACTATTATTTACAATGTCGAACATCTCAAAAGAGGTTACGAAAATATGGTCGAGAAATTAACCCTTATAGGCGCACAGATTGACGAAAGAGCAGCAGAAGTCACGAAGGAAGATATATAA
>NBDJDPBK_00320	
ATGTGGATAGATACTTTCATTCGTAAGTCAATAATGAACGTTGAGCCTTATAAACCGGGAAAATCAATAGGTGAGCTAAAGAGAGAATTGGGTTTGACTCATGTAGTTAGACTCTGTTCCAATGAAAACCCTTGGCCTCTTCCCAGTAGCGTCATTGAAGCCATAGAAGAAGCATCCTGTGAGGTTAACCGCTATCCCGATGCCGAAGCTTACTCGCTAAGAAAGGCTATCGCGAAGAAATTAGGAGTTTCTATACAAGAGGTGATTGTTGGAACTGGCACCGAAGGAGTAACTTTTGCGCTTTTTCAGGCGTTGCTCGAAGAAGACGACGAGGTCGTGATCGCAAAGCCAAGTTACACGCTTTATAAACTAGCCGCATTAGCTCGTGGAAGTACTTGCATAGAAGTTCCCGTGGATCAAGACTTGAGGATAAGCGTAACTGACCTAATGGATGCCTGTACCAGCAAAACTAAACTGCTAATTTTATGCGACCCAAACAATCCAACGGGACTTTTCCTACCACGCTACGATCTCATGACACTTTCGGCTTTCTTAAATAAACATAACATTTTATTAGTCGTCGATGAAGCCTATGCAGAATTTGTGACTGATCCTGAATATCTTTGTGGAATAGAACTGTTTCATCAGATTGGCAATGTTTTGATATTGCGGACATTCTCTAAGATATATGGACTAGCTGGTTTAAGAGTAGGGTATGGTATCGTTCCAAAGCCCATTACAGAGGCATACGCCAAGGTGAGAAGAGTATTCGATGTTAACTCAATAGCACAAGCAGCGGCTATTGCCGCTTTAAAAGAAGATGACTATATCGAGGAAATCAGAGACAAAACATTACTCGAGAAGGAAAAGGTTACTAGAGCTCTTATTAATATGGGGGCAAAGGTAAGGGAAACTGTTACCAACTTTATTTTAATAAAGGTGGATGATGAACGTAAGATGTATGAGGCGTTACTGAGAGAAGGAATAATAGTGCGCCCCGCAAGCGACTTAGGCTTAGATGGTTACCTGAGAGTATCCATCGGGTTGCCCGAAGAAAACGAGCAGTTCGTAGGTATTTTTAGAAAGTTGATGATGCGACTTGACAACTGA
>NBDJDPBK_00321	
TTGACAACTGACTTTAAGGTCATTGCCTTCGTAGGTCCCGCAGGCACTGGCAAAAGCCAGAGGACACACTTTATAGCAAGGCAATTTGGGGCAAATTACATCATAGACGATGGTCTTTTAATCAAAGATGGGAAGATCGTTTGCGGAAAGAGCGCTAAGACCGAACAAAATCAGGTAAGGGCCATCAGAAGGGCCCTTTTTGAGTTTCCAGATCACAGAATCCAAGTTAAAAAAGTTCTTGAAAAAGCGGCACCTTGCACGATCTTGGTGGTTGCAACCTCTACGGATATGGCCCTTAAAATATGCAAGCGACTATCGCTTCCGGAGCCTGAACGATATATTTATATAGAAGAAGTTGCCACGCGAGAAGAAATAGAACAAGCTCTGAGGGAACGTCACGTTAAAAAACAACATGTCATACCAGTGGCTTACGTGCAAGTTAGGCGCAATTTCGCCGGCAAAGTTGTAGGTCGCCTTAAAACGTTTTGGTCTGCTTATGTGCGGGGTGGAGCAGATGAAGCAGAAAAGACGATTGTAAGGCCACCATTTAGCTATTACGGCGAAGTTGAGATAGGCCCTTATGCCATCGAGCAAATCGCCAGGCACGTAGCTTCTCTGGACTCTCAAGTGGTTGAAGTCAAAAGCGTCAGGGTAAAGACCGAAGATGAGGGGATGGTCTCGATTAGCGTCTCGCTGACCGTGAGAACAGGTAGATATACCTTTCTAGAAGTAGGTGCTAAGGTTCAACGAAGGATTTTTATCGTCTTGCCTCTTTTGACCGGCTTGGACATGGGCGAAATAAACGTGCTGATCGAGGGATGGAGGGAAAATGATGGCTAA
>NBDJDPBK_00322	
ATGGCTAAAATACTTCATTTTTTAACTGAAAATGAGATAGCTAAAAAAATAGATGAGACGTGGGAGACGCTAGAAGAAAAGGTTAAAGGGTGCGAGAAATGTCCCCTTTGCAAAAGCAGGACGCAAAGTGTCTTCGGAGAAGGTGCAAAAAAGACCGAACTTATGTTCGTTGGAGAGGGTCCTGGTGCCGATGAAGACATGCAAGGGCTACCTTTTGTAGGACGCGCAGGTCAATTGTTAAGCCAAATCCTAACCGCTGCGGGCATTGAAAGAGAAGAGGTATACATAACAAACGTAATAAAGTGTAGGCCACCCCAGAATAGAGTTCCTTCGGTGGAGGAATGCTCTGCCTGCAACGATTATTTGTTTGCTCAAATTTCACTTGTCCAACCCAAAATTTTGGTCACCTTGGGAAATACGCCAACCAAGTGGTTGCTCAAAACTACCCACGAAGGGATCACACAGCTAAGGGGTAAGTGGTTTGATTGGTATGGAATTAAACTTATGCCCATGTTTCACCCAAGTTACTTGCTCAGAAACCAATCGCGAAAGGTCGGAAGCCCCAGACATTTGACCTGGCAGGACATACAGGAGGTAAAGGCTCAGTGGGACAAAGTAAGGAGAATAAGGGAGAAGTAG
>NBDJDPBK_00323	
GTGGGACAAAGTAAGGAGAATAAGGGAGAAGTAGTGCCCGCTCACGTTGCCATCATCATGGATGGCAACGGAAGATGGGCGAGACAAAAACGACTGCCCAGGATAATCGGGCATTACGCAGGCGTTAAAGCTGTGGAAAAGACCGTAATTGCGGCGCTCGAGTTGGGCGTAAAACACATCTCACTTTTTGCCTTTTCCACCGAAAACTGGAAACGTCCGAAAGGCGAGATTTATGGGCTATTTGGTCTATTTCGATATTTCATAAGGTGTAAAATTAAAAAACTTAAAGAGGAAAATATACGTCTGCGCTTTTCAGGACGCATAGACTTTTTGCCGGACGACTTAAAAGATCTAGTTAAATGGGCAGAAGGCGAAACAAAGGAAGGAAATAGACTGGATCTTGTAGTATGTCTAAATTATGGAGGTAGGCAAGAAATAATAGATGCCGTTAACAGAATTTTGGAGGCAAGTCCAAAGGATAACGACAAAGCAAAGGGGATAAATGAGGAGGATTTTAGAGGCTATCTTTATCTTCCTGATTTACCTGATCCAGACTTAATCATCAGGACCAGTGGAGAAAAGAGGCTAAGCAACTTTTGGCTTTGGCAATCCTCTTACAGTGAGCTATACTTCACCGATGTCCTTTGGCCTGATTTTAATGAAGAGGAGTTACGCAAAGCCATCGAGGAATATCAGAGTAGAGAAAGACGATACGGAGGGATTTGA
>NBDJDPBK_00324	
ATGAGCGAACTGCAAATTCGCACAATTAGTGGCGCCATCATAGTAATTTGCATACTTGGCGGAGTTTACATGGGTGATCGTCTCTGGTTTATTTTATCTTCAATCATAGCTCTGGCATCCCTGTGGGAATACTACAACCTCTTTTCCCGTTTTAGCCACGTATCAAAGGGTGTCGGTCTGATAGTGGGCGCAGTGATAATCTACCTGGCTTTCAGGGGACAATCCTTTTTGACCATAACCGTCTTGTTAGTTTTACAATCTTATGTTACTTTAGCTATTGAAATATTCAGGAGAACATCACATGGTAAGAGTTCCGCTTTGTTAAACATGAGCGGTATATCAAGCGGGCTCATATTTATAGTATTCCCATGGTCGTTTTTGGTAATACTGAGACAAAGACCCTTCGGCGGAAAGTTGTTACTTTCCCTATTCCTTTGTACTTGGAGTTGTGACGTGCTTGCCTATTTGATCGGAAGGAAGTTCGGCAAAACCCCCTTCGCGCGCAATATCAGCCCCAAAAAGACTTTGGAGGGTTTTGCAGGCGGCCTTGTGGGAAGTCTCTTTTGTGCCGTGATTCTTTCGTTTTGCCTAAAAATACCGCCACTTCCATGGATATTGATGGGTGCTTTGGTCGGAGTTGGCGGCCAAATAGGTGATTTATACGAGTCTTTATTTAAAAGGGAAGTGGGCGTAAAAAACAGTGGCACTCTAATCCCTGGACATGGAGGATTCTTGGATAGGTTCGACAGCATACTCATTAACTCTACGCTGATATTTTTGGTTTTTGAGGTGATATTGAGTTGA
>NBDJDPBK_00325	
TTGAACAAAAAGAGATTAGCCATCATTGGAGCCACTGGATCTATTGGAAGAGCTGCCCTTGACATATGCAGGACGTTTCCGGAGATTTTCAAGGTCATGGCGTTGGCAGTCAAATCAAACTTAAAGGGACTAAAAAAACTAGAAGAGGAATTTCATCCGGAATTGTTGGTCGTTTTCGACAAATCCGCTGCATCAAGCTACATCCCCTTTTACGAGGACGTAAAGGTTTTAGCAGGGCAAGAAGGATTAATGCAGCTGGTTCAAGAAGAACTTGACCATATTGCATTTGCATCTTCCGGAACCGAAGCTATATTTGCCTTGGCAGCGGCGCTTAAAAAAGGAATCGAGGTCTCTTTGGCCAATAAAGAAAGTTTGATAGTTGGCGGACCTTGGATAATGAAAATGACTAGCTTTCCCGATCAGATCCGCCCTATTGACAGTGAACACAGTGCGATTTGGCAGTGTCTTTTGGGCGAAGAAAGAAATGAAATCGAAGAAATTATCCTAACGGCATCGGGTGGGCCCTTTTTACATTCGAGTTATGAAGAAATGAAAAACACATCTCCTAAAAATGCATTAAAACATCCCACCTGGAGCATGGGGGCCAAAATCACCGTCGATAGCGCTACCTTACTTAATAAGGGATTCGAAATCATTGAGGCCTGTTATCTTTTTTCTATGCCACTTGAAAAGGTAAAAGCCATAATTCAGCCTACCTCATTGATTCACGGTTGCGTGCGATTTTGCGATGGCAGTACAAAATTACTTTTGAGCAAACCGGATATGAGAATCCCTATATCCTTTGCCTTGTCCTATCCTAAGCGCCTGAAGATGGGCCCTGCCTTTTATCATCCGCGAATTACCAAGTGTGACTTGGATTTTTTGGAAATAGACGAAAGTAAATTCCCCTGCTACACTTTGGCAAGGAAAGCCTTACAAATGGGCAATGCCTATCCGCCAATTGTAGTAGGTGCAGACGAAATTGCGGTGGAAGCCTTTTTGACAGGGAAGATATCTATAGTAGATATTTCCCCCCTATTGGAAAAGACGCTTTTATCTTACAATGGACCGTCGGATATAAACAGCTTAGAAGAAGCTATTTCTCTCGTGGATTTCGGTCGTTGCGAAGCAAGAAAACTGTGCCGCCTCTTTAGTGAAAGGAGATAG
>NBDJDPBK_00326	
ATGTTTGCCTTAGTTTCTTTCATAATAGTAATAGGAGTATGCGTTGTTTCCCACGAGTTTGGTCACTTTCTTTCAGCAAAATTATTAGGTGTTCAAGTGCTCGAGTTCGCCTTTGGCATGGGACCGGCCATATTCAAAAAAAGAGGGAAAGAGACGCTCTGGTCCATCAGAATCTTTCCAATAGGAGGTTTCGTCAGGCTAGCCGGCATGGGCGAAGCCCTGGACGACGAAATCGAGGATCCTCAAAGGAGCTTTAACGCTCAAAGCGCGTGGCGCAGGTGGTTTATACTGGCCGCCGGCTCCATAACCAACGTCGTGCTAGCCATAATAATTGCCACCTTTTTTTTGTGGGGACATGGCGTGCTCGATATGGAACATGCAAGGATTGGCGAACTTATGCCAGGCTACCCTGCTGAATCTCTGGGTCTTCGTCCTGGTGACGTAATTTCATCAGTAAACGATAAAAAAGTAACAACATGGCTTGAGATGGCTTCTACTTTAAGAACTTATGCTGACAAGCCCCTGACGATTGTCGTAGAGCGCCCAGATGTAGGGCAGCTGGTATTTGAAGACGTAACCCTTAAACTGGACCCCACCACAGGTACCTATATTTTGGGCATCAGACCCGCACAGATCAGATACGAAGGTTTTTCTGCTTTCAAGTATTCATTAAAATATCTATGGGAAATGACCAAAAACATATTTAGTTCACTTGTCATGTGGATATTTGGCGGTCAAAAGATCTACGTGACCGGTCCTGTGGGAATCGCTGAGATGGCTGGAGAGGCCGCAAGAAGTGGTTTATGGACTTTTTTATTCTTTCTTGGAATAATAAACCTCAATCTGGGATTATTCAACCTAATACCGTTCCCTGCACTTGATGGCGGAAGGCTGCTTTTTGTCACTGTAGAAATGATATTCCGCAGAAAGGTGCCCGAATACATCGAACAAAAGGTCCATTTTATCGGGATGGTTGTATTGCTTGCTCTCATTGCCCTTATTACATGGCAGGACATAGCCAGGATCTTCAGTAGGTGA
>NBDJDPBK_00327	
GTGTTGACGCAAAGGAAAACTGTAACTATTGAAACTCTTACAATAGGTGGAAATTCTCCTGTAAGGGTGGAAAGCATGTTAAAAACGCCCCTAGCAAACATCGAGGCTTGCAGGCAAGAAATAGATACACTAAAAGAAGAGGGATGCGAGCTAGTTCGTGTAGCTTTTCCCGACATGACTTGCCTTGAACCTTTAAAGGAGATTTTAAATATTTCAACGATACCAATAATGGCGGACATTCATTTCAATGTCGATCTAGCTAAGGCAGCTTTGTGGGCCGGGTGCAAAGCAATCCGAATAAACCCTGGCAATATGCCGAAAGATGGACTTGCCGACTTAATAAGCATAGCAAGAGAAAGAAAAGCAGTAATAAGAATTGGATCTAACAGCGGTTCGATAAATAACTTTCAATTGGCGCGAGCTAAGGGAAATAGGGCAAAGGCACTTTTTTTGGCAGTAGAAGAACAGCTAAAAATTCTTGAAAATATGGGATTCGAAGATATTATAATTTCGAGCAAATCGACATCGATAGGCGAAACGATCGATGCAAATCTGCTGCTTGCAAAACATTTTCCCCAATATCCTGTCCACATCGGAATAACAGAGGCAGGAGCTCTGCCCGAAGGGCTCATAAAATCAGCCGCCGGTCTGGCCTTGCTTTTGGCTCAAGGCATTGGCGATACGCTTAGGATCAGTTTGTCCGCGCCGGCTTCAGAAGAAGTTAAAGCAGGATATGCCCTGCTTCGGTCCTTGAGACTCAGAAAAAAAGGAGTGGAGATAATATCTTGTCCCACTTGCGGGAGGCGACGCTTGGACGTACCAAAGGTAGTAGATGAAATAAGGCCTTTGATAAAAGATTTGCCCGATGGCACGGTGGTAGCCGTGATGGGATGCGAGGTGAACGGTCCAAGGGAGGCCATGGAAGCAGATATAGGGATCGCCGGGGCGCCCGATGGGATCATTATCTTCAAAAAGGGTGAGGTCATAAAGCATTTGGCCAAGGATGACCTAAGAAAGATTGATCTGTTTTTTAAAGAATTATTGTAA
>NBDJDPBK_00328	
ATGGCTCAAATAGTGGACACGAGCAGTTTCAGACAAGGCATGATGATAAAGTGGGAGGACGGTATATGGGAGATCATCGATTGCCAACATCATAAAATGGGTCGTGGCGGAGCGATCGTGAGGACAAAGCTCCGCAATATTTCCTCAGGGGCTATCATTGAGACGTCTTTTAGGTCAGGGGAAAGATTTGAGAGGGTGATCTTTGACGAGAGGAAGGCACAGTATATCTACAGAGAAGGGGACAATTACGTCTTTATGGACCTGGAAAATTACGACCAGATATATATTCATGATTCAGTTCTTGGTGAAAAAGCTGCATACTTGAGCGATAACTTAGAAGTGGTCTTGAAGCTATACGAAGGAAGGGTCGTAGGAGTAGATTTACCCAATACGGTTTCGCTAAAGGTAGTTGATACTCCTCCAGGCTATAAAGGGGATACAGTATCTGGAGGTGACAAACCAGCTACACTCGAGACAGGATTGACCATAACCGTTCCCATGTTCATAGAAGTAGGAGACTCTGTGCTAGTAGATACTCGGACGGGAGAATATCTTGAAAGGGATAAATCTAAGGAGGAATAA
>NBDJDPBK_00329	
TTGAGCTTGGAAGAAAGCGTGGAAGAACTTCGAGAACTACTGCTTGAGACATCTTCCTCCGATGCTTGCTCTAAAGCAAGAGAGACCTGGATAAAGGTGCTAGATGCACTGTTGTGTGAAATCAAAACCTTACGTGCTAAAATTGAAGGGGAAAGTAAGAAGCTTGAGAAACTTACTTCCCTTTGCGTTAAAATTTGTTCAGATTTTGACAACCTTAAAGAGGCCTTCGAGGATCTATGCGAATATTATGAAGACGATTTTAATATCAAAGAGGCATTGATCGACCATTACGAGTCGGCAATTTGCTCCGAATGTGAACATGAATTTATGTTTAATCCGGACCTCCTTGAAAAAGAAGAGTTTTTGATATGTCCCAATTGTGGCCGACTAGTGGACCAAAAGAAGTCAAATATGGAGGGATAG
>NBDJDPBK_00330	
ATGGACGAAGAAAGAGAAAAATATTTGAATGATTCGCAAACAGCTGACGAACAAAGCAGCCAACAAGAAGTTGAAGCAAAGGCGAGCGAAGAAAAGATTGATTTAAAAGAAGGCCAACCTGAGGGCGAAGTAAAAATAGCCGAGGAAGTCATATCACAAATGGCTATCGAAGCTTTAAAAAGCGTGCCGGGCGTGTTGCCAGCAAGCTCAGGCCTGGTCGCCAATTTGCGCTTGGGGCGGAGACCAGTCAGCGGCGTTAAAATCACGATAGAAGAGGGATTCCCCAACGAGGTAATTGTAGATACCTATATTTCCGTGAAGTACGGTCTCAGAATTCCGGATGTTGCTTGGGATGTGCAAGAAGCCATCAAAAATCAAATCGAAAATTATACAGGTTACATTGTCAAAGCCGTGAACGTCCATGTTCAAGGCATCCATTTCACTGAAAACAAACCCCAAGATCAAGATACGGTTATGCCTTAA
>NBDJDPBK_00331	
ATGGAATATCATTGGCACAAGAGCAATCTGGGCGATCTTTGGCTTTGCAAAGATGCCATCACATCCTTGGCAAACATGAACATGCCCGACGGATATCGGGCGATAGATGCAACATTGCTCGGAGAAGAGGGCGTGGCAAGTCTTGTCATTGCTGCTCCGCCCGATAAAGATTTGAAAGCTGAAGAGCAATTAAAAGTAAAGCTGGATCACCTTTTCGCTCCTTTGGGCCTAAAAGTACAAGTATCTTGGGCTGCCAAGGGAGAGGACATTGATCTTTTGAGTTTGATTGATAAACTTAGAAAACGTCCTATATTTTGGGCAATAATCGTCTCAATAGTAGTAGGAATATCGCAACTTGGCATAAAGGGCTTGGGCCTTTGCGTATTATTTGGCCTGATAGGATGGGTAGTTGCCGAGGCAATCATAAGTGGTAAGTTAAGCAATCTTATATCACACTTTATGGATAGAAGGCATTAG
>NBDJDPBK_00332	
TTGTCTTTGCTTCAACAACAGCGACGGAGGGCAAGAGAAATAGCCTTACAGTTATTATATGCCCTTGATATGAGAAGCGATCAAACCCCCGATGAGGCTATCGCCCTTTTCCCGTGCGAGGGGGAATCAGACGAAGTCTTAAGATATGCAACTTGGCTCGTCAAAGGAATTTGGGGGAAAAGAGTGGAAATTGACAACCTCATAAGGATGCACATCACGGGTTGGCGGCCAGAACGCATGGTAACCGTTGACCTTGAAGCAATTAGACTCGCCCTTTATGAGGGCCTTTTCAGCAAAGTAGTGCCCATACCGGTAGCAATTTCCGAGGCAATAGAATTGGCCAAACGTTTCGGAACAGAAAATTCCGGTAGATTTGTCAACGGAGTATTAGGGAAGATCGTAAGATCTCTTGCCGAAGGAGAGGATAAAGGTGCCAAGGGAAATGCCTCTGCTTAA
>NBDJDPBK_00333	
GTGCCAAGGGAAATGCCTCTGCTTAACGATCTGGCAAAGAACTCTCAAGTTATTTCCGTTGACGAGCTTACATTTTACCTTAAAGATTTAATCGAAAACAATCCCTTACTCAGGAACATCGCCGTAAAGGGAGAGATCATAGAAATTAAGCGCCATAACAGTGGCCACGTTTATTTCTCGATTGGCAGCAAACAGGCCCGATTGTCTTGTGTCATGTTTAAAAGCAATGCCAACTACGTTCCTCTTTGGCCCCAAACCGGAGACGAAGTGATAGTTCAAGGATACATTGGCATTTACCCGCCTCAGGGAACCTATCAATTGTATGCACGAAATATATTGCCACTGGGCAAGGGTGCCCAGATGAGGGCAAAGGAAGAGCTCAAAAAGAGGCTCGAGAAAGAGGGGCTCTTTGACCCCAGGATCAAAAGAAAACTTCCTCCCTACCCAAACAAAGTGGGAGTTGTAACATCACAAACTGGCGCTGCCGTGAAAGACGTCATTAGAGTCGCTAAAAAGCGATTTCCGCAATGTGTAATATACATTTTTCCCGCTTTGGTTCAGGGAATAGAAGCTCCCCAAGATATAGTAAGGGCCATGCAATTAAGCGCCACCAAAGAACTCGATGCCGTACTTTTAGTGCGAGGAGGGGGAAGCCGTGACGATTTGGCTCCCTTCGACGATGAGAGGGTCGTGCGGAGCATCAGGGCCTGTCCCTTTCCAGTTGTAACTGGAGTAGGACATGAGATAGACTGGACTTTGTCCGATCTTGCCGCTGACCTTCGTGCTCCTACTCCCTCGGCAGCTGCAGAAATAGTTTTCCCTGATCGCAATGAAATTTACAAACAAACTTACCACATGAAGGCAAGACTTGTCTCTCTTGCAGCGCATCGATGTCAAAGGGAATTTAATTTGTGCGAAAGGCAATTAACTAGATTGCAAAATACGATAAAAAACCTTTACCTTTATCCGGCAAGCTTGGAAGTAGCCCAAAAAGCACAGTCCCTTTCCCAAAGCACAAGCAAAATAATAGCCAACATGAAAGAAAGGCTGACCCACGCAGCCGCTTCCCTAGACGCTTTGTCTCCCCTTAAGTCACTATCCAGAGGATGGATAACCTGCCTATCCGAAGAGGAAAAGTCCATAACTTCTATACATCAAGTCGAGGTTGGCGATAAAGTTTTCCTATGCATGATAGATGGAAGAGTTAAAACCGAGGTAAAATCCTTGCATCCCAAAGGGAAATAA
>NBDJDPBK_00334	
ATGTCCGCGTCCATGCCTGATCCGATAAAATGGGATGATGGTTTTTTATATTTATTGGACCAAAGAAAAATACCTTTTGAAATTACATATGTAAAATGCGCAAACTGCACCGACGTCGCCAAGGCCATTGAAAAGATGATTGTAAGGGGAGCTCCAGCAATAGGCATTGCCGCCGCTTATGGCGTAGTTTTAGCAAGCGAGGGTGGACCACAAGAGATTCAAAGAGGAATCGAACGTCTTTCAAGAACACGCCCCACGGCGGTAAACCTCTTTTGGGCCCTAAAAAAAATGGAAAACGCGGTGTCAAGCTTTCTAGACGAAACGACGGAAGATGACTGGGATGCTCACGTTCCCAAGAAACTGCTCAAGGATAAACTTTTAATAACAGCCCAAGGCATCCACGAAGAAGAAAGACAGATAGAAAAATTAATTGCCTTTTATGGTCAATCGATATTGTCTCAAAATTGTCGCGTATTGACTCACTGCAACGCAGGGGGATTGGCAACCGGTGGCATAGGCACCGCCTTGGGAATATTAAAAATAGCCCAAAAAATGGGAAAGGAGATTCAAGTTTACTGCGATGAAACTCGGCCCCTTCTTCAGGGAGCCAGGTTATCTTCCTGGGAGCTGTGGATAGAAGGGCTGGAAGTTATCGTCATATGTGATGATATGGCCGCCTTTTTGATGAAAAAAGGCGCAGTTGACTTGGTGATCGTAGGAGCGGATAGAATAGCCTTAAACGGCGATACGGCAAACAAAATTGGGACTTATAATCTAGCCGTGCTATGCAAATATCACGACATTCCCCTTTACGTGGCAGCTCCAAGAAGTACAATCGATATTGATTTAACAGATGGAGAGGCCATCCCCATAGAAGAAAGAAATCCGGATGAGGTACGCACCTTTGGTGGCATCAAGATTTTTCCCGATGACATTTCGGTTTGGAATCCTGCTTTCGATGTAACACCTAACGGCTTGATTTCCGGAATAATCACCGAAGTAGGCATTTTAAAAAAACCTTACGAGGAGTCAATTGCCAAAGCAATGGTAGCGTCAGTAAATTTTAAAGATATCCAACGAGCTGGCTTTGAATAA
>NBDJDPBK_00335	
ATGGAAGAATATCGTATAGCTAATCCTGCTTTGGCGGATCAGGGCAAAATAAAAATTGCCTGGGCGTGGAATTTCATGCCTGTATTAAAGCTCCTTCAGGAAAAATATAAAAAAGAACGCCCGTTAAACGGCATAAGAGTTGCTGCCTGCCTACATCTCGAGGCTAAGACCGCATGTCTACTAAGGGCCCTGAGGGCTTTAGGCGCAGACGTAGTGGCTGCTGGAAGCAACCCCTTATCCACTCAAGATGACGTGTGCGCCGCCTTAGTGGCAAACGGCATAAAAGTCTACAGCTGGCACGGCATGACGATGGAGGAATATTATGGAAATCTACATGCGTTGCTTGCGTGGTCGCCGCAAATACTGATAGATGATGGTGGCGATCTCGTAACGCTCATACATAAACAAAGACCCGATCTCCTACCATACATTAAAGGCGGATGCGAGGAAACCACAACAGGCATAAAGAGATTAAAAGCCATGTCAAGGGAAGGAATTCTCGCCTTTCCCATGCTCGCCGTCAACGATGCATTAAGTAAACACCTCTTTGACAATAGATACGGCACCGGCCAATCCGTGTGGGACGCCGTATGCAGGCTGACAAACATGCTCGTGGCAGGAAAAGAAGTCGTCGTATGCGGATATGGATGGTGTGGCAGGGGGGTTGCCTCGAGAGCTTCTGGGTTAGGAGCACGCGTAACAATAGTTGAATCCGATCCTCATAGAGCTTTGGAAGCCTATATGGACGGCTTTTACGTCACTGACATGGCAACGGCAGCATGTACCGGAGACATATTTATAACCACCACCGGAAACATTCATGTGATAAGAAAAGAGCACTTCGCCGTCATGAAAGATGGAGTGATTTTGGCAAACGCAGGCCACTTCGACGTGGAAATATCCTGTATAGACTTGAGCGAAATATCTGCCAAAAAAATGCCAACCCGTCAAGGCGTAACCACTTACATAACAGATGACGGAAGGTCTTTTCACCTTTTAGTCGAGGGTAGACTCGTAAACCTGGCCGGCGGAGATGGACATCCGATCGAAATAATGGACCTGTCCTTTGCGCTTCAGTTGTTATCGGTGCTTTACATCAACGAAAACGACCTGGAACCAGGTCTTTATCCTGTTCCAGTGGACATCGACAAGAAGGTTGCACATTTGAAGCTTGAGGCCTTGGGAATTAAACTTGAAAAGTTGACGCCGGAACAAGAAGAGTACATGGGAAGGTGGGAAGAATGA
>NBDJDPBK_00336	
ATGACCAGTTGTCACTTTGAACGTGAGACCGATAGGGAAACAGATCTGATCTTCAGAGATGCCGTCGTGTTGGACGGATCGCGTGAGAGGGCAGAAGTATGTGATATCGCGGTAACGCAAGGCCACATATCTCATATACTCTCGGGAGAACAAAGATCAAGTATAAAAGCCAAAGAAGAATACCTATGTCAAGGCAAGAAAGCTCTGCTGCCGGGTTTTGCAAACGCTCATACACATGCGGCTATGACATTGCTTCGAGGGTTAGGAGAAGAAACACCCTTGAAGGATTGGCTTGAAAAACACATCTGGCCAGTAGAAGAGCGTCTTAAACCTCGCCACATAAGGATTGGGACTCAACTTGGAGTAATTGAAATGGCGAGGTCAGGCATTACATGTTTTGGAGATATGTATTTTCACATGGATGAAGTTGCAAATGTTGCCATGGAAGCCGGGATGAGATGCGGTCTTTGTCAAGGCTTGATCGGCAAGCCTCCTATTTTCTCGTTAAAATTAAAGGAGGGAATAAAACTTTACGATCGCTGGCATGGTAAAGATGACTTAATAACGGTTCAACTTGGACCTCACGCCCCTTATACCGTTTCTGTGAAATCGCTTTCCCGCGCTGCTGAGGCTGCCAGAGGGCTCGGCATAGGAATACACACTCATTGGCTCGAGACGGAGTGGGAGGTGGGATATATAAAGGAAGAATTAAAAAAAGATCCGATTGACCTGCTTTATGAAACGGGCCTTACGGACGCCTCTCACCTCATCTTGGCTCACGGGGTTTGGTTTCCCCAGAATAGACTGCAGGAAATTGCAAGGGACAACGTCACGGTCGTTCACAATCCAAGCAGTAATTTAAAGCTTGGAAGCGGTTTTGCTCCTGTATCGCAGATGATTGAAAGAGGAGTCAACGTAGCCTTGGGCAGCGATGGAGCAGCGAGCAATAACAGATTAGACCTTTGGCTTGAAATGCGAACAGCTTCATTGATTCAAAAGGGTTATTACAGGGATCCCACCTTGATAAAATCAAAAGATGCGATTAAAATGGCAACTTACTCCGGACATAAGGCGCTGGGTTTTTCCGAAGTTGGCCTCGTAAAAAAAGGCTGGAAGGCGGACTTTGTCGTGGTAGATTTAGACAACCCGCGTTATGTTGGATGGAACTGCGATAACTTGGCAAGCTTCATAGTTTTTTCTGGAAGTTCAAGAGACATTTGCGGGACCATGATAAAGGGAAAATGGATATATAAAGATGGCGAATTTACTACTATGGACTATGAAAAAATTCAACACGAGGCAAGAAACGCGAGAGACGAATTAATGGCCCTTTAG
>NBDJDPBK_00337	
GTGAAAAAAAGAAGCGGAAAAGAATTAAGAGAACTTTTTCTATCTTATTTCGAACAAAAGGGACATAAAAGGTATCCCAGCTTCAGCTTAATCCCCGACGACCCATCCTTGCTTTTTACCATAGCAGGCATGGTTCCCTTTAAACCCTATTTCCTGGGGCTCAAAAAACCCGAAGTTTTAAGGGCCACGACCTCTCAAAAGTGCCTGCGCACCAGTGACATAGAAAACGTAGGGAGAACCTCAAGACATCATACCTTCTTTGAAATGTTGGGGAACTTCAGCTTTGGCGATTACTTTAAGGAAAAGGCCATTCCCTGGGCATGGGAGTTTTTGACAGAGGTAATTGGTCTTTCTCCGGAAAGGTTATACGCTACCATATATCTGGATGACGACGAGGCCTTTGAAATATGGCGCACTGCTGTGGGGCTTCCTGAAGATAAAATAGTGCGAATGGGAGAAAAGGACAACTTTTGGGCTGCTGGACCGGTAGGCCCATGTGGTCCCTGTTCCGAGCTCATTTACGATCAAGGGCCCGCGTTTTCCTGCGGAAAGCCCGATTGTTTTGTGGGTTGTGACTGCGATAGATACCTGGAGGTATGGAACTTGGTGTTTATGCAGTACAACAGGGATGAGGAGGGCAACCTCACGCCGTTGCCGAAGAAAAACATTGATACCGGGTTAGGCTTGGAACGACTTGCCTCTATCGTTCAGGGTGTGAGGTCTGATTTCGAAACGGATTTATTCATGCCCCTCATAAACAAGATATCGAGCTTGTCCGGCGCGAGATATCTCGTAAACAAGCAATATGATACGGCCATGAGAGTTATTGTAGACCACATTAGGGCCCTGGCCTTTATGATTGCCGACGGCGTCCTTCCCTCTAACGAAGGAAGGGGCTACGTATTGAGACGACTGCTTCGAAGAGCATCGCGCTATGGGCGATTGCTCGGCTTAGATAGGCCCTTTTTGATAGATTTACTGCCTGAACTGATAGAAATTATGGCGGATCCATACAAAGAGTTAGTGGAATACAGGTCAACCATAGAATCGGTCATCAGCGTGGAGGAGAAAAGATTTAGCCGGACATTAGACCAAGGAAGTGCCCTGCTTGAAGAGGAGATATCTAGGATTACAAGGGAAGGCGGTGTCATTCTACCCGGAGAAACGGCTTTCGTCTTATACGATACTTACGGGTTTCCCTTAGAACTTACCGAGGAAATATGCCAGGAACATGGGCTTAAGGTTGATAGGGAAGGGTTTATCAAATGCATGGAACACCAAAGGAAAACAGCTAGGGCGGCAAGCAAGCAGCTTAGCTCCGCGACAGAAACGGAGACCTATTCTTCGATCGCAGCTAAGTTAGGTTATACAGAATTTGTGGGCTACCAGACAAGCGAAGCAAGCGCCAAAGTGGTAGCGATACTCAAGGAATCCCAAGAAACACCAGAAGCCCATGAAGGAGAAGAGATAGAACTTTTCTTGGATAAAACTCCCTTTTACGCTGAAAAGGGCGGACAAGTGGGAGACAAAGGATGGATAGAATCGGCTACTGCCAAGCTGGAGGTACTTGATACTTATTATGTCCTTGATACTCTCATAGCACATAAGACGATAGTCAAATCTGGGTACATAGCTGTCAACGATGAAGTGGAAGCAAAGGTGGACACCTCAAGGAGAAATGCAATCAGACGTCATCATACCTCTACGCACATAATACACGAAGCTCTTGTAAGGGTGCTTGGTTCGCACGTGCGTCAGGCCGGTTCGTATGTTTCTCCCGATTACTTGCGCTTCGACTTTACTCACTTTGATTTCATATCTCGGGAAGAATTGGTCGAAATCGAGCGCATTGCCAATGAGATTATCCAGATGAATATAAAGGTAAACGTATTCGAGACCACGATGGATAAAGCCAAAAAGATCGGTGCGAAGGCTTTTTTTGAGGAAAAATACGAGGAAATAGTTCGAGTAATACAAATTCCAGGGTATTGTGCTGAGCTTTGCGGAGGTTTGCACGTAAACGCCACGGGCGATATAGGAGTGATAAAAATCGTGAGAGACGAAAACATCGGATCCGGTCTTAGGCGTATCACAGCTCTGGCAGGCATGCCCGCAGTCCTTCATTATCAAGAATTGCACTTTTTGACAGAAGACTTAGCCGCGACGGCTGGTATCGAAACAAAGTACTTGAAAGAAAAGTTTTCCTCGACACTGAAAGAACTAAAGGATATCAAGGCGGAATTACATAGAACAAAATTAAAGTTGGCTTTATCTCAATGCGAAAAAATTACATCCCAGCGTCAGATAGTGAAGGACGTAACCCTTCTCGTGGGAAAATTTGATGATTTGGATGCAGAAACCTTGCGAGAGGTCGGGGACCATTTAAAGAAGGGTTTTAAAAAAGTTCTAATAGTACTAGGTAGCGTTTCTGACGAAAAAGTGCTGCTCGTGGCTATGGCGGACGATGAGGCTGTCAAAGAAGGCATTCATGCCGGGAAATTAATAAATAAAGTTGCAGCCATAGTTGACGGAGGCGGAGGAGGAAGGCCAAACATTGCCCAGGCTGGGGGAAAAGACGCAAGCAAGCTCGAAGAGGCTTTAAACTCCGTTCCCAGGGTCCTGCAAGAGATGATGGAGGCATAA
>NBDJDPBK_00338	
TTGGGAAATATTTTAGCCTTAGACATAGGAAGCGTTCGTATTGGCGTGGCGATAAGCGACCCCTTAGGCATATTTGCCCAAGGGGTTGGCTTTTTGGATGCCAAGGGGAACTGGCTTGAAGAGCTGGCTCGAATTATAAACGAGCATGACGTTTCAACCATAGTAGTGGGCCTTCCAGTCCGCACTACGGGAAAACAAGACAGGGAAGCAAATAAAATTGTGGCTTTAGTGGAAAAATTAAAGAAGATATTTCCAGATATCACCTTCATACTTTGGGACGAACGATACACTACAGCAATGGCTCAAAAGTTTCTGCGTGAGTCTAACATGTCAGGGGAAAAAAGAAGAAGTAAGGTAGATATGGTTGCTGCTTCGCTCTTGCTTCAAAGCTACCTTGATTTTAAAAATTTATCGGATAATCCGAAGAACTGCTAA
>NBDJDPBK_00339	
GTGATCAAAAGCAGGGGTAAAATCCCCGTAGCCGCCATTATAGGCCCTACTGCCGTGGGCAAGACAGCGATCTCTCTTGAGGTAGCACCTTTAATCGAGGGAGAGGTAATCTCTATCGACTCAAGACAGGTCTACAGATACATGGACATAGGTACTGATAAGGTGTCAAGAGAAGAAAGGTTGCACACAATTCATCATCTCATAGATGTAGCGGATCCCGACGATACCTTTACGGCAGCCAGGTTTGTAGAAGAAGCCAACAGCGCCATAAAAAGGATCATCGTTCGAGAAAAAAGACCGTTACTTGTTGGTGGAACACCTTTTTACTACAATGCGCTGTTTGCCGAAATGCTTACAGCTTCGCTCGAAAGCGATCCCGAGATAAGAAAGAGTTTGCTCCAAGAGGCTGAAATCAAGGGGAAAAAGCATCTATACCATAAATTAGAAGAGTCCGATCCTGAATTAGCATCGCGGATTCACCCTAACGACCTGGTCAGGATAGTCCGAGGCCTGGAAATACTTTACACGACCGGCAAACCTGCTTCATGGTGGTATAAACATGGCAAAAAAATCAAAAACCCTTACGATGTCCTTTATATTGGTATAATCAGGTCAAGACAAATTGCGTATAAAAATATAGAACTTAGGGCAAAAGGCCAATTTCAAAGGGGTCTGATCGATGAGGTAAATTGGCTCCTAAAAAATGGCTTTGACGAAAGATTTGCCCCCATGCAGGGGTTTGGATATAAAGAAGTCATTAGGTATCTGCGAGGACTTTACAGCATAGATGAAGCTTTGGCATACTATATAAGGGCTACAAAGGCCTTTTATAGAAGACAAATGACGTGGTTTAAAAAATTTAAGCCCGTCATGTGGTATGATCTAGATGAAACGAATAAAGAGATAGCAATTAATGATATCGTTGAGAAAATTTTAAAGCATATGGGAGCCGAGTAA
>NBDJDPBK_00340	
ATGAGATTGGTCATTGGCAAACCATTGGGTTTCTGTTTTGGAGTAAAGCGAGCCATAGACAAACTTGAAGCGGCTTTGAAAGATTACGGCAAGGTCTACGCCCTAGGTAGCCCAATCCACAATGAGGAAGAAGTAAAGAGATTAATCTCCTTGGGATTGGAGTTAGTTGAAGAGGTAGAAGAATTACCCGAGTCTTCCGTCGTTTTCATAAGAGCTCATGGTACCACCCCCGAGATTCTCGAAAAAGCCCGGGAAAAGGGATGCACTATAATCGATGGAACATGTCCCTCCGTGAAGAACGCTCAAGAAAAAGCCCGCCTTTTATCCCAAGAAGGCTACGAAGTGATCGTAGTGGGAGATCCCAAACACCCCGAAGTTCAAAGTATTAAAGGGTGTACATCGGGTCGAGCTAGCGTGGTCAGCTCCTCAAGGGATATCGCAGGTTTTCCCAGCAGAGATAAAATAGGTGTGGTCTCTCAAACAACTCAAGAAGAAGGGACCCTACTTTCTGTCGTTAGCGTTCTTTTGCGAAAGGCCCGGGAATTAAGAGCCTATAATACAATTTGCAAGGCAACTTTACACAGACAGGAAACAGTGAGAAAATTAGCAGCTGAAACGGAAGGAATAATTGTGATCGGAGGACGCAACAGCACCAACACGGCTAAGCTCGTAGAGGTAGGCAAAAGGGAGGGAAGCGATGTCCTTTGGATCACAAAACCCGATGAAATAGACAAATCTTGGTTGGAAAATAAACATATAATAGGCATAGCTGCCGGAGCATCGACTCCGGATTGGCTAATAAACGATGTAATTAATTCATTATCAAGTAGGTAG
>NBDJDPBK_00341	
ATGGTTGAGGGAGAAAAGCGAGAGGGACAACAGCAAGCTGAAGCTGAGACGAGGGAGATCCCTCCCGCGCAGGAAAATCAAGAAACCCCAGAAACACAAGAAACAATGGAGGAACTTATAACGAAGCACGGGCCAGAGAGCATACACAGAGGCAAGGTAGTGGAGGGCCTAATAATCGACAGTAATGACGATGGATGGCTAGTTGACATTGGATTTAAATGCGAAGGATTTCTGCCAAAGCGCGAGTGGACACATAGAATATTAGTTGACGATGGCAGGGAACCAAACGTTGGCGATAAAGTTCGCGCCGAAGTAACCCGGGTAGTCTATGGTGAGGAATCCCAGGTATTCCTAAGCCGATGGCGCTTGCTCTTCGACGAGAGATGGGATGAATTGGAAAAGACCTTGAAACAGGAAGAGACAATAAAGGTCCTGGGCCTTCGGAAGGTAAAGGGCGGTTTGATCGTCAACGTTCATGGACTAGAAGGTTTCATTCCAATTTCCCATTTAGCGGAAGAAGGCAGGATGGTGAACCCCTCTAAGTTCATCAATCAAGAAATAGAAGTAAAGTTGCTGGAAAAGGACCGCAGAAAAAGGAGACTAATCTTTTCGAGGAGATTGCTATTGGAAGAGGAAATCGCTCGCAAGAAGAAGGAATTCTTCGAAAACATAAAAGTTGGCGATGTGCTCGATGGGGTAGTAACCAGCATAACTTCCTTCGGAGCGTTCGTAGATTTAGGTCCCGTAGAGGGGTTGGTTCACATTAGTGAGCTTTCCTGGAGAAAAAACATAAAGCCACGCGATATAGTTAAAAGAGGCAGCAAGGTAAAAGTCAAGGTTTTAAGCATCGATCCTGAGCAGGAAAGGATTTCCTTAAGCATGAAACAAACCGAACCAGACCCGTGGGAAGTAATAGGAGAAGAAGTCAAACCGGGAGACAAAATCGTGGGTCGCATCACTAATACCGTGGACTTCGGCGCCTTCGTCGAGGTCAGACCAGGTGTAGAGGGTTTGATTCATATAAGCGACATTTCCTGGGGGCATATAGATCACCCGCGCGAGATCTTAAAGAAAGGTCAGGAAATCGAGGTTCAAGTTTTAGATATCGATACAGAGCAAAAAAGAATGAGCTTGGGATATAAGCAATTACACGATCCTTGGAACACTGTGGCGGAGCGTTACCAGCCTGGCCAGGATGTTGACGTCAAAGTCGTAAAGGTGGTCGATTTCGGCGCTTTTGTAGAAATTGAAAAAGGTGTGGAAGGGCTTGTTCACATATCCCAAATTTCCAGACGACATATTAATGATGTATCAAAGGTTTTAAAGAAGGGCGACGAAATAAGGGCGAGAATATTGGAAGTTGATCCTGAGGAAAAACGCATAAGATTAAGCATCAGAGCACTGGAAGAAGAGGAAGAAGAAAAACAGCGCCAACAAGAAAGAGAAGAAAGGCAAAACCAAGCCAATAAGGAGAATAAAGATAATCCTTCGGTCAAAGAAACCGAGGAAGCCATGGTAACAATAGGTGATGTCTTAAGGGATCAGCTCAAAGCCTAA
>NBDJDPBK_00342	
ATGCGCCTCTTTGTTCGGGAAAGGGGTATCAAAGTGGCAATTTTGGAGATCAGGGAATATCCCGATCCACTCCTTCGTGCCAAAAACAAAAAGGTAATCGTCTTTGATGACAGTCTAAAGAAAATAATAGATGATATGTTTGAAACAATGTATGCAAACGATGGATTGGGGTTGGCTGCCCCACAAGTTGGAATCAACCTTATGATAGCCGTTGTAGACCACGAAGGAAAAAAATTCACGCTAATTAACCCCGTCATAATAGAAAAAAAGGGAGAACAAGCGGGAGAGGAAGGATGTCTGAGTTTTCCCGGCGTCTTCGAGGAAATCAAAAGGCCTGAGACGGTAATAATAGAGGCTTATAATGAAGAGGGAGAAAAGTACACAGTGGAAGCATCAGGCATGCTGGCAAGGGCCTTTTGTCATGAAATAGATCATCTTCATGGCAAGCTCATCATTGATTTAGTATCGCCCTTTAAGAGGAATCTAGTCAAAAAAAGGTTAAAACGAATTAAAAAGGATGAAGCTCATTGA
>NBDJDPBK_00343	
TTGAAGTTTTGGTATATGGCGTCAGGTTCCTGGGGTGCACAGTGCTTGCTTGAATTGACCAAAAAGGATGTTTTTCCTGATTTGGTGGTCACATCGAATCCAAAGCCTTCTGGAAGAGGCTTAAAGTTAAGGCTTAACAAGGTCGAAGAAGTAGCAAATTCGCTAAAGTTAAATCTATGGAGGAGCGAAAATATCAATTTAGATGAAGCTCTCAAGGGAGAATTAGTAGCCCAAAAGCTCGATGTGATAATAGTGATAGACTTTGGACAAAAGGTGAAAGAACCTTTTTTATCCATCCCCAAGTTTGGCTGCATTAATTTACATCCCTCCCTTCTGCCCAAGTATAGGGGAGCCGCCCCCATACAAAGGGCATTGATGGATGGTCAAAAAGTGACGGGTGTAACGGTGTTCAAACTAACAGAGCTGATGGACGCAGGGCCTATCTTGGCACAAGAAGAAGTTCCTATTGACATTGACGATACAGCTGGCACATTGAGCAAGAAACTCCTTTCTGCGGGTGTGGATTTGCTTGTCACTGCTTTGAATTTACTCGTTGCGGGAACGGCCAAATTCAAAGAACAAGATGAGTCAACGGCTACATATGCACCCAAAATTACAAATGAGGAAGCTTTTTTTGACTTCGACAAAAAGGCAACTGAGATTCACAACAAAGTGAGGGCGTTAAATCCCAAGCCAGGTGCATATACTATCGTAAACAACAGGAGATTGAAGGTTTGGAGAACGAAATTGATCAATGAAGAAGAAACCTTAAGCACGCCAAGGACAATCCTAGGAATTGACGAGGGGTTTCCGGTAATCGCCTGCGGAAAGGGGGCGGTATCGCTACGGGAAGTCCAATGGGAAGGAAAGGCTACTATTGACGGACGATCATTCATAAACGGGTTGCGACTACATGAGGGAGATGTGTTGCCTTGA
>NBDJDPBK_00344	
TTGACAATTTGGGATGATATAAGACAGAAAGCTTTGATGAAATATCAATGGGGGAAAGTGATAGCGGTTACAGGAAGATTGGGTTCAGGGAAAACTGAATTTTTGCTCAACCTCGCAAGTGCATTTAAGACAATCGATGAAGATGTAACTGTAGTAGACGTTGACATTACGAACCCATATTTCTGCGTTAGAGAAATTGCAGCAAAACTGCAAAAAGAAGGATACAGGGTTGTCACCCCTCCTGGAGAGACCAAATGGAGCGATCTGCCTCTAGTGAGTTCGGAAGTGCATTACGCAATCATGCAAGATAACAGGGTATTGCTAGACATCGGTGGTGACGAAAAGGGGGCCTTGGCGCTGACACAACTTCTTCCCGAAATTGAACAACAGGATCACTCTATCTTGTACGTAGTTAACCCCTTTAGGCCGATGAGTTCTACAGAAGAAGATATCACCAGGTTGAAAAACGGCATAGAAAGAACTTCAGGGTTATCTATCGATGGCATAATATGCAATCCCCATCTGGGGAGCGAAACCAGCAGCGAAGATGTAGTTTCGGGGTATGAGGTAGTAAAAAGTTACTCTATACAAAATAATGTCCCTCTATACTATCTGAGTACCTTAACCTCGAACTATCATGATGTTGTAAATAGGGTTAAAGATGTCACAGTTTGGCCTTTAACCCGAAAAATTTTAATGCCTTGGGAAAGGAGTGAGGTTTGA
>NBDJDPBK_00345	
ATGCCCAAAGGGCGAATTGAGGTTTTGGAGGAAATGTGTAAAAGCTGTGGACTATGCGTTGAGGCCTGTCCCAACAAGGTACTTAAGATTTCCGATCGCATTAACAGCAAAGGCTACAGGCCTGCGGAACAGTACAAAGAAGGGTGTGTAGCTTGTAAGATGTGCGCTATGATGTGCCCTGACGTAGCAATTGAGGTATACCGCATAGAATCTTAA
>NBDJDPBK_00346	
GTGTCGAATCGAGTTTTAATGAAAGGCAATGAAGCTTTTGCCGAAGCCGCGGTACAAGCGGGCTGTAAATATTTCTTCGGATATCCAATAACACCACAAAACGAGATACCTGAATACATGTCGAAGCGATTGCCCGAAGTGGGTGGGGTATACCTTCAAGCCGAGAGCGAAGTGGCCGGAATTAACATGATCTTTGGAGCGGCTGGAACAGGTTTTAGGACGTTGATCTCCTCGTCAAGCCCAGGTATTTCCCTCATGAGTGAAGGAATTAGCTATATTGCAGCGGCGGAATTGCCATGCGTAATAATCAACGTAATGAGAGGGGGCCCCGGCTTGGGGGGAATTTTGCCCGCTCAGTCAGATTATTTTCAAGCCACAAAAGGTGGAGGACATGGCGACTATCGTCTTTTAGTGCTTGCTCCCGGTTCTTTACAGGAAGCCACGGAGTTTATCATGATGGCCTTCGACCTTACAGAATTTTACAGAAATCCCGTCATGATTCTGACTGATGGATTTATGGGCCAAATGATGGAAGCTGTTGAGTTCAAGAAGGTAAAATTGGGCTACGATATTCCAGACGTTAAAGAGTGGGCCGTAGGATACATGGCCCAAAGGGGCAAACGAACTTTATTAAAGAGCTTGTCCTTGGATCCGGAAGTACTTGAGCAACACAATCAAAAGCTTCAGAAGAAATATCGTCTCATGGAAGAAAAGGAAGTAAGATTTGAATCCGCCAATGTCGATGATGCCGAAATAGTAATAGCGGCTTACGGTACCACTGCAAGAATCGCCAAATCCGCTGTCAAGAAACTTAGGGATCAAGGAATCAAGGCGGGAATAATAAGACCTCAAAGCTTATATCCATTCCCTTATAAACCTTTTAGCGAACTTCCTGAAAGCGTGAAGCACGTGTTGGTCGTCGAGATGAGCTGTGGCCAGATGGTAGAGGACGTGGAACTAGGGGTCAGCAGGAAAGTTCCCGTGAGCTTTTATGGCAGATGCGGCGGAATGGCACCTTCTGTAGAAGAGATAGAGCAAGCCGCAAAGAAAGCTTTAGGTTAA
>NBDJDPBK_00347	
ATGCCTGAGGTAAAAATTTTTGAGCGCCCTAAATGTATGACGGACGTTTCCACGCACTATTGCCCAGGATGCACACATGGCATCGTGCATCGCCTGGTAGCTGAAGCAATAGACGAGTTTGGAATTCAAGAGAAAACCGTTGGCGTAGCACCCGTCGGGTGTGCCGTGCTAATGTACAATTACATCAATACCGATATGTACGAGGCAGCTCACGGACGTGCCCCGGCAGTTGCAACAGGCTGTAAGCGAGTGAGACCAGACCTTACTGTCTTCACTTACCAAGGCGACGGAGATTTGGCTTCAATAGGTGTCGCAGAAATAGTACATGCTGCTAACAGGGGAGAAAACATCACCGTAATATTCATCAATAATGCCATTTATGGCATGACAGGCGGGCAGATGGCTCCAACGACCCTTTTAAAACAGAAAACCACCACATGTCCCTATGGAAGGGATCCTAAGGTCAATGGTTATCCTATAAGAATAGCAGAAATGTTGGCAACCTTGGAGGCCCCAGGTTACATTGCACGAGTTACCGTGGCAAGGCCAAAATATGTCATCAAGGCTAAAGAAGCTATAAAAAAGGCCTTCCAGACGCAAATAGAGGAAAAAGGTTTTTCTCTCGTAGAGGTACTTTCCACCTGTCCGACGAACTGGGGCATGCGTCCCGCAGAGGCCTTGAAATGGTTGGAGGAAAACATGATTCCTTACTATCCTTTGGGCGAGTTCAAACTCCCTGATTAA
>NBDJDPBK_00348	
ATGAGCTTTTACAGAGAAATGATAGCTGCTGGTTTCGGTGGGCAAGGCATAATGCTGCTTGGGCAGATAGTAGCCCATGCCGCAATGAACGAAGGCAAAAATGTCATGTGGATACCTTCCTATGGTCCTGAGATGCGCGGTGGCACAGCAAATTGCAGCGTTATAGTAAGCGATGGCGAAATCGCCTCTCCTCTTGTTTCTTTTCCTGACGTGCTAGTCATCATGAATCAGCCATCGCTCACGAAGTTTGTAAACAGGTTAAAAGAGGGTGGAACTTTGATATACAACGCAGATCTCGTAACTTACGATAACCCACGCGACGACATAAACATAGTCAAAGTAAACGCCAACAGCATTGCCTTAGAATTGGGCAATGAAAGAGTAGCCAATATAGCAGTTTTAGGGGTGTTAGCCGAGGTTACCGATATGGCTTCCGCCGATGCCCTCAAAGAAACAGTTCAAGAAATATTGGGCGCAAAAAAAGCTCACCTCTTGGAGATTAACATGAAGGCATTCGAAAAGGGACAAGAGGTAGGAAAACAATACGTTGCCCAAGCATAA
>NBDJDPBK_00349	
ATGGATAAAAGCGAATGTACCAAAAGTTCGAGAGAGATTTATAGTGGAAAGATAGTAAAATTACGAATTGATGAGGTTGAGCTTGCCAATGGCCATGTGACAAAAAGGGAAGTCGTTGAGCACGCCCCAGCTGTAGCCGTAATAGCCGTTGATGATGAGGGAAACATTTTTGTCGTTCGTCAATTCAGATATGCCGTGGGGAAAGAACTGCTTGAGATCCCTGCAGGCATAATGGAAAAAGGTGAGACGCCTGAGGAAACAGCGAAGCGCGAACTAAGGGAAGAAATCGGCTATGACGCGAGACGCTTGGAACACGTAGCTAGCTTTTACTCATCGCCTGGCTTTAGCGACGAGATAATACATCTTTTCTACGCCACCGAATTATTCCCATCGCGACTGGATAGTGACGAAGACGAAATAATCGAAGGAGTCACATTGACCCCAGATGAATGCAAGCGACTCATCGAGGAAAAAGAAATTACAGACGCCAAAACCCTTGTTGCATTAATGTGGTATTTAAGTCGGCCAATAATCAATCGCTAG
>NBDJDPBK_00350	
GTGGCTGATCTGGAACACGCTTTAATCGATGGATTTGTAGGCTACCTTCGCCTTGAAAGAGGGTACAGCGAAAACACCATTCAGGCTTATATGACAGATCTGGTGAAGTGGTTCGATTTTTGCGAACGCCACCATATTAATCCTTTCCCCCCAAGGCATGAATTCATGTCACGTTTCTTAAAAGAAATGTCGGAACAAGGTAAATCCAAAGCGTCGTTACAACGTTATGCTGCAGCAATACGATCGTGGAACCGCTACCTGTCAATTGAGGGATGGATAGAAGAAGAGCAATGGCTACCCTCACTGCCTTCTAAAGAGCAAAAATTACCTCAAATTTTGAGCGAGGGTGAGGTGGAACGCCTTATCTCTTCCTGCAGAGATGGATCAATTTTGGGACAAAGAGACGAGGCCATCTTTGAGGTTACATATGGTTGTGGGCTTAGGGCCTCCGAAGTTTGTTCTCTGACTCTTGGCAACATTGACTGGCATGGCAATGCCATGAGGGTAGTGGGTAAAGGCGATAGGGAAAGAGTTGTTCCATTATTGGGATCCATCAAAGAAAAATTAAAAAGATACGTCGAAATCGTACGACCGCAACTTGACCGAAGAGGGGAACATTGGTTATTTTTAACGCGAACGGGACGGAGACTTCATCGAGAAGATCTATGGAGAATCATGCGTCGTAGAGGAAGGGCAGCAGGCATTCCAACTTCGAGGCTTCATCCGCACGTATTGCGACACTCTTTGGCCACGCATATGTTAAGACGCGGGTTGGATTTAAGGACGTTGCAAGAGTTGCTCGGTCATGCCTCTATATCTACTACGGAACGATATACACATTTGGATTTAGAGCTCCGCGATATATATGATCGGTGTCATCCAAGGGCTTAG
>NBDJDPBK_00351	
ATGATACGTTTTGATGAAGCTCTTCAAACAGAGCATATTGATGCAAATTTAGTTTTACAGGTGCACGATTCTTTAATATGTGAGTGTTATTCTAAGGATGAAGCTCTGGTGTCCGAGCTTCTTAAAAGAAACATGGAAGAAGTAGTGAAGCTTTCCGTGCCACTGGAGGTTGACATAAAAAGTGGGTACACCCTGGCGGAAGTGTGA
>NBDJDPBK_00352	
TTGGGCATTTTAACGAGGGGCAGCGAGCTGGCTTTAAATGCCATACCTTTATTTCTCAAGTTACGCAACTTGAGCTTACGCAGCTATAAGACCATTCCTGAGGATGAGGTTGCAGACATAAAGGCAAGATTTGAACGGCTTGGGCCCTCCTTCATAAAGCTCGGTCAAATGTTAAGCTGTCATTATGACATATTGCCCCCAATAATTGCTGAGGCATTGTCACATCTTCTGGACGAACTACCTCCCTCGCCTACAGACAAGGTATTAAATCTCGTAAATAAGGAACTAGGAACATCGATGAATGAAGTGACTTTTTGGGATCCGAATCCCGTTGGAGCAGCAAGTTTGGCTCAGGTACACAAATGCACCTTAAAAAACGGGCATGTGGCTGCAATGAAAATCTTAAGGCCGGGTGTAGAGCAACTCATCGATGAGGACATAAAAATCATGAGGTTTTTGATCAAAAGACTGCCCAAAACACAGGCATTTCCCATAGATCTCAAGGATACGTTGGATGAGTTCTCGACCAACATAATAAAGGAGCTCGATTTGCTCAGAGAACTTGCCTGTATGAGAAAGTATGGCGAGGGATTGCCCCCCGAGTGGGAAGTAAAAGTACCGAAAGGATACCCCGAATTATGCACCAAAAACGTACTAACCATGTCCTTTCACAGTGGCATCAGATTAGATAAAGCAGTGCAGGGGCTATCCCGGTTTAGACGCCGCCATATGGCTCTCTCTTTGACCAAAACATACTTGTTTAAATTCCTAAAAGACGGCATGGTCCATTCCGATCCGCACTTCGGCAACATCCTAATAGACGAGAATTCTTTGGTGCTTTTAGATTATGGCGCTACCTGTTTTTTATCCGAAAAGATCAGACGTAAATCCATGCTCCTCTTTTGGGGGCTTTTGCGAAGAGATGTAAGTTTAGTTTATAGCAGCCTTGCATCACTAGGGGTAATTCAGGGCCATGTTGATCCTTTGGCCCTTGAGAATGAAATCTATGACTTTCTTGAAGATTATCTCCACAGACCTTTGGGTCAACTTTCACTACCAGATATGTTAAAAGACCTGATTTCACAAAGCCCCATCTGGGGGATAAAAATACCCAAGCCCCTGCTTTATCAAGTTAAAGCTCTATCTATGCTTGAGGGAACGCTCCATACCCTTTATCCGGAAATCGGATTTGAGGAACTGTTAGACGAGAGTTTCCAAGAGGTAACCTCAATATTAAACCTCAAGCCCCTGCTTTTAATGGAGCTGGGCAAGGAAAAGATCAAGCGCGCATTTCTTGACATCTCCTCAACTACCTCTGCTGCTGTGTCAAGCCAAAGGACAGAGAACGTCTCTCATGGTACCACTCGCCTTTTCTCGGTCCTTTCACTACTTATTTTTGGAGTTGGGTTCATAATCTTACCGCAAAGCACTCACTTGTATTGGCTCGCCCTATGGTTGTTTGCCTCTGCCTTCACAATACGAAGGTAA
>NBDJDPBK_00353	
ATGGTTTTGAAGACGCTTCGTACCAAGACAAAAGGAATCATGATTATCGTCGCCGTTGCATTTGTGATCTCGATCTTTGCCGGGTATGGATTTTACTCTAGAAAGGGCGATTCTTCTGCTGGCAAGGACCGAGTTGTAGCAAAGGCTAATGGCACTAACATTATGCTTTCGCAGATAGACATGGGCGTCAGACAACTTATGGAGCAGATGGGAATTAGCAACTTAGCGCAAGAACAGTATTACGTATTGAGGAAACACATTTTAGATCAAATCATTTTGGACATGGAGCTGGACAAGGAAGTAAAGAAAAATAAGATTGAAGTTGCAGATGAAGAAATAGAAGCTGCGATGGAGCGGATAGCTGCTCAATTCCCAACAAAGGAAGCATATCAGGATTATTTAAAGGCATATAATATACGAGAAGAAGATCTAAAAAAGGAGCTTAGTAGGCAGCTTGCCCAACAAAAGCTGTTACAGGCCGTTGTGAAAGTTGATGACACTATCACAGAAGAGGAAGTTAAAGAGTTTTATGAGGTCAACGGCGATACTTATTTCGTTCGACCGGAGGGTCTTTGGGTCAATTATGCAATCTTTTCCGATGGCAAAATTGCGCAAGAAGCAAGGGATGCCTTAGCGGATGGACAGCCTTGGGATGAGGTAATGGAACGTTATAGCGATAAGATATTGCATAGCACGCCCTATGATAATCCTTTATTGTTGTCCATGGCAACCATAGAGGCTCAGGAGGGAATGGCTTCTTTGAAGGAATTAAAGGCGGGAGACGTGAGTCAACCCACCCAACTGGATACAGATCAGATAGCAGTTTATTTAGTCAAAGAGCACCAAAAACAAGAGAAAATTCCCTTTGAAGAAGTTAAAGACAGCATCAAATTAGCGTTGAACCAGCAAAAGATGCAAGCCCAACGTCAGGCTTATTTGCAGGAATTAATAGACAACGCTGATGTCAATATTGTCGACGCGTCTGTGTTCGAGGCACCACAACGGCAAGAACAGCCTCAACAACCTGATGGTCAACAAGATGTTGATGAACAGCAGTCCGAAACTAGCACAAACGAGGCAGCTCAACAAAGTGACTTGCCATCTCAAGAATCACAAGAATCGCAGTCTGTCCAACAATCCCAAAGTGACAGCGAGACAAAGTAA
>NBDJDPBK_00356	
ATGCGACGCTTCAACACTACCACGGGTTTTCCCACACCTGCAGCGGAAAAAGCTCACGTCTTAGACTTAAACGAACTGATCATACGTAACCACGCATCGACTTATTTTTTTCGTGCTTCCGGTGACTGCCCCGAGCTAGGCATCGGAAATAATGATATTTTAGTAGTAGACCGCTCGCTGAATCCCGTAGAAGGCGACGTTGCCATAGTGATAAAAGACAACACACTGCGCCTCAAGGAAATTACCTCATCAGATATTGCATCCTGGGTCAATGAAAACACAAAAACCACCTCTACTCAAGAAAAATCTGACTTGCCGCAGGAATGGCAAGAGGACTTTTTTGGCGTGGTAACGTGGATAATACGTAAAGTTAAAATAAAGAGGATCTCCTGA
>NBDJDPBK_00357	
ATGATAGCTCTCGTCGATTGCGACAGTTTTTATGCTTCGTGCGAAAGAATATTTAGGCCCGATTTAAAAGGAAAACCGGTGATCGTCTTATCCAATAACGACGGCTGTGTCATCGCCAGGTCGCGAGAAGCCAAGGCTTTGGGAATCCCCATGGGCGTGCCATACTTTCAAGTCAAGGAACTGGTCACAAAAAACGACGTGACCGTCTTCAGCTCAAATTACGCCCTTTACCAAGATATTTCAAACAGGGTCCTAGCGACAATACAGGACTTTTGCCCAGAGATAGAGCCCTACTCCATCGATGAAAGCTTCATGATGCTCGACTCCTTAAAATTAGCCGATGAAGACGCTTTTGCCAAAAGACTGCGTAAATCCATAAAAAGATTGGTCGGGATTCCCGTATCCATTGGTATTGGTCAGACCAAGACTTTGGCAAAAATAGCCACCAAAATAGCAAAGACAAGCAGTGAAGGTGTATACAATATCGCTTCGCAAGTGGATCCTGATTCCGTTCTTGCTGATGTGAACATAGAAGACGTATGGGGGATAGGGTTTCGTCAGTCCAAAAAGCTTCGAGCTGTTCGTATACGCACCGCTCGCGATCTCAAATACGCGGAAGATGGGTGGATCAAGAAACACCTCTCCGTTGTCGGCTTAAGGACGGTATACGAACTTCGAGGGTTCAGGTGCTTCGGCTTTAAAGAAACTCCAGACAACAGAAAGACCATTTGCGTATCGAGGTCGCTCGGGGCTCATTTGACGAGCTACGACGAACTCTCTCAGGCCGTGGCCTTCTATGCTTCTTTGGCCTCGGAGAAACTAAGAGCACAAAGGTCGCTAGCCAACGCCGTCACGACCTACATCGCTACAAGCTTTCATACCCAAGATTTCTACTGGGGCAGCAGAAGTGTATGCCTTGTGACTCCTAAAAATGACGCTCCTTCCATCGTCAAAGCCGCCTTAGAAGGGCTTAAATTAGCTTACATTAGAGGAAAGAAATATAAAAGGGTTGGTGTTTTACTTTCTGAAATTGTTCCAAGTGAGGCGCGACAAAAGGGACTGTTCTGCGATCTACGGCAATCCATGAAATTGGATGTCTTAATGCAGACGATCGATAAAATGAACCTTGAGGCCAATAAGCCCATCATTTGGCTCGCTGCCGGCGGAAAACCGGAAAGTCAAAAATGGATAGCTAGTGCAACCATGCGTTCGCCTCGTTATACATCCTATTGGGATGAGATTCCCCTTGTAAGCACGTAA
>NBDJDPBK_00358	
ATGTTAGGAGAACGCATTAGGAGGTTGAGAAAGGAAATGGGGATGTCAGTTACGGAACTGGCAAGGCGAGTTAAAACAAGTCCATCTTATATTAGTGAAATAGAAAAAGGAGAAAAAACGCCGAGCCTTAATTTATTGGTCAGAATAGCGAGTGAGCTCAGAACCGGCATAGATTACCTAACCGGACTTGAAGGTTTTGCCGAGAAAGCCTTGAATGTGACTGAGGTTGTTCTTTTAGATCAAGCTTCTGTAACGGCAGCAGGGAAGGGGATGGATCAAACGGGGGTTTACCCGGCTGTTGAAGAAATGATATATGTACCAGACGACGCTTTGGGTCCTGTGGGAGATATTCCTCCTTTTGCGGTAAGAGTCTCGGGCGAAAGCATGATCGGAGCTGGAATTACGGATAACTCTATAGTCGTTGTCAACCCTAACGGGGAAGTAGGACAAGGGGATGTAGCTTTGGTGACCATTGGAAATGAGTGGACGGTAAAGTATATATACACAAAAGCTGATGGTTCGTTAGAGTTGAGGCCGGCAAACCCCTCTTACAGCCCGATGTTTTTTAATAAGGAGGACTTGACCTCCGGCTTGGTAAAAATAATTGGAAAAGTTGTCTGGATAATAGGTAAACCCAAGAAAGAATTTTGA
>NBDJDPBK_00361	
ATGGCAAAAAAGCTCACCGAACATCTAGAAGAGCTCCCGGCAGAACGCAAGGCAATTTTAAATAGACTTAGAAGGGCTGAAGGCCAATTAAGGGGAATTCAACGGATGATCATAGAAGATAGGCCCTGCGTAGAGGTGCTTACTCAATTATCCGCTGCAAGAAAGGCGATGCAACAGATATGTGTGGAAATTGTAAAAAACAACCTATACAACTGCATTAAGGAAAGCACAAGTTCGGAAGAAAACATCGTGCAATTAGAAAAACTCATAGGTGCCCTTATCGATCTGGTGCCCCCGGCATCGGCACAAGAAGAATACAAGTCGGGAAGCAATACTGTTTAA
>NBDJDPBK_00362	
TTGTCGGTAGTAACGATGAAACAGCTTTTGGAGTGTGGAGTCCACTTCGGGCATCAGACTCGAAGATGGGATCCAAAGATGAAGCCCTATATTTTTACGGAGCGCAACGGTATTTACATAATAGATCTACAAAAGACCGTCAAGGCTATTGAGAGGGCATATGATTTCTTGAGGGAGGTTGCCAAAGGAGGAGGTTCTGTCCTCTTTGTTGGCACTAAGCGTCAGGCCCAAGAGACGATTCGAGAGGAAGCGGAGCGTTGTGGCCAGTTTTATATTAATCAAAGATGGCTGGGTGGTTTGCTTACCAACTTCTCGACCATTTCAAAGAGAGTTCGCCGCATGATTGAGCTCCAAGAGATGGAGGAAAAAGGAGAATTTCTGAAATATCCGAAGAAAGAAGCAATCAAGCTTCGCAAAGAAAAAGAAAGACTTGAGAAGTATTTGATCGGAATTAGAGATATGCGAGATTTGCCTGACGCCTTGTTCGTGGTAGATCCGCGCAGGGAGTACATCGCGGTTGCTGAAGCCAGAAGGCTTTACATCCCTATAATCTCTATCGTTGATACCAACTGTGATCCGACGGTGGTCGATTTTCCCATACCTGGAAACGATGACGCTATCAGGGCTATCAGGCTGATAACGTCGTTGATGGCTGACGCTATCATTGAAGGACGTCAGGGTGTCGATAGCATGGCGGCTCAAAAAGAAGTGGTACCAGTCGGTCCTGATGATGAGGAGCCATCGGAAGAGATTGAGGTAAGGGAAAAATTGCACGAAGTTTACGGTGAATTTGAAGAAGAACTTGTCGAAGATGAACTTGAAGAGCGCAAAGGCTGGAAGGAGGAATAA
>NBDJDPBK_00363	
ATGGCCGTGAATACAAAGCTTGTCAAAGAGCTGCGGGAACGCACCGGTGCGGGTATACTAGACTGCAAAAAAGCCTTAGAAGAATGTGGGGAAGATGTAGAAAAGGCCATAGACTACCTCAGGGAAAAAGGCATTGCTAAGGCCGCTAAAAAAGCCGGGAGGGCTGCAACCGAGGGATTAGTATTCAGTTATATACACATGACTGGTAAGATTGGCACGCTTCTTGAACTAAACTGCGAGACGGATTTTGTGGCCAGGACCGACGAATTTCAAACGCTGGGCAAGGAGATAGCGATGCATATTGCCGCTGCCTCTCCATACTATATATCCCCTGAGGATGTACCTGCTGAGGATTTAGAACGAGAGAAGGAAATATATCGCAAGCAGGCCCTAGAAGAAGGCAAGCCTGAACATATAGTGGATAAGATAGCCGAAGGACGTCTTAAAAAGTTCTATGAAAATACATGCTTGCTTGAACAGGCGTGGATAAGGGATCCCGATAAAAAGATCAAGGATCTAATAACCGAAGCGATAGCAAAACTGGGCGAAAACATAGTTATCGGAAGATTTGCTAGGTTTGCAATAGGGGAATAA
>NBDJDPBK_00364	
TTGGGGTGCGATAATTTCAGGTATAAGCGTATACTGCTGAAGTTATCCGGTGAAGTTTTGGCCGGCGATAAATCGTTTGGCATTGACTTTGATGCTGTTGCCAAAATCTCAAAGGAAATAGTTGAGGTGGCCCAGCATGGGATTCAAATAGCGATGGTAGTAGGAGGCGGCAACATTTTTCGGGGCTCTCAAGCTGCGGCCGTTGGGATGGACAGACCACAGGCAGATTACATGGGCATGCTCGCAACCGTTATAAACGCACTGGCTTTACAGGATAATTTGGAGCGTTTGGGTTTGCCCACAAGGGTTCAGACAGCTGTGAACATGCAGGAAATTGCTGAGCCTTTTATTAGGAGGCGCGCCTTGAGACACTTGGAAAAAGGGCGCGTGGTTATTTTTGCGGCTGGAACGGGATCTCCTTACTTTTCAACTGATACGGCAGCTTCGCTTCGTGCAGCAGAGGTTGGAGCGGATTGTTTGCTTAAAGCCACAAAAGTAGAAGGCATTTACGACAAAGATCCGATGAAGTATGAAGATGCAAAAAAACTGTCATTTGTGACGTACCTGGAGGCATTAAGCAAACAGCTTAAGATCATGGATGCTACGGCCTTTTCGCTTTGCATGGAAAATTCAATTCCCATCATAGTTTTTGATATACTTCAAGAGGGAAACCTTAAAAGGTTATTGATAGATGGCGAACCAATAGGCACGTTAGTTTCTGCGAGAGGGGGGAGTGGTGGTTATGGCTGTGGATAG
>NBDJDPBK_00365	
ATGGCTGTGGATAGGAAAATTTTAAAGGATATGCGAGAATCGATGAAAAAAGCCGTTGAGCATTTTAAGTCAGAGATGGTTGGCATACGTGCTGGGCGAGCCCATCCCGCTTTGGTTGAAAACATTAAGGCGGATTATTATGGAGTACCAACGCCTATCAAACAGATGGGGACCATATCTATACCTGAACCGCGACAAATCCTGATATCCCTTTGGGATAAGACGGCAATAAAAGCCGTTGAAAAGGCCATACAAGCATCGCAGCTTGGTGTAATGCCTCAAGTAGATGGGGAAAACATTAGAATCACACTGCCGGAACTGACGAAGGAAAGAAGGGTAGAGCTATCGCGATTAGTGAAAAAATTTGCCGAGGAAGCTAGAATTGCTATAAGGAACATAAGGCGCGAAGTCCTAGATGAATTGAGGCGGCAGGAAAAAGAAGGGGAAATCAGCGAGGACGAACTTAAGCGCCTTCAACAGGAAGTGCAAGATATAACGGATGAATATATCGAAATGGTGAACAAAATATTGGAAGAAAAAGAAAAGGAAATCTTGGAAGGTTAG
>NBDJDPBK_00366	
GTGACAGAAAAGGTGGTAGTCGCCTTAGGAGGCAACGCAATACTTCAAAGTGGACAAGAGGGAACCTTTGAGGAACAGATGGAAAATGTTAAGTCCACTGCTATGCAAATAGTGAGGATGCTTGAAGCAGGTTATGAGGTGGTAGTCACTCATGGCAACGGACCACAAGTAGGCGCGATCTTGATTCAAAACGAAGCGGGAAGCAACTTGGTGCCGCCAATGCCTATGGACGTATGTGGGGCCGAGAGTCAAGGCATGATAGGTTATATGTTGTGCCAGGCTTTAAAAAACTGCATGCTTGGTAAAAAGTTAAAAGGGTGGGAACCTTGTTGTGTCGTGACGCAGGTCGAAGTTGACCCCGATGACCCTGCCTTTGTCAATCCTACCAAGCCGGTAGGGCCTTTCTATACCGCCGAGGAAGCTGAAAAGAGGATGATCGAGAAGGGCGAAGTATGGATCGAAGATTCGGGGAGGGGATGGCGCCGTGTTGTTCCTTCGCCAGATCCGAAACATATCGTCGAAATAGAAGGGATCAGGCACTTATTTGACGAGAGGTTTTTAGTCATAGCCTGTGGCGGAGGCGGGATTCCCGTCATTAAGAAAAAAGATGGCACTTACCAAGGTGTAGAGGCTGTAATTGATAAAGACCTTGCAGGTGAAAGGTTGGCCCAAGAAGTTGGAGCCGATATATTCATGATTCTAACGGATGTTCCCAAAGTTGCCATCAATTTCAAAAAACCCAAAGAAAAATGGCTCGACGTAGTGACTCCCGAAGAACTAAGAGCTTACGAGGCTGAAGGTCACTTTAAAACCGGGAGCATGGAACCCAAAGTCAAAGCTGTCATTAGGTTCATAGAAAATGGAGGCAAAAGAGCAATAATCGCTAAGTTGGACTCCGCTTTGGAAGCTTTAAAAGGCGAGACGGGGACTCAGATAGTTTCTGTTAAAGAAAAAAGTTCCATATTGTAA
>NBDJDPBK_00367	
ATGAAGTTTTCGACAAGGGCAAAAAACATGGAGCCATCCGCGACTTTGGCCATCAGCGGAAAAGCCAAGGCCATGAAGCGCGAAGGAAAACCAGTAATATCCTTTGGTGCGGGCGAACCGGATTTCACCTCTCCAAAGGCTGCGCTTGACGCAGCAAAAGAAGCTATAGATAAGGGAGAAACTCACTATACACCCGCAACCGGAATACCGGAACTGAAAGAAGAAGTGGCCAAGTACTACGAAAGGCGCTTTGGCCTTAAATATAACCCAAGCAAGGAAGTGATCATTGGTTCCGGCGCAAAACCCCTCATTTTTGAGTCGCTTGGATGTTTTGTGGATCCTGGCGATGAAGTTTTGATATTTGCTCCGGCGTGGGTGAGCTACGTCGAACAGATTAAGCTATGTGGCGGAAAACCCGTAATTATTGATACCACCCAATCGAATTTTTTGCCCTCTCCTTCAAGTATTGAGGCTTCGCTGACCCCCAACACACGAGGCATGATAATCAACACGCCTTCTAATCCGGTAGGCGTCGTGTATCCCGAAGAAACTTTACAAGCTATAGCTGACTTAGTCGTCAAACACGACTTGTGGATCATTTACGACGAAATATACGAAAGGCTGGTCTACGACGAACTAGAACACATAAACATCGTTTCGCTGGATTCCAGATTGCGCGATCGCACAATATTAATCAATGGAGCCAGTAAAGCTTACGCAATGACCGGTTGGAGAATTGGTTATGCACTTGGCCCACAGGAGGCCATGTCAAAGATCGGCGACTTTCAGGGCCATCTTACTTCGAATCCTTGTTCCATCGCCCAATGGGCCGCGCTTGGAGCCCTAAGAGGAGCCGAGGAAGACGTAAAGAAGATGCACAAGGCATTCGATGAAAGGCGAAAAAAGATGGTCTCCTTGCTCCGTGAAATACCTAACATAACACTTGTGGAACCGAAAGGGGCCTTTTACGTGTTTGTAGATATCAGAAACTGCTTAGGAAAGACGTACGAAGGTAAAACTATTGACGATGACGTCAAATTTTGCGAGATGGCCCTGGAGAGTAAATATATAGCCATAGTTCCAGGTAGCGCCTTCCTGGTTCCTGGGTTCGTAAGGTTCTCTTACGCCAATTCAATGGAAGAAATAGAAGAGGGAATAAGGCGCTTCAAGGAGATGGTAGCGACTATAAGATAA
>NBDJDPBK_00368	
ATGGATATAAGGTTTGTCACGCGCAATGTTAATATTTCGGACACATCTAAGGCCTATATGGAGTCGAAACTATCCAAGCTTGAGAAATTCTTTGATCGTATTTTGGACACCCAAGTTGTTGTCAGTTACACCCGCGGAATGCATGTAGTTGAGATAACTTCAGATGTCAATGGTGTCATAATGAGGGGTGAGGATTATGCTCCCGATATCCGCAAAGCCTTTGACAAAGCGTTAAAAAATATCGAGAGGCAAATCAAGCGTCACAAATCCTATCTCCAAGACAGAGTTCAACTAAAAACTCACGATATTTCCTTCGGATTAGAACCTGCTGATACTCGTCCCGTAGAGGAGGAAGCTATATTTTTTGAAAGAAGAAAACGAGTACCCATTAAGGCTATGACACCAGAAGAGGCAACATTGCAGATGAACCTGCTTGGTCATGACTTCTTCGTCTTCAGAAATGCCGACACGGGATTGATAAACGTGGTTTACAGAAGAAAAAGTGGAGGCTATGGTTTGATCGAACCCGAATAG
>NBDJDPBK_00369	
ATGCATGAAATGTCTATTGTAGAGGCGTTGATGGAACAAATAACTAAAATGGCTCAAGAACAAAACTGGGAAGCTGTTACTCGTGTGCGGCTAAGGGTAGGAGTTATGCGTCAAATTGTGCCTGATATACTTGAGTTCTGCTTTAACGTAGCTTCAAAGGGCACCATAATGGAAGGTGCAATACTTGAGATGGAAGAAGTTCCTTTGCGCGTTAAGTGTGAAGGTTGTGGCCATATATGGAATGACAAGGAGTTTTTAGGTTTGTGTCCTGAGTGTGGTTCTATCGATGTAAACGTCTTAGGTGGAATGGAACTTGAGTTGACTAACTTGGAGGTGGAAGTAAAACATGCCAAAGCTCGTGAACATTAA
>NBDJDPBK_00370	
ATGCCAAAGCTCGTGAACATTAAAAAGTCCGTGATGGCGGCGGACGAAGAACACGCTTCTTTTATTAGGAACATAATGCGTGAAAAGGGAATATTGATGATAAACATGATAGGTTCTCCCGGATCGGGCAAGACTACAGTGCTGGAGAAGTTATTGCCAGCATTGGATTTGAGATGCGCAGTTATAGAGGGGGACGTTGCAACATCTAAGGATGCTGAACGCATTGCCGCTACAGGAACGCCGGTAGTTCAGATAAATACCCAGGGAGGATGTCACCTGGAGGCCCATTTAGTGAGGAAAGCCTTGCAGGATATACCGATTGATGATATAGATGTCCTTTTCGTCGAAAATGTCGGAAATTTGGTATGCCCAGCGGAGTTTGACCTGGGTGAATCCTTTAAAATGGCCATTTCAAGCGTTCCCGAAGGTGACGACAAGCCCCTCAAATATCCCTCATTATTTCACAAGGCGAGGGCTGTGCTGCTTACAAAGGTGGACCTACTGCCCTTTATAAAGTTTGATAAATCAACTTTCTGGAATGACGTAAAAAAGCTAAATCCGAAGGCGTCGAAGTTTGAACTCGCAGCGCTGGAAGACAAAGGTGTGGATGAATTAGTTAATTCCATAAAGGATTGGTTAAACGAGGTAAGGGGAAATTAA
>NBDJDPBK_00371	
TTGCAAGTTGAAGAGCTTCTTTCTCATTTGAACCCAAAACAAAGGGAAGCAGTTTTATACGACAAGGGCCCTCTTTTGGTTTTAGCTGGTGCCGGAAGCGGGAAGACGAGGGTGTTGACCTACAAGTTCGCCTACCTGGTTGCCTCCGGCCTTGCCTCGCCATGGCAGATTTTAGCGGTTACCTTTACCAATAAGGCTGCCAAAGAGATGAAAGACAGGGTTCAAAGCCTTTTGGGATCAAGTTTTAAAAATTTACATATTTCGACTTTTCATTCCTATGGCGTGGAACTTCTTTATCGCTATTCGAAGGAGACCCAAGATGTTGGGATAAAGGTTCCTTTTACAGTTTTCGATAAAGGCGATTCTAAAAAGGTAGTGGAAAAGCTAATGAGGGATTTCAATATTGACAAAAAGCGGTTTGACGCGATATTTATCCTGGATATGATCTCAAGGGCTAAGGCAAATGCCGATCCGAAATCGCTTTTATCGGATGTTACGCTTGAGACGAGGTGGCGAGAATTTTACGATGCCTACAACGAGGAACTTCGAAGGCAGGGGGCAGTTGACTTCGATGATTTGCTTCTTTTGCCCCTACACTTGTTCAGCGTGAATGAAAGAGTGCTTGCAAAGGAGCGAGCACGTTTCAAGTGGGTACTCGTTGACGAATATCAAGACGTAAATCCGCCTCAGTATAAGCTTATCAAGATGCTGGCCAAATCTGGCAACATTATGGTTGTAGGCGATCCCGATCAGTCCATTTACGGATGGCGTGGGGCTAATATGTCCATAATAATGAACTTCGAGCACGATTTTCCCGGAGCTAAGGTGATCACCCTTGATCAAAATTATAGGTCCACTGGCATGATCCTTGATGCTGCAAACGCAGTGATCAAGCATAATGCTGAAAGAAGACCTAAAGATCTGTGGACTGCAAATCAAAGAGGCACCCCTGTCATGGTATATTTGGCAGGAAGCGACCGCCTCGAAGCGCAATTTATAGCTGACGAAATCAGAAAGCTGTGTCATTCGGGATATTCTTACGATGATATAGCTGTACTTTATAGGATCAATGCCATGAGCCGAAGCTACGAACAGAACCTCATAAGTAGTGGCATTCCCTACAGGATCGTAAGAGGCGTTTCCTTCTATGAAAGAAGGGAAGTGAAAGACGTCTTATCTTACATGAGGCTGGCAGTTAATCCGGCCGATGGTGCCGCATTGCATAGGATAGGAAACGTGCCTGCCAGGGGTCTTGGTATAAAGAGTTTGGCGGCGCTGGAAAATTTCATCGCGAGCACATCCTTGCAATATGCGAATCCCTTAGATCTATGGAAGGAACTTTCTTTAGCCAAAGATGTGCCGCTCAAGGGCAGAGCAAAAGCAGGTGCCAAAGAGATAGCAGATTATATGGTTCAAATATTGTTGCGCTCAAGCGAAATTAAAGAAGTCATATATTTCATAATGGACGAAATGGGATATGGTTTATATCTGAGGGAGAAATATCCCGACGACTGGGAGTCCAGGGTCGAAAACGTGCACGAGCTTCTTTCGGTAAGCGTGGAAGGTGGCGATTTGGCCAAGTTTTTATCGATGATCGCTCTTTATTCTGATGCGGACGTAGAAGAAATCGAGGATAGCAGGGTAAACCTGCTTACACTTCACGCAGCTAAGGGACTTGAGTTCCCCATCGTTTTTCTGGTCGGGTTGGAAGAAAACATTTTCCCTCACGCGAGGGCAAAAATGGATGACTCGGAGCTGGAAGAAGAAAGAAGATTATGTTATGTGGGGATGACTCGTGCCATGGAAAGGTTGTATTTAACAGGCGCTCAAAGAAGAATGCTGTTTGGCAACTTGCAGTATAATGCCTTTTCGAGGTTTTTAGAGGAAATCCCCGAGTGCTATAAGAGAGTTTACGATATGGCTTTAGATGAAGAGGTGTTGACTGATGTTGGTCATAGGGCTAACTGGAGATATTGGAGCAGGTAA
>NBDJDPBK_00372	
ATGTTGGTCATAGGGCTAACTGGAGATATTGGAGCAGGTAAAAGCACCGTCAGTAGCTTGCTTGAAAGGATGGGAGCCGTTGTTGTAGATGCTGACAAGATAGTAAGGCAAATATGGACAAGGCCCGAAATAATAGAGGCGGCAAGCAAACGCTGGGGGAAGGATATATTGGATGAAAATGATCGCATACTACCACATGTCGTGGCCTCTAAGGCTTTTTATGACGAGACGGAGTATAAATGGTTGTGCGAACTGATTCATCCTTCGGTCATGGTGGAGATGGAAAAGGCGTTATCGGGCGATAATGGCCTAAAAGTTTTTGAGATACCTTTACTTTTTGAGGTTGGCAAACCTGAGTGGGTAGACTTTGTGGTTTACGTGACCGCTTCTAAAGAAGCAAGATCAAAAAGAAACCTTATAAGAGGTTTAGACGAAAAGGCCATAGCCTTGAGGGAAAGGTGGCTTTTGCCGGCCGAGGAAAAAAAGAAAATGTCAGATTGGGTTATAGAAAACGACGGTGACCTGCAATCTTTGAGGGAAAAGGTAGATGCCTTGGGAGATCTTCTTTTAAAGCTTGCCTATCCAATAATGGTTTCAGTAACCTGTGGAGGAGAAGAAGAAGCCGTTAATATTGCAAGAGAATGCATTGAAAACAAGCTAGCCGCGTGTGCCAACATCCATCCCGCAAGAAGCATCTATCTATGGCAAGAAAATGTTGAAGATGAAGAGGAATGGGAGGTCAGTCTTAAAACTCTTCAATGCAGATTATATCCCTTAAGAAAAACTATCTTGGAAAAGCACAGCTATGACACACCTGTTATTCTGGTTCATCCCTTGAAATGGGTGAACCCCAAAGCTTTGCTGTGGCTTAAGGGGGTTTTGGGTATTTGA
>NBDJDPBK_00373	
TTGAAGGTAATCACTACTCACATCGGAGCGGATTTTGATTCGCTCGCGAGCATGATAGCTGCTGCAAAGTTATATCCGGGAGCGGTTCCCTGCTTTTCGGGCTCGGCATCGAGAAACGTCAGGGACTACTTAAAACGCTATCAGAGCAGATATAAAGTTCTAACCCCCCGCAAGGTAAAGATGGACGAGGTTACGACCTTGATAGTCGTAGATACCCGTTCTGCGTCGCGCATAGGACCCTTCGCGGCACTTGTTGGAAAAAAAGACGTGACGATTCATGTATATGATCACCATCCCGGCGACGTATTAGATGAGTTGCCAGCTTCTTATAGCAGGGTGGAAGTCCTAGGGGCATGTACGACTTTGCTCGTTGAGGTCATTCTGGAAAGAGGGATAGCAATCTCCCCTCACGAGGCTACTCTTTTTGCCATGGGTATATATGAAGATTCGGGAGCTTTGACCTTTGGAAGTACTTGCAGGAAAGATTACGAAATTATCGCCACATTAAGGGAATTAGGAGCCGATATGACCCAAATTCCCATTTTCGTTGAGCAATCCCTCACGTCGGCCGAGAAGCAGTTATTAAACGAACTTATAGACAATTCATGGGAAAGGTACATAAATGGGGCTAAAGTTGTCCTATCTGCCTTAAACGCAACTCGATACGTTGAGGGCTTATCTTTATTTGCGCATCGCTTGCGCGACTACTTTGACGCAGATGTTGCTGTATGCGTCGTTTCCATGGGGCAAAGAACCTATATAGTTGCAAGAAGCAAAGAGGAAATCTTAAATGTGTCCGACTTTTTGGCGCAGTGGGGAGGGGGAGGACATCCTCAGGCCGCATCAGTGACACTTGAACGTACCAATCCTTATATTTTAATAAAGGAAGTCGAAGATAAGTTAGCCCGAGATATCAAGCCCCTTTTGACGGTGGCCAGCGTTATGACAAGCCCCGTAATGGCCATAGATCCTGATCTTCAGGTGGATGAGGCTTATAAGCTCATGATTCGCTACGGTCATTCGGGATTGCCCATTGTTCAAGATGGCAATCTCATAGGCATCATAACCCGTAAAGACCTGGATAAGGCACATCTTCATGGCTTTGGCAGTGCCAAAGTGCGGGAATTTATGACCGAAGGAGTCATCACCGTTCATCCTGAAGCGTCTGTTTCAGAGGCCCATAGGCTGATGGTATTTCACAACATAGGTCGCCTGCCCGTTAAAGAAAACGGCTTGCTTGTGGGCATTATAACCAGGACTGACTTACTTCGGGCACTTTATCCCATTTCTGTGCCCCCTGAGGAAAGGTCTCTGGGGTCCGTTCTTCCTTGGACAGAAGATGTTTCAGAGCTCATGGCGCAAAGACTATCGCCGTGGATTACCCAGACCCTCAGGCGCTTAGGTAAGCGCGCAGAAGAAATGTCACTTAAGGCCTACGTTGTGGGTGGTTTTGTGAGGGACTTATTATTGGGCAAGGAAAACCAAGACCTGGACATCGTAATTGAGGGCGACGCGATCTCTTTTATCAAATCGTGGGAAACCGATGGCTGCACGGTCGCTGTGCATGAGCGCTATAGGACAGGAACAATAGTTTTTCCTGGGAATAAGAAAGTTGATGTCGCCACAGCTCGCAGAGAATTTTACGAATATCCCGTTGCACTGCCCAAGGTTGTAGGCGATAGCCTGAAACATGATCTTTACAGGAGGGATTTTACGGTCAATTCCATGGCCATATCTATTAACGAAACTTCATGGGGCACATTGATCGATTATTTTGGTGGACGGCGAGACCTTCAGGAAAGACAGTTGCGCGTTTTGCATAATTTAAGTTTCGTTGAAGATCCCACTCGAGTTTTGAGAGGTCTTAGGTTAAAACACAGGCTTGGTTTTGAATTCGAGGATAACACCTACAGGTTAATAATGAGTGCTGTCAAAGGTGGATTGCTAGGGCTACTTTCTGGTACCAGAGTTAAAAATGAGCTCAAACTGATCTTTCTTGAGGAGAAGGTTTATCCAATCGTGCTTGAAATGGTACGACTTGGGATCTTTGAAGCTTTGTTCCCTGGGATTAAGATAGATCGCAATTGCCTTCGAATTGTCCGCAGATTGTCTTTCTTTATGCGCCGCCTTCGCTACGATTTGCCCCATATGGAAGAAAAGGTTTGGTTGGCCTTTCTGGCGGCGATAATTTTTTCATCGGTAGAATGGGTGCAAAACGCGACGCTTGATAAACTTCATTTGTCCAAATTGGACAGAGAGATTATAGAAAAGGCTTTAGATGATCTTGGAACCGCGGAAAACGCCATTGGAGGACGGGGCATGAGAAGCCACGATGAGATTTATCTTTTCTTGGCAGATGTCCCTTATGTGACTGCACTCTTTTGGGCTGCAGCTACGGAACAATGGCGCGTTAGGAGGAGAATTTTGCTGTTTCTGACGCGGCTTCACAGAGTACATCCTATACTTATGGGAAGAGATTTGGTAGAGTTAGGCTATCCCAAAGGTCCCATAATTGGAAAGATACTAGACGAGCTTTTACGGGCTCGACTTAGAGGGGAAGTTGAAACTAGGGAGGACGAAATCAAATGGGTGAAAAAGCGCTATCCGTTGTATGCTTTAAAGAAAGGGTAA
>NBDJDPBK_00374	
ATGATGGGATTTCCAAACTGGGTAGATCTTCTGTTGAGCTTGCCGGCCGTATTGTGGGCCATCACTTTTCACGAATATTGCCACGGTTATGTGGCCTATAAATTGGGCGATGATACCCCCTTGAAATCGGGGCGTCTCACTTTGAACCCTTTAGCGCACTTAGACCCCATCGGAGCGCTCATGCTTCTCATATTTCGATTTGGTTGGGCAAAGCCCGTACCCATCAGCACTAGGAACTTTAAAAACCCAAGAAGAGATCTTGCCCTTGTCTCGCTTGCCGGTGCTGCTGGCAACTTAATCACGGCTATCGTTTGTGCCTTGATCGTCAGGTTGTTTCCCGCCATATTTTTTAGGAATTTTGCCCTTTCAAGATTTATATTACTCATGATCATGATCAACGTAGGGCTAGCGGTATTTAATTTGCTTCCCATACCACCCCTTGATGGCTCAAGGATCCTTTACGTCTTTTTGCCCCCTAAGGCAATGAAGGTTTATCTTTATCTTGAACGGTACGGCGTTTTGATAATACTGGTTTTAGTTATGCTGGGCGTTATTCAAGCGATTATGACGCCCGTGATCATGGCTATATTTCGGATCATGTTATAA
>NBDJDPBK_00375	
ATGAGAATATTAGTCACCAATGATGATGGTGTTCTTTCCCGTGGGATAATAGTTTTAGCCACCTTTTTGCAAAGTGGAGGGCATGAGGTCATCGTCGTAGCTCCCGAGAGACAGCATAGCAGCGGAGGGCACGCCCTAACCTTGCATCGTCCCTTGAGATTGTGGCAAGTGAGCAATGGTCCCTATCCGTCAGGAATTGTTGTTTACGCTTGCAATGGGACGCCTGCTGACAGCGTAGTGCTCGGACTCGAAGAGTTAGATCCTTCCGTAGAACTTGTATGTTCGGGAATAAACATTGGTCCAAATTTGGGCGATGATCTAACATATTCCGGGACTGTTGCAGCTGCTATGGAAGGGGTAGTGCTCGGACGCCCTTCTATAGCCTTTTCTCTGGACTGTGAAGACGAAGAAAGCGCTAATTTCAGTACCGCTGGTATGGTTTCGCTGAAATTAATCCAGTGGCTTCAAAGTCATCCCTTGGGTAAAGGGTTGCTTTTAAACGTCAATATTCCGAATAAAGATGCAAAAGCCATTTCTGGGCTTAAGGTCACTAAAAAAGGCCTTAGAATATACGAGGGAAAGGTCAGTAAATTACGAGACCCGCATGGCAGAGTCTATTATTGGATAGCAGGCAAACCGGCAGATCAACTCATTGAGGGTACCGACGTTTGGGCAGTGGCAAATGGCTATGTTTCGATTACGCCGGTGCATTTGGACATGACTCATTACCCTTCTTTGCAAAAATTGAAGAATGAAGGACTGGAGGAAGTGATGTTATAA
>NBDJDPBK_00376	
ATGCCGTGGGTGGAGTTGCCTCATACTGCGGATGCCGGCTTAGAAATAAAAGCTTCAGACGCCGAGAGTCTGATAACGGAATCGGCCAAGGCGCTGTATTCTTTTATATTCGGCGAATTTTTGGAAACTTCAAAGTCACAGTCTGGCGAAGAATACGTTGTAGAACTTGATTGCATCGATCTACTCGAGCTTTTCGTGTCTTGGCTGAATGAACTTCTTTTTATATATGAGGTTAAAGGGAAGATATTTTTGCCCGAGAATGTAGAAATTGACTTGCAGGGTGTTAAGCTTCTTGCGAGGGGAGCACTGCAAGATGCGCCTCGCCCCGTAAGGGCAGTTAAGGCCGTGACTTACGGAGGTGCCGAGATCAAGAGTGAACCAATATGGAAATTTAGAGTGTATCTCGACCTGTAA
>NBDJDPBK_00377	
ATGGCGTTAAAGAGATTGGATCACGTCAGGTGGATGTTGGAAAAGGATTTCAAGGCCGGGATGAGAGTCACAGGGCTCATATACGGAGACTCCTACATAATCCAGGGTTTGGAAGAGGAAGGAGCTTTGGAGCAAGTTGCAAACGTGGCATGCTTGCCCGGAATTTTAAAGCACAGCTACGCTATGCCAGACATTCACTGGGGATACGGGTTTCCTATAGGTGGAGTTGCAGCCTTTTCTATGGAAGAGGGAATCATTTCCCCTGGAGGGGTTGGTTACGACATATCCTGCGGCGTTAGGGTGATGTTGACTTTTTTAGATGAGGATGAAGTGGCATCCCGCATAGACGAGTTAGCGGCTGCGATATTTTCCAAGGTGCCCTGCGGTGTAGGTTCCAAGGGAGCCTTGAAAATAAGCGAGGCCGAGCTGTTAGAAGTGCTAAAGCATGGGGCTGCATGGGCCGTTAAAAAAGGATACGGCGAACGGGAGGACCTTGAATGCATAGAAGATGGAGGCAAGCTTCCTCACGCTGATCCAAGTGCCGTCTCAAGGAAGGCACTGGAAAGAGGCAAGCCTCAACTAGGTACTTTGGGTAGCGGTAACCACTTCCTTGAGATCCAGGTTATAGATGAAGTTTATGATGAAAATGTAGCAAGGCAACTCGGCTTAAATTTGGGACAAGTCACGGTGATGATTCACTGTGGCAGCCGAGGGCTGGGACACCAGGTATGCGATGATTACATAAAGGTCATGCTTAGGGCAATGAACAAGTACGGCATAAGCGTTCCCGATCGACAATTATGCTGTGCACCTTTAAAATCAGAAGAGGCGAAAAGCTACTTAGGTGCCATGCAGGCTGCAGCAAATTATGGCTTGGCCAATAGAGAGGTAATAGGCCAACTTGTAAGGGATGTATTTAGCAGGTTTTTCCCAAAAACTGACTTGAAGCTTCTTTACGACGTTAGTCATAATATAGCCCATATCGAAAAACATGAAGTTGACGGCAAGCTCATGGACGTGTGTGTTCACAGAAAGGGCGCAACCAGAGCATTCCCTCCTGGACATCCGTCTTTACCTGAAAAGTTTCGTCAAGTTGGACAACCGGTGATAATACCGGGCAGTATGGGCACGGAAAGCTATATCCTGGTTGGAACAAAGAGGGGAATGGAAGAGTGTTTTGCTTCAACATGCCATGGCGCAGGAAGGGTGATGAGCAGAAGGTCCGCCATGAAAGACGAACAAGCGGATACTGTTTTAAAACGGCTTGAAGAAAAGGGCATAAAAGTTATGGCCGAACAAATAAGGACTGTAAGAGAAGAAATTCCGGAGGCTTACAAGGACGTATCGCGCGTCGTTGATGTCGTTGAAAAAGCGGGGATAAGCAGAAAAATCGCCCGAGTACGCCCCCTAGCTGTCATTAAGGGTTAA
>NBDJDPBK_00378	
TTGAGAAGGAAAGAACGCGAAATAACCGATACAAAACAGATAGAAGAAATCTTAAAAGAGGGGGAAGTTTGTTATTTGGCTCTTTGCAAAGAAAACGAACCATACGTAGTGCCCATGCATTACGCATGGCAAAGCGGATATCTTTATCTTCATTCTGCTCGAGATGGGAAAAAGGTCGAATTCGCCAAACAAAACCCACGTGTTTCATTTTGCGTGGTTCCCGAGTGGAAAATAATAGAAGGATCAAGATCATGTAATTGGACAACTCATTATCGCAGTGTTATAGGATCGGGTATCGTGGAATTTGTCGAAGATGAAGCCGAAAAAACAAAGGCCCTTGAAACCTTCATGGGACACTACACTTCCGGGCCATTTGAATTTTCCAAAGCCGTGTTGGATCGCCTGTTGGTTTGGAAAATTAAGGTTGACGAGCTAACAGGAAAGAAAAACCCTTGA
>NBDJDPBK_00379	
ATGTGGTTTGATCCTTATTCACATAAATATCCGTCAAGGCGAAACCTCGTATTCGCCAAAAAGGGAGCGGTAGCAACTGGTCAACCTTTAGCAGCTGAGGCTGGGCTTGAGATTTTAAAAAAGGGCGGGAATGCCGTAGACGCGGCAGTAGCTACAGCTGCATGTCTGACCGTTGTAGAACCGGCTTCTAACGGCATAGGCGGAGATGCTTTTTGTATAGCTTGCATTGACAATAAATTATACGGCCTAAATTCCAGTGGCCCTGCATCAAAAAATATTTCCATCGAAAAACTAAAAAGCGAGGGATACGATGAAATTCCCCCCATCGGTTGGCCCGCCGTTACCGTCCCCGGCGTACCCGCAGCCTGGGCGACTTTGGTAAAGCGCTTTGGCAAATTGCCTTTGAACGAAGTTTTAAAACCAGCTATTCAATATGCCAAGGAAGGTTATCCCCTTTCCCCGGAATTGACGAAAAACTGGAAAAGACGTTTTGAGTGGTACCAAAAGATCGCAAAAGACGACGTATTTCGGCACTGGTTTGAGACCTTTGCACCCCTTGGACGAGCTCCCTTTCCCGGAGAGATTTGGAGATGTGAGGCAATGGCAAATACCCTACAAGAAATAGGAGATACTTGGGCGGATTCATTTTATAGGGGTTTGCTAGCGGAAAAAATCGTGCGTTTCTCTCGCCAAACCGGCGGTTATTTCGACTTAAACGATTTTGAATCCTTCGAGCCCAAATGGGTAGAGCCACTGCATATTAACTACAGGGGTATAGATGTATGGGAACTTCCTCCTAACGGACAGGGTCTTGTAGCACTCGTTGCCCTTAATATCCTCAAAAACTTTGAGATGGTCAACAAAGAAGACCCCGAGTCGTACCACCTTCAAATAGAGGCCATTAAGCTGGCCTTCGCCGATGGTTTATCACTTATAGGAGACCCCAACTATTCTCATATACCCATAGCCGAGCTGTTATCCGAAGAATACGGTCAGAAAAGGAGAACTGAAATAAGCGAAAGAGCTAAGATTTATGGTCCGGGCATAGTTCCCGAAAGCAATACAGTGTACCTTGCTACAGCCGACGAAGAAGGCAACATGGTTTCTTACATTCAAAGCAACTACATGGGATTCGGGTCCGGTCTTGTGGTACCGGGCACCGGGATTGCATTACACAATAGAGGACATTGTTTCGTCTTAGACCCTAAACACCCTAACGCCCTTGCCCCCCAAAAGCGCCCTTATCACACGATCATTCCGGGATTTTTAACAAAAAACGAATTGGCCATCGGGCCCTTTGGAATCATGGGAGGATATATGCAACCTCAAGCTCATGTACAGGTTCTGGCAAATTTACTGGATTTCCATCTTAACCCTCAAGAAGCCCTGGATGCCCCGCGTTGGCAGTGGATAAAAGACGATATAGTTTCAGTCGAATATGGAATATCTGAAAATGTTGCTACAGCCTTATCTCGAATGGGACACGCCATAGAAGTAGAATTGGGACATCACTCCTTTGGTAGAGGTCAAATAATATGGAAGACCGAGCACGGGACTTACTGCTGTGCTACAGAACCTCGAACTGACGGACACATTGCCGTTTGGTAA
>NBDJDPBK_00380	
TTGCCCGATATTTTTGACGTTCAAATGGCGGAAACCTATGACGATTGGTACAAGACGCCAAAAGGTATGCTGGTAGACAGGATCGAAAAAGAAGTCATATACGAATTCTTAAAGCCCCAACCGGGAATGAAGATCTTAGACATAGGGTGTGGAACGGGAAATCTTTCTTTGGAATTAGCAAAATTGGGAGCTGAAGTCACAGGCGTCGATATTTCGGAAGCCATGCTGGTTAAGGCGCGCGAGAAGGCCAAGAAAGAAAACCTTGATATCGAATTTTATTGTGCTGATGTTCACAACCTGCCCTTTGATGACGAGACCTTTGATGCGGTTGTTTCGCTATCCGCGTTGGAGTTCGTGCCTGATCTAAGCGAGGCCTTGAAGGAAGCCTATCGCGTTTTAAAGCCTGGAGGACGTTTGGTGATAGGGATTATAGGAGGAAACAGTACTTGGTGCAGGTACTATGAAGAAAAGGCAAAAAAAGACTCGACTAGTGTCTTCAAATATGCCCATTTCCTCACGCTAGACGAGTTTTTAGCTGCCATGCCTGGAGAAGGCGTACAAGGTAAAGCTGTTTTGTTTGTGCCTCCGGATTTTAATTTCGAGAACGAGGAAGATGCATTGGCGCTGGAAGAAGAAGCTCAAAGGCAGGGCAGGACAGATGGAGGGTTCCTTTGTGCCGTGTCTTATAAGCCTTTACAAAAAAGAAAGGAGCAAGAGTGA
>NBDJDPBK_00381	
ATGGGTCATACTGCTTTTTTAATTATCGATATGCAAAATGATTTTTGTTTGCCGGGAGCGCCCTTTGAAGTAAAAGGCGCCATGGAGGTGGCAAAAAAGATACGGGAGGCCTTGCAAGCTTGCCGTAAATACGGGCTGCCCGTTGTACACGTATTCCGCTATTACCGGCCCAACGGAAGCGACGTTGAAATTACCAGGTACGATAAGTTTGTACAGGTTGGCGGGGCCTTGATCGAAGGAACGAAGGGTGGAGAGATTGTCGACGAACTTAAACCCATAGATGGCGAATATCTAATTTGCAAGAGGCGATGGAGCGCTTTCTTTCAGACCGAACTAGACAACCTTTTAAAACGCCTTGATGTGGATCAGGTCGTCGTCACGGGAGTTCAAACGCCTAATTGCATCAGAGGTACAGTCTGGGACGCTAACTCGCTTGATTACGAAGTGATCGTACTTACCGATGGGACGGGAGCTAGTACTTCAGAGGTTCACGAAGCAAATCTCAACGATATGAAAAACATCGGCGTTAAGTTGATGACGGTAGAGGAGTTCATTAAAAGTTTGCCCAATCCACCGAAAGACGATTTAGTAGAAAAAATTAGAAACAACGTATTGAAAGCAAAATTAGAAAGTAGAGCGTAA
>NBDJDPBK_00382	
ATGCAAGTAAATTTTTTTATGTGGATTTGTGCGTCTCTTCCCATATTGGCCATTCTCGTCTTGATGGTGGGGTTTAAATGGAGTGCTTCAAAAGCGGGACCGACAGGTTTTTTCGTCGCACTCGCGGTTGCTGTTCTGGTATTTAAAGCGAACTTTCATTTGTTGGCAAATTCCAATGCAAAGGGGTTTGTAATGGCATTTTATGTATTGTACATTGTATGGGGTGCTTTATTGCTTTATAATGTTGTAGATATAACTGGAGGAATAGAAAGTATTGGTGCCACCTTTATGGCAATGACGAAGAACAAAATATTGCAGCTTTTAATGATTGGTTTTGCCTTTGTTACCTTTTTACAAGGAGTTGCAGGGTTTGGCGTTCCCGTAGCTGTGGGAGCGCCTTTGTTAATCGGTATGGGATTTGATCCCGTCAGCGCTGTAGCTGTAGCGCTAATCGGGCATGCATGGGCAGTTACTTTCGGTGATATGGCTGCTTCTTTTGCAAGTTTGCAGCAGGCTACGGGGTTGTCTGCAGCTGACTTAGCTCCTTGGTGCGGATTATTTATCGCTTTAGCAGGAATATTTTGCGGAATGTTTGCGGTCCATGCTTACGGGGGCACAAAAGCTCTGCGTCAAGGAATTGTACCTACACTCGTAGTCTCCCTATCGATGTCTATCTCGCTTTGGTTTATAACTCAATGGGAACCAACATTGGCCACTTTCTTGTCCGGGATCATTGGAATGGTTGTTACTGCCGTCTTGTCAAGGGTTAAGATATACAATACCAAGGCTGCTATAGAAGCGTCGGCCTCTACAGGACGCTTAACTTCAAATCCAGTAACTGTAAAGGGCAAGGTAGTGGAAAAAAAGATGCCCTTCAACCTTGCCTTTGCTCCGTATTATTCCCTGATCATCATTGTTTTGTTTGTTAAGTTTGTGCCCGGTGTTGAAGATTGGCTAAAACATTTATTAGTTCTCAAGCTTAAATTTGGAGAATACTCCACAGGACTTGGTTGGGTTACGCCTGCTGGATCTTCTACAAGTGTCGGTATTTTCTCTCATGCAGGCGCGTTTCTTTTTTATGCATCTTTTATTGGCATACTAATATATCGTGCTAAAGGTATTTGGAAAGCGGGCATGTTTAAAAAACTTCTGTCCAAAGTTGTAAAAGGAGGGGTTAACTCCAGTATCGCTACGACTTCCATGGTCCTCATGGCTTTTATAATGGTCGAATCTGGTATGACTTACATGTTGGCAAAAGGTGTAGCTGATGCATTGGGTTCTATATATCCTATCTTTATTCCTTTAGTCGGGGTACTTGGAGCATTTATGACAGGAAGTAACACCAATTCCAACGTGATGTTTGGAGCTTTTCAGGTGCAAGTGGCAAATATCCTCGGCATCAGTACTTTAATCAGTGCCGCTGCTCAAACTGCAGGCGGTTCCATAGGCAGCATGTTGGCTCCATCTAAAGTTATAGTGGGCACTTCTACAGTTGGGCTAACCGGACGCGAAGGAGAAGTCATAGGTAAAACATTAAAATATTGCGTTACCTTAGCATTGATCCTGGGAATTGTGGCCTGGGTCATGTTGTTTATATTATGCAGGCATGTTTATTAG
>NBDJDPBK_00383	
ATGAGCGGCAAAAAGTCCAGTCCGACGCTACTCGGATTCGCGCTTCTCGGAATGCTTATTGCACCTCCTCTTTTGCTGTATCCGGCAGTCATCAAGGAGAACGTAGCCTTGGAAGTGGTCGGATATCTTGTTCTCGTTGTGTCAATGCTAATTCCCATTTTTAAAGGGTAA
>NBDJDPBK_00384	
GTGAATAAACATTATTTTTATGTTGCAGAGGGCTTGCCGGAAGATAAGGGAAAAGACATAGCCAGAATGGATCCCGAGGATATGAAAAACCTTGGAGTTCAGAGTGGTGATTTCCTCTTAATTAAAGGAAAATCGCAAGTGGCTTTAAAGGTCTTTCCTTGCCCGACAAATTTTCGAGGAGCCCGTTTGATTCAAGTTGACAGCATAGCTCGAGAGAATTTAGGGGTCAGCCTTGGAGACCCAGTTGAAGTAGAAAAAATAGAACCTACTCCCCTGAAGACGGTCATGTTGGATAAGGGAGGGCTTGCTCCGGATGAAATACCTTCACAAGAGGAGCTTAAAAGACACTTGTTGGGTCGTGCCGTCATTATTTCAAATAAAGTTCCGGTCGTGCTTTATGGTGGAAGTGCTATTGCTTTGAGAGTACAGGGTATGGCGCCTCCAGTAGAGATAGGACTTGTTACAAAAGACACCACCATCATTTTGGTAGATCAGACTTTGGATTCTAAAAGAGATCGCGTGAGTTATGAAGATATAGGAGGTTTGGATGAGGAAGTAAAAAAGGTAAGAGAACTCGTCGAACTTCCGCTCACACGTCCTGATCTTTTCAGAAAAGTGGGTATCGAACCGCCCAAGGGTATTTTGCTCTACGGGCCTCCTGGTACGGGCAAAACTTTGATAGCACGTGCCGTTGCGTCCGATTCCAGGGCTTATTTTATAGCAATTAACGGCCCTGAAATTATGAGCAAGTATTACGGAGAAAGCGAAGCGAGGTTAAGAGAGATTTTCGACGAGGCCAGGAAGAACTCGCCGGCGATAATCTTCATTGATGAGTTGGATGCCGTTGCTCCCAAGCGCTCAGAAGTTATCGGTGACGTAGAAAAAAGGGTTGTGGCACAGCTCCTTTCTTTGATGGATGGTCTGAAATCTCGAGGTGACGTAATAGTCATAGGCGCTTCAAACATGCCCGAATTATTGGATCCCGCTTTGCGAAGGCCAGGCCGATTTGACAGGGAAATCTTTATAGGGGTTCCAGGCACGCGAGGAAGAGAAGAAATACTAAAGATTCATACAAGAGGGATGAGCTTGGCACCTGACGTCGATCTCAAAAAAATTGCGTACCTGACACATGGGTACACAGGAGCTGATCTTGCTCAACTTTGTAAAGAAGCAGGCATGCGCGCCCTCGGGCGTTATATGGACAGGCATGAAGTTGGAGACGTTATTGTCACCAAAGAAGATTTTGAAAACGCTTTAAAGGCAATTGAACCCTCTGCACTTAGAAAAATGGTCGTGGAAGTTCCTTCAATCGGATTCGAAAATATAGGCGGTTTAAACGATATCAAGAAAAGTCTTTTGGAGCTTATTAAAATGCCACTGCAACATAGCGAGGAATATGAAAATTTTGGTTTAAAAAAGGCAAGATTTATATTTTTCTTAGGTCCTTCAGGCGTTGGCAAATCATTGATGGCAAATGCTATCGCGAAAGAAGCTGGTCTTAACCTCATACATATAACCCCTCCCATGCTAATATCCCACAAAATAAGCATTGAACAGTCAATAAGCGACGTATTTAAGCTGGCTAAAAGAGTTTCTCCTTGTGTGCTGCTCTTCGATCGAATAGATGGCACTGTTCAAACCCTTGGAGGCAGATTTACTAACCAGCTAATTATGGAGCTTGATGCAAATAAAGAAGTAAATAATGTGATCATTGCGATAGCAAACTCCCTTAAAGGAATTGACCAATCTCTCATTTCTTCTAACAGATTAACCGAAATGTTCACCTTCAATATACCTACCCTTGAAGAGAGAAAAGAAATTTTAGAAATCATACTTAAGGATCTACCCAATCACGAAGTGTCGGTTGAGTATTTGGCAGAGGTTACGGAAGGCCTGACCGGTGCTGACTTAAAAGCTATCATCGAAAAAGCTTGCCATAGGGTTCTTTCCAAAAAAATCTTAGACGAGGGAGGTGGTGTCTTGACGAATAAGGAAGTATTGGCTGTCTTGAAAGAGATCGACTACAGACGGGAGGTGCAATTTAATGAATCTCGATGTCAAGAAGTTGTTTGA
>NBDJDPBK_00385	
ATGAATCTCGATGTCAAGAAGTTGTTTGAGGAACCGAGCCTTATTCAGATCACGACTTGGGCTCGAGGTGTTATCGAGAATAAGGATGCCAGGGATGTCGTTTTCGCGCTTGCTAACGCTGGATCCAAAGAAGGCAAATACGTTCAAGCATGGGAAAACTACGTTGATCTTCCCGATAGAGTTGGCGTCCCTGTTCGTGCATACGCCAGAATTAGCGATGAGCCGCTGTTGAGCAAATATGTGTACGAAAATGAACACCCAGACATTGTGGTCTTGACTAATGAGGCTCTAGTAAAGGGAAATGACGTCCTGGAAGGCATGAAGCCGGGTGGTGTGTTAATAGTCAACACTAAAAGAGACCCGGAATACATTTTGAAGTTCTTAAAGGACACGACCTACCTTGGAACGATCGGGTGCATCGATGCGACTGAAGTTGCCGGGCACGTGCAAACACTTTCCGGAGCCGAAGGCGCAACCGATGCGTCAGGAATAGGTGTTGGTGTTGGAGCCGTTTTAGCCGGAGCCGTTGTCAAGGCAAGATCCATCGTTAAGCCCGAGAACGTGTTTTCCTCCGTTCAGAACCAGCAGGCTTGCCGATATGGTTATGATGAAGTTCGCCTAGTGACAGTAAATACGACCTTCCCAGAGTTTAAGCCGGCTCCTAAGAAGCCATTGGGACCAGAAGACCTTCCTTTTGCCGGTACCGTTCCTTCCGTTGACAAGGAAAACGAAAAGAGGATAACGGGTAATTGGAGGAGCGAACGTCCTGTATGGTCTAAAGAACGTTGTACTAACTGTTTGCTATGTTGGGTGAATTGCCCCGATTCAGTTGTAGTTTACAAGACACCTGAGGCTATGGATTTCACTAATTTGAAATATTGCAAGGGATGTGGCATTTGCGCATCAGTATGTCCGACTAAAGCAATAACCATGGTCCCAGAACTGGATTTTGAGGATTAG
>NBDJDPBK_00386	
ATGGTAAAAAAGAGGCTTATATCTGGAGTTGTAGCCACTGCCGAAGCCGTAAGGCTTGCAGATGTGGACGTGATTACATCGTATCCAATAAGGCCCTATACGGGCATAATGTCCGAATTAGCAAGGATGATAGCTGATGGCGAACTGGACGCCGAGTTTATCCATGCTGATGGCGAACACGCCCAGCTCAGCATAGTGTATGGAGCATCGGCTGCTGGCGCCAGGACATTTACTGGAAGCTCCGGAGTGGGAGTAACATACGCCATGGAGGTGTATTCTCCCATTTCAGGAACAAGACTGCCTGTTCATATGGCGATTGCGGACAGGACGCTTGATCCTCCCGGAGACTTTGGTTCTGAGCATACAGAGGCCGAATCATGCCGAGATCAATGCTGGATCCAGGGATGGGCGGCTACTCCGCAAGAAGCACTTGACTTGACGTTATTGTATTACCGAATTGGCGAAGATCCCAGAGTGTTGCTCCCTCAGTATGCTTGTCAAGATGGTTACTTTGTCTCCCATATTGCCGGTGAAGTGGAAATCCCAGACGAAGGTCAAGTAAAGGAATTTTTGCCACCCTATAAGAACAAACATTCGCTCAACATTTACGATCCGATGATAATAGGCGCTCAGATAGAACCTGAGATGGGACCACCTCTCCAATATCAACGGTACTTGGCTGTTCAAGAAGCCAGAAAGGTAATAGCAGAAGCCTACAAAGAATTCGGAGAAATATTTGGTCGCAAGTACAGTCCTTTTGTCGAAGAACATATGACCGATGACGCTGAAGTTGTCATTTTCATTCAGGGAGCTCATTCAGTTACAGCTAGAAACGTTGCATTAAAACTTCGAAATCACGGAGAAAAAGTGGGCGTTGTGCAATTGCGCACCTTCAGGCCTTTCCCGACGGAAATCGTGCGAGATGTTTTATCCAGGTTCAAAGCCGTGGGCGTAGTGGATAATTCAGTTAACTATGGCATTGCAGGCGACGGAGGAGTATTGCTGAGTGAAGCCAGGACTGCCCTATACGGATTGGGAGATAAAACGAAGACGGTTGGCTTTGTCGGTGGACTTGGCGGCGAAGTCATCACCATGGAAGAGTTCTATAAGATGTACGCTAAGCTTAAAGAAATTGCAAAAACGGGCAAGGTCGAAAGAGATTCTTACTGGCTCCCGTACGAGCTTTAA
>NBDJDPBK_00387	
ATGTTGGAGACTATAAAGACGCTTCGTGATATGCCTAAGGAAGAATACTACGTCCCTGGACATAGGACGTGTGCAGGATGTGGTCCTGCGTTGGTGTATAGATTGGTGGCGAAGGCCGCAGGCCCAAATACCATCTTCGTCGGGCCTACCGGTTGTATGTACGTTGCAAACACAAGCTATGGTTGCGGTCCTTGGGCGGTGCCTTGGATCCATGCCCAAATTACAAATGGCGGAGGAGTGGCTTCGGGTATAGAAGCAGCCTATAAGGCCATGATGAGAAAGGGCAAATATACGGGTGAGCGTCCGCATGTAATAGTCATGGCTGGGGATGGAGGCTCTAGCGATATCGGATTGCAAGCTCTTTCGGGCATGATTTACCGCGGACATGATGTACTTTTCGTATGCTATGACAATGAATCTTACGCTAATACAGGCATTCAGACTTCACCGACCACCCCTTGGGGAGCAGTTACTACCTTTACTCCCTCGGGCCCCGCGATACCTGAAGGCAAAAGGCTATGGCCAAAGGACAATGCCCGGATGATAGCTCATGGGCATCCGGAGCTCAAGTATTTGGCCACTGCCTCTCCCGCTTTCCCGGTGGATCTTTTCAATAAAGTTAGAAAAGGCCTTAATGCAGAGGGTCCGGCTTATTTGCACATCCAAGCTCCTTGCCCGAAGGGATGGCAGTTCCCTTCAAGCCAAACCATTGAAATGGCAAAACTTGCTTTGGATACAGGCATGTTCCAACTATATGAGCTTGAAGATGGCAAGTACAAGATGTCCTACATGCCTAAGGAGCGCAAACCCGTCGACGAATTCCTTAAGCTGCAGGGAAGGTTCAAGCACTTAAAACCTGAACATATCGAAAAAATCCAGAATTTCGTTGATCAAAAGGTCAAGTCAATAGAGATAGAAATAGCTGCACTATCATAG
>NBDJDPBK_00388	
ATGAACACGGGGATAGTATGGGCAGTTTGCATTTCCGATCAAAAAGGAACGATAAAGCATGATATTGGGGAAGCCTTGCTCCTCACTACGGGAGATTGCATAATGCCTAAAAAGGGGATACTTTGCTCCGTTATAAAAGGCGATATGGTGAAAAAAGGAGACACTGTAAGGAAAATATCAAATAAATAA
>NBDJDPBK_00389	
ATGTATTCTCAAAAAGTGATAGATCTTTTCATGAACCCTAAAAACGTCGGACGTATAGATGATGCAGATGGAGTCGGTGAAGTTGGCAATCCCGTTTGCGGGGATATCATGAAGATATATTTAAAAATAGAAAATGATCGTATTGTAGACGTCAAATTCGAGACTTTCGGCTGTGCTGCCGCCATAGCTACCAGTTCAATGGTGACGGAAATGGTAAAGGGTAAAACTCTTCAAGAAGCCCTCAAGATCACCAATAAGGACGTAGCTGAGGCACTGGATGGGCTTCCGCCTCAAAAACTTCACTGCTCTCTGTTGGCCGAAGAAGGAATCAAGGCGGCCATAGAAGATTATTTGGCAAAGAAGAGGGAATCAGAGAAAGAAGAAAGCGGCGCGAGAGCATGA
>NBDJDPBK_00390	
ATGAGCCGTTCTGTTTATCTCGACCATTCAGCAACTACGCCAGTTGACCATGATGTGCTAGAGGCTATGATGCCTTATTTTACTTCCGACTTCGGCAATCCGAACAGCCTTCACGCATGGGGCAGAAAGGCACGGAAGGCCATGGACGAAGCAAGAGATCAGGTAGCTCAATTGATAAATGCCGACCCCGCGGAAATAATCTTTACCGGCGGTGGCAGTGAAGCAGACAATCTTGCAATAAAAGGCATAGCTTACGCGCAAAAGGATAAGGGATGTCATATCATAACATCTGCCATAGAACATCATGCAGTCTTAGATACATGCAAATGGCTGGGCAAAGAAGGTTTTGATATCACGATTTTACCGGTAGACAAATATGGAATAGTGAGATTGGATGAGCTCGAGCGAGCCATTCGACCTGATACAATTTTAGTTACTATACAATTCGCAAACAATGAAATAGGCACTATCGAACCGATAGAACAAATAGGAAATATTTGCCACAAACAGGGAGTACTTTTCCACACTGACGCGGTTCAAGCAACGGGGCATCTTCCCATTGACGTAAAAAAACTTCCAATAGATTTGATGACAATGGCTGCACATAAAATGTATGGTCCTAAAGGCGTAGGTGCGTTATATATAAAGAAGGGAGTCAAAATCGCACCTTTGATTCATGGTGGCGGACAAGAGAGAGGGTTGCGTTCTGGAACTGAAAACACTGCCGGAATTATCGGATTCGGCAAAGCCGCAGTTTTGGCCGCGGAAAGGCTTGCGAACAATGAAAACGAGAACGAAAAGCGCCTTCGCGATCGTTTAATTGACGGCATCCTTGAGCGCATCGATAATGTCATTCTGACTGGTCATCGTACTGAGCGTCTTCCCTTTCATACAAGTTTCTGCTTTCGCTACATTGAAGGGGAATCCATGATTTTGCGCCTTGATGCATTGGGAATAGGAGCAAGCAGCGGTTCTGCCTGTACGTCTGGGAGCTTAGAGCCAAGCCATGTGCTCCTTGCCATAGGATTGCCACATGAGGTTGCTCATGGGTCCTTAAGGCTGACTTTAGGAAAAGATACAAGCGATGAAGATATAGATTACGTTTTGGAAAACCTGCCGAAAGTGGTAGAGTCTTTAAGAGCCATGTCTCCTCTTGGCAAAAGGGGGTAG
>NBDJDPBK_00391	
ATGGAAAAGGCAAGCGTTATAAAACCACTAGTTGATACTAACATAAGTGATAAGGTATTTGTTGTTCTTAAGACCGCCATTCATTGTGGTGAGTTACAACCGGGTGATCCTCTTATTGAACGTGATCTTGCCGAAAAACTTGCGGTATCGCGCACACCGGTGCGTGAAGCTATACAGCGCCTGAAAACAATGGGGTTAGCGGTTCAAGTATCCAGGAAAATGGTAATAGTGGCCAAACCAACCTCAGAGGAAGTGATAAATACGTTTGACGTACGAGAGGTCCTTGAAGGGCTGGCTGCCAGCCGTGCAGCGACCAATGCCACATCAGAGGATCTTATCTATCTTGAAAATCTTGCAGAGGAAATGGAGCAATGCATCGCAATAAACGACGATGACAAGCTAGAAGAACTTCATATGCTTTTTCATGAAAGGTTATATCGAGCTTCTGGAAATAAAAAATTGTATCAACTGCTCATGGATTTAAGAGATTGCATAAAGGCTTATACCCACATTGGATATGCATTCCCGGGAAGAAAATCGGAAGCATCCCAAGAACATAAAAGAATATTGGAAGCGCTAATTTCCAAAAACTCCAGAAAAGCTGAAGAGTGGGCCAGAAAACACATCAAAAGATCAAAAGAAGCATATATAAGGGAGCTACAAAAAGACTCACAAATATGA
>NBDJDPBK_00392	
ATGGAGATGGTCGTAAATGGCCTTTCGACTAGAAAGGTCGCCAGGATAACGGAGGAACTTTGCGGGACACATGCTCTGCATCGACCGTGTCTAGAGCTCTGCAAAGACCTTGATGTTTCACTTCGAGCCCGGAAAGAGAGGGGTTTATCTAAAACCCTTTATCCATTTCTAATCCTGGACGGCATTGTAATAAAGGTAAGAGAAGACGGCAAGGTAAGGCCTTTTAGCTTACTCGTCGCTAAAGGAATCAACCAGGAAGGATATAGGGAGATCTTAGGGATGGAGTTAGGAAATAGCGAGACGGAGGAAAGCTGGTCTAACTTTTTCAAGGACTTAAAGGCAAGGGGGCTTAGGGGAGTCGATATAGTGATATCCGATAACTTGCAAGTCTGGTCAACGCCGTAG
>NBDJDPBK_00393	
ATGGGCCTTGTGGATAAAAAGAATTCTCGGGTAAAAAGAAAAACTGCAGAAGCGCCAATGACCATAAAAAAATTTGCAGCATCATATAAACAGACTGCTTTTGCAGGCACCTTAGTAGCCCTGGCAATACTTGGCGATTCCTTCCTTTACGCTGCTTTACCTGTACACTATCGAGAAGTTGGTATCAGCTTGATAATGGTTGGATGGTTACTCAGTCTTAATCGATGGGTGCGCCTTTTCACTAATGCTGCTGCGGGTTGGCTCGGCTCGCGTTTGGGCTGGAGCACAGTGTTTACAGCGGCACTATGGTTGACAGCGATCACAACTTTAGGATATGGGCATACGAAGTCTGTGCTGATACTCCTATTGCTCAGGGGGCAGTGGGGCCTCTGTTGGTCCCTTCTTCGTTTGGGCGGACAAGCGGCTGTGCTGATTGAGAGCCCTCCAGGACGGCGCGCTTCCTACATGGGAGTGTTTACAGGCATATATCGATTGGGAAGCTTGGCTGGCATGGTGATAGGGGGCTATTTAGCTGACAGGGTTGGTTTTAGGATGGCAACGCTTTGGTTGTCGGTCGCAACTGCGTTGGGTGCAATCATCGGTTCATTGCCACCTGCTATGGCTGGGAGGTGGGGAGCACCCTCAAGGGATAAGAATGCTAGCCATGATTCGTTCCGAGTGGCAACCGGGTGGATACCCAAAGGGCGTGAAGAATGGGCAGTATGCATATGTGCCGTTAGCTTGTACCTTGTTACTAGCGGGATTGTGACGTCAACGGTAGGCCTGCTTGTGACCACGCGGTTAGGAGATCGAATAGCCTTAGGTCCTATGGTATTGGGCGCAGGGGCGCTATCGGGGCTGTTGTTAAGCATGCGATGGGTGATAGATTTCTTGTTGGGCCCTTTGTTGGGCTGGCATGCTGATCGTAGGGGGCGATTTTTAGTCTTAGCTATTGGCTACTCGGTAATTGTCATGATGTTACTTATATTATCGAAGGCGCATGGATTTTTAGTGATAGCTCTGGCCTTGGTTGCATTGTTTTGTTCAGGGACTGCATGCGCTGTGACACTTGATGGATGGGCAGGCGACATTGCCGGGCGCACGCCGGGTCGGTTTTTGCCAGTCTATGCGACATGGATTGATGCCGGGGCTGCTATCGGTCCGTTGATGGGTTATTACCTTTCAGAAATATGTTCACTCGCTCATGGGTATCTGGCAAGTGCTTTTCTTATATCAATAGGAGGAGCTATTTGCTGGGCATTATCTCATGATGCCCAAAAGTAA
>NBDJDPBK_00394	
ATGACAAGAAAGGAATTGGCGATTTATATTTACGATCAAATAAAGAAGAACAAGCTAGGCAGTAATGGGAAGCTGCCTAGTGAACGCAAGTTAGCTTCTATGTGTAATGTTACCCGTCCATTGATAAGAGAAGCCCTGGCGATACTCGAAGCATTCGGTATAATCGAGGTTCGTGATCGCCAGGGCATTTTTATAAGAGAAAAGTCCTGGAGCGAAATTTCGTTACCCATTTCTTTTTTAGTAGATTGGCCGTTAGATATCCTTCCTCAAGTCTTCGAGGCAAGGCTTATCATTGAACCGAAAGCCGCCGCTTTAGCGGCAAAAAGGCGGACTGATTCGGATCTCGAAAAGCTACGAGAGACGCTCGCTAAAATCGAAGAGCTTTTTAAAGAAGATAGGCCTGAAAAAGCATTATTAGGCGAGAAGTGGAACTCTATCTTTCATGCCCTTGTTGTCGCATCGTCACATAACGACGTTCTATGCAGAATGCACGAGGGCATTATATGTTTATACGAACGTAACGTATCATCCTTTCCTAAGGAAAATGCGCCTATGCCGTTCGAAAAGTGGCCTGGAGAGATTTGGGCTGAACACGCAGGGATAGTTGAAGCTATATCAAGGGGAGACGAAAAAGCAGCTGAAAAGAGAGCGTTTCAGCATGTTGCCATCTCCCAAGAACGTATTTATCACTTTACTAAATCTTTAGGGCTTAAATTTTTCGTACCACTTACAAATGAACATGTAAAGGAGGATTAA
>NBDJDPBK_00395	
ATGCACGCGCTTGAAAAGTTGTTGGCGAAAGCTTCAGGCAAAACTAGGGTCAAACCAGGAGAAATTGTTGAAGCAGAAGTAGATCTAGCCGAAGTAAATGACCTTTACCTGCAGGTTATAAAGTCTTTCTATGAAATGGGCGGTACAAAGGTAGCACACCCCGAAAAGATTGCCTTCGTTTTTGATCACTATTCTCCTCCCCCCACCATAAAGGCCGCAGATAACCAAAGGCAGATGAGGGAATTTTGTGAGAAGATGGGCATAAAGATGCTTTTTGATGTAGGAGAAGGAGTATGCCACCAACTTTTGGTGGAAAGCGGTCTTGTGGGGCCCGGAAAGGTTGTAATAGAGACGGATTCTCACACCACAACCTTAGGCGCCCTGGGTACTTTTGCGACGGGAGTTGGTGCCACAGATCTGGCTATTATCCTTCTTACAGGTCGCCTTTGGTTTAAGGTACCTCCCGTCATTAATATTTGTCTTGATGGCAATATGTCCGATTTTATCATGGCCAAAGACATAATACTTCATGTATTGGGAAAGCTAAAACAAGATGCTGCTATCTATAAAGCAATTGAATTTACGGGTTCGACGGTCTCGTCTATAAAGATGGATGAACGATTCGTACTGTGCAATATGTCAGTTGAAATGGGTGCTAAGACGGCATATATACAGCCTGACGAAGAAACTTTTGAACTTCTTGGAGATCAAGGTGCAGAAAAAGAAAATTTCGAAGTATTTACTACCGATGATGATTTTAATTATTTTGAAACCTACCACGTAGACGTAAGAAATCTATCCCCTCAGGTCGCCCTTCCAGGAAGTGTTGATAACGTGTGTGGCATTGAACAAGCAGAAGGGATCCCAATCTCTCAGGTATTTATTGGAACGTGTACAGGAGGGCGATTAAACGACATCAAAGTTGCCTCCGAAATTTTAAAGGGCAAACACGTAGCGAAAAACGTTCGCTGCATTGTAATCCCGGCATCGAAAAAGATCCTTCAGGAAGCCCTCAAACGTGGTTATGTCCAAACCCTCCTAGAAGCCGGAGCGATCTTCGTGACGCCAGGCTGTGGTCCTTGTCTCGGTGCCCATGAAGGGGTGCTTGCCCCGGGCGATGTATGTGTATCGACGTCAAGCAGAAATTTTCCTGGACGCATGGGAAGCACAAAAGCTTTCATATACTTAGCTTCTCCCGCTACGGCTGCAGCGTCTGCTGCTAACGGCAAGCTCACGGATCCACGTAAACTGCTTTAA
>NBDJDPBK_00396	
TTGAATCAGATAGAAGGAAAAGTTTTTATCTTCGGAGATAACATAGACACGGATCAAATTTATCCAGGCAGATACTTGGAACTTACGGAACCTCAGGATATAGCAGCTCATGTTATGGAAGGAGCAGATGCAACTTTCCCGTCCAAAGTTAGCCCTGGAGCAATAATCATTGCTGGCAAAAACTTCGGATGTGGTTCAAGCCGCGAACATGCCGTTATAACCTTACTTGCAGCGGGGGTAAGAGCCGTGGTCGCTAAATCCTTTGCCCGCATTTTTTATCGTAACGCTATCAACCGGGGACTTTGCGTGGTGGAAATACCGGAGCTCGATCTTTCAAAAATTCAAGACGGGCTTGAAGCCGTAATAGACATCGAAAATGGTGTTATGGCCTTTTCTAATGGATGCGAATTTGTCTTTGTGCCCTTTTCAGAACATATCTTGGAGATCTTAAAGGCAGGCGGCGTTATTTCCCTTTATAGGTCAAAAATGAAGGAGAGGTGA
>NBDJDPBK_00397	
ATGAGGCGGTTAGTTACAAGTTTAACATCTATTTTGGTCATATTGGCGATATTTGGAATGTTTAGCGGTACGGCGAAAGCAGCATATCCGGAAAGGCCGATTACTTACGTTATAGCTTTTAATCCAGGCGGAGAATCGGACATTACAGCAAGGGCACAACAACCTCACTTAGAAAAAATTCTCGGAACGCAGGCAATTATAACCTATAAAATCGGCGGCGGCGGGGCAGTAGGATGGTCGGAAATAGTGCGCACAAAACCTGATGGCTATACGATTTGTGGTCATAACATACCTCACATAATACTACAGCCGCTTCAGCGGAAGGATACAGGTTATAAAACATCAGATATAAATACCGTTTGTTGGTTTGAGGCAACGCCCAACATGTTAGTCGTTCCCGTAGATAGCAAGTTTAAAACCCTTGACGATTTCGTTAAATACGCTAAAGAGCATCCTGGTAAAATAACCCTTGGCGGAAGTGGAAGTTACAGTGCAAATCACCTCGGGACGGTTGAATTTAATGAGGCGGCGGGTATCGATACCGTTTACATTCCTTTTACTGGTTCAGGCGATGCCGTTCCTGCATTTTTAGGAGGTCATGTGACTGGATTAATGACCTATACCACCATGGCTGCAAATTATAAAGATCAAATGCGGCCCTTAGCTGTAGCTACAGAAGAGCGTTTATCCTTATTCCCAGATGTTCCTACGTTTAAAGAGCTTGGCTACGACTTTGTAGAAGGTGCTTATAGAGGTATATGTGTGCCTCCCAAGACACCCGATGAAATAGTAAATAAATTGGCTGATGCCTTCAAGCAGGTTAATGAGACACCTGAGTATAAAGAAATGATGGAGTCGATGGGATTTCAAATGGTTTTTTACGGACCGGAAGAGTCGAAGAAGTTTGTCGAAGAACGCACAGAGTATTACAAAAGCATATTGGACAAATTGGAAATGAAATAA
>NBDJDPBK_00398	
ATGGGTATATTTTTAGATGCGTTTATTAATGTTCTTGCTTTTAAGAATCTTGCCGCTATGACGTTACTCATTCCACTAGGCATGATGGCCGGAGCCCTGCCCGGGTTTACGGCCACTATGGCAGTGGCAATATTGGTCCCATTTACCTTTGCTATGGATCCTGTAATGGGACTTATATGTGTAAGCGCCGTGTATTGTTCAGCCATATACGGCGGTGCTTTTCCTGCTATCCTGATCAACACTCCAGGGACGCCTTCCTCAATCGCAACATGCTTTGACGGATACCCCATGACATTGCAGGGAAGGGCGCAAGAAGCTTTATTTACTATTGCATTTGCTTCGCTTGTCGGGGGTTTTATTGGCACAATTGGGCTTATAGCATTTTCATTGCCTTTGGCGAAGATTGCCCTCAAATTCGGTCCCCCTGAGTACTTCTGGGTAAGTATTTTTGGTCTTACTATTATCGCAGGACTTTCAGGCGATTCCTTATTAAAAGGTATAGCGGGAGGGATACTTGGATTACTAATTAGCACTATTGGCATTGCTCCCGTCGGTGGTGATGTGAGATTTACCTTTGGCATATCCTCGTTTCAGGGCGGCGTAGAGCTCATTTCAGTTTTGATTGGTTTCTTTTGTATACCAGAGGTTTTTAAGATGGCACGAAATCCCGTTGGTTCCTATTTGAAAAACACTAGCGTTGGCAGTACCGTTGAGGGCTATAAAGAAGCCATATTTAAGGGATTTCGAAACGCTTTTGCTGATATAGTTAACCTTATAAGATCTTCGATTATTGGACTTTTCGTAGGGATTTTACCAGGCGCTGGCGGTAATATTTCCAACTTAATAGCTTATAACGAAGTTAAAAGGGCTTCCAAAAATCCTGAGAGCTTCGGTAAGGGGAATCCTCAAGGGATCGTAGCTACAGAAACGGCTGATAAAGCAACAATTATGGGATCTTTCGTACCGCTTCTTACCTTAGGTGTTCCAGGATCTCCAGTAGCAGCAGTTGTTTATGGAGCTTTAATGATTCAGGGACTCAACCCCGGACCCGAACTTTTTACAAAACATGCGGAGATTACATACACATTTATGACGTCCTTCTTCGTGGCCACGGCTCTTACCGTATTAATTGGAATGTTTGCTGGTGTTTTGTTCTACCAAATTATAATGCGATTGCCAATCCGCGTATTGGTGCCAGGAATTTTGCTTCTGACCATCGTGGGTTCCTATGCCGTGAGGAATAATTTCATGGACGTAATATTTATGCTTGGAAGTGGATATCTCGGTTATGTACTTGGGAAGTTGGGATTTAGTCCAGGCCCGGTTGTCTTGGGGCTTGTGCTAGGGCCGATCGCTGAGAAAGGACTAGTACAGGGGTATTTGATGGGAAACAGCATATCTCCAGGCATGCCATGGATAATATTTTTCACAAGGCCTATATCAATCGTTTTGATTGTGATTTCTTTGATATCCGCTTTGTGGCCCTTTTATTCAGCTCGTAGAAGAAGGAGGGCTGCCTGA
>NBDJDPBK_00399	
ATGATGTTGAATTCAGATCTTTATGGTGGTCTTATAATGCTTGTTTTTGCGGCTATGTTTTGGTTTCATATTGGAGATTTTACTAAATTCGGGTTGATGTTTCCAAAAGTCATTATAGTGCTTTTGGCCGTTACCGGGATTGCATTAATAGTAAAATCTAAAATCAAACCGCAGTACGTTGAGTCTTTCATAAAAGAAATTAACAAGTACATGGCAGCAACTATGCTATGGTCGCTAATATGGGTCCTTTCGGCAAATTACGTTGGGTTTTTCGTGGCTAGCACAATCTCCATGTGGGCCATCCAATGGACACTTAGCGATGAGCGCAATCTCAAGACTACTATTGTTTCGCTAGCTGTGGCAATTGGGAGCGTTTTTGTAATATATCATATTTTTACTCAATACTTATATATTTTCTTCCCACAAGGCTTTCTTTTCTAA
>NBDJDPBK_00400	
ATGAATATGAAATATGGTAGATCGGAACTTTCGTTTAATATTGATCAGGACAGAGTAACCAAAATACTTGAACCCAACGAGAGACCGGGCATTGAAGATGCCCTACGGGGTGTGCAAGAAGCGTTAAATAATCCTATAGGTGTTCCTTCTTTGAAAGAATTGGTCAATATAAAAAATCCAATGAGTGTAGTGATAGTCGTGAATGACATCACTCGACCCACTCCTTATGAGAGTTTACTTCCGCCTTTGCTCGAAAATCTTCATGCAAGCGGTATAAGCAAAGACCAAATCACTTTTCTTACAGCTACAGGCATCCATGATCCTCATACCCATGAGCAGAACGTGGAAGTGTACGGCAAAAATTTAGTCGATGAGTATAAATTTGTCTCTCATTGCGCTGATGACGTTTCTTCTTTGCTCGAGTTTGGCGAGCTTTCTACGGGTTTAAATTTAACAATTAATAGATTGGCTGCAGAGGCGGATTTCCTAATCACTTTGGGTGTAATTATGCCCCACTATTTCGCTGGATTTTCCGGTGGAAGAAAAAGTATTTTGCCAGGAGTGGCAGGCAGAGTATGCATAGAAAAAAATCATTCTCGCATGGTGTATCTCATGGATGACCTTCCTCCTTTAAGGCGAAATCCCGTGAACCTTGAAATGATAGAAGCAGCTAAACTTGTTGGAGTGGACTTCATTTTAAACGTAGTGACAAACAGCAAAAAGGAGATAGTAAAAATCGTAGCAGGGGATTTGGAAAGCGCTTGGTACGAAGGTGCATCAGTATCATCTGATATGTACGAAGTACCCATTGAAAGGAAAGCTGATGTTGCTATTGTAAGCGCTGGAGGATACCCGAGAGATATTAACGTTTATCAAGCTCAAAAAGCACTTGATCATGCCGATAAGGCAACTAAACTTGGTGGGACCATTATCTTGATCGCAGAATGCTCACAAGGGTATGGAGAGCGTACTTTCGAAGAGTGGATGCGCGATGCAAAACGTCCTAGCGACGTAATCGAACGTATAAAGAAGAAATTTGCCATGGGCGGACATAAGGCTTACGGCATATGTAAAGTGGCCGAAGAAAAGGAAATAATATTGATTTCTTCTTTATCAAAAGAGCAAACGGAAGGTCTGTTCATGCGCAAGATGGATTCTGTTGAAGAAGCGATAAAATACGCAGAAAAGAAGCACGATAGGCCGAATTACATATTAATGCCTTATGGTAGCCTGACGGTTCCCGCGCTTTGTAAATAG
>NBDJDPBK_00401	
ATGGATTTAACAAATGAAGAAATGCTAGAAAAAGCCAAAAAGCCTGCAGAAGAAGCAATAAAATTGCATCGTTTCTATCACGGGAAAATGCAGACAGTGCCAAAGTGCTGCATTAGGGACATATCGGACTTCGCCATATGGTACACGCCGGGCGTGGCGGAACCATGCAGGGAAATACAGAAAAATCCCGATCTAGTTTACGAATTTACCAATAAGGCCAACGCGATAGCAGTTGTGACCGACGGGACAAGAGTGTTGGGCTTAGGTGATATAGGACCTGAAGCTGGATTGCCTGTGATGGAAGGAAAGTGCATGCTCTTTAAATACTTAGGTGGCGTTGATGCCGTAGCCATCTGCCTTGACACAAAAGATCCTGATAAATTTATAGAGACGGTTAAGAATTTAACTCCAGCCTTTGGAGGAATTAACCTGGAGGACATCGCCCAGCCAAAATGCTTTTACATACTTGACGAACTTAGGAAGGATTGCAAGATACCTGTATGGCATGACGATCAGCAGGGAACGGCTGCGGTTAACTTGGCAGGTTTATATAGCGGACTTAAAATCACGGGCAAAAAAATCGATGATATAAGAGTTGGCTTCTTAGGTTGCGGGGCAGCAAACGTGGCTACAATAAGGATATTAATTAGCGCAGGCGTTAACCCTAAAAACGTGCTAATTACGGATAGTAAAGGTGTTATTTACTCGGGGAGAAGCGATCTTGATGACGTAAAGTATGACGTTAAGCGCCATCTCGCTCAAATCACAAATCCTGATGGCATAAGCGGAGGCCAAGAAAAAGTTTTCGAAGGCGCAGATGTGGTGTTCTGTTATACCAAGCCGGGGCCTGATGTGGTGAAAAAAGAATGGGTCGCAAAGATGGCCAAAGACGCAATGCTCTTTGCTTGCGCCAATCCAGTCCCTGAAATATGGCCCTGGGAGGCTAAAGAGGCTGGCGCTCGAATCGTGGCCACGGGTAGATCCGATTTTCCTAATCAAATAAATAACTCTTTAATCTTCCCTGCTGTATTTAGGGGGACGTTGGACGTAAGGGCATCTGCGATCACTGATGAGATGTGCATTGCCGCAGCTAAGACGCTTTCTGACTGTGCAGAAAAGATAGGTTTGCATGAAGATTATTTGATACCGACGATGGACGAAACGTGGGTGTACCCGGAAGTTGCTGCATCTGTGGGGGTGAAGGCGATTGAACAGGGCCTGGCAAAGATTACCATGTCTCGGGATGAATTGATCAAGGTGGCGGAGGAGAAAATAAGAATCGCTCAAGAGACCACAAAGATGCTCATGAAAGAAGGGTTGATAAAATCTGTATAA
>NBDJDPBK_00402	
ATGAAAAAAGTATTGTCGATTTTATTTATTGTAGCCTTAGCGTTGTCTTTGACCGCAAGTTTAGCTAAGGCAGGCGGGGGAGATGCAGCAAGCGATTATCCCAAAAGACCCGTTCAAGTCATTGTAGCTTACAAGGCAGGAGGAGGTACTGACGTTGGTGCCAGAATACTTTGCTCTGTTGCAGAAAAAATACTAGGACAACCTTTGGTGATCGTAAACAAACCTGGGGCCGACGGCGAGTTGGGATATACGGAGCTTTGCATGGCGGATCCCGATGGCTATACCATAGGGTTTATAAATCTTCCTACATTTGTAAGCCTGCCCTTGCAAAGAAACACCAGATATAAAAAAGAAGACGTTGAACCGATCTTGAACCATGTTTACGACCCTGGCGTGATAGTTGTGAGAGCTGATAGCCAATGGAATACCATAGAAGAATTTATACAATATGCGAAGGACCATCCCGGAGAAATAACGATTTCAAATAATGGCACGGGGGCTTCGAATCATATAGGGGCAGCCCACTTTGCCACATTGGCCGGTATCAAGGTCACGCATGTACCCTTTGGCGGCAGTGCAGATATGTTAGCAGCTTTAAGAGGTGGGCATGTAAATGCTACCGTTGCCAAAATAAGTGAAGTTGCAAGTCTTGCAAAAAGTGGGGAGCTAAGGATATTAGCCTCATATACGGAAGAGAGATTGGATGGTTTCGAAGACGTCCCCACGTTAAAGGAAAAGGGTTATGACGTCTTGTTTGGCTCAGCGAGGGGCTTAGTTGCGCCTAAGGGCACTCCCAAGGAAATTATTTCAAAGCTTCACGATGTATTTAAAAAAGCTATTGAATCTCCGGAACACATGGAAAAGGCTAAAAATGCGAACCTTCCAATTAAATATATGGGACCCGAAGAACTTAGAGAATATATGGAAAGGGAAGAAAAATATCTAAAAGAGGTAGTCCCAACGCTTGACCTAAATTAA
>NBDJDPBK_00403	
ATGAAAAAATACAATAATATTTTAAATATTTTTCTTATCGTTTTTTGCTTTTTGTATTTTTATTTAGCAAAACAATTGCCTCATAAAGTGGCAGTATATCCTTTCCTCATAACGGCTATATTAGGAGTATTGACTTTAGTGCATATTATTCAAACTTTCATGAAAAAGGAAGAGGGAAAGAGCGAAGGTATTTTTGAGAATTTTCAAGGAAAACAGTTTTTATTTGTTATCACGTCATGCTTTGCTTATGTATTTGTGGTAAATGTTTTAGGTTTTTTTACGGCTACTTTCATATATCTCATGATTACTCTCGTTGGATTGAGGGTTAACAAATATATTGCGCTTATTACAACTATGGGTTTTTGCATTGCAGTCTACTTCATATTTTGTTCTTTTCTAAAAGTACCCCTTCCAAAGGGATTTATAATTTAA
>NBDJDPBK_00404	
ATGAACGATGTTGTATATGGAGTTATAAAAGCTTTAAGTATAACCAACTTATTTGCAGCATTTGCCAGCGTAGCTCTTGGAATTATAATAGGTGCATTGCCCGGTCTTACTGCAGCAATGGGAGTGGCATTGTTGATACCTATTACCTTTGGCATGTCCCCCAGCACGGGTCTTATCACCCTTGCGGGAGTATATTGCGGTGCAATTTTCGGCGGATCAATTTCTGCAATTTTGATAAATACCCCTGGTACCCCCGCGGCAGCAGCTACGGTCATAGAAGGATATCAACTTACTCTTAAGGGCAAGGCCGGCAAAGCCCTAGGTACGGCGGTTATCGCTTCTTTCATAGGAGGCATCCTTAGTAGTATACCTCTTTATTTGTTTTCACCTCCCCTTGCAAAATTGGCCTTGAAATTTGGGCCTGCTGAGTATTTTTGGTTGTCAATTTTTGGGCTGACCATAATAGCTGGAGTAAGCTCGAAATCTATCATAAAGGGTTTGATATCAGGTGCATTAGGTCTCATGCTTTCAACCATAGGCATGGATCCCATGTTGGGAGTGCCCAGATTTACTTTTGGTTCCCCTTATTTGATTTCAGGTTTGCCTATTACTGCTACTTTGATTGGTTTGTTTTCAATGTCACAAGTGCTTATATTGGCTGAAGAAAAGATAGTATCAGGCAGAAAGTTTGTAGAATTTGAGGACAAAGTAATGTTAAGCAAAGATGAACTCAAAAAAATAATGCCGACATGTCTGAGATCCACAGTTATAGGCTCGATTATAGGGATACTTCCGGGAGCAGGTGCGACTATAGCATCTTTTATAGGGTATAATGAGGCGAAGAGATTTTCTAAAAATAAAGACGAATTCGGAAAAGGTGCAATAGAGGGAGTCGCAGGTGCGGAAGCGGCCAACAACGCTGTTACAGGAGGATCCTTGATACCAACTTTGACGTTGGGCATACCAGGAGAAAGTGTTACCGCGGTTTTGTTAGGCGGACTAATTATACAGGGATTACAACCGGGACCTGATTTGTTTACCGTACACGGAAAAATCACATATACATTTTTTGCTGGGTTTATAGTAGTTAATATCTTCATGCTGATACTCGGTTTATTTGGTTCCAAGATCTTTGCTCGCATATCCCTGGTTCCAGATAATATTTTAATCCCTCTAATATTTTCGCTTTGTACTGTGGGTTCTTATGCCATTAATAATCAATTAGCCGATGTTTGGATCATGTTTGCATTTGGCATATTTGGATATTTCGTGAGGAAATTGGATTTAAATCCTGCCGCTATAGTTTTAGCTCTCATACTTGGCCCTATAGGTGAAACGGGATTGAGAAGGGCGCTTATTTTGAGTCATGGCAGTATTGGCATATTATTTTCGAGCGTAATTAGCAAGGTACTGATACTTTTATCGATATTTTCACTCTTCTCTCCCTTTTTGATGGAGAGGATGCAAAGATCTCGAGACTAA
>NBDJDPBK_00405	
ATGATAACGCAAAATGAAATTATAATGCGATTGGTATTGGCAGCCATAGTAGGAGGCCTAATAGGATTAGAAAGAGAAGTTAAAAACAGACCTGCAGGCCTGAGGACTCATATTTTGGTTACGGTAGGTTCTGCTTTAGTTATGCTTGTTTCAATTGATGCTTTCAAAAGTGGAGACCCTGCAAGACTTGCGGCTCAGGTAGTTAGCGGCATCGGTTTTTTGGGCGCAGGAACTATTTTAAGAGAAGGCAATGCAGTAAAGGGTCTTACAACGGCTGCTTGCATTTGGACATGCAGTTGCATAGGCCTGGGGATAGGGATAGGCTATTATTATGGAAGCATGATTACGGCAGGAATAGTTTTGTTTTCACTTGTGTCCTTAGGTTTCCTCGAGAAACAGATTGAACTTTCAAAAACAGAAGTATTAAGATTAGTTTGTAAAGAAAGGACAGGATTAATAGGAGATATAGGAACTTTGCTCGGAAGGCATGATGTTTCAATCAAAAACATCAATATAATAAATGAGGAAGTAAATGGCGAAGAAGAGATGATATTAGAAATATCCGTAATAATACCTAGAGAAGAACGGATTAGTTCAATTTGTGAGGAATTGAACAGTGTTGAAGGTGTAGAAAGCGTGAGTGCAAAAGGAAGCATTAAAAAGGGGTTTAAAAATATTAGATTAGGCATGTAG
>NBDJDPBK_00406	
GTGGATGATCTTTATTATGAACGGCTTTTGTCCAAGGTTGAAAAAACCATCGATAATTGCTCACATGAAGCAATTGCGTTGAGCGATCATTTAGCCAACCATCCCGAAGTTTCAGAACATGAGTTTGAGTCCAGTAAAAAGCATGTGGAGCTTCTTTCTCGCCATGGTTTTGAGGTGGAATATCCTTTTCTAGGTATTCCGACGGCTTTTTGCGCTACCAAATCTAATGGAGAGGGAGCAAAAGTTGCTTTATTAGTGGAATACGACGCACTTCCAGAAATTGGCCATGCTTGCGGCCATTGCCTTCACGGGGCGATGTCCACGCTTGCGGCCATTGGACTAGCTTCCGTCTTTGATGAGGTAAAAGGAGAGCTGCGTGTTATAGGAACGCCTGCCGAAGAAACAAACGGCGCGAAGGTTGCAATGGCTGAACAGGGCGTCTTCGATGACCTGGATTTTGCCATCATGATCCATTCTTCGGGAAATAAAAGCTACGTCAGATACAAAAGCCTTGCAATGGATGCGATAGAATTTAGCTACAAAGGAAAACCTGCTCACGCGGCGAGCGCTCCTTGGGAGGGACGAAATGCCCTAAACGGCGTTCAACTTTTTTTTCATGCCATTGACATGTTAAGACAACATGTAAAACCTGATGTACGGATGCATGGAATAATTTACAAGGGTGGCGATGCTCCAAATATCGTTCCTGAGATGGCGATTTGCAGGTTTTATTTTAGAGCGCCGTCCAGGGCCTACTTAGACCACTTGGTCGATCGCGTGAGAAAAATTGCCCTTGGTGCAGCTATGGCCTCTGAAACGAAAGTCACCATGAAGAACTTTGAATTTAGCTTTGATAATATGATAGGAAATAAGGCAGCAGAGGAGAAAATGGCTGAGATAATGAAGGAACTGGGCATTGAGCTCAGCGAGCCGGAAGGCTATGAAGGCTCTTCCGATATGGGCAACGTAAGCTACAGATGTCCTGCTTTGCAGCCCAAGCTTGCAATAAGCGATGTGCCTTTGGTAACGCACAGTCGGGAGTTCGCCGATGCCGTGGTAACTCCTAGAGCGCACGAAGCTCTAATTTTGGGCAGTAAAGCTTTAGCCAGGATGGCCCTTGCCGTTTATTTGGACGGCGATTTAAGGAGCGCCATCAAAGAAGATTTTAAAAAAGCCAAGGAGCAGGAAGAAGTTTTCTGA
>NBDJDPBK_00407	
ATGTCTAACAACTCTGACAGTAGAGGCGCATCTTTGAGGTTCAAGGTTCTTTTAGTCTCTGGTCTTATTACTTTGATAGTTGTTATGGCTGTATTTGTTGGCAGTTTTTTCGCTGCTAAAAACAGACTACTGCAACACGCGAACGAGCAAGTAAATAGCTTTGCGGGGAGCTTAAAAGACACCCTAGAGCTTCAGGTAACATTATTTCAAGATCGCAACACGTCAAATTTATCCATTGCTTTAAACCAACTGCCTGGCGAAAGGGTGATGGAGTCTGTTAATAGAGTTGAGGTGGGCGAATTTGAACTTCCAATTCTATTTGTGAGCGGTGTTGGAGGAATTGGAATAAAGCAAATTACTGCCTCTAGCGAGCTTGTGGATCTATTGAGAGAGCAGCTAAATAGTCAGTTTTCAATATACCAGATAGAAAGAAAAGAGGGCGGAGAGCGGGCTATTCTGGTCTCCACTAGCTTTAAAAACTCTGAAGATGCGATGCTTGGCAAGGTCATGGATTCCGCCTCTCCTATATATCAAACTGTCGTCAAAGCCGGAAACCTTTATCAGGGCTTTCTTGATATTGATGGCATTCCTTACTGTGTGTCATATGGACAGGTTAAGGACGCCGACGGTGTTGTCATATTAATAGTTAGCACCGCCGTTCCGGTCGAGCCAATAATGGATTATATAAGCACTGCTTCATTCACGGAAGGCAGTTATGCTTTTGCTGTAGACAGAGAAGGAAAAATTATCGTCCATCCGAGTATGGAAAAGGGGACCTTGGTTTCTCAAGCGATGCCAGGATTCTGGGAATCCCTTAAAGAGGCAGAGCAATCCTCATTGAATGAAGCCGGACAAATAAACTTTAATTATGGATCGAACTCAGGCGAAGGATATCTAGCGTCCCTTTTTGAAGTAGGAGCGTTAGGTTGGCGGGTTGTATTAAACATTCCAGAATCATATATACTTGCCCCTGTTTCAGCGATGAGGAACGGAATGATCATATATGGCTTACCCGCCTTGATAGCAGGATTAATTATAATGGTTTTGCTATTAGGAAAATTTCTTGCACCTTTGAGAGCTGTAGTGAAAGTAGCCAGCTTAATCGCAGGAGGAGATCTTTCCGTTGTAGTTAAAGGAGATATTGACAGCAAAAACGAGGTTATAGCTGTCCTGGGAGCCTTCGAACGCATAAGACAATCCTTTAGAGGGTTGGTCGAAAAGTGCAATGAACTTTACAGCAAGCTTGAAGAAAGAGACGCAGATTTAAGACAGATCGAAAGCCAAATTGAAGATTCCAGTAATAAGGGCTTGAAAGCTTCTGGTGAAATAGTCTCGGTCGTTGCTTCCATATCGTCTGCCGTCGAGGAGACCAATGCCGGCATTGAAGAGGTCGCCTCAGGTGCTCAAAATACGGCAAAGATCACGACAGATCTCAGTGAAAGATCAGCCGCCGTAAACGAGAGCGTAATGGCGGGGAGTGAGTCGGTGTTTGAGACAGTAGAAAAGATTAATAGCGTAGGTGAGTCGGGAGAGCGGATACGAAGTGCCATTTCTTCTTTAGACTCCGCGATAAAGGGCATAACCCAATTTGTAGACACCATTACCAACATTGCTGACCAGACAAACCTCCTTGCTCTTAATGCTGCAATAGAGGCTGCAAGGGCTGGTGAGGCGGGCAAGGGTTTTGCCGTGGTTGCCGATGAGGTGAGAAAGCTTGCCGAAGCGTCTGCCGAGGCGGCAAAAAGAGTTCAAGAAGTGATCGGGAAAATTGAAGAAAGAGGAGAAGAGGCAACGAAAGAGGTCAATGAAGCTGTGCGCCTCATAGAAGAAGCTGTGGCTTCCTCGCAGGAAACCAGTGCTCAAATACAGAGCATAATTGAACAGGTTAAAGGCATAAGCGATGGAGTCCAATCCATTGCAGCTGTAGCAGAAGAGCAAGCGGCTTCAGCGGAGGAGATTGCCTCAGCCATGGAAGATATATTAAATAAAGTAGCGCAAGGACAAGTACAAGCTGAGGAAGTGGAGGATTCATCGAAAGAGCTCATGGAGCAGATAACTGTCCTATCTCACATAAGGAAAGAACAAAGTGCTTTGGTGGAAGATCTCAAAGAGGCCCTGGCTTTTTATAAGTTAAACGGAGTTTCTGAGAAGGCCGGGCTAGTCCCTTTAGAGTAG
>NBDJDPBK_00408	
ATGAAGGGGACATTTGCTGAAGCTAATGAGTATACAGCAAGCGATATACAGATTCTGGAAGGCCTTGATGCTGCTCGTCGCAGGCCGAGTATGTATATTGGGGATACTGGCATACGAGGTTTGCACCATTTGGTCTACGAAGTGGTGGATAACGCAATAGACGAAGCCATGGCCGGCTATTGCGATCACGTGATTGTGACTCTTCATCCTGACGGTAGTGTCTCTGTGGAGGATAACGGCAGGGGTATACCTGTGGATGTGCATCCTAAGGTCAATAAATCAGCCGCCGAGGTGGTATTAACTACGCTTCACGCTGGAGGTAAGTTTGATAATAAAGCCTATCAAGTCTCCGGCGGACTTCATGGCGTTGGCGTATCGGTAGTTAATGCTTTATCATCATGGCTTGAACTTACTGTGTGGCGTGATGGTCTGGAATGGCATCAGCGTTACTCCAGGGGCGTCCCTCAGTGCGAATTAAAGGCGATCGGAGAAGCTAATCGTACAGGGACGAAAGTGCACTTTATGCCCGATGACGCAATTTTTGAAGAAAGGGATTTTTCCTTTGATATATTAAGTGCCAGGTTGAGAGAAATTGCTTTTTTGGTGCCAGGTTTACGTATTGAACTAATAGATATAAAAAACAACAAATCGTCTTCTTTTAAGTACGATGGTGGGATAGTTTCCTTCGTAGAGTATCTAAATAGGGATAAAACACCGCTATTTAAGGAGCCAATTCACATATCTGGCGAAAAAGACGATGTTTTAGTGGAAGTTGCTCTACAATACAACGACTCATATCAGGAACGTCTTTTTGCCTTTGCAAACCTCATTCATACCATCGAAGGCGGCACTCACGTGATAGGTTTTAGGGCGGCTTTAACGCGAGCAGTAAACGAAATGGCAAGGAGGCAAAAGCTTTTAAGAGATAAAGATCCAAACCTATCTGGTGACGACTTAAAGGAAGGCCTGACTGCCATAATTTCAGTAAAGCTCAAGGAACCTCAATTTGAGGGACAGACCAAAACTAGACTTGGTAACAGCGACGTTAGGGGTATAGTGGACTCGATTGTGTACGAAGGATTAATGGCCTTTCTCGAGGAAAAGCCGGACTACCTAAGGCCAATTGTGGAAAAGGCCATCAAGGCAAGACAAGCTAGGGATGCTGCCAAAAAGGCCAGGGAGCTGGTAAGGCGCAAATCAGCTTTTAGCGGACTTGATTTGCCGGGCAAGTTGGCCGATTGTTCAAGTAAAAACCCTAAGGAGTCCGAGTTATACATCGTTGAGGGCGACTCTGCCGGAGGGAGTGCAAAGCAAGGTCGAGACAGGACTTTTCAGGCGATATTGCCCTTGCGCGGCAAGATATTAAACGTTGAGAAGGCGCGCCTCGATAAAGTGCTCTCCAATGCCGAGATAAGAACGATCATTCAAGCCTTGGGTTGCGGAATAGGAGAAGATTTTAATATTAACAAGCTGCGCTACCATAGGGTAATAATTATGACCGATGCTGATGTGGACGGCGCGCACATTAGGACGCTTCTTCTCGCATTCTTTTACCGATTCATGCCCGAGATAATAGAGAGGGGGCATCTCTACATTGCTCAGCCACCACTTTATAGAGTGCAAGCCGGCAGGAGCGAATATTATTGTTATTCTGATAAAGATTTGCGCAATGCAATGGAGCAACTGTCAAATAAAAAGGTATATGTACAGCGTTATAAAGGACTTGGCGAGATGAACCCAGAGCAGCTGTGGAAGACGACGATGAATCCCGAAGAAAGGGTATTAAAAAGAGTGGATATTGAGGACGCTTTGGCAGCTGATGAATATTTTACCATATTGATGGGAGATAAGGTCGAACCGAGGAGGGAGTTCATAGAAGCACACGCTAAAGAAGTTAGAAATCTGGACGTGTGA
>NBDJDPBK_00409	
TTGAGTCATTTGTCCAAATGTAAGGATTTTGTCTCACTGGATAATATTGTGGCCTTAATAGGGGTCGAAGGTAAAACGTTGGTTTTTACGCGCGGTGGTGATGTTTGTTACGTTGATAAAAGCGTAAGAACCGTAGCGAGAAAATTTGAAGAATTGTGCGCATTTTATCAAAGCGCATTAACTTCTAAAAGGAAGGAATTAGGCCGTAAAAAGAGGAAGTGGTGTGTTAATGAAGGGGACATTTGCTGA
>NBDJDPBK_00410	
TTGAAATTGAAACTGAAGAAATTAGCAGACAAGCTCCGCGCGATAGGCGTAAACAACGTGAAGGTAAAGGAACCTTTATCAATGCACTCGAGCTGGAAAATAGGGGGCCCTTCAGACATATTTGTAGAGGTAGAAGACGTATCTCCTTTGCAAAGGCTAGTAGCCTTTGCAAAGGAGTATGACATTCCCTTGATTGTTATAGGCAAAGGCAGTAACATCCTTTTTTCCGATGAAGGTCTTCGCGGTATCGTCGCAAAATTTGGCAAAGCCTTTGCAAACGTCAAAATTGATGGGGCAAACATAATCGCTGATGCAGGCGTATGGGTTCCTCTTCTCGTCAAGCTTGCCGCCTCAAGGGGTATAGCCGGAATTGAACACGCCGCAGGAATTCCAGGAACATTAGGTGGACTCATTTACATGAACGGTGGCAGCTTGCAACAGTCGATTGGCGATACAATAAAACGCATATGGGCTTTAGACGAAAATGGAAAAGTCGTAGAAATGACCAGAAAGGAATGTGAATTTTCCTATAGGAGTTCCGTATTTCAACGCAAAAACCTTATAATATTAAGAGCTCACTTAGAAGGAAGTTTGGATGAACCAAACAACATACGAAGGCGCGCCATCGATATATTAGCCGAACGAAAGCACAAGTTCCCACTAAAACAGCCTAACTGCGGTTCTGTATTTACAAATAATCCGGAAATATACAAAGCAGCTGGGCCACCAGGAAAGATAATCGAAGAAGCTGGGCTAAAAGGCCTTCGCATTGGTGGTTTAATGGTCAGTCCTATTCATGCCAACTTTATAGTCAACGTGGGAGGTGGAACATCAAAGGATGCTTTCGAATTGGTAGCGAAAATTCGAGATATAGTCTACAAACGGATAGGATATTGGCTAGAATGTGAGGTCAGATACGTGACCCCTGAAGGAGACATTGCTCCGCTGCATAAATTTATTTAA
>NBDJDPBK_00411	
TTGCTCCGCTGCATAAATTTATTTAATTGGACAAATTACAAGTGCAAAGGGGATGGTTGCTCATGGGGTTTTGAACCCTGCGATACGTCAGATTCGATAAAGGTACAAAGTGTGAACCCGATGGACTTTGAAGTTGAGATCACTCGGCTTTACGAACGCGCATACCGAGGCTTGGAGGAATATGCTGATACTGACCCCGAAGATATAAAAAGATACCTTAAATGGCTATACAGACGGGCTGAAGGAGGATTTTTAGCCGCCTTTGAGGGTTCGCACATTGTCGGTTTTGTGTCGACAGACCATAAATGGGCATCTCCGGAGGGACATATAGTGGGGGAGATCCATGAGATAGTAGTTGACCCCGACTACCAGGGCCACGGGGTTGGAAAGTTACTTTTGATGGAAGCTATTAATTTACTCACCCAAAAAGGAGTAAAGATCATAGAGTTATGGGCGGGCGAAAAAAATTTCCACGCTCAAGATTTTTACAAAAGTCAAGGCTTCCTGGAGATGGAACGAAGGGGAAGATGGATCAGGTTTATAAAGGACCTCGAAGAGCAAGAGCGAGCATGA
>NBDJDPBK_00412	
TTGAAAGACGATCGCTTTGATCGGCTGGCAAATGAGTTGTTGAGGTTAATAGAAATTCCGAGCCCGAGTGGAAACGAAGGTCCTATCCTTGAATACCTCGAAAATAGGCTTCGGTTTCTTAAAGTGCCCACCAAGATACAGCCTATCTTAGGAAAAACTGGGAATTTAGTGCTTAACCCTGGTTCAAAAACCTTGCTGGACCTGCACGTGGATACAGTTCCAGGGGTGATGGAGGGCGTAAGGTGCTCCGCGCGCCTTGAAGGAGACTTGGTCTATGGCAGGGGCGCAGCAGATGTAAAGGGTTCTATTGCGTCTTTGATAATTGCCTTGGAGGATTATGTAGACGAAGTGGGAAATAATCATGATTTTCCTGCAAGCATCGTTTTTACCGTAGATGAGGAACAGGGTGGCAGCGGTGCCTATGAAGCGGTTAAATTGTGCCCCGAGGAAGTTGTCGTTTTTGAGCCAACGGAGCTTGATATATGCACCATGGAAGCAGGAGCGATTGGAGCGAGGCTCAATTTTTTTGGTCAGACCGCTCATGGGAGCGATTTTGAAGCCGGTCAAAACGCAATATCGAAGGCGGTTGGTTTTCTGTCAAAGTTAAAAAAATTGCCCTTCCTTGAAGGCGAGCACCCCTATATTGGCGAAGCCGGTTTTAATGTCCAGTCTCTAAGCGGTGGTTCGCCCAATGAGCTAATCATACCGAGCAGGTGCGAAATGTACATAGACGTCAGACTATTGCCCGATGTAGATCACAAAGAAGCCGAAAGACAGTTAAGGTATCTTTTCGATAGGGAGGGTATCGAATACGAAATGGACGACATCTCTCCTCCCTTTAATTTAGGAGAAGATGTTCCGATTGCCGATAAGCTCATGGGAGTTGCCTCAAATGACCTGGGGTTAAACCTACAGTTCGGAGCGTTTAAAAGCTGGAGCGATGCTGAGCCATACGTTACTGCAGGGATTCCTGCCGTAGTTTTTGGTCCAGGCAAGCTTTCGGTAGCGCATACGCCTTTTGAGCACGTTTCCCTCAAGGAGATGGATTTGGCAAGTCAAATCCTAACGGCGTTTTTGACGAACTTGTTGACCTTTTCGGAGCATGAGTTAGACTATCTGGAAGCTCGTTAG
>NBDJDPBK_00413	
ATGAGATATTTTAGTGCTTTCTTTCGCGGCTTATTTTCGATATTTTGGGGAAATAATACGGCCTTGTCAAAGAAGTGCAACTTAGAGCTCCTCCTTCTTGCCGGCATTATTTCTTTGTTGATGTGGGTATGGCCTCTAGGAAATCTTGCCGCTGAAGAGGAAAGAATTTGGGATAGAGTCAGGGAGGCTCAAACCTATCTCTACAATCTCAAAACACAAACGGAAGGGAGCGCCCCTTCTGAGGAATTGGATCCATCGCGGTGTGGTTTAATTGGGATTGAGTGGAGTCCAATAACCACTACGGTTGGATCCCTTCATTCGAAGCAGATATCGTGCAATCCAATTTGGGCAGTCATATTTTCACGTTGGTTTAATGAGGCAGGTTTAAATAAGGACGATCGAATTGCAATCCTAAGCTCTGGTTCATTTCCTGGCTTTTTAGTCTCTTCGATCATTGCGGCAGAAGAAAAGGGCTTAGACATATTTCTTCAAGCCTCGTTGGGGGCATCCTCCTATGGCGCTAACGATCCGAATTTCCCTCTTCCGCGCATTCTTATGGAACTTAGAAAGGCCGGGTTCATTTCTACTAAAGCAGTCTTTTATACCCTAGGCGGAGATTATGAAATAGGAGGAGGCATACCGCAAGAGGGAATAAAAATATTATTGCGATCGGCACAATTAGAAGGCGTTCCTGTGATACAAGCTAAATCGTTACAAGAGGTTATCAATACCAAGATGAGTTACTTACAAAAATTTAATCCTTCTTTGGTAGTTCAAATCGGAGGTTCCCATTCTAACATGGGAACTGATGAAAAAGTTTTATCATTACCTCCAGGATTTCTCGATCCGAAATATAAAGAAAATGCGGGCAACGGGATAATAGCTTTGACACTTAAAAACGGGATTCCCGTTATACACGTGCTTAACGTAAAAAAATTATGTAGGATAACAGGTGTTCCTGAAAAAGTTGATATCGTCAAGCGCGGGCCAATGCCTTTAAAGCTAGAAAGGGCTGTTTTAGGGATGATAAGTTTTACCGTTTTTTTATTGAAGTATAAGCGCTGGACCATAGTGTAA
>NBDJDPBK_00414	
ATGATTTTTTATCAAAGGACAGGGGTTGCTACGGGAGGCATCATATCGCCTGGTTTATTGGCCATTAGGTCATTTTCACCTCAATTATTCGCTACAACGATATTAAACGCGCTCATCATATTATTCATATTGGAAGCTCTCGTGAGGATCTTTGGTTTGTATGGAAGACAAAGAATTTCTGTTGCTTTGTTGCTTGCAGTCTCATTGCGGCTTGTTTCGAGCCCCTATTTACCATGGATTGGATGGGTAGTTCCTGGACTTATAGCTGCTGACATGCAACGTCAAGGAGTTGTGCCGACAGTGCTAGCATTGCTCATCGTTTCGGGATTATCAGTTTTAGTAGGGTCCTTGTTTTATGAGATATTTTAG
>NBDJDPBK_00415	
GTGCTCGTTACGGGTACAAGAGGTAAAAGTAGTTTAGTCAGGTTAATAACGGCTGGATTCAGGGCGCGAGATATATCCTGTTTTTCACGCATAACAGGAGTTATTCCCACTGAGTTATCTCCGCGAGGCCTTCGAAGGATTATAAGATCAAGAGAAGGTCATATAAAAGAACTCCAATGGTGGCTTTCGCAAATACCTCAGGAAGCCGAGGCAATAGTTGCCGAAAATAGCGCAGTGGCAGTAGAAGTTCAACCTTTAGCAGCCAGATGGCTAAAACCAAACCTAGTGGTTTGGACAAACCTGAGGGAGGACCATTTCGAGGCTTGGGGTCCTACAAAAGAAGAAGCAAGGATTGCCTTGTTTGCTGGAGTCCCAAAGGGAGTTCCAGTTGTCTTGGGACCTGGGTTGGAAGAGGATGGGGCACTGCTTGAGCTTTTAAAGAAGAACCACAACGAGGTTTATTTCACGAAAGAAAAAGTTTTGAATTTTGAAGATGCCAACATCGCCCTTGCTATGCGGTCTCTTAATCTATTTGGCTTAAATGTTAGCGAAGATATGCTTGATCATTATTTGGAAGATGACCCTGGTAGATTTAGGATTCTTAAGATGAATAACGGCGTTTTGGCATTTGGCTTTTCAGTTAACGATTTAGAAAGCACTGTCAGCCTTTTTTCATCGCTCAAATGGGATGAGAATAACACATCCGTCCTTTTTAACAATCGGCGAGATAGGCCCGGGAGGCTTAAAGCTTTTGAACCATGGCTCAAGAATAAACAGTGGAGAGGCGTTTATATTTGCGGAGCCCATCCGTTGCGATTGATTAAAAATACCCGATGGGTCTGCTTTAAAGATATAAATGACATCGTTTCTTTTGTAAATAAACGTGGTTTAGTATTTGGTTGTGGCAATATAGCCGGGTTGCCCTTGCAAGAATTAATTGCATATGAAGAGGTGGATCATAACTGCGACAAGATTTAA
>NBDJDPBK_00416	
ATGAACTTCGGGAAGTCTCAATTTGCAGAAGGTGGTTTAAAAAGTTCGATTGACTGGCTTAGTATGATAGCCTTGATCGTCACGCTTCTAGCATGGTCAACTGCTTTTGCTGCCATAAAAGCGGCACTTTTTCATTATTCGCCTCTTCATTTAGTGGTGCTTCGTTTTATTATATCGTCACTCATGTTACTTCCCTTTGTGCTCTTTAAATTTGGATTACCGGATTTCAGGGATATTCCCTTCATATTGTTTCTTGGTGCAACGGGCATGCTTCTTTGTCATATACCGCTTTGCATTGGTGAACAAACCGTTTCCGCCGGGGCTGCAAGCCTACTAATGGCCACGGCTCCTGTCTTTACTGCCATCATAGCGGCTGCCGTATTAAAAGAAAAAATGACCTTTCTTGGCTGGATCAGCATTGCCACAAGCTTTCTTGGTGCCGCTGCAATTGCTCTGGGAGAAGGAGAATTTGGGCTATCTTTTGGGGCTTTATGGGTATTGTGTGCGGCTTTCATGGAGTCCTTTTATTTTGTATTTCAGAAAAAGCTTTTGCCCAAATACGGCGCTTTTAGGTTAACCACTTACGTCATAATCAGTAGCACAGTATTGATGTTATTCTTTGGAAAGGGTCTTTTAAATGCAGTTGCGATGGCGCCTCTATCTGCAACGTTTACTGTAGCCTATCTCGCGATCTTTCCGACGTGCATCGCTTATGCCAGCTGGGCCTACGCGACATCAAGGAACCCCGCATCACTCGTTGCAGGAAGTCTGTTTTTAAAACCAGCTCTAGCTATTTTCATAGCCTGGATATGGCTTGAAGAAATACCTTCTCTTTTGTCTATTGCCGGTGGAGCTATTGCTATAATGGGAGTGTGGCTACTTCAAAGGTCTAGTAATTTAGAATGTTAG
>NBDJDPBK_00417	
GTGGCTGAGTATCACGAGCCCGTTGAAGAGCTCACCGCAAAGGATAGGGACTTTCATCGAGCTCTTGCAAGCCTTAAGGAAGAGATAGAAGCGGTCATGTGGTATCACGACAGGGCGGCAACAACACAAGACCCAACGATAAAATCCGTCATAGAACACAATCGAGATGAGGAAATTGAGCACGCCGCTATGCTGCTTGAATGGCTGAGGCGTAACATGCCTGGATGGGATGATGCCCTAGGCACTTACCTTTTCACCGAAGAGCCCATAACAGAAATAGAGGAAGCGGCGACTTCGGGGACATCGGGTGAATCATCTTCAAAAACCAGTGCACCTACCTCTAGCTTAAACATTGGCTCTCTTAAAAATAAAAAGTAA
>NBDJDPBK_00418	
ATGGATTTCCTTAAAAAGGAATTAGCACCACTGCATAGTTTCGCTTGGGAAGAAATTGACGAAAGGGCAAAAGAGGTGTTAATTGCCAACCTTTCAGCGAGAAAGTTTGCCGATGTATTAGGTCCATTTGGTTGGGATTACGCAGCGTATCCTACGGGAAGGCTTAAGAAGGGTGATGCTTCAAAAGAGGTCTGCTATGCAACGCGGCTGAGTTTGCCCTTAGTTGAGCTATACGTACCATTCGAACTTTCCATATGCGAACTTGATGCCATATCTAGAGGCTTAAAATCTCCAGATTTGACAAACCTGGAAGAAGCAGCGAGAAAGTTGGCCTCTTTTGAAGATAAATCAGTCTTTTATGGATTGGAAGACGCTTCCGTAGAAGGTCTCTTTAGCGCGTCTCAAGAATTTACCATAGAGCTGCCCCTCCAAGATCCTTCGGATTTACTAGCCAGCCTAACCCAAGTAAAACTTCACTTTACACAGCATGGCATTGAAGGCCCCTACGCCCTTGTAGCAGGTCTTGCCCTTTGGAGCAGAATTTACTCTATCGGAGAGGGGTATCCACTGTACAAAAAAATTGGCGATGTGCTCGAAGATGGCAAAATAGTTTTTTCTCCCAACGTAAATGATGGCATAGTAGTTTCCTTGCGCGGCGGTGACTTCGAACTTATCCTGGGCCAGGATATATCCATTGGCTATAAAGAGCACAAAGAAAACGTCGTTTTGCTTTACTTTACCGAAAGTTTCACTTTTAACGTAGTTACCCCCGAGGCAGCTGTGCCACTGAAGCTCGTCGACCAATAA
>NBDJDPBK_00419	
ATGTTAGGGGCCATCGTAGGAGATATAGCAGGATCTGTGTACGAGCACAGGCCAATTAAAAAAGAGGATATAGACCTTTTCCCGCCAGGTTGTACATATACGGATGATACGGTGCTCACGGTGGCGGTTGCAGATTGCATTTTAAATGAAGGATCTTATAGCGATTACTACCTCAAATATGCCCGTCAATATCCTGATGCCGGATATGGTCGTATATTTAAGCTATGGGTTAAATATGAGGGACGACGAATTATAAATAGCCTTGGCAACGGTTCGGCGATGCGGGTGAGCCCAATAGGGTGGGCCTGTGAAGATGTAAAAAATGTAATAGAAGAGGCTGAAAAGAGCGCGCAGTCAACACATGCTCACATAGAAGGCGTAAAAGGCGCTCAAGCCGTTGCATTGGCTGTTTTTTTCGCGAAAAAGGGTTCTTCTAAGGAGCATATAAAGTGCGAAATTGAAAGGCGCTTCGGATACGATTTGTCAAGGAAGTTAGATCTTATTCGTCCTTCTTATAAATTCGATCCTACCTGTCCCGGCTCGGTCCCTGAAGCGCTCATAGCCTTTTTGGAGTCCGAAAATTTCGAAGACGCACTGAAGAAAGCGATCTCTTTAGGAGGTGATGCCGATACCCAGGCGGCCATTGCAGGAGCCGTAGCGCATGCTCATTATGGCGGCATTCCTGAGGAAATGACGAAAAAGGCGCGTTCTCTTTTACCTCAAGCATTTTTGGACGTGATTGACGTCTTTGTCGAACGTTATGATGTGTTTTGA
>NBDJDPBK_00420	
GTGAAAAAAGCTATATGGCGCTCTCTTATTGGAGCGGTGTTACTTATACTATTTGCATCATGTGTCTCCATGGCCTCACTTGAACCAGAGTCTGTAAAGAAGGTATGGCAGAGGTTGGCCGAGACAGCCGGCCTAGATCCCTCTGCACCTATTGCTGTAGTTGATCAAAAGGAACCAAATGCATGGGTTACCTTTTCTTTAAATAAATATTCGATAACCGTCACAAAAGGAATGCTCGAATTACTTGACAGCGAAGATGAGCTTGCAGGTGTACTGGCTCATGAAATTGGACATATAAAGCTTAACCATTACGGCAGAACCGTTACCCGAAGCATCCTGTGGGGCCTCCTATTTCGTGCAGCAGGAAGTTCATCCAAAATTGACCCCCTGGATCTGGGTTACGCCTTGGCGGAATCCGGTTTTAGCAGAGAGCAAGAAGTAGAAGCCGATGACTACGGCATAGAGCTGGCCGCTAAAGCCGGATATGATCCGTGGGGATTAGTGCATGCACTGGAAAAGATGGCTGAGGCAGGATATAAAACCAGCCCCAGCGGGTTTAACTCGCACCCTCCAACAGAAAGAAGACTTCAGCACGTAAGAGCTAGAGCCGCAGAAGTGTCGAAACGTTATTAA
>NBDJDPBK_00421	
TTGTTGAAAGTTTTAAAATCCGATGCAAACTTGAGTGAATTGAGGGCTCAATCCTTGGGAGTCCTTGTATTTGAGGGCAAAATGGACGAGGCGTTAGATGCCTTAGGTGATTTAAAAGGTCCGATTAAATTACAGGCTGACATCGAAAATTTTAATGGAAAAAAAGAAAAAGCGTTCAAGGTTACACTTCCGGGAAGTCGCATTCCAAGGGTCTTTTTAGTGGGACTTGGCTTGGAATCCGAGGTAAAGCTGGATGATTTTAGGGTGGCTGCTGCAATTTACACCAAAGAGGCACAAAAATCTTGCGCAGAAGAGCTGTATTTGTTTTTTCCAAAGATCAGCGCTCCCCTTTCGCAAGCTATTGCGGAAGGGTGTTTGCTTGGGTCCTACCAATTTGACCTATATAAGACTAAGAAAGAAAAAGGCGAAAGTGGAATAAAAGATGTTTACATTATTGGCGGTGATTACGAATTCATCGAAAGAGGTGTGCATTTGGCATGTGGGCAAAATTATGCCAGAGGCCTAGCAAATGAACCGCCCAACGTGATCAATCCCCTTTCCTTGGCTAATATCGCGTCCGAATTGGCAAATGACATGAAATTGGATTGCAAAATATACGATGAGAAAGAGCTTGAAGAGATGGGCATGAATGCCCTGCTCGCTGTGGGTAAGGGTTCGGTAAATCCGCCGAGATTAATTCATCTGACATATAAACAAGCCGCCGATTCCAGGGTCAAGGTGGCTCTCGTAGGCAAAGGGCTTACCTTCGATAGTGGGGGTTTAAATATCAAGGCTTCAGAAAATATGAGGACGATGAAAGGCGACAAAGCCGGAGCTTGCACCCTTTTAGGAGTCATGAGGACACTGCCCAAATTAAATCTTCAAATTGAAGTACATGCATTAATTGGAGCTGTAGAAAACATGCCGAGCGGCTCGTCTTATAAACCTGATGACATAATTAGGGCATACAACGGAAAGACCATAGAGATCGATAACACCGATGCCGAAGGGCGCGTTACAATGGCCGATATTTTGAGCTTTGCTTCTGGGTTAAGTCCCTCTTGCATCCTTGACGTAGCTACTCTAACGGGTGCCTGCGCTGTAGCGCTTGGTCCTTATACTGCTGGTTTATTTTCAAATGACCAGGCTTTTTGTAATACCTTGCTTGAGATATCCTCCTTCACAGGAGAACGGCTATGGCAACTTCCCCTGGACGATGTGCGCCTGAGAAAACGCCTTGATTCACCATTTGCCGATGTGCTCAACTCCGCAGGAAGATATGGGGGCGCGATCACTGCAGCTATGTTTTTGCGAGAATTCGTGAGAGAAGGCATATCTTGGGCACATTTAGATATAGCAGGGGTAAATTATTATAAGGATCCCTTCGGCTACTATCCAAAGGGTGCTTCTGGGTTCGGCGTAAGAACAATATTAGAATGGCTTTCCAAGTTACAAGGACCGTAA
>NBDJDPBK_00422	
ATGTTGGAGAAACCATTTTGTACAAGATCGCGCAATATAGTAAAAATTTCAACGGCACTTTTATTTTTCACCTTGCTATTGTCTATCACAACCCCTGGAGATGGTGAAATAAATGACAATACTTCTGCGAAAGACATTACCTTTCATGAAGAGATAATTAGAACCCTGGCCGAAACTGGCAATTCCCCCGAAGATGTGCTTCGCTGGCAAAAAGAACACCCCAACTCATCGCTTCGATTTTTAAGCGAGATGCTTTCAGAAGAACAGGAAGCGGTAGCATTGCTGGTCAAATATATTAAAATGACAAACCCAGAGCTTTCCTCCAAAACAATATGGAGAGAAGCTTGCGCTTTCGTTCATTATGCAAAAAAATACGGCGCTCCGGGAGATCTTCTAGTTGCAGTCGCCAATACAGAAAGTCATTTTGATCCTAAAGCAATGAGCGAAAAGGGAGCGGTGGGCGTAATGCAGGTAGTATGGAATACACATGCTGGATTGCTATCGGCGAACGGGATAACATCCAAAAATCTATTACATGATCCCGAGCTTGGAATAGCCGCGGGTGCATTGTTATTATCTCGCTACATTAGGGCATACGGATCGGAGCATAAGGCCTTAGATCGATACTATGGTACCACATCGTCTCGATATAGGAATTTAGTAAATAAGAACTTAAGGGCACTTAAGAACTCATTGTAG
>NBDJDPBK_00423	
ATGAGGTTTGAATCCTTAATGCAATCAGGTGATTGGAAAGGCGAAAAGCACGTTCCTGTCATCGAGGCTCCCGAGGATGTAACTTCTGGGGAAGTTTTTACCGTTACAGTAAGCGTGGGAAAAGAGATTCCTCATCCCAACACTACAGAGCATCATATTAGATGGATTAAGCTGTTCTTCAAAGGAGAAGGCGAAAAATTTCCCTTTGAGATAGGATCCTATGAATTTAACGCTCATGGAGAGCACGTAAATGGTCCTAATACAGGTCCGGCATATAGCGAACCTTACGTAATCACAAAGGTTAAGCTGACTAAATCGGGTACGCTTTTAGCAATGTCATATTGTAATATTCATGGGCTTTGGGAAAGCTCCAAGGAAGTGAAAGTGAAATAA
>NBDJDPBK_00424	
TTGAAAAGAGATTTCTTTTTTATTACGAGAAAAATGATTTTCGTGGTCACGATCTCTTTTTTATCTCTTCTTTTAATTCAATTCTCACAAGCAAGCGAGTTTGATGATCTCTTTCTACTTTACGAGATTAAAGAAGCGGGAGAAAGCGAGGGATTAAAGCTTCATGAGCGCCTATTAAAACAAGCTCCTGAGGGCATCCCCCAGTACGAGATGTGGAAGTCCCTTTTTAGCGAAGATTTAAGCGATGAAGAAAAGGCTTCAATTGCCCTAAAACTTGTTGACGATATTTTCCCTGAGGGAGATCCTTCCCAGTGGGATGCCGTGGAAGGTTTATGGATACCACAACTTATGCCAAAACCTTTGGCTGCCCTGGACGGCATCTATGTGGCAATGCAATCTTTGCTATCAATGGACGAAGAAGGAGCGCCGTGGCTTGCGAGGGATTTGTTTTTAAGGCTGTATGAATCTCGTGGTGCAAGGTTTTATGGGATACGGATCGCCCCAATAGAAGTACTTGATATATTAGAGAAACTTAAAGCGAGGGCGCCTTTGCCTCCAATTGGAGGTTGGCCTAATCCTCAGGTCATTGGAAGACTTCCCTTTGCAAGAAAAATTTACGGGTGTATTTCCGTTGATACTGCTTTAATGTATAATATGACATTTCTTGATTCCCATGGAAGGCCTAGGGGCGGTGCTGGGGTTTTTGCCTGGGATAGGGCGAGGGGAAGGATATTTTATGTCAGAAGCGGTCCATCGGAGGACGAGATATGGCCAAAATTTTGA
>NBDJDPBK_00425	
ATGAGCAATAAAAGCAATAAGAGCAGTAGAAGAGAAATAAAGGGAAATCCAGAACACCTTTCTAAGGTTTTTGAAAGGTTATCGTCAACTCACATGAAAAATTATCTCGATTTTTACAAGATTCATAATGCATGGTTTGAAATAACTGGAAAGGTGTCAAAAAGATCTAAACCGATTAGCTTGCAAAGAGGGAAGTTGAATATAATAGCTGATTCACCGTCCGTAGCTCAAGAGATAAACATGATGTCGGGGCGTATAATTTCCAAGGCGCTTTCCCTGGGGGTTCAAATAGATTCTCTATGTGTTTGTATCGGTAATTTTAAAGACAAAGCTAAAACACCCAAAAGGGATAATAATTTACAGTTAAAACCTTTTACAGAAGGCGATATCTTAGAAGAAGTCGAGAAAGTAAAAGATATGTTTAACGATTATGGTTTGCCAGATGACGTGGCGAATAGTTTGCGCAGGTTGTATGTGGTATACAATAAAAGATTTAATTTAAAAGGTTAG
>NBDJDPBK_00426	
ATGGCGTTGAAGGACGAAAATACGTATGACGTGATAGTTGTAGGTGCAGGGCACGCCGGGTGCGAAGCTGCACTTGCTTCAGCTAGGATGGGCGCACGTACACTGCTCCTCAACTTATACCTTGATAATACCGCGTTGATGCCCTGTAATCCCTCTATAGGGGGTCCAGCAAAGGGCCATATTACGCGGGAAATTGACGCCTTGGGCGGAGAACAGGCTAAGGCCGCCGACAGCTCTGCCATTCATATGCGTTGGTTAAACACTTCAAAGGGGTCTGCCGTGAGGGCGTTAAGGGCTCAATGTGATTTATTGGATTATCACAAGCACATGATACGAGTTTTGGAGTCTACCGGTAATCTTTACGTCCATCAGGCCATGGTTACGGATTTATTGGTAAAAGATGGAAAAGTAAAGGGTGTTAGAACTTGGTTGGGCGAAACTTATAATGCTTCCTGTGTCATTATTACGACGGGACCTTATACCAATGGCAAGGTGTTTATAGGCCCGGTTAGTTTTCCTTCTGGACCTCTGGGACAAATGCCGTCGCTTCAACTGCCTCATTCACTGAGGCAAATTGGATTTAAAGTGGGCAGATTAAGAACTGATACGTCACCCAGGCTTCACGCAGATACCATAGATTTTAGTTCATTAAAAAGTCAACAATCATCCGATGAGCCCTTATGCTTTAGTCATTGGGGGAAGCCTCGCATATATGGCGGCTATTCCTGTTATTTGACGAGATCAACACAAATGACCCATGAAATAATAAGATCATCCCTTTATAGATCACCTCTCTTTAAAGGTGATATAGAAAGTCCGGGACCTCGGTATTGTCCATCTATAGAGGATAAGGTCATTAGGTTTCCCGACAAAGAATCTCATCTTATATTTTTGGAACCAACTGCGCGTCACTCCAAAGAGATATATATGCAGAACTTCTCAACTAGCTTGCCCTACGATGTTCAGGTGAAGATGGTAAGAAGCGTTCCGGGATGTGAAAGGGCGCATATCCTTAAACCCGGATATGCCATCGAATACGATTATTTCCTGCCAACCCAACTTTATCCCTGGCTTGAGACCAAGTTGGTTGAAGGACTTTTTTTCGCAGGCCAAATAAATGGCACTTCCGGTTATGAGGAGGCAGCGGCTCAAGGGTTGATGGCGGGCATCAACGCTGTTTTAAAGTTAAGGGGTGAGGAACCTCTCGTGCTTGCCAGGCATGAAGCTTATATAGGTGTCTTAATTGATGATTTAGTGACCAAAGGTACTGAGGAGCCTTACAGGATGCTCACTAGTAGGTGTGAATACAGGTTGTTAATGCGCCACGACAACGCCGACAAAAGACTTGCCCCGATAGGCAGGAGACTAGGACTCATCGATGACGATTCTTGGAATGTCTTAATAAAAAAATGGAGGATAATGGAGGAGGAAATCGATCGTTTAAGAAAGATAAAGATTTATCCTTCACAACATGTGAACGATTTACTCCTTCCCTTAGGTCAGGCTTCTATTGTAGAACCCATAAGCGCCTACGACTTACTGAAAAGACCAGGTGTTGATTACGAGATTTTGTCTAAACTTGCACCTTTGTCTGAAGGTCTAGATAAGGAAATAAAGTCGAGGATAGAGGTGGAGGTCAAATATTCGGGATATATTCAAAAGCAAAATGCTTTAGCCTCTAAGATGAAGAGGATAGAGCAACTGCGCATACCTCGCGAACTAAATTATGACGAGGTGGTTGGTCTTTCTTCGGAGGGCCGCGAAAAGCTAAAAAAAATTATGCCCAATACCTTAGGGCAAGCAAGCCGTATATCGGGCGTAACACCATCGGATTTACAGGTTTTATGGATGTACCTTGAGACGAGGGAGAGAAATATAGCATCATGA
>NBDJDPBK_00427	
ATGAGGTTTAGCCAAACATATTGGCTAAATTATAAAAACCTCAAACCAGAACGTGTTTCATGGCATGAGGGTTTAAATGTAATAATCGGCCCAAATGCCTCTGGGAAGACAAATACTTTAGAGGCTTTGTCCATGCTCTGCGGATGGGGGCAACCTCGACGCACAAAACTCAAAGACTTAATAAATTGGGATGTTAATGGGGGAGCCAAGTTATATTCAAGGTTTAGTGGCGAAGAAGAAATTTCTGTACTTATAAAAATTAATGAAAGGCGTTCCATAAAAATATCAGGGAAACAAGGAAACGCATCGGTCTTGCGCGTATACGTTCCTTCCTTATCATTTTGGAGTGATGATGTACGTTTAGTGGAGGGTCCTCCCGCTGTACGACGCAACTTTTTAAATCAATTATGCGCTGTGTTGGTGCCTTTGTATGCTAGAAAATTATACGATTATAAAAAACTTTTGCGGCATAGAAATTACTGTTTAAGGAGGGGTCAACCTGACGGTCTTATAATAAAAGCCATGGCTCCACTTGCGGCGTGGTTGTGGTCTTACAGGAGGACAATTACAGATCTTCTCAAAATAGGCCTAAAAGAAGTATCGAACGACTTGTTGGAGTTTGATTTTGATATAGACATAAAAGAAGGTAGCGAAGGTTTTTTTGATGACCCCCTAGAAGGATTTTACAAATCACTTTTTGCACTTAAAAAAGAAGAGCTAAATAAGCGTGTTTCTTTGGTGGGGCCGCATAGGGATGACTTAATTATAACTGTTGCAGGCAGGTCAGCCACTCAAGCATTGAGCAGAGGGCAAAGAAGAAAGCTCTCTGTTGCGCTTATGCTTGCCGCGGCGAAGGTTGTGGAATGCAAGATGAAAAGAAGACCTATAATATTACTAGACGAGGTTGCTTCTGAACTTGATCAAGAGGCTAAGTTGGATTTAATTAAAGCGCTCTTGAAGGGTGGCTGGCAGGTTATTGCAGCTACAGCAGATGATAGGGTGAGTAATTTTCCGGGAAAGGTATTGCGCATTTATCAAGGAGGTATATCTACCTGA
>NBDJDPBK_00428	
ATGAGGATAAAGGTATGCGACCCAACACTCATGAAAAACTGGCAGATTGTAGAAAGGACCTCGAGAGGACCAAAAACAATGTCAATATTATCCGGTATCTACGTTAAAGCCTACGATAATAAAATCACGCTAATGGCAACCGATCTTAAAACGTCCATAAAATGCACTGTCCATGATGCTGTTATCGAAGAAGAAGGAGAATCTATATTTCCTACTAAGGGAGTAGGAGAAATAATAAAGAAGCTATCCTTAGATTTTCTAATCGAAGCCACAAATGAAAGGATAACAATCAAGCATGAAAGGGATAAATTCTCTTTTACTACTTATCCGACAGAAGACTTCCCGAAACTACCTGTATCTACTTCAGCAACACTTGCCTGTCGCATCGATGCAAAGGAGCTGCTTAGAATAATTTCCGAGGGATCCTTTACGGGTTCAAGTACTGAAGAATTTCCACAATATCTATCGAGCTCCTTACTTGAATTTAAAGAAAATACAGCTAGGTTAATAGCAACTGATGGCAAAAGACTATCTCTATCTGAAGCAGAGTTGATAGAAACAAATGTTGATGAGCAAACTATTTTAATCCCGATAAGGGGTATTAATGAGCTTGAAAGAATATTATCCACTTTGAGCGGAGACGCTGTTGTTGAGATCTTATATGATGATTCGCAGTGTTATTTTAAGACAGATGATATAGAGCTTGTGATTAGGCGGGTTGAATCTGTCTTTCCTCCCTACGAGAGGATTATTTCATCGGATAAGACCACTTGGATGGTGGTAGATCGACAAAAATTAATAGACGCTCTTGAAAAGGTAGAGGTTGTAGTCCGTGATTATAATAAAGTTGTGATTTTGGATTTGAATCCTGCCGGCAATCTGTTCATTTCGGCTTATGCCCAAAATATAGGGGAGGCCTTTATGGAGCTTGATGCCGATATCGATGGAGAGCCTTTAAAGGTTGGTTTTAACGTATCTTATTTACTACAAGGTGTTAAGGTAATAGAAGATACCACAGTCCGACTTAGTTTTAACGGCCCTCATGGACAAATGAGGCTAAGAAAACTTGGAAGCGACAATTTTCTCTATATCTTAATGCCTGTTATTTTACCAGATGATATGTTGAAGGAGAAAGAAGAAATAGATGAGGTTTAG
>NBDJDPBK_00429	
TTGAACGACAGGTTAAACGAGGTGTGGAAAGAAGTGCTATCAAAGGCTCCTGAAAAACTCCCTCAAGGGGCAACCGAAATATGGCTTAAAACATGTCTACCCATTTCCTTAGAAAATGGCAATTTAACCTTAGACGTCCCAAACGTATTTGTTAAAGAACAGATTCAATCGCGCTTCTTGGATAGCTTAAAAGAGCTGATAACGAGTATGAATATAGCCGAAGAAGTTGAACTGGTCGTTGGAACAGAAGTGAGGGACGGGGAACAAAAGAGAGCAGAAAGTGCCTTAAAACATAGCCCTCCTTCTGTTGATGGGCTAAATCCCAATTATTACTTCGATACCTTTGTAGTGGGAAAATCAAACAGACTTGCCCATGCTGCAAGTCTTGCCGTCGCAGAATCTCCAGGGGCCGCCTACAATCCCCTATTTATCTGGGGAGGGGTGGGATTGGGTAAAACTCACCTAATGCATGCTATAGGACATTACGTGCTAGAACATCTTCCAGGAGCTCGCGTCGTTTATGCAAGTTCAGAAAAATTCACGAACGAACTCATATCAGCCATACAAAACAATAGAACTCAAGATTTTAAGGCTAAATTCAGGAATGTGGATATCCTTTTAATTGACGATATTCAGTTTTTAGCCAACAAAGAAAGTACTCAAGAAGAATTCTTCCACACATTTAACAGCTTACACAATGCAAAACGGCAAATTGTGTTGAGCTCCGATAGGCCCCCTAAAGAAATTCAAAGCATCGAGCAAAGGTTGGTATCGAGGTTTGAGTGGGGGTTGGTAACTGATATACAACCTCCTGACTTGGAGACCAGGATAGCTATACTTCAAAAAAAAGCCGAGATTAGGGGATATAACATACCGGAAGACGTTGTTTATTTTCTGGCTCAAAATATCCCAAGCAACATTAGGGAGCTTGAAGGAGCGTTAAACCGCATTATAGCCTGCTCTCAATTAAATATGGAACCAATAACAATTGAGAATGCAGCGGAATGGCTCAAAGATATTATAAAGATGCAAGAGCAAGGCCCTATATCCATAGATGTAATTCAAGACGTGGTGTCATCATATTTCGGATTCGAAGTGGAAGACCTTAAAAGCCCCAAAAGGACCGCCGATCTTGCCTTTGCAAGACAAGTGGCCATGTATTTATCCAGGGAGTTAACAGATTTAAGCCTCCAGCAAATAGGCGTAGCATTTAATAAGAAAGATCATACTACGGTGCTGCATGCCTGCAGAAAGATCGAGGAAATAATGAAAGATGATTTAAAGATGAGGAAAATTGTGGACAACTTAGTGGATAACTTGAAGATATCTCGTGAATAA
>NBDJDPBK_00430
[truncated: 938,132 more chars]
