# Supplementary material for: Integrating metagenomic binning with flux balance analysis to unravel syntrophies in anaerobic CO2 methanation
Source: Microbiome. 2022 Aug 3;10:117. doi: 10.1186/s40168-022-01311-1 (PMC9347119; doi:10.1186/s40168-022-01311-1)
Supplement: Supplementary file 9 — Additional file 8: Dataset S7. Operons predicted by Operon Mapper in MAGs. Results are available at 10.6084/m9.figshare.16691878. [file 40168_2022_1311_MOESM8_ESM.zip › functional_descriptions_bin_6_metaspades]

#gene_id	sprot_Top_BLASTP_hit	product
NBDJDPBK_00001	Q57629^E:9.2e-37	Uncharacterized_protein_MJ0165
NBDJDPBK_00002	Q67KB8^E:2.2e-200	60_kDa_chaperonin
NBDJDPBK_00003	B5Y893^E:5.4e-33	10_kDa_chaperonin
NBDJDPBK_00004	A5IKS6^E:2.8e-89	tRNA_N6-adenosine_threonylcarbamoyltransferase
NBDJDPBK_00006	A3DGJ4^E:1.2e-59	33_kDa_chaperonin
NBDJDPBK_00007	P37169^E:1.0e-45	Putative_lipid_II_flippase_MurJ
NBDJDPBK_00009	P24693^E:1.6e-73	Lipopolysaccharide_export_system_ATP-binding_protein_LptB
NBDJDPBK_00011	O67716^E:2.5e-85	Aspartate-semialdehyde_dehydrogenase
NBDJDPBK_00012	P41403^E:1.7e-88	Aspartokinase
NBDJDPBK_00013	Q3AAV5^E:7.4e-55	Homoserine_kinase
NBDJDPBK_00014	Q9K7E3^E:4.1e-99	Threonine_synthase
NBDJDPBK_00015	Q9AL94^E:1.4e-22	Rubredoxin
NBDJDPBK_00016	A8ABX6^E:3.9e-11	Phosphoribosylformylglycinamidine_synthase_subunit_PurL
NBDJDPBK_00017	P44068^E:9.0e-26	Uncharacterized_protein_HI_0882
NBDJDPBK_00018	Q57598^E:4.0e-38	tRNA_(adenine(57)-N(1)/adenine(58)-N(1))-methyltransferase_TrmI
NBDJDPBK_00019	Q58094^E:6.3e-45	Putative_transketolase_N-terminal_section
NBDJDPBK_00020	Q6LX40^E:6.3e-114	Alanine_dehydrogenase
NBDJDPBK_00021	B8D0W1^E:7.0e-89	Alanine_racemase
NBDJDPBK_00022	Q6LX42^E:9.2e-91	Sodium/alanine_symporter_AgcS
NBDJDPBK_00023	Q6LX42^E:9.8e-93	Sodium/alanine_symporter_AgcS
NBDJDPBK_00024	Q47878^E:2.4e-84	Glycine/sarcosine/betaine_reductase_complex_component_C_subunit_alpha
NBDJDPBK_00025	P54935^E:1.3e-146	Glycine/sarcosine/betaine_reductase_complex_component_C_subunit_beta
NBDJDPBK_00026	Q3A9J4^E:2.8e-24	Glycine_reductase_complex_component_B_subunit_gamma
NBDJDPBK_00027	Q3A9J4^E:3.1e-131	Glycine_reductase_complex_component_B_subunit_gamma
NBDJDPBK_00028	Q3A9J5^E:6.2e-33	Glycine/sarcosine/betaine_reductase_complex_component_A
NBDJDPBK_00029	Q67KE6^E:1.8e-10	Glycine/sarcosine/betaine_reductase_complex_component_A
NBDJDPBK_00030	Q9EV94^E:5.3e-157	Glycine_reductase_complex_component_B_subunits_alpha_and_beta
NBDJDPBK_00031	P21610^E:1.2e-22	Thioredoxin
NBDJDPBK_00033	P24193^E:1.3e-62	Hydrogenase_isoenzymes_formation_protein_HypE
NBDJDPBK_00034	P31904^E:4.3e-91	Hydrogenase_expression/formation_protein_hypD2
NBDJDPBK_00035	P31881^E:2.6e-09	Probable_hydrogenase_expression/formation_protein_HypC
NBDJDPBK_00036	O31775^E:9.6e-72	Uncharacterized_protein_ymdB
NBDJDPBK_00037	B0K9M9^E:6.6e-138	Ribonuclease_Y
NBDJDPBK_00039	Q58715^E:5.1e-90	Uncharacterized_sodium-dependent_transporter_MJ1319
NBDJDPBK_00040	O07577^E:5.5e-72	Uncharacterized_sodium-dependent_transporter_YhdH
NBDJDPBK_00041	Q55681^E:3.2e-159	ATP-dependent_DNA_helicase_RecG
NBDJDPBK_00044	O66631^E:4.3e-36	UPF0001_protein_aq_274
NBDJDPBK_00046	Q9HI70^E:3.9e-184	Vitamin_B12-dependent_ribonucleoside-diphosphate_reductase
NBDJDPBK_00047	Q9A5Z2^E:1.2e-14	Phosphoglycolate_phosphatase
NBDJDPBK_00048	O58320^E:6.0e-36	Glyoxylate_reductase
NBDJDPBK_00049	O29809^E:4.9e-13	Putative_6-carboxy-5678-tetrahydropterin_synthase
NBDJDPBK_00050	O32135^E:6.9e-24	UPF0759_protein_YunF
NBDJDPBK_00051	P37469^E:5.1e-110	Replicative_DNA_helicase
NBDJDPBK_00052	B0TA56^E:7.0e-32	50S_ribosomal_protein_L9
NBDJDPBK_00054	Q67J50^E:3.6e-24	30S_ribosomal_protein_S18
NBDJDPBK_00055	Q8KB47^E:7.4e-24	Single-stranded_DNA-binding_protein_1
NBDJDPBK_00056	Q8FLP8^E:5.7e-19	30S_ribosomal_protein_S6
NBDJDPBK_00058	Q3A6K6^E:2.1e-161	Arginine--tRNA_ligase
NBDJDPBK_00060	Q3AFQ0^E:7.9e-288	Protein_translocase_subunit_SecA
NBDJDPBK_00061	Q57899^E:2.1e-78	Uncharacterized_metallohydrolase_MJ0457
NBDJDPBK_00062	P46322^E:1.5e-31	CDP-diacylglycerol--glycerol-3-phosphate_3-phosphatidyltransferase
NBDJDPBK_00063	P21630^E:7.3e-60	High-affinity_branched-chain_amino_acid_transport_ATP-binding_protein_BraG
NBDJDPBK_00064	P0A9S8^E:2.2e-63	High-affinity_branched-chain_amino_acid_transport_ATP-binding_protein_LivG
NBDJDPBK_00065	P21628^E:1.3e-31	High-affinity_branched-chain_amino_acid_transport_system_permease_protein_BraE
NBDJDPBK_00066	P0AEX8^E:7.4e-49	High-affinity_branched-chain_amino_acid_transport_system_permease_protein_LivH
NBDJDPBK_00067	P21175^E:2.3e-31	Leucine-_isoleucine-_valine-_threonine-_and_alanine-binding_protein
NBDJDPBK_00068	A7HMM1^E:9.5e-145	8-amino-7-oxononanoate_synthase
NBDJDPBK_00069	Q58624^E:1.0e-34	Putative_glycyl-radical_enzyme_activating_enzyme_MJ1227
NBDJDPBK_00070	Q58242^E:5.7e-31	Uncharacterized_protein_MJ0832
NBDJDPBK_00071	Q8R9H6^E:8.1e-44	Transcriptional_repressor_NrdR
NBDJDPBK_00072	Q03JL0^E:2.2e-10	30S_ribosomal_protein_S21
NBDJDPBK_00073	O66536^E:1.3e-22	Uncharacterized_HIT-like_protein_aq_141
NBDJDPBK_00075	B0S1F8^E:6.3e-43	Chaperone_protein_DnaK
NBDJDPBK_00076	Q5JIZ3^E:1.4e-91	N(4)-bis(aminopropyl)spermidine_synthase
NBDJDPBK_00077	P54462^E:2.6e-66	Threonylcarbamoyladenosine_tRNA_methylthiotransferase_MtaB
NBDJDPBK_00078	Q92J59^E:5.6e-10	Ribosomal_RNA_small_subunit_methyltransferase_E
NBDJDPBK_00079	A7GT06^E:1.6e-35	Ribosomal_protein_L11_methyltransferase
NBDJDPBK_00080	B9MJZ0^E:5.8e-83	Chaperone_protein_DnaJ
NBDJDPBK_00081	Q8RB68^E:2.2e-212	Chaperone_protein_DnaK
NBDJDPBK_00082	A8G203^E:4.1e-22	Protein_GrpE
NBDJDPBK_00083	B5YH61^E:4.0e-39	Heat-inducible_transcription_repressor_HrcA
NBDJDPBK_00084	Q58218^E:1.6e-60	Uncharacterized_protein_MJ0808
NBDJDPBK_00085	Q9X1N7^E:4.9e-43	Protein_TM_1551
NBDJDPBK_00086	Q8R8N9^E:7.0e-43	Protein_TTE1956
NBDJDPBK_00087	Q67Q93^E:1.0e-93	S-adenosylmethionine:tRNA_ribosyltransferase-isomerase
NBDJDPBK_00088	C0QYX7^E:1.9e-03	Uncharacterized_protein_BHWA1_00569
NBDJDPBK_00090	A4J537^E:4.3e-101	Holliday_junction_ATP-dependent_DNA_helicase_RuvB
NBDJDPBK_00091	Q7WGB6^E:5.7e-21	Holliday_junction_ATP-dependent_DNA_helicase_RuvA
NBDJDPBK_00092	Q67Q99^E:3.8e-39	Crossover_junction_endodeoxyribonuclease_RuvC
NBDJDPBK_00093	B8CXG6^E:2.9e-78	Probable_transcriptional_regulatory_protein_Hore_12350
NBDJDPBK_00095	Q3ABX6^E:1.5e-58	NH(3)-dependent_NAD(+)_synthetase
NBDJDPBK_00096	O29996^E:3.6e-100	Uncharacterized_protein_AF_0243
NBDJDPBK_00098	A6UW87^E:3.6e-27	Putative_nickel-responsive_regulator
NBDJDPBK_00099	Q8RCA4^E:7.5e-106	Ornithine_carbamoyltransferase
NBDJDPBK_00100	B2GAF4^E:2.8e-91	Arginine_deiminase
NBDJDPBK_00101	A6LKI7^E:2.3e-37	S-adenosylmethionine_decarboxylase_proenzyme
NBDJDPBK_00102	Q81JT1^E:8.4e-58	Agmatinase
NBDJDPBK_00103	A4XKM9^E:7.4e-78	Polyamine_aminopropyltransferase
NBDJDPBK_00104	Q57764^E:4.8e-34	Pyruvoyl-dependent_arginine_decarboxylase
NBDJDPBK_00105	O66874^E:9.1e-112	Penicillin-binding_protein_1A
NBDJDPBK_00106	Q8R5R4^E:2.7e-98	Deoxyguanosinetriphosphate_triphosphohydrolase-like_protein
NBDJDPBK_00107	A8MG75^E:1.7e-65	Putative_pyruvate_phosphate_dikinase_regulatory_protein
NBDJDPBK_00108	Q2RKV5^E:4.2e-148	Glycine--tRNA_ligase_beta_subunit
NBDJDPBK_00109	A5D3W9^E:3.1e-132	Glycine--tRNA_ligase_alpha_subunit
NBDJDPBK_00110	A7HD67^E:8.2e-08	DNA_repair_protein_RecO
NBDJDPBK_00111	Q57017^E:1.8e-51	UPF0053_protein_HI_0107
NBDJDPBK_00112	B0KA56^E:2.5e-22	Endoribonuclease_YbeY
NBDJDPBK_00113	A0A0H3GGY3^E:1.1e-63	Cyclic-di-AMP_phosphodiesterase_PgpH
NBDJDPBK_00114	P0A5S1^E:4.0e-83	PhoH-like_protein
NBDJDPBK_00116	Q58628^E:1.1e-150	Pyruvate_carboxylase_subunit_B
NBDJDPBK_00117	P0AEY4^E:8.8e-57	Nucleoside_triphosphate_pyrophosphohydrolase
NBDJDPBK_00118	P45128^E:1.1e-168	Transcription-repair-coupling_factor
NBDJDPBK_00119	Q67JD0^E:2.1e-44	Peptidyl-tRNA_hydrolase
NBDJDPBK_00120	B8D015^E:1.5e-25	50S_ribosomal_protein_L25
NBDJDPBK_00121	Q8R753^E:8.7e-104	Ribose-phosphate_pyrophosphokinase
NBDJDPBK_00122	Q82HE8^E:1.2e-93	Bifunctional_protein_GlmU
NBDJDPBK_00126	O31822^E:3.9e-79	Probable_UTP--glucose-1-phosphate_uridylyltransferase_YngB
NBDJDPBK_00127	A5D4W7^E:1.6e-95	Phosphoglucosamine_mutase
NBDJDPBK_00129	Q45589^E:2.4e-49	Cyclic_di-AMP_synthase_CdaA
NBDJDPBK_00130	C1FW08^E:9.8e-72	Ornithine_racemase
NBDJDPBK_00131	B8G418^E:3.4e-72	Probable_endonuclease_4
NBDJDPBK_00132	A7FJ95^E:9.3e-12	Uncharacterized_Nudix_hydrolase_NudL
NBDJDPBK_00133	Q02499^E:5.6e-141	Pyruvate_kinase
NBDJDPBK_00134	O51526^E:1.6e-256	DNA_polymerase_III_subunit_alpha
NBDJDPBK_00135	P09122^E:1.0e-67	DNA_polymerase_III_subunit_gamma/tau
NBDJDPBK_00136	A7IBA0^E:4.5e-05	Protease_HtpX_homolog
NBDJDPBK_00139	P39155^E:7.5e-15	Protein-arginine-phosphatase
NBDJDPBK_00141	O31714^E:2.0e-36	1-phosphofructokinase
NBDJDPBK_00142	P80880^E:2.4e-79	Thioredoxin_reductase
NBDJDPBK_00143	Q748B2^E:1.2e-40	Release_factor_glutamine_methyltransferase
NBDJDPBK_00144	A4XJN1^E:1.3e-119	Peptide_chain_release_factor_1
NBDJDPBK_00145	Q8XHQ7^E:5.3e-56	Flavin-dependent_thymidylate_synthase
NBDJDPBK_00146	A7HZY9^E:7.1e-20	50S_ribosomal_protein_L31
NBDJDPBK_00148	P0A3T3^E:4.1e-61	31_kDa_immunogenic_protein
NBDJDPBK_00149	Q2RM91^E:5.9e-209	Formate--tetrahydrofolate_ligase
NBDJDPBK_00150	Q7U0N5^E:7.6e-111	Fructose-16-bisphosphatase_class_2
NBDJDPBK_00151	Q9X0I0^E:2.2e-139	Adenylosuccinate_lyase
NBDJDPBK_00154	Q726P7^E:2.3e-69	Signal_recognition_particle_receptor_FtsY
NBDJDPBK_00155	P37541^E:1.6e-42	Stage_0_sporulation_protein_YaaT
NBDJDPBK_00156	P28631^E:1.7e-06	DNA_polymerase_III_subunit_delta'
NBDJDPBK_00158	B3CM94^E:1.6e-34	Thymidylate_kinase
NBDJDPBK_00160	Q9G4F5^E:1.9e-45	Sulfate/thiosulfate_import_ATP-binding_protein_cysA
NBDJDPBK_00161	P73009^E:1.5e-42	Probable_ABC_transporter_permease_protein_slr1045
NBDJDPBK_00163	Q927Y4^E:5.5e-100	Peptide_chain_release_factor_2
NBDJDPBK_00164	P0CI75^E:5.5e-24	Bifunctional_ligase/repressor_BirA
NBDJDPBK_00166	Q58997^E:2.7e-47	Homoserine_dehydrogenase
NBDJDPBK_00167	P67097^E:8.7e-32	Phosphodiesterase_YfcE
NBDJDPBK_00168	P39802^E:1.9e-14	Chemotaxis_protein_CheW
NBDJDPBK_00169	P77766^E:1.7e-29	5'-3'_exoribonuclease
NBDJDPBK_00170	Q976V6^E:4.6e-25	Sulfurtransferase_FdhD
NBDJDPBK_00171	P75823^E:1.7e-73	Low_specificity_L-threonine_aldolase
NBDJDPBK_00172	Q58403^E:8.2e-23	Metalloprotease_MJ0996
NBDJDPBK_00173	P36548^E:1.9e-28	N-acetylmuramoyl-L-alanine_amidase_AmiA
NBDJDPBK_00175	Q64MG2^E:3.9e-30	Non-canonical_purine_NTP_pyrophosphatase
NBDJDPBK_00177	Q9HJ28^E:1.8e-54	Putative_nicotinate_phosphoribosyltransferase
NBDJDPBK_00178	B2A4Q6^E:1.9e-45	50S_ribosomal_protein_L13
NBDJDPBK_00179	Q3A9V2^E:5.8e-38	30S_ribosomal_protein_S9
NBDJDPBK_00180	Q9R9T9^E:4.4e-07	HTH-type_transcriptional_regulator_SrpR
NBDJDPBK_00182	P58411^E:2.4e-12	Macrolide_export_protein_MacA
NBDJDPBK_00183	P25197^E:7.8e-130	Nodulation_protein_NolG
NBDJDPBK_00187	I1WFC0^E:3.9e-22	Type_4_prepilin-like_proteins_leader_peptide-processing_enzyme
NBDJDPBK_00189	P08839^E:1.3e-115	Phosphoenolpyruvate-protein_phosphotransferase
NBDJDPBK_00190	Q9RUI6^E:1.9e-26	Probable_2-phosphosulfolactate_phosphatase
NBDJDPBK_00192	Q1J021^E:5.3e-109	Glucose-1-phosphate_adenylyltransferase
NBDJDPBK_00193	B5YG91^E:6.5e-98	Glycogen_synthase
NBDJDPBK_00194	Q9YGA7^E:4.4e-114	Maltodextrin_phosphorylase
NBDJDPBK_00196	O32721^E:1.4e-08	Anti-sigma_F_factor
NBDJDPBK_00200	P0AFD2^E:5.8e-29	NADH-quinone_oxidoreductase_subunit_E
NBDJDPBK_00203	Q46507^E:1.1e-165	NADP-reducing_hydrogenase_subunit_HndC
NBDJDPBK_00204	P56914^E:5.2e-53	NADH-quinone_oxidoreductase_subunit_G_2
NBDJDPBK_00205	P60239^E:8.4e-40	F420-non-reducing_hydrogenase_subunit_G
NBDJDPBK_00206	P22320^E:6.4e-111	NAD-reducing_hydrogenase_HoxS_subunit_beta
NBDJDPBK_00208	Q9HJW8^E:1.5e-07	Phosphatase_Ta0845
NBDJDPBK_00209	P9WQN0^E:2.5e-88	Uncharacterized_AAA_domain-containing_protein_MT2636
NBDJDPBK_00211	Q8GAL4^E:5.2e-10	Probable_D-xylose_utilization_operon_transcriptional_repressor
NBDJDPBK_00215	O58489^E:3.2e-36	Aspartate_aminotransferase
NBDJDPBK_00216	Q0P885^E:3.6e-69	Tungstate-binding_protein_TupA
NBDJDPBK_00217	Q0P886^E:1.1e-39	Tungstate_uptake_system_permease_protein_TupB
NBDJDPBK_00218	Q93KD4^E:3.7e-36	Tungstate_uptake_system_ATP-binding_protein_TupC
NBDJDPBK_00219	Q4L6V8^E:3.0e-11	Uridine_kinase
NBDJDPBK_00222	O07329^E:5.1e-15	Catabolite_control_protein_A
NBDJDPBK_00223	O34451^E:2.4e-40	Uncharacterized_ABC_transporter_permease_protein_YvrB
NBDJDPBK_00224	Q57554^E:2.7e-39	Uncharacterized_ABC_transporter_ATP-binding_protein_MJ0089
NBDJDPBK_00225	Q57IW8^E:1.6e-48	Ferrous_iron_transport_protein_B
NBDJDPBK_00228	Q6G4Y4^E:3.3e-05	RNA_pyrophosphohydrolase
NBDJDPBK_00229	P0ABU3^E:3.6e-82	Ribosome-binding_ATPase_YchF
NBDJDPBK_00233	Q9KL18^E:1.9e-07	3'3'-cGAMP-specific_phosphodiesterase_3
NBDJDPBK_00235	P18051^E:1.1e-05	Modification_methylase_BamHII
NBDJDPBK_00241	P54992^E:2.7e-53	Putative_transposase_in_snaA-snaB_intergenic_region
NBDJDPBK_00256	P55399^E:1.5e-11	Probable_conjugal_transfer_protein_TrbE_part_2
NBDJDPBK_00270	P54595^E:1.2e-17	Uncharacterized_protein_YhcK
NBDJDPBK_00273	O66893^E:9.4e-87	DNA_topoisomerase_1
NBDJDPBK_00275	Q72UP9^E:4.4e-05	Lon_protease
NBDJDPBK_00297	O05052^E:2.2e-79	Putative_type_I_restriction_enzyme_HindVIIP_R_protein
NBDJDPBK_00305	P37887^E:1.4e-50	Cysteine_synthase
NBDJDPBK_00308	Q9WZF9^E:1.1e-77	ATP-dependent_Clp_protease_proteolytic_subunit
NBDJDPBK_00309	A4XHW1^E:4.8e-150	ATP-dependent_Clp_protease_ATP-binding_subunit_ClpX
NBDJDPBK_00310	Q3A253^E:1.2e-288	Valine--tRNA_ligase
NBDJDPBK_00311	Q05865^E:3.9e-49	Folylpolyglutamate_synthase
NBDJDPBK_00312	Q6M0B9^E:4.3e-50	UDP-N-acetylglucosamine_3-dehydrogenase
NBDJDPBK_00315	O58012^E:7.4e-92	Putative_GTPase_PH0274
NBDJDPBK_00316	Q5KUI3^E:7.4e-83	Uracil_phosphoribosyltransferase
NBDJDPBK_00317	O34753^E:9.1e-26	Probable_undecaprenyl-phosphate_N-acetylglucosaminyl_1-phosphate_transferase
NBDJDPBK_00318	Q8XAR8^E:1.6e-88	UDP-N-acetylglucosamine_2-epimerase
NBDJDPBK_00319	Q65DX8^E:4.1e-117	UDP-N-acetylglucosamine_1-carboxyvinyltransferase_1
NBDJDPBK_00320	Q2RL44^E:9.8e-67	Histidinol-phosphate_aminotransferase
NBDJDPBK_00323	Q9X1B8^E:2.2e-67	Isoprenyl_transferase
NBDJDPBK_00324	Q4L5W3^E:5.7e-24	Phosphatidate_cytidylyltransferase
NBDJDPBK_00325	B5YI09^E:1.1e-76	1-deoxy-D-xylulose_5-phosphate_reductoisomerase
NBDJDPBK_00326	Q5L0J5^E:9.2e-43	Zinc_metalloprotease_RasP
NBDJDPBK_00327	B5YIQ4^E:2.1e-71	4-hydroxy-3-methylbut-2-en-1-yl_diphosphate_synthase_(flavodoxin)
NBDJDPBK_00328	A5D339^E:7.4e-50	Elongation_factor_P
NBDJDPBK_00332	Q67NA9^E:2.7e-23	N_utilization_substance_protein_B_homolog
NBDJDPBK_00333	B8I3A9^E:1.0e-72	Exodeoxyribonuclease_7_large_subunit
NBDJDPBK_00334	Q3ABU6^E:7.8e-93	Methylthioribose-1-phosphate_isomerase
NBDJDPBK_00335	P58855^E:2.3e-133	Adenosylhomocysteinase
NBDJDPBK_00336	Q2RJW1^E:7.8e-87	5-methylthioadenosine/S-adenosylhomocysteine_deaminase
NBDJDPBK_00337	B0K994^E:8.1e-237	Alanine--tRNA_ligase
NBDJDPBK_00338	Q8RFJ7^E:3.2e-21	Putative_pre-16S_rRNA_nuclease
NBDJDPBK_00339	B5YE43^E:1.5e-68	tRNA_dimethylallyltransferase
NBDJDPBK_00340	B9LZG4^E:1.2e-56	4-hydroxy-3-methylbut-2-enyl_diphosphate_reductase
NBDJDPBK_00341	O84100^E:1.4e-71	30S_ribosomal_protein_S1
NBDJDPBK_00342	A3DCX4^E:3.3e-36	Peptide_deformylase
NBDJDPBK_00343	C5CG19^E:3.0e-53	Methionyl-tRNA_formyltransferase
NBDJDPBK_00346	O26800^E:2.1e-79	Ketoisovalerate_oxidoreductase_subunit_VorB
NBDJDPBK_00347	O26801^E:5.7e-71	Ketoisovalerate_oxidoreductase_subunit_VorA
NBDJDPBK_00348	P80907^E:5.0e-27	Ketoisovalerate_oxidoreductase_subunit_VorA
NBDJDPBK_00349	Q8KP10^E:3.9e-37	Methanol_dehydrogenase_activator
NBDJDPBK_00350	Q8Y5V0^E:1.8e-50	Tyrosine_recombinase_XerD
NBDJDPBK_00351	Q59156^E:1.4e-06	DNA_polymerase_I
NBDJDPBK_00352	A1U669^E:7.7e-35	Probable_protein_kinase_UbiB
NBDJDPBK_00353	Q81QT1^E:5.7e-09	Foldase_protein_PrsA_3
NBDJDPBK_00356	P0A276^E:2.0e-06	Protein_MucA
NBDJDPBK_00357	P22494^E:2.2e-83	Protein_UmuC
NBDJDPBK_00358	P0DN68^E:1.7e-10	LexA_repressor
NBDJDPBK_00362	A4IMC3^E:2.5e-94	30S_ribosomal_protein_S2
NBDJDPBK_00363	A4XM01^E:1.3e-70	Elongation_factor_Ts
NBDJDPBK_00364	Q8R6G5^E:9.6e-82	Uridylate_kinase
NBDJDPBK_00365	Q8RA24^E:9.7e-47	Ribosome-recycling_factor
NBDJDPBK_00366	Q9UWF8^E:3.1e-101	Carbamate_kinase
NBDJDPBK_00367	Q59228^E:2.1e-91	Aspartate_aminotransferase
NBDJDPBK_00368	P28368^E:4.0e-26	Ribosome_hibernation_promotion_factor
NBDJDPBK_00369	Q820F2^E:3.3e-19	Probable_hydrogenase_nickel_incorporation_protein_HypA
NBDJDPBK_00370	P0AAN4^E:1.5e-46	Hydrogenase_isoenzymes_nickel_incorporation_protein_HypB
NBDJDPBK_00371	Q9S3Q0^E:1.9e-145	ATP-dependent_DNA_helicase_PcrA
NBDJDPBK_00372	Q3ABL6^E:9.4e-20	Dephospho-CoA_kinase
NBDJDPBK_00373	Q043S5^E:7.3e-20	CCA-adding_enzyme
NBDJDPBK_00374	P70995^E:2.8e-31	Putative_zinc_metalloprotease_YwhC
NBDJDPBK_00375	A5D2G6^E:1.3e-52	5'-nucleotidase_SurE
NBDJDPBK_00376	Q60334^E:6.5e-08	Protein_archease
NBDJDPBK_00377	Q5JCZ1^E:6.9e-150	tRNA-splicing_ligase_RtcB
NBDJDPBK_00378	P13486^E:4.4e-05	Uncharacterized_protein_RA0666
NBDJDPBK_00379	O05218^E:3.5e-73	Putative_gamma-glutamyltransferase_YwrD
NBDJDPBK_00380	B6J5Y2^E:5.4e-18	Ubiquinone_biosynthesis_O-methyltransferase
NBDJDPBK_00381	Q93Z51^E:6.1e-37	Probable_inactive_nicotinamidase_At3g16190
NBDJDPBK_00382	Q46839^E:2.1e-38	Glycolate_permease_GlcA
NBDJDPBK_00384	O28972^E:3.8e-157	Cell_division_cycle_protein_48_homolog_AF_1297
NBDJDPBK_00385	Q2RI40^E:8.4e-83	Oxalate_oxidoreductase_subunit_delta
NBDJDPBK_00386	Q2RI41^E:4.9e-173	Oxalate_oxidoreductase_subunit_alpha
NBDJDPBK_00387	Q2RI42^E:1.5e-140	Oxalate_oxidoreductase_subunit_beta
NBDJDPBK_00389	P0DMG1^E:4.6e-43	Iron-sulfur_cluster_assembly_scaffold_protein_IscU_1
NBDJDPBK_00390	A7FWJ9^E:1.2e-128	Cysteine_desulfurase_IscS
NBDJDPBK_00391	P76114^E:2.8e-08	HTH-type_transcriptional_regulator_McbR
NBDJDPBK_00392	Q52873^E:6.0e-22	Transposase_for_insertion_sequence_element_ISRM5
NBDJDPBK_00394	P9WMG4^E:2.8e-09	HTH-type_transcriptional_regulator_Mce2R
NBDJDPBK_00395	O27439^E:2.4e-109	Probable_3-isopropylmalate_dehydratase_large_subunit
NBDJDPBK_00396	B5YHE5^E:1.1e-41	3-isopropylmalate_dehydratase_small_subunit
NBDJDPBK_00397	O06702^E:5.4e-21	UPF0065_protein_BB4329
NBDJDPBK_00398	P70795^E:1.7e-69	Uncharacterized_52.8_kDa_protein_in_TAR-I_ttuC'_3'region
NBDJDPBK_00401	O34962^E:2.0e-106	Probable_NAD-dependent_malic_enzyme_4
NBDJDPBK_00402	Q44018^E:9.5e-50	UPF0065_protein_in_gbd_5'region
NBDJDPBK_00404	P70795^E:1.8e-79	Uncharacterized_52.8_kDa_protein_in_TAR-I_ttuC'_3'region
NBDJDPBK_00405	Q45514^E:1.6e-19	Protein_SapB
NBDJDPBK_00406	A3KG59^E:1.5e-52	Peptidase_M20_domain-containing_protein_2
NBDJDPBK_00408	P94604^E:3.3e-232	DNA_gyrase_subunit_B
NBDJDPBK_00410	Q8NTF4^E:4.2e-66	UDP-N-acetylenolpyruvoylglucosamine_reductase_1
NBDJDPBK_00411	Q58604^E:9.0e-24	Uncharacterized_N-acetyltransferase_MJ1207
NBDJDPBK_00412	Q0VQG3^E:4.4e-22	Succinyl-diaminopimelate_desuccinylase
NBDJDPBK_00414	P19581^E:2.6e-08	Capsule_biosynthesis_protein_CapC
NBDJDPBK_00418	Q9WZP2^E:2.2e-60	Maritimacin
NBDJDPBK_00419	Q8CG72^E:9.6e-13	Poly(ADP-ribose)_glycohydrolase_ARH3
NBDJDPBK_00420	B8FG65^E:1.5e-11	Protease_HtpX_homolog
NBDJDPBK_00421	O67868^E:4.9e-143	Probable_cytosol_aminopeptidase
NBDJDPBK_00423	Q9WZC6^E:8.3e-45	Putative_superoxide_reductase
NBDJDPBK_00426	B7GMV9^E:5.5e-187	tRNA_uridine_5-carboxymethylaminomethyl_modification_enzyme_MnmG
NBDJDPBK_00427	A4IJ87^E:2.5e-35	DNA_replication_and_repair_protein_RecF
NBDJDPBK_00428	P0A120^E:9.9e-38	DNA_polymerase_III_subunit_beta
NBDJDPBK_00429	A0Q3U6^E:7.5e-130	Chromosomal_replication_initiator_protein_DnaA
NBDJDPBK_00430	P48579^E:1.6e-23	Serine/threonine-protein_phosphatase_PP2A_catalytic_subunit
NBDJDPBK_00432	A8FED1^E:4.0e-28	Processive_diacylglycerol_beta-glucosyltransferase
NBDJDPBK_00433	O51111^E:3.2e-28	Probable_cysteine_desulfurase
NBDJDPBK_00434	P94592^E:1.2e-24	Phosphatase_YwpJ
NBDJDPBK_00435	B9LZU3^E:6.7e-11	Adenosylcobinamide-GDP_ribazoletransferase
NBDJDPBK_00436	P29931^E:2.6e-23	Bifunctional_adenosylcobalamin_biosynthesis_protein_CobP
NBDJDPBK_00437	Q8U3Z6^E:1.9e-77	UPF0284_protein_PF0303
NBDJDPBK_00438	Q99U50^E:3.5e-60	L-threonine_dehydratase_catabolic_TdcB
NBDJDPBK_00440	A3PFI0^E:1.2e-05	7-cyano-7-deazaguanine_synthase
NBDJDPBK_00441	Q5KYI8^E:8.1e-45	UPF0272_protein_GK1963
NBDJDPBK_00442	Q9KDL8^E:1.8e-34	Cytochrome_c-type_biogenesis_protein_CcdA
NBDJDPBK_00443	O31820^E:1.6e-29	Thioredoxin-like_protein_YneN
NBDJDPBK_00444	O28017^E:3.0e-10	Putative_NADH_dehydrogenase/NAD(P)H_nitroreductase_AF_2267
NBDJDPBK_00445	Q5SLP1^E:3.0e-88	Ribonuclease_TTHA0252
NBDJDPBK_00448	P43270^E:1.3e-21	Thermonuclease
NBDJDPBK_00451	B1KUB0^E:5.6e-28	Ribosomal_RNA_small_subunit_methyltransferase_G
NBDJDPBK_00456	Q9KL18^E:3.8e-08	3'3'-cGAMP-specific_phosphodiesterase_3
NBDJDPBK_00459	P43641^E:1.0e-26	Modification_methylase_MunI
NBDJDPBK_00463	P36646^E:9.9e-05	Protein_transport_protein_HofC_homolog
NBDJDPBK_00466	Q0I513^E:3.9e-05	Membrane-bound_lytic_murein_transglycosylase_C
NBDJDPBK_00475	P54910^E:7.6e-11	Conjugal_transfer_protein_TrbE
NBDJDPBK_00479	Q58843^E:2.7e-13	Modification_methylase_MjaII
NBDJDPBK_00487	B8GZM2^E:2.5e-15	Response_regulator_PleD
NBDJDPBK_00490	O66893^E:1.8e-90	DNA_topoisomerase_1
NBDJDPBK_00491	Q1RID6^E:1.4e-08	Lon_protease
NBDJDPBK_00506	P46826^E:5.0e-60	Uncharacterized_29.3_kDa_protein_in_ccpA_3'region
NBDJDPBK_00508	Q56326^E:8.9e-68	Flagellar_hook_protein_FlgE
NBDJDPBK_00512	O31608^E:6.0e-41	Putative_murein_lytic_transglycosylase_YjbJ
NBDJDPBK_00514	P23445^E:4.4e-138	Flagellum-specific_ATP_synthase
NBDJDPBK_00515	P52611^E:9.4e-07	Flagellar_assembly_protein_FliH
NBDJDPBK_00516	Q9WY63^E:4.0e-91	Flagellar_motor_switch_protein_FliG
NBDJDPBK_00517	O67241^E:2.8e-64	Flagellar_M-ring_protein
NBDJDPBK_00518	Q97H50^E:5.8e-06	Flagellar_hook-basal_body_complex_protein_FliE
NBDJDPBK_00519	Q57466^E:2.3e-29	Flagellar_basal-body_rod_protein_FlgC
NBDJDPBK_00521	A7FPZ9^E:3.9e-60	GTP-sensing_transcriptional_pleiotropic_repressor_CodY
NBDJDPBK_00522	B5YG00^E:2.5e-144	ATP-dependent_protease_ATPase_subunit_HslU
NBDJDPBK_00523	Q31IL7^E:1.0e-53	ATP-dependent_protease_subunit_HslV
NBDJDPBK_00524	B5YFZ8^E:1.3e-50	Tyrosine_recombinase_XerC
NBDJDPBK_00525	B7GGC8^E:9.9e-130	Methylenetetrahydrofolate--tRNA-(uracil-5-)-methyltransferase_TrmFO
NBDJDPBK_00526	P39814^E:1.2e-195	DNA_topoisomerase_1
NBDJDPBK_00527	P73345^E:1.9e-38	Protein_Smf
NBDJDPBK_00528	P57015^E:1.9e-89	Uncharacterized_protein_YifB
NBDJDPBK_00529	A6LF20^E:2.2e-10	UPF0102_protein_BDI_2565
NBDJDPBK_00530	Q0AMK3^E:7.0e-40	Ribonuclease_HII
NBDJDPBK_00531	Q9WZM6^E:1.7e-31	Ribosome_biogenesis_GTPase_A
NBDJDPBK_00532	P72660^E:2.5e-38	Probable_signal_peptidase_I-1
NBDJDPBK_00534	O28249^E:2.7e-20	Indolepyruvate_oxidoreductase_subunit_IorB
NBDJDPBK_00535	O07835^E:3.1e-134	Indolepyruvate_oxidoreductase_subunit_IorA
NBDJDPBK_00536	Q45061^E:5.5e-15	Putative_acyl-CoA_thioesterase_YneP
NBDJDPBK_00537	O29057^E:6.7e-08	Acetate--CoA_ligase_[ADP-forming]_I
NBDJDPBK_00540	Q9KCZ4^E:2.4e-36	Glucokinase
NBDJDPBK_00543	Q51732^E:2.6e-41	Intracellular_protease_1
NBDJDPBK_00544	O29779^E:7.5e-20	2-oxoglutarate_synthase_subunit_KorC
NBDJDPBK_00545	Q57957^E:3.1e-65	2-oxoglutarate_synthase_subunit_KorB
NBDJDPBK_00546	Q57724^E:2.7e-96	2-oxoglutarate_synthase_subunit_KorA
NBDJDPBK_00549	A8ZVP3^E:2.5e-93	Putative_thiazole_biosynthetic_enzyme
NBDJDPBK_00551	Q2LWY9^E:8.3e-61	Ribonuclease_H
NBDJDPBK_00552	Q9KR66^E:5.8e-71	Sialic_acid_TRAP_transporter_large_permease_protein_SiaM
NBDJDPBK_00554	P44992^E:5.6e-24	Uncharacterized_protein_HI_1028
NBDJDPBK_00561	Q67NS3^E:5.6e-91	Homoserine_O-acetyltransferase
NBDJDPBK_00562	O13326^E:5.0e-99	Homocysteine_synthase
NBDJDPBK_00564	O67422^E:7.5e-65	510-methylenetetrahydrofolate_reductase
NBDJDPBK_00565	O93657^E:1.3e-09	Dimethylamine_corrinoid_protein
NBDJDPBK_00570	P34750^E:4.1e-24	Fimbrial_assembly_protein_PilQ
NBDJDPBK_00571	P37093^E:1.9e-59	Type_II_secretion_system_protein_E
NBDJDPBK_00587	P24559^E:4.2e-27	Twitching_mobility_protein
NBDJDPBK_00588	P24559^E:2.8e-30	Twitching_mobility_protein
NBDJDPBK_00591	P43752^E:1.3e-09	Anaerobic_ribonucleoside-triphosphate_reductase
NBDJDPBK_00601	Q01464^E:9.4e-35	Septum_site-determining_protein_MinD
NBDJDPBK_00602	O67125^E:2.0e-126	DNA_polymerase_III_subunit_alpha
NBDJDPBK_00603	I1WFC0^E:2.3e-18	Type_4_prepilin-like_proteins_leader_peptide-processing_enzyme
NBDJDPBK_00606	Q7ZAM5^E:2.3e-20	Tyrosine_recombinase_XerC
NBDJDPBK_00609	Q45489^E:1.9e-76	Modification_methylase_BglII
NBDJDPBK_00617	Q31ME3^E:8.7e-16	RNA_polymerase_sigma_factor_SigA2
NBDJDPBK_00618	P22708^E:1.2e-29	Coupling_protein_TraD
NBDJDPBK_00621	P76257^E:4.6e-35	Probable_ATP-dependent_helicase_YoaA
NBDJDPBK_00623	Q45489^E:7.6e-78	Modification_methylase_BglII
NBDJDPBK_00625	B8D0W3^E:2.5e-29	Deoxycytidine_triphosphate_deaminase
NBDJDPBK_00626	B7K379^E:1.6e-48	Endonuclease_V
NBDJDPBK_00627	B5Y931^E:1.2e-35	50S_ribosomal_protein_L7/L12
NBDJDPBK_00628	A9B5G7^E:7.1e-23	50S_ribosomal_protein_L10
NBDJDPBK_00629	Q18CE9^E:3.8e-80	50S_ribosomal_protein_L1
NBDJDPBK_00630	B9KBJ9^E:8.9e-61	50S_ribosomal_protein_L11
NBDJDPBK_00631	Q9KGE7^E:5.5e-50	Transcription_termination/antitermination_protein_NusG
NBDJDPBK_00634	B1I1K9^E:1.9e-13	50S_ribosomal_protein_L33
NBDJDPBK_00635	Q2RFP5^E:4.9e-189	Elongation_factor_Tu
NBDJDPBK_00638	O34731^E:2.3e-29	Uncharacterized_NTE_family_protein_YlbK
NBDJDPBK_00639	P51831^E:1.5e-44	3-oxoacyl-[acyl-carrier-protein]_reductase_FabG
NBDJDPBK_00640	O58403^E:2.1e-35	Aspartate_racemase
NBDJDPBK_00648	Q08383^E:3.8e-14	Molybdate-binding_periplasmic_protein
NBDJDPBK_00649	P0AF02^E:4.5e-24	Molybdenum_transport_system_permease_protein_ModB
NBDJDPBK_00650	Q5E0T4^E:8.2e-42	Molybdenum_import_ATP-binding_protein_ModC
NBDJDPBK_00651	Q57855^E:1.7e-38	Uncharacterized_ABC_transporter_ATP-binding_protein_MJ0412
NBDJDPBK_00652	Q57306^E:5.2e-40	Probable_ABC_transporter_permease_protein_HI_0355
NBDJDPBK_00653	P44658^E:1.4e-47	Putative_thiamine_biosynthesis_protein_HI_0357
NBDJDPBK_00655	P72604^E:1.2e-10	Putative_biopolymer_transport_protein_ExbB-like_3
NBDJDPBK_00656	Q87SE7^E:3.0e-10	Vitamin_B12-binding_protein
NBDJDPBK_00657	P72942^E:1.2e-06	Putative_biopolymer_transport_protein_ExbD
NBDJDPBK_00658	O52042^E:6.5e-07	Protein_TonB
NBDJDPBK_00659	O07605^E:3.5e-68	Proton/sodium-glutamate_symport_protein
NBDJDPBK_00660	Q48269^E:1.6e-22	CDP-diacylglycerol--serine_O-phosphatidyltransferase
NBDJDPBK_00661	Q67NP3^E:2.2e-36	Phosphatidylserine_decarboxylase_proenzyme
NBDJDPBK_00662	D5ECW5^E:3.8e-281	DNA_gyrase_subunit_A
NBDJDPBK_00663	O28017^E:1.4e-39	Putative_NADH_dehydrogenase/NAD(P)H_nitroreductase_AF_2267
NBDJDPBK_00664	Q60392^E:1.1e-41	Uncharacterized_ATP-binding_protein_MJ0084
NBDJDPBK_00665	A5F4P6^E:5.6e-22	Vitamin_B12_transporter_BtuB
NBDJDPBK_00666	G2JZ42^E:2.0e-57	Carnitine_transport_binding_protein_OpuCC
NBDJDPBK_00667	Q9CIV6^E:4.5e-06	PTS-dependent_dihydroxyacetone_kinase_phosphotransferase_subunit_DhaM
NBDJDPBK_00668	P76014^E:3.1e-47	PEP-dependent_dihydroxyacetone_kinase_ADP-binding_subunit_DhaL
NBDJDPBK_00669	P76015^E:5.6e-98	PEP-dependent_dihydroxyacetone_kinase_dihydroxyacetone-binding_subunit_DhaK
NBDJDPBK_00670	P30300^E:6.1e-28	Glycerol_uptake_operon_antiterminator_regulatory_protein
NBDJDPBK_00672	P0ACV1^E:2.2e-10	Lipid_A_biosynthesis_lauroyltransferase
NBDJDPBK_00673	P04952^E:1.9e-11	Molybdenum-pterin-binding_protein_1
NBDJDPBK_00674	A5UUZ9^E:4.2e-114	Tyrosine--tRNA_ligase
NBDJDPBK_00676	A8MLK3^E:3.2e-28	UPF0316_protein_Clos_0555
NBDJDPBK_00677	Q1M799^E:4.0e-17	Sensor_histidine_kinase_MctS
NBDJDPBK_00678	P54662^E:3.2e-30	Transcriptional_regulatory_protein_DegU
NBDJDPBK_00680	Q8TXI4^E:3.6e-14	DNA_double-strand_break_repair_Rad50_ATPase
NBDJDPBK_00684	P37599^E:1.7e-48	Chemotaxis_protein_CheV
NBDJDPBK_00685	O66937^E:1.4e-119	4-alpha-glucanotransferase
NBDJDPBK_00686	P52965^E:0.0e+00	Putative_pyruvate-flavodoxin_oxidoreductase
NBDJDPBK_00687	P46893^E:1.6e-244	Probable_phosphoenolpyruvate_synthase
NBDJDPBK_00689	A3DJX6^E:2.3e-48	Probable_RNA_2'-phosphotransferase
NBDJDPBK_00690	Q9WZS2^E:2.8e-55	Probable_multidrug_resistance_protein_NorM
NBDJDPBK_00691	A0LNW5^E:7.0e-178	Hydroxylamine_reductase
NBDJDPBK_00693	P71047^E:7.3e-05	Putative_HTH-type_transcriptional_regulator_YwgB
NBDJDPBK_00695	O29428^E:9.7e-41	Ferric-chelate_reductase_(NAD(P)H)
NBDJDPBK_00696	Q05627^E:1.9e-27	Uncharacterized_protein_Cbei_0202
NBDJDPBK_00697	Q9WYW0^E:3.2e-53	NAD-dependent_protein_deacetylase
NBDJDPBK_00701	Q46808^E:6.1e-34	Uncharacterized_protein_YqeB
NBDJDPBK_00703	Q67JH0^E:2.1e-194	ATP-dependent_zinc_metalloprotease_FtsH_3
NBDJDPBK_00704	P37472^E:7.8e-46	Hypoxanthine-guanine_phosphoribosyltransferase
NBDJDPBK_00705	Q9ZGE2^E:8.9e-41	tRNA(Ile)-lysidine_synthase
NBDJDPBK_00709	Q9URW6^E:5.9e-17	SH3_domain-containing_protein_PJ696.02
NBDJDPBK_00710	Q5JFU6^E:1.0e-41	Histidinol-phosphate_aminotransferase
NBDJDPBK_00711	Q7BVT7^E:1.3e-21	Uncharacterized_protein_YerC
NBDJDPBK_00713	F4JCQ3^E:2.0e-28	Putative_DNA_glycosylase_At3g47830
NBDJDPBK_00714	P75867^E:1.2e-59	Putative_Lon_protease_homolog
NBDJDPBK_00715	A5N749^E:4.2e-62	tRNA-specific_2-thiouridylase_MnmA
NBDJDPBK_00716	O34431^E:3.0e-159	Calcium-transporting_ATPase
NBDJDPBK_00717	P29930^E:1.1e-26	Cob(I)yrinic_acid_ac-diamide_adenosyltransferase
NBDJDPBK_00718	Q55638^E:7.0e-128	Carbamoyltransferase_HypF
NBDJDPBK_00719	O54310^E:9.4e-21	Cold_shock-like_protein
NBDJDPBK_00720	O67820^E:4.5e-176	Inosine-5'-monophosphate_dehydrogenase
NBDJDPBK_00721	Q65PD0^E:2.0e-109	Glutamate--tRNA_ligase
NBDJDPBK_00722	Q1RJR1^E:2.5e-15	Endolytic_peptidoglycan_transglycosylase_RlpA
NBDJDPBK_00723	Q6ARN9^E:8.9e-50	Bifunctional_enzyme_IspD/IspF
NBDJDPBK_00724	Q06754^E:8.4e-66	Uncharacterized_PIN_and_TRAM-domain_containing_protein_YacL
NBDJDPBK_00725	Q899U3^E:5.3e-38	Recombination_protein_RecR
NBDJDPBK_00726	A5D6B2^E:4.5e-22	Nucleoid-associated_protein_PTH_0052
NBDJDPBK_00727	Q4J8L7^E:2.8e-10	V-type_ATP_synthase_subunit_D
NBDJDPBK_00728	Q72J73^E:4.2e-139	V-type_ATP_synthase_beta_chain
NBDJDPBK_00729	Q8TWL6^E:5.9e-167	V-type_ATP_synthase_alpha_chain
NBDJDPBK_00734	O59659^E:5.2e-22	V-type_ATP_synthase_subunit_I
NBDJDPBK_00735	Q58296^E:6.4e-51	Putative_molybdopterin_biosynthesis_protein_MJ0886
NBDJDPBK_00737	Q58376^E:5.0e-34	Uncharacterized_protein_MJ0966
NBDJDPBK_00738	Q9K9T7^E:5.1e-103	Cell_division_protein_FtsZ
NBDJDPBK_00739	P47203^E:8.5e-62	Cell_division_protein_FtsA
NBDJDPBK_00741	A4J2B2^E:1.2e-93	UDP-N-acetylmuramate--L-alanine_ligase
NBDJDPBK_00742	B9K6P7^E:1.5e-30	UDP-N-acetylglucosamine--N-acetylmuramyl-(pentapeptide)_pyrophosphoryl-undecaprenol_N-acetylglucosamine_transferase
NBDJDPBK_00743	E8WSG3^E:9.2e-57	Putative_lipid_II_flippase_FtsW
NBDJDPBK_00744	Q3AAE4^E:1.1e-72	UDP-N-acetylmuramoylalanine--D-glutamate_ligase
NBDJDPBK_00745	A4J2A8^E:4.5e-44	Phospho-N-acetylmuramoyl-pentapeptide-transferase
NBDJDPBK_00746	P96613^E:1.6e-50	UDP-N-acetylmuramoyl-tripeptide--D-alanyl-D-alanine_ligase
NBDJDPBK_00747	A6TS66^E:8.0e-88	UDP-N-acetylmuramoyl-L-alanyl-D-glutamate--26-diaminopimelate_ligase
NBDJDPBK_00748	Q03524^E:1.3e-67	Stage_V_sporulation_protein_D
NBDJDPBK_00750	Q67Q57^E:4.0e-66	Ribosomal_RNA_small_subunit_methyltransferase_H
NBDJDPBK_00751	Q8R9F8^E:1.5e-31	Transcriptional_regulator_MraZ
NBDJDPBK_00752	Q9WYT5^E:7.5e-61	Chemotaxis_protein_methyltransferase
NBDJDPBK_00753	B0K8E6^E:3.1e-49	V-type_ATP_synthase_subunit_D
NBDJDPBK_00754	B0K5I9^E:2.0e-197	V-type_ATP_synthase_beta_chain
NBDJDPBK_00755	B0K8E8^E:7.5e-234	V-type_ATP_synthase_alpha_chain
NBDJDPBK_00757	P43456^E:1.6e-20	V-type_sodium_ATPase_subunit_C
NBDJDPBK_00758	Q896K7^E:9.3e-08	V-type_ATP_synthase_subunit_E_1
NBDJDPBK_00759	P43457^E:4.4e-24	V-type_sodium_ATPase_subunit_K
NBDJDPBK_00760	Q5JDS2^E:2.0e-49	V-type_ATP_synthase_subunit_I
NBDJDPBK_00764	O67834^E:1.1e-71	Ribonuclease_R
NBDJDPBK_00765	O66948^E:1.2e-27	UPF0118_membrane_protein_aq_740
NBDJDPBK_00766	P44902^E:2.7e-05	Molybdopterin-guanine_dinucleotide_biosynthesis_adapter_protein
NBDJDPBK_00767	Q2RIS7^E:7.2e-182	Putative_K(+)-stimulated_pyrophosphate-energized_sodium_pump
NBDJDPBK_00768	Q9KD44^E:5.6e-85	DNA_primase
NBDJDPBK_00769	O66381^E:3.1e-122	RNA_polymerase_sigma_factor_SigA
NBDJDPBK_00771	P64405^E:3.9e-09	Uncharacterized_protein_SP_0007
NBDJDPBK_00772	A4ISP4^E:1.2e-153	Enolase
NBDJDPBK_00773	A5D3M8^E:1.6e-42	Redox-sensing_transcriptional_repressor_Rex
NBDJDPBK_00774	Q2YNM1^E:1.4e-07	Immunogenic_membrane_protein_YajC
NBDJDPBK_00775	D2RLC8^E:2.5e-99	Protein_translocase_subunit_SecD
NBDJDPBK_00776	E6W4K9^E:1.7e-61	Protein_translocase_subunit_SecF
NBDJDPBK_00778	P59749^E:6.4e-10	Coenzyme_PQQ_synthesis_protein_E
NBDJDPBK_00780	Q5SJ47^E:1.2e-36	Single-stranded-DNA-specific_exonuclease_RecJ
NBDJDPBK_00781	O54408^E:1.4e-184	GTP_pyrophosphokinase
NBDJDPBK_00782	B7IDL6^E:2.1e-44	D-aminoacyl-tRNA_deacylase
NBDJDPBK_00783	P75849^E:4.8e-34	Uncharacterized_protein_YcbL
NBDJDPBK_00784	Q01465^E:1.7e-89	Rod_shape-determining_protein_MreB
NBDJDPBK_00787	P0AD67^E:6.4e-89	Penicillin-binding_protein_2
NBDJDPBK_00788	C0QR62^E:2.3e-15	Probable_septum_site-determining_protein_MinC
NBDJDPBK_00789	Q55900^E:3.4e-77	Septum_site-determining_protein_MinD
NBDJDPBK_00790	A4J7J9^E:2.8e-20	Cell_division_topological_specificity_factor
NBDJDPBK_00791	P0ABG8^E:1.2e-56	Rod_shape-determining_protein_RodA
NBDJDPBK_00792	O32207^E:1.8e-25	Uncharacterized_protein_YvgK
NBDJDPBK_00793	Q0AVU6^E:1.1e-61	Cyclic_pyranopterin_monophosphate_synthase
NBDJDPBK_00794	B0TI15^E:1.0e-39	Cyclic_pyranopterin_monophosphate_synthase_accessory_protein
NBDJDPBK_00795	Q9PW38^E:1.9e-27	Gephyrin
NBDJDPBK_00796	B0S2B2^E:5.2e-64	Nucleotide-binding_protein_FMG_1084
NBDJDPBK_00797	O52750^E:5.1e-74	Putative_gluconeogenesis_factor
NBDJDPBK_00798	Q0B092^E:1.8e-23	Putative_sporulation_transcription_regulator_WhiA
NBDJDPBK_00799	P00362^E:1.9e-101	Glyceraldehyde-3-phosphate_dehydrogenase
NBDJDPBK_00800	P36204^E:3.4e-118	Bifunctional_PGK/TIM
NBDJDPBK_00801	Q3AFD0^E:2.8e-71	Triosephosphate_isomerase
NBDJDPBK_00802	Q9KD89^E:5.3e-09	Ribosomal_silencing_factor_RsfS
NBDJDPBK_00803	Q7BHL7^E:3.2e-29	Regulatory_protein_MsrR
NBDJDPBK_00804	Q2RKZ5^E:1.9e-51	Probable_nicotinate-nucleotide_adenylyltransferase
NBDJDPBK_00805	A5D410^E:4.7e-94	GTPase_Obg
NBDJDPBK_00806	B9MRB7^E:3.4e-29	50S_ribosomal_protein_L27
NBDJDPBK_00808	B0TBW7^E:6.2e-27	50S_ribosomal_protein_L21
NBDJDPBK_00809	Q9K974^E:4.3e-42	DNA_repair_protein_RecN
NBDJDPBK_00810	B5EFY8^E:1.7e-50	NAD_kinase
NBDJDPBK_00811	P19672^E:4.9e-52	Putative_rRNA_methyltransferase_YqxC
NBDJDPBK_00812	B2A526^E:1.8e-150	1-deoxy-D-xylulose-5-phosphate_synthase
NBDJDPBK_00813	Q94ID7^E:1.2e-54	Geranylgeranyl_pyrophosphate_synthase_chloroplastic
NBDJDPBK_00814	A6TR39^E:6.5e-07	Exodeoxyribonuclease_7_small_subunit
NBDJDPBK_00815	Q2LTU0^E:1.3e-14	50S_ribosomal_protein_L28
NBDJDPBK_00817	Q8R5S4^E:1.4e-118	DNA_translocase_FtsK
NBDJDPBK_00818	P0AGG9^E:1.2e-82	Metalloprotease_TldD
NBDJDPBK_00820	Q9PC00^E:6.4e-41	23S_rRNA_(guanosine-2'-O-)-methyltransferase_RlmB
NBDJDPBK_00821	O66911^E:6.4e-55	UvrABC_system_protein_A
NBDJDPBK_00834	P54394^E:2.2e-26	Probable_ATP-dependent_helicase_DinG_homolog
NBDJDPBK_00837	P22708^E:2.2e-28	Coupling_protein_TraD
NBDJDPBK_00838	Q9KI19^E:3.4e-12	RNA_polymerase_sigma_factor_RpoS
NBDJDPBK_00844	P44104^E:7.7e-51	Uncharacterized_protein_HI_1054
NBDJDPBK_00846	P73248^E:9.4e-54	Dihydropteroate_synthase
NBDJDPBK_00847	O66550^E:1.1e-25	2-amino-4-hydroxy-6-hydroxymethyldihydropteridine_pyrophosphokinase
NBDJDPBK_00850	O66936^E:3.3e-280	14-alpha-glucan_branching_enzyme_GlgB
NBDJDPBK_00853	O27555^E:1.8e-61	Putative_arsenical_pump-driving_ATPase
NBDJDPBK_00855	O67304^E:7.0e-90	Carbon_starvation_protein_A_homolog
NBDJDPBK_00857	Q4JBG0^E:4.9e-18	Uncharacterized_N-acetyltransferase_Saci_0459
NBDJDPBK_00858	Q8EEB1^E:3.9e-85	8-amino-38-dideoxy-alpha-D-manno-octulosonate_transaminase
NBDJDPBK_00859	A4IP64^E:1.1e-63	Long-chain-alcohol_dehydrogenase_1
NBDJDPBK_00860	P0AC77^E:2.3e-45	3-deoxy-D-manno-octulosonic_acid_transferase
NBDJDPBK_00861	O67500^E:3.4e-74	Uncharacterized_phosphosugar_isomerase_aq_1546
NBDJDPBK_00862	Q8RE91^E:4.6e-93	2-dehydro-3-deoxyphosphooctonate_aldolase
NBDJDPBK_00863	Q74BY2^E:3.9e-43	3-deoxy-manno-octulosonate_cytidylyltransferase
NBDJDPBK_00864	Q2LVL1^E:3.3e-43	Tetraacyldisaccharide_4'-kinase
NBDJDPBK_00865	Q9X0Y7^E:2.0e-12	Phosphate-specific_transport_system_accessory_protein_PhoU_homolog_1
NBDJDPBK_00866	Q2LVL0^E:1.1e-83	Lipid_A_export_ATP-binding/permease_protein_MsbA
NBDJDPBK_00867	P32425^E:1.9e-11	Uncharacterized_HTH-type_transcriptional_regulator_in_unstable_DNA_locus
NBDJDPBK_00868	O31404^E:1.0e-96	Acetoin:26-dichlorophenolindophenol_oxidoreductase_subunit_alpha
NBDJDPBK_00869	Q86HX0^E:3.5e-76	Pyruvate_dehydrogenase_E1_component_subunit_beta_mitochondrial
NBDJDPBK_00870	P96600^E:8.7e-39	C4-dicarboxylate-binding_protein_DctB
NBDJDPBK_00872	P40800^E:6.0e-68	Uncharacterized_protein_YgiK
NBDJDPBK_00873	P31023^E:3.3e-96	Dihydrolipoyl_dehydrogenase_mitochondrial
NBDJDPBK_00874	Q8R9E1^E:2.6e-91	Lipoyl_synthase
NBDJDPBK_00875	O31404^E:3.1e-101	Acetoin:26-dichlorophenolindophenol_oxidoreductase_subunit_alpha
NBDJDPBK_00876	O34591^E:1.3e-94	Acetoin:26-dichlorophenolindophenol_oxidoreductase_subunit_beta
NBDJDPBK_00877	P54540^E:4.7e-05	Uncharacterized_protein_YqjC
NBDJDPBK_00878	P27748^E:1.3e-49	Acetoin_catabolism_protein_X
NBDJDPBK_00879	O31550^E:4.2e-63	Dihydrolipoyllysine-residue_acetyltransferase_component_of_acetoin_cleaving_system
NBDJDPBK_00881	A5MZJ0^E:5.2e-71	Octanoyltransferase
NBDJDPBK_00883	Q27705^E:5.7e-111	Pyrophosphate--fructose_6-phosphate_1-phosphotransferase
NBDJDPBK_00884	Q58829^E:6.5e-45	Putative_endonuclease_MJ1434
NBDJDPBK_00885	A4XI31^E:1.3e-78	DNA-directed_RNA_polymerase_subunit_beta'
NBDJDPBK_00886	Q9Z9M0^E:1.6e-07	Putative_ribosomal_protein_L7Ae-like
NBDJDPBK_00887	B8D0B9^E:1.7e-55	30S_ribosomal_protein_S12
NBDJDPBK_00888	Q3J8R0^E:4.3e-48	30S_ribosomal_protein_S7
NBDJDPBK_00889	Q8R7V1^E:1.9e-273	Elongation_factor_G
NBDJDPBK_00890	Q2RFP5^E:4.9e-189	Elongation_factor_Tu
NBDJDPBK_00891	B2A4D8^E:9.3e-36	30S_ribosomal_protein_S10
NBDJDPBK_00892	Q8R7V4^E:8.8e-65	50S_ribosomal_protein_L3
NBDJDPBK_00893	B1I1I9^E:9.1e-54	50S_ribosomal_protein_L4
NBDJDPBK_00894	C5CGR2^E:1.9e-25	50S_ribosomal_protein_L23
NBDJDPBK_00895	C6C188^E:5.4e-94	50S_ribosomal_protein_L2
NBDJDPBK_00896	Q8R7V8^E:1.2e-34	30S_ribosomal_protein_S19
NBDJDPBK_00897	Q8R7V9^E:1.2e-31	50S_ribosomal_protein_L22
NBDJDPBK_00898	Q3A9S2^E:1.8e-76	30S_ribosomal_protein_S3
NBDJDPBK_00899	Q7ANU4^E:3.4e-52	50S_ribosomal_protein_L16
NBDJDPBK_00900	A0QSD9^E:1.9e-11	50S_ribosomal_protein_L29
NBDJDPBK_00901	B9MKH2^E:9.6e-22	30S_ribosomal_protein_S17
NBDJDPBK_00902	P38508^E:7.0e-46	50S_ribosomal_protein_L14
NBDJDPBK_00903	Q3A9S7^E:9.3e-34	50S_ribosomal_protein_L24
NBDJDPBK_00904	A5USH7^E:6.5e-64	50S_ribosomal_protein_L5
NBDJDPBK_00905	B8FES2^E:2.8e-11	30S_ribosomal_protein_S14_type_Z
NBDJDPBK_00906	Q3A9T0^E:7.7e-46	30S_ribosomal_protein_S8
NBDJDPBK_00907	Q890Q0^E:7.8e-52	50S_ribosomal_protein_L6
NBDJDPBK_00908	A4XLR4^E:2.7e-37	50S_ribosomal_protein_L18
NBDJDPBK_00909	Q2RFR4^E:2.4e-49	30S_ribosomal_protein_S5
NBDJDPBK_00910	B0TC74^E:1.3e-11	50S_ribosomal_protein_L30
NBDJDPBK_00911	A5IMA2^E:3.1e-40	50S_ribosomal_protein_L15
NBDJDPBK_00912	P78283^E:1.1e-101	Protein_translocase_subunit_SecY
NBDJDPBK_00913	Q890Q5^E:1.8e-60	Adenylate_kinase
NBDJDPBK_00914	P69000^E:3.6e-60	Methionine_aminopeptidase
NBDJDPBK_00916	O50630^E:3.2e-30	Translation_initiation_factor_IF-1
NBDJDPBK_00917	Q3A9U1^E:3.2e-49	30S_ribosomal_protein_S13
NBDJDPBK_00918	Q8R7Y0^E:1.2e-46	30S_ribosomal_protein_S11
NBDJDPBK_00919	B0KCM7^E:3.9e-73	30S_ribosomal_protein_S4
NBDJDPBK_00920	Q2RFS6^E:2.8e-76	DNA-directed_RNA_polymerase_subunit_alpha
NBDJDPBK_00921	Q3J8T9^E:7.2e-32	50S_ribosomal_protein_L17
NBDJDPBK_00922	B0TGV6^E:1.1e-77	Phosphate_acyltransferase
NBDJDPBK_00923	O65983^E:9.2e-37	Transcription_factor_FapR
NBDJDPBK_00924	B8CWW0^E:1.5e-10	50S_ribosomal_protein_L32
NBDJDPBK_00926	Q9WYB1^E:3.8e-133	Acetate_kinase
NBDJDPBK_00927	Q8R9V2^E:1.8e-69	UPF0348_protein_TTE1483
NBDJDPBK_00928	B0TGU9^E:9.1e-49	Phosphopantetheine_adenylyltransferase
NBDJDPBK_00930	A5VG00^E:6.2e-44	Deoxyuridine_5'-triphosphate_nucleotidohydrolase
NBDJDPBK_00931	B0THS2^E:6.8e-221	Polyribonucleotide_nucleotidyltransferase
NBDJDPBK_00932	Q3ABA4^E:1.6e-28	30S_ribosomal_protein_S15
NBDJDPBK_00933	Q9RCA6^E:2.0e-27	Protein_jag
NBDJDPBK_00934	A0LLH3^E:3.9e-33	Membrane_protein_insertase_YidC
NBDJDPBK_00935	Q477Q3^E:5.7e-23	Putative_membrane_protein_insertion_efficiency_factor
NBDJDPBK_00936	O86449^E:4.9e-08	Ribonuclease_P_protein_component
NBDJDPBK_00937	A0RAB3^E:1.9e-07	UPF0754_membrane_protein_BALH_0780
NBDJDPBK_00938	B9K7H3^E:1.2e-14	30S_ribosomal_protein_S20
NBDJDPBK_00940	A5D416^E:1.3e-300	Leucine--tRNA_ligase
NBDJDPBK_00941	O28852^E:5.1e-73	Uncharacterized_protein_AF_1420
NBDJDPBK_00942	O59179^E:9.0e-51	Membrane-bound_protease_PH1510
NBDJDPBK_00943	P37572^E:6.8e-99	DNA_repair_protein_RadA
NBDJDPBK_00944	Q3A829^E:8.8e-29	ATP_phosphoribosyltransferase_regulatory_subunit
NBDJDPBK_00946	P0A192^E:1.8e-53	High-affinity_branched-chain_amino_acid_transport_ATP-binding_protein_LivF
NBDJDPBK_00947	P0A194^E:4.5e-45	High-affinity_branched-chain_amino_acid_transport_ATP-binding_protein_LivG
NBDJDPBK_00948	P21628^E:3.4e-33	High-affinity_branched-chain_amino_acid_transport_system_permease_protein_BraE
NBDJDPBK_00949	P0A2J2^E:1.4e-28	High-affinity_branched-chain_amino_acid_transport_system_permease_protein_LivH
NBDJDPBK_00950	Q8YEE8^E:1.1e-20	Leu/Ile/Val-binding_protein_homolog_3
NBDJDPBK_00952	Q59754^E:2.5e-254	Pyruvate_phosphate_dikinase
NBDJDPBK_00953	Q58978^E:5.2e-16	Probable_S-adenosyl-L-methionine-binding_protein_MJ1583
NBDJDPBK_00954	Q9X0R7^E:2.0e-45	Methylglyoxal_synthase
NBDJDPBK_00955	Q87WD2^E:3.1e-59	Chloride/fluoride_channel_protein
NBDJDPBK_00956	P23630^E:7.7e-108	Diaminopimelate_decarboxylase
NBDJDPBK_00957	O58778^E:1.2e-120	Tungsten-containing_aldehyde_ferredoxin_oxidoreductase
NBDJDPBK_00959	C4L7I7^E:7.2e-84	Ribosomal_RNA_large_subunit_methyltransferase_I
NBDJDPBK_00962	P0AFT0^E:3.6e-16	Murein_DD-endopeptidase_MepM
NBDJDPBK_00963	P73695^E:2.4e-24	Thylakoid-associated_protein_sll1697
NBDJDPBK_00965	Q8NSH9^E:1.9e-11	2-methylcitrate_dehydratase_1
NBDJDPBK_00969	Q8TVF2^E:1.1e-127	3-isopropylmalate_dehydratase_large_subunit_1
NBDJDPBK_00970	O28513^E:2.4e-52	3-isopropylmalate_dehydratase_small_subunit_2
NBDJDPBK_00973	Q0QLE4^E:2.6e-62	23-dimethylmalate_lyase
NBDJDPBK_00975	P21175^E:4.5e-22	Leucine-_isoleucine-_valine-_threonine-_and_alanine-binding_protein
NBDJDPBK_00976	P0AEX8^E:7.5e-46	High-affinity_branched-chain_amino_acid_transport_system_permease_protein_LivH
NBDJDPBK_00977	P21628^E:3.8e-29	High-affinity_branched-chain_amino_acid_transport_system_permease_protein_BraE
NBDJDPBK_00978	P21629^E:5.1e-59	High-affinity_branched-chain_amino_acid_transport_ATP-binding_protein_BraF
NBDJDPBK_00979	P0A192^E:4.0e-61	High-affinity_branched-chain_amino_acid_transport_ATP-binding_protein_LivF
NBDJDPBK_00981	P55908^E:9.7e-80	Uncharacterized_protein_YcgA
NBDJDPBK_00982	Q8K9E9^E:1.3e-32	Ribosomal_large_subunit_pseudouridine_synthase_D
NBDJDPBK_00985	Q8H3C9^E:5.4e-66	IAA-amino_acid_hydrolase_ILR1-like_7
NBDJDPBK_00986	O07610^E:1.1e-65	Long-chain-fatty-acid--CoA_ligase
NBDJDPBK_00987	Q7WGU8^E:4.0e-56	D-beta-D-heptose_7-phosphate_kinase
NBDJDPBK_00989	Q796Q6^E:6.2e-39	Uncharacterized_HTH-type_transcriptional_regulator_YisV
NBDJDPBK_00991	O05494^E:6.3e-21	Uncharacterized_HTH-type_transcriptional_regulator_YdhC
NBDJDPBK_00992	P15263^E:2.2e-106	Pleiotropic_regulatory_protein
NBDJDPBK_00993	O05248^E:5.2e-42	Putative_membrane_protease_YugP
NBDJDPBK_00994	P31972^E:8.7e-05	Uncharacterized_protein_SYNPCC7002_A1392
NBDJDPBK_00995	P94464^E:2.4e-32	Ribosomal_RNA_small_subunit_methyltransferase_B
NBDJDPBK_00996	Q9XA16^E:1.8e-07	Probable_serine/threonine-protein_kinase_SCO3848
NBDJDPBK_00997	Q8K940^E:3.4e-49	Ribulose-phosphate_3-epimerase
NBDJDPBK_00999	Q2LQ68^E:2.6e-90	Ribosomal_protein_S12_methylthiotransferase_RimO
NBDJDPBK_01001	A7HNE6^E:1.6e-62	CinA-like_protein
NBDJDPBK_01002	O66967^E:5.4e-19	RNA_2'3'-cyclic_phosphodiesterase
NBDJDPBK_01003	Q20719^E:6.8e-25	Probable_NADH_dehydrogenase_[ubiquinone]_flavoprotein_2_mitochondrial
NBDJDPBK_01004	P14941^E:7.9e-167	NADP-dependent_isopropanol_dehydrogenase
NBDJDPBK_01005	P23171^E:1.3e-11	Uncharacterized_glutaredoxin-like_8.6_kDa_protein_in_rubredoxin_operon
NBDJDPBK_01006	Q3AFH3^E:3.9e-89	Glucose-6-phosphate_isomerase
NBDJDPBK_01007	Q60350^E:3.5e-60	Uncharacterized_ABC_transporter_ATP-binding_protein_MJ0035
NBDJDPBK_01008	Q60349^E:2.7e-57	UPF0051_protein_MJ0034
NBDJDPBK_01009	Q9S3M0^E:5.9e-30	Cytidine_deaminase
NBDJDPBK_01010	Q74GW7^E:6.9e-34	tRNA_2-thiocytidine_biosynthesis_protein_TtcA
NBDJDPBK_01012	P75826^E:2.5e-21	Lysine_exporter_LysO
NBDJDPBK_01013	P39599^E:2.4e-06	Uncharacterized_symporter_YwcA
NBDJDPBK_01014	P58297^E:3.8e-18	Flagellar_hook-associated_protein_2
NBDJDPBK_01015	P37692^E:5.4e-16	ADP-heptose--LPS_heptosyltransferase_2
NBDJDPBK_01016	Q97EQ4^E:3.8e-54	Phosphoheptose_isomerase
NBDJDPBK_01017	Q9AGY6^E:5.7e-39	D-glycero-alpha-D-manno-heptose_1-phosphate_guanylyltransferase
NBDJDPBK_01018	Q6T1X6^E:6.0e-52	GDP-6-deoxy-D-mannose_reductase
NBDJDPBK_01020	Q97EQ5^E:5.7e-34	D-glycero-alpha-D-manno-heptose-17-bisphosphate_7-phosphatase
NBDJDPBK_01024	A4XI36^E:8.0e-179	Elongation_factor_G
NBDJDPBK_01025	Q3AD35^E:5.3e-121	Aspartyl/glutamyl-tRNA(Asn/Gln)_amidotransferase_subunit_B
NBDJDPBK_01026	Q3AD36^E:1.2e-131	Glutamyl-tRNA(Gln)_amidotransferase_subunit_A
NBDJDPBK_01027	B7KKZ9^E:4.5e-09	Aspartyl/glutamyl-tRNA(Asn/Gln)_amidotransferase_subunit_C
NBDJDPBK_01028	B9K734^E:1.1e-190	DNA_ligase
NBDJDPBK_01029	Q8R7N1^E:7.6e-155	Lysine--tRNA_ligase
NBDJDPBK_01030	O67533^E:1.1e-21	Probable_tRNA-dihydrouridine_synthase
NBDJDPBK_01031	Q5L3T0^E:7.4e-66	Type_III_pantothenate_kinase
NBDJDPBK_01032	P39695^E:4.8e-10	ComE_operon_protein_3
NBDJDPBK_01033	P39694^E:2.9e-25	ComE_operon_protein_1
NBDJDPBK_01034	Q8RA72^E:4.0e-107	tRNA-2-methylthio-N(6)-dimethylallyladenosine_synthase
NBDJDPBK_01036	Q57051^E:4.9e-59	Uncharacterized_hydrolase_HI_0588
NBDJDPBK_01037	B3QV56^E:1.9e-30	Transcription_elongation_factor_GreA
NBDJDPBK_01038	Q9KCF0^E:2.9e-67	D-alanine--D-alanine_ligase
NBDJDPBK_01041	P45773^E:5.7e-07	Type_II_secretion_system_protein_G
NBDJDPBK_01046	P34749^E:2.3e-22	Putative_DNA_transport_protein_HofQ
NBDJDPBK_01047	Q00512^E:1.5e-61	Type_II_secretion_system_protein_E
NBDJDPBK_01063	P52052^E:1.2e-29	Uncharacterized_protein_YggR
NBDJDPBK_01064	P52052^E:2.4e-29	Uncharacterized_protein_YggR
NBDJDPBK_01069	P39214^E:9.0e-26	Methyl-accepting_chemotaxis_protein_McpA
NBDJDPBK_01070	A5A2P0^E:1.6e-39	Sensor_protein_kinase_WalK_(Fragment)
NBDJDPBK_01071	P28835^E:1.8e-42	Probable_transcriptional_regulator_ycf27
NBDJDPBK_01072	Q97ID9^E:4.1e-31	Phosphate-specific_transport_system_accessory_protein_PhoU_homolog
NBDJDPBK_01073	Q3AAA4^E:1.9e-101	Phosphate_import_ATP-binding_protein_PstB
NBDJDPBK_01074	Q50097^E:2.6e-30	Phosphate_transport_system_permease_protein_PstA
NBDJDPBK_01075	P46339^E:1.2e-38	Probable_ABC_transporter_permease_protein_YqgH
NBDJDPBK_01076	Q97Q31^E:4.2e-35	Phosphate-binding_protein_PstS_1
NBDJDPBK_01077	Q97Q31^E:1.5e-35	Phosphate-binding_protein_PstS_1
NBDJDPBK_01078	P30267^E:7.9e-87	Uncharacterized_protein_BpOF4_10220
NBDJDPBK_01080	P54422^E:2.3e-153	Gamma-glutamyltranspeptidase
NBDJDPBK_01081	Q51739^E:2.3e-113	Tungsten-containing_aldehyde_ferredoxin_oxidoreductase
NBDJDPBK_01082	P67637^E:2.7e-24	Tyrosine_recombinase_XerD
NBDJDPBK_01083	O67779^E:4.2e-62	DNA_polymerase_I
NBDJDPBK_01086	Q9K5N0^E:2.8e-26	Sporulation_initiation_inhibitor_protein_Soj
NBDJDPBK_01088	P54992^E:2.1e-53	Putative_transposase_in_snaA-snaB_intergenic_region
NBDJDPBK_01090	P50179^E:3.8e-63	Modification_methylase_LlaDCHIA
NBDJDPBK_01092	Q8ERW5^E:7.2e-12	ATP-dependent_helicase/nuclease_subunit_A
NBDJDPBK_01093	O67821^E:4.5e-34	Uncharacterized_protein_aq_2027
NBDJDPBK_01094	P39214^E:3.6e-10	Methyl-accepting_chemotaxis_protein_McpA
NBDJDPBK_01095	Q0W3B6^E:8.5e-42	Diaminopimelate_epimerase
NBDJDPBK_01096	P24943^E:2.5e-31	Proton/sodium-glutamate_symport_protein
NBDJDPBK_01097	O28058^E:3.8e-54	Uncharacterized_protein_AF_2225
NBDJDPBK_01099	A8MF64^E:7.5e-158	Histidine_ammonia-lyase
NBDJDPBK_01100	P27611^E:2.0e-88	Na(+)/H(+)_antiporter_NhaC
NBDJDPBK_01101	O57809^E:7.3e-53	Putative_1-aminocyclopropane-1-carboxylate_deaminase
NBDJDPBK_01102	A8MF64^E:2.0e-149	Histidine_ammonia-lyase
NBDJDPBK_01103	Q99XR4^E:2.6e-73	Glutamate_formimidoyltransferase
NBDJDPBK_01104	A0LKV6^E:2.4e-130	Imidazolonepropionase
NBDJDPBK_01105	Q49135^E:7.2e-35	Methenyltetrahydrofolate_cyclohydrolase
NBDJDPBK_01107	Q8R857^E:3.8e-15	Holo-[acyl-carrier-protein]_synthase
NBDJDPBK_01108	D1BAA5^E:4.5e-81	Bifunctional_NAD(P)H-hydrate_repair_enzyme_Nnr
NBDJDPBK_01109	O52749^E:1.0e-12	tRNA_threonylcarbamoyladenosine_biosynthesis_protein_TsaE
NBDJDPBK_01110	Q87RD1^E:1.2e-11	tRNA_threonylcarbamoyladenosine_biosynthesis_protein_TsaB
NBDJDPBK_01112	Q57724^E:4.6e-112	2-oxoglutarate_synthase_subunit_KorA
NBDJDPBK_01113	Q57957^E:2.0e-85	2-oxoglutarate_synthase_subunit_KorB
NBDJDPBK_01114	Q57956^E:5.5e-42	2-oxoglutarate_synthase_subunit_KorC
NBDJDPBK_01115	Q92AV4^E:2.7e-69	Uncharacterized_RNA_methyltransferase_lin1815
NBDJDPBK_01120	Q9FDN7^E:1.1e-52	Nitric_oxide_reductase
NBDJDPBK_01122	O86028^E:1.6e-145	Methylmalonyl-CoA_mutase
NBDJDPBK_01123	A7IQE6^E:7.8e-17	Pivalyl-CoA_mutase_small_subunit
NBDJDPBK_01124	O58010^E:5.3e-42	Methylmalonyl-CoA_epimerase
NBDJDPBK_01125	Q8GBW6^E:5.6e-169	Methylmalonyl-CoA_carboxyltransferase_12S_subunit
NBDJDPBK_01127	P29337^E:3.6e-07	Biotin_carboxyl_carrier_protein
NBDJDPBK_01128	Q9ZAA6^E:1.8e-124	Glutaconyl-CoA_decarboxylase_subunit_beta
NBDJDPBK_01129	P37545^E:1.1e-48	Uncharacterized_metal-dependent_hydrolase_YabD
NBDJDPBK_01130	Q8RDD1^E:1.8e-196	Methionine--tRNA_ligase
NBDJDPBK_01131	Q9KGL2^E:7.3e-54	Ribosomal_RNA_small_subunit_methyltransferase_I
NBDJDPBK_01132	P37543^E:3.6e-25	Uncharacterized_protein_YabB
NBDJDPBK_01133	P51834^E:7.6e-62	Chromosome_partition_protein_Smc
NBDJDPBK_01134	P0A9J2^E:4.5e-83	Ribonuclease_G
NBDJDPBK_01137	Q58094^E:1.4e-60	Putative_transketolase_N-terminal_section
NBDJDPBK_01138	Q58092^E:2.0e-68	Putative_transketolase_C-terminal_section
NBDJDPBK_01139	O34814^E:5.0e-53	Cell_division_ATP-binding_protein_FtsE
NBDJDPBK_01140	Q81X30^E:4.3e-17	Cell_division_protein_FtsX
NBDJDPBK_01141	P44693^E:1.9e-18	Uncharacterized_metalloprotease_HI_0409
NBDJDPBK_01142	Q44879^E:6.5e-64	Carboxy-terminal-processing_protease
NBDJDPBK_01143	P44863^E:2.0e-20	Uncharacterized_protein_HI_0755
NBDJDPBK_01144	A0ZZG5^E:5.3e-133	Adenylosuccinate_synthetase
NBDJDPBK_01146	A4XLL8^E:4.2e-25	4-diphosphocytidyl-2-C-methyl-D-erythritol_kinase
NBDJDPBK_01148	O58984^E:1.3e-40	UPF0098_protein_PH1269
NBDJDPBK_01149	P0A192^E:4.9e-54	High-affinity_branched-chain_amino_acid_transport_ATP-binding_protein_LivF
NBDJDPBK_01150	P21629^E:2.3e-65	High-affinity_branched-chain_amino_acid_transport_ATP-binding_protein_BraF
NBDJDPBK_01151	P0AEX8^E:4.1e-55	High-affinity_branched-chain_amino_acid_transport_system_permease_protein_LivH
NBDJDPBK_01152	Q2YLF8^E:3.8e-45	Leu/Ile/Val-binding_protein_homolog_1
NBDJDPBK_01153	Q59229^E:3.1e-82	Aspartokinase
NBDJDPBK_01154	C5CHX7^E:7.6e-41	2345-tetrahydropyridine-26-dicarboxylate_N-acetyltransferase
NBDJDPBK_01155	B9K866^E:2.0e-67	4-hydroxy-tetrahydrodipicolinate_reductase
NBDJDPBK_01156	C5CHX9^E:5.6e-97	4-hydroxy-tetrahydrodipicolinate_synthase
NBDJDPBK_01157	Q08432^E:1.2e-88	Cystathionine_beta-lyase_PatB
NBDJDPBK_01159	Q58543^E:2.7e-37	Large-conductance_mechanosensitive_channel_MscMJLR
NBDJDPBK_01160	O57711^E:1.7e-40	S-adenosylmethionine_decarboxylase_proenzyme
NBDJDPBK_01166	Q0P8U0^E:2.5e-80	Pseudaminic_acid_synthase
NBDJDPBK_01167	Q74J34^E:1.1e-10	Carbamoyl-phosphate_synthase_large_chain
NBDJDPBK_01170	A8AL14^E:7.0e-24	Cation-efflux_pump_FieF
NBDJDPBK_01171	Q51739^E:6.5e-185	Tungsten-containing_aldehyde_ferredoxin_oxidoreductase
NBDJDPBK_01172	P56256^E:1.8e-22	Putative_electron_transport_protein_YsaA
NBDJDPBK_01173	Q43644^E:1.9e-13	NADH_dehydrogenase_[ubiquinone]_iron-sulfur_protein_1_mitochondrial
NBDJDPBK_01174	Q46507^E:1.6e-133	NADP-reducing_hydrogenase_subunit_HndC
NBDJDPBK_01175	Q46505^E:1.0e-23	NADP-reducing_hydrogenase_subunit_HndA
NBDJDPBK_01176	O28720^E:5.0e-05	Uncharacterized_transporter_AF_1552
NBDJDPBK_01177	P76268^E:1.7e-26	Transcriptional_regulator_KdgR
NBDJDPBK_01178	P0A3T3^E:2.3e-40	31_kDa_immunogenic_protein
NBDJDPBK_01179	P44993^E:3.6e-08	Putative_TRAP_transporter_large_permease_protein_HI_1029
NBDJDPBK_01182	C5D2V7^E:1.1e-51	3-dehydroquinate_dehydratase
NBDJDPBK_01183	Q2RI72^E:7.5e-54	Shikimate_dehydrogenase_(NADP(+))
NBDJDPBK_01185	O28836^E:1.0e-11	Iron-sulfur_flavoprotein_AF_1436
NBDJDPBK_01186	Q0AVH9^E:6.3e-61	Probable_glycine_dehydrogenase_(decarboxylating)_subunit_2
NBDJDPBK_01187	Q58708^E:5.4e-66	UPF0026_protein_MJ1312
NBDJDPBK_01190	Q57731^E:1.6e-32	Iron-sulfur_cluster_carrier_protein
NBDJDPBK_01191	Q58001^E:4.3e-10	Thioredoxin
NBDJDPBK_01192	Q58004^E:3.3e-73	UPF0718_protein_MJ0584
NBDJDPBK_01193	P15905^E:3.6e-07	Arsenical_resistance_operon_repressor
NBDJDPBK_01194	Q58369^E:5.8e-54	Uncharacterized_aminotransferase_MJ0959
NBDJDPBK_01196	Q57664^E:9.5e-87	Putative_UDP-glucose_4-epimerase
NBDJDPBK_01198	P42297^E:9.5e-08	Universal_stress_protein_YxiE
NBDJDPBK_01200	Q5SMG8^E:6.1e-63	Magnesium_transporter_MgtE
NBDJDPBK_01201	O83052^E:3.8e-48	Uncharacterized_protein_TP_0007
NBDJDPBK_01202	Q1GHE5^E:2.2e-83	Ribose_import_ATP-binding_protein_RbsA
NBDJDPBK_01204	P45045^E:1.9e-06	Xylose_transport_system_permease_protein_XylH
NBDJDPBK_01206	O83052^E:1.2e-31	Uncharacterized_protein_TP_0007
NBDJDPBK_01207	B7IDT4^E:1.9e-124	Probable_23-bisphosphoglycerate-independent_phosphoglycerate_mutase
NBDJDPBK_01208	H3ZPL1^E:4.3e-92	Aromatic-amino-acid_aminotransferase_1
NBDJDPBK_01209	B0K8H9^E:2.9e-100	tRNA_modification_GTPase_MnmE
NBDJDPBK_01210	Q57680^E:1.7e-37	Uncharacterized_protein_MJ0227
NBDJDPBK_01211	Q8TKX5^E:1.6e-32	Tetrahydromethanopterin:alpha-L-glutamate_ligase
NBDJDPBK_01212	P94954^E:1.1e-74	Methenyltetrahydromethanopterin_cyclohydrolase
NBDJDPBK_01214	Q68BJ6^E:6.1e-50	Phosphoglucomutase/phosphomannomutase
NBDJDPBK_01215	P0AFT0^E:1.4e-17	Murein_DD-endopeptidase_MepM
NBDJDPBK_01216	Q03222^E:6.1e-132	Transcription_termination_factor_Rho
NBDJDPBK_01217	C5CGH2^E:9.6e-70	Probable_transaldolase
NBDJDPBK_01219	Q8TIX0^E:3.9e-42	Putative_ABC_transporter_ATP-binding_protein_MA_4020
NBDJDPBK_01222	B3QYP1^E:4.4e-152	Proline--tRNA_ligase
NBDJDPBK_01223	Q8ZXT3^E:9.8e-28	Uncharacterized_protein_PAE1111
NBDJDPBK_01224	P42964^E:2.2e-120	Uncharacterized_membrane_protein_YcsG
NBDJDPBK_01225	P60495^E:2.3e-51	Kinase_A_inhibitor
NBDJDPBK_01226	Q7WY77^E:3.0e-65	KipI_antagonist
NBDJDPBK_01235	Q9WYW2^E:9.8e-75	Tryptophan--tRNA_ligase
NBDJDPBK_01236	Q894L2^E:1.6e-12	Segregation_and_condensation_protein_A
NBDJDPBK_01237	A4J3L6^E:2.3e-29	Segregation_and_condensation_protein_B
NBDJDPBK_01238	O67444^E:6.2e-36	Uncharacterized_RNA_pseudouridine_synthase_aq_1464
NBDJDPBK_01240	A5IME2^E:1.0e-50	Cytidylate_kinase
NBDJDPBK_01242	Q8RAS5^E:2.9e-74	GTPase_HflX
NBDJDPBK_01243	O34441^E:1.4e-28	UPF0701_protein_YloC
NBDJDPBK_01244	Q9WYG6^E:2.3e-43	Orotate_phosphoribosyltransferase
NBDJDPBK_01245	A6V3L5^E:3.8e-37	Orotidine_5'-phosphate_decarboxylase
NBDJDPBK_01246	Q8R9R7^E:2.1e-62	Dihydroorotate_dehydrogenase_B_(NAD(+))_catalytic_subunit
NBDJDPBK_01247	Q97FS6^E:3.9e-30	Dihydroorotate_dehydrogenase_B_(NAD(+))_electron_transfer_subunit
NBDJDPBK_01248	O66990^E:7.9e-92	Dihydroorotase
NBDJDPBK_01249	B1ZT05^E:1.1e-82	Aspartate_carbamoyltransferase
NBDJDPBK_01250	B9MS19^E:2.0e-49	Bifunctional_protein_PyrR
NBDJDPBK_01251	O34340^E:2.9e-21	3-oxoacyl-[acyl-carrier-protein]_synthase_2
NBDJDPBK_01253	A5G8X8^E:1.3e-85	Flagellar_P-ring_protein
NBDJDPBK_01254	P22606^E:2.1e-20	Flagellar_L-ring_protein
NBDJDPBK_01255	O67005^E:2.3e-05	Flagella_basal_body_P-ring_formation_protein_FlgA
NBDJDPBK_01256	O51715^E:7.9e-79	Flagellar_basal-body_rod_protein_FlgG
NBDJDPBK_01257	Q06172^E:9.3e-24	Flagellar_basal-body_rod_protein_FlgG
NBDJDPBK_01258	Q01465^E:1.2e-93	Rod_shape-determining_protein_MreB
NBDJDPBK_01259	Q5L3Q7^E:6.1e-42	tRNA_pseudouridine_synthase_A
NBDJDPBK_01260	D1B5U2^E:4.6e-50	Energy-coupling_factor_transporter_transmembrane_protein_EcfT
NBDJDPBK_01265	Q58873^E:8.8e-61	CTU1/ATPBD3_family_protein_MJ1478
NBDJDPBK_01267	Q45826^E:1.7e-41	Uncharacterized_RNA_pseudouridine_synthase_Caur_0901
NBDJDPBK_01268	O66534^E:1.4e-08	Riboflavin_biosynthesis_protein_RibD
NBDJDPBK_01269	P50854^E:3.4e-43	Riboflavin_synthase
NBDJDPBK_01270	O66679^E:7.8e-142	Riboflavin_biosynthesis_protein_RibBA
NBDJDPBK_01271	B0KAI3^E:2.3e-52	67-dimethyl-8-ribityllumazine_synthase
NBDJDPBK_01272	Q74H55^E:6.3e-134	Serine--tRNA_ligase
NBDJDPBK_01274	P27620^E:7.5e-34	N-acetylglucosaminyldiphosphoundecaprenol_N-acetyl-beta-D-mannosaminyltransferase
NBDJDPBK_01275	B5Y6I0^E:2.2e-92	Hydroxyethylthiazole_kinase
NBDJDPBK_01276	B5Y6I1^E:6.3e-79	Thiamine-phosphate_synthase
NBDJDPBK_01277	O75844^E:1.6e-27	CAAX_prenyl_protease_1_homolog
NBDJDPBK_01278	Q1AS06^E:5.6e-83	Spermidine/putrescine_import_ATP-binding_protein_PotA
NBDJDPBK_01279	Q44123^E:2.2e-70	Ferric_transport_system_permease_protein_FbpB
NBDJDPBK_01280	P43951^E:2.6e-42	Uncharacterized_protein_HI_0131
NBDJDPBK_01281	P96501^E:9.1e-10	Flagellar_hook-associated_protein_3
NBDJDPBK_01282	P70859^E:3.4e-11	Flagellar_hook-associated_protein_1
NBDJDPBK_01284	Q8RD38^E:1.4e-28	Glutamate_racemase_1
NBDJDPBK_01285	P0A2D2^E:1.2e-42	Oxidoreductase_UcpA
NBDJDPBK_01287	Q8RBG0^E:1.0e-48	UPF0340_protein_TTE0860
NBDJDPBK_01289	P42978^E:1.3e-29	UPF0750_membrane_protein_YpjC
NBDJDPBK_01295	Q5JHA3^E:1.8e-25	Tyrosine_recombinase_XerA
NBDJDPBK_01297	O55768^E:2.8e-20	Putative_helicase_184R
NBDJDPBK_01299	P32382^E:8.3e-39	NADH_oxidase
NBDJDPBK_01300	P36634^E:2.6e-15	Peptide_transport_periplasmic_protein_SapA
NBDJDPBK_01301	P42062^E:3.1e-43	Oligopeptide_transport_system_permease_protein_AppB
NBDJDPBK_01302	P26904^E:1.2e-30	Dipeptide_transport_system_permease_protein_DppC
NBDJDPBK_01303	P76027^E:2.3e-46	Oligopeptide_transport_ATP-binding_protein_OppD
NBDJDPBK_01304	Q5SM25^E:2.9e-33	Bifunctional_oligoribonuclease_and_PAP_phosphatase_NrnA
NBDJDPBK_01305	B5Y926^E:7.1e-14	Ribosome-binding_factor_A
NBDJDPBK_01307	Q8RA37^E:1.6e-187	Translation_initiation_factor_IF-2
NBDJDPBK_01308	P32728^E:5.6e-09	Uncharacterized_protein_YlxR
NBDJDPBK_01309	Q9KA74^E:1.3e-95	Transcription_termination/antitermination_protein_NusA
NBDJDPBK_01310	P58869^E:5.1e-27	Methylcobamide:CoM_methyltransferase_MtbA
NBDJDPBK_01311	A8GAC4^E:6.0e-05	Na(+)-translocating_NADH-quinone_reductase_subunit_F
NBDJDPBK_01313	Q48841^E:6.6e-27	Probable_dipeptidase
NBDJDPBK_01314	A8ZXM2^E:3.1e-38	Undecaprenyl-diphosphatase
NBDJDPBK_01315	Q49WL3^E:1.2e-122	Ribonuclease_J_1
NBDJDPBK_01316	P0CZ58^E:1.5e-15	Fructose-bisphosphate_aldolase
NBDJDPBK_01320	P72349^E:3.6e-20	D-aminoacylase
NBDJDPBK_01321	Q54RA2^E:2.4e-121	Delta-1-pyrroline-5-carboxylate_dehydrogenase_mitochondrial
NBDJDPBK_01322	P54904^E:2.9e-60	Pyrroline-5-carboxylate_reductase
NBDJDPBK_01323	Q9NAE2^E:1.1e-169	Probable_urocanate_hydratase
NBDJDPBK_01324	P77732^E:2.2e-14	Uncharacterized_HTH-type_transcriptional_regulator_RhmR
NBDJDPBK_01327	O34662^E:2.0e-98	Uncharacterized_aminotransferase_YodT
NBDJDPBK_01329	Q72K02^E:1.3e-116	Fructose-16-bisphosphate_aldolase/phosphatase
NBDJDPBK_01330	B0K242^E:4.9e-127	Aminomethyltransferase
NBDJDPBK_01331	C5A593^E:4.4e-38	Probable_glycine_cleavage_system_H_protein
NBDJDPBK_01332	B7GHD3^E:2.8e-140	Probable_glycine_dehydrogenase_(decarboxylating)_subunit_1
NBDJDPBK_01333	Q8RCW2^E:2.3e-196	Probable_glycine_dehydrogenase_(decarboxylating)_subunit_2
NBDJDPBK_01335	Q2RLU8^E:2.1e-88	UvrABC_system_protein_C
NBDJDPBK_01336	B9MMM6^E:7.1e-155	Cysteine--tRNA_ligase
NBDJDPBK_01337	P13800^E:4.9e-24	Transcriptional_regulatory_protein_DegU
NBDJDPBK_01340	Q5E9N4^E:4.1e-17	Kynurenine/alpha-aminoadipate_aminotransferase_mitochondrial
NBDJDPBK_01341	Q97MK5^E:2.4e-09	Uncharacterized_HTH-type_transcriptional_regulator_CA_C0191
NBDJDPBK_01342	P45359^E:4.0e-103	Acetyl-CoA_acetyltransferase
NBDJDPBK_01343	P76459^E:4.7e-59	Acetate_CoA-transferase_subunit_beta
NBDJDPBK_01344	P76458^E:5.0e-61	Acetate_CoA-transferase_subunit_alpha
NBDJDPBK_01349	P72640^E:1.7e-16	Type_4_prepilin-like_proteins_leader_peptide-processing_enzyme
NBDJDPBK_01351	P20804^E:9.1e-21	Acyl_carrier_protein
NBDJDPBK_01352	Q5HGK2^E:5.6e-66	3-oxoacyl-[acyl-carrier-protein]_reductase_FabG
NBDJDPBK_01353	P71019^E:3.8e-67	Malonyl_CoA-acyl_carrier_protein_transacylase
NBDJDPBK_01354	Q49W60^E:2.5e-42	Probable_nitronate_monooxygenase
NBDJDPBK_01355	Q8R9V7^E:4.3e-39	3-oxoacyl-[acyl-carrier-protein]_synthase_3
NBDJDPBK_01362	P04043^E:6.6e-20	Modification_methylase_DpnIIA
NBDJDPBK_01364	P20590^E:1.5e-51	Modification_methylase_HinfI
NBDJDPBK_01373	Q9K708^E:1.0e-11	HPr-like_protein_Crh
NBDJDPBK_01375	P09832^E:4.7e-17	Glutamate_synthase_[NADPH]_small_chain
NBDJDPBK_01376	P47285^E:5.8e-49	Uncharacterized_protein_MG039
NBDJDPBK_01377	Q8R8J4^E:3.5e-65	Glycerol_kinase
NBDJDPBK_01380	Q9UYB2^E:5.2e-53	Threonylcarbamoyl-AMP_synthase
NBDJDPBK_01382	P80583^E:7.7e-52	Flagellin_(Fragment)
NBDJDPBK_01384	P16468^E:6.4e-75	NAD-dependent_malic_enzyme
NBDJDPBK_01385	Q58769^E:2.9e-20	Uncharacterized_protein_MJ1374
NBDJDPBK_01386	Q54NZ8^E:9.7e-23	Isochorismatase_family_protein_1B
NBDJDPBK_01390	P30860^E:7.3e-16	ABC_transporter_arginine-binding_protein_1
NBDJDPBK_01391	P0AFT3^E:7.2e-25	L-cystine_transport_system_permease_protein_YecS
NBDJDPBK_01392	P37774^E:2.4e-64	L-cystine_transport_system_ATP-binding_protein_YecC
NBDJDPBK_01393	P42399^E:1.1e-36	Probable_amino-acid_ABC_transporter_permease_protein_YckA
NBDJDPBK_01394	P76268^E:2.7e-12	Transcriptional_regulator_KdgR
NBDJDPBK_01395	P95596^E:3.2e-48	Dihydrolipoyl_dehydrogenase
NBDJDPBK_01398	P09030^E:8.2e-44	Exodeoxyribonuclease_III
NBDJDPBK_01399	O67153^E:1.7e-27	Uncharacterized_metallophosphoesterase_aq_1054
NBDJDPBK_01402	P51192^E:1.4e-10	Uncharacterized_N-acetyltransferase_ycf52
NBDJDPBK_01404	Q8R8M4^E:5.6e-118	UvrABC_system_protein_B
NBDJDPBK_01407	Q72I53^E:2.2e-68	S-adenosylmethionine_synthase
NBDJDPBK_01411	P05823^E:2.2e-11	Transposon_Tn2501_resolvase
NBDJDPBK_01413	P08304^E:8.0e-09	Uncharacterized_protein_4_in_cox_locus
NBDJDPBK_01414	A2RJT1^E:9.5e-37	CCA-adding_enzyme
NBDJDPBK_01416	Q8KG76^E:2.4e-54	Glycerol-3-phosphate_dehydrogenase_[NAD(P)+]
NBDJDPBK_01420	Q0TMN8^E:2.7e-48	DNA-directed_RNA_polymerase_subunit_beta
NBDJDPBK_01422	Q5M8W9^E:4.3e-68	4-hydroxy-2-oxoglutarate_aldolase_mitochondrial
NBDJDPBK_01425	O31448^E:7.2e-11	Uncharacterized_transporter_YbhF
NBDJDPBK_01427	P55818^E:1.7e-58	Bifunctional_protein_MdtA
NBDJDPBK_01433	Q3M4K7^E:1.2e-18	Acylphosphatase
NBDJDPBK_01434	P16256^E:3.1e-23	Sodium/pantothenate_symporter
NBDJDPBK_01435	Q9X1T8^E:1.0e-42	Probable_transcription_repressor_NiaR
NBDJDPBK_01436	A3DF35^E:3.0e-114	Histidine--tRNA_ligase
NBDJDPBK_01438	Q55900^E:1.3e-34	Septum_site-determining_protein_MinD
NBDJDPBK_01439	Q04845^E:3.2e-23	Modification_methylase_CfrBI
NBDJDPBK_01441	D4GPW2^E:6.1e-50	Glucose_ABC_transporter_permease_protein_TsgB13
NBDJDPBK_01442	D4GPW3^E:4.5e-75	Glucose_import_ATP-binding_protein_TsgD13
NBDJDPBK_01443	P0ABB9^E:9.8e-147	Magnesium-transporting_ATPase_P-type_1
NBDJDPBK_01444	Q9Z410^E:2.6e-28	Phosphate-specific_transport_system_accessory_protein_PhoU_homolog
NBDJDPBK_01446	Q45619^E:1.3e-37	Insertion_sequence_IS5376_putative_ATP-binding_protein
NBDJDPBK_01447	Q45618^E:5.6e-17	Putative_transposase_for_insertion_sequence_element_IS5376
NBDJDPBK_01448	A4J3A1^E:7.6e-82	Chorismate_synthase
NBDJDPBK_01452	Q97JI0^E:3.9e-25	GTP_cyclohydrolase_1_type_2_homolog
NBDJDPBK_01454	P29604^E:1.6e-14	Ferredoxin
NBDJDPBK_01455	P37551^E:1.5e-24	Pur_operon_repressor
NBDJDPBK_01456	P11435^E:8.6e-65	Carboxyvinyl-carboxyphosphonate_phosphorylmutase
NBDJDPBK_01457	B5YF11^E:6.6e-12	Maf-like_protein_DICTH_1299
NBDJDPBK_01459	P50837^E:6.4e-37	Uncharacterized_protein_YprB
NBDJDPBK_01460	P50830^E:1.5e-49	Uncharacterized_ATP-dependent_helicase_YprA
NBDJDPBK_01461	Q45584^E:2.7e-31	Uncharacterized_protein_YbbK
NBDJDPBK_01462	Q74FW6^E:1.9e-59	L-threonine_ammonia-lyase
NBDJDPBK_01463	O34992^E:1.4e-105	Glycine_betaine/carnitine/choline_transport_ATP-binding_protein_OpuCA
NBDJDPBK_01464	O34878^E:7.3e-54	Glycine_betaine/carnitine/choline_transport_system_permease_protein_OpuCB
NBDJDPBK_01465	P54122^E:3.4e-06	Ribonuclease_J
NBDJDPBK_01470	P26497^E:7.4e-46	Stage_0_sporulation_protein_J
NBDJDPBK_01471	B8GW31^E:2.1e-16	Chromosome_partitioning_protein_ParA
NBDJDPBK_01472	Q52991^E:1.3e-13	Uncharacterized_protein_ORF8_in_nfe_locus_(Fragment)
NBDJDPBK_01474	Q9K9G8^E:1.3e-26	Aminopyrimidine_aminohydrolase
NBDJDPBK_01477	Q18CL7^E:3.4e-09	S-adenosylmethionine_synthase
NBDJDPBK_01478	B7K8U6^E:5.2e-118	Argininosuccinate_lyase
NBDJDPBK_01479	Q9S660^E:1.3e-97	Protein_RecA
NBDJDPBK_01480	Q8DRS0^E:2.5e-62	Energy-coupling_factor_transporter_ATP-binding_protein_EcfA2
NBDJDPBK_01482	P19769^E:1.2e-30	Putative_transposase_InsK_for_insertion_sequence_element_IS150
NBDJDPBK_01485	Q182I1^E:2.2e-61	Selenide_water_dikinase
NBDJDPBK_01486	Q60030^E:6.4e-106	Leucine_dehydrogenase
NBDJDPBK_01487	B8E259^E:1.9e-05	3-dehydroquinate_synthase
NBDJDPBK_01488	O67085^E:6.0e-49	P-protein
NBDJDPBK_01490	A3DNJ9^E:5.3e-20	Probable_glycine_dehydrogenase_(decarboxylating)_subunit_1
