# Supplementary material for: Integrating metagenomic binning with flux balance analysis to unravel syntrophies in anaerobic CO2 methanation
Source: Microbiome. 2022 Aug 3;10:117. doi: 10.1186/s40168-022-01311-1 (PMC9347119; doi:10.1186/s40168-022-01311-1)
Supplement: Supplementary file 9 — Additional file 8: Dataset S7. Operons predicted by Operon Mapper in MAGs. Results are available at 10.6084/m9.figshare.16691878. [file 40168_2022_1311_MOESM8_ESM.zip › functional_descriptions_bin_7_unicycler]

#gene_id	sprot_Top_BLASTP_hit	product
FLAKKPJH_00001	Q67S56^E:2.0e-23	Heat-inducible_transcription_repressor_HrcA
FLAKKPJH_00002	Q8RB67^E:1.2e-83	Chaperone_protein_DnaJ
FLAKKPJH_00003	P0AGL8^E:7.8e-22	Ribosomal_RNA_small_subunit_methyltransferase_E
FLAKKPJH_00004	P50850^E:4.0e-42	Uncharacterized_protein_YlxY
FLAKKPJH_00005	P54462^E:3.6e-79	Threonylcarbamoyladenosine_tRNA_methylthiotransferase_MtaB
FLAKKPJH_00006	B2A2Z6^E:5.3e-88	D-alanine--D-alanine_ligase
FLAKKPJH_00007	Q0AWM8^E:4.9e-11	30S_ribosomal_protein_S21
FLAKKPJH_00008	P54468^E:1.7e-09	Uncharacterized_protein_YqfC
FLAKKPJH_00010	P46343^E:5.8e-90	PhoH-like_protein
FLAKKPJH_00011	P46344^E:4.9e-94	Cyclic-di-AMP_phosphodiesterase_PgpH
FLAKKPJH_00012	B1HTJ4^E:4.1e-23	Endoribonuclease_YbeY
FLAKKPJH_00013	Q55143^E:3.2e-09	Probable_diacylglycerol_kinase
FLAKKPJH_00014	Q67RZ0^E:4.8e-31	DNA_repair_protein_RecO
FLAKKPJH_00016	B1I1S8^E:7.3e-110	Glycine--tRNA_ligase_alpha_subunit
FLAKKPJH_00017	A4J7C9^E:1.7e-144	Glycine--tRNA_ligase_beta_subunit
FLAKKPJH_00018	Q3AEY1^E:2.6e-77	Putative_pyruvate_phosphate_dikinase_regulatory_protein
FLAKKPJH_00019	P22983^E:5.4e-273	Pyruvate_phosphate_dikinase
FLAKKPJH_00020	P05096^E:5.2e-84	DNA_primase
FLAKKPJH_00021	O66381^E:1.4e-130	RNA_polymerase_sigma_factor_SigA
FLAKKPJH_00024	Q9RX45^E:2.1e-36	Probable_histidinol-phosphatase
FLAKKPJH_00025	Q9K8D2^E:4.0e-14	Phosphocarrier_protein_HPr
FLAKKPJH_00026	Q9K8D3^E:2.5e-138	Phosphoenolpyruvate-protein_phosphotransferase
FLAKKPJH_00027	P00362^E:7.4e-122	Glyceraldehyde-3-phosphate_dehydrogenase
FLAKKPJH_00028	Q3AFD1^E:2.4e-143	Phosphoglycerate_kinase
FLAKKPJH_00029	Q8R966^E:4.6e-71	Triosephosphate_isomerase
FLAKKPJH_00030	Q46D52^E:5.0e-170	23-bisphosphoglycerate-independent_phosphoglycerate_mutase_1
FLAKKPJH_00031	Q3AFC8^E:9.5e-159	Enolase
FLAKKPJH_00033	Q2RIS7^E:1.5e-185	Putative_K(+)-stimulated_pyrophosphate-energized_sodium_pump
FLAKKPJH_00034	Q1MQ71^E:8.9e-06	Ribonuclease_Y
FLAKKPJH_00035	Q67SL8^E:6.4e-44	SsrA-binding_protein
FLAKKPJH_00037	Q9RGG3^E:3.4e-23	PTS_system_sorbose-specific_EIIC_component
FLAKKPJH_00038	P37083^E:1.5e-40	PTS_system_sorbose-specific_EIID_component
FLAKKPJH_00039	A8AQ28^E:6.1e-53	D-tagatose-16-bisphosphate_aldolase_subunit_KbaY
FLAKKPJH_00040	P39400^E:1.6e-29	L-galactonate-5-dehydrogenase
FLAKKPJH_00042	P37081^E:2.1e-26	PTS_system_sorbose-specific_EIIB_component
FLAKKPJH_00043	O58389^E:2.3e-25	L-threonine_3-dehydrogenase
FLAKKPJH_00044	A9MPP7^E:9.2e-49	D-tagatose-16-bisphosphate_aldolase_subunit_KbaY
FLAKKPJH_00045	A4ISB9^E:1.5e-94	Long-chain-alcohol_dehydrogenase_2
FLAKKPJH_00046	P26382^E:2.8e-37	Fructose_permease_IID_component
FLAKKPJH_00047	P37078^E:4.2e-34	Sorbitol_operon_regulator
FLAKKPJH_00049	P97247^E:4.7e-28	Uncharacterized_HTH-type_transcriptional_regulator_YsmB
FLAKKPJH_00050	A8MLK3^E:7.5e-38	UPF0316_protein_Clos_0555
FLAKKPJH_00051	A4J7Y7^E:2.1e-84	Ribonuclease_PH
FLAKKPJH_00052	B1YJW5^E:8.3e-39	Non-canonical_purine_NTP_pyrophosphatase
FLAKKPJH_00053	P94559^E:1.8e-14	Putative_metallophosphoesterase_YsnB
FLAKKPJH_00057	P41363^E:5.7e-08	Thermostable_alkaline_protease
FLAKKPJH_00059	P38536^E:3.3e-26	Amylopullulanase
FLAKKPJH_00062	Q39GT7^E:7.4e-36	Nod_factor_export_ATP-binding_protein_I
FLAKKPJH_00069	P9WJ78^E:7.2e-29	Putative_mycofactocin_radical_SAM_maturase_MftC
FLAKKPJH_00071	Q1LKJ2^E:8.2e-51	Nod_factor_export_ATP-binding_protein_I
FLAKKPJH_00076	Q8R9J9^E:1.8e-115	UPF0271_protein_TTE1608
FLAKKPJH_00077	P60495^E:1.1e-53	Kinase_A_inhibitor
FLAKKPJH_00078	Q7WY77^E:2.9e-62	KipI_antagonist
FLAKKPJH_00079	Q04944^E:1.8e-159	NADH-dependent_butanol_dehydrogenase_A
FLAKKPJH_00081	P55339^E:2.1e-38	ABC-type_transporter_ATP-binding_protein_EcsA
FLAKKPJH_00083	O34944^E:4.9e-77	Putative_dipeptidase_YtjP
FLAKKPJH_00084	P0A2X3^E:2.0e-117	Exodeoxyribonuclease
FLAKKPJH_00085	Q54RA2^E:5.5e-167	Delta-1-pyrroline-5-carboxylate_dehydrogenase_mitochondrial
FLAKKPJH_00086	Q9Z4P0^E:4.5e-57	Fumarate_reductase_flavoprotein_subunit
FLAKKPJH_00087	P94211^E:7.5e-81	N-acyl-D-glutamate_deacylase
FLAKKPJH_00088	P94440^E:1.2e-42	Uncharacterized_ABC_transporter_ATP-binding_protein_YfiL
FLAKKPJH_00091	B2TS86^E:2.5e-39	UPF0145_protein_CLL_A2504
FLAKKPJH_00092	Q2RL95^E:4.2e-113	Adenine_deaminase
FLAKKPJH_00094	P22045^E:3.9e-79	Prostaglandin_F_synthase
FLAKKPJH_00101	A3KG59^E:3.2e-60	Peptidase_M20_domain-containing_protein_2
FLAKKPJH_00102	P94393^E:2.3e-07	Proline-responsive_transcriptional_activator_PutR
FLAKKPJH_00107	P94440^E:7.3e-26	Uncharacterized_ABC_transporter_ATP-binding_protein_YfiL
FLAKKPJH_00114	O28646^E:1.4e-12	Uncharacterized_HTH-type_transcriptional_regulator_AF_1627
FLAKKPJH_00116	B1I4X2^E:1.1e-51	Glutamate_racemase
FLAKKPJH_00118	P9WQL6^E:2.4e-73	Fluoroquinolones_export_ATP-binding_protein_MT2762
FLAKKPJH_00123	Q0WML0^E:4.2e-54	ABC_transporter_B_family_member_27
FLAKKPJH_00124	Q9NUT2^E:4.3e-43	ATP-binding_cassette_sub-family_B_member_8_mitochondrial
FLAKKPJH_00128	Q49VA1^E:1.9e-106	Uncharacterized_epimerase/dehydratase_SSP2164
FLAKKPJH_00129	Q895U7^E:4.4e-49	Phosphoribosylaminoimidazole-succinocarboxamide_synthase
FLAKKPJH_00134	Q9WZS2^E:7.5e-56	Probable_multidrug_resistance_protein_NorM
FLAKKPJH_00136	P44731^E:2.9e-44	Spermidine/putrescine-binding_periplasmic_protein_2
FLAKKPJH_00137	P45169^E:1.8e-44	Spermidine/putrescine_transport_system_permease_protein_PotC
FLAKKPJH_00138	P0AFK4^E:6.4e-59	Spermidine/putrescine_transport_system_permease_protein_PotB
FLAKKPJH_00139	A0LUE6^E:4.5e-93	Spermidine/putrescine_import_ATP-binding_protein_PotA
FLAKKPJH_00140	A1SPZ7^E:1.9e-12	Imidazolonepropionase
FLAKKPJH_00142	B7VAB6^E:1.3e-21	Coenzyme_PQQ_synthesis_protein_E
FLAKKPJH_00143	P94519^E:8.7e-10	Uncharacterized_protein_YsdA
FLAKKPJH_00145	Q9HU72^E:1.0e-07	Lactoylglutathione_lyase
FLAKKPJH_00147	Q30W71^E:1.2e-60	Choline_trimethylamine-lyase_activating_enzyme
FLAKKPJH_00148	P32674^E:2.0e-128	Formate_acetyltransferase_2
FLAKKPJH_00150	Q92XP4^E:7.2e-25	Opine_oxidase_subunit_A
FLAKKPJH_00152	Q92XP4^E:1.7e-12	Opine_oxidase_subunit_A
FLAKKPJH_00153	Q9UI17^E:5.8e-38	Dimethylglycine_dehydrogenase_mitochondrial
FLAKKPJH_00154	P81535^E:2.7e-56	Xaa-Pro_dipeptidase
FLAKKPJH_00155	B2A393^E:6.0e-29	Ribosome_maturation_factor_RimP
FLAKKPJH_00156	Q9KA74^E:2.3e-101	Transcription_termination/antitermination_protein_NusA
FLAKKPJH_00157	P32728^E:2.2e-12	Uncharacterized_protein_YlxR
FLAKKPJH_00158	B0K9Q0^E:9.0e-199	Translation_initiation_factor_IF-2
FLAKKPJH_00159	P32730^E:4.2e-06	Uncharacterized_protein_YlxP
FLAKKPJH_00160	Q67P85^E:3.9e-24	Ribosome-binding_factor_A
FLAKKPJH_00161	Q5SM25^E:2.3e-43	Bifunctional_oligoribonuclease_and_PAP_phosphatase_NrnA
FLAKKPJH_00162	Q2RJM2^E:6.8e-59	tRNA_pseudouridine_synthase_B
FLAKKPJH_00163	P73651^E:1.5e-31	Riboflavin_biosynthesis_protein_RibF
FLAKKPJH_00164	Q2RJM0^E:2.3e-30	30S_ribosomal_protein_S15
FLAKKPJH_00165	Q8RA43^E:2.1e-238	Polyribonucleotide_nucleotidyltransferase
FLAKKPJH_00166	A3CT71^E:8.9e-49	Probable_endonuclease_4
FLAKKPJH_00169	Q45493^E:4.1e-138	Ribonuclease_J1
FLAKKPJH_00170	Q3AAQ2^E:1.3e-133	Phosphopentomutase
FLAKKPJH_00171	O83990^E:5.5e-32	Uridine_phosphorylase
FLAKKPJH_00172	Q2RL78^E:1.6e-248	ATP-dependent_helicase/deoxyribonuclease_subunit_B
FLAKKPJH_00173	A4J4E3^E:1.1e-237	ATP-dependent_helicase/nuclease_subunit_A
FLAKKPJH_00174	Q3AF51^E:6.9e-16	GTPase_Obg
FLAKKPJH_00175	A6LMP4^E:5.8e-150	8-amino-7-oxononanoate_synthase
FLAKKPJH_00177	P29166^E:9.6e-16	Iron_hydrogenase_1
FLAKKPJH_00180	Q4UU85^E:5.1e-23	Cyclic_di-GMP_phosphodiesterase_response_regulator_RpfG
FLAKKPJH_00181	P54585^E:1.1e-51	Uncharacterized_MFS-type_transporter_YhcA
FLAKKPJH_00182	Q60049^E:4.9e-18	NADH_dehydrogenase
FLAKKPJH_00183	P39115^E:1.1e-80	Nucleotide-binding_protein_ExpZ
FLAKKPJH_00184	B8D0Z5^E:8.3e-102	GMP_synthase_[glutamine-hydrolyzing]
FLAKKPJH_00185	P12047^E:1.8e-136	Adenylosuccinate_lyase
FLAKKPJH_00186	Q2RGU5^E:1.6e-188	Phosphoribosylformylglycinamidine_synthase_subunit_PurL
FLAKKPJH_00187	P55339^E:1.7e-41	ABC-type_transporter_ATP-binding_protein_EcsA
FLAKKPJH_00192	P26902^E:2.2e-60	D-aminopeptidase
FLAKKPJH_00193	E0U174^E:6.7e-38	Bifunctional_ligase/repressor_BirA
FLAKKPJH_00194	Q8RD30^E:7.2e-95	Anhydro-N-acetylmuramic_acid_kinase
FLAKKPJH_00195	P40406^E:7.1e-66	Beta-hexosaminidase
FLAKKPJH_00196	B5FRB5^E:2.2e-64	N-acetylmuramic_acid_6-phosphate_etherase
FLAKKPJH_00197	Q97ML3^E:3.9e-32	N-acetylmuramic_acid/N-acetylglucosamine_kinase
FLAKKPJH_00198	P40407^E:1.9e-89	Uncharacterized_protein_YbbC
FLAKKPJH_00199	Q45614^E:1.6e-25	Sensor_histidine_kinase_WalK
FLAKKPJH_00200	Q9KDV3^E:8.3e-94	UDP-glucose_4-epimerase
FLAKKPJH_00201	Q9K934^E:9.8e-107	Aminomethyltransferase
FLAKKPJH_00202	A4ISJ7^E:1.5e-43	Glycine_cleavage_system_H_protein
FLAKKPJH_00203	Q9K935^E:7.2e-141	Probable_glycine_dehydrogenase_(decarboxylating)_subunit_1
FLAKKPJH_00204	Q8RCW2^E:1.9e-190	Probable_glycine_dehydrogenase_(decarboxylating)_subunit_2
FLAKKPJH_00207	D5WQ56^E:5.0e-55	Octanoyltransferase_LipM
FLAKKPJH_00208	Q9M5K3^E:2.5e-88	Dihydrolipoyl_dehydrogenase_1_mitochondrial
FLAKKPJH_00209	C6E348^E:3.0e-165	Serine_hydroxymethyltransferase
FLAKKPJH_00210	P54518^E:5.8e-69	Uncharacterized_peptidase_YqhT
FLAKKPJH_00211	A5D339^E:3.0e-72	Elongation_factor_P
FLAKKPJH_00213	Q01367^E:6.1e-54	Stage_III_sporulation_protein_AA
FLAKKPJH_00216	P49781^E:2.1e-16	Stage_III_sporulation_protein_AD
FLAKKPJH_00221	P54519^E:1.0e-18	Uncharacterized_protein_YqhY
FLAKKPJH_00224	Q2RIA9^E:4.9e-20	N_utilization_substance_protein_B_homolog
FLAKKPJH_00225	Q8U194^E:3.5e-77	Sulfide_dehydrogenase_subunit_beta
FLAKKPJH_00226	Q8U195^E:1.9e-152	Sulfide_dehydrogenase_subunit_alpha
FLAKKPJH_00227	Q24V00^E:2.2e-86	Exodeoxyribonuclease_7_large_subunit
FLAKKPJH_00228	A6V060^E:1.9e-09	Exodeoxyribonuclease_7_small_subunit
FLAKKPJH_00229	P34802^E:3.4e-31	Heterodimeric_geranylgeranyl_pyrophosphate_synthase_large_subunit_1_chloroplastic
FLAKKPJH_00230	Q67J66^E:8.6e-44	Ribosomal_RNA_large_subunit_methyltransferase_H
FLAKKPJH_00232	A5D2Z6^E:1.5e-192	1-deoxy-D-xylulose-5-phosphate_synthase
FLAKKPJH_00233	A5D2Z8^E:2.6e-62	NAD_kinase
FLAKKPJH_00234	Q67NC2^E:2.7e-31	Arginine_repressor
FLAKKPJH_00235	Q9K974^E:4.0e-91	DNA_repair_protein_RecN
FLAKKPJH_00236	P17896^E:1.6e-81	SpoIVB_peptidase
FLAKKPJH_00237	P52941^E:9.6e-90	Stage_0_sporulation_protein_A_homolog
FLAKKPJH_00238	P54529^E:1.3e-158	Putative_sigma_L-dependent_transcriptional_regulator_YqiR
FLAKKPJH_00239	P0A393^E:3.2e-115	Leucine_dehydrogenase
FLAKKPJH_00241	O26800^E:1.2e-96	Ketoisovalerate_oxidoreductase_subunit_VorB
FLAKKPJH_00242	O26801^E:2.7e-68	Ketoisovalerate_oxidoreductase_subunit_VorA
FLAKKPJH_00243	O26801^E:2.5e-23	Ketoisovalerate_oxidoreductase_subunit_VorA
FLAKKPJH_00246	P46352^E:7.1e-92	Tyrosine_recombinase_XerD
FLAKKPJH_00247	P38422^E:2.0e-76	D-alanyl-D-alanine_carboxypeptidase_DacF
FLAKKPJH_00248	O50230^E:7.8e-08	Anti-sigma-B_factor_antagonist
FLAKKPJH_00249	Q8RAA8^E:6.2e-27	Anti-sigma_F_factor
FLAKKPJH_00250	P19940^E:4.9e-35	RNA_polymerase_sigma-G_factor
FLAKKPJH_00252	P40868^E:1.2e-26	Stage_V_sporulation_protein_AC
FLAKKPJH_00253	P40869^E:1.8e-83	Stage_V_sporulation_protein_AD
FLAKKPJH_00254	P40868^E:7.2e-08	Stage_V_sporulation_protein_AC
FLAKKPJH_00255	P70995^E:1.4e-28	Putative_zinc_metalloprotease_YwhC
FLAKKPJH_00257	Q2RIR6^E:3.7e-32	Segregation_and_condensation_protein_B
FLAKKPJH_00259	O34806^E:1.6e-23	Uncharacterized_spore_protein_YtfJ
FLAKKPJH_00260	Q67NG0^E:3.4e-52	Non-homologous_end_joining_protein_Ku
FLAKKPJH_00261	P59971^E:7.2e-29	Multifunctional_non-homologous_end_joining_protein_LigD
FLAKKPJH_00262	P54529^E:8.3e-80	Putative_sigma_L-dependent_transcriptional_regulator_YqiR
FLAKKPJH_00263	Q0QLE4^E:8.7e-71	23-dimethylmalate_lyase
FLAKKPJH_00264	Q0QLE4^E:1.1e-84	23-dimethylmalate_lyase
FLAKKPJH_00265	B0TCR2^E:5.6e-151	3-isopropylmalate_dehydratase_large_subunit
FLAKKPJH_00266	Q9UZ06^E:7.3e-54	3-isopropylmalate_dehydratase_small_subunit_1
FLAKKPJH_00268	Q53584^E:1.8e-17	Sodium/proline_symporter
FLAKKPJH_00269	Q9I1X7^E:7.8e-41	Multifunctional_non-homologous_end_joining_protein_LigD
FLAKKPJH_00272	P35158^E:1.4e-39	Spore_maturation_protein_B
FLAKKPJH_00273	O67153^E:1.7e-13	Uncharacterized_metallophosphoesterase_aq_1054
FLAKKPJH_00274	P29284^E:6.6e-18	Probable_transcriptional_regulator_flp
FLAKKPJH_00276	Q60048^E:1.3e-88	Probable_cadmium-transporting_ATPase
FLAKKPJH_00277	O96876^E:5.4e-27	Protein_TCP17
FLAKKPJH_00280	Q8RHX8^E:4.6e-05	L-beta-lysine_56-aminomutase_beta_subunit
FLAKKPJH_00282	O67444^E:9.5e-50	Uncharacterized_RNA_pseudouridine_synthase_aq_1464
FLAKKPJH_00283	Q9HJ28^E:7.1e-59	Putative_nicotinate_phosphoribosyltransferase
FLAKKPJH_00285	A5F5P5^E:2.9e-27	Vitamin_B12-binding_protein
FLAKKPJH_00286	B0R5G3^E:1.5e-61	Cobalamin_import_system_permease_protein_BtuC
FLAKKPJH_00287	P23878^E:4.6e-42	Ferric_enterobactin_transport_ATP-binding_protein_FepC
FLAKKPJH_00289	B1HT93^E:1.5e-47	Cytidylate_kinase
FLAKKPJH_00290	O07584^E:9.1e-19	1-acyl-sn-glycerol-3-phosphate_acyltransferase
FLAKKPJH_00291	Q97I09^E:3.1e-116	4-hydroxy-3-methylbut-2-enyl_diphosphate_reductase
FLAKKPJH_00293	P37968^E:1.1e-17	Stage_II_sporulation_protein_P
FLAKKPJH_00294	P50742^E:7.7e-59	Uncharacterized_protein_YphB
FLAKKPJH_00298	Q8R9J1^E:4.7e-98	GTPase_Der
FLAKKPJH_00299	Q8R9J2^E:2.4e-30	Glycerol-3-phosphate_acyltransferase
FLAKKPJH_00300	Q2RIV6^E:8.8e-78	Glycerol-3-phosphate_dehydrogenase_[NAD(P)+]
FLAKKPJH_00301	Q81SW4^E:5.7e-147	Stage_IV_sporulation_protein_A
FLAKKPJH_00302	Q08432^E:1.0e-98	Cystathionine_beta-lyase_PatB
FLAKKPJH_00305	Q8R984^E:4.8e-62	NAD-dependent_protein_deacetylase_2
FLAKKPJH_00307	P73212^E:6.9e-48	Putative_dihydroflavonol_4-reductase
FLAKKPJH_00309	Q93T20^E:1.4e-18	Chromate_reductase
FLAKKPJH_00311	P55650^E:2.4e-46	Uncharacterized_protein_y4sG
FLAKKPJH_00313	Q7MU65^E:9.2e-33	Lipoprotein-releasing_system_ATP-binding_protein_LolD
FLAKKPJH_00314	Q93CB7^E:2.8e-05	Sensor_histidine_kinase_MtrB
FLAKKPJH_00315	Q9F868^E:5.9e-46	Sensory_transduction_protein_regX3
FLAKKPJH_00316	O29425^E:9.7e-38	Desulfoferrodoxin_homolog
FLAKKPJH_00317	Q0K843^E:9.7e-10	Probable_sulfoacetate_transporter_SauU
FLAKKPJH_00318	Q9URY4^E:1.1e-71	Putative_amidase_C869.01
FLAKKPJH_00320	P65809^E:4.9e-48	Uncharacterized_protein_YgeY
FLAKKPJH_00321	P40896^E:7.8e-36	Uncharacterized_protein_YJL213W
FLAKKPJH_00328	P94211^E:2.9e-64	N-acyl-D-glutamate_deacylase
FLAKKPJH_00329	Q2RKZ6^E:6.5e-128	Gamma-glutamyl_phosphate_reductase
FLAKKPJH_00330	Q67LC1^E:1.5e-63	Glutamate_5-kinase
FLAKKPJH_00336	O07585^E:8.1e-36	UPF0053_protein_YhdP
FLAKKPJH_00337	Q84R21^E:1.0e-20	DUF21_domain-containing_protein_At1g55930_chloroplastic
FLAKKPJH_00339	D7AF64^E:2.3e-89	NADPH-Fe(3+)_oxidoreductase_subunit_beta
FLAKKPJH_00340	Q46508^E:9.6e-157	NADP-reducing_hydrogenase_subunit_HndC
FLAKKPJH_00341	P37518^E:8.5e-57	Ribosome-binding_ATPase_YchF
FLAKKPJH_00342	C0SP91^E:1.3e-31	Putative_metallo-hydrolase_YycJ
FLAKKPJH_00344	Q05491^E:1.0e-33	Protein_MutL
FLAKKPJH_00346	Q9WYI7^E:9.4e-55	Uncharacterized_ABC_transporter_ATP-binding_protein_TM_0352
FLAKKPJH_00348	Q3AB53^E:1.5e-43	S-adenosylmethionine_decarboxylase_proenzyme
FLAKKPJH_00349	Q3AFJ7^E:2.7e-47	Nucleoside_diphosphate_kinase
FLAKKPJH_00350	O32135^E:2.8e-31	UPF0759_protein_YunF
FLAKKPJH_00352	Q895K2^E:6.9e-28	DNA_polymerase_III_PolC-type
FLAKKPJH_00354	O34798^E:2.1e-30	Peptidoglycan-N-acetylmuramic_acid_deacetylase_PdaC
FLAKKPJH_00359	A5D323^E:6.3e-98	Bifunctional_protein_FolD
FLAKKPJH_00360	Q49135^E:9.6e-35	Methenyltetrahydrofolate_cyclohydrolase
FLAKKPJH_00363	P44331^E:2.9e-56	Ribokinase
FLAKKPJH_00364	Q9P6J4^E:2.4e-42	Uncharacterized_protein_C1683.06c
FLAKKPJH_00365	Q45010^E:2.8e-29	Basic_membrane_protein_A
FLAKKPJH_00366	O05253^E:8.7e-117	Uncharacterized_ABC_transporter_ATP-binding_protein_YufO
FLAKKPJH_00367	O05254^E:3.0e-41	Uncharacterized_ABC_transporter_permease_protein_YufP
FLAKKPJH_00368	O05255^E:6.5e-32	Uncharacterized_ABC_transporter_permease_protein_YufQ
FLAKKPJH_00369	B5QVR2^E:7.3e-71	Pyrimidine-specific_ribonucleoside_hydrolase_RihA
FLAKKPJH_00370	Q8L0X4^E:1.6e-123	L-methionine_gamma-lyase
FLAKKPJH_00371	B0KDA4^E:2.6e-76	L-lactate_dehydrogenase
FLAKKPJH_00375	Q67JH5^E:2.3e-253	Urocanate_hydratase
FLAKKPJH_00376	Q8RBH4^E:5.7e-142	Histidine_ammonia-lyase
FLAKKPJH_00377	Q99XR4^E:1.6e-75	Glutamate_formimidoyltransferase
FLAKKPJH_00379	O31674^E:1.1e-22	Uncharacterized_membrane_protein_YkvI
FLAKKPJH_00383	P54662^E:2.6e-45	Transcriptional_regulatory_protein_DegU
FLAKKPJH_00384	Q4L8Q7^E:5.2e-24	Oxygen_sensor_histidine_kinase_NreB
FLAKKPJH_00385	Q45585^E:3.4e-16	ECF_RNA_polymerase_sigma_factor_SigW
FLAKKPJH_00388	Q67N73^E:7.3e-301	Error-prone_DNA_polymerase
FLAKKPJH_00389	O34331^E:3.7e-22	Putative_rRNA_methyltransferase_YlbH
FLAKKPJH_00390	Q47H71^E:8.0e-15	Selenide_water_dikinase
FLAKKPJH_00395	B9KXV3^E:8.8e-35	ATP-dependent_zinc_metalloprotease_FtsH_1
FLAKKPJH_00396	Q93W20^E:3.7e-13	NifU-like_protein_2_chloroplastic
FLAKKPJH_00399	O31398^E:2.6e-32	Uncharacterized_protein_YkwD
FLAKKPJH_00402	P21629^E:3.8e-62	High-affinity_branched-chain_amino_acid_transport_ATP-binding_protein_BraF
FLAKKPJH_00403	P0A192^E:8.1e-67	High-affinity_branched-chain_amino_acid_transport_ATP-binding_protein_LivF
FLAKKPJH_00404	P96738^E:1.2e-29	PGA_biosynthesis_protein_CapA
FLAKKPJH_00405	Q6GJK9^E:1.1e-05	N-acetylmuramoyl-L-alanine_amidase_sle1
FLAKKPJH_00413	Q983I1^E:2.1e-11	Imidazolonepropionase
FLAKKPJH_00415	A7FFK5^E:5.4e-05	Hydroxyacylglutathione_hydrolase
FLAKKPJH_00416	P36267^E:1.9e-47	Gamma-glutamyltranspeptidase
FLAKKPJH_00421	A3KG59^E:9.4e-55	Peptidase_M20_domain-containing_protein_2
FLAKKPJH_00424	O34635^E:4.6e-40	Probable_L-serine_dehydratase_beta_chain
FLAKKPJH_00425	P33073^E:1.0e-55	L-serine_dehydratase_alpha_chain
FLAKKPJH_00426	B8E0R9^E:1.2e-113	Serine--tRNA_ligase
FLAKKPJH_00427	Q06852^E:5.1e-12	Cell_surface_glycoprotein_1
FLAKKPJH_00428	E5QVT2^E:5.0e-25	Riboflavin_transporter_RibU
FLAKKPJH_00429	Q3A2J8^E:1.0e-57	Methylthioribose-1-phosphate_isomerase
FLAKKPJH_00432	O34450^E:4.6e-62	N-acetylglucosamine-6-phosphate_deacetylase
FLAKKPJH_00434	P18766^E:7.6e-113	Oligopeptide_transport_ATP-binding_protein_AmiF
FLAKKPJH_00435	P0A2U8^E:1.8e-115	Oligopeptide_transport_ATP-binding_protein_AmiE
FLAKKPJH_00436	P0A4M9^E:2.1e-57	Oligopeptide_transport_system_permease_protein_AmiD
FLAKKPJH_00437	P0A4N7^E:2.4e-29	Oligopeptide_transport_system_permease_protein_OppB
FLAKKPJH_00438	P31306^E:6.7e-84	Oligopeptide-binding_protein_SarA
FLAKKPJH_00439	Q03224^E:9.7e-95	Fructose-16-bisphosphatase_class_2
FLAKKPJH_00440	O07577^E:1.4e-86	Uncharacterized_sodium-dependent_transporter_YhdH
FLAKKPJH_00441	P25197^E:1.6e-117	Nodulation_protein_NolG
FLAKKPJH_00442	O32181^E:2.8e-09	Uncharacterized_HTH-type_transcriptional_regulator_YusO
FLAKKPJH_00443	B2UL32^E:3.8e-09	Zinc_transporter_ZupT
FLAKKPJH_00444	P21369^E:1.0e-35	Pyrazinamidase/nicotinamidase
FLAKKPJH_00445	Q9WZS2^E:1.3e-47	Probable_multidrug_resistance_protein_NorM
FLAKKPJH_00447	Q74DP4^E:1.9e-07	Dihydroorotase
FLAKKPJH_00449	Q4LAJ9^E:3.3e-57	Transcriptional_regulatory_protein_WalR
FLAKKPJH_00450	A0R3I7^E:1.6e-29	Signal_transduction_histidine-protein_kinase/phosphatase_MprB
FLAKKPJH_00452	P45117^E:1.6e-86	Probable_uracil_permease
FLAKKPJH_00453	Q9SCS3^E:5.1e-32	Phosphoglycerate_mutase-like_protein_4
FLAKKPJH_00455	Q3A8S5^E:2.5e-162	Adenylosuccinate_synthetase
FLAKKPJH_00457	Q5SMG8^E:4.8e-68	Magnesium_transporter_MgtE
FLAKKPJH_00459	Q7MVL1^E:7.5e-137	Ferrous_iron_transport_protein_B_homolog
FLAKKPJH_00460	P76052^E:2.1e-106	p-aminobenzoyl-glutamate_hydrolase_subunit_B
FLAKKPJH_00461	P52982^E:2.8e-27	Methylated-DNA--protein-cysteine_methyltransferase
FLAKKPJH_00462	P38942^E:3.4e-74	4-hydroxybutyrate_coenzyme_A_transferase
FLAKKPJH_00468	Q58483^E:8.1e-09	Iron-sulfur_flavoprotein_MJ1083
FLAKKPJH_00469	Q8R5T0^E:1.1e-77	Glucosamine-6-phosphate_deaminase
FLAKKPJH_00470	Q83KM9^E:2.2e-22	Putative_cellulose_synthesis_regulatory_protein
FLAKKPJH_00471	A8ZQ66^E:9.8e-228	Methionine--tRNA_ligase_1
FLAKKPJH_00474	P52040^E:1.6e-50	Electron_transfer_flavoprotein_subunit_beta
FLAKKPJH_00475	P71153^E:2.4e-63	Electron_transfer_flavoprotein_subunit_alpha
FLAKKPJH_00476	P94535^E:1.8e-81	Glycolate_oxidase_subunit_GlcD
FLAKKPJH_00477	A7MJD3^E:7.7e-17	Transcriptional_regulator_NanR
FLAKKPJH_00478	P0AFR0^E:1.5e-30	NTE_family_protein_RssA
FLAKKPJH_00479	P94525^E:1.4e-25	L-ribulose-5-phosphate_4-epimerase
FLAKKPJH_00480	Q2RKA1^E:1.1e-16	UPF0342_protein_Moth_0821
FLAKKPJH_00482	P46903^E:2.5e-37	ABC_transporter_ATP-binding_protein_NatA
FLAKKPJH_00484	O34851^E:4.6e-63	Probable_murein_peptide_carboxypeptidase
FLAKKPJH_00488	P53381^E:4.4e-57	Iron-sulfur_cluster_carrier_protein
FLAKKPJH_00489	B1I1P6^E:8.0e-34	UPF0251_protein_Daud_0090
FLAKKPJH_00491	Q7MV19^E:1.9e-52	Ferrous_iron_transport_protein_B
FLAKKPJH_00492	Q57988^E:3.3e-17	Uncharacterized_HTH-type_transcriptional_regulator_MJ0568
FLAKKPJH_00493	O28852^E:1.2e-62	Uncharacterized_protein_AF_1420
FLAKKPJH_00494	P42061^E:1.2e-49	Oligopeptide-binding_protein_AppA
FLAKKPJH_00495	P94311^E:3.2e-74	Dipeptide_transport_system_permease_protein_DppB
FLAKKPJH_00496	P94312^E:6.3e-69	Dipeptide_transport_system_permease_protein_DppC
FLAKKPJH_00497	P42064^E:7.9e-100	Oligopeptide_transport_ATP-binding_protein_AppD
FLAKKPJH_00498	P42065^E:1.7e-107	Oligopeptide_transport_ATP-binding_protein_AppF
FLAKKPJH_00500	Q3ZXB5^E:7.5e-203	Threonine--tRNA_ligase
FLAKKPJH_00501	P03000^E:1.3e-48	Translation_initiation_factor_IF-3
FLAKKPJH_00502	Q8R9C3^E:3.5e-08	50S_ribosomal_protein_L35
FLAKKPJH_00503	A4J4Z0^E:2.2e-42	50S_ribosomal_protein_L20
FLAKKPJH_00504	P74261^E:2.2e-28	Uncharacterized_tRNA/rRNA_methyltransferase_slr1673
FLAKKPJH_00505	A7X160^E:2.5e-101	Phenylalanine--tRNA_ligase_alpha_subunit
FLAKKPJH_00506	Q2RHN8^E:1.0e-156	Phenylalanine--tRNA_ligase_beta_subunit
FLAKKPJH_00507	Q65K99^E:1.2e-20	Putative_LD-transpeptidase_YkuD
FLAKKPJH_00509	P49853^E:5.1e-10	UPF0702_transmembrane_protein_YkjA
FLAKKPJH_00511	A5D0W6^E:4.2e-136	Endonuclease_MutS2
FLAKKPJH_00512	O66874^E:1.2e-100	Penicillin-binding_protein_1A
FLAKKPJH_00513	Q2RHS8^E:1.1e-127	Tyrosine--tRNA_ligase
FLAKKPJH_00515	Q3ABX6^E:7.9e-55	NH(3)-dependent_NAD(+)_synthetase
FLAKKPJH_00516	A5D3F8^E:2.6e-71	Probable_transcriptional_regulatory_protein_PTH_1024
FLAKKPJH_00518	A3DBU2^E:1.7e-42	Crossover_junction_endodeoxyribonuclease_RuvC
FLAKKPJH_00519	A4J536^E:1.2e-31	Holliday_junction_ATP-dependent_DNA_helicase_RuvA
FLAKKPJH_00520	B9LZC4^E:1.9e-117	Holliday_junction_ATP-dependent_DNA_helicase_RuvB
FLAKKPJH_00521	P44068^E:8.3e-13	Uncharacterized_protein_HI_0882
FLAKKPJH_00523	C0QYX7^E:3.3e-21	Uncharacterized_protein_BHWA1_00569
FLAKKPJH_00524	Q67Q93^E:2.6e-111	S-adenosylmethionine:tRNA_ribosyltransferase-isomerase
FLAKKPJH_00525	Q67Q92^E:1.1e-115	Queuine_tRNA-ribosyltransferase
FLAKKPJH_00526	Q68WF3^E:1.5e-11	UPF0092_membrane_protein_RT0574
FLAKKPJH_00527	O34712^E:4.1e-11	HTH-type_transcriptional_repressor_YtrA
FLAKKPJH_00529	P80904^E:2.2e-101	2-oxoglutarate_synthase_subunit_KorA
FLAKKPJH_00530	P80905^E:1.2e-85	2-oxoglutarate_synthase_subunit_KorB
FLAKKPJH_00531	Q57956^E:9.4e-39	2-oxoglutarate_synthase_subunit_KorC
FLAKKPJH_00532	O86028^E:1.5e-151	Methylmalonyl-CoA_mutase
FLAKKPJH_00533	O58010^E:1.5e-33	Methylmalonyl-CoA_epimerase
FLAKKPJH_00535	A4J2A2^E:2.1e-45	Transcriptional_regulator_MraZ
FLAKKPJH_00536	O67721^E:2.0e-68	Ribosomal_RNA_small_subunit_methyltransferase_H
FLAKKPJH_00538	Q03524^E:9.9e-129	Stage_V_sporulation_protein_D
FLAKKPJH_00539	Q8R9G2^E:9.6e-118	UDP-N-acetylmuramoyl-L-alanyl-D-glutamate--26-diaminopimelate_ligase
FLAKKPJH_00540	P96613^E:1.3e-63	UDP-N-acetylmuramoyl-tripeptide--D-alanyl-D-alanine_ligase
FLAKKPJH_00541	B7GGI5^E:1.6e-65	Phospho-N-acetylmuramoyl-pentapeptide-transferase
FLAKKPJH_00542	P07373^E:3.3e-94	Stage_V_sporulation_protein_E
FLAKKPJH_00543	A4J2B1^E:5.4e-81	UDP-N-acetylglucosamine--N-acetylmuramyl-(pentapeptide)_pyrophosphoryl-undecaprenol_N-acetylglucosamine_transferase
FLAKKPJH_00544	A9FI59^E:1.2e-98	UDP-N-acetylmuramate--L-alanine_ligase
FLAKKPJH_00545	Q67Q46^E:8.0e-134	UDP-N-acetylglucosamine_1-carboxyvinyltransferase_1
FLAKKPJH_00546	Q1IKZ6^E:9.5e-13	Cell_division_protein_FtsQ
FLAKKPJH_00547	P9WFG2^E:1.4e-10	UPF0749_protein_MT1873
FLAKKPJH_00548	P9WLR6^E:4.2e-14	Uncharacterized_protein_MT1872
FLAKKPJH_00549	Q9K9T7^E:4.7e-119	Cell_division_protein_FtsZ
FLAKKPJH_00550	D5DQW6^E:1.0e-16	Sporulation_sigma-E_factor-processing_peptidase
FLAKKPJH_00551	P06222^E:7.3e-71	RNA_polymerase_sigma-E_factor
FLAKKPJH_00552	P33658^E:7.3e-101	RNA_polymerase_sigma-G_factor
FLAKKPJH_00553	P39151^E:3.8e-19	Stage_II_sporulation_protein_R
FLAKKPJH_00554	O31725^E:2.4e-16	Uncharacterized_protein_YlmC
FLAKKPJH_00556	O66631^E:9.0e-37	UPF0001_protein_aq_274
FLAKKPJH_00557	P71021^E:1.8e-18	Septum_site-determining_protein_DivIVA
FLAKKPJH_00558	O58403^E:1.3e-61	Aspartate_racemase
FLAKKPJH_00559	O34355^E:1.0e-93	Putative_amidohydrolase_YtcJ
FLAKKPJH_00564	Q0AXF8^E:1.3e-20	Lipoprotein_signal_peptidase
FLAKKPJH_00565	O67638^E:3.8e-65	Uncharacterized_RNA_pseudouridine_synthase_aq_1758
FLAKKPJH_00566	C6BW21^E:1.0e-50	Orotate_phosphoribosyltransferase
FLAKKPJH_00568	O35010^E:1.1e-19	Gamma-D-glutamyl-L-lysine_endopeptidase
FLAKKPJH_00569	P11187^E:2.6e-06	Endolysin
FLAKKPJH_00570	B8FWD3^E:1.2e-57	LexA_repressor
FLAKKPJH_00571	P94479^E:3.3e-98	Uncharacterized_protein_YnbB
FLAKKPJH_00572	Q8RAS5^E:1.9e-85	GTPase_HflX
FLAKKPJH_00573	P27643^E:1.9e-79	Stage_V_sporulation_protein_K
FLAKKPJH_00575	A4J5Q0^E:1.7e-23	RNA-binding_protein_Hfq
FLAKKPJH_00576	C1FNT7^E:1.3e-64	tRNA_dimethylallyltransferase
FLAKKPJH_00577	B5YE42^E:2.1e-92	DNA_mismatch_repair_protein_MutL
FLAKKPJH_00578	A3DDI3^E:3.6e-224	DNA_mismatch_repair_protein_MutS
FLAKKPJH_00579	Q2RJG3^E:2.9e-124	tRNA-2-methylthio-N(6)-dimethylallyladenosine_synthase
FLAKKPJH_00580	B8D0L5^E:9.7e-105	Probable_tRNA_sulfurtransferase
FLAKKPJH_00581	A7FWJ9^E:2.2e-85	Cysteine_desulfurase_IscS
FLAKKPJH_00582	Q1CZQ8^E:6.5e-41	tRNA_2-thiocytidine_biosynthesis_protein_TtcA
FLAKKPJH_00584	O29057^E:5.2e-162	Acetate--CoA_ligase_[ADP-forming]_I
FLAKKPJH_00585	P77766^E:6.9e-37	5'-3'_exoribonuclease
FLAKKPJH_00586	P45693^E:3.6e-32	Stage_V_sporulation_protein_S
FLAKKPJH_00588	O31775^E:2.2e-73	Uncharacterized_protein_ymdB
FLAKKPJH_00590	Q24W62^E:4.8e-157	Ribonuclease_Y
FLAKKPJH_00592	Q8RA55^E:9.9e-138	Protein_RecA
FLAKKPJH_00593	O66967^E:4.0e-14	RNA_2'3'-cyclic_phosphodiesterase
FLAKKPJH_00594	B8DYM0^E:1.3e-91	CinA-like_protein
FLAKKPJH_00595	B9KXV3^E:4.0e-95	ATP-dependent_zinc_metalloprotease_FtsH_1
FLAKKPJH_00597	P36548^E:2.9e-16	N-acetylmuramoyl-L-alanine_amidase_AmiA
FLAKKPJH_00598	P50830^E:8.2e-217	Uncharacterized_ATP-dependent_helicase_YprA
FLAKKPJH_00601	P38422^E:3.2e-44	D-alanyl-D-alanine_carboxypeptidase_DacF
FLAKKPJH_00603	A5D2C2^E:2.5e-170	Asparagine--tRNA_ligase
FLAKKPJH_00604	A4J5G9^E:1.6e-219	UPF0182_protein_Dred_1797
FLAKKPJH_00605	Q84XG9^E:1.2e-18	IAA-amino_acid_hydrolase_ILR1-like_1
FLAKKPJH_00606	P0A8Y6^E:6.3e-18	Sugar_phosphatase_YidA
FLAKKPJH_00608	O34693^E:1.2e-42	Uncharacterized_protein_YloA
FLAKKPJH_00609	B0TGQ8^E:2.5e-92	Dihydroorotate_dehydrogenase_B_(NAD(+))_catalytic_subunit
FLAKKPJH_00610	A4IM34^E:1.6e-37	Dihydroorotate_dehydrogenase_B_(NAD(+))_electron_transfer_subunit
FLAKKPJH_00611	A5D1A4^E:2.8e-137	Dihydroorotase
FLAKKPJH_00612	Q67Q01^E:2.4e-103	Aspartate_carbamoyltransferase
FLAKKPJH_00613	A5D172^E:7.3e-63	Bifunctional_protein_PyrR
FLAKKPJH_00614	Q8XHE4^E:0.0e+00	Isoleucine--tRNA_ligase
FLAKKPJH_00617	O34731^E:5.8e-20	Uncharacterized_NTE_family_protein_YlbK
FLAKKPJH_00618	O34968^E:1.8e-25	Putative_lipoprotein_YerB
FLAKKPJH_00619	Q5L9Q6^E:4.0e-87	Meso-diaminopimelate_D-dehydrogenase
FLAKKPJH_00620	Q5JHG5^E:1.9e-103	Carbamate_kinase
FLAKKPJH_00621	P44466^E:1.0e-53	D-alanyl-D-alanine_carboxypeptidase_DacA
FLAKKPJH_00625	Q9KA72^E:1.7e-276	DNA_polymerase_III_PolC-type
FLAKKPJH_00626	C0ZF58^E:2.7e-101	4-hydroxy-3-methylbut-2-en-1-yl_diphosphate_synthase_(flavodoxin)
FLAKKPJH_00627	Q8EQU7^E:2.1e-55	Zinc_metalloprotease_RasP
FLAKKPJH_00628	A5D2U3^E:9.4e-83	1-deoxy-D-xylulose_5-phosphate_reductoisomerase
FLAKKPJH_00630	P44937^E:6.3e-20	Phosphatidate_cytidylyltransferase
FLAKKPJH_00631	Q8RA26^E:8.3e-65	Isoprenyl_transferase
FLAKKPJH_00632	Q3AB80^E:1.3e-51	Ribosome-recycling_factor
FLAKKPJH_00633	Q3AB79^E:3.8e-91	Uridylate_kinase
FLAKKPJH_00634	B9MKQ0^E:2.8e-68	Elongation_factor_Ts
FLAKKPJH_00635	Q2RJP3^E:3.6e-99	30S_ribosomal_protein_S2
FLAKKPJH_00638	P17211^E:1.6e-60	RNA_polymerase_sigma_factor_WhiG
FLAKKPJH_00640	P35620^E:1.6e-163	Flagellar_biosynthesis_protein_FlhA
FLAKKPJH_00641	P35538^E:1.1e-62	Flagellar_biosynthetic_protein_FlhB
FLAKKPJH_00642	P35537^E:8.6e-30	Flagellar_biosynthetic_protein_FliR
FLAKKPJH_00643	P35535^E:3.2e-16	Flagellar_biosynthetic_protein_FliQ
FLAKKPJH_00644	P35528^E:1.1e-62	Flagellar_biosynthetic_protein_FliP
FLAKKPJH_00645	P24073^E:9.1e-24	Flagellar_motor_switch_phosphatase_FliY
FLAKKPJH_00646	P23453^E:8.8e-51	Flagellar_motor_switch_protein_FliM
FLAKKPJH_00648	P46827^E:5.6e-34	Uncharacterized_24.6_kDa_protein_in_ccpA_3'region
FLAKKPJH_00649	P46826^E:1.4e-57	Uncharacterized_29.3_kDa_protein_in_ccpA_3'region
FLAKKPJH_00650	Q56326^E:1.1e-87	Flagellar_hook_protein_FlgE
FLAKKPJH_00652	P23455^E:2.3e-06	FlaA_locus_uncharacterized_protein_YlxG
FLAKKPJH_00655	P23445^E:2.3e-131	Flagellum-specific_ATP_synthase
FLAKKPJH_00657	P23448^E:3.2e-109	Flagellar_motor_switch_protein_FliG
FLAKKPJH_00658	P25798^E:4.5e-54	Flagellar_M-ring_protein
FLAKKPJH_00659	B8FTR7^E:1.8e-12	Flagellar_hook-basal_body_complex_protein_FliE
FLAKKPJH_00660	Q57466^E:6.3e-28	Flagellar_basal-body_rod_protein_FlgC
FLAKKPJH_00661	P24500^E:3.6e-13	Flagellar_basal_body_rod_protein_FlgB
FLAKKPJH_00662	Q0TPQ2^E:1.1e-72	GTP-sensing_transcriptional_pleiotropic_repressor_CodY
FLAKKPJH_00663	A4J5Z5^E:9.2e-155	ATP-dependent_protease_ATPase_subunit_HslU
FLAKKPJH_00664	A5D2W7^E:9.3e-58	ATP-dependent_protease_subunit_HslV
FLAKKPJH_00665	A5D2W6^E:1.9e-69	Tyrosine_recombinase_XerC
FLAKKPJH_00666	P39814^E:3.6e-216	DNA_topoisomerase_1
FLAKKPJH_00667	P43862^E:1.6e-47	DNA-processing_protein_A
FLAKKPJH_00668	P49939^E:7.2e-90	Spore_germination_protein_KA
FLAKKPJH_00670	O35028^E:1.2e-09	Putative_spore_germination_protein_YfkR
FLAKKPJH_00671	A9KLL7^E:1.3e-45	Ribonuclease_HII
FLAKKPJH_00673	Q9I310^E:1.3e-22	Uncharacterized_signaling_protein_PA1727
FLAKKPJH_00674	Q60CC4^E:4.5e-11	UPF0102_protein_MCA0184
FLAKKPJH_00675	P9WPR1^E:3.6e-96	Uncharacterized_protein_Rv2897c
FLAKKPJH_00676	P00953^E:2.9e-110	Tryptophan--tRNA_ligase
FLAKKPJH_00677	P13800^E:1.2e-14	Transcriptional_regulatory_protein_DegU
FLAKKPJH_00679	P54452^E:6.6e-21	Uncharacterized_protein_YqeG
FLAKKPJH_00680	P62182^E:3.8e-56	RNA_polymerase_sigma-28_factor
FLAKKPJH_00682	Q03524^E:3.4e-39	Stage_V_sporulation_protein_D
FLAKKPJH_00683	O31822^E:2.1e-88	Probable_UTP--glucose-1-phosphate_uridylyltransferase_YngB
FLAKKPJH_00684	Q8CWR6^E:3.3e-46	Alpha-monoglucosyldiacylglycerol_synthase
FLAKKPJH_00685	B1I4F5^E:1.1e-161	Glycogen_synthase
FLAKKPJH_00686	Q9FK51^E:8.7e-49	ADP-glucose_phosphorylase
FLAKKPJH_00689	Q9RC82^E:3.1e-30	Sporulation_protein_YpeB
FLAKKPJH_00690	P0A3V1^E:3.9e-28	Spore_cortex-lytic_enzyme
FLAKKPJH_00691	O34758^E:1.1e-40	Endolytic_murein_transglycosylase
FLAKKPJH_00692	Q2LR42^E:1.4e-22	Putative_pre-16S_rRNA_nuclease
FLAKKPJH_00693	P77735^E:1.1e-08	Uncharacterized_oxidoreductase_YajO
FLAKKPJH_00694	Q2RG86^E:2.7e-162	Fructose-16-bisphosphate_aldolase/phosphatase
FLAKKPJH_00695	P54493^E:2.6e-09	Rhomboid_protease_GluP
FLAKKPJH_00696	A3DBR3^E:2.4e-24	UPF0297_protein_Cthe_0151
FLAKKPJH_00697	B0TFY7^E:2.2e-253	Alanine--tRNA_ligase
FLAKKPJH_00698	A4X5V6^E:6.5e-166	Proline--tRNA_ligase
FLAKKPJH_00699	Q9CK95^E:1.2e-53	Probable_D-methionine-binding_lipoprotein_MetQ
FLAKKPJH_00700	Q9KTJ6^E:7.9e-35	Probable_D-methionine_transport_system_permease_protein_MetI
FLAKKPJH_00701	Q7WFU9^E:5.8e-52	Methionine_import_ATP-binding_protein_MetN
FLAKKPJH_00702	O81884^E:1.5e-07	L-galactose_dehydrogenase
FLAKKPJH_00703	A1WY69^E:1.5e-81	DNA_polymerase_IV
FLAKKPJH_00704	Q9I2A8^E:2.1e-139	Acetyl-CoA_acetyltransferase
FLAKKPJH_00705	Q8VPF2^E:4.1e-48	3-oxoadipate_CoA-transferase_subunit_B
FLAKKPJH_00706	O29069^E:2.3e-94	Uncharacterized_protein_AF_1199
FLAKKPJH_00707	Q06065^E:8.0e-106	Acetoacetate_metabolism_regulatory_protein_AtoC
FLAKKPJH_00708	Q06067^E:4.2e-69	Signal_transduction_histidine-protein_kinase_AtoS
FLAKKPJH_00710	P46080^E:1.3e-21	Uncharacterized_protein_all2391
FLAKKPJH_00711	Q81WP2^E:5.5e-152	DNA_translocase_FtsK
FLAKKPJH_00713	Q5WC42^E:1.2e-17	Putative_LD-transpeptidase_YkuD
FLAKKPJH_00714	C0QC99^E:8.4e-47	Undecaprenyl-diphosphatase
FLAKKPJH_00715	P54463^E:1.7e-24	Uncharacterized_protein_YqeW
FLAKKPJH_00716	Q59002^E:9.8e-71	Uncharacterized_glycosyltransferase_MJ1607
FLAKKPJH_00717	A8BQB4^E:4.5e-12	Glycogen_debranching_enzyme
FLAKKPJH_00719	Q97CW3^E:4.3e-05	tRNA_uridine_5-carboxymethylaminomethyl_modification_enzyme_MnmG
FLAKKPJH_00720	O34431^E:1.0e-178	Calcium-transporting_ATPase
FLAKKPJH_00721	P30336^E:5.0e-138	Probable_cadmium-transporting_ATPase
FLAKKPJH_00722	O31844^E:2.0e-17	HTH-type_transcriptional_repressor_CzrA
FLAKKPJH_00723	P39839^E:8.8e-72	Uncharacterized_peptidase_YuxL
FLAKKPJH_00724	Q9I3S1^E:7.1e-16	Biofilm_dispersion_protein_BdlA
FLAKKPJH_00725	O05519^E:7.6e-99	Uncharacterized_ABC_transporter_ATP-binding_protein_YdiF
FLAKKPJH_00728	Q9AGG3^E:7.3e-52	Rubrerythrin
FLAKKPJH_00734	P9WMT2^E:9.3e-53	Putative_conjugal_transfer_protein_MT3759
FLAKKPJH_00735	Q57967^E:4.5e-08	Uncharacterized_ATP-binding_protein_MJ0547
FLAKKPJH_00739	B7GGD6^E:9.8e-35	Ribosome_biogenesis_GTPase_A
FLAKKPJH_00740	O04348^E:9.4e-25	Thylakoidal_processing_peptidase_1_chloroplastic
FLAKKPJH_00741	Q3AC74^E:1.4e-43	50S_ribosomal_protein_L19
FLAKKPJH_00742	B7GGD9^E:3.4e-74	tRNA_(guanine-N(1)-)-methyltransferase
FLAKKPJH_00743	Q8R9X2^E:1.6e-19	UPF0109_protein_TTE1460
FLAKKPJH_00744	Q2RJV7^E:7.1e-25	30S_ribosomal_protein_S16
FLAKKPJH_00745	P37105^E:3.4e-127	Signal_recognition_particle_protein
FLAKKPJH_00746	Q8RDV6^E:1.6e-08	UPF0122_protein_FN1394
FLAKKPJH_00747	P51835^E:1.6e-78	Signal_recognition_particle_receptor_FtsY
FLAKKPJH_00748	B9E1H0^E:4.0e-90	Chromosome_partition_protein_Smc
FLAKKPJH_00750	B2A2N1^E:5.6e-42	Ribonuclease_3
FLAKKPJH_00751	O34340^E:2.2e-131	3-oxoacyl-[acyl-carrier-protein]_synthase_2
FLAKKPJH_00752	Q3AC56^E:2.0e-20	Acyl_carrier_protein
FLAKKPJH_00753	P51831^E:3.2e-69	3-oxoacyl-[acyl-carrier-protein]_reductase_FabG
FLAKKPJH_00754	P71019^E:6.8e-69	Malonyl_CoA-acyl_carrier_protein_transacylase
FLAKKPJH_00755	P70945^E:1.5e-43	DegV_domain-containing_protein_YitS
FLAKKPJH_00756	A8MHA8^E:8.8e-70	Phosphate_acyltransferase
FLAKKPJH_00757	O65983^E:2.6e-47	Transcription_factor_FapR
FLAKKPJH_00759	A7ZEJ3^E:4.7e-09	Lon_protease
FLAKKPJH_00760	O34765^E:9.0e-56	Sporulation_integral_membrane_protein_YlbJ
FLAKKPJH_00762	Q8R9U9^E:1.1e-51	Phosphopantetheine_adenylyltransferase
FLAKKPJH_00764	Q8RB77^E:1.0e-64	Germination_protease
FLAKKPJH_00765	P21887^E:2.5e-10	Small_acid-soluble_spore_protein_C2
FLAKKPJH_00766	Q55681^E:2.1e-128	ATP-dependent_DNA_helicase_RecG
FLAKKPJH_00767	O34751^E:2.3e-104	Uncharacterized_protein_YloV
FLAKKPJH_00768	O34318^E:4.9e-23	Uncharacterized_protein_YloU
FLAKKPJH_00769	A6TRV6^E:7.4e-15	50S_ribosomal_protein_L28
FLAKKPJH_00770	P44756^E:6.2e-56	Ribulose-phosphate_3-epimerase
FLAKKPJH_00771	Q8R9T7^E:6.5e-58	Putative_ribosome_biogenesis_GTPase_RsgA
FLAKKPJH_00773	O34779^E:1.5e-39	Protein_phosphatase_PrpC
FLAKKPJH_00774	P94464^E:1.4e-69	Ribosomal_RNA_small_subunit_methyltransferase_B
FLAKKPJH_00775	O05248^E:1.3e-40	Putative_membrane_protease_YugP
FLAKKPJH_00776	B9EB94^E:1.9e-67	Methionyl-tRNA_formyltransferase
FLAKKPJH_00777	P94461^E:2.0e-67	Primosomal_protein_N'
FLAKKPJH_00778	O35033^E:2.5e-92	Probable_coenzyme_A_biosynthesis_bifunctional_protein_CoaBC
FLAKKPJH_00779	Q2RK30^E:1.0e-06	DNA-directed_RNA_polymerase_subunit_omega
FLAKKPJH_00781	Q59005^E:3.6e-22	Uncharacterized_glycosyl_hydrolase_MJ1610
FLAKKPJH_00783	Q5JDJ7^E:1.9e-79	14-alpha-glucan_branching_enzyme_TK1436
FLAKKPJH_00784	Q99171^E:3.5e-71	Translocation-enhancing_protein_TepA
FLAKKPJH_00786	P37531^E:3.7e-16	Spore_germination_protein_YaaH
FLAKKPJH_00788	P20298^E:1.3e-10	Uncharacterized_protein_in_gap_3'region_(Fragment)
FLAKKPJH_00789	Q8R9K5^E:8.8e-158	Tryptophanase
FLAKKPJH_00791	Q9I4V0^E:6.9e-53	Nitronate_monooxygenase
FLAKKPJH_00792	Q9WZS2^E:1.8e-63	Probable_multidrug_resistance_protein_NorM
FLAKKPJH_00793	P0A3U8^E:8.6e-19	26_kDa_periplasmic_immunogenic_protein
FLAKKPJH_00794	P32437^E:2.7e-37	IMPACT_family_member_YvyE
FLAKKPJH_00795	P39839^E:4.7e-131	Uncharacterized_peptidase_YuxL
FLAKKPJH_00798	O34897^E:2.9e-50	Uncharacterized_MscS_family_protein_YkuT
FLAKKPJH_00799	P49939^E:3.8e-120	Spore_germination_protein_KA
FLAKKPJH_00801	P49941^E:2.8e-38	Spore_germination_protein_KC
FLAKKPJH_00803	O29470^E:8.7e-16	Uncharacterized_transporter_AF_0788
FLAKKPJH_00805	A4ISE8^E:2.7e-80	Diaminopimelate_epimerase
FLAKKPJH_00807	P0AA27^E:3.6e-07	Thioredoxin-1
FLAKKPJH_00808	Q2RAR6^E:4.3e-10	Cytochrome_c-type_biogenesis_ccda-like_chloroplastic_protein_1
FLAKKPJH_00809	P27675^E:1.0e-88	Glutamine_transport_ATP-binding_protein_GlnQ
FLAKKPJH_00810	O34671^E:5.2e-33	Probable_glutamine_ABC_transporter_permease_protein_GlnM
FLAKKPJH_00811	Q06758^E:1.1e-43	Probable_histidine-binding_protein
FLAKKPJH_00814	Q45538^E:1.7e-60	Protein_CotJC
FLAKKPJH_00815	Q58746^E:9.7e-29	Archaeal_glutamate_synthase_[NADPH]
FLAKKPJH_00818	F4BT36^E:5.8e-07	Hypoxanthine/guanine_phosphoribosyltransferase
FLAKKPJH_00820	P37113^E:2.6e-76	N-carbamoyl-L-amino_acid_hydrolase
FLAKKPJH_00822	P32382^E:1.2e-157	NADH_oxidase
FLAKKPJH_00823	C0ZCX0^E:2.4e-54	Pyrrolidone-carboxylate_peptidase
FLAKKPJH_00824	P40407^E:1.3e-83	Uncharacterized_protein_YbbC
FLAKKPJH_00825	P0CW17^E:2.7e-79	Trk_system_potassium_uptake_protein_TrkA_homolog_1
FLAKKPJH_00826	E1V6C5^E:3.9e-84	Trk_system_potassium_uptake_protein_TrkH
FLAKKPJH_00827	O34962^E:1.0e-146	Probable_NAD-dependent_malic_enzyme_4
FLAKKPJH_00828	P14407^E:3.0e-32	Fumarate_hydratase_class_I_anaerobic
FLAKKPJH_00829	Q58690^E:8.4e-56	Putative_L(+)-tartrate_dehydratase_subunit_alpha
FLAKKPJH_00830	P26899^E:4.9e-124	Aspartate_ammonia-lyase
FLAKKPJH_00831	Q9WYH1^E:9.1e-73	Esterase_EstD
FLAKKPJH_00832	Q58955^E:1.3e-07	Uncharacterized_MFS-type_transporter_MJ1560
FLAKKPJH_00834	O57936^E:2.3e-26	Polyribonucleotide_5'-hydroxyl-kinase_PH0197
FLAKKPJH_00836	Q9XBG0^E:3.2e-17	Phosphate-specific_transport_system_accessory_protein_PhoU_homolog
FLAKKPJH_00837	Q2RM86^E:2.7e-87	Phosphate_import_ATP-binding_protein_PstB
FLAKKPJH_00838	Q8R9I2^E:2.5e-77	Phosphate_import_ATP-binding_protein_PstB_2
FLAKKPJH_00839	P9WG10^E:7.8e-28	Phosphate_transport_system_permease_protein_PstA_1
FLAKKPJH_00840	Q98FL3^E:1.2e-35	Phosphate_transport_system_permease_protein_PstC
FLAKKPJH_00841	Q97Q31^E:1.2e-23	Phosphate-binding_protein_PstS_1
FLAKKPJH_00844	P37887^E:1.2e-73	Cysteine_synthase
FLAKKPJH_00845	O34431^E:5.1e-173	Calcium-transporting_ATPase
FLAKKPJH_00846	Q8DP63^E:1.8e-36	Peptidoglycan-N-acetylglucosamine_deacetylase
FLAKKPJH_00847	P9WP58^E:4.2e-16	Putative_mycofactocin_system_creatinine_amidohydrolase_family_protein_MftE
FLAKKPJH_00849	Q2VEQ7^E:1.2e-44	D-2-hydroxyacid_dehydrogenase
FLAKKPJH_00851	P9WP58^E:2.2e-17	Putative_mycofactocin_system_creatinine_amidohydrolase_family_protein_MftE
FLAKKPJH_00855	P44540^E:3.4e-17	Uncharacterized_HTH-type_transcriptional_regulator_HI_0143
FLAKKPJH_00856	P0AF30^E:4.6e-16	Nitrate/nitrite_response_regulator_protein_NarL
FLAKKPJH_00857	P0AD15^E:1.9e-26	Sensor_histidine_kinase_YehU
FLAKKPJH_00858	Q7T3E5^E:3.2e-34	Kynurenine--oxoglutarate_transaminase_3
FLAKKPJH_00860	P40896^E:9.8e-34	Uncharacterized_protein_YJL213W
FLAKKPJH_00868	P94211^E:1.0e-56	N-acyl-D-glutamate_deacylase
FLAKKPJH_00870	B1L765^E:6.5e-99	Glyoxylate_reductase
FLAKKPJH_00871	P83095^E:1.9e-08	Serine_beta-lactamase-like_protein_LACTB_mitochondrial
FLAKKPJH_00872	P14941^E:7.0e-163	NADP-dependent_isopropanol_dehydrogenase
FLAKKPJH_00873	O35023^E:1.7e-61	Probable_superoxide_dismutase_[Fe]
FLAKKPJH_00874	Q9WYC4^E:5.6e-150	Uncharacterized_ABC_transporter_ATP-binding_protein_TM_0288
FLAKKPJH_00875	P9WQJ0^E:6.5e-126	Uncharacterized_ABC_transporter_ATP-binding_protein_MT1311
FLAKKPJH_00878	O34798^E:1.6e-68	Peptidoglycan-N-acetylmuramic_acid_deacetylase_PdaC
FLAKKPJH_00879	Q6Q0N1^E:1.6e-50	Cytosolic_non-specific_dipeptidase
FLAKKPJH_00882	Q6VMN4^E:3.1e-98	Xylose_import_ATP-binding_protein_XylG
FLAKKPJH_00883	O83052^E:1.0e-10	Uncharacterized_protein_TP_0007
FLAKKPJH_00888	P44074^E:2.7e-36	Uncharacterized_protein_HI_0912
FLAKKPJH_00890	Q97MR4^E:3.6e-60	Recombination_protein_RecR
FLAKKPJH_00891	Q8RDI5^E:2.3e-24	Nucleoid-associated_protein_TTE0040
FLAKKPJH_00892	P09122^E:6.6e-83	DNA_polymerase_III_subunit_gamma/tau
FLAKKPJH_00895	Q99W51^E:8.8e-39	tRNA-specific_adenosine_deaminase
FLAKKPJH_00900	Q05627^E:7.4e-24	Uncharacterized_protein_Cbei_0202
FLAKKPJH_00901	P37469^E:7.2e-133	Replicative_DNA_helicase
FLAKKPJH_00902	P42425^E:4.5e-112	Lon_protease_2
FLAKKPJH_00903	A3DHN0^E:3.0e-30	50S_ribosomal_protein_L9
FLAKKPJH_00905	Q67J50^E:1.2e-27	30S_ribosomal_protein_S18
FLAKKPJH_00906	Q899R2^E:4.1e-28	Single-stranded_DNA-binding_protein
FLAKKPJH_00907	A4J9Q5^E:2.7e-20	30S_ribosomal_protein_S6
FLAKKPJH_00908	C0H3V8^E:2.0e-06	Uncharacterized_protein_YyzM
FLAKKPJH_00914	P37521^E:2.1e-34	Uncharacterized_protein_YyaC
FLAKKPJH_00915	P9WHK0^E:1.1e-35	Putative_phosphoribosyl_transferase_MT0597
FLAKKPJH_00917	P44693^E:1.1e-21	Uncharacterized_metalloprotease_HI_0409
FLAKKPJH_00918	A4J8G6^E:6.8e-84	Alanine_racemase
FLAKKPJH_00919	P26497^E:7.5e-59	Stage_0_sporulation_protein_J
FLAKKPJH_00920	P37522^E:5.2e-91	Sporulation_initiation_inhibitor_protein_Soj
FLAKKPJH_00921	Q5WAG6^E:7.8e-26	Nucleoid_occlusion_protein
FLAKKPJH_00922	Q04HG5^E:1.5e-18	Ribosomal_RNA_small_subunit_methyltransferase_G
FLAKKPJH_00923	Q3AG55^E:5.1e-161	tRNA_uridine_5-carboxymethylaminomethyl_modification_enzyme_MnmG
FLAKKPJH_00924	A5CY46^E:3.5e-90	tRNA_modification_GTPase_MnmE
FLAKKPJH_00925	Q9RCA6^E:1.2e-35	Protein_jag
FLAKKPJH_00926	Q8R6K6^E:6.7e-23	Membrane_protein_insertase_YidC
FLAKKPJH_00927	Q181T2^E:7.8e-12	Ribonuclease_P_protein_component
FLAKKPJH_00928	B7GFK8^E:3.2e-136	Chromosomal_replication_initiator_protein_DnaA
FLAKKPJH_00929	Q9L7L6^E:5.2e-31	DNA_polymerase_III_subunit_beta
FLAKKPJH_00930	B8CZN7^E:1.0e-55	DNA_replication_and_repair_protein_RecF
FLAKKPJH_00932	P94604^E:8.0e-226	DNA_gyrase_subunit_B
FLAKKPJH_00933	P94605^E:1.2e-215	DNA_gyrase_subunit_A
FLAKKPJH_00935	Q5JCZ1^E:2.2e-159	tRNA-splicing_ligase_RtcB
FLAKKPJH_00936	A1RXU2^E:6.4e-76	S-methyl-5'-thioadenosine_phosphorylase
FLAKKPJH_00937	B7IFW5^E:8.1e-95	Methylthioribose-1-phosphate_isomerase
FLAKKPJH_00942	O05650^E:9.3e-45	Pyruvate_synthase_subunit_PorC
FLAKKPJH_00943	Q56316^E:1.8e-28	Pyruvate_synthase_subunit_PorD
FLAKKPJH_00944	O05651^E:2.0e-118	Pyruvate_synthase_subunit_PorA
FLAKKPJH_00945	Q56317^E:8.7e-80	Pyruvate_synthase_subunit_PorB
FLAKKPJH_00946	Q8RB93^E:1.9e-158	Glutamate--tRNA_ligase_1
FLAKKPJH_00947	O30013^E:7.3e-33	Putative_NADH_dehydrogenase/NAD(P)H_nitroreductase_AF_0226
FLAKKPJH_00948	Q2LVL0^E:3.4e-114	Lipid_A_export_ATP-binding/permease_protein_MsbA
FLAKKPJH_00950	Q68AP4^E:1.2e-50	N-substituted_formamide_deformylase
FLAKKPJH_00951	Q9WZS2^E:4.0e-49	Probable_multidrug_resistance_protein_NorM
FLAKKPJH_00957	P24559^E:2.7e-82	Twitching_mobility_protein
FLAKKPJH_00962	P36641^E:7.4e-24	Type_4_fimbrial_assembly_protein_PilC
FLAKKPJH_00964	C6TBN2^E:4.4e-14	Probable_aldo-keto_reductase_1
FLAKKPJH_00970	Q3ATR5^E:5.5e-60	Macrolide_export_ATP-binding/permease_protein_MacB
FLAKKPJH_00971	Q57500^E:1.5e-07	Uncharacterized_protein_HI_0894
FLAKKPJH_00972	P21885^E:7.5e-60	Arginine_decarboxylase
FLAKKPJH_00973	Q67JB0^E:1.6e-43	Thymidylate_kinase
FLAKKPJH_00974	P37538^E:3.6e-25	Uncharacterized_protein_YaaQ
FLAKKPJH_00975	P09122^E:3.5e-23	DNA_polymerase_III_subunit_gamma/tau
FLAKKPJH_00976	P37541^E:3.0e-65	Stage_0_sporulation_protein_YaaT
FLAKKPJH_00977	Q9JWJ7^E:1.5e-47	Ribosomal_RNA_small_subunit_methyltransferase_I
FLAKKPJH_00978	P08874^E:8.3e-17	Transition_state_regulatory_protein_AbrB
FLAKKPJH_00979	O33925^E:1.1e-26	Methionine--tRNA_ligase
FLAKKPJH_00980	P37545^E:6.4e-47	Uncharacterized_metal-dependent_hydrolase_YabD
FLAKKPJH_00981	P37546^E:6.6e-22	Uncharacterized_protein_YabE
FLAKKPJH_00982	A0R8B4^E:1.0e-42	Ribosomal_RNA_small_subunit_methyltransferase_A
FLAKKPJH_00983	O34776^E:1.1e-16	Uncharacterized_protein_YkuK
FLAKKPJH_00984	P37466^E:1.0e-14	Protein_Veg
FLAKKPJH_00987	P94474^E:2.3e-80	Uncharacterized_protein_YeaC
FLAKKPJH_00989	Q67JC2^E:2.5e-34	4-diphosphocytidyl-2-C-methyl-D-erythritol_kinase
FLAKKPJH_00991	Q8R752^E:1.0e-116	Bifunctional_protein_GlmU
FLAKKPJH_00992	Q81VZ0^E:3.2e-103	Ribose-phosphate_pyrophosphokinase
FLAKKPJH_00993	Q2RMC2^E:1.4e-30	50S_ribosomal_protein_L25
FLAKKPJH_00994	C0QQW6^E:1.3e-41	Peptidyl-tRNA_hydrolase
FLAKKPJH_00995	P37474^E:4.0e-236	Transcription-repair-coupling_factor
FLAKKPJH_00996	P37554^E:4.8e-54	Stage_V_sporulation_protein_T
FLAKKPJH_00997	Q00758^E:1.5e-42	Stage_V_sporulation_protein_B
FLAKKPJH_00998	Q9X015^E:8.1e-58	Nucleoside_triphosphate_pyrophosphohydrolase/pyrophosphatase_MazG
FLAKKPJH_00999	P0A3H2^E:1.8e-25	DNA-binding_protein_HU
FLAKKPJH_01000	Q9KGI8^E:2.1e-15	Uncharacterized_protein_BH0073
FLAKKPJH_01004	P37558^E:2.1e-09	Spore_protein_YabP
FLAKKPJH_01005	P37560^E:4.7e-32	Uncharacterized_protein_YabR
FLAKKPJH_01008	P58341^E:5.2e-154	Copper-transporting_ATPase_1
FLAKKPJH_01009	Q7U0Y5^E:6.9e-11	Copper-sensing_transcriptional_repressor_CsoR
FLAKKPJH_01010	P0AFV3^E:8.7e-23	Uncharacterized_protein_YhiD
FLAKKPJH_01011	A5F520^E:7.2e-30	DNA_adenine_methylase
FLAKKPJH_01014	P49600^E:3.3e-19	Stage_II_sporulation_protein_E_(Fragment)
FLAKKPJH_01015	Q8R7K9^E:2.9e-79	tRNA(Ile)-lysidine_synthase
FLAKKPJH_01016	Q67JH0^E:2.4e-198	ATP-dependent_zinc_metalloprotease_FtsH_3
FLAKKPJH_01017	P54458^E:3.8e-38	Putative_methyltransferase_YqeM
FLAKKPJH_01019	O31766^E:2.0e-71	Uncharacterized_zinc_protease_YmfH
FLAKKPJH_01020	A7GQZ8^E:3.6e-97	Imidazolonepropionase
FLAKKPJH_01022	A4J0S6^E:3.0e-208	Formate--tetrahydrofolate_ligase
FLAKKPJH_01023	P53425^E:8.7e-57	Uncharacterized_aminopeptidase_ML1167
FLAKKPJH_01025	Q3A9L7^E:2.9e-78	Type_III_pantothenate_kinase
FLAKKPJH_01027	Q02E40^E:2.5e-112	Phosphomannomutase/phosphoglucomutase
FLAKKPJH_01028	P9WLR4^E:1.2e-20	Uncharacterized_protein_MT1877
FLAKKPJH_01029	P37567^E:2.1e-52	Probable_tRNA-dihydrouridine_synthase_1
FLAKKPJH_01033	A8MLU4^E:5.7e-40	Transcription_elongation_factor_GreA
FLAKKPJH_01034	Q2RM49^E:2.2e-178	Lysine--tRNA_ligase
FLAKKPJH_01039	Q3A9R2^E:2.7e-195	Elongation_factor_G
FLAKKPJH_01040	P13251^E:2.6e-28	Stage_II_sporulation_protein_D
FLAKKPJH_01041	P80880^E:7.8e-70	Thioredoxin_reductase
FLAKKPJH_01042	Q2FJB8^E:8.1e-31	Transcriptional_regulator_CtsR
FLAKKPJH_01044	Q67JN4^E:3.1e-97	Protein-arginine_kinase
FLAKKPJH_01045	Q8EU05^E:1.5e-264	Chaperone_protein_ClpB
FLAKKPJH_01046	Q48761^E:1.5e-114	DNA_repair_protein_RadA
FLAKKPJH_01049	A0R561^E:6.5e-36	RNA_polymerase-binding_transcription_factor_CarD
FLAKKPJH_01050	Q06754^E:4.1e-73	Uncharacterized_PIN_and_TRAM-domain_containing_protein_YacL
FLAKKPJH_01051	B1I0S9^E:4.6e-71	Bifunctional_enzyme_IspD/IspF
FLAKKPJH_01052	A4XHE2^E:9.8e-128	Cysteine--tRNA_ligase
FLAKKPJH_01053	Q748A9^E:7.2e-38	Flavin-dependent_thymidylate_synthase
FLAKKPJH_01054	Q06753^E:2.1e-49	Putative_TrmH_family_tRNA/rRNA_methyltransferase_YacO
FLAKKPJH_01055	P02964^E:3.2e-76	RNA_polymerase_sigma-H_factor
FLAKKPJH_01057	O05405^E:5.2e-18	Uncharacterized_protein_YrhO
FLAKKPJH_01058	P23703^E:8.8e-32	Nod_factor_export_ATP-binding_protein_I
FLAKKPJH_01063	Q8R7V2^E:1.0e-189	Elongation_factor_Tu-A
FLAKKPJH_01064	O67756^E:2.2e-15	50S_ribosomal_protein_L33
FLAKKPJH_01067	Q9KGE7^E:1.1e-55	Transcription_termination/antitermination_protein_NusG
FLAKKPJH_01068	Q2RFN5^E:4.7e-54	50S_ribosomal_protein_L11
FLAKKPJH_01069	Q3A9Q3^E:1.3e-85	50S_ribosomal_protein_L1
FLAKKPJH_01070	Q2RFN7^E:3.8e-32	50S_ribosomal_protein_L10
FLAKKPJH_01071	B0TC46^E:2.3e-28	50S_ribosomal_protein_L7/L12
FLAKKPJH_01072	O67716^E:3.1e-75	Aspartate-semialdehyde_dehydrogenase
FLAKKPJH_01073	Q04795^E:5.1e-80	Aspartokinase_1
FLAKKPJH_01074	B0THT2^E:6.1e-83	4-hydroxy-tetrahydrodipicolinate_synthase
FLAKKPJH_01075	Q67JT3^E:0.0e+00	DNA-directed_RNA_polymerase_subunit_beta
FLAKKPJH_01076	A5D5I3^E:0.0e+00	DNA-directed_RNA_polymerase_subunit_beta'
FLAKKPJH_01077	Q9V1C7^E:1.6e-16	UPF0173_metal-dependent_hydrolase_PYRAB05000
FLAKKPJH_01078	Q5LL69^E:1.6e-55	L-cysteate_sulfo-lyase
FLAKKPJH_01080	B8D0B9^E:4.2e-54	30S_ribosomal_protein_S12
FLAKKPJH_01081	Q8R7V0^E:3.9e-57	30S_ribosomal_protein_S7
FLAKKPJH_01082	Q3A9R2^E:1.2e-278	Elongation_factor_G
FLAKKPJH_01083	Q8R7V2^E:3.4e-190	Elongation_factor_Tu-A
FLAKKPJH_01084	Q67JU2^E:5.0e-40	30S_ribosomal_protein_S10
FLAKKPJH_01085	Q8R7V4^E:3.4e-69	50S_ribosomal_protein_L3
FLAKKPJH_01086	B7GJ68^E:7.0e-54	50S_ribosomal_protein_L4
FLAKKPJH_01087	Q72I06^E:3.9e-23	50S_ribosomal_protein_L23
FLAKKPJH_01088	A4XLS7^E:1.2e-109	50S_ribosomal_protein_L2
FLAKKPJH_01089	A3DJH6^E:1.1e-38	30S_ribosomal_protein_S19
FLAKKPJH_01090	Q3A9S1^E:1.7e-33	50S_ribosomal_protein_L22
FLAKKPJH_01091	Q2RFQ3^E:4.3e-78	30S_ribosomal_protein_S3
FLAKKPJH_01092	B8I7Y6^E:7.7e-58	50S_ribosomal_protein_L16
FLAKKPJH_01093	Q8R7W2^E:3.0e-17	50S_ribosomal_protein_L29
FLAKKPJH_01094	B1I1J7^E:3.1e-22	30S_ribosomal_protein_S17
FLAKKPJH_01095	B8I7Y9^E:1.3e-47	50S_ribosomal_protein_L14
FLAKKPJH_01096	P38513^E:6.8e-34	50S_ribosomal_protein_L24
FLAKKPJH_01097	B0KCL2^E:1.7e-69	50S_ribosomal_protein_L5
FLAKKPJH_01098	B9MKG7^E:4.0e-47	30S_ribosomal_protein_S8
FLAKKPJH_01099	Q3A9T1^E:9.8e-65	50S_ribosomal_protein_L6
FLAKKPJH_01100	Q9ZAE3^E:1.2e-37	50S_ribosomal_protein_L18
FLAKKPJH_01101	Q2RFR4^E:1.3e-49	30S_ribosomal_protein_S5
FLAKKPJH_01102	A4J130^E:7.9e-44	50S_ribosomal_protein_L15
FLAKKPJH_01103	P38375^E:2.4e-101	Protein_translocase_subunit_SecY
FLAKKPJH_01104	A0B9A2^E:7.5e-62	Adenylate_kinase
FLAKKPJH_01105	P69000^E:2.7e-73	Methionine_aminopeptidase
FLAKKPJH_01106	Q3A9T9^E:1.4e-25	Translation_initiation_factor_IF-1
FLAKKPJH_01107	B1I1M4^E:3.4e-48	30S_ribosomal_protein_S13
FLAKKPJH_01108	A5D5E6^E:1.9e-49	30S_ribosomal_protein_S11
FLAKKPJH_01109	Q67JX0^E:6.4e-68	30S_ribosomal_protein_S4_A
FLAKKPJH_01110	Q2RFS6^E:1.1e-106	DNA-directed_RNA_polymerase_subunit_alpha
FLAKKPJH_01111	B2A4Q1^E:1.6e-31	50S_ribosomal_protein_L17
FLAKKPJH_01112	A0PXX7^E:1.1e-97	Energy-coupling_factor_transporter_ATP-binding_protein_EcfA1
FLAKKPJH_01113	A0PXX8^E:5.1e-87	Energy-coupling_factor_transporter_ATP-binding_protein_EcfA2
FLAKKPJH_01114	D9RZP4^E:6.2e-82	Energy-coupling_factor_transporter_transmembrane_protein_EcfT
FLAKKPJH_01115	Q97EL1^E:8.6e-46	tRNA_pseudouridine_synthase_A
FLAKKPJH_01116	Q3A9V1^E:9.5e-50	50S_ribosomal_protein_L13
FLAKKPJH_01117	A4J153^E:6.5e-42	30S_ribosomal_protein_S9
FLAKKPJH_01118	P50864^E:3.0e-29	Germination-specific_N-acetylmuramoyl-L-alanine_amidase
FLAKKPJH_01119	C1FW05^E:1.5e-133	24-diaminopentanoate_dehydrogenase
FLAKKPJH_01120	C1FW06^E:3.1e-39	2-amino-4-ketopentanoate_thiolase_alpha_subunit
FLAKKPJH_01121	C1FW07^E:7.7e-226	2-amino-4-ketopentanoate_thiolase_beta_subunit
FLAKKPJH_01122	E3PY96^E:3.7e-31	D-ornithine_45-aminomutase_subunit_alpha
FLAKKPJH_01123	E3PY95^E:4.0e-285	D-ornithine_45-aminomutase_subunit_beta
FLAKKPJH_01124	Q05491^E:8.0e-71	Protein_MutL
FLAKKPJH_01125	C1FW08^E:1.2e-82	Ornithine_racemase
FLAKKPJH_01126	Q8R8N9^E:3.3e-112	Protein_TTE1956
FLAKKPJH_01127	Q58218^E:3.9e-78	Uncharacterized_protein_MJ0808
FLAKKPJH_01129	P96587^E:3.8e-05	Uncharacterized_glycosyltransferase_YdaM
FLAKKPJH_01130	Q94AX5^E:9.9e-05	GDT1-like_protein_1_chloroplastic
FLAKKPJH_01136	P46797^E:1.0e-16	Ferredoxin
FLAKKPJH_01137	E5R2Q7^E:1.3e-49	Putative_dipeptidase_MGYG_00085
FLAKKPJH_01138	O32258^E:1.6e-23	Uncharacterized_glycosylase_YvbX
FLAKKPJH_01139	Q60251^E:1.6e-19	Chemotaxis_protein_CheW
FLAKKPJH_01140	P29072^E:9.7e-113	Chemotaxis_protein_CheA
FLAKKPJH_01141	A6UNQ9^E:4.6e-21	Probable_chemoreceptor_glutamine_deamidase_CheD
FLAKKPJH_01142	P0A4H6^E:3.0e-33	Chemotaxis_protein_CheY
FLAKKPJH_01143	Q67P67^E:5.6e-83	Chemotaxis_response_regulator_protein-glutamate_methylesterase
FLAKKPJH_01144	Q9KCB8^E:1.8e-57	Chemotaxis_protein_methyltransferase
FLAKKPJH_01147	Q9KGN8^E:5.6e-187	Inosine-5'-monophosphate_dehydrogenase
FLAKKPJH_01148	Q05491^E:6.0e-42	Protein_MutL
FLAKKPJH_01151	O34719^E:2.2e-06	Uncharacterized_membrane_protein_YvlC
FLAKKPJH_01152	Q92F56^E:2.9e-48	Bifunctional_protein_TilS/HprT
FLAKKPJH_01153	Q57772^E:6.6e-107	Putative_permease_MJ0326
FLAKKPJH_01154	Q9WYS7^E:4.9e-37	N5-carboxyaminoimidazole_ribonucleotide_mutase
FLAKKPJH_01155	P00497^E:4.1e-134	Amidophosphoribosyltransferase
FLAKKPJH_01156	Q3AD62^E:9.9e-98	Phosphoribosylformylglycinamidine_cyclo-ligase
FLAKKPJH_01157	P12040^E:1.8e-37	Phosphoribosylglycinamide_formyltransferase
FLAKKPJH_01158	Q67KG3^E:1.7e-149	Bifunctional_purine_biosynthesis_protein_PurH
FLAKKPJH_01159	P21872^E:1.5e-111	Trifunctional_purine_biosynthetic_protein_adenosine-3
FLAKKPJH_01168	P37690^E:1.7e-11	Murein_hydrolase_activator_EnvC
FLAKKPJH_01169	P26937^E:2.2e-08	Stage_IV_sporulation_protein_FB
FLAKKPJH_01170	Q58376^E:5.0e-34	Uncharacterized_protein_MJ0966
FLAKKPJH_01172	P0A9J2^E:1.3e-110	Ribonuclease_G
FLAKKPJH_01173	B2A6B3^E:8.7e-27	50S_ribosomal_protein_L21
FLAKKPJH_01174	P26942^E:2.4e-06	Uncharacterized_protein_YsxB
FLAKKPJH_01175	Q8RBA7^E:1.4e-31	50S_ribosomal_protein_L27
FLAKKPJH_01176	C0QUB5^E:3.2e-96	GTPase_Obg
FLAKKPJH_01177	Q24SP2^E:1.5e-51	Probable_nicotinate-nucleotide_adenylyltransferase
FLAKKPJH_01178	Q03878^E:3.4e-15	Glycine-rich_RNA-binding_protein
FLAKKPJH_01179	P47482^E:2.6e-15	Uncharacterized_protein_MG240
FLAKKPJH_01180	P52078^E:4.7e-28	Uncharacterized_protein_SAOUHSC_00997
FLAKKPJH_01181	Q9KD89^E:9.8e-19	Ribosomal_silencing_factor_RsfS
FLAKKPJH_01184	P77788^E:1.3e-05	CTP_pyrophosphohydrolase
FLAKKPJH_01185	C0SP98^E:2.4e-106	Putative_oligopeptide_transport_ATP-binding_protein_YkfD
FLAKKPJH_01186	P24136^E:1.8e-102	Oligopeptide_transport_ATP-binding_protein_OppD
FLAKKPJH_01187	P26904^E:3.7e-88	Dipeptide_transport_system_permease_protein_DppC
FLAKKPJH_01188	P24138^E:1.8e-85	Oligopeptide_transport_system_permease_protein_OppB
FLAKKPJH_01189	P24141^E:3.4e-58	Oligopeptide-binding_protein_OppA
FLAKKPJH_01192	P42061^E:2.1e-86	Oligopeptide-binding_protein_AppA
FLAKKPJH_01193	P42062^E:9.4e-82	Oligopeptide_transport_system_permease_protein_AppB
FLAKKPJH_01194	P94312^E:5.4e-68	Dipeptide_transport_system_permease_protein_DppC
FLAKKPJH_01197	Q53193^E:5.3e-99	Probable_peptide_ABC_transporter_ATP-binding_protein_y4tR
FLAKKPJH_01198	P42065^E:1.7e-110	Oligopeptide_transport_ATP-binding_protein_AppF
FLAKKPJH_01199	C0SP99^E:2.8e-34	Putative_LD-transpeptidase_YciB
FLAKKPJH_01200	Q8R9U5^E:1.7e-42	DegV_domain-containing_protein_TTE1491
FLAKKPJH_01202	P96697^E:1.4e-40	UPF0702_transmembrane_protein_YdfS
FLAKKPJH_01203	P02968^E:8.8e-73	Flagellin
FLAKKPJH_01204	Q9LNW0^E:3.0e-11	17.8_kDa_class_I_heat_shock_protein
FLAKKPJH_01207	P15378^E:1.2e-12	Type_4_prepilin-like_proteins_leader_peptide-processing_enzyme
FLAKKPJH_01208	P06153^E:5.4e-07	Immunity_repressor_protein
FLAKKPJH_01212	Q8Z5S9^E:4.5e-71	D-cysteine_desulfhydrase
FLAKKPJH_01213	P94521^E:1.0e-121	Putative_aminopeptidase_YsdC
FLAKKPJH_01216	P94440^E:2.2e-56	Uncharacterized_ABC_transporter_ATP-binding_protein_YfiL
FLAKKPJH_01222	B2RHG5^E:1.3e-09	Minor_fimbrium_subunit_Mfa5
FLAKKPJH_01223	P54506^E:6.9e-11	Signal_peptidase_I_W
FLAKKPJH_01227	P94587^E:4.7e-06	Putative_cysteine_protease_YwpE
FLAKKPJH_01229	Q8G3D4^E:5.7e-39	Leu/Ile/Val-binding_protein_homolog_3
FLAKKPJH_01230	P0A2J2^E:8.8e-63	High-affinity_branched-chain_amino_acid_transport_system_permease_protein_LivH
FLAKKPJH_01231	P21628^E:2.0e-45	High-affinity_branched-chain_amino_acid_transport_system_permease_protein_BraE
FLAKKPJH_01232	P0A194^E:1.7e-65	High-affinity_branched-chain_amino_acid_transport_ATP-binding_protein_LivG
FLAKKPJH_01233	P21630^E:4.7e-62	High-affinity_branched-chain_amino_acid_transport_ATP-binding_protein_BraG
FLAKKPJH_01234	P83939^E:6.4e-30	Secernin-1
FLAKKPJH_01235	Q2YVH4^E:1.2e-16	Multidrug_export_protein_MepA
FLAKKPJH_01237	Q06852^E:1.0e-13	Cell_surface_glycoprotein_1
FLAKKPJH_01238	P73754^E:2.2e-100	Metalloprotease_slr0863
FLAKKPJH_01239	Q57684^E:9.4e-29	Uncharacterized_protein_MJ0231
FLAKKPJH_01243	P61422^E:5.2e-65	Thiamine_biosynthesis_bifunctional_protein_ThiED
FLAKKPJH_01244	A6M1W7^E:6.9e-89	Hydroxyethylthiazole_kinase
FLAKKPJH_01245	A6M1W6^E:7.3e-75	Thiamine-phosphate_synthase
FLAKKPJH_01246	P77475^E:6.2e-16	Fructose-1-phosphate_phosphatase_YqaB
FLAKKPJH_01247	P94211^E:1.4e-66	N-acyl-D-glutamate_deacylase
FLAKKPJH_01252	P94211^E:2.4e-66	N-acyl-D-glutamate_deacylase
FLAKKPJH_01253	O32152^E:8.3e-23	Uncharacterized_HTH-type_transcriptional_regulator_YurK
FLAKKPJH_01257	O31605^E:1.0e-97	Oligoendopeptidase_F_homolog
FLAKKPJH_01258	Q0SWK0^E:1.8e-46	Large-conductance_mechanosensitive_channel
FLAKKPJH_01259	O07522^E:6.6e-10	Uncharacterized_metallophosphoesterase_YhaO
FLAKKPJH_01261	Q58087^E:7.4e-34	Uncharacterized_protein_MJ0674
FLAKKPJH_01263	P73754^E:4.1e-99	Metalloprotease_slr0863
FLAKKPJH_01264	P57478^E:1.6e-17	Metalloprotease_TldD_homolog
FLAKKPJH_01267	Q8RBI6^E:2.8e-68	4-hydroxy-tetrahydrodipicolinate_reductase
FLAKKPJH_01268	P45077^E:1.1e-21	Metalloprotease_PmbA_homolog
FLAKKPJH_01269	P0AGG9^E:3.8e-44	Metalloprotease_TldD
FLAKKPJH_01270	P54570^E:1.8e-21	ADP-ribose_pyrophosphatase
FLAKKPJH_01271	Q58982^E:1.8e-17	Uncharacterized_protein_MJ1587
FLAKKPJH_01273	Q44297^E:4.3e-78	Opine_dehydrogenase
FLAKKPJH_01274	A3DGS7^E:9.8e-34	D-alanine--D-alanine_ligase
FLAKKPJH_01275	O32087^E:1.0e-07	Uncharacterized_membrane_protein_YuzA
FLAKKPJH_01276	P54529^E:4.2e-74	Putative_sigma_L-dependent_transcriptional_regulator_YqiR
FLAKKPJH_01277	D9R201^E:2.7e-191	Tyrosine_phenol-lyase
FLAKKPJH_01280	Q89FG1^E:9.9e-13	Coenzyme_PQQ_synthesis_protein_E
FLAKKPJH_01281	Q8R9U5^E:7.8e-40	DegV_domain-containing_protein_TTE1491
FLAKKPJH_01282	P55373^E:1.1e-51	Putative_transposase_y4bF
FLAKKPJH_01290	P54509^E:4.9e-11	Uncharacterized_ATP-dependent_helicase_YqhH
FLAKKPJH_01302	O29658^E:3.0e-09	UPF0175_protein_AF_0597
FLAKKPJH_01306	P17867^E:8.7e-72	Putative_DNA_recombinase
FLAKKPJH_01308	P54551^E:1.1e-79	Uncharacterized_protein_YqjN
FLAKKPJH_01310	Q04845^E:2.0e-24	Modification_methylase_CfrBI
FLAKKPJH_01313	P96689^E:4.2e-31	Uncharacterized_membrane_protein_YdfK
FLAKKPJH_01314	A4J7I8^E:2.7e-42	Sugar_fermentation_stimulation_protein_homolog
FLAKKPJH_01315	P0AEN0^E:1.9e-35	L-cystine-binding_protein_FliY
FLAKKPJH_01316	O34671^E:8.5e-34	Probable_glutamine_ABC_transporter_permease_protein_GlnM
FLAKKPJH_01317	P54537^E:1.3e-75	Arginine_transport_ATP-binding_protein_ArtM
FLAKKPJH_01318	Q8R9U5^E:4.8e-42	DegV_domain-containing_protein_TTE1491
FLAKKPJH_01319	P32959^E:2.3e-20	Penicillin-binding_protein_4*
FLAKKPJH_01320	Q3AA24^E:4.6e-86	tRNA-specific_2-thiouridylase_MnmA
FLAKKPJH_01321	P46320^E:2.0e-82	Probable_6-phospho-beta-glucosidase
FLAKKPJH_01322	P02921^E:1.5e-21	Melibiose_carrier_protein
FLAKKPJH_01323	Q6F4N1^E:2.4e-45	Diacetylchitobiose_deacetylase
FLAKKPJH_01324	P46320^E:4.5e-106	Probable_6-phospho-beta-glucosidase
FLAKKPJH_01326	Q9KWS8^E:1.2e-21	Protein_GrpE
FLAKKPJH_01327	Q8DI58^E:1.2e-221	Chaperone_protein_dnaK2
FLAKKPJH_01329	Q9V225^E:9.6e-71	Putative_GTPase_PYRAB02490
FLAKKPJH_01330	P27253^E:2.8e-27	Methylmalonyl-CoA_mutase
FLAKKPJH_01331	Q9ZAA6^E:3.7e-122	Glutaconyl-CoA_decarboxylase_subunit_beta
FLAKKPJH_01334	Q8GBW6^E:1.0e-170	Methylmalonyl-CoA_carboxyltransferase_12S_subunit
FLAKKPJH_01335	B2A618^E:4.3e-43	Redox-sensing_transcriptional_repressor_Rex
FLAKKPJH_01337	B5E6J9^E:1.6e-44	CCA-adding_enzyme
FLAKKPJH_01338	Q9ABX9^E:1.8e-18	Uncharacterized_signaling_protein_CC_0091
FLAKKPJH_01339	Q899D2^E:1.6e-36	Prolipoprotein_diacylglyceryl_transferase
FLAKKPJH_01341	O34979^E:3.3e-71	Uncharacterized_ABC_transporter_ATP-binding_protein_YvrO
FLAKKPJH_01344	P42100^E:1.1e-66	Glycerate_kinase
FLAKKPJH_01345	Q6Q886^E:1.9e-35	Dipeptidase_sirJ
FLAKKPJH_01348	B2JG59^E:1.9e-08	Nucleoid-associated_protein_Bphy_0952
FLAKKPJH_01350	P50865^E:4.6e-37	Probable_polysaccharide_deacetylase_PdaB
FLAKKPJH_01351	P41888^E:7.4e-10	Thiamine_pyrophosphokinase
FLAKKPJH_01352	P50735^E:1.3e-110	Cryptic_catabolic_NAD-specific_glutamate_dehydrogenase_GudB
FLAKKPJH_01356	P23171^E:5.9e-17	Uncharacterized_glutaredoxin-like_8.6_kDa_protein_in_rubredoxin_operon
FLAKKPJH_01360	P77851^E:4.8e-82	3-hydroxybutyryl-CoA_dehydrogenase
FLAKKPJH_01361	P43969^E:2.9e-20	Putative_permease_PerM_homolog
FLAKKPJH_01364	P45262^E:8.1e-101	Replication-associated_recombination_protein_A
FLAKKPJH_01365	O07051^E:3.1e-91	L-allo-threonine_aldolase
FLAKKPJH_01366	P0AGG6^E:2.5e-11	Thioredoxin-2
FLAKKPJH_01367	Q3ABL6^E:1.8e-52	Dephospho-CoA_kinase
FLAKKPJH_01368	Q59156^E:7.1e-204	DNA_polymerase_I
FLAKKPJH_01370	Q06198^E:7.2e-27	RNA_polymerase_sigma-H_factor
FLAKKPJH_01371	Q3AA17^E:6.4e-196	Aspartate--tRNA(Asp/Asn)_ligase
FLAKKPJH_01372	B8CXE6^E:3.2e-130	Histidine--tRNA_ligase
FLAKKPJH_01373	O67893^E:3.1e-36	Uncharacterized_protein_aq_2135
FLAKKPJH_01374	B1L7X6^E:2.2e-49	D-aminoacyl-tRNA_deacylase
FLAKKPJH_01375	O54408^E:7.4e-204	GTP_pyrophosphokinase
FLAKKPJH_01376	B9K8V0^E:3.7e-51	Adenine_phosphoribosyltransferase
FLAKKPJH_01377	O32044^E:2.3e-69	Single-stranded-DNA-specific_exonuclease_RecJ
FLAKKPJH_01380	P39839^E:1.2e-110	Uncharacterized_peptidase_YuxL
FLAKKPJH_01381	P57415^E:3.2e-31	Putative_lipid_II_flippase_MurJ
FLAKKPJH_01382	Q2RSB2^E:8.2e-80	NAD(P)_transhydrogenase_subunit_alpha_part_1
FLAKKPJH_01383	Q2RSB3^E:2.0e-13	NAD(P)_transhydrogenase_subunit_alpha_part_2
FLAKKPJH_01384	P0AB69^E:1.8e-79	NAD(P)_transhydrogenase_subunit_beta
FLAKKPJH_01385	O31707^E:8.2e-124	Uncharacterized_ABC_transporter_ATP-binding_protein_YknU
FLAKKPJH_01386	O31708^E:7.6e-138	Uncharacterized_ABC_transporter_ATP-binding_protein_YknV
FLAKKPJH_01387	Q94BX4^E:5.2e-20	Phosphatidylinositol_N-acetylglucosaminyltransferase_subunit_A
FLAKKPJH_01391	Q3SQJ9^E:4.6e-06	Xanthine_phosphoribosyltransferase
FLAKKPJH_01393	P52046^E:4.7e-55	Short-chain-enoyl-CoA_hydratase
FLAKKPJH_01394	Q9Y8Q3^E:9.8e-15	Uncharacterized_protein_APE_2580
FLAKKPJH_01396	O34799^E:3.3e-28	Putative_lipid_kinase_YtlR
FLAKKPJH_01397	O27397^E:1.8e-29	Probable_N-glycosylase/DNA_lyase
FLAKKPJH_01399	P06621^E:3.8e-42	Carboxypeptidase_G2
FLAKKPJH_01402	Q9KCE0^E:1.6e-31	Spore_cortex-lytic_enzyme
FLAKKPJH_01403	Q9X1T8^E:2.6e-36	Probable_transcription_repressor_NiaR
FLAKKPJH_01404	A1TG08^E:8.1e-15	Uncharacterized_tRNA/rRNA_methyltransferase_Mvan_5337
FLAKKPJH_01405	Q46508^E:1.2e-186	NADP-reducing_hydrogenase_subunit_HndC
FLAKKPJH_01406	Q46507^E:3.9e-158	NADP-reducing_hydrogenase_subunit_HndC
FLAKKPJH_01409	Q9I0J8^E:2.6e-25	NADH-quinone_oxidoreductase_subunit_E
FLAKKPJH_01415	Q80V42^E:2.2e-14	Carboxypeptidase_M
FLAKKPJH_01416	Q0AY75^E:9.1e-69	UDP-N-acetylenolpyruvoylglucosamine_reductase
FLAKKPJH_01417	A5CZ96^E:3.4e-152	Aspartyl/glutamyl-tRNA(Asn/Gln)_amidotransferase_subunit_B
FLAKKPJH_01418	Q67KJ2^E:1.1e-142	Glutamyl-tRNA(Gln)_amidotransferase_subunit_A
FLAKKPJH_01419	A3PI89^E:4.5e-08	Aspartyl/glutamyl-tRNA(Asn/Gln)_amidotransferase_subunit_C
FLAKKPJH_01420	B0TDL0^E:3.1e-199	DNA_ligase
FLAKKPJH_01421	P56255^E:9.2e-153	ATP-dependent_DNA_helicase_PcrA
FLAKKPJH_01422	Q8SSK1^E:1.5e-79	Probable_DNA_repair_helicase_RAD25_homolog
FLAKKPJH_01425	P44468^E:7.4e-47	Rod_shape-determining_protein_RodA
FLAKKPJH_01426	Q3AF72^E:4.3e-13	Cell_division_topological_specificity_factor
FLAKKPJH_01427	Q01464^E:2.8e-84	Septum_site-determining_protein_MinD
FLAKKPJH_01428	B0TBY2^E:1.1e-31	Probable_septum_site-determining_protein_MinC
FLAKKPJH_01429	P0AD67^E:8.1e-82	Penicillin-binding_protein_2
FLAKKPJH_01431	Q8Y6Y4^E:1.2e-18	Cell_shape-determining_protein_MreC
FLAKKPJH_01432	Q01465^E:1.9e-112	Rod_shape-determining_protein_MreB
FLAKKPJH_01433	Q2RL23^E:4.1e-49	UPF0758_protein_Moth_0536
FLAKKPJH_01434	Q2RL24^E:2.2e-44	Maf-like_protein_Moth_0535
FLAKKPJH_01436	O83774^E:1.1e-51	FAD:protein_FMN_transferase
FLAKKPJH_01437	P0CZ14^E:2.3e-17	Electron_transport_complex_subunit_RnfB
FLAKKPJH_01438	Q3A7W6^E:8.3e-49	Electron_transport_complex_subunit_A
FLAKKPJH_01439	Q9CNP5^E:3.0e-36	Electron_transport_complex_subunit_E
FLAKKPJH_01440	Q2SKU7^E:2.0e-47	Electron_transport_complex_subunit_D
FLAKKPJH_01441	Q52716^E:4.2e-80	Electron_transport_complex_subunit_RnfC
FLAKKPJH_01442	P28615^E:1.6e-71	RNA_polymerase_sigma-54_factor
FLAKKPJH_01445	P44675^E:1.2e-14	Putative_HTH-type_transcriptional_regulator_HI_0379
FLAKKPJH_01446	P57795^E:4.0e-135	Cysteine_desulfurase_IscS
FLAKKPJH_01447	P0DMG1^E:2.4e-39	Iron-sulfur_cluster_assembly_scaffold_protein_IscU_1
FLAKKPJH_01448	O32041^E:5.6e-21	Putative_N-acetylmuramoyl-L-alanine_amidase_YrvJ
FLAKKPJH_01449	P55742^E:7.8e-100	Putative_aminopeptidase
FLAKKPJH_01450	Q57975^E:1.0e-70	Putative_aminopeptidase_MJ0555
FLAKKPJH_01451	Q57975^E:5.9e-61	Putative_aminopeptidase_MJ0555
FLAKKPJH_01453	Q67K94^E:4.3e-93	tRNA_N6-adenosine_threonylcarbamoyltransferase
FLAKKPJH_01454	Q7UIA4^E:2.9e-56	Orotidine_5'-phosphate_decarboxylase
FLAKKPJH_01455	O05517^E:2.6e-35	Putative_ribosomal-protein-alanine_acetyltransferase
FLAKKPJH_01456	Q87RD1^E:4.4e-13	tRNA_threonylcarbamoyladenosine_biosynthesis_protein_TsaB
FLAKKPJH_01457	O52749^E:1.3e-16	tRNA_threonylcarbamoyladenosine_biosynthesis_protein_TsaE
FLAKKPJH_01458	P30314^E:2.8e-14	DNA_polymerase
FLAKKPJH_01461	Q05491^E:6.0e-37	Protein_MutL
FLAKKPJH_01464	Q05491^E:7.3e-38	Protein_MutL
FLAKKPJH_01466	A0MTQ2^E:1.6e-64	Beta-peptidyl_aminopeptidase_BapA
FLAKKPJH_01467	Q9CE00^E:9.1e-34	Putative_glutamine_amidotransferase-like_protein_YvdE
FLAKKPJH_01468	P96622^E:3.7e-36	Endoribonuclease_EndoA
FLAKKPJH_01470	Q2RGI2^E:9.0e-80	Bifunctional_NAD(P)H-hydrate_repair_enzyme_Nnr
FLAKKPJH_01471	Q7NE72^E:1.4e-19	Holo-[acyl-carrier-protein]_synthase
FLAKKPJH_01472	P0DD24^E:1.6e-18	Probable_dipeptidase_A
FLAKKPJH_01473	B1I1Y5^E:2.2e-108	Phosphoglucosamine_mutase
FLAKKPJH_01475	Q45589^E:1.2e-50	Cyclic_di-AMP_synthase_CdaA
FLAKKPJH_01476	Q57927^E:3.2e-37	Uncharacterized_protein_MJ0504
FLAKKPJH_01478	B1I0X4^E:1.3e-85	Nucleotide-binding_protein_Daud_0300
FLAKKPJH_01479	O52750^E:9.1e-85	Putative_gluconeogenesis_factor
FLAKKPJH_01480	A0PYB7^E:6.6e-39	Putative_sporulation_transcription_regulator_WhiA
FLAKKPJH_01484	Q67T37^E:1.5e-152	UvrABC_system_protein_C
FLAKKPJH_01485	Q9K6Y0^E:0.0e+00	UvrABC_system_protein_A
FLAKKPJH_01486	Q8R8M4^E:1.8e-268	UvrABC_system_protein_B
FLAKKPJH_01488	Q99U67^E:6.4e-58	Probable_CtpA-like_serine_protease
FLAKKPJH_01489	P44693^E:9.0e-23	Uncharacterized_metalloprotease_HI_0409
FLAKKPJH_01490	O34876^E:1.9e-33	Cell_division_protein_FtsX
FLAKKPJH_01491	O34814^E:5.4e-68	Cell_division_ATP-binding_protein_FtsE
FLAKKPJH_01492	Q58092^E:1.7e-78	Putative_transketolase_C-terminal_section
FLAKKPJH_01493	Q58094^E:3.3e-83	Putative_transketolase_N-terminal_section
FLAKKPJH_01494	Q7MYM6^E:8.1e-31	UDP-N-acetyl-D-mannosaminuronic_acid_transferase
FLAKKPJH_01497	Q0TNE1^E:3.4e-103	Peptide_chain_release_factor_2
FLAKKPJH_01498	Q2RLX5^E:8.8e-303	Protein_translocase_subunit_SecA
FLAKKPJH_01500	O67821^E:2.0e-36	Uncharacterized_protein_aq_2027
FLAKKPJH_01503	Q5XAQ7^E:1.5e-33	Ribosome_hibernation_promotion_factor
FLAKKPJH_01504	P62169^E:6.7e-22	Cold_shock-like_protein_CspC
FLAKKPJH_01507	Q9K3C5^E:7.3e-24	B-type_flagellar_hook-associated_protein_2
FLAKKPJH_01508	A1SER2^E:1.6e-09	Carbon_storage_regulator_homolog
FLAKKPJH_01509	A6TL87^E:3.2e-24	Flagellar_assembly_factor_FliW
FLAKKPJH_01510	P96501^E:3.1e-25	Flagellar_hook-associated_protein_3
FLAKKPJH_01511	P39810^E:1.1e-35	Flagellar_hook-associated_protein_1
FLAKKPJH_01515	P31773^E:2.0e-15	Competence_protein_F
FLAKKPJH_01517	B9MQ10^E:3.9e-154	S-adenosylmethionine_synthase
FLAKKPJH_01518	A7NN83^E:1.1e-30	3-hydroxyacyl-[acyl-carrier-protein]_dehydratase_FabZ
FLAKKPJH_01520	O51715^E:8.8e-59	Flagellar_basal-body_rod_protein_FlgG
FLAKKPJH_01521	Q52946^E:5.6e-18	Flagellar_basal-body_rod_protein_FlgG
FLAKKPJH_01522	P39751^E:2.0e-95	MreB-like_protein
FLAKKPJH_01523	P15281^E:4.1e-21	Stage_III_sporulation_protein_D
FLAKKPJH_01525	P13251^E:1.4e-37	Stage_II_sporulation_protein_D
FLAKKPJH_01526	Q71WQ2^E:6.1e-129	UDP-N-acetylglucosamine_1-carboxyvinyltransferase_1
FLAKKPJH_01527	A0PZC8^E:4.2e-44	V-type_ATP_synthase_subunit_D
FLAKKPJH_01528	B0K5I9^E:1.9e-192	V-type_ATP_synthase_beta_chain
FLAKKPJH_01529	Q896K4^E:1.6e-225	V-type_ATP_synthase_alpha_chain_1
FLAKKPJH_01530	B0S2A3^E:2.6e-12	V-type_ATP_synthase_subunit_F
FLAKKPJH_01531	Q57672^E:8.9e-17	V-type_ATP_synthase_subunit_C
FLAKKPJH_01532	B0K5J3^E:8.5e-20	V-type_proton_ATPase_subunit_E
FLAKKPJH_01533	P43457^E:5.9e-28	V-type_sodium_ATPase_subunit_K
FLAKKPJH_01534	Q57675^E:3.5e-51	V-type_ATP_synthase_subunit_I
FLAKKPJH_01536	P45360^E:2.3e-106	Putative_UDP-N-acetylglucosamine_2-epimerase
FLAKKPJH_01537	O34753^E:6.8e-54	Probable_undecaprenyl-phosphate_N-acetylglucosaminyl_1-phosphate_transferase
FLAKKPJH_01538	P32393^E:1.1e-28	ComE_operon_protein_2
FLAKKPJH_01539	Q67TD0^E:3.3e-50	UPF0340_protein_STH78
FLAKKPJH_01540	P39156^E:4.8e-41	Putative_sugar_phosphate_isomerase_YwlF
FLAKKPJH_01542	P39153^E:9.7e-71	Threonylcarbamoyl-AMP_synthase
FLAKKPJH_01543	Q97F67^E:2.4e-32	Release_factor_glutamine_methyltransferase
FLAKKPJH_01544	Q3A928^E:6.4e-119	Peptide_chain_release_factor_1
FLAKKPJH_01545	P54515^E:1.2e-24	Uncharacterized_protein_YqhQ
FLAKKPJH_01546	A0LIZ7^E:7.5e-23	50S_ribosomal_protein_L31
FLAKKPJH_01548	Q9WZR1^E:3.5e-08	Probable_histidinol-phosphatase
FLAKKPJH_01549	Q03222^E:1.5e-153	Transcription_termination_factor_Rho
FLAKKPJH_01550	Q8R8S6^E:3.8e-71	Probable_transaldolase
FLAKKPJH_01551	Q8RHX2^E:1.8e-81	3-keto-5-aminohexanoate_cleavage_enzyme
FLAKKPJH_01552	E3PRK1^E:5.7e-33	3-aminobutyryl-CoA_ammonia_lyase
FLAKKPJH_01553	O34666^E:3.8e-55	Carboxy-terminal_processing_protease_CtpA
FLAKKPJH_01554	P72186^E:4.6e-47	Pyrolysin
FLAKKPJH_01555	P22258^E:5.6e-11	Cell_surface_protein
FLAKKPJH_01557	P06546^E:2.7e-27	Middle_cell_wall_protein
FLAKKPJH_01558	P58293^E:1.9e-46	Uncharacterized_isomerase_CA_C3446
FLAKKPJH_01559	Q3AFT7^E:1.8e-194	CTP_synthase
FLAKKPJH_01561	Q8RHX8^E:2.3e-64	L-beta-lysine_56-aminomutase_beta_subunit
FLAKKPJH_01562	E3PRJ5^E:3.3e-145	D-lysine_56-aminomutase_alpha_subunit
FLAKKPJH_01563	B9MK78^E:1.2e-23	Endonuclease_MutS2
FLAKKPJH_01565	Q9XBQ8^E:4.1e-147	L-lysine_23-aminomutase
FLAKKPJH_01566	E3PRJ9^E:1.4e-102	L-erythro-35-diaminohexanoate_dehydrogenase
FLAKKPJH_01567	P38022^E:3.5e-98	Arginine_utilization_regulatory_protein_RocR
FLAKKPJH_01569	B0TI89^E:1.3e-150	Arginine--tRNA_ligase
FLAKKPJH_01570	Q81JT1^E:1.2e-72	Agmatinase
FLAKKPJH_01571	B0K9I5^E:6.0e-77	Polyamine_aminopropyltransferase
FLAKKPJH_01572	P70997^E:1.1e-102	Penicillin-binding_protein_2D
FLAKKPJH_01573	Q9R9I1^E:7.8e-57	Serine_protease_Do-like_HtrB
FLAKKPJH_01574	Q899K4^E:5.9e-129	UDP-N-acetylglucosamine_1-carboxyvinyltransferase_1
FLAKKPJH_01575	P0AFT0^E:4.1e-20	Murein_DD-endopeptidase_MepM
FLAKKPJH_01576	P44693^E:1.7e-22	Uncharacterized_metalloprotease_HI_0409
FLAKKPJH_01579	Q8L725^E:4.6e-27	Metal_tolerance_protein_C1
FLAKKPJH_01581	P15026^E:3.1e-54	Insertion_sequence_IS21_putative_ATP-binding_protein
FLAKKPJH_01582	Q45618^E:1.5e-46	Putative_transposase_for_insertion_sequence_element_IS5376
FLAKKPJH_01587	P25550^E:1.7e-12	Anaerobic_sulfatase-maturating_enzyme_homolog_AslB
FLAKKPJH_01589	Q68W42^E:3.6e-20	Putative_export_ATP-binding/permease_protein_RT0691
FLAKKPJH_01590	P50360^E:4.4e-12	Uncharacterized_protein_y4hP
FLAKKPJH_01591	P15026^E:3.1e-54	Insertion_sequence_IS21_putative_ATP-binding_protein
FLAKKPJH_01598	A5D446^E:2.3e-60	Trigger_factor
FLAKKPJH_01599	Q0AWF0^E:3.1e-75	ATP-dependent_Clp_protease_proteolytic_subunit
FLAKKPJH_01600	Q67SJ9^E:2.0e-182	ATP-dependent_Clp_protease_ATP-binding_subunit_ClpX
FLAKKPJH_01601	P36772^E:4.6e-263	Lon_protease
FLAKKPJH_01603	Q06903^E:2.3e-133	Prolyl_endopeptidase
FLAKKPJH_01604	Q8R821^E:3.8e-31	Putative_pyrophosphatase_PpaX
FLAKKPJH_01608	Q9X0Z6^E:2.2e-75	[FeFe]_hydrogenase_maturase_subunit_HydE
FLAKKPJH_01609	Q46E78^E:7.7e-17	3-methylornithine_synthase
FLAKKPJH_01610	C5CIV1^E:1.9e-14	GTPase_Der
FLAKKPJH_01613	P9WGC0^E:3.1e-19	Uncharacterized_protein_MT1380
FLAKKPJH_01614	Q9P6I2^E:1.0e-57	Cys-Gly_metallodipeptidase_dug1
FLAKKPJH_01615	A7ZRV6^E:9.9e-93	Putrescine_aminotransferase
FLAKKPJH_01616	P9WLH4^E:1.4e-21	Uncharacterized_protein_MT2287
FLAKKPJH_01617	P55140^E:2.0e-15	UPF0603_protein_YgcG
FLAKKPJH_01618	Q58971^E:2.4e-21	Protein_LemA
FLAKKPJH_01620	P44832^E:3.1e-13	Uncharacterized_protein_HI_0703
FLAKKPJH_01626	Q9K0V3^E:3.3e-11	N-acetylmuramoyl-L-alanine_amidase_AmiC
FLAKKPJH_01627	Q9K9K5^E:4.6e-123	Arginine_decarboxylase
FLAKKPJH_01629	O24133^E:3.3e-15	Magnesium-chelatase_subunit_ChlD_chloroplastic
FLAKKPJH_01631	P72349^E:2.5e-92	D-aminoacylase
FLAKKPJH_01633	O57734^E:1.7e-41	Alanyl-tRNA_editing_protein_AlaX-L
FLAKKPJH_01634	Q9WZS2^E:4.7e-56	Probable_multidrug_resistance_protein_NorM
FLAKKPJH_01636	Q45585^E:1.4e-28	ECF_RNA_polymerase_sigma_factor_SigW
FLAKKPJH_01641	Q93AM0^E:4.8e-36	R-phenyllactate_dehydratase_activator
FLAKKPJH_01642	O07522^E:2.1e-16	Uncharacterized_metallophosphoesterase_YhaO
FLAKKPJH_01643	O08455^E:1.2e-10	Uncharacterized_protein_YhaN
FLAKKPJH_01644	Q24R48^E:4.4e-46	Putative_3-methyladenine_DNA_glycosylase
FLAKKPJH_01646	Q1EMV2^E:4.7e-22	Fluoroacetyl-CoA_thioesterase
FLAKKPJH_01647	B8CWK6^E:6.0e-50	Transcriptional_repressor_NrdR
FLAKKPJH_01648	Q9HI70^E:1.3e-178	Vitamin_B12-dependent_ribonucleoside-diphosphate_reductase
FLAKKPJH_01649	Q0P5I5^E:2.2e-61	4-hydroxy-2-oxoglutarate_aldolase_mitochondrial
FLAKKPJH_01650	O32148^E:2.1e-86	Purine_catabolism_protein_PucG
FLAKKPJH_01651	P76257^E:8.7e-82	Probable_ATP-dependent_helicase_YoaA
FLAKKPJH_01653	A3DC28^E:2.6e-29	RNA_polymerase_sigma_factor_SigI2
FLAKKPJH_01655	Q2LVL0^E:6.1e-127	Lipid_A_export_ATP-binding/permease_protein_MsbA
FLAKKPJH_01656	O31708^E:6.2e-130	Uncharacterized_ABC_transporter_ATP-binding_protein_YknV
FLAKKPJH_01658	Q67QM7^E:1.7e-103	UDP-N-acetylmuramoylalanine--D-glutamate_ligase
FLAKKPJH_01659	F4JCQ3^E:1.0e-24	Putative_DNA_glycosylase_At3g47830
FLAKKPJH_01660	Q9XDH5^E:5.8e-248	DNA_polymerase_III_subunit_alpha
FLAKKPJH_01662	Q5WEF6^E:1.2e-91	ATP-dependent_6-phosphofructokinase
FLAKKPJH_01663	Q02499^E:1.1e-153	Pyruvate_kinase
FLAKKPJH_01664	Q8Z3E5^E:3.5e-85	Oxaloacetate_decarboxylase_beta_chain_2
FLAKKPJH_01672	Q06848^E:7.7e-08	Cellulosome-anchoring_protein
FLAKKPJH_01674	Q5HK32^E:2.5e-11	Methicillin_resistance_mecR1_protein
FLAKKPJH_01677	Q9SV04^E:1.9e-06	Serine_carboxypeptidase-like_36
FLAKKPJH_01681	D4GQN6^E:1.0e-29	CRISPR-associated_protein_Cas7
FLAKKPJH_01683	D4GQN8^E:8.3e-33	CRISPR-associated_nuclease/helicase_Cas3
FLAKKPJH_01684	D4GQN9^E:7.9e-25	CRISPR-associated_exonuclease_Cas4
FLAKKPJH_01685	B5YL10^E:3.5e-108	CRISPR-associated_endonuclease_Cas1_2
FLAKKPJH_01686	B8DZH3^E:5.6e-21	CRISPR-associated_endoribonuclease_Cas2
FLAKKPJH_01689	Q8U1S6^E:2.7e-18	CRISPR_system_Cmr_subunit_Cmr2
FLAKKPJH_01692	Q8U1S9^E:4.2e-41	CRISPR_system_Cmr_endoribonuclease_Cmr4
FLAKKPJH_01693	Q53W05^E:9.2e-17	CRISPR_system_Cmr_subunit_Cmr5
FLAKKPJH_01694	Q8U1T1^E:5.5e-21	CRISPR_system_Cmr_subunit_Cmr6
FLAKKPJH_01706	P77698^E:3.0e-51	Uncharacterized_protein_YbcK
FLAKKPJH_01711	P54308^E:9.5e-90	Terminase_large_subunit_gp2
FLAKKPJH_01712	P39785^E:1.8e-07	PBSX_phage_terminase_small_subunit
FLAKKPJH_01721	P37968^E:3.9e-23	Stage_II_sporulation_protein_P
FLAKKPJH_01727	Q3AF87^E:1.8e-290	Valine--tRNA_ligase
FLAKKPJH_01729	Q05865^E:7.7e-73	Folylpolyglutamate_synthase
FLAKKPJH_01733	C5C483^E:3.3e-13	30S_ribosomal_protein_S20
FLAKKPJH_01735	O34611^E:4.9e-22	Uncharacterized_protein_YoaR
FLAKKPJH_01737	A1U0A9^E:2.2e-61	Macrolide_export_ATP-binding/permease_protein_MacB
FLAKKPJH_01739	O32175^E:5.8e-29	Uncharacterized_protein_YusI
FLAKKPJH_01740	P22759^E:1.4e-27	Bacterioferritin
FLAKKPJH_01741	Q2RL13^E:6.1e-219	60_kDa_chaperonin_1
FLAKKPJH_01742	B7GFR5^E:2.7e-32	10_kDa_chaperonin
FLAKKPJH_01743	P39694^E:2.4e-22	ComE_operon_protein_1
FLAKKPJH_01744	Q2RKZ1^E:1.0e-308	Leucine--tRNA_ligase
FLAKKPJH_01745	Q96SM3^E:1.9e-08	Probable_carboxypeptidase_X1
FLAKKPJH_01746	Q8S948^E:1.5e-37	Solanesyl_diphosphate_synthase_1
FLAKKPJH_01747	O34707^E:1.6e-26	Tetraprenyl-beta-curcumene_synthase
FLAKKPJH_01748	A8MB76^E:4.3e-55	ATP-dependent_DNA_helicase_Hel308
FLAKKPJH_01754	C6CRV0^E:8.4e-80	Endo-14-beta-xylanase_A
FLAKKPJH_01759	Q5HN74^E:4.1e-22	Peroxide-responsive_repressor_PerR
FLAKKPJH_01760	O29969^E:1.7e-16	Peroxiredoxin
