# Supplementary material for: Integrating metagenomic binning with flux balance analysis to unravel syntrophies in anaerobic CO2 methanation
Source: Microbiome. 2022 Aug 3;10:117. doi: 10.1186/s40168-022-01311-1 (PMC9347119; doi:10.1186/s40168-022-01311-1)
Supplement: Supplementary file 9 — Additional file 8: Dataset S7. Operons predicted by Operon Mapper in MAGs. Results are available at 10.6084/m9.figshare.16691878. [file 40168_2022_1311_MOESM8_ESM.zip › list_of_operons_bin_7_unicycler]

Operon	IdGene	Type	COGgene	PosLeft	postRight	Strand	Function
1
	FLAKKPJH_00001	CDS	COG1420	14	586	+	[K] Transcriptional regulator of heat shock gene
	FLAKKPJH_00002	CDS	COG0484	839	2026	+	[O] DnaJ-class molecular chaperone with C-terminal Zn
2
	FLAKKPJH_00003	CDS	COG1385	2229	2918	+	[S] Uncharacterized protein conserved in bacteria 
3
	FLAKKPJH_00004	CDS	COG0726	3273	3977	+	[G] Predicted xylanase/chitin deacetylase   
4
	FLAKKPJH_00005	CDS	COG0621	4366	5739	+	[J] 2-methylthioadenine synthetase    
	FLAKKPJH_00006	CDS	COG1181	5772	7073	+	[M] D-alanine-D-alanine ligase and related ATP-grasp enzymes
5
	FLAKKPJH_00007	CDS	COG0828	7781	7969	+	[J] Ribosomal protein S21   
6
	FLAKKPJH_00008	CDS	ROG0112	8519	8791	+	NA
7
	FLAKKPJH_00009	CDS	ROG0075	9129	10301	+	NA
	FLAKKPJH_00010	CDS	COG1702	10302	11327	+	[T] Phosphate starvation-inducible protein PhoH, predicted ATPase
	FLAKKPJH_00011	CDS	COG1480	11281	13485	+	[R] Predicted membrane-associated HD superfamily hydrolase 
	FLAKKPJH_00012	CDS	COG0319	13466	13987	+	[R] Predicted metal-dependent hydrolase   
	FLAKKPJH_00013	CDS	COG0818	13945	14592	+	[M] Diacylglycerol kinase    
	FLAKKPJH_00014	CDS	COG1381	14593	15396	+	[L] Recombinational DNA repair protein (RecF pathway)
	FLAKKPJH_00015	CDS	ROG0383	15421	15816	+	NA
8
	FLAKKPJH_00016	CDS	COG0752	15929	16795	+	[J] Glycyl-tRNA synthetase, alpha subunit  
	FLAKKPJH_00017	CDS	COG0751	16792	18963	+	[J] Glycyl-tRNA synthetase, beta subunit  
9
	FLAKKPJH_00018	CDS	COG1806	19112	19927	+	[S] Uncharacterized protein conserved in bacteria 
	FLAKKPJH_00019	CDS	COG0574	19929	22580	+	[G] Phosphoenolpyruvate synthase/pyruvate phosphate dikinase  
10
	FLAKKPJH_00020	CDS	COG0358	22788	24686	+	[L] DNA primase (bacterial type)  
	FLAKKPJH_00021	CDS	COG0568	24683	25927	+	[K] DNA-directed RNA polymerase, sigma subunit (sigma70/sigma32)
11
	FLAKKPJH_00022	CDS	COG2059	26059	26751	+	[P] Chromate transport protein ChrA  
	FLAKKPJH_00023	CDS	COG2059	26868	27323	+	[P] Chromate transport protein ChrA  
12
	FLAKKPJH_00024	CDS	COG1387	27435	28199	+	[ER] Histidinol phosphatase and related hydrolases of
13
	FLAKKPJH_00025	CDS	COG1925	28606	28875	+	[G] Phosphotransferase system, HPr-related proteins  
	FLAKKPJH_00026	CDS	COG1080	28895	30625	+	[G] Phosphoenolpyruvate-protein kinase (PTS system EI component
	FLAKKPJH_00027	CDS	COG0057	30722	31729	+	[G] Glyceraldehyde-3-phosphate dehydrogenase/erythrose-4-phosphate dehydrogenase   
	FLAKKPJH_00028	CDS	COG0126	31734	32948	+	[G] 3-phosphoglycerate kinase    
	FLAKKPJH_00029	CDS	COG0149	33018	33800	+	[G] Triosephosphate isomerase    
	FLAKKPJH_00030	CDS	COG0696	33949	35493	+	[G] Phosphoglyceromutase     
	FLAKKPJH_00031	CDS	COG0148	35525	36787	+	[G] Enolase     
	FLAKKPJH_00032	CDS	COG1314	36911	37138	+	[U] Preprotein translocase subunit SecG  
14
	FLAKKPJH_00033	CDS	COG3808	37260	39290	+	[C] Inorganic pyrophosphatase    
15
	FLAKKPJH_00034	CDS	COG2316	39370	39969	+	[R] Predicted hydrolase (HD superfamily)  
16
	FLAKKPJH_00035	CDS	COG0691	40086	40553	+	[O] tmRNA-binding protein    
17
	FLAKKPJH_00036	CDS	NA	40809	40964	+	NA
	FLAKKPJH_00037	CDS	COG3715	40940	41683	+	[G] Phosphotransferase system, mannose/fructose/N-acetylgalactosamine-specific component IIC 
	FLAKKPJH_00038	CDS	COG3716	41683	42519	+	[G] Phosphotransferase system, mannose/fructose/N-acetylgalactosamine-specific component IID 
	FLAKKPJH_00039	CDS	COG0191	42694	43542	+	[G] Fructose/tagatose bisphosphate aldolase   
	FLAKKPJH_00040	CDS	COG1063	43562	44626	+	[ER] Threonine dehydrogenase and related Zn-dependent dehydrogenases
	FLAKKPJH_00041	CDS	COG2893	44709	45107	+	[G] Phosphotransferase system, mannose/fructose-specific component IIA 
	FLAKKPJH_00042	CDS	COG3444	45134	45604	+	[G] Phosphotransferase system, mannose/fructose/N-acetylgalactosamine-specific component IIB 
	FLAKKPJH_00043	CDS	COG1063	45645	46706	+	[ER] Threonine dehydrogenase and related Zn-dependent dehydrogenases
	FLAKKPJH_00044	CDS	COG0191	46750	47598	+	[G] Fructose/tagatose bisphosphate aldolase   
18
	FLAKKPJH_00045	CDS	COG1979	47750	48913	+	[C] Uncharacterized oxidoreductases, Fe-dependent alcohol dehydrogenase family
19
	FLAKKPJH_00046	CDS	COG3716	49155	50003	+	[G] Phosphotransferase system, mannose/fructose/N-acetylgalactosamine-specific component IID 
	FLAKKPJH_00047	CDS	COG2390	50288	51247	+	[K] Transcriptional regulator, contains sigma factor-related N-terminal
20
	FLAKKPJH_00049	CDS	COG1846	51888	52337	+	[K] Transcriptional regulators    
21
	FLAKKPJH_00050	CDS	COG4843	52514	53026	+	[S] Uncharacterized protein conserved in bacteria 
22
	FLAKKPJH_00051	CDS	COG0689	53275	54036	+	[J] RNase PH    
	FLAKKPJH_00052	CDS	COG0127	54309	54938	+	[F] Xanthosine triphosphate pyrophosphatase   
	FLAKKPJH_00053	CDS	COG0622	55129	55602	+	[R] Predicted phosphoesterase    
23
	FLAKKPJH_00054	tRNA	NA	55987	56063	+	NA
24
	FLAKKPJH_00055	CDS	NA	56572	56811	+	NA
	FLAKKPJH_00056	CDS	NA	56847	56984	+	NA
	FLAKKPJH_00057	CDS	COG1404	56981	60994	+	[O] Subtilisin-like serine proteases   
25
	FLAKKPJH_00058	CDS	NA	62341	62583	+	NA
	FLAKKPJH_00059	CDS	ROG0531	62550	64730	+	NA
	FLAKKPJH_00060	CDS	ROG0531	64673	65023	+	NA
	FLAKKPJH_00061	CDS	ROG6250	65038	65691	+	NA
26
	FLAKKPJH_00062	CDS	COG1131	66385	67311	+	[V] ABC-type multidrug transport system, ATPase component
	FLAKKPJH_00063	CDS	COG0842	67313	68161	+	[V] ABC-type multidrug transport system, permease component
27
	FLAKKPJH_00064	CDS	NA	68377	68535	+	NA
28
	FLAKKPJH_00065	CDS	ROG4168	68732	69217	-	NA
29
	FLAKKPJH_00066	CDS	ROG7058	69535	69972	-	NA
30
	FLAKKPJH_00067	CDS	COG2932	70076	70957	-	[K] Predicted transcriptional regulator   
	FLAKKPJH_00068	CDS	ROG0733	71009	71311	-	NA
	FLAKKPJH_00069	CDS	COG0535	71311	72600	-	[R] Predicted Fe-S oxidoreductases   
	FLAKKPJH_00070	CDS	COG0842	72627	73412	-	[V] ABC-type multidrug transport system, permease component
	FLAKKPJH_00071	CDS	COG1131	73414	74343	-	[V] ABC-type multidrug transport system, ATPase component
31
	FLAKKPJH_00072	CDS	NA	74717	74839	+	NA
32
	FLAKKPJH_00073	CDS	COG0796	75268	75399	+	[M] Glutamate racemase    
	FLAKKPJH_00074	CDS	COG0842	75432	76175	+	[V] ABC-type multidrug transport system, permease component
33
	FLAKKPJH_00075	CDS	ROG0043	76721	77365	-	NA
34
	FLAKKPJH_00076	CDS	COG1540	77880	78650	+	[R] Uncharacterized proteins, homologs of lactam utilization
	FLAKKPJH_00077	CDS	COG2049	78665	79402	+	[E] Allophanate hydrolase subunit 1  
	FLAKKPJH_00078	CDS	COG1984	79428	80435	+	[E] Allophanate hydrolase subunit 2  
35
	FLAKKPJH_00079	CDS	COG1979	80584	81756	+	[C] Uncharacterized oxidoreductases, Fe-dependent alcohol dehydrogenase family
36
	FLAKKPJH_00080	CDS	NA	81996	82256	-	NA
37
	FLAKKPJH_00081	CDS	COG4555	82270	82986	+	[CP] ABC-type Na+ transport system, ATPase component
	FLAKKPJH_00082	CDS	NA	82983	84344	+	NA
38
	FLAKKPJH_00083	CDS	COG0624	84652	86187	+	[E] Acetylornithine deacetylase/Succinyl-diaminopimelate desuccinylase and related deacylases
39
	FLAKKPJH_00084	CDS	COG0708	86363	87190	+	[L] Exonuclease III    
40
	FLAKKPJH_00085	CDS	COG1012	87459	89090	+	[C] NAD-dependent aldehyde dehydrogenases   
41
	FLAKKPJH_00086	CDS	COG1053	90373	91974	+	[C] Succinate dehydrogenase/fumarate reductase, flavoprotein subunit 
42
	FLAKKPJH_00087	CDS	COG3653	92579	94135	+	[Q] N-acyl-D-aspartate/D-glutamate deacylase    
43
	FLAKKPJH_00088	CDS	COG1131	94245	95024	+	[V] ABC-type multidrug transport system, ATPase component
	FLAKKPJH_00089	CDS	ROG0529	95024	97066	+	NA
44
	FLAKKPJH_00090	CDS	ROG1388	97217	98011	+	NA
45
	FLAKKPJH_00091	CDS	COG0393	98165	98485	-	[S] Uncharacterized conserved protein   
46
	FLAKKPJH_00092	CDS	COG1001	98751	100700	-	[F] Adenine deaminase    
47
	FLAKKPJH_00093	CDS	COG2234	101074	103215	+	[R] Predicted aminopeptidases    
48
	FLAKKPJH_00094	CDS	COG0656	103514	104374	+	[R] Aldo/keto reductases, related to diketogulonate reductase
49
	FLAKKPJH_00095	CDS	COG0454	104450	105481	-	[KR] Histone acetyltransferase HPA2 and related acetyltransferases
50
	FLAKKPJH_00096	CDS	COG2866	105774	108392	+	[E] Predicted carboxypeptidase    
51
	FLAKKPJH_00097	CDS	NA	109282	110061	+	NA
	FLAKKPJH_00098	CDS	NA	110080	110697	+	NA
	FLAKKPJH_00099	CDS	NA	110722	111549	+	NA
	FLAKKPJH_00100	CDS	NA	111553	112146	+	NA
	FLAKKPJH_00101	CDS	COG0624	112166	113323	+	[E] Acetylornithine deacetylase/Succinyl-diaminopimelate desuccinylase and related deacylases
52
	FLAKKPJH_00102	CDS	COG2508	113806	115740	+	[TQ] Regulator of polyketide synthase expression 
53
	FLAKKPJH_00103	CDS	COG4126	115839	116501	+	[E] Hydantoin racemase    
54
	FLAKKPJH_00104	CDS	ROG1164	116794	117741	+	NA
55
	FLAKKPJH_00105	CDS	NA	118176	118727	+	NA
56
	FLAKKPJH_00106	CDS	NA	119334	119519	-	NA
57
	FLAKKPJH_00107	CDS	COG4586	119940	120914	+	[R] ABC-type uncharacterized transport system, ATPase component
	FLAKKPJH_00108	CDS	COG4587	120911	121744	+	[R] ABC-type uncharacterized transport system, permease component
	FLAKKPJH_00109	CDS	COG3694	121749	122630	+	[R] ABC-type uncharacterized transport system, permease component
58
	FLAKKPJH_00110	CDS	NA	123075	123857	+	NA
	FLAKKPJH_00111	CDS	COG4145	123909	124574	+	[H] Na+/panthothenate symporter    
	FLAKKPJH_00112	CDS	NA	124598	125428	+	NA
	FLAKKPJH_00113	CDS	ROG4694	125444	126064	+	NA
59
	FLAKKPJH_00114	CDS	COG1476	126228	126461	-	[K] Predicted transcriptional regulators   
	FLAKKPJH_00115	CDS	NA	126463	126855	-	NA
60
	FLAKKPJH_00116	CDS	COG0796	127032	127850	+	[M] Glutamate racemase    
61
	FLAKKPJH_00117	CDS	COG1309	128236	128862	+	[K] Transcriptional regulator    
	FLAKKPJH_00118	CDS	COG1131	128955	129815	+	[V] ABC-type multidrug transport system, ATPase component
	FLAKKPJH_00119	CDS	ROG3613	129812	130531	+	NA
	FLAKKPJH_00120	CDS	ROG2436	130538	131329	+	NA
62
	FLAKKPJH_00121	CDS	NA	131623	131829	+	NA
	FLAKKPJH_00122	CDS	COG1708	131823	132596	+	[R] Predicted nucleotidyltransferases    
63
	FLAKKPJH_00123	CDS	COG1132	132850	134709	-	[V] ABC-type multidrug transport system, ATPase and
	FLAKKPJH_00124	CDS	COG4988	134706	135776	-	[CO] ABC-type transport system involved in cytochrome
64
	FLAKKPJH_00125	CDS	NA	136329	136472	-	NA
65
	FLAKKPJH_00126	CDS	COG1073	136718	137515	-	[R] Hydrolases of the alpha/beta superfamily 
66
	FLAKKPJH_00127	CDS	NA	137931	139724	+	NA
67
	FLAKKPJH_00128	CDS	COG0451	139997	141001	-	[MG] Nucleoside-diphosphate-sugar epimerases    
68
	FLAKKPJH_00129	CDS	COG0152	141223	141918	+	[F] Phosphoribosylaminoimidazolesuccinocarboxamide (SAICAR) synthase   
69
	FLAKKPJH_00130	CDS	COG4114	141999	142595	-	[R] Uncharacterized Fe-S protein   
	FLAKKPJH_00131	CDS	ROG4043	142592	143476	-	NA
	FLAKKPJH_00132	CDS	ROG7722	143490	144113	-	NA
	FLAKKPJH_00133	CDS	NA	144137	144901	-	NA
70
	FLAKKPJH_00134	CDS	COG0534	146032	147435	+	[V] Na+-driven multidrug efflux pump  
	FLAKKPJH_00135	CDS	NA	147444	147617	+	NA
71
	FLAKKPJH_00136	CDS	COG0687	147655	148719	-	[E] Spermidine/putrescine-binding periplasmic protein   
	FLAKKPJH_00137	CDS	COG1177	148673	149545	-	[E] ABC-type spermidine/putrescine transport system, permease component
	FLAKKPJH_00138	CDS	COG1176	149542	150489	-	[E] ABC-type spermidine/putrescine transport system, permease component
	FLAKKPJH_00139	CDS	COG3842	150486	151568	-	[E] ABC-type spermidine/putrescine transport systems, ATPase components
72
	FLAKKPJH_00140	CDS	COG1228	152804	153961	-	[Q] Imidazolonepropionase and related amidohydrolases  
73
	FLAKKPJH_00141	tRNA	NA	154162	154249	-	NA
74
	FLAKKPJH_00142	CDS	COG0535	154412	155890	+	[R] Predicted Fe-S oxidoreductases   
75
	FLAKKPJH_00143	CDS	COG3326	155912	156307	-	[S] Predicted membrane protein   
	FLAKKPJH_00144	CDS	ROG1462	156298	158166	-	NA
76
	FLAKKPJH_00145	CDS	COG0346	158645	159025	-	[E] Lactoylglutathione lyase and related lyases 
77
	FLAKKPJH_00146	CDS	COG2220	159106	159819	-	[R] Predicted Zn-dependent hydrolases of the beta-lactamase
78
	FLAKKPJH_00147	CDS	COG1180	160999	161979	+	[O] Pyruvate-formate lyase-activating enzyme   
	FLAKKPJH_00148	CDS	COG1882	162050	164512	+	[C] Pyruvate-formate lyase    
79
	FLAKKPJH_00149	CDS	COG3383	165075	165407	+	[R] Uncharacterized anaerobic dehydrogenase   
	FLAKKPJH_00150	CDS	COG1148	165413	166543	+	[C] Heterodisulfide reductase, subunit A and related
	FLAKKPJH_00151	CDS	COG1145	166540	167208	+	[C] Ferredoxin     
	FLAKKPJH_00152	CDS	ROG4359	167195	167554	+	NA
	FLAKKPJH_00153	CDS	COG0665	167551	168699	+	[E] Glycine/D-amino acid oxidases (deaminating)  
	FLAKKPJH_00154	CDS	COG0006	168832	169941	+	[E] Xaa-Pro aminopeptidase    
80
	FLAKKPJH_00155	CDS	COG0779	170080	170562	+	[S] Uncharacterized protein conserved in bacteria 
	FLAKKPJH_00156	CDS	COG0195	170665	171618	+	[K] Transcription elongation factor   
	FLAKKPJH_00157	CDS	COG2740	171663	171935	+	[K] Predicted nucleic-acid-binding protein implicated in transcription
	FLAKKPJH_00158	CDS	COG0532	171954	174038	+	[J] Translation initiation factor 2 (IF-2; GTPase)
	FLAKKPJH_00159	CDS	COG1550	174069	174353	+	[S] Uncharacterized protein conserved in bacteria 
	FLAKKPJH_00160	CDS	COG0858	174350	174775	+	[J] Ribosome-binding factor A   
	FLAKKPJH_00161	CDS	COG0618	174800	175807	+	[R] Exopolyphosphatase-related proteins    
	FLAKKPJH_00162	CDS	COG0130	175792	176793	+	[J] Pseudouridine synthase    
	FLAKKPJH_00163	CDS	COG0196	176816	177772	+	[H] FAD synthase    
	FLAKKPJH_00164	CDS	COG0184	177845	178117	+	[J] Ribosomal protein S15P/S13E   
	FLAKKPJH_00165	CDS	COG1185	178144	180303	+	[J] Polyribonucleotide nucleotidyltransferase (polynucleotide phosphorylase)  
	FLAKKPJH_00166	CDS	COG0648	180353	181174	+	[L] Endonuclease IV    
81
	FLAKKPJH_00167	CDS	ROG7168	181603	181917	-	NA
82
	FLAKKPJH_00168	CDS	ROG0805	182065	182550	+	NA
83
	FLAKKPJH_00169	CDS	COG0595	182645	184300	+	[R] Predicted hydrolase of the metallo-beta-lactamase superfamily
	FLAKKPJH_00170	CDS	COG1015	184327	185523	+	[G] Phosphopentomutase     
	FLAKKPJH_00171	CDS	COG2820	185603	186385	+	[F] Uridine phosphorylase    
84
	FLAKKPJH_00172	CDS	COG3857	186492	190073	+	[L] ATP-dependent nuclease, subunit B  
	FLAKKPJH_00173	CDS	COG1074	190077	193958	+	[L] ATP-dependent exoDNAse (exonuclease V) beta subunit
85
	FLAKKPJH_00174	CDS	COG1163	194058	195038	+	[R] Predicted GTPase    
86
	FLAKKPJH_00175	CDS	COG0156	195163	196344	+	[H] 7-keto-8-aminopelargonate synthetase and related enzymes 
87
	FLAKKPJH_00176	CDS	ROG1782	196408	197559	-	NA
	FLAKKPJH_00177	CDS	COG4624	197543	199324	-	[R] Iron only hydrogenase large subunit, C-terminal
	FLAKKPJH_00178	CDS	COG1894	199331	199576	-	[C] NADH:ubiquinone oxidoreductase, NADH-binding (51 kD) subunit
88
	FLAKKPJH_00179	CDS	COG1396	199678	200235	-	[K] Predicted transcriptional regulators   
89
	FLAKKPJH_00180	CDS	COG2206	200348	201469	-	[T] HD-GYP domain    
90
	FLAKKPJH_00181	CDS	COG0477	201608	203011	-	[GEPR] Permeases of the major facilitator superfamily
91
	FLAKKPJH_00182	CDS	COG0778	203247	203744	+	[C] Nitroreductase     
92
	FLAKKPJH_00183	CDS	COG0488	203924	205678	+	[R] ATPase components of ABC transporters with
	FLAKKPJH_00184	CDS	COG0519	205757	206740	+	[F] GMP synthase, PP-ATPase domain/subunit  
	FLAKKPJH_00185	CDS	COG0015	206755	208095	+	[F] Adenylosuccinate lyase    
	FLAKKPJH_00186	CDS	COG0046	208079	210331	+	[F] Phosphoribosylformylglycinamidine (FGAM) synthase, synthetase domain 
	FLAKKPJH_00187	CDS	COG1131	210376	211140	+	[V] ABC-type multidrug transport system, ATPase component
	FLAKKPJH_00188	CDS	ROG0529	211160	212857	+	NA
93
	FLAKKPJH_00189	CDS	COG3977	212943	214403	-	[E] Alanine-alpha-ketoisovalerate (or valine-pyruvate) aminotransferase  
	FLAKKPJH_00190	CDS	NA	214458	214889	-	NA
94
	FLAKKPJH_00191	CDS	COG1315	215047	216855	+	[L] Predicted polymerase, most proteins contain PALM
95
	FLAKKPJH_00192	CDS	COG2362	216976	217779	+	[E] D-aminopeptidase     
96
	FLAKKPJH_00193	CDS	COG0340	217865	218884	-	[H] Biotin-(acetyl-CoA carboxylase) ligase   
	FLAKKPJH_00194	CDS	COG2377	218925	220157	-	[O] Predicted molecular chaperone distantly related to
	FLAKKPJH_00195	CDS	COG1472	220175	221806	-	[G] Beta-glucosidase-related glycosidases    
	FLAKKPJH_00196	CDS	COG2103	221823	223907	-	[R] Predicted sugar phosphate isomerase  
	FLAKKPJH_00197	CDS	COG2971	223920	224858	-	[G] Predicted N-acetylglucosamine kinase   
	FLAKKPJH_00198	CDS	COG3876	224873	226021	-	[S] Uncharacterized protein conserved in bacteria 
	FLAKKPJH_00199	CDS	COG2205	226021	227691	-	[T] Osmosensitive K+ channel histidine kinase 
97
	FLAKKPJH_00200	CDS	COG1087	227928	228908	+	[M] UDP-glucose 4-epimerase    
98
	FLAKKPJH_00201	CDS	COG0404	229323	230447	+	[E] Glycine cleavage system T protein (aminomethyltransferase)
	FLAKKPJH_00202	CDS	COG0509	230444	230833	+	[E] Glycine cleavage system H protein (lipoate-binding)
	FLAKKPJH_00203	CDS	COG0403	230833	232170	+	[E] Glycine cleavage system protein P (pyridoxal-binding),
	FLAKKPJH_00204	CDS	COG1003	232167	233630	+	[E] Glycine cleavage system protein P (pyridoxal-binding),
	FLAKKPJH_00205	CDS	COG1856	233627	234628	+	[S] Uncharacterized homolog of biotin synthetase 
	FLAKKPJH_00206	CDS	COG2516	234621	235586	+	[R] Biotin synthase-related enzyme   
	FLAKKPJH_00207	CDS	COG0095	235610	236455	+	[H] Lipoate-protein ligase A   
	FLAKKPJH_00208	CDS	COG1249	236483	237871	+	[C] Pyruvate/2-oxoglutarate dehydrogenase complex, dihydrolipoamide dehydrogenase (E3)
	FLAKKPJH_00209	CDS	COG0112	237915	239165	+	[E] Glycine/serine hydroxymethyltransferase    
	FLAKKPJH_00210	CDS	COG0006	239188	240249	+	[E] Xaa-Pro aminopeptidase    
	FLAKKPJH_00211	CDS	COG0231	240280	240843	+	[J] Translation elongation factor P (EF-P)/translation initiation
	FLAKKPJH_00212	CDS	ROG0525	240869	241303	+	NA
99
	FLAKKPJH_00213	CDS	COG3854	241442	242377	+	[S] Uncharacterized protein conserved in bacteria 
	FLAKKPJH_00214	CDS	ROG0106	242378	242911	+	NA
	FLAKKPJH_00215	CDS	ROG0171	242924	243124	+	NA
	FLAKKPJH_00216	CDS	ROG0096	243136	243522	+	NA
	FLAKKPJH_00217	CDS	ROG0085	243552	244727	+	NA
	FLAKKPJH_00218	CDS	ROG0662	244744	245223	+	NA
	FLAKKPJH_00219	CDS	ROG0088	245246	245851	+	NA
	FLAKKPJH_00220	CDS	ROG0155	245852	246391	+	NA
	FLAKKPJH_00221	CDS	COG1302	246473	246868	+	[S] Uncharacterized protein conserved in bacteria 
	FLAKKPJH_00222	CDS	ROG2346	246887	247411	+	NA
	FLAKKPJH_00223	CDS	ROG5652	247426	247668	+	NA
	FLAKKPJH_00224	CDS	COG0781	247665	248129	+	[K] Transcription termination factor   
100
	FLAKKPJH_00225	CDS	COG0543	248193	249035	+	[HC] 2-polyprenylphenol hydroxylase and related flavodoxin oxidoreductases
	FLAKKPJH_00226	CDS	COG0493	249035	250435	+	[ER] NADPH-dependent glutamate synthase beta chain and
101
	FLAKKPJH_00227	CDS	COG1570	250534	251823	+	[L] Exonuclease VII, large subunit  
	FLAKKPJH_00228	CDS	COG1722	251820	252119	+	[L] Exonuclease VII small subunit  
	FLAKKPJH_00229	CDS	COG0142	252088	253059	+	[H] Geranylgeranyl pyrophosphate synthase   
	FLAKKPJH_00230	CDS	COG1576	253082	253561	+	[S] Uncharacterized conserved protein   
102
	FLAKKPJH_00231	CDS	ROG0473	254222	254779	+	NA
	FLAKKPJH_00232	CDS	COG1154	254795	256657	+	[HI] Deoxyxylulose-5-phosphate synthase    
	FLAKKPJH_00233	CDS	COG0061	256671	257570	+	[G] Predicted sugar kinase   
	FLAKKPJH_00234	CDS	COG1438	257591	258046	+	[K] Arginine repressor    
	FLAKKPJH_00235	CDS	COG0497	258050	259783	+	[L] ATPase involved in DNA repair 
103
	FLAKKPJH_00236	CDS	COG0265	259908	261191	+	[O] Trypsin-like serine proteases, typically periplasmic, contain
	FLAKKPJH_00237	CDS	COG2197	261320	262081	+	[TK] Response regulator containing a CheY-like receiver
	FLAKKPJH_00238	CDS	COG3829	262133	263887	+	[KT] Transcriptional regulator containing PAS, AAA-type ATPase,
	FLAKKPJH_00239	CDS	COG0334	264170	265231	+	[E] Glutamate dehydrogenase/leucine dehydrogenase   
	FLAKKPJH_00240	CDS	COG1146	265247	265459	+	[C] Ferredoxin     
	FLAKKPJH_00241	CDS	COG0674	265479	266591	+	[C] Pyruvate:ferredoxin oxidoreductase and related 2-oxoacid:ferredoxin oxidoreductases,
	FLAKKPJH_00242	CDS	COG1013	266588	267331	+	[C] Pyruvate:ferredoxin oxidoreductase and related 2-oxoacid:ferredoxin oxidoreductases,
	FLAKKPJH_00243	CDS	COG1014	267334	267879	+	[C] Pyruvate:ferredoxin oxidoreductase and related 2-oxoacid:ferredoxin oxidoreductases,
	FLAKKPJH_00244	CDS	ROG1313	267919	268698	+	NA
104
	FLAKKPJH_00245	CDS	COG1300	268781	269377	+	[S] Uncharacterized membrane protein   
105
	FLAKKPJH_00246	CDS	COG4974	269522	270415	+	[L] Site-specific recombinase XerD   
	FLAKKPJH_00247	CDS	COG1686	270486	271718	+	[M] D-alanyl-D-alanine carboxypeptidase    
	FLAKKPJH_00248	CDS	COG1366	271784	272164	+	[T] Anti-anti-sigma regulatory factor (antagonist of anti-sigma
	FLAKKPJH_00249	CDS	COG2172	272157	272564	+	[T] Anti-sigma regulatory factor (Ser/Thr protein kinase)
	FLAKKPJH_00250	CDS	COG1191	272561	273274	+	[K] DNA-directed RNA polymerase specialized sigma subunit
106
	FLAKKPJH_00251	CDS	COG3360	273351	273557	+	[S] Uncharacterized conserved protein   
	FLAKKPJH_00252	CDS	ROG0067	273554	274003	+	NA
	FLAKKPJH_00253	CDS	ROG0072	274029	275045	+	NA
	FLAKKPJH_00254	CDS	ROG0020	275156	275506	+	NA
107
	FLAKKPJH_00255	CDS	COG1994	275819	276466	+	[R] Zn-dependent proteases    
	FLAKKPJH_00256	CDS	COG1354	276481	277155	+	[S] Uncharacterized conserved protein   
	FLAKKPJH_00257	CDS	COG1386	277152	277682	+	[K] Predicted transcriptional regulator containing the HTH
108
	FLAKKPJH_00258	CDS	ROG1000	277855	278571	+	NA
109
	FLAKKPJH_00259	CDS	COG3874	278645	279100	+	[S] Uncharacterized conserved protein   
110
	FLAKKPJH_00260	CDS	COG1273	279227	280186	+	[S] Uncharacterized conserved protein   
	FLAKKPJH_00261	CDS	COG1793	280208	281200	+	[L] ATP-dependent DNA ligase   
111
	FLAKKPJH_00262	CDS	COG3829	281369	283417	+	[KT] Transcriptional regulator containing PAS, AAA-type ATPase,
112
	FLAKKPJH_00263	CDS	COG2513	283428	284291	-	[G] PEP phosphonomutase and related enzymes 
113
	FLAKKPJH_00264	CDS	COG2513	284741	285607	+	[G] PEP phosphonomutase and related enzymes 
	FLAKKPJH_00265	CDS	COG0065	285662	286930	+	[E] 3-isopropylmalate dehydratase large subunit  
	FLAKKPJH_00266	CDS	COG0066	286934	287437	+	[E] 3-isopropylmalate dehydratase small subunit  
	FLAKKPJH_00267	CDS	NA	287461	287676	+	NA
	FLAKKPJH_00268	CDS	COG0591	287652	288704	+	[ER] Na+/proline symporter    
114
	FLAKKPJH_00269	CDS	COG3285	289020	289955	+	[L] Predicted eukaryotic-type DNA primase  
	FLAKKPJH_00270	CDS	ROG0084	289975	290304	+	NA
115
	FLAKKPJH_00271	CDS	COG2715	290453	291034	+	[R] Uncharacterized membrane protein, required for spore
	FLAKKPJH_00272	CDS	COG0700	291174	291710	+	[S] Uncharacterized membrane protein   
116
	FLAKKPJH_00273	CDS	COG1408	291698	292573	-	[R] Predicted phosphohydrolases    
117
	FLAKKPJH_00274	CDS	COG0664	292774	293445	+	[T] cAMP-binding proteins - catabolite gene activator
	FLAKKPJH_00275	CDS	COG2608	293573	293803	+	[P] Copper chaperone    
	FLAKKPJH_00276	CDS	COG2217	293921	296053	+	[P] Cation transport ATPase   
118
	FLAKKPJH_00277	CDS	COG0251	296194	296655	+	[J] Putative translation initiation inhibitor, yjgF family
119
	FLAKKPJH_00278	CDS	COG2186	296707	297468	+	[K] Transcriptional regulators    
	FLAKKPJH_00279	CDS	NA	297458	297706	+	NA
	FLAKKPJH_00280	CDS	ROG4781	297690	299531	+	NA
120
	FLAKKPJH_00281	CDS	ROG2205	299652	300674	+	NA
	FLAKKPJH_00282	CDS	COG1187	300702	301445	+	[J] 16S rRNA uridine-516 pseudouridylate synthase and
	FLAKKPJH_00283	CDS	COG1488	301464	302510	+	[H] Nicotinic acid phosphoribosyltransferase   
121
	FLAKKPJH_00284	CDS	NA	302578	302844	-	NA
122
	FLAKKPJH_00285	CDS	COG0614	303541	304476	+	[P] ABC-type Fe3+-hydroxamate transport system, periplasmic component
	FLAKKPJH_00286	CDS	COG0609	304684	305718	+	[P] ABC-type Fe3+-siderophore transport system, permease component
	FLAKKPJH_00287	CDS	COG1120	305720	306520	+	[PH] ABC-type cobalamin/Fe3+-siderophores transport systems, ATPase components
123
	FLAKKPJH_00288	CDS	ROG2946	306622	307245	+	NA
	FLAKKPJH_00289	CDS	COG0283	307270	308016	+	[F] Cytidylate kinase    
	FLAKKPJH_00290	CDS	COG0204	308001	308600	+	[I] 1-acyl-sn-glycerol-3-phosphate acyltransferase    
	FLAKKPJH_00291	CDS	COG0539	308597	311119	+	[J] Ribosomal protein S1   
124
	FLAKKPJH_00292	CDS	ROG8351	311380	312021	+	NA
	FLAKKPJH_00293	CDS	ROG3071	312011	313156	+	NA
	FLAKKPJH_00294	CDS	ROG0956	313184	314056	+	NA
	FLAKKPJH_00295	CDS	ROG1887	314070	314270	+	NA
	FLAKKPJH_00296	CDS	ROG1275	314270	315034	+	NA
	FLAKKPJH_00297	CDS	COG1625	314994	316409	+	[C] Fe-S oxidoreductase, related to NifB/MoaA family
	FLAKKPJH_00298	CDS	COG1160	316394	317824	+	[R] Predicted GTPases    
	FLAKKPJH_00299	CDS	COG0344	317821	318435	+	[S] Predicted membrane protein   
	FLAKKPJH_00300	CDS	COG0240	318432	319469	+	[C] Glycerol-3-phosphate dehydrogenase    
	FLAKKPJH_00301	CDS	ROG0086	319630	321108	+	NA
125
	FLAKKPJH_00302	CDS	COG1168	321401	322579	+	[E] Bifunctional PLP-dependent enzyme with beta-cystathionase and
126
	FLAKKPJH_00303	CDS	COG0457	322705	324627	-	[R] FOG: TPR repeat   
127
	FLAKKPJH_00304	CDS	COG4171	324793	325185	-	[V] ABC-type antimicrobial peptide transport system, permease
128
	FLAKKPJH_00305	CDS	COG0846	325604	326341	-	[K] NAD-dependent protein deacetylases, SIR2 family 
129
	FLAKKPJH_00306	CDS	COG3339	326692	327402	+	[S] Uncharacterized conserved protein   
	FLAKKPJH_00307	CDS	COG0702	327399	328388	+	[MG] Predicted nucleoside-diphosphate-sugar epimerases   
130
	FLAKKPJH_00308	CDS	COG1896	328554	329762	+	[R] Predicted hydrolases of HD superfamily 
131
	FLAKKPJH_00309	CDS	COG0431	329951	330667	+	[R] Predicted flavoprotein    
132
	FLAKKPJH_00310	CDS	ROG7966	331926	333104	+	NA
133
	FLAKKPJH_00311	CDS	COG1181	333279	334343	+	[M] D-alanine-D-alanine ligase and related ATP-grasp enzymes
134
	FLAKKPJH_00312	CDS	NA	334441	337080	-	NA
	FLAKKPJH_00313	CDS	COG1136	337077	337571	-	[V] ABC-type antimicrobial peptide transport system, ATPase
	FLAKKPJH_00314	CDS	COG2205	337561	338223	-	[T] Osmosensitive K+ channel histidine kinase 
	FLAKKPJH_00315	CDS	COG0745	338225	338911	-	[TK] Response regulators consisting of a CheY-like
135
	FLAKKPJH_00316	CDS	COG2033	339200	339586	+	[C] Desulfoferrodoxin     
136
	FLAKKPJH_00317	CDS	COG2271	339867	341147	+	[G] Sugar phosphate permease   
137
	FLAKKPJH_00318	CDS	COG0154	341292	342854	+	[J] Asp-tRNAAsn/Glu-tRNAGln amidotransferase A subunit and related
138
	FLAKKPJH_00319	CDS	ROG7119	342908	343198	-	NA
139
	FLAKKPJH_00320	CDS	COG0624	343685	344872	+	[E] Acetylornithine deacetylase/Succinyl-diaminopimelate desuccinylase and related deacylases
	FLAKKPJH_00321	CDS	COG1228	344954	346219	+	[Q] Imidazolonepropionase and related amidohydrolases  
	FLAKKPJH_00322	CDS	NA	346185	346436	+	NA
140
	FLAKKPJH_00323	tRNA	NA	346533	346609	-	NA
141
	FLAKKPJH_00324	CDS	NA	347702	348487	+	NA
	FLAKKPJH_00325	CDS	NA	348503	349117	+	NA
	FLAKKPJH_00326	CDS	NA	349135	349980	+	NA
	FLAKKPJH_00327	CDS	NA	349977	350576	+	NA
	FLAKKPJH_00328	CDS	COG3653	350614	352203	+	[Q] N-acyl-D-aspartate/D-glutamate deacylase    
142
	FLAKKPJH_00329	CDS	COG0014	352481	353722	-	[E] Gamma-glutamyl phosphate reductase   
	FLAKKPJH_00330	CDS	COG0263	353741	355432	-	[E] Glutamate 5-kinase    
143
	FLAKKPJH_00331	CDS	ROG6305	355956	356753	+	NA
144
	FLAKKPJH_00332	CDS	NA	356823	357458	+	NA
	FLAKKPJH_00333	CDS	NA	357492	358319	+	NA
	FLAKKPJH_00334	CDS	NA	358363	358983	+	NA
145
	FLAKKPJH_00335	CDS	NA	359161	359268	+	NA
	FLAKKPJH_00336	CDS	COG1253	359322	360632	+	[R] Hemolysins and related proteins containing CBS
	FLAKKPJH_00337	CDS	COG1253	360629	361714	+	[R] Hemolysins and related proteins containing CBS
	FLAKKPJH_00338	CDS	NA	361760	361963	+	NA
146
	FLAKKPJH_00339	CDS	COG0493	362088	363938	+	[ER] NADPH-dependent glutamate synthase beta chain and
	FLAKKPJH_00340	CDS	COG4624	363920	365710	+	[R] Iron only hydrogenase large subunit, C-terminal
147
	FLAKKPJH_00341	CDS	COG0012	365913	366941	+	[J] Predicted GTPase, probable translation factor 
148
	FLAKKPJH_00342	CDS	COG1235	367026	367832	+	[R] Metal-dependent hydrolases of the beta-lactamase superfamily
149
	FLAKKPJH_00343	CDS	COG4656	367869	369341	-	[C] Predicted NADH:ubiquinone oxidoreductase, subunit RnfC 
	FLAKKPJH_00344	CDS	ROG0327	369343	371154	-	NA
	FLAKKPJH_00345	CDS	NA	371171	372382	-	NA
	FLAKKPJH_00346	CDS	COG1136	372366	373076	-	[V] ABC-type antimicrobial peptide transport system, ATPase
	FLAKKPJH_00347	CDS	COG4591	373069	374520	-	[M] ABC-type transport system, involved in lipoprotein
150
	FLAKKPJH_00348	CDS	COG1586	374777	375148	+	[E] S-adenosylmethionine decarboxylase    
151
	FLAKKPJH_00349	CDS	COG0105	375401	375856	+	[F] Nucleoside diphosphate kinase   
152
	FLAKKPJH_00350	CDS	COG1801	375946	376737	+	[S] Uncharacterized conserved protein   
153
	FLAKKPJH_00351	CDS	COG1906	376787	378076	-	[S] Uncharacterized conserved protein   
154
	FLAKKPJH_00352	CDS	COG0847	378276	380777	+	[L] DNA polymerase III, epsilon subunit and
	FLAKKPJH_00353	CDS	ROG1493	380812	381237	+	NA
	FLAKKPJH_00354	CDS	COG0726	381291	382493	+	[G] Predicted xylanase/chitin deacetylase   
155
	FLAKKPJH_00355	CDS	COG1511	382468	383013	-	[S] Predicted membrane protein   
156
	FLAKKPJH_00356	CDS	NA	383139	383435	+	NA
	FLAKKPJH_00357	CDS	ROG2935	383490	383699	+	NA
157
	FLAKKPJH_00358	CDS	ROG3963	383800	384237	+	NA
158
	FLAKKPJH_00359	CDS	COG0190	384425	385279	+	[H] 5,10-methylene-tetrahydrofolate dehydrogenase/Methenyl tetrahydrofolate cyclohydrolase  
	FLAKKPJH_00360	CDS	COG3404	385305	385937	+	[E] Methenyl tetrahydrofolate cyclohydrolase   
159
	FLAKKPJH_00361	CDS	ROG4335	385912	386376	-	NA
160
	FLAKKPJH_00362	CDS	NA	386467	386937	-	NA
161
	FLAKKPJH_00363	CDS	COG0524	387114	388031	+	[G] Sugar kinases, ribokinase family  
	FLAKKPJH_00364	CDS	COG1957	388184	389104	+	[F] Inosine-uridine nucleoside N-ribohydrolase   
	FLAKKPJH_00365	CDS	COG1744	389131	390252	+	[R] Uncharacterized ABC-type transport system, periplasmic component/surface
	FLAKKPJH_00366	CDS	COG3845	390321	391913	+	[R] ABC-type uncharacterized transport systems, ATPase components
	FLAKKPJH_00367	CDS	COG4603	391910	392968	+	[R] ABC-type uncharacterized transport system, permease component
	FLAKKPJH_00368	CDS	COG1079	392952	393875	+	[R] Uncharacterized ABC-type transport system, permease component
	FLAKKPJH_00369	CDS	COG1957	393868	394812	+	[F] Inosine-uridine nucleoside N-ribohydrolase   
162
	FLAKKPJH_00370	CDS	COG0626	394974	396167	+	[E] Cystathionine beta-lyases/cystathionine gamma-synthases   
163
	FLAKKPJH_00371	CDS	COG0039	396424	397653	-	[C] Malate/lactate dehydrogenases    
164
	FLAKKPJH_00372	CDS	COG1520	398822	401089	-	[S] FOG: WD40-like repeat   
165
	FLAKKPJH_00373	CDS	COG0438	401279	402418	-	[M] Glycosyltransferase     
166
	FLAKKPJH_00374	CDS	ROG7584	402760	403797	+	NA
167
	FLAKKPJH_00375	CDS	COG2987	404069	405721	+	[E] Urocanate hydratase    
	FLAKKPJH_00376	CDS	COG2986	405757	407277	+	[E] Histidine ammonia-lyase    
	FLAKKPJH_00377	CDS	COG3643	407296	408186	+	[E] Glutamate formiminotransferase    
	FLAKKPJH_00378	CDS	COG3404	408253	408879	+	[E] Methenyl tetrahydrofolate cyclohydrolase   
168
	FLAKKPJH_00379	CDS	COG3949	408936	409994	-	[S] Uncharacterized membrane protein   
169
	FLAKKPJH_00380	CDS	COG1387	410168	410830	-	[ER] Histidinol phosphatase and related hydrolases of
	FLAKKPJH_00381	CDS	NA	410873	411688	-	NA
170
	FLAKKPJH_00382	CDS	COG4659	411851	412969	+	[C] Predicted NADH:ubiquinone oxidoreductase, subunit RnfG 
	FLAKKPJH_00383	CDS	COG2197	412947	413735	+	[TK] Response regulator containing a CheY-like receiver
	FLAKKPJH_00384	CDS	COG4585	413728	415374	+	[T] Signal transduction histidine kinase  
	FLAKKPJH_00385	CDS	COG1595	415473	416102	+	[K] DNA-directed RNA polymerase specialized sigma subunit,
171
	FLAKKPJH_00386	CDS	NA	416353	417642	+	NA
172
	FLAKKPJH_00387	CDS	ROG5444	417752	417991	+	NA
	FLAKKPJH_00388	CDS	COG0587	417995	421153	+	[L] DNA polymerase III, alpha subunit 
173
	FLAKKPJH_00389	CDS	COG0742	421231	421788	-	[L] N6-adenine-specific methylase    
174
	FLAKKPJH_00390	CDS	COG0309	422068	423093	+	[O] Hydrogenase maturation factor   
175
	FLAKKPJH_00391	CDS	COG0419	423158	423997	+	[L] ATPase involved in DNA repair 
	FLAKKPJH_00392	CDS	NA	423994	424434	+	NA
	FLAKKPJH_00393	CDS	NA	424434	424661	+	NA
	FLAKKPJH_00394	CDS	NA	424658	424825	+	NA
	FLAKKPJH_00395	CDS	COG0464	424837	426534	+	[O] ATPases of the AAA+ class 
	FLAKKPJH_00396	CDS	COG0694	426582	426806	+	[O] Thioredoxin-like proteins and domains  
176
	FLAKKPJH_00397	CDS	ROG4755	426781	427587	-	NA
177
	FLAKKPJH_00398	CDS	COG3103	427746	429338	+	[T] SH3 domain protein   
178
	FLAKKPJH_00399	CDS	COG2340	429543	430379	+	[S] Uncharacterized protein with SCP/PR1 domains 
179
	FLAKKPJH_00400	CDS	COG1633	430674	431051	-	[S] Uncharacterized conserved protein   
180
	FLAKKPJH_00401	CDS	COG4177	431280	431657	+	[E] ABC-type branched-chain amino acid transport system,
	FLAKKPJH_00402	CDS	COG0411	431654	432424	+	[E] ABC-type branched-chain amino acid transport systems,
	FLAKKPJH_00403	CDS	COG0410	432417	433121	+	[E] ABC-type branched-chain amino acid transport systems,
181
	FLAKKPJH_00404	CDS	COG2843	433256	435040	-	[M] Putative enzyme of poly-gamma-glutamate biosynthesis (capsule
182
	FLAKKPJH_00405	CDS	COG1388	435186	435743	-	[M] FOG: LysM repeat   
183
	FLAKKPJH_00406	tRNA	NA	435966	436040	+	NA
	FLAKKPJH_00407	tRNA	NA	436050	436127	+	NA
	FLAKKPJH_00408	tRNA	NA	436149	436224	+	NA
	FLAKKPJH_00409	tRNA	NA	436232	436306	+	NA
	FLAKKPJH_00410	tRNA	NA	436333	436406	+	NA
	FLAKKPJH_00411	tRNA	NA	436414	436490	+	NA
184
	FLAKKPJH_00412	CDS	COG1082	436710	437558	+	[G] Sugar phosphate isomerases/epimerases   
185
	FLAKKPJH_00413	CDS	COG1228	437669	438847	+	[Q] Imidazolonepropionase and related amidohydrolases  
186
	FLAKKPJH_00414	CDS	NA	439535	439798	+	NA
187
	FLAKKPJH_00415	CDS	COG0491	439943	440899	-	[R] Zn-dependent hydrolases, including glyoxylases  
188
	FLAKKPJH_00416	CDS	COG0405	441104	442726	+	[E] Gamma-glutamyltransferase     
189
	FLAKKPJH_00417	CDS	NA	443184	443960	+	NA
	FLAKKPJH_00418	CDS	NA	443990	444622	+	NA
	FLAKKPJH_00419	CDS	NA	444637	445497	+	NA
	FLAKKPJH_00420	CDS	NA	445494	446090	+	NA
190
	FLAKKPJH_00421	CDS	COG0624	446162	447385	+	[E] Acetylornithine deacetylase/Succinyl-diaminopimelate desuccinylase and related deacylases
191
	FLAKKPJH_00422	CDS	NA	447497	448489	-	NA
192
	FLAKKPJH_00423	CDS	COG5423	448704	449219	+	[S] Predicted metal-binding protein   
193
	FLAKKPJH_00424	CDS	COG1760	449312	449971	+	[E] L-serine deaminase    
	FLAKKPJH_00425	CDS	COG1760	449986	450861	+	[E] L-serine deaminase    
194
	FLAKKPJH_00426	CDS	COG0172	451018	452286	-	[J] Seryl-tRNA synthetase    
195
	FLAKKPJH_00427	CDS	ROG0531	452786	454198	+	NA
196
	FLAKKPJH_00428	CDS	COG3601	454456	455058	+	[S] Predicted membrane protein   
197
	FLAKKPJH_00429	CDS	COG0182	455155	456198	+	[J] Predicted translation initiation factor 2B subunit,
198
	FLAKKPJH_00430	CDS	NA	456277	456801	-	NA
199
	FLAKKPJH_00431	CDS	ROG2581	457078	458334	+	NA
200
	FLAKKPJH_00432	CDS	COG1820	458415	459629	+	[G] N-acetylglucosamine-6-phosphate deacetylase    
	FLAKKPJH_00433	CDS	COG0392	459604	460161	+	[S] Predicted integral membrane protein  
201
	FLAKKPJH_00434	CDS	COG4608	460251	461192	-	[E] ABC-type oligopeptide transport system, ATPase component
	FLAKKPJH_00435	CDS	COG0444	461189	462229	-	[EP] ABC-type dipeptide/oligopeptide/nickel transport system, ATPase component
	FLAKKPJH_00436	CDS	COG1173	462242	463207	-	[EP] ABC-type dipeptide/oligopeptide/nickel transport systems, permease components
	FLAKKPJH_00437	CDS	COG0601	463208	464167	-	[EP] ABC-type dipeptide/oligopeptide/nickel transport systems, permease components
	FLAKKPJH_00438	CDS	COG4166	464351	466225	-	[E] ABC-type oligopeptide transport system, periplasmic component
202
	FLAKKPJH_00439	CDS	COG1494	466705	467682	+	[G] Fructose-1,6-bisphosphatase/sedoheptulose 1,7-bisphosphatase and related proteins 
203
	FLAKKPJH_00440	CDS	COG0733	467866	469257	-	[R] Na+-dependent transporters of the SNF family
204
	FLAKKPJH_00441	CDS	COG3696	469629	472823	-	[P] Putative silver efflux pump  
205
	FLAKKPJH_00442	CDS	COG1846	472897	473328	-	[K] Transcriptional regulators    
206
	FLAKKPJH_00443	CDS	COG0428	473592	474359	+	[P] Predicted divalent heavy-metal cations transporter 
	FLAKKPJH_00444	CDS	COG1335	474383	474958	+	[Q] Amidases related to nicotinamidase  
207
	FLAKKPJH_00445	CDS	COG0534	475041	476504	-	[V] Na+-driven multidrug efflux pump  
208
	FLAKKPJH_00446	CDS	COG2866	476669	479281	+	[E] Predicted carboxypeptidase    
209
	FLAKKPJH_00447	CDS	COG1228	479359	480558	+	[Q] Imidazolonepropionase and related amidohydrolases  
210
	FLAKKPJH_00448	CDS	NA	480650	480790	+	NA
211
	FLAKKPJH_00449	CDS	COG0745	480931	481605	+	[TK] Response regulators consisting of a CheY-like
	FLAKKPJH_00450	CDS	COG5002	481598	483007	+	[T] Signal transduction histidine kinase  
212
	FLAKKPJH_00451	CDS	ROG0354	483277	484161	+	NA
213
	FLAKKPJH_00452	CDS	COG2233	484254	485486	-	[F] Xanthine/uracil permeases    
214
	FLAKKPJH_00453	CDS	COG0406	485746	486465	-	[G] Fructose-2,6-bisphosphatase     
215
	FLAKKPJH_00454	CDS	ROG0040	486742	487233	+	NA
216
	FLAKKPJH_00455	CDS	COG0104	487326	488615	+	[F] Adenylosuccinate synthase    
217
	FLAKKPJH_00456	CDS	COG1971	488690	489397	+	[S] Predicted membrane protein   
218
	FLAKKPJH_00457	CDS	COG2239	489840	491195	+	[P] Mg/Co/Ni transporter MgtE (contains CBS domain)
219
	FLAKKPJH_00458	CDS	COG1918	491466	491717	+	[P] Fe2+ transport system protein A 
	FLAKKPJH_00459	CDS	COG0370	491732	493792	+	[P] Fe2+ transport system protein B 
220
	FLAKKPJH_00460	CDS	COG0624	493926	495341	+	[E] Acetylornithine deacetylase/Succinyl-diaminopimelate desuccinylase and related deacylases
221
	FLAKKPJH_00461	CDS	COG0350	495393	495938	-	[L] Methylated DNA-protein cysteine methyltransferase  
222
	FLAKKPJH_00462	CDS	COG0427	496219	497562	+	[C] Acetyl-CoA hydrolase    
223
	FLAKKPJH_00463	CDS	NA	497656	498255	-	NA
	FLAKKPJH_00464	CDS	NA	498271	498894	-	NA
224
	FLAKKPJH_00465	CDS	NA	498998	499111	-	NA
	FLAKKPJH_00466	CDS	NA	499129	499752	-	NA
	FLAKKPJH_00467	CDS	NA	499766	500584	-	NA
225
	FLAKKPJH_00468	CDS	COG0655	501093	501659	-	[R] Multimeric flavodoxin WrbA   
226
	FLAKKPJH_00469	CDS	COG0363	501828	502565	-	[G] 6-phosphogluconolactonase/Glucosamine-6-phosphate isomerase/deaminase    
227
	FLAKKPJH_00470	CDS	COG2199	502681	503955	-	[T] FOG: GGDEF domain   
228
	FLAKKPJH_00471	CDS	COG0143	504288	505979	-	[J] Methionyl-tRNA synthetase    
229
	FLAKKPJH_00472	CDS	COG3863	507163	507600	+	[S] Uncharacterized distant relative of cell wall-associated
230
	FLAKKPJH_00473	tRNA	NA	507730	507806	+	NA
231
	FLAKKPJH_00474	CDS	COG2086	508251	509045	+	[C] Electron transfer flavoprotein, beta subunit 
	FLAKKPJH_00475	CDS	COG2025	509055	510257	+	[C] Electron transfer flavoprotein, alpha subunit 
	FLAKKPJH_00476	CDS	COG0277	510254	511645	+	[C] FAD/FMN-containing dehydrogenases    
	FLAKKPJH_00477	CDS	COG2186	511773	512480	+	[K] Transcriptional regulators    
232
	FLAKKPJH_00478	CDS	COG1752	512505	513662	-	[R] Predicted esterase of the alpha-beta hydrolase
233
	FLAKKPJH_00479	CDS	COG0235	513787	514425	-	[G] Ribulose-5-phosphate 4-epimerase and related epimerases and
234
	FLAKKPJH_00480	CDS	COG3679	514768	515106	+	[S] Uncharacterized conserved protein   
235
	FLAKKPJH_00481	CDS	ROG3704	515185	516129	-	NA
236
	FLAKKPJH_00482	CDS	COG4555	516443	517444	+	[CP] ABC-type Na+ transport system, ATPase component
	FLAKKPJH_00483	CDS	NA	517435	518208	+	NA
237
	FLAKKPJH_00484	CDS	COG1619	518302	519327	+	[V] Uncharacterized proteins, homologs of microcin C7
238
	FLAKKPJH_00485	CDS	COG0671	519461	520303	+	[I] Membrane-associated phospholipid phosphatase   
	FLAKKPJH_00486	CDS	ROG4371	520309	520983	+	NA
239
	FLAKKPJH_00487	CDS	COG1433	521103	521405	-	[S] Uncharacterized conserved protein   
	FLAKKPJH_00488	CDS	COG0489	521405	522310	-	[D] ATPases involved in chromosome partitioning 
	FLAKKPJH_00489	CDS	COG1342	522264	522743	-	[R] Predicted DNA-binding proteins   
240
	FLAKKPJH_00490	CDS	COG1918	522896	523117	-	[P] Fe2+ transport system protein A 
	FLAKKPJH_00491	CDS	COG0370	523161	525212	-	[P] Fe2+ transport system protein B 
241
	FLAKKPJH_00492	CDS	COG1321	525516	525905	+	[K] Mn-dependent transcriptional regulator   
242
	FLAKKPJH_00493	CDS	COG0330	526072	526992	+	[O] Membrane protease subunits, stomatin/prohibitin homologs 
243
	FLAKKPJH_00494	CDS	COG0747	527356	528960	+	[E] ABC-type dipeptide transport system, periplasmic component
	FLAKKPJH_00495	CDS	COG0601	529030	529983	+	[EP] ABC-type dipeptide/oligopeptide/nickel transport systems, permease components
	FLAKKPJH_00496	CDS	COG1173	530015	530884	+	[EP] ABC-type dipeptide/oligopeptide/nickel transport systems, permease components
	FLAKKPJH_00497	CDS	COG0444	530910	531908	+	[EP] ABC-type dipeptide/oligopeptide/nickel transport system, ATPase component
	FLAKKPJH_00498	CDS	COG4608	531905	532879	+	[E] ABC-type oligopeptide transport system, ATPase component
	FLAKKPJH_00499	CDS	ROG0090	532936	533919	+	NA
244
	FLAKKPJH_00500	CDS	COG0441	534267	536243	+	[J] Threonyl-tRNA synthetase    
	FLAKKPJH_00501	CDS	COG0290	536484	537035	+	[J] Translation initiation factor 3 (IF-3) 
	FLAKKPJH_00502	CDS	COG0291	537094	537318	+	[J] Ribosomal protein L35   
	FLAKKPJH_00503	CDS	COG0292	537377	537751	+	[J] Ribosomal protein L20   
	FLAKKPJH_00504	CDS	COG0566	537778	538584	+	[J] rRNA methylases    
245
	FLAKKPJH_00505	CDS	COG0016	539041	540075	+	[J] Phenylalanyl-tRNA synthetase alpha subunit  
	FLAKKPJH_00506	CDS	COG0072	540106	542562	+	[J] Phenylalanyl-tRNA synthetase beta subunit  
246
	FLAKKPJH_00507	CDS	COG1376	542808	543764	+	[S] Uncharacterized protein conserved in bacteria 
	FLAKKPJH_00508	CDS	NA	543776	544903	+	NA
	FLAKKPJH_00509	CDS	COG2323	544875	545543	+	[S] Predicted membrane protein   
	FLAKKPJH_00510	CDS	ROG0471	545578	546162	+	NA
	FLAKKPJH_00511	CDS	COG1193	546143	548506	+	[L] Mismatch repair ATPase (MutS family) 
247
	FLAKKPJH_00512	CDS	COG0744	548510	550723	-	[M] Membrane carboxypeptidase (penicillin-binding protein)  
248
	FLAKKPJH_00513	CDS	COG0162	550935	552167	+	[J] Tyrosyl-tRNA synthetase    
249
	FLAKKPJH_00514	CDS	ROG0134	552231	552905	+	NA
	FLAKKPJH_00515	CDS	COG0171	552948	553730	+	[H] NAD synthase    
	FLAKKPJH_00516	CDS	COG0217	553734	554480	+	[S] Uncharacterized conserved protein   
250
	FLAKKPJH_00517	CDS	ROG5078	554558	555097	+	NA
	FLAKKPJH_00518	CDS	COG0817	555130	555642	+	[L] Holliday junction resolvasome, endonuclease subunit 
	FLAKKPJH_00519	CDS	COG0632	555650	556234	+	[L] Holliday junction resolvasome, DNA-binding subunit 
	FLAKKPJH_00520	CDS	COG2255	556221	557255	+	[L] Holliday junction resolvasome, helicase subunit 
	FLAKKPJH_00521	CDS	COG1636	557252	557761	+	[S] Uncharacterized protein conserved in bacteria 
	FLAKKPJH_00522	CDS	ROG0049	557766	557990	+	NA
251
	FLAKKPJH_00523	CDS	COG2385	558053	559366	+	[D] Sporulation protein and related proteins 
	FLAKKPJH_00524	CDS	COG0809	559368	560381	+	[J] S-adenosylmethionine:tRNA-ribosyltransferase-isomerase (queuine synthetase)   
	FLAKKPJH_00525	CDS	COG0343	560402	561508	+	[J] Queuine/archaeosine tRNA-ribosyltransferase    
	FLAKKPJH_00526	CDS	COG1862	561603	561893	+	[U] Preprotein translocase subunit YajC  
252
	FLAKKPJH_00527	CDS	COG1725	562100	563125	+	[K] Predicted transcriptional regulators   
	FLAKKPJH_00528	CDS	COG1146	563091	563300	+	[C] Ferredoxin     
	FLAKKPJH_00529	CDS	COG0674	563293	564441	+	[C] Pyruvate:ferredoxin oxidoreductase and related 2-oxoacid:ferredoxin oxidoreductases,
	FLAKKPJH_00530	CDS	COG1013	564443	565267	+	[C] Pyruvate:ferredoxin oxidoreductase and related 2-oxoacid:ferredoxin oxidoreductases,
	FLAKKPJH_00531	CDS	COG1014	565267	565809	+	[C] Pyruvate:ferredoxin oxidoreductase and related 2-oxoacid:ferredoxin oxidoreductases,
	FLAKKPJH_00532	CDS	COG1884	565861	567516	+	[I] Methylmalonyl-CoA mutase, N-terminal domain/subunit  
	FLAKKPJH_00533	CDS	ROG2119	567550	567963	+	NA
253
	FLAKKPJH_00534	CDS	COG1996	568266	568472	+	[K] DNA-directed RNA polymerase, subunit RPC10 (contains
254
	FLAKKPJH_00535	CDS	COG2001	568592	569080	+	[S] Uncharacterized protein conserved in bacteria 
	FLAKKPJH_00536	CDS	COG0275	569077	570033	+	[M] Predicted S-adenosylmethionine-dependent methyltransferase involved in cell
	FLAKKPJH_00537	CDS	ROG6379	570005	570439	+	NA
	FLAKKPJH_00538	CDS	COG0768	570465	572564	+	[M] Cell division protein FtsI/penicillin-binding protein 2
	FLAKKPJH_00539	CDS	COG0769	572598	574100	+	[M] UDP-N-acetylmuramyl tripeptide synthase   
	FLAKKPJH_00540	CDS	COG0770	574104	575507	+	[M] UDP-N-acetylmuramyl pentapeptide synthase   
	FLAKKPJH_00541	CDS	COG0472	575504	576484	+	[M] UDP-N-acetylmuramyl pentapeptide phosphotransferase/UDP-N-acetylglucosamine-1-phosphate transferase  
	FLAKKPJH_00542	CDS	COG0772	576502	577623	+	[D] Bacterial cell division membrane protein 
	FLAKKPJH_00543	CDS	COG0707	577635	578759	+	[M] UDP-N-acetylglucosamine:LPS N-acetylglucosamine transferase   
	FLAKKPJH_00544	CDS	COG0773	578832	580190	+	[M] UDP-N-acetylmuramate-alanine ligase    
	FLAKKPJH_00545	CDS	COG0766	580279	581535	+	[M] UDP-N-acetylglucosamine enolpyruvyl transferase   
	FLAKKPJH_00546	CDS	COG1589	581552	582313	+	[M] Cell division septal protein  
	FLAKKPJH_00547	CDS	COG3879	582326	583051	+	[S] Uncharacterized protein conserved in bacteria 
	FLAKKPJH_00548	CDS	COG3856	583051	583425	+	[S] Uncharacterized conserved protein (small basic protein)
	FLAKKPJH_00549	CDS	COG0206	583468	584535	+	[D] Cell division GTPase   
	FLAKKPJH_00550	CDS	ROG0082	584623	585552	+	NA
	FLAKKPJH_00551	CDS	COG1191	585549	586280	+	[K] DNA-directed RNA polymerase specialized sigma subunit
	FLAKKPJH_00552	CDS	COG1191	586386	587165	+	[K] DNA-directed RNA polymerase specialized sigma subunit
	FLAKKPJH_00553	CDS	ROG0078	587182	587907	+	NA
255
	FLAKKPJH_00554	CDS	COG1873	587970	588230	+	[S] Uncharacterized conserved protein   
256
	FLAKKPJH_00555	CDS	ROG2269	588331	589551	+	NA
	FLAKKPJH_00556	CDS	COG0325	589548	590276	+	[R] Predicted enzyme with a TIM-barrel fold
	FLAKKPJH_00557	CDS	COG3599	590309	590842	+	[D] Cell division initiation protein  
	FLAKKPJH_00558	CDS	COG1794	590847	591530	+	[M] Aspartate racemase    
	FLAKKPJH_00559	CDS	COG1574	591557	593161	+	[R] Predicted metal-dependent hydrolase with the TIM-barrel
257
	FLAKKPJH_00560	CDS	ROG5938	593108	593869	-	NA
258
	FLAKKPJH_00561	CDS	ROG0429	594077	595234	+	NA
259
	FLAKKPJH_00562	CDS	ROG1798	595299	595628	+	NA
	FLAKKPJH_00563	CDS	COG1734	595654	596169	+	[T] DnaK suppressor protein   
	FLAKKPJH_00564	CDS	COG0597	596338	596808	+	[MU] Lipoprotein signal peptidase   
	FLAKKPJH_00565	CDS	COG0564	596798	597823	+	[J] Pseudouridylate synthases, 23S RNA-specific  
	FLAKKPJH_00566	CDS	COG0461	597793	598464	+	[F] Orotate phosphoribosyltransferase    
260
	FLAKKPJH_00567	CDS	COG1675	598777	599130	+	[K] Transcription initiation factor IIE, alpha subunit
261
	FLAKKPJH_00568	CDS	COG0791	599981	601306	+	[M] Cell wall-associated hydrolases (invasion-associated proteins) 
262
	FLAKKPJH_00569	CDS	COG1388	601406	602287	-	[M] FOG: LysM repeat   
263
	FLAKKPJH_00570	CDS	COG1974	602376	603101	+	[KT] SOS-response transcriptional repressors (RecA-mediated autopeptidases) 
264
	FLAKKPJH_00571	CDS	COG4100	603124	604443	-	[P] Cystathionine beta-lyase family protein involved in
	FLAKKPJH_00572	CDS	COG2262	604450	605736	-	[R] GTPases     
265
	FLAKKPJH_00573	CDS	COG0464	605891	606823	-	[O] ATPases of the AAA+ class 
266
	FLAKKPJH_00574	CDS	COG3350	606954	607169	-	[S] Uncharacterized conserved protein   
267
	FLAKKPJH_00575	CDS	COG1923	607271	607552	-	[R] Uncharacterized host factor I protein 
	FLAKKPJH_00576	CDS	COG0324	607587	608519	-	[J] tRNA delta(2)-isopentenylpyrophosphate transferase   
	FLAKKPJH_00577	CDS	COG0323	608594	610330	-	[L] DNA mismatch repair enzyme (predicted ATPase)
	FLAKKPJH_00578	CDS	COG0249	610330	613023	-	[L] Mismatch repair ATPase (MutS family) 
	FLAKKPJH_00579	CDS	COG0621	613039	614424	-	[J] 2-methylthioadenine synthetase    
	FLAKKPJH_00580	CDS	COG0301	614507	615694	-	[H] Thiamine biosynthesis ATP pyrophosphatase  
	FLAKKPJH_00581	CDS	COG1104	615713	616894	-	[E] Cysteine sulfinate desulfinase/cysteine desulfurase and related
268
	FLAKKPJH_00582	CDS	COG0037	617020	617808	+	[D] Predicted ATPase of the PP-loop superfamily
269
	FLAKKPJH_00583	CDS	ROG6488	617798	618385	-	NA
270
	FLAKKPJH_00584	CDS	COG1042	618578	620683	+	[C] Acyl-CoA synthetase (NDP forming)  
271
	FLAKKPJH_00585	CDS	COG0613	620951	621895	-	[R] Predicted metal-dependent phosphoesterases (PHP family) 
	FLAKKPJH_00586	CDS	COG2359	621910	622209	-	[S] Uncharacterized protein conserved in bacteria 
	FLAKKPJH_00587	CDS	NA	622245	622385	-	NA
	FLAKKPJH_00588	CDS	COG1692	622382	623164	-	[S] Uncharacterized protein conserved in bacteria 
	FLAKKPJH_00589	CDS	ROG2861	623174	623695	-	NA
272
	FLAKKPJH_00590	CDS	COG1418	623781	625319	-	[R] Predicted HD superfamily hydrolase  
273
	FLAKKPJH_00591	CDS	COG2137	625558	626055	-	[R] Uncharacterized protein conserved in bacteria 
	FLAKKPJH_00592	CDS	COG0468	626018	627061	-	[L] RecA/RadA recombinase    
	FLAKKPJH_00593	CDS	COG1514	627150	627749	-	[J] 2'-5' RNA ligase   
	FLAKKPJH_00594	CDS	COG1058	627755	629020	-	[R] Predicted nucleotide-utilizing enzyme related to molybdopterin-biosynthesis
	FLAKKPJH_00595	CDS	COG0465	629055	630593	-	[O] ATP-dependent Zn proteases   
	FLAKKPJH_00596	CDS	ROG2536	630590	631123	-	NA
274
	FLAKKPJH_00597	CDS	COG0860	631328	632230	-	[M] N-acetylmuramoyl-L-alanine amidase    
275
	FLAKKPJH_00598	CDS	COG1205	632348	634663	+	[R] Distinct helicase family with a unique
	FLAKKPJH_00599	CDS	COG3359	634632	635882	+	[L] Predicted exonuclease    
	FLAKKPJH_00600	CDS	COG0726	635935	636660	+	[G] Predicted xylanase/chitin deacetylase   
276
	FLAKKPJH_00601	CDS	COG1686	636676	637833	-	[M] D-alanyl-D-alanine carboxypeptidase    
	FLAKKPJH_00602	CDS	COG1426	637911	638768	-	[S] Uncharacterized protein conserved in bacteria 
	FLAKKPJH_00603	CDS	COG0017	638786	640096	-	[J] Aspartyl/asparaginyl-tRNA synthetases    
277
	FLAKKPJH_00604	CDS	COG1615	640169	642877	-	[S] Uncharacterized conserved protein   
	FLAKKPJH_00605	CDS	COG1473	642899	644215	-	[R] Metal-dependent amidase/aminoacylase/carboxypeptidase    
	FLAKKPJH_00606	CDS	COG0561	644241	645080	-	[R] Predicted hydrolases of the HAD superfamily
	FLAKKPJH_00607	CDS	NA	645111	645479	-	NA
278
	FLAKKPJH_00608	CDS	COG1293	645555	647279	+	[K] Predicted RNA-binding protein homologous to eukaryotic
279
	FLAKKPJH_00609	CDS	COG0167	647263	648198	-	[F] Dihydroorotate dehydrogenase    
	FLAKKPJH_00610	CDS	COG0543	648195	649022	-	[HC] 2-polyprenylphenol hydroxylase and related flavodoxin oxidoreductases
	FLAKKPJH_00611	CDS	COG0044	649019	650326	-	[F] Dihydroorotase and related cyclic amidohydrolases 
	FLAKKPJH_00612	CDS	COG0540	650326	651249	-	[F] Aspartate carbamoyltransferase, catalytic chain  
	FLAKKPJH_00613	CDS	COG2065	651302	651853	-	[F] Pyrimidine operon attenuation protein/uracil phosphoribosyltransferase 
280
	FLAKKPJH_00614	CDS	COG0060	652103	655231	-	[J] Isoleucyl-tRNA synthetase    
281
	FLAKKPJH_00615	tRNA	NA	655587	655671	-	NA
282
	FLAKKPJH_00616	CDS	COG4648	655749	655922	-	[S] Predicted membrane protein   
	FLAKKPJH_00617	CDS	COG1752	655967	656908	-	[R] Predicted esterase of the alpha-beta hydrolase
283
	FLAKKPJH_00618	CDS	ROG0516	657052	658101	+	NA
284
	FLAKKPJH_00619	CDS	ROG0474	658225	659112	+	NA
285
	FLAKKPJH_00620	CDS	COG0549	659245	660186	-	[E] Carbamate kinase    
	FLAKKPJH_00621	CDS	COG1686	660213	661433	-	[M] D-alanyl-D-alanine carboxypeptidase    
286
	FLAKKPJH_00622	CDS	COG1683	661483	661935	+	[S] Uncharacterized conserved protein   
287
	FLAKKPJH_00623	tRNA	NA	661998	662084	-	NA
288
	FLAKKPJH_00624	CDS	ROG0231	662623	663165	+	NA
289
	FLAKKPJH_00625	CDS	COG2176	663220	666588	-	[L] DNA polymerase III, alpha subunit (gram-positive
	FLAKKPJH_00626	CDS	COG0821	666585	667676	-	[I] Enzyme involved in the deoxyxylulose pathway
	FLAKKPJH_00627	CDS	COG0750	667725	668756	-	[M] Predicted membrane-associated Zn-dependent proteases 1 
	FLAKKPJH_00628	CDS	COG0743	668761	669837	-	[I] 1-deoxy-D-xylulose 5-phosphate reductoisomerase   
290
	FLAKKPJH_00629	CDS	COG0628	669918	670955	-	[R] Predicted permease    
	FLAKKPJH_00630	CDS	COG0575	670971	671753	-	[I] CDP-diglyceride synthetase    
	FLAKKPJH_00631	CDS	COG0020	671760	672527	-	[I] Undecaprenyl pyrophosphate synthase   
	FLAKKPJH_00632	CDS	COG0233	672524	673084	-	[J] Ribosome recycling factor   
	FLAKKPJH_00633	CDS	COG0528	673077	673826	-	[F] Uridylate kinase    
	FLAKKPJH_00634	CDS	COG0264	673834	674430	-	[J] Translation elongation factor Ts  
	FLAKKPJH_00635	CDS	COG0052	674436	675137	-	[J] Ribosomal protein S2   
291
	FLAKKPJH_00636	CDS	NA	675264	675587	-	NA
	FLAKKPJH_00637	CDS	COG1315	675571	676911	-	[L] Predicted polymerase, most proteins contain PALM
	FLAKKPJH_00638	CDS	COG1191	676933	677718	-	[K] DNA-directed RNA polymerase specialized sigma subunit
	FLAKKPJH_00639	CDS	COG5581	677696	678082	-	[M] Predicted glycosyltransferase    
	FLAKKPJH_00640	CDS	COG1298	678075	680120	-	[NU] Flagellar biosynthesis pathway, component FlhA 
	FLAKKPJH_00641	CDS	COG1377	680120	681220	-	[NU] Flagellar biosynthesis pathway, component FlhB 
	FLAKKPJH_00642	CDS	COG1684	681217	681984	-	[NU] Flagellar biosynthesis pathway, component FliR 
	FLAKKPJH_00643	CDS	COG1987	682004	682270	-	[NU] Flagellar biosynthesis pathway, component FliQ 
	FLAKKPJH_00644	CDS	COG1338	682316	683446	-	[NU] Flagellar biosynthesis pathway, component FliP 
	FLAKKPJH_00645	CDS	COG1886	683553	684134	-	[NU] Flagellar motor switch/type III secretory pathway
	FLAKKPJH_00646	CDS	COG1868	684137	685132	-	[N] Flagellar motor switch protein  
	FLAKKPJH_00647	CDS	COG1580	685163	685582	-	[N] Flagellar basal body-associated protein  
	FLAKKPJH_00648	CDS	COG1360	685608	686348	-	[N] Flagellar motor protein   
	FLAKKPJH_00649	CDS	COG1291	686323	687138	-	[N] Flagellar motor component   
	FLAKKPJH_00650	CDS	COG1749	687156	688376	-	[N] Flagellar hook protein FlgE  
	FLAKKPJH_00651	CDS	ROG0116	688474	688854	-	NA
	FLAKKPJH_00652	CDS	COG1843	688835	689287	-	[N] Flagellar hook capping protein  
	FLAKKPJH_00653	CDS	ROG0771	689306	690607	-	NA
	FLAKKPJH_00654	CDS	NA	690632	691078	-	NA
	FLAKKPJH_00655	CDS	COG1157	691128	692447	-	[NU] Flagellar biosynthesis/type III secretory pathway ATPase
	FLAKKPJH_00656	CDS	COG1317	692444	693178	-	[NU] Flagellar biosynthesis/type III secretory pathway protein
	FLAKKPJH_00657	CDS	COG1536	693171	694187	-	[N] Flagellar motor switch protein  
	FLAKKPJH_00658	CDS	COG1766	694187	695719	-	[NU] Flagellar biosynthesis/type III secretory pathway lipoprotein
	FLAKKPJH_00659	CDS	COG1677	695748	696041	-	[NU] Flagellar hook-basal body protein  
	FLAKKPJH_00660	CDS	COG1558	696115	696573	-	[N] Flagellar basal body rod protein 
	FLAKKPJH_00661	CDS	COG1815	696577	696954	-	[N] Flagellar basal body protein  
292
	FLAKKPJH_00662	CDS	COG4465	697226	698002	-	[K] Pleiotropic transcriptional repressor   
	FLAKKPJH_00663	CDS	COG1220	698031	699434	-	[O] ATP-dependent protease HslVU (ClpYQ), ATPase subunit
	FLAKKPJH_00664	CDS	COG5405	699472	700029	-	[O] ATP-dependent protease HslVU (ClpYQ), peptidase subunit
	FLAKKPJH_00665	CDS	COG4974	700013	701038	-	[L] Site-specific recombinase XerD   
	FLAKKPJH_00666	CDS	COG0550	701122	703200	-	[L] Topoisomerase IA    
	FLAKKPJH_00667	CDS	COG0758	703220	704242	-	[LU] Predicted Rossmann fold nucleotide-binding protein involved
293
	FLAKKPJH_00668	CDS	ROG0098	704439	706094	+	NA
	FLAKKPJH_00669	CDS	ROG0243	706091	707323	+	NA
	FLAKKPJH_00670	CDS	ROG0172	707368	708591	+	NA
294
	FLAKKPJH_00671	CDS	COG0164	708680	709354	+	[L] Ribonuclease HII    
	FLAKKPJH_00672	CDS	COG0500	709368	710138	+	[QR] SAM-dependent methyltransferases    
295
	FLAKKPJH_00673	CDS	COG2199	710263	711495	+	[T] FOG: GGDEF domain   
296
	FLAKKPJH_00674	CDS	COG0792	711508	711894	-	[L] Predicted endonuclease distantly related to archaeal
	FLAKKPJH_00675	CDS	COG0606	711891	713408	-	[O] Predicted ATPase with chaperone activity 
297
	FLAKKPJH_00676	CDS	COG0180	713528	714541	-	[J] Tryptophanyl-tRNA synthetase    
298
	FLAKKPJH_00677	CDS	COG2197	715047	715715	-	[TK] Response regulator containing a CheY-like receiver
299
	FLAKKPJH_00678	CDS	NA	715780	715998	-	NA
	FLAKKPJH_00679	CDS	COG2179	715995	716525	-	[R] Predicted hydrolase of the HAD superfamily
	FLAKKPJH_00680	CDS	COG1191	716619	717320	-	[K] DNA-directed RNA polymerase specialized sigma subunit
	FLAKKPJH_00681	CDS	ROG0490	717375	718769	-	NA
300
	FLAKKPJH_00682	CDS	COG0768	718846	720522	-	[M] Cell division protein FtsI/penicillin-binding protein 2
301
	FLAKKPJH_00683	CDS	COG1210	720649	721527	-	[M] UDP-glucose pyrophosphorylase    
302
	FLAKKPJH_00684	CDS	COG0438	721667	722803	+	[M] Glycosyltransferase     
303
	FLAKKPJH_00685	CDS	COG0297	722817	724292	-	[G] Glycogen synthase    
	FLAKKPJH_00686	CDS	COG1085	724299	725351	-	[C] Galactose-1-phosphate uridylyltransferase    
304
	FLAKKPJH_00687	CDS	ROG1591	725433	726500	-	NA
	FLAKKPJH_00688	CDS	ROG4080	726521	726703	-	NA
305
	FLAKKPJH_00689	CDS	ROG0168	726775	728160	-	NA
	FLAKKPJH_00690	CDS	COG3773	728180	728662	-	[M] Cell wall hydrolyses involved in spore
306
	FLAKKPJH_00691	CDS	COG1559	728744	729748	-	[R] Predicted periplasmic solute-binding protein  
	FLAKKPJH_00692	CDS	COG0816	729784	730602	-	[L] Predicted endonuclease involved in recombination (possible
	FLAKKPJH_00693	CDS	COG0667	730622	731587	-	[C] Predicted oxidoreductases (related to aryl-alcohol dehydrogenases)
	FLAKKPJH_00694	CDS	COG1980	731602	732702	-	[G] Archaeal fructose 1,6-bisphosphatase   
307
	FLAKKPJH_00695	CDS	COG0705	732799	733488	-	[R] Uncharacterized membrane protein (homolog of Drosophila
308
	FLAKKPJH_00696	CDS	COG4472	733712	733969	-	[S] Uncharacterized protein conserved in bacteria 
	FLAKKPJH_00697	CDS	COG0013	734039	736723	-	[J] Alanyl-tRNA synthetase    
	FLAKKPJH_00698	CDS	COG0442	736738	738480	-	[J] Prolyl-tRNA synthetase    
309
	FLAKKPJH_00699	CDS	COG1464	738660	739472	-	[P] ABC-type metal ion transport system, periplasmic
	FLAKKPJH_00700	CDS	COG2011	739534	740214	-	[P] ABC-type metal ion transport system, permease
	FLAKKPJH_00701	CDS	COG1135	740208	740936	-	[P] ABC-type metal ion transport system, ATPase
310
	FLAKKPJH_00702	CDS	COG1145	741248	742204	-	[C] Ferredoxin     
311
	FLAKKPJH_00703	CDS	COG0389	742290	743471	+	[L] Nucleotidyltransferase/DNA polymerase involved in DNA repair
312
	FLAKKPJH_00704	CDS	COG0183	743542	744723	-	[I] Acetyl-CoA acetyltransferase    
	FLAKKPJH_00705	CDS	COG2057	744736	745509	-	[I] Acyl CoA:acetate/3-ketoacid CoA transferase, beta subunit
	FLAKKPJH_00706	CDS	COG1788	745587	746600	-	[I] Acyl CoA:acetate/3-ketoacid CoA transferase, alpha subunit
313
	FLAKKPJH_00707	CDS	COG2204	746773	748200	-	[T] Response regulator containing CheY-like receiver, AAA-type
	FLAKKPJH_00708	CDS	COG3852	748217	749926	-	[T] Signal transduction histidine kinase, nitrogen specific
314
	FLAKKPJH_00709	CDS	COG4238	750052	750633	+	[M] Murein lipoprotein    
315
	FLAKKPJH_00710	CDS	COG2109	750654	751190	-	[H] ATP:corrinoid adenosyltransferase    
316
	FLAKKPJH_00711	CDS	COG1674	751433	753772	+	[D] DNA segregation ATPase FtsK/SpoIIIE and related
317
	FLAKKPJH_00712	CDS	COG1404	753859	755169	-	[O] Subtilisin-like serine proteases   
318
	FLAKKPJH_00713	CDS	COG1376	755232	755636	-	[S] Uncharacterized protein conserved in bacteria 
319
	FLAKKPJH_00714	CDS	COG1968	755762	756589	-	[V] Uncharacterized bacitracin resistance protein  
	FLAKKPJH_00715	CDS	COG1283	756627	758225	-	[P] Na+/phosphate symporter    
320
	FLAKKPJH_00716	CDS	COG0438	758356	759624	-	[M] Glycosyltransferase     
	FLAKKPJH_00717	CDS	COG3408	759627	761759	-	[G] Glycogen debranching enzyme   
321
	FLAKKPJH_00718	CDS	NA	761895	762875	+	NA
	FLAKKPJH_00719	CDS	ROG0874	762903	764204	+	NA
322
	FLAKKPJH_00720	CDS	COG0474	764241	766868	-	[P] Cation transport ATPase   
323
	FLAKKPJH_00721	CDS	COG2217	767430	769430	-	[P] Cation transport ATPase   
	FLAKKPJH_00722	CDS	COG0640	769461	769775	-	[K] Predicted transcriptional regulators   
324
	FLAKKPJH_00723	CDS	COG1506	769939	772095	+	[E] Dipeptidyl aminopeptidases/acylaminoacyl-peptidases    
325
	FLAKKPJH_00724	CDS	COG0840	772347	774572	+	[NT] Methyl-accepting chemotaxis protein   
326
	FLAKKPJH_00725	CDS	COG0488	774635	776566	-	[R] ATPase components of ABC transporters with
327
	FLAKKPJH_00726	CDS	ROG2035	776758	777561	-	NA
328
	FLAKKPJH_00727	CDS	COG0727	777717	778286	+	[R] Predicted Fe-S-cluster oxidoreductase   
329
	FLAKKPJH_00728	CDS	COG1592	778464	779000	+	[C] Rubrerythrin     
330
	FLAKKPJH_00729	CDS	ROG5721	779121	779645	-	NA
	FLAKKPJH_00730	CDS	ROG5442	779626	780075	-	NA
	FLAKKPJH_00731	CDS	COG3847	780098	780319	-	[U] Flp pilus assembly protein, pilin Flp
	FLAKKPJH_00732	CDS	COG2064	780378	780995	-	[NU] Flp pilus assembly protein TadC 
	FLAKKPJH_00733	CDS	COG4965	780992	781753	-	[U] Flp pilus assembly protein TadB 
	FLAKKPJH_00734	CDS	COG4962	781750	783039	-	[U] Flp pilus assembly protein, ATPase CpaF
	FLAKKPJH_00735	CDS	COG4963	783036	784118	-	[U] Flp pilus assembly protein, ATPase CpaE
	FLAKKPJH_00736	CDS	COG3745	784115	784753	-	[U] Flp pilus assembly protein CpaB 
331
	FLAKKPJH_00737	CDS	ROG0531	785093	786682	+	NA
332
	FLAKKPJH_00738	CDS	COG0457	786811	787656	-	[R] FOG: TPR repeat   
333
	FLAKKPJH_00739	CDS	COG1161	787796	788644	-	[R] Predicted GTPases    
	FLAKKPJH_00740	CDS	COG0681	788611	789117	-	[U] Signal peptidase I   
	FLAKKPJH_00741	CDS	COG0335	789114	789458	-	[J] Ribosomal protein L19   
	FLAKKPJH_00742	CDS	COG0336	789436	790215	-	[J] tRNA-(guanine-N1)-methyltransferase     
	FLAKKPJH_00743	CDS	COG1837	790309	790542	-	[R] Predicted RNA-binding protein (contains KH domain)
	FLAKKPJH_00744	CDS	COG0228	790560	790853	-	[J] Ribosomal protein S16   
	FLAKKPJH_00745	CDS	COG0541	790894	792216	-	[U] Signal recognition particle GTPase  
	FLAKKPJH_00746	CDS	COG2739	792206	792592	-	[S] Uncharacterized protein conserved in bacteria 
	FLAKKPJH_00747	CDS	COG0552	792661	793581	-	[U] Signal recognition particle GTPase  
	FLAKKPJH_00748	CDS	COG1196	793608	797126	-	[D] Chromosome segregation ATPases   
334
	FLAKKPJH_00749	CDS	NA	797213	797791	+	NA
335
	FLAKKPJH_00750	CDS	COG0571	797735	798478	-	[K] dsRNA-specific ribonuclease    
	FLAKKPJH_00751	CDS	COG0304	798448	799689	-	[IQ] 3-oxoacyl-(acyl-carrier-protein) synthase    
	FLAKKPJH_00752	CDS	COG0236	799757	799999	-	[IQ] Acyl carrier protein   
	FLAKKPJH_00753	CDS	COG1028	800026	800781	-	[IQR] Dehydrogenases with different specificities (related to
	FLAKKPJH_00754	CDS	COG0331	800778	801722	-	[I] (acyl-carrier-protein) S-malonyltransferase    
	FLAKKPJH_00755	CDS	COG1307	801746	802609	-	[S] Uncharacterized protein conserved in bacteria 
	FLAKKPJH_00756	CDS	COG0416	802649	803680	-	[I] Fatty acid/phospholipid biosynthesis enzyme  
	FLAKKPJH_00757	CDS	ROG0035	803677	804246	-	NA
336
	FLAKKPJH_00758	CDS	COG1399	804549	805109	-	[R] Predicted metal-binding, possibly nucleic acid-binding protein
337
	FLAKKPJH_00759	CDS	COG3480	805163	805891	-	[T] Predicted secreted protein containing a PDZ
338
	FLAKKPJH_00760	CDS	COG3314	805954	807240	+	[S] Uncharacterized protein conserved in bacteria 
339
	FLAKKPJH_00761	CDS	ROG3441	807237	807824	-	NA
	FLAKKPJH_00762	CDS	COG0669	807864	808346	-	[H] Phosphopantetheine adenylyltransferase    
340
	FLAKKPJH_00763	CDS	COG3238	808553	808990	-	[S] Uncharacterized protein conserved in bacteria 
341
	FLAKKPJH_00764	CDS	ROG0083	809082	810026	+	NA
342
	FLAKKPJH_00765	CDS	ROG0084	810080	810334	-	NA
343
	FLAKKPJH_00766	CDS	COG1200	810533	812527	-	[LK] RecG-like helicase    
	FLAKKPJH_00767	CDS	COG1461	812596	814266	-	[R] Predicted kinase related to dihydroxyacetone kinase
	FLAKKPJH_00768	CDS	COG1302	814269	814640	-	[S] Uncharacterized protein conserved in bacteria 
344
	FLAKKPJH_00769	CDS	COG0227	814870	815061	+	[J] Ribosomal protein L28   
345
	FLAKKPJH_00770	CDS	COG0036	815468	816145	-	[G] Pentose-5-phosphate-3-epimerase     
	FLAKKPJH_00771	CDS	COG1162	816138	817010	-	[R] Predicted GTPases    
346
	FLAKKPJH_00772	tRNA	NA	818344	818438	-	NA
347
	FLAKKPJH_00773	CDS	COG0631	818906	819640	-	[T] Serine/threonine protein phosphatase   
	FLAKKPJH_00774	CDS	COG0144	819798	821054	-	[J] tRNA and rRNA cytosine-C5-methylases  
348
	FLAKKPJH_00775	CDS	COG2738	821138	821821	-	[R] Predicted Zn-dependent protease   
	FLAKKPJH_00776	CDS	COG0223	821849	823267	-	[J] Methionyl-tRNA formyltransferase    
	FLAKKPJH_00777	CDS	COG1198	823336	825282	-	[L] Primosomal protein N' (replication factor Y)
	FLAKKPJH_00778	CDS	COG0452	825275	826468	-	[H] Phosphopantothenoylcysteine synthetase/decarboxylase    
	FLAKKPJH_00779	CDS	COG1758	826534	826737	-	[K] DNA-directed RNA polymerase, subunit K/omega 
349
	FLAKKPJH_00780	CDS	ROG0332	827400	827708	-	NA
	FLAKKPJH_00781	CDS	COG3387	827768	829825	-	[G] Glucoamylase and related glycosyl hydrolases 
350
	FLAKKPJH_00782	CDS	COG3330	829950	830825	+	[S] Uncharacterized protein conserved in bacteria 
	FLAKKPJH_00783	CDS	COG1543	830818	832425	+	[S] Uncharacterized conserved protein   
351
	FLAKKPJH_00784	CDS	COG0616	832615	833394	+	[OU] Periplasmic serine proteases (ClpP class) 
352
	FLAKKPJH_00785	CDS	ROG3033	833472	833687	+	NA
353
	FLAKKPJH_00786	CDS	ROG7002	833901	835439	+	NA
354
	FLAKKPJH_00787	CDS	COG0624	835434	836618	-	[E] Acetylornithine deacetylase/Succinyl-diaminopimelate desuccinylase and related deacylases
355
	FLAKKPJH_00788	CDS	COG4720	836875	837378	+	[S] Predicted membrane protein   
356
	FLAKKPJH_00789	CDS	COG3033	837432	838817	-	[E] Tryptophanase     
357
	FLAKKPJH_00790	CDS	COG0791	839002	839442	+	[M] Cell wall-associated hydrolases (invasion-associated proteins) 
358
	FLAKKPJH_00791	CDS	COG2070	839418	840377	-	[R] Dioxygenases related to 2-nitropropane dioxygenase 
359
	FLAKKPJH_00792	CDS	COG0534	840573	842120	-	[V] Na+-driven multidrug efflux pump  
360
	FLAKKPJH_00793	CDS	COG2968	842364	843098	-	[S] Uncharacterized conserved protein   
361
	FLAKKPJH_00794	CDS	COG1739	843373	844011	+	[S] Uncharacterized conserved protein   
362
	FLAKKPJH_00795	CDS	COG1506	844193	846271	+	[E] Dipeptidyl aminopeptidases/acylaminoacyl-peptidases    
363
	FLAKKPJH_00796	CDS	ROG0999	846348	847202	+	NA
364
	FLAKKPJH_00797	CDS	NA	847378	847599	+	NA
365
	FLAKKPJH_00798	CDS	COG0668	847657	848529	-	[M] Small-conductance mechanosensitive channel   
366
	FLAKKPJH_00799	CDS	ROG0098	848686	850293	+	NA
367
	FLAKKPJH_00800	CDS	ROG0243	850380	851528	+	NA
	FLAKKPJH_00801	CDS	ROG0172	851515	852735	+	NA
368
	FLAKKPJH_00802	CDS	ROG6612	852841	853074	+	NA
369
	FLAKKPJH_00803	CDS	COG0697	853092	854039	-	[GER] Permeases of the drug/metabolite transporter (DMT)
370
	FLAKKPJH_00804	CDS	COG0697	854564	855664	-	[GER] Permeases of the drug/metabolite transporter (DMT)
371
	FLAKKPJH_00805	CDS	COG0253	855785	856639	-	[E] Diaminopimelate epimerase    
372
	FLAKKPJH_00806	CDS	ROG6041	857056	858297	+	NA
373
	FLAKKPJH_00807	CDS	COG0526	858378	858842	-	[OC] Thiol-disulfide isomerase and thioredoxins  
	FLAKKPJH_00808	CDS	COG0785	858879	859613	-	[O] Cytochrome c biogenesis protein  
374
	FLAKKPJH_00809	CDS	COG1126	859922	860644	-	[E] ABC-type polar amino acid transport system,
	FLAKKPJH_00810	CDS	COG0765	860631	861254	-	[E] ABC-type amino acid transport system, permease
	FLAKKPJH_00811	CDS	COG0834	861474	862292	-	[ET] ABC-type amino acid transport/signal transduction systems,
375
	FLAKKPJH_00812	CDS	NA	862923	863480	+	NA
	FLAKKPJH_00813	CDS	ROG0459	863494	863763	+	NA
	FLAKKPJH_00814	CDS	COG3546	863770	864387	+	[P] Mn-containing catalase    
376
	FLAKKPJH_00815	CDS	COG0069	864658	865992	+	[E] Glutamate synthase domain 2  
377
	FLAKKPJH_00816	CDS	COG2367	866363	867169	+	[V] Beta-lactamase class A   
378
	FLAKKPJH_00817	CDS	NA	867248	867352	-	NA
	FLAKKPJH_00818	CDS	COG0461	867349	867915	-	[F] Orotate phosphoribosyltransferase    
	FLAKKPJH_00819	CDS	COG2378	867937	869154	-	[K] Predicted transcriptional regulator   
379
	FLAKKPJH_00820	CDS	COG0624	869659	870894	-	[E] Acetylornithine deacetylase/Succinyl-diaminopimelate desuccinylase and related deacylases
380
	FLAKKPJH_00821	CDS	NA	871215	871400	+	NA
381
	FLAKKPJH_00822	CDS	COG1902	871697	873634	-	[C] NADH:flavin oxidoreductases, Old Yellow Enzyme family
382
	FLAKKPJH_00823	CDS	COG2039	873901	874524	+	[O] Pyrrolidone-carboxylate peptidase (N-terminal pyroglutamyl peptidase) 
383
	FLAKKPJH_00824	CDS	COG3876	874695	876275	+	[S] Uncharacterized protein conserved in bacteria 
384
	FLAKKPJH_00825	CDS	COG0569	876702	878060	+	[P] K+ transport systems, NAD-binding component 
	FLAKKPJH_00826	CDS	COG0168	878139	879584	+	[P] Trk-type K+ transport systems, membrane components
385
	FLAKKPJH_00827	CDS	COG0281	879888	881060	-	[C] Malic enzyme    
	FLAKKPJH_00828	CDS	COG1838	881257	881811	-	[C] Tartrate dehydratase beta subunit/Fumarate hydratase class
	FLAKKPJH_00829	CDS	COG1951	881828	882745	-	[C] Tartrate dehydratase alpha subunit/Fumarate hydratase class
	FLAKKPJH_00830	CDS	COG1027	882690	884093	-	[E] Aspartate ammonia-lyase    
386
	FLAKKPJH_00831	CDS	COG1073	884208	885662	-	[R] Hydrolases of the alpha/beta superfamily 
387
	FLAKKPJH_00832	CDS	NA	885983	887344	+	NA
388
	FLAKKPJH_00833	CDS	COG3199	887566	888729	-	[S] Uncharacterized conserved protein   
389
	FLAKKPJH_00834	CDS	COG1341	888792	889685	-	[R] Predicted GTPase or GTP-binding protein 
390
	FLAKKPJH_00835	CDS	COG2110	889890	890057	-	[R] Predicted phosphatase homologous to the C-terminal
391
	FLAKKPJH_00836	CDS	COG0704	890138	890797	-	[P] Phosphate uptake regulator   
	FLAKKPJH_00837	CDS	COG1117	890837	891625	-	[P] ABC-type phosphate transport system, ATPase component
	FLAKKPJH_00838	CDS	COG1117	891724	892488	-	[P] ABC-type phosphate transport system, ATPase component
	FLAKKPJH_00839	CDS	COG0581	892531	893496	-	[P] ABC-type phosphate transport system, permease component
	FLAKKPJH_00840	CDS	COG0573	893493	894350	-	[P] ABC-type phosphate transport system, permease component
	FLAKKPJH_00841	CDS	COG0226	894347	895342	-	[P] ABC-type phosphate transport system, periplasmic component
392
	FLAKKPJH_00842	CDS	COG1506	895603	897198	+	[E] Dipeptidyl aminopeptidases/acylaminoacyl-peptidases    
393
	FLAKKPJH_00843	CDS	NA	897506	898474	+	NA
394
	FLAKKPJH_00844	CDS	COG0031	898603	899535	-	[E] Cysteine synthase    
395
	FLAKKPJH_00845	CDS	COG0474	899746	902541	-	[P] Cation transport ATPase   
396
	FLAKKPJH_00846	CDS	COG0726	902698	903531	+	[G] Predicted xylanase/chitin deacetylase   
397
	FLAKKPJH_00847	CDS	COG1402	903732	904511	+	[R] Uncharacterized protein, putative amidase  
398
	FLAKKPJH_00848	CDS	COG0346	904706	905092	+	[E] Lactoylglutathione lyase and related lyases 
399
	FLAKKPJH_00849	CDS	COG1052	905165	906139	-	[CHR] Lactate dehydrogenase and related dehydrogenases 
	FLAKKPJH_00850	CDS	ROG3704	906192	907427	-	NA
400
	FLAKKPJH_00851	CDS	COG1402	907588	908358	+	[R] Uncharacterized protein, putative amidase  
401
	FLAKKPJH_00852	CDS	COG3608	908511	909398	-	[R] Predicted deacylase    
402
	FLAKKPJH_00853	CDS	NA	909479	909997	-	NA
403
	FLAKKPJH_00854	CDS	COG5395	910074	910859	-	[S] Predicted membrane protein   
404
	FLAKKPJH_00855	CDS	COG1737	911539	912453	+	[K] Transcriptional regulators    
405
	FLAKKPJH_00856	CDS	COG4753	912543	913391	-	[T] Response regulator containing CheY-like receiver domain
	FLAKKPJH_00857	CDS	COG2972	913397	915064	-	[T] Predicted signal transduction protein with a
406
	FLAKKPJH_00858	CDS	COG0436	915219	916445	-	[E] Aspartate/tyrosine/aromatic aminotransferase    
407
	FLAKKPJH_00859	CDS	ROG1831	916539	918092	-	NA
	FLAKKPJH_00860	CDS	COG1228	918126	919430	-	[Q] Imidazolonepropionase and related amidohydrolases  
408
	FLAKKPJH_00861	CDS	ROG1390	919522	921069	-	NA
	FLAKKPJH_00862	CDS	COG4805	921102	922733	-	[S] Uncharacterized protein conserved in bacteria 
409
	FLAKKPJH_00863	CDS	NA	922817	923440	-	NA
	FLAKKPJH_00864	CDS	NA	923433	924290	-	NA
	FLAKKPJH_00865	CDS	NA	924315	924932	-	NA
	FLAKKPJH_00866	CDS	NA	924944	925714	-	NA
410
	FLAKKPJH_00867	CDS	NA	925911	926039	+	NA
411
	FLAKKPJH_00868	CDS	COG3653	926134	927714	-	[Q] N-acyl-D-aspartate/D-glutamate deacylase    
	FLAKKPJH_00869	CDS	NA	927748	927840	-	NA
412
	FLAKKPJH_00870	CDS	COG1052	927942	928919	+	[CHR] Lactate dehydrogenase and related dehydrogenases 
413
	FLAKKPJH_00871	CDS	COG1680	928997	930337	-	[V] Beta-lactamase class C and other penicillin
414
	FLAKKPJH_00872	CDS	COG1063	930649	931710	-	[ER] Threonine dehydrogenase and related Zn-dependent dehydrogenases
415
	FLAKKPJH_00873	CDS	COG0605	932237	932935	+	[P] Superoxide dismutase    
416
	FLAKKPJH_00874	CDS	COG1132	933689	935641	-	[V] ABC-type multidrug transport system, ATPase and
	FLAKKPJH_00875	CDS	COG1132	935638	937374	-	[V] ABC-type multidrug transport system, ATPase and
417
	FLAKKPJH_00876	CDS	COG1414	937479	938066	-	[K] Transcriptional regulator    
418
	FLAKKPJH_00877	CDS	ROG7002	938466	939422	-	NA
419
	FLAKKPJH_00878	CDS	COG0726	939672	941339	-	[G] Predicted xylanase/chitin deacetylase   
420
	FLAKKPJH_00879	CDS	COG0624	941884	943248	-	[E] Acetylornithine deacetylase/Succinyl-diaminopimelate desuccinylase and related deacylases
421
	FLAKKPJH_00880	CDS	COG1172	943383	944516	-	[G] Ribose/xylose/arabinose/galactoside ABC-type transport systems, permease components
	FLAKKPJH_00881	CDS	COG1172	944516	945556	-	[G] Ribose/xylose/arabinose/galactoside ABC-type transport systems, permease components
	FLAKKPJH_00882	CDS	COG1129	945549	947144	-	[G] ABC-type sugar transport system, ATPase component
422
	FLAKKPJH_00883	CDS	ROG3584	947285	947938	-	NA
423
	FLAKKPJH_00885	CDS	COG0454	636	1103	-	[KR] Histone acetyltransferase HPA2 and related acetyltransferases
	FLAKKPJH_00886	CDS	NA	1070	1258	-	NA
424
	FLAKKPJH_00887	CDS	COG0454	1373	2014	-	[KR] Histone acetyltransferase HPA2 and related acetyltransferases
	FLAKKPJH_00888	CDS	COG0500	2068	2814	-	[QR] SAM-dependent methyltransferases    
	FLAKKPJH_00889	CDS	ROG1750	2833	3324	-	NA
425
	FLAKKPJH_00890	CDS	COG0353	3856	4626	-	[L] Recombinational DNA repair protein (RecF pathway)
	FLAKKPJH_00891	CDS	COG0718	4631	4960	-	[S] Uncharacterized protein conserved in bacteria 
	FLAKKPJH_00892	CDS	COG2812	4976	6652	-	[L] DNA polymerase III, gamma/tau subunits 
426
	FLAKKPJH_00893	tRNA	NA	7011	7101	-	NA
	FLAKKPJH_00894	tRNA	NA	7125	7214	-	NA
	FLAKKPJH_00895	CDS	COG0590	7265	7774	-	[FJ] Cytosine/adenosine deaminases    
	FLAKKPJH_00896	tRNA	NA	7805	7883	-	NA
	FLAKKPJH_00897	tRNA	NA	7912	7988	-	NA
	FLAKKPJH_00898	tRNA	NA	7996	8087	-	NA
	FLAKKPJH_00899	tRNA	NA	8159	8248	-	NA
427
	FLAKKPJH_00900	CDS	COG2509	8421	9800	-	[R] Uncharacterized FAD-dependent dehydrogenases   
428
	FLAKKPJH_00901	CDS	COG0305	9867	11201	-	[L] Replicative DNA helicase   
	FLAKKPJH_00902	CDS	COG1067	11220	13136	-	[O] Predicted ATP-dependent protease   
	FLAKKPJH_00903	CDS	COG0359	13138	13590	-	[J] Ribosomal protein L9   
429
	FLAKKPJH_00904	CDS	COG4241	13680	14639	-	[S] Predicted membrane protein   
430
	FLAKKPJH_00905	CDS	COG0238	14712	14939	-	[J] Ribosomal protein S18   
	FLAKKPJH_00906	CDS	COG0629	14975	15367	-	[L] Single-stranded DNA-binding protein   
	FLAKKPJH_00907	CDS	COG0360	15422	15853	-	[J] Ribosomal protein S6   
431
	FLAKKPJH_00908	CDS	COG4481	15993	16226	-	[S] Uncharacterized protein conserved in bacteria 
	FLAKKPJH_00909	CDS	COG1286	16254	16973	-	[R] Uncharacterized membrane protein, required for colicin
	FLAKKPJH_00910	CDS	NA	16996	17328	-	NA
	FLAKKPJH_00911	CDS	COG1520	17335	18507	-	[S] FOG: WD40-like repeat   
	FLAKKPJH_00912	CDS	COG0457	18518	19012	-	[R] FOG: TPR repeat   
432
	FLAKKPJH_00913	CDS	ROG0818	19154	19408	+	NA
433
	FLAKKPJH_00914	CDS	ROG0104	19338	19964	-	NA
	FLAKKPJH_00915	CDS	COG1926	20023	20652	-	[R] Predicted phosphoribosyltransferases    
	FLAKKPJH_00916	CDS	COG1664	20652	21050	-	[M] Integral membrane protein CcmA involved in
	FLAKKPJH_00917	CDS	COG0739	21069	22061	-	[M] Membrane proteins related to metalloendopeptidases 
434
	FLAKKPJH_00918	CDS	COG0787	22251	23378	-	[M] Alanine racemase    
	FLAKKPJH_00919	CDS	COG1475	23427	24275	-	[K] Predicted transcriptional regulators   
	FLAKKPJH_00920	CDS	COG1192	24253	25029	-	[D] ATPases involved in chromosome partitioning 
	FLAKKPJH_00921	CDS	COG1475	25014	25808	-	[K] Predicted transcriptional regulators   
	FLAKKPJH_00922	CDS	COG0357	25870	26616	-	[M] Predicted S-adenosylmethionine-dependent methyltransferase involved in bacterial
	FLAKKPJH_00923	CDS	COG0445	26636	28483	-	[D] NAD/FAD-utilizing enzyme apparently involved in cell
	FLAKKPJH_00924	CDS	COG0486	28506	29894	-	[R] Predicted GTPase    
	FLAKKPJH_00925	CDS	COG1847	30026	30673	-	[R] Predicted RNA-binding protein   
	FLAKKPJH_00926	CDS	COG0706	30670	31329	-	[U] Preprotein translocase subunit YidC  
	FLAKKPJH_00927	CDS	COG0594	31571	31900	-	[J] RNase P protein component  
435
	FLAKKPJH_00928	CDS	COG0593	32565	33941	+	[L] ATPase involved in DNA replication initiation
	FLAKKPJH_00929	CDS	COG0592	34219	35361	+	[L] DNA polymerase sliding clamp subunit (PCNA
	FLAKKPJH_00930	CDS	COG1195	35365	36483	+	[L] Recombinational DNA repair ATPase (RecF pathway)
	FLAKKPJH_00931	CDS	COG5512	36493	37407	+	[R] Zn-ribbon-containing, possibly RNA-binding protein and truncated
436
	FLAKKPJH_00932	CDS	COG0187	37481	39400	+	[L] Type IIA topoisomerase (DNA gyrase/topo II,
	FLAKKPJH_00933	CDS	COG0188	39419	41848	+	[L] Type IIA topoisomerase (DNA gyrase/topo II,
	FLAKKPJH_00934	CDS	COG1371	41851	42276	+	[S] Uncharacterized conserved protein   
	FLAKKPJH_00935	CDS	COG1690	42320	43759	+	[S] Uncharacterized conserved protein   
	FLAKKPJH_00936	CDS	COG0005	43821	44630	+	[F] Purine nucleoside phosphorylase   
	FLAKKPJH_00937	CDS	COG0182	44645	45709	+	[J] Predicted translation initiation factor 2B subunit,
	FLAKKPJH_00938	CDS	COG2002	45747	46172	+	[K] Regulators of stationary/sporulation gene expression 
	FLAKKPJH_00939	CDS	COG2002	46219	46668	+	[K] Regulators of stationary/sporulation gene expression 
437
	FLAKKPJH_00940	tRNA	NA	46736	46810	+	NA
	FLAKKPJH_00941	tRNA	NA	46822	46896	+	NA
438
	FLAKKPJH_00942	CDS	COG1014	47151	47729	+	[C] Pyruvate:ferredoxin oxidoreductase and related 2-oxoacid:ferredoxin oxidoreductases,
	FLAKKPJH_00943	CDS	COG1144	47726	48013	+	[C] Pyruvate:ferredoxin oxidoreductase and related 2-oxoacid:ferredoxin oxidoreductases,
	FLAKKPJH_00944	CDS	COG0674	48046	49236	+	[C] Pyruvate:ferredoxin oxidoreductase and related 2-oxoacid:ferredoxin oxidoreductases,
	FLAKKPJH_00945	CDS	COG1013	49248	50204	+	[C] Pyruvate:ferredoxin oxidoreductase and related 2-oxoacid:ferredoxin oxidoreductases,
439
	FLAKKPJH_00946	CDS	COG0008	50309	51784	+	[J] Glutamyl- and glutaminyl-tRNA synthetases  
	FLAKKPJH_00947	CDS	COG0778	51811	52326	+	[C] Nitroreductase     
440
	FLAKKPJH_00948	CDS	COG1132	52625	54394	-	[V] ABC-type multidrug transport system, ATPase and
441
	FLAKKPJH_00949	CDS	COG4124	54725	56458	+	[G] Beta-mannanase     
442
	FLAKKPJH_00950	CDS	COG1574	56564	58267	+	[R] Predicted metal-dependent hydrolase with the TIM-barrel
443
	FLAKKPJH_00951	CDS	COG0534	58316	59713	+	[V] Na+-driven multidrug efflux pump  
444
	FLAKKPJH_00952	CDS	ROG0571	59895	60434	-	NA
445
	FLAKKPJH_00953	tRNA	NA	60765	60838	+	NA
	FLAKKPJH_00954	tRNA	NA	60849	60924	+	NA
446
	FLAKKPJH_00955	CDS	ROG0810	61172	62185	+	NA
447
	FLAKKPJH_00956	CDS	COG1664	62300	62836	+	[M] Integral membrane protein CcmA involved in
448
	FLAKKPJH_00957	CDS	COG2805	62940	63995	-	[NU] Tfp pilus assembly protein, pilus retraction
	FLAKKPJH_00958	CDS	NA	64045	64620	-	NA
	FLAKKPJH_00959	CDS	ROG3112	64617	65171	-	NA
	FLAKKPJH_00960	CDS	NA	65221	65748	-	NA
	FLAKKPJH_00961	CDS	NA	65745	66068	-	NA
	FLAKKPJH_00962	CDS	COG1459	66083	67135	-	[NU] Type II secretory pathway, component PulF
	FLAKKPJH_00963	CDS	COG1305	67145	68062	-	[E] Transglutaminase-like enzymes, putative cysteine proteases 
449
	FLAKKPJH_00964	CDS	COG1453	68256	69392	+	[R] Predicted oxidoreductases of the aldo/keto reductase
450
	FLAKKPJH_00965	rRNA	NA	69811	71337	+	NA
	FLAKKPJH_00966	tRNA	NA	71399	71475	+	NA
	FLAKKPJH_00967	tRNA	NA	71517	71592	+	NA
	FLAKKPJH_00968	rRNA	NA	71686	74658	+	NA
	FLAKKPJH_00969	rRNA	NA	74719	74835	+	NA
451
	FLAKKPJH_00970	CDS	COG0577	75001	76173	-	[V] ABC-type antimicrobial peptide transport system, permease
	FLAKKPJH_00971	CDS	COG1566	76222	77859	-	[V] Multidrug resistance efflux pump  
452
	FLAKKPJH_00972	CDS	COG1982	78223	79821	+	[E] Arginine/lysine/ornithine decarboxylases    
	FLAKKPJH_00973	CDS	COG0125	79806	80498	+	[F] Thymidylate kinase    
	FLAKKPJH_00974	CDS	COG3870	80495	80821	+	[S] Uncharacterized protein conserved in bacteria 
	FLAKKPJH_00975	CDS	COG2812	80858	81850	+	[L] DNA polymerase III, gamma/tau subunits 
	FLAKKPJH_00976	CDS	COG1774	81861	82667	+	[S] Uncharacterized homolog of PSP1  
	FLAKKPJH_00977	CDS	COG0313	82694	83422	+	[R] Predicted methyltransferases    
453
	FLAKKPJH_00978	CDS	COG2002	83477	83737	-	[K] Regulators of stationary/sporulation gene expression 
454
	FLAKKPJH_00979	CDS	COG0073	84069	84398	+	[R] EMAP domain    
	FLAKKPJH_00980	CDS	COG0084	84379	85200	+	[L] Mg-dependent DNase    
455
	FLAKKPJH_00981	CDS	COG3584	85391	86398	+	[S] Uncharacterized protein conserved in bacteria 
	FLAKKPJH_00982	CDS	COG0030	86359	87264	+	[J] Dimethyladenosine transferase (rRNA methylation)  
456
	FLAKKPJH_00983	CDS	COG1978	87427	87894	+	[S] Uncharacterized protein conserved in bacteria 
	FLAKKPJH_00984	CDS	COG4466	87914	88183	+	[S] Uncharacterized protein conserved in bacteria 
457
	FLAKKPJH_00985	CDS	ROG3899	88252	89634	-	NA
	FLAKKPJH_00986	CDS	COG1721	89618	90853	-	[R] Uncharacterized conserved protein (some members contain
	FLAKKPJH_00987	CDS	COG0714	90850	91806	-	[R] MoxR-like ATPases    
458
	FLAKKPJH_00988	CDS	ROG1713	91998	92999	+	NA
	FLAKKPJH_00989	CDS	COG1947	93037	94008	+	[I] 4-diphosphocytidyl-2C-methyl-D-erythritol 2-phosphate synthase   
	FLAKKPJH_00990	CDS	ROG0166	94005	94751	+	NA
	FLAKKPJH_00991	CDS	COG1207	94776	96188	+	[M] N-acetylglucosamine-1-phosphate uridyltransferase (contains nucleotidyltransferase and I-patch
	FLAKKPJH_00992	CDS	COG0462	96201	97148	+	[FE] Phosphoribosylpyrophosphate synthetase    
	FLAKKPJH_00993	CDS	COG1825	97182	97814	+	[J] Ribosomal protein L25 (general stress protein
	FLAKKPJH_00994	CDS	COG0193	97844	98446	+	[J] Peptidyl-tRNA hydrolase    
	FLAKKPJH_00995	CDS	COG1197	98446	101835	+	[LK] Transcription-repair coupling factor (superfamily II helicase)
	FLAKKPJH_00996	CDS	COG2002	101907	102467	+	[K] Regulators of stationary/sporulation gene expression 
	FLAKKPJH_00997	CDS	COG2244	102539	104182	+	[R] Membrane protein involved in the export
	FLAKKPJH_00998	CDS	COG1694	104208	105035	+	[R] Predicted pyrophosphatase    
	FLAKKPJH_00999	CDS	COG0776	105104	105388	+	[L] Bacterial nucleoid DNA-binding protein  
	FLAKKPJH_01000	CDS	COG1188	105456	105722	+	[J] Ribosome-associated heat shock protein implicated in
459
	FLAKKPJH_01001	CDS	ROG1127	105723	106031	-	NA
	FLAKKPJH_01002	CDS	COG3415	106028	106264	-	[L] Transposase and inactivated derivatives  
460
	FLAKKPJH_01003	CDS	ROG1117	106408	106845	-	NA
	FLAKKPJH_01004	CDS	ROG0097	106848	107099	-	NA
461
	FLAKKPJH_01005	CDS	COG1098	107460	107852	+	[J] Predicted RNA binding protein (contains ribosomal
	FLAKKPJH_01006	tRNA	NA	107863	107950	+	NA
462
	FLAKKPJH_01007	CDS	NA	108255	108839	+	NA
463
	FLAKKPJH_01008	CDS	COG2217	108954	111653	+	[P] Cation transport ATPase   
	FLAKKPJH_01009	CDS	COG1937	111822	112088	+	[S] Uncharacterized protein conserved in bacteria 
464
	FLAKKPJH_01010	CDS	COG1285	112230	112886	-	[S] Uncharacterized membrane protein   
465
	FLAKKPJH_01011	CDS	COG0338	113045	113884	-	[L] Site-specific DNA methylase   
466
	FLAKKPJH_01012	tRNA	NA	114143	114218	-	NA
	FLAKKPJH_01013	tRNA	NA	114231	114307	-	NA
467
	FLAKKPJH_01014	CDS	COG2208	114774	117185	+	[TK] Serine phosphatase RsbU, regulator of sigma
	FLAKKPJH_01015	CDS	COG0037	117268	118722	+	[D] Predicted ATPase of the PP-loop superfamily
	FLAKKPJH_01016	CDS	COG0465	118793	120727	+	[O] ATP-dependent Zn proteases   
468
	FLAKKPJH_01017	CDS	COG0500	120924	121679	+	[QR] SAM-dependent methyltransferases    
	FLAKKPJH_01018	CDS	COG0612	121810	123147	+	[R] Predicted Zn-dependent peptidases   
	FLAKKPJH_01019	CDS	COG0612	123134	124453	+	[R] Predicted Zn-dependent peptidases   
	FLAKKPJH_01020	CDS	COG1228	124481	125755	+	[Q] Imidazolonepropionase and related amidohydrolases  
469
	FLAKKPJH_01021	CDS	ROG1873	125821	126063	+	NA
470
	FLAKKPJH_01022	CDS	COG2759	126136	127836	+	[F] Formyltetrahydrofolate synthetase    
	FLAKKPJH_01023	CDS	COG3191	127895	128947	+	[EQ] L-aminopeptidase/D-esterase     
471
	FLAKKPJH_01024	CDS	COG4684	129100	129789	+	[S] Predicted membrane protein   
	FLAKKPJH_01025	CDS	COG1521	129836	130606	+	[K] Putative transcriptional regulator, homolog of Bvg
472
	FLAKKPJH_01026	CDS	ROG5115	130666	130923	-	NA
473
	FLAKKPJH_01027	CDS	COG1109	131031	132410	+	[G] Phosphomannomutase     
	FLAKKPJH_01028	CDS	COG1259	132422	132838	+	[S] Uncharacterized conserved protein   
	FLAKKPJH_01029	CDS	COG0042	132859	133860	+	[J] tRNA-dihydrouridine synthase    
474
	FLAKKPJH_01030	CDS	ROG2872	134059	134583	+	NA
	FLAKKPJH_01031	CDS	ROG1195	134596	135516	+	NA
475
	FLAKKPJH_01032	CDS	COG5322	135580	136659	+	[R] Predicted dehydrogenase    
476
	FLAKKPJH_01033	CDS	COG0782	136869	137345	+	[K] Transcription elongation factor   
	FLAKKPJH_01034	CDS	COG1190	137428	138921	+	[J] Lysyl-tRNA synthetase (class II)  
477
	FLAKKPJH_01035	rRNA	NA	139119	140645	+	NA
	FLAKKPJH_01036	rRNA	NA	140813	143785	+	NA
	FLAKKPJH_01037	rRNA	NA	143846	143962	+	NA
478
	FLAKKPJH_01038	CDS	ROG5896	144470	145324	+	NA
479
	FLAKKPJH_01039	CDS	COG0480	145549	147630	+	[J] Translation elongation factors (GTPases)  
480
	FLAKKPJH_01040	CDS	COG2385	147732	148667	-	[D] Sporulation protein and related proteins 
481
	FLAKKPJH_01041	CDS	COG0492	148799	149719	+	[O] Thioredoxin reductase    
482
	FLAKKPJH_01042	CDS	COG4463	149872	150336	+	[K] Transcriptional repressor of class III stress
	FLAKKPJH_01043	CDS	COG3880	150343	150873	+	[S] Uncharacterized protein with conserved CXXC pairs
	FLAKKPJH_01044	CDS	COG3869	150870	151958	+	[E] Arginine kinase    
	FLAKKPJH_01045	CDS	COG0542	151984	154452	+	[O] ATPases with chaperone activity, ATP-binding subunit
	FLAKKPJH_01046	CDS	COG1066	154528	155895	+	[O] Predicted ATP-dependent serine protease  
483
	FLAKKPJH_01047	CDS	ROG0468	155904	156302	-	NA
	FLAKKPJH_01048	tRNA	NA	156339	156413	-	NA
484
	FLAKKPJH_01049	CDS	COG1329	156479	156955	-	[K] Transcriptional regulators, similar to M. xanthus
485
	FLAKKPJH_01050	CDS	COG4956	157177	158298	+	[R] Integral membrane protein (PIN domain superfamily)
	FLAKKPJH_01051	CDS	COG0245	158285	159604	+	[I] 2C-methyl-D-erythritol 2,4-cyclodiphosphate synthase   
	FLAKKPJH_01052	CDS	COG0215	159615	161048	+	[J] Cysteinyl-tRNA synthetase    
	FLAKKPJH_01053	CDS	COG1351	161113	161949	+	[F] Predicted alternative thymidylate synthase  
486
	FLAKKPJH_01054	CDS	COG0566	162004	162753	+	[J] rRNA methylases    
487
	FLAKKPJH_01055	CDS	COG1191	162881	163561	+	[K] DNA-directed RNA polymerase specialized sigma subunit
488
	FLAKKPJH_01056	tRNA	NA	163652	163727	+	NA
489
	FLAKKPJH_01057	CDS	COG1378	164061	165227	+	[K] Predicted transcriptional regulators   
	FLAKKPJH_01058	CDS	COG1131	165243	166202	+	[V] ABC-type multidrug transport system, ATPase component
	FLAKKPJH_01059	CDS	COG0842	166186	167010	+	[V] ABC-type multidrug transport system, permease component
490
	FLAKKPJH_01060	tRNA	NA	167161	167246	+	NA
	FLAKKPJH_01061	tRNA	NA	167258	167334	+	NA
	FLAKKPJH_01062	tRNA	NA	167378	167453	+	NA
491
	FLAKKPJH_01063	CDS	COG0050	167598	168833	+	[J] GTPases - translation elongation factors 
	FLAKKPJH_01064	CDS	COG0267	168948	169109	+	[J] Ribosomal protein L33   
	FLAKKPJH_01065	tRNA	NA	169166	169241	+	NA
	FLAKKPJH_01066	CDS	COG0690	169267	169482	+	[U] Preprotein translocase subunit SecE  
	FLAKKPJH_01067	CDS	COG0250	169531	170073	+	[K] Transcription antiterminator    
	FLAKKPJH_01068	CDS	COG0080	170084	170506	+	[J] Ribosomal protein L11   
	FLAKKPJH_01069	CDS	COG0081	170599	171297	+	[J] Ribosomal protein L1   
	FLAKKPJH_01070	CDS	COG0244	171504	172040	+	[J] Ribosomal protein L10   
	FLAKKPJH_01071	CDS	COG0222	172062	172442	+	[J] Ribosomal protein L7/L12   
	FLAKKPJH_01072	CDS	COG0136	172638	173651	+	[E] Aspartate-semialdehyde dehydrogenase    
	FLAKKPJH_01073	CDS	COG0527	173648	174898	+	[E] Aspartokinases     
	FLAKKPJH_01074	CDS	COG0329	174932	175843	+	[EM] Dihydrodipicolinate synthase/N-acetylneuraminate lyase   
492
	FLAKKPJH_01075	CDS	COG0085	176043	179945	+	[K] DNA-directed RNA polymerase, beta subunit/140 kD
	FLAKKPJH_01076	CDS	COG0086	179967	183470	+	[K] DNA-directed RNA polymerase, beta' subunit/160 kD
	FLAKKPJH_01077	CDS	COG2220	183498	184160	+	[R] Predicted Zn-dependent hydrolases of the beta-lactamase
493
	FLAKKPJH_01078	CDS	COG2515	184253	185272	+	[E] 1-aminocyclopropane-1-carboxylate deaminase    
494
	FLAKKPJH_01079	CDS	COG1358	185341	185610	+	[J] Ribosomal protein HS6-type (S12/L30/L7a)  
	FLAKKPJH_01080	CDS	COG0048	185614	185988	+	[J] Ribosomal protein S12   
	FLAKKPJH_01081	CDS	COG0049	186011	186481	+	[J] Ribosomal protein S7   
	FLAKKPJH_01082	CDS	COG0480	186519	188600	+	[J] Translation elongation factors (GTPases)  
	FLAKKPJH_01083	CDS	COG0050	188619	189821	+	[J] GTPases - translation elongation factors 
	FLAKKPJH_01084	CDS	COG0051	189818	190138	+	[J] Ribosomal protein S10   
	FLAKKPJH_01085	CDS	COG0087	190170	190790	+	[J] Ribosomal protein L3   
	FLAKKPJH_01086	CDS	COG0088	190815	191438	+	[J] Ribosomal protein L4   
	FLAKKPJH_01087	CDS	COG0089	191435	191725	+	[J] Ribosomal protein L23   
	FLAKKPJH_01088	CDS	COG0090	191751	192578	+	[J] Ribosomal protein L2   
	FLAKKPJH_01089	CDS	COG0185	192603	192887	+	[J] Ribosomal protein S19   
	FLAKKPJH_01090	CDS	COG0091	192906	193247	+	[J] Ribosomal protein L22   
	FLAKKPJH_01091	CDS	COG0092	193252	193908	+	[J] Ribosomal protein S3   
	FLAKKPJH_01092	CDS	COG0197	193912	194373	+	[J] Ribosomal protein L16/L10E   
	FLAKKPJH_01093	CDS	COG0255	194354	194563	+	[J] Ribosomal protein L29   
	FLAKKPJH_01094	CDS	COG0186	194567	194845	+	[J] Ribosomal protein S17   
	FLAKKPJH_01095	CDS	COG0093	194842	195210	+	[J] Ribosomal protein L14   
	FLAKKPJH_01096	CDS	COG0198	195234	195545	+	[J] Ribosomal protein L24   
	FLAKKPJH_01097	CDS	COG0094	195557	196093	+	[J] Ribosomal protein L5   
	FLAKKPJH_01098	CDS	COG0096	196305	196700	+	[J] Ribosomal protein S8   
	FLAKKPJH_01099	CDS	COG0097	196723	197256	+	[J] Ribosomal protein L6P/L9E   
	FLAKKPJH_01100	CDS	COG0256	197285	197650	+	[J] Ribosomal protein L18   
	FLAKKPJH_01101	CDS	COG0098	197640	198227	+	[J] Ribosomal protein S5   
	FLAKKPJH_01102	CDS	COG0200	198214	198657	+	[J] Ribosomal protein L15   
	FLAKKPJH_01103	CDS	COG0201	198659	199921	+	[U] Preprotein translocase subunit SecY  
	FLAKKPJH_01104	CDS	COG0563	199932	200603	+	[F] Adenylate kinase and related kinases 
	FLAKKPJH_01105	CDS	COG0024	200600	201343	+	[J] Methionine aminopeptidase    
	FLAKKPJH_01106	CDS	COG0361	201389	201607	+	[J] Translation initiation factor 1 (IF-1) 
	FLAKKPJH_01107	CDS	COG0099	201777	202148	+	[J] Ribosomal protein S13   
	FLAKKPJH_01108	CDS	COG0100	202172	202561	+	[J] Ribosomal protein S11   
	FLAKKPJH_01109	CDS	COG0522	202574	203194	+	[J] Ribosomal protein S4 and related proteins
	FLAKKPJH_01110	CDS	COG0202	203234	204187	+	[K] DNA-directed RNA polymerase, alpha subunit/40 kD
	FLAKKPJH_01111	CDS	COG0203	204204	204554	+	[J] Ribosomal protein L17   
	FLAKKPJH_01112	CDS	COG1122	204566	205420	+	[P] ABC-type cobalt transport system, ATPase component
	FLAKKPJH_01113	CDS	COG1122	205405	206271	+	[P] ABC-type cobalt transport system, ATPase component
	FLAKKPJH_01114	CDS	COG0619	206268	207098	+	[P] ABC-type cobalt transport system, permease component
	FLAKKPJH_01115	CDS	COG0101	207113	207886	+	[J] Pseudouridylate synthase    
	FLAKKPJH_01116	CDS	COG0102	207950	208387	+	[J] Ribosomal protein L13   
	FLAKKPJH_01117	CDS	COG0103	208389	208775	+	[J] Ribosomal protein S9   
495
	FLAKKPJH_01118	CDS	COG0860	208846	209559	+	[M] N-acetylmuramoyl-L-alanine amidase    
496
	FLAKKPJH_01119	CDS	COG3804	209800	210843	+	[S] Uncharacterized conserved protein related to dihydrodipicolinate
497
	FLAKKPJH_01120	CDS	ROG3716	210912	211217	+	NA
	FLAKKPJH_01121	CDS	COG0031	211219	212634	+	[E] Cysteine synthase    
	FLAKKPJH_01122	CDS	ROG4070	212634	213002	+	NA
	FLAKKPJH_01123	CDS	ROG1009	212999	215251	+	NA
	FLAKKPJH_01124	CDS	ROG0327	215241	216608	+	NA
	FLAKKPJH_01125	CDS	COG3457	216605	217690	+	[E] Predicted amino acid racemase  
	FLAKKPJH_01126	CDS	COG2078	217675	219081	+	[S] Uncharacterized conserved protein   
	FLAKKPJH_01127	CDS	COG1180	219108	220121	+	[O] Pyruvate-formate lyase-activating enzyme   
	FLAKKPJH_01128	CDS	COG2403	220160	221482	+	[R] Predicted GTPase    
498
	FLAKKPJH_01129	CDS	COG1215	221655	223640	+	[M] Glycosyltransferases, probably involved in cell wall
499
	FLAKKPJH_01130	CDS	COG2119	223759	224031	+	[S] Predicted membrane protein   
	FLAKKPJH_01131	tRNA	NA	224088	224164	+	NA
500
	FLAKKPJH_01132	tRNA	NA	224094	224177	-	NA
501
	FLAKKPJH_01133	CDS	COG1432	224206	224829	+	[S] Uncharacterized conserved protein   
502
	FLAKKPJH_01134	CDS	ROG2182	224804	225142	-	NA
503
	FLAKKPJH_01135	CDS	COG3976	225552	226259	+	[S] Uncharacterized protein conserved in bacteria 
504
	FLAKKPJH_01136	CDS	COG1141	226350	226535	+	[C] Ferredoxin     
505
	FLAKKPJH_01137	CDS	COG2355	226722	227729	+	[E] Zn-dependent dipeptidase, microsomal dipeptidase homolog 
506
	FLAKKPJH_01138	CDS	COG3858	228066	229778	+	[R] Predicted glycosyl hydrolase   
507
	FLAKKPJH_01139	CDS	COG0835	229860	230381	+	[NT] Chemotaxis signal transduction protein  
	FLAKKPJH_01140	CDS	COG0643	230410	232455	+	[NT] Chemotaxis protein histidine kinase and related
	FLAKKPJH_01141	CDS	COG1871	232475	232954	+	[NT] Chemotaxis protein; stimulates methylation of MCP
	FLAKKPJH_01142	CDS	COG2204	232973	233332	+	[T] Response regulator containing CheY-like receiver, AAA-type
	FLAKKPJH_01143	CDS	COG2201	233320	234417	+	[NT] Chemotaxis response regulator containing a CheY-like
	FLAKKPJH_01144	CDS	COG1352	234431	235240	+	[NT] Methylase of chemotaxis methyl-accepting proteins 
	FLAKKPJH_01145	CDS	COG1406	235308	235781	+	[N] Predicted inhibitor of MCP methylation, homolog
508
	FLAKKPJH_01146	CDS	COG1306	235893	237200	+	[S] Uncharacterized conserved protein   
509
	FLAKKPJH_01147	CDS	COG0516	237179	238645	-	[F] IMP dehydrogenase/GMP reductase   
510
	FLAKKPJH_01148	CDS	ROG0327	238923	240719	+	NA
	FLAKKPJH_01149	CDS	COG3608	240723	242126	+	[R] Predicted deacylase    
	FLAKKPJH_01150	CDS	ROG2422	242116	242394	+	NA
511
	FLAKKPJH_01151	CDS	COG1983	242466	242660	-	[KT] Putative stress-responsive transcriptional regulator  
512
	FLAKKPJH_01152	CDS	COG0634	242822	243358	+	[F] Hypoxanthine-guanine phosphoribosyltransferase    
	FLAKKPJH_01153	CDS	COG2252	243405	244694	+	[R] Permeases     
	FLAKKPJH_01154	CDS	COG0041	244778	245299	+	[F] Phosphoribosylcarboxyaminoimidazole (NCAIR) mutase   
	FLAKKPJH_01155	CDS	COG0034	245287	246729	+	[F] Glutamine phosphoribosylpyrophosphate amidotransferase   
	FLAKKPJH_01156	CDS	COG0150	246731	247753	+	[F] Phosphoribosylaminoimidazole (AIR) synthetase   
	FLAKKPJH_01157	CDS	COG0299	247734	248462	+	[F] Folate-dependent phosphoribosylglycinamide formyltransferase PurN  
	FLAKKPJH_01158	CDS	COG0138	248476	250083	+	[F] AICAR transformylase/IMP cyclohydrolase PurH (only IMP
	FLAKKPJH_01159	CDS	COG0151	250102	251403	+	[F] Phosphoribosylamine-glycine ligase    
	FLAKKPJH_01160	CDS	COG4708	251444	251932	+	[S] Predicted membrane protein   
513
	FLAKKPJH_01161	CDS	COG5341	251954	252337	-	[S] Uncharacterized protein conserved in bacteria 
514
	FLAKKPJH_01162	CDS	NA	252776	253603	+	NA
	FLAKKPJH_01163	CDS	NA	253636	254295	+	NA
515
	FLAKKPJH_01164	CDS	NA	254372	255217	+	NA
	FLAKKPJH_01165	CDS	NA	255264	255866	+	NA
516
	FLAKKPJH_01166	CDS	COG4112	255976	256602	-	[R] Predicted phosphoesterase (MutT family)  
	FLAKKPJH_01167	CDS	NA	256607	257071	-	NA
517
	FLAKKPJH_01168	CDS	COG0739	257226	257936	+	[M] Membrane proteins related to metalloendopeptidases 
	FLAKKPJH_01169	CDS	COG1994	258053	258967	+	[R] Zn-dependent proteases    
518
	FLAKKPJH_01170	CDS	COG1032	259328	261271	+	[C] Fe-S oxidoreductase    
	FLAKKPJH_01171	CDS	COG5011	261297	262004	+	[S] Uncharacterized protein conserved in bacteria 
	FLAKKPJH_01172	CDS	COG1530	262090	263808	+	[J] Ribonucleases G and E  
	FLAKKPJH_01173	CDS	COG0261	263897	264232	+	[J] Ribosomal protein L21   
	FLAKKPJH_01174	CDS	COG2868	264210	264572	+	[J] Predicted ribosomal protein   
	FLAKKPJH_01175	CDS	COG0211	264639	264947	+	[J] Ribosomal protein L27   
	FLAKKPJH_01176	CDS	COG0536	265037	266062	+	[R] Predicted GTPase    
	FLAKKPJH_01177	CDS	COG1057	266169	266795	+	[H] Nicotinic acid mononucleotide adenylyltransferase  
	FLAKKPJH_01178	CDS	COG0724	266863	267117	+	[R] RNA-binding proteins (RRM domain)  
519
	FLAKKPJH_01179	CDS	COG1713	267412	267984	+	[H] Predicted HD superfamily hydrolase involved in
	FLAKKPJH_01180	CDS	COG1316	267959	269272	+	[K] Transcriptional regulator    
	FLAKKPJH_01181	CDS	COG0799	269327	269821	+	[S] Uncharacterized homolog of plant Iojap protein
520
	FLAKKPJH_01182	tRNA	NA	269962	270037	+	NA
521
	FLAKKPJH_01183	CDS	NA	270687	270953	+	NA
522
	FLAKKPJH_01184	CDS	COG1051	271211	271717	+	[F] ADP-ribose pyrophosphatase    
523
	FLAKKPJH_01185	CDS	COG4608	271980	272933	-	[E] ABC-type oligopeptide transport system, ATPase component
	FLAKKPJH_01186	CDS	COG0444	272926	274011	-	[EP] ABC-type dipeptide/oligopeptide/nickel transport system, ATPase component
	FLAKKPJH_01187	CDS	COG1173	274025	274948	-	[EP] ABC-type dipeptide/oligopeptide/nickel transport systems, permease components
	FLAKKPJH_01188	CDS	COG0601	274952	275881	-	[EP] ABC-type dipeptide/oligopeptide/nickel transport systems, permease components
	FLAKKPJH_01189	CDS	COG4166	275970	277691	-	[E] ABC-type oligopeptide transport system, periplasmic component
524
	FLAKKPJH_01190	CDS	NA	278116	278433	+	NA
	FLAKKPJH_01191	CDS	NA	278381	278635	+	NA
525
	FLAKKPJH_01192	CDS	COG0747	279253	280887	+	[E] ABC-type dipeptide transport system, periplasmic component
	FLAKKPJH_01193	CDS	COG0601	280959	281930	+	[EP] ABC-type dipeptide/oligopeptide/nickel transport systems, permease components
	FLAKKPJH_01194	CDS	COG1173	281988	282869	+	[EP] ABC-type dipeptide/oligopeptide/nickel transport systems, permease components
	FLAKKPJH_01195	CDS	ROG0219	282871	284850	+	NA
	FLAKKPJH_01196	CDS	COG1266	284847	285065	+	[R] Predicted metal-dependent membrane protease  
	FLAKKPJH_01197	CDS	COG0444	285083	286123	+	[EP] ABC-type dipeptide/oligopeptide/nickel transport system, ATPase component
	FLAKKPJH_01198	CDS	COG4608	286116	287144	+	[E] ABC-type oligopeptide transport system, ATPase component
526
	FLAKKPJH_01199	CDS	COG1376	287607	288449	+	[S] Uncharacterized protein conserved in bacteria 
527
	FLAKKPJH_01200	CDS	COG1307	289117	289968	+	[S] Uncharacterized protein conserved in bacteria 
528
	FLAKKPJH_01201	CDS	ROG4022	290245	290727	-	NA
529
	FLAKKPJH_01202	CDS	COG2323	290869	291627	-	[S] Predicted membrane protein   
530
	FLAKKPJH_01203	CDS	COG1344	291936	292757	-	[N] Flagellin and related hook-associated proteins 
531
	FLAKKPJH_01204	CDS	COG0071	293255	293695	-	[O] Molecular chaperone (small heat shock protein)
532
	FLAKKPJH_01205	CDS	NA	294047	294199	-	NA
533
	FLAKKPJH_01206	CDS	ROG5267	295053	295817	+	NA
	FLAKKPJH_01207	CDS	COG1989	295876	296871	+	[NOU] Type II secretory pathway, prepilin signal
534
	FLAKKPJH_01208	CDS	COG1396	297711	298118	+	[K] Predicted transcriptional regulators   
535
	FLAKKPJH_01209	CDS	NA	299509	299814	-	NA
	FLAKKPJH_01210	CDS	NA	299820	300284	-	NA
536
	FLAKKPJH_01211	CDS	NA	301096	301221	-	NA
537
	FLAKKPJH_01212	CDS	COG2515	301487	302479	+	[E] 1-aminocyclopropane-1-carboxylate deaminase    
538
	FLAKKPJH_01213	CDS	COG1363	303085	304158	+	[G] Cellulase M and related proteins 
539
	FLAKKPJH_01214	CDS	ROG0470	304573	305379	+	NA
	FLAKKPJH_01215	CDS	ROG1688	305381	306124	+	NA
540
	FLAKKPJH_01216	CDS	COG1131	306338	307270	+	[V] ABC-type multidrug transport system, ATPase component
541
	FLAKKPJH_01217	CDS	NA	307349	307630	+	NA
	FLAKKPJH_01218	CDS	COG0842	307652	308590	+	[V] ABC-type multidrug transport system, permease component
	FLAKKPJH_01219	CDS	COG0842	308577	309752	+	[V] ABC-type multidrug transport system, permease component
542
	FLAKKPJH_01220	CDS	NA	310043	310186	+	NA
543
	FLAKKPJH_01221	CDS	NA	310596	311078	+	NA
	FLAKKPJH_01222	CDS	COG2304	311085	313994	+	[R] Uncharacterized protein containing a von Willebrand
544
	FLAKKPJH_01223	CDS	ROG1409	314097	314690	+	NA
545
	FLAKKPJH_01224	CDS	ROG8181	314783	315367	+	NA
546
	FLAKKPJH_01225	CDS	NA	315431	315535	+	NA
	FLAKKPJH_01226	CDS	ROG7733	315541	316299	+	NA
547
	FLAKKPJH_01227	CDS	COG3764	316427	317140	+	[M] Sortase (surface protein transpeptidase)  
548
	FLAKKPJH_01228	CDS	NA	317361	317570	-	NA
549
	FLAKKPJH_01229	CDS	COG0683	317970	319223	+	[E] ABC-type branched-chain amino acid transport systems,
	FLAKKPJH_01230	CDS	COG0559	319381	320250	+	[E] Branched-chain amino acid ABC-type transport system,
	FLAKKPJH_01231	CDS	COG4177	320254	321315	+	[E] ABC-type branched-chain amino acid transport system,
	FLAKKPJH_01232	CDS	COG0411	321302	322075	+	[E] ABC-type branched-chain amino acid transport systems,
	FLAKKPJH_01233	CDS	COG0410	322062	322778	+	[E] ABC-type branched-chain amino acid transport systems,
550
	FLAKKPJH_01234	CDS	COG4690	323348	324616	+	[E] Dipeptidase     
551
	FLAKKPJH_01235	CDS	COG0534	324769	325581	+	[V] Na+-driven multidrug efflux pump  
	FLAKKPJH_01236	CDS	COG0534	325586	325879	+	[V] Na+-driven multidrug efflux pump  
552
	FLAKKPJH_01237	CDS	ROG3345	326073	329474	-	NA
553
	FLAKKPJH_01238	CDS	COG0312	330170	331558	+	[R] Predicted Zn-dependent proteases and their inactivated
	FLAKKPJH_01239	CDS	COG0312	331555	332844	+	[R] Predicted Zn-dependent proteases and their inactivated
554
	FLAKKPJH_01240	CDS	NA	333078	333377	-	NA
555
	FLAKKPJH_01241	CDS	ROG2279	333561	333803	-	NA
556
	FLAKKPJH_01242	CDS	NA	333880	334590	-	NA
557
	FLAKKPJH_01243	CDS	COG0351	335609	336433	+	[H] Hydroxymethylpyrimidine/phosphomethylpyrimidine kinase    
	FLAKKPJH_01244	CDS	COG2145	336488	337330	+	[H] Hydroxyethylthiazole kinase, sugar kinase family 
	FLAKKPJH_01245	CDS	COG0352	337580	338212	+	[H] Thiamine monophosphate synthase   
	FLAKKPJH_01246	CDS	COG0637	338232	338900	+	[R] Predicted phosphatase/phosphohexomutase    
558
	FLAKKPJH_01247	CDS	COG3653	339341	340969	+	[Q] N-acyl-D-aspartate/D-glutamate deacylase    
559
	FLAKKPJH_01248	CDS	NA	341046	341822	+	NA
	FLAKKPJH_01249	CDS	NA	341842	342456	+	NA
	FLAKKPJH_01250	CDS	NA	342497	343333	+	NA
	FLAKKPJH_01251	CDS	NA	343364	343975	+	NA
560
	FLAKKPJH_01252	CDS	COG3653	344140	345765	+	[Q] N-acyl-D-aspartate/D-glutamate deacylase    
561
	FLAKKPJH_01253	CDS	COG2188	346028	346846	+	[K] Transcriptional regulators    
562
	FLAKKPJH_01254	CDS	ROG3305	346975	348348	+	NA
	FLAKKPJH_01255	CDS	ROG1663	348364	348690	+	NA
563
	FLAKKPJH_01256	CDS	ROG3391	348769	350589	-	NA
564
	FLAKKPJH_01257	CDS	COG1164	350711	352498	-	[E] Oligoendopeptidase F    
565
	FLAKKPJH_01258	CDS	COG1970	352586	353044	-	[M] Large-conductance mechanosensitive channel   
566
	FLAKKPJH_01259	CDS	COG0420	353207	354352	+	[L] DNA repair exonuclease   
	FLAKKPJH_01260	CDS	ROG0421	354349	357495	+	NA
567
	FLAKKPJH_01261	CDS	COG1313	357585	358571	+	[R] Uncharacterized Fe-S protein PflX, homolog of
568
	FLAKKPJH_01262	CDS	NA	358702	359460	-	NA
569
	FLAKKPJH_01263	CDS	COG0312	359708	361084	+	[R] Predicted Zn-dependent proteases and their inactivated
	FLAKKPJH_01264	CDS	COG0312	361084	362364	+	[R] Predicted Zn-dependent proteases and their inactivated
	FLAKKPJH_01265	CDS	NA	362423	362605	+	NA
	FLAKKPJH_01266	CDS	ROG5742	362639	363085	+	NA
570
	FLAKKPJH_01267	CDS	COG0289	363261	364043	-	[E] Dihydrodipicolinate reductase    
571
	FLAKKPJH_01268	CDS	COG0312	364127	365422	-	[R] Predicted Zn-dependent proteases and their inactivated
	FLAKKPJH_01269	CDS	COG0312	365425	366801	-	[R] Predicted Zn-dependent proteases and their inactivated
572
	FLAKKPJH_01270	CDS	COG0494	367058	367606	+	[LR] NTP pyrophosphohydrolases including oxidative damage repair
573
	FLAKKPJH_01271	CDS	COG0613	367973	368782	+	[R] Predicted metal-dependent phosphoesterases (PHP family) 
574
	FLAKKPJH_01272	CDS	ROG4781	368972	370729	-	NA
	FLAKKPJH_01273	CDS	COG0240	370726	371847	-	[C] Glycerol-3-phosphate dehydrogenase    
	FLAKKPJH_01274	CDS	COG1181	371910	372911	-	[M] D-alanine-D-alanine ligase and related ATP-grasp enzymes
575
	FLAKKPJH_01275	CDS	COG2155	373538	373762	+	[S] Uncharacterized conserved protein   
576
	FLAKKPJH_01276	CDS	COG3283	373765	375423	-	[KE] Transcriptional regulator of aromatic amino acids
577
	FLAKKPJH_01277	CDS	COG3033	375897	377276	+	[E] Tryptophanase     
578
	FLAKKPJH_01278	CDS	COG1406	377311	377799	-	[N] Predicted inhibitor of MCP methylation, homolog
579
	FLAKKPJH_01279	CDS	ROG5915	377915	378649	-	NA
580
	FLAKKPJH_01280	CDS	COG0535	378815	380170	-	[R] Predicted Fe-S oxidoreductases   
581
	FLAKKPJH_01281	CDS	COG1307	380529	381380	+	[S] Uncharacterized protein conserved in bacteria 
582
	FLAKKPJH_01282	CDS	ROG1506	381510	382844	-	NA
583
	FLAKKPJH_01283	tRNA	NA	382994	383067	+	NA
	FLAKKPJH_01284	tRNA	NA	383069	383145	+	NA
	FLAKKPJH_01285	tRNA	NA	383166	383242	+	NA
	FLAKKPJH_01286	tRNA	NA	383271	383347	+	NA
	FLAKKPJH_01287	tRNA	NA	383351	383425	+	NA
	FLAKKPJH_01288	tRNA	NA	383432	383506	+	NA
584
	FLAKKPJH_01290	CDS	COG0553	4811	7513	-	[KL] Superfamily II DNA/RNA helicases, SNF2 family
	FLAKKPJH_01291	CDS	COG1743	7524	8735	-	[L] Adenine-specific DNA methylase containing a Zn-ribbon
	FLAKKPJH_01292	CDS	COG1743	8912	10531	-	[L] Adenine-specific DNA methylase containing a Zn-ribbon
	FLAKKPJH_01293	CDS	ROG5050	10528	11115	-	NA
	FLAKKPJH_01294	CDS	COG3525	11112	12335	-	[G] N-acetyl-beta-hexosaminidase     
	FLAKKPJH_01295	CDS	NA	12283	12459	-	NA
585
	FLAKKPJH_01296	CDS	COG4584	14008	14424	+	[L] Transposase and inactivated derivatives  
	FLAKKPJH_01297	CDS	ROG8443	14445	14849	+	NA
586
	FLAKKPJH_01298	CDS	NA	19133	19261	-	NA
587
	FLAKKPJH_01299	CDS	NA	19979	20260	+	NA
588
	FLAKKPJH_01300	CDS	NA	20605	20880	-	NA
589
	FLAKKPJH_01301	CDS	NA	21562	21729	-	NA
590
	FLAKKPJH_01302	CDS	COG2886	21867	22145	+	[S] Uncharacterized small protein   
591
	FLAKKPJH_01303	CDS	ROG7745	22486	22845	-	NA
	FLAKKPJH_01304	CDS	NA	22832	23149	-	NA
592
	FLAKKPJH_01305	CDS	NA	23634	23807	+	NA
	FLAKKPJH_01306	CDS	COG1961	23804	25432	+	[L] Site-specific recombinases, DNA invertase Pin homologs
593
	FLAKKPJH_01307	CDS	ROG0015	26068	26937	-	NA
594
	FLAKKPJH_01308	CDS	COG4187	27541	29181	+	[E] Arginine degradation protein (predicted deacylase) 
595
	FLAKKPJH_01309	CDS	NA	29093	29584	-	NA
	FLAKKPJH_01310	CDS	COG0863	29636	30739	-	[L] DNA modification methylase   
596
	FLAKKPJH_01311	CDS	COG1266	30793	31719	-	[R] Predicted metal-dependent membrane protease  
597
	FLAKKPJH_01312	CDS	COG5341	32188	32673	+	[S] Uncharacterized protein conserved in bacteria 
598
	FLAKKPJH_01313	CDS	COG1811	32875	33582	-	[R] Uncharacterized membrane protein, possible Na+ channel
599
	FLAKKPJH_01314	CDS	COG1489	33907	34707	+	[R] DNA-binding protein, stimulates sugar fermentation 
600
	FLAKKPJH_01315	CDS	COG0834	35664	36485	+	[ET] ABC-type amino acid transport/signal transduction systems,
	FLAKKPJH_01316	CDS	COG0765	36618	37280	+	[E] ABC-type amino acid transport system, permease
	FLAKKPJH_01317	CDS	COG1126	37277	38026	+	[E] ABC-type polar amino acid transport system,
601
	FLAKKPJH_01318	CDS	COG1307	38244	39086	-	[S] Uncharacterized protein conserved in bacteria 
602
	FLAKKPJH_01319	CDS	COG1680	39170	40609	-	[V] Beta-lactamase class C and other penicillin
603
	FLAKKPJH_01320	CDS	COG0482	40856	42070	-	[J] Predicted tRNA(5-methylaminomethyl-2-thiouridylate) methyltransferase, contains the PP-loop
604
	FLAKKPJH_01321	CDS	COG1486	42353	43678	+	[G] Alpha-galactosidases/6-phospho-beta-glucosidases, family 4 of glycosyl hydrolases
605
	FLAKKPJH_01322	CDS	COG2211	43736	45040	-	[G] Na+/melibiose symporter and related transporters 
606
	FLAKKPJH_01323	CDS	COG2120	45321	46061	+	[S] Uncharacterized proteins, LmbE homologs  
	FLAKKPJH_01324	CDS	COG1486	46058	47431	+	[G] Alpha-galactosidases/6-phospho-beta-glucosidases, family 4 of glycosyl hydrolases
	FLAKKPJH_01325	CDS	COG2971	47477	48484	+	[G] Predicted N-acetylglucosamine kinase   
607
	FLAKKPJH_01326	CDS	COG0576	48690	49475	-	[O] Molecular chaperone GrpE (heat shock protein)
	FLAKKPJH_01327	CDS	COG0443	49475	51403	-	[O] Molecular chaperone    
	FLAKKPJH_01328	CDS	COG0789	51469	51840	-	[K] Predicted transcriptional regulators   
608
	FLAKKPJH_01329	CDS	COG1703	52114	53073	-	[E] Putative periplasmic protein kinase ArgK and
	FLAKKPJH_01330	CDS	COG2185	53138	53542	-	[I] Methylmalonyl-CoA mutase, C-terminal domain/subunit (cobalamin-binding) 
609
	FLAKKPJH_01331	CDS	COG1883	53685	54821	-	[C] Na+-transporting methylmalonyl-CoA/oxaloacetate decarboxylase, beta subunit 
	FLAKKPJH_01332	CDS	COG4770	54854	55282	-	[I] Acetyl/propionyl-CoA carboxylase, alpha subunit  
	FLAKKPJH_01333	CDS	ROG0995	55305	55697	-	NA
	FLAKKPJH_01334	CDS	COG4799	55735	57297	-	[I] Acetyl-CoA carboxylase, carboxyltransferase component (subunits alpha
610
	FLAKKPJH_01335	CDS	COG2344	57532	58161	-	[R] AT-rich DNA-binding protein   
611
	FLAKKPJH_01336	CDS	COG4769	58242	58769	-	[S] Predicted membrane protein   
	FLAKKPJH_01337	CDS	COG0617	58766	60061	-	[J] tRNA nucleotidyltransferase/poly(A) polymerase   
	FLAKKPJH_01338	CDS	COG2199	60045	61550	-	[T] FOG: GGDEF domain   
612
	FLAKKPJH_01339	CDS	COG0682	61630	62400	-	[M] Prolipoprotein diacylglyceryltransferase    
613
	FLAKKPJH_01340	CDS	ROG3823	62482	62889	+	NA
614
	FLAKKPJH_01341	CDS	COG1136	62961	63695	-	[V] ABC-type antimicrobial peptide transport system, ATPase
615
	FLAKKPJH_01342	CDS	NA	63775	66594	-	NA
	FLAKKPJH_01343	CDS	NA	66587	67267	-	NA
616
	FLAKKPJH_01344	CDS	COG1929	67422	68999	-	[G] Glycerate kinase    
	FLAKKPJH_01345	CDS	COG2355	69020	70057	-	[E] Zn-dependent dipeptidase, microsomal dipeptidase homolog 
617
	FLAKKPJH_01346	CDS	NA	70276	70557	+	NA
	FLAKKPJH_01347	CDS	NA	70570	70749	+	NA
618
	FLAKKPJH_01348	CDS	COG0718	70881	71231	+	[S] Uncharacterized protein conserved in bacteria 
	FLAKKPJH_01349	CDS	NA	71170	72177	+	NA
619
	FLAKKPJH_01350	CDS	COG0726	72273	73097	+	[G] Predicted xylanase/chitin deacetylase   
620
	FLAKKPJH_01351	CDS	COG1564	73115	73864	-	[H] Thiamine pyrophosphokinase    
621
	FLAKKPJH_01352	CDS	COG0334	74512	75774	-	[E] Glutamate dehydrogenase/leucine dehydrogenase   
622
	FLAKKPJH_01353	CDS	COG5577	76114	76626	+	[M] Spore coat protein   
623
	FLAKKPJH_01354	CDS	NA	76513	76734	-	NA
624
	FLAKKPJH_01355	CDS	NA	76810	76899	+	NA
625
	FLAKKPJH_01356	CDS	COG0695	76961	77203	-	[O] Glutaredoxin and related proteins  
626
	FLAKKPJH_01357	CDS	COG2002	77436	77657	+	[K] Regulators of stationary/sporulation gene expression 
	FLAKKPJH_01358	CDS	ROG3785	77638	78099	+	NA
627
	FLAKKPJH_01359	CDS	COG1839	78198	78686	+	[S] Uncharacterized conserved protein   
628
	FLAKKPJH_01360	CDS	COG1250	78850	79695	-	[I] 3-hydroxyacyl-CoA dehydrogenase    
629
	FLAKKPJH_01361	CDS	COG0628	79827	80879	-	[R] Predicted permease    
	FLAKKPJH_01362	CDS	NA	80848	81051	-	NA
630
	FLAKKPJH_01363	CDS	ROG0942	81135	81365	-	NA
631
	FLAKKPJH_01364	CDS	COG2256	81515	83002	-	[L] ATPase related to the helicase subunit
	FLAKKPJH_01365	CDS	COG2008	82999	84036	-	[E] Threonine aldolase    
632
	FLAKKPJH_01366	CDS	COG0526	84099	84467	-	[OC] Thiol-disulfide isomerase and thioredoxins  
	FLAKKPJH_01367	CDS	COG0237	84524	85171	-	[H] Dephospho-CoA kinase    
	FLAKKPJH_01368	CDS	COG0749	85164	87863	-	[L] DNA polymerase I - 3'-5' exonuclease
633
	FLAKKPJH_01369	CDS	ROG0077	88041	89297	-	NA
	FLAKKPJH_01370	CDS	COG1595	89294	89911	-	[K] DNA-directed RNA polymerase specialized sigma subunit,
634
	FLAKKPJH_01371	CDS	COG0173	89976	91841	-	[J] Aspartyl-tRNA synthetase    
	FLAKKPJH_01372	CDS	COG0124	91828	93108	-	[J] Histidyl-tRNA synthetase    
	FLAKKPJH_01373	CDS	COG0491	93124	93780	-	[R] Zn-dependent hydrolases, including glyoxylases  
	FLAKKPJH_01374	CDS	COG1490	93811	94260	-	[J] D-Tyr-tRNAtyr deacylase    
	FLAKKPJH_01375	CDS	COG0317	94264	96429	-	[TK] Guanosine polyphosphate pyrophosphohydrolases/synthetases   
	FLAKKPJH_01376	CDS	COG0503	96556	97098	-	[F] Adenine/guanine phosphoribosyltransferases and related PRPP-binding proteins
	FLAKKPJH_01377	CDS	COG0608	97102	99783	-	[L] Single-stranded DNA-specific exonuclease   
	FLAKKPJH_01378	CDS	ROG5406	99806	100168	-	NA
	FLAKKPJH_01379	CDS	COG2852	100218	100910	-	[S] Uncharacterized protein conserved in bacteria 
	FLAKKPJH_01380	CDS	COG1506	100891	103029	-	[E] Dipeptidyl aminopeptidases/acylaminoacyl-peptidases    
	FLAKKPJH_01381	CDS	COG0728	103029	104594	-	[R] Uncharacterized membrane protein, putative virulence factor
635
	FLAKKPJH_01382	CDS	COG3288	104815	105990	+	[C] NAD/NADP transhydrogenase alpha subunit  
	FLAKKPJH_01383	CDS	COG3288	106010	106288	+	[C] NAD/NADP transhydrogenase alpha subunit  
	FLAKKPJH_01384	CDS	COG1282	106306	108903	+	[C] NAD/NADP transhydrogenase beta subunit  
636
	FLAKKPJH_01385	CDS	COG1132	109254	111050	+	[V] ABC-type multidrug transport system, ATPase and
	FLAKKPJH_01386	CDS	COG1132	111096	112883	+	[V] ABC-type multidrug transport system, ATPase and
637
	FLAKKPJH_01387	CDS	COG0438	112908	114017	-	[M] Glycosyltransferase     
	FLAKKPJH_01388	CDS	COG3307	114038	115510	-	[M] Lipid A core - O-antigen ligase
	FLAKKPJH_01389	CDS	ROG0892	115507	116019	-	NA
638
	FLAKKPJH_01390	CDS	ROG5768	116213	116890	-	NA
	FLAKKPJH_01391	CDS	COG2236	116887	117423	-	[R] Predicted phosphoribosyltransferases    
639
	FLAKKPJH_01392	CDS	ROG4592	117539	120376	-	NA
640
	FLAKKPJH_01393	CDS	COG1024	120460	121254	-	[I] Enoyl-CoA hydratase/carnithine racemase   
	FLAKKPJH_01394	CDS	COG1853	121325	121885	-	[R] Conserved protein/domain typically associated with flavoprotein
641
	FLAKKPJH_01395	CDS	COG0191	121986	123206	-	[G] Fructose/tagatose bisphosphate aldolase   
642
	FLAKKPJH_01396	CDS	COG1597	123288	124208	-	[IR] Sphingosine kinase and enzymes related to
643
	FLAKKPJH_01397	CDS	COG0122	124372	125301	-	[L] 3-methyladenine DNA glycosylase/8-oxoguanine DNA glycosylase 
	FLAKKPJH_01398	CDS	COG1011	125342	126085	-	[R] Predicted hydrolase (HAD superfamily)  
644
	FLAKKPJH_01399	CDS	COG0624	126277	127410	+	[E] Acetylornithine deacetylase/Succinyl-diaminopimelate desuccinylase and related deacylases
645
	FLAKKPJH_01400	CDS	COG2331	127520	127744	+	[S] Uncharacterized protein conserved in bacteria 
646
	FLAKKPJH_01401	CDS	ROG1151	127895	128446	-	NA
647
	FLAKKPJH_01402	CDS	COG3773	128742	129203	-	[M] Cell wall hydrolyses involved in spore
648
	FLAKKPJH_01403	CDS	COG1827	129517	130074	-	[R] Predicted small molecule binding protein (contains
649
	FLAKKPJH_01404	CDS	COG0566	130150	130944	-	[J] rRNA methylases    
650
	FLAKKPJH_01405	CDS	COG4624	131139	132950	-	[R] Iron only hydrogenase large subunit, C-terminal
	FLAKKPJH_01406	CDS	COG1894	132963	135992	-	[C] NADH:ubiquinone oxidoreductase, NADH-binding (51 kD) subunit
	FLAKKPJH_01407	CDS	COG1894	136012	136383	-	[C] NADH:ubiquinone oxidoreductase, NADH-binding (51 kD) subunit
	FLAKKPJH_01408	CDS	COG4585	136361	136927	-	[T] Signal transduction histidine kinase  
	FLAKKPJH_01409	CDS	COG1905	136967	137491	-	[C] NADH:ubiquinone oxidoreductase 24 kD subunit 
651
	FLAKKPJH_01410	CDS	ROG2204	137580	137921	-	NA
	FLAKKPJH_01411	CDS	COG2172	137942	139708	-	[T] Anti-sigma regulatory factor (Ser/Thr protein kinase)
	FLAKKPJH_01412	CDS	ROG4168	139689	140195	-	NA
652
	FLAKKPJH_01413	CDS	ROG0194	140794	141465	-	NA
	FLAKKPJH_01414	CDS	ROG0026	141468	142961	-	NA
653
	FLAKKPJH_01415	CDS	COG2866	143207	144880	+	[E] Predicted carboxypeptidase    
654
	FLAKKPJH_01416	CDS	COG0812	145017	145985	-	[M] UDP-N-acetylmuramate dehydrogenase    
	FLAKKPJH_01417	CDS	COG0064	146023	147465	-	[J] Asp-tRNAAsn/Glu-tRNAGln amidotransferase B subunit (PET112 homolog)
	FLAKKPJH_01418	CDS	COG0154	147458	148969	-	[J] Asp-tRNAAsn/Glu-tRNAGln amidotransferase A subunit and related
	FLAKKPJH_01419	CDS	COG0721	148990	149274	-	[J] Asp-tRNAAsn/Glu-tRNAGln amidotransferase C subunit  
	FLAKKPJH_01420	CDS	COG0272	149264	151315	-	[L] NAD-dependent DNA ligase (contains BRCT domain
	FLAKKPJH_01421	CDS	COG0210	151336	153300	-	[L] Superfamily I DNA and RNA helicases
655
	FLAKKPJH_01422	CDS	COG1061	153477	155183	+	[KL] DNA or RNA helicases of superfamily
	FLAKKPJH_01423	CDS	ROG0336	155180	156766	+	NA
656
	FLAKKPJH_01424	CDS	COG3086	156755	157162	-	[T] Positive regulator of sigma E activity
	FLAKKPJH_01425	CDS	COG0772	157197	158156	-	[D] Bacterial cell division membrane protein 
657
	FLAKKPJH_01426	CDS	COG0851	158332	158595	-	[D] Septum formation topological specificity factor 
	FLAKKPJH_01427	CDS	COG2894	158612	159406	-	[D] Septum formation inhibitor-activating ATPase  
	FLAKKPJH_01428	CDS	COG0850	159403	160125	-	[D] Septum formation inhibitor   
	FLAKKPJH_01429	CDS	COG0768	160147	162018	-	[M] Cell division protein FtsI/penicillin-binding protein 2
	FLAKKPJH_01430	CDS	ROG0238	162025	162549	-	NA
	FLAKKPJH_01431	CDS	COG1792	162546	163358	-	[M] Cell shape-determining protein   
	FLAKKPJH_01432	CDS	COG1077	163379	164404	-	[D] Actin-like ATPase involved in cell morphogenesis
	FLAKKPJH_01433	CDS	COG2003	164443	165096	-	[L] DNA repair proteins   
	FLAKKPJH_01434	CDS	COG0424	165237	165836	-	[D] Nucleotide-binding protein implicated in inhibition of
	FLAKKPJH_01435	CDS	ROG7853	165833	166078	-	NA
	FLAKKPJH_01436	CDS	COG1477	166140	167183	-	[H] Membrane-associated lipoprotein involved in thiamine biosynthesis
	FLAKKPJH_01437	CDS	COG2878	167253	168065	-	[C] Predicted NADH:ubiquinone oxidoreductase, subunit RnfB 
	FLAKKPJH_01438	CDS	COG4657	168078	168665	-	[C] Predicted NADH:ubiquinone oxidoreductase, subunit RnfA 
	FLAKKPJH_01439	CDS	COG4660	168693	169340	-	[C] Predicted NADH:ubiquinone oxidoreductase, subunit RnfE 
	FLAKKPJH_01440	CDS	COG4658	169347	170324	-	[C] Predicted NADH:ubiquinone oxidoreductase, subunit RnfD 
	FLAKKPJH_01441	CDS	COG4656	170358	171698	-	[C] Predicted NADH:ubiquinone oxidoreductase, subunit RnfC 
658
	FLAKKPJH_01442	CDS	COG1508	171866	173245	-	[K] DNA-directed RNA polymerase specialized sigma subunit,
	FLAKKPJH_01443	CDS	ROG1224	173305	174165	-	NA
	FLAKKPJH_01444	CDS	COG0457	174141	175598	-	[R] FOG: TPR repeat   
659
	FLAKKPJH_01445	CDS	COG1959	175835	176242	+	[K] Predicted transcriptional regulator   
	FLAKKPJH_01446	CDS	COG1104	176235	177425	+	[E] Cysteine sulfinate desulfinase/cysteine desulfurase and related
	FLAKKPJH_01447	CDS	COG0822	177446	177856	+	[C] NifU homolog involved in Fe-S cluster
660
	FLAKKPJH_01448	CDS	COG0860	178097	180313	+	[M] N-acetylmuramoyl-L-alanine amidase    
661
	FLAKKPJH_01449	CDS	COG1363	180511	181506	-	[G] Cellulase M and related proteins 
	FLAKKPJH_01450	CDS	COG1363	181503	182522	-	[G] Cellulase M and related proteins 
	FLAKKPJH_01451	CDS	COG1363	182513	183574	-	[G] Cellulase M and related proteins 
662
	FLAKKPJH_01452	CDS	COG1625	183647	184984	-	[C] Fe-S oxidoreductase, related to NifB/MoaA family
	FLAKKPJH_01453	CDS	COG0533	184981	186015	-	[O] Metal-dependent proteases with possible chaperone activity
663
	FLAKKPJH_01454	CDS	NA	186206	187126	+	NA
664
	FLAKKPJH_01455	CDS	COG0456	187110	187610	-	[R] Acetyltransferases     
	FLAKKPJH_01456	CDS	COG1214	187603	188385	-	[O] Inactive homolog of metal-dependent proteases, putative
	FLAKKPJH_01457	CDS	COG0802	188348	188872	-	[R] Predicted ATPase or kinase  
	FLAKKPJH_01458	CDS	COG1573	188887	189615	-	[L] Uracil-DNA glycosylase    
	FLAKKPJH_01459	CDS	COG1790	189605	190624	-	[S] Uncharacterized protein conserved in archaea 
665
	FLAKKPJH_01460	CDS	COG3608	190753	191874	-	[R] Predicted deacylase    
	FLAKKPJH_01461	CDS	ROG0327	191892	193742	-	NA
666
	FLAKKPJH_01462	CDS	NA	193838	194233	-	NA
667
	FLAKKPJH_01463	CDS	COG5569	194377	195738	-	[S] Uncharacterized conserved protein   
	FLAKKPJH_01464	CDS	ROG0327	195707	197602	-	NA
668
	FLAKKPJH_01465	CDS	NA	197706	198377	-	NA
669
	FLAKKPJH_01466	CDS	COG3191	198458	199564	-	[EQ] L-aminopeptidase/D-esterase     
	FLAKKPJH_01467	CDS	COG2071	199581	200288	-	[R] Predicted glutamine amidotransferases   
	FLAKKPJH_01468	CDS	COG2337	200335	200685	-	[T] Growth inhibitor    
	FLAKKPJH_01469	CDS	ROG6841	200686	201009	-	NA
	FLAKKPJH_01470	CDS	COG0063	201061	202752	-	[G] Predicted sugar kinase   
	FLAKKPJH_01471	CDS	COG0736	202774	203235	-	[I] Phosphopantetheinyl transferase (holo-ACP synthase)  
670
	FLAKKPJH_01472	CDS	COG4690	203360	204772	+	[E] Dipeptidase     
671
	FLAKKPJH_01473	CDS	COG1109	204769	206127	-	[G] Phosphomannomutase     
672
	FLAKKPJH_01474	CDS	ROG1045	206274	207488	-	NA
	FLAKKPJH_01475	CDS	COG1624	207485	208297	-	[S] Uncharacterized conserved protein   
673
	FLAKKPJH_01476	CDS	COG1751	208541	209113	+	[S] Uncharacterized conserved protein   
	FLAKKPJH_01477	CDS	COG2140	209133	209933	+	[GR] Thermophilic glucose-6-phosphate isomerase and related metalloenzymes
	FLAKKPJH_01478	CDS	COG1660	209978	210868	+	[R] Predicted P-loop-containing kinase   
	FLAKKPJH_01479	CDS	COG0391	210865	211839	+	[S] Uncharacterized conserved protein   
	FLAKKPJH_01480	CDS	COG1481	211858	212712	+	[S] Uncharacterized protein conserved in bacteria 
674
	FLAKKPJH_01481	CDS	ROG8064	212769	213146	-	NA
	FLAKKPJH_01482	CDS	COG3595	213161	214207	-	[S] Uncharacterized conserved protein   
675
	FLAKKPJH_01483	CDS	COG3877	214277	214753	-	[S] Uncharacterized protein conserved in bacteria 
	FLAKKPJH_01484	CDS	COG0322	214775	216658	-	[L] Nuclease subunit of the excinuclease complex
	FLAKKPJH_01485	CDS	COG0178	216648	219542	-	[L] Excinuclease ATPase subunit   
	FLAKKPJH_01486	CDS	COG0556	219570	221579	-	[L] Helicase subunit of the DNA excision
	FLAKKPJH_01487	CDS	COG0265	221682	222968	-	[O] Trypsin-like serine proteases, typically periplasmic, contain
	FLAKKPJH_01488	CDS	COG0793	223017	224132	-	[M] Periplasmic protease    
676
	FLAKKPJH_01489	CDS	COG0739	224382	225533	-	[M] Membrane proteins related to metalloendopeptidases 
	FLAKKPJH_01490	CDS	COG2177	225553	226437	-	[D] Cell division protein   
	FLAKKPJH_01491	CDS	COG2884	226434	227114	-	[D] Predicted ATPase involved in cell division
677
	FLAKKPJH_01492	CDS	COG3958	227225	228208	-	[G] Transketolase, C-terminal subunit   
	FLAKKPJH_01493	CDS	COG3959	228256	229098	-	[G] Transketolase, N-terminal subunit   
	FLAKKPJH_01494	CDS	COG1922	229055	229849	-	[M] Teichoic acid biosynthesis proteins  
678
	FLAKKPJH_01495	CDS	COG2327	230038	231129	+	[S] Uncharacterized conserved protein   
679
	FLAKKPJH_01496	CDS	ROG5076	231146	231565	-	NA
	FLAKKPJH_01497	CDS	COG1186	231590	232576	-	[J] Protein chain release factor B 
	FLAKKPJH_01498	CDS	COG0653	232735	235470	-	[U] Preprotein translocase subunit SecA (ATPase, RNA
680
	FLAKKPJH_01499	CDS	ROG1935	235569	236141	-	NA
	FLAKKPJH_01500	CDS	COG2206	236146	237396	-	[T] HD-GYP domain    
681
	FLAKKPJH_01501	CDS	ROG1313	237672	238313	-	NA
682
	FLAKKPJH_01502	CDS	NA	238382	239497	-	NA
	FLAKKPJH_01503	CDS	COG1544	239519	240049	-	[J] Ribosome-associated protein Y (PSrp-1)  
683
	FLAKKPJH_01504	CDS	COG1278	240404	240607	+	[K] Cold shock proteins   
684
	FLAKKPJH_01505	CDS	ROG5284	240665	241006	-	NA
	FLAKKPJH_01506	CDS	COG1516	240999	241331	-	[NUO] Flagellin-specific chaperone FliS   
	FLAKKPJH_01507	CDS	COG1345	241422	242780	-	[N] Flagellar capping protein   
	FLAKKPJH_01508	CDS	COG1551	242832	243080	-	[T] Carbon storage regulator (could also regulate
	FLAKKPJH_01509	CDS	COG1699	243082	243534	-	[S] Uncharacterized protein conserved in bacteria 
	FLAKKPJH_01510	CDS	ROG2760	243572	244414	-	NA
	FLAKKPJH_01511	CDS	COG1256	244447	245853	-	[N] Flagellar hook-associated protein   
	FLAKKPJH_01512	CDS	ROG1512	245871	246284	-	NA
685
	FLAKKPJH_01513	CDS	ROG3206	246348	246647	-	NA
686
	FLAKKPJH_01514	CDS	ROG1542	246731	247183	-	NA
	FLAKKPJH_01515	CDS	COG1040	247189	247923	-	[R] Predicted amidophosphoribosyltransferases    
	FLAKKPJH_01516	CDS	NA	247962	248312	-	NA
	FLAKKPJH_01517	CDS	COG0192	248362	249549	-	[H] S-adenosylmethionine synthetase    
	FLAKKPJH_01518	CDS	COG0764	249639	250112	-	[I] 3-hydroxymyristoyl/3-hydroxydecanoyl-(acyl carrier protein) dehydratases  
	FLAKKPJH_01519	CDS	ROG0416	250096	250404	-	NA
	FLAKKPJH_01520	CDS	COG4786	250425	251186	-	[N] Flagellar basal body rod protein 
	FLAKKPJH_01521	CDS	COG4786	251228	251965	-	[N] Flagellar basal body rod protein 
	FLAKKPJH_01522	CDS	COG1077	252101	253117	-	[D] Actin-like ATPase involved in cell morphogenesis
	FLAKKPJH_01523	CDS	ROG0101	253210	253461	-	NA
	FLAKKPJH_01524	CDS	COG0739	253543	254433	-	[M] Membrane proteins related to metalloendopeptidases 
	FLAKKPJH_01525	CDS	COG2385	254555	255538	-	[D] Sporulation protein and related proteins 
	FLAKKPJH_01526	CDS	COG0766	255629	256909	-	[M] UDP-N-acetylglucosamine enolpyruvyl transferase   
687
	FLAKKPJH_01527	CDS	COG1394	257004	257687	-	[C] Archaeal/vacuolar-type H+-ATPase subunit D  
	FLAKKPJH_01528	CDS	COG1156	257702	259087	-	[C] Archaeal/vacuolar-type H+-ATPase subunit B  
	FLAKKPJH_01529	CDS	COG1155	259103	260866	-	[C] Archaeal/vacuolar-type H+-ATPase subunit A  
	FLAKKPJH_01530	CDS	COG1436	260873	261196	-	[C] Archaeal/vacuolar-type H+-ATPase subunit F  
	FLAKKPJH_01531	CDS	COG1527	261189	262253	-	[C] Archaeal/vacuolar-type H+-ATPase subunit C  
	FLAKKPJH_01532	CDS	COG1390	262250	262867	-	[C] Archaeal/vacuolar-type H+-ATPase subunit E  
	FLAKKPJH_01533	CDS	COG0636	262879	263439	-	[C] F0F1-type ATP synthase, subunit c/Archaeal/vacuolar-type H+-ATPase,
	FLAKKPJH_01534	CDS	COG1269	263503	265488	-	[C] Archaeal/vacuolar-type H+-ATPase subunit I  
	FLAKKPJH_01535	CDS	COG0711	265531	265848	-	[C] F0F1-type ATP synthase, subunit b 
	FLAKKPJH_01536	CDS	COG0381	265885	267087	-	[M] UDP-N-acetylglucosamine 2-epimerase    
	FLAKKPJH_01537	CDS	COG0472	267141	268184	-	[M] UDP-N-acetylmuramyl pentapeptide phosphotransferase/UDP-N-acetylglucosamine-1-phosphate transferase  
688
	FLAKKPJH_01538	CDS	COG2131	268270	268770	-	[F] Deoxycytidylate deaminase    
689
	FLAKKPJH_01539	CDS	COG4475	268869	269438	-	[S] Uncharacterized protein conserved in bacteria 
	FLAKKPJH_01540	CDS	COG0698	269624	270064	-	[G] Ribose 5-phosphate isomerase RpiB  
690
	FLAKKPJH_01541	CDS	COG3535	270316	271467	-	[S] Uncharacterized conserved protein   
	FLAKKPJH_01542	CDS	COG0009	271498	273144	-	[J] Putative translation factor (SUA5)  
691
	FLAKKPJH_01543	CDS	COG2890	274394	275680	-	[J] Methylase of polypeptide chain release factors
	FLAKKPJH_01544	CDS	COG0216	275699	276799	-	[J] Protein chain release factor A 
692
	FLAKKPJH_01545	CDS	COG3872	276988	278073	-	[R] Predicted metal-dependent enzyme   
693
	FLAKKPJH_01546	CDS	COG0254	278458	278790	-	[J] Ribosomal protein L31   
694
	FLAKKPJH_01547	CDS	NA	278898	279116	+	NA
695
	FLAKKPJH_01548	CDS	COG1387	279564	280415	-	[ER] Histidinol phosphatase and related hydrolases of
696
	FLAKKPJH_01549	CDS	COG1158	280505	282517	-	[K] Transcription termination factor   
697
	FLAKKPJH_01550	CDS	COG0176	282969	283619	-	[G] Transaldolase     
698
	FLAKKPJH_01551	CDS	COG3246	283732	284553	-	[S] Uncharacterized conserved protein   
	FLAKKPJH_01552	CDS	ROG0493	284609	285010	-	NA
699
	FLAKKPJH_01553	CDS	COG0793	285303	286745	-	[M] Periplasmic protease    
	FLAKKPJH_01554	CDS	COG1404	286833	289787	-	[O] Subtilisin-like serine proteases   
	FLAKKPJH_01555	CDS	ROG6440	289763	290584	-	NA
700
	FLAKKPJH_01556	CDS	NA	290895	291008	-	NA
701
	FLAKKPJH_01557	CDS	ROG6440	292543	293421	-	NA
702
	FLAKKPJH_01558	CDS	COG0384	294201	295316	-	[R] Predicted epimerase, PhzC/PhzF homolog  
	FLAKKPJH_01559	CDS	COG0504	295510	297147	-	[F] CTP synthase (UTP-ammonia lyase)  
	FLAKKPJH_01560	CDS	COG3343	297489	297923	-	[K] DNA-directed RNA polymerase, delta subunit 
	FLAKKPJH_01561	CDS	COG5012	297960	298937	-	[R] Predicted cobalamin binding protein  
703
	FLAKKPJH_01562	CDS	ROG1009	299092	300654	-	NA
704
	FLAKKPJH_01563	CDS	COG1193	300813	302546	-	[L] Mismatch repair ATPase (MutS family) 
705
	FLAKKPJH_01564	CDS	ROG2205	302693	303886	-	NA
706
	FLAKKPJH_01565	CDS	COG1509	304047	305447	-	[E] Lysine 2,3-aminomutase    
707
	FLAKKPJH_01566	CDS	ROG1386	305523	306593	-	NA
708
	FLAKKPJH_01567	CDS	COG3829	307185	308561	+	[KT] Transcriptional regulator containing PAS, AAA-type ATPase,
709
	FLAKKPJH_01568	CDS	NA	309592	309861	+	NA
710
	FLAKKPJH_01569	CDS	COG0018	309854	311551	-	[J] Arginyl-tRNA synthetase    
	FLAKKPJH_01570	CDS	COG0010	311589	312467	-	[E] Arginase/agmatinase/formimionoglutamate hydrolase, arginase family  
	FLAKKPJH_01571	CDS	COG0421	312494	313330	-	[E] Spermidine synthase    
711
	FLAKKPJH_01572	CDS	COG0744	313659	316205	+	[M] Membrane carboxypeptidase (penicillin-binding protein)  
712
	FLAKKPJH_01573	CDS	COG0265	316365	317600	-	[O] Trypsin-like serine proteases, typically periplasmic, contain
713
	FLAKKPJH_01574	CDS	COG0766	317919	319172	-	[M] UDP-N-acetylglucosamine enolpyruvyl transferase   
	FLAKKPJH_01575	CDS	COG0739	319264	320754	-	[M] Membrane proteins related to metalloendopeptidases 
714
	FLAKKPJH_01576	CDS	COG0739	321236	322201	+	[M] Membrane proteins related to metalloendopeptidases 
715
	FLAKKPJH_01577	CDS	ROG5104	322488	322748	-	NA
716
	FLAKKPJH_01578	CDS	ROG2644	323650	323922	-	NA
717
	FLAKKPJH_01579	CDS	COG0053	324180	325061	+	[P] Predicted Co/Zn/Cd cation transporters  
	FLAKKPJH_01580	CDS	COG4392	325027	325506	+	[S] Predicted membrane protein   
	FLAKKPJH_01582	CDS	COG4584	1067	2542	-	[L] Transposase and inactivated derivatives  
718
	FLAKKPJH_01583	CDS	ROG0160	2795	3298	+	NA
719
	FLAKKPJH_01584	CDS	NA	3434	3568	+	NA
	FLAKKPJH_01585	CDS	COG0535	3623	4660	+	[R] Predicted Fe-S oxidoreductases   
	FLAKKPJH_01586	CDS	COG0822	4657	5202	+	[C] NifU homolog involved in Fe-S cluster
	FLAKKPJH_01587	CDS	COG0535	5207	6241	+	[R] Predicted Fe-S oxidoreductases   
	FLAKKPJH_01588	CDS	NA	6238	6504	+	NA
	FLAKKPJH_01589	CDS	COG4988	6485	8197	+	[CO] ABC-type transport system involved in cytochrome
720
	FLAKKPJH_01590	CDS	COG3436	8404	8820	-	[L] Transposase and inactivated derivatives  
721
	FLAKKPJH_01591	CDS	COG1484	8965	9768	-	[L] DNA replication protein   
	FLAKKPJH_01592	CDS	COG4584	9824	10210	-	[L] Transposase and inactivated derivatives  
	FLAKKPJH_01593	CDS	COG4584	10300	10692	-	[L] Transposase and inactivated derivatives  
722
	FLAKKPJH_01594	CDS	NA	12421	12726	+	NA
723
	FLAKKPJH_01595	CDS	NA	12802	13005	+	NA
724
	FLAKKPJH_01596	CDS	NA	12949	13407	-	NA
725
	FLAKKPJH_01597	CDS	COG1484	13595	13843	-	[L] DNA replication protein   
726
	FLAKKPJH_01598	CDS	COG0544	16791	18200	+	[O] FKBP-type peptidyl-prolyl cis-trans isomerase (trigger factor)
	FLAKKPJH_01599	CDS	COG0740	18344	18943	+	[OU] Protease subunit of ATP-dependent Clp proteases
	FLAKKPJH_01600	CDS	COG1219	18985	20217	+	[O] ATP-dependent protease Clp, ATPase subunit 
	FLAKKPJH_01601	CDS	COG0466	20697	23111	+	[O] ATP-dependent Lon protease, bacterial type 
727
	FLAKKPJH_01602	CDS	COG1670	23604	24125	+	[J] Acetyltransferases, including N-acetylases of ribosomal proteins
728
	FLAKKPJH_01603	CDS	COG1505	24286	26412	-	[E] Serine proteases of the peptidase family
729
	FLAKKPJH_01604	CDS	COG0546	26518	27348	-	[R] Predicted phosphatases    
730
	FLAKKPJH_01605	CDS	ROG1000	27743	28510	+	NA
731
	FLAKKPJH_01606	CDS	COG3874	28659	29090	+	[S] Uncharacterized conserved protein   
732
	FLAKKPJH_01607	CDS	ROG0142	29551	29841	+	NA
	FLAKKPJH_01608	CDS	COG0502	29892	31151	+	[H] Biotin synthase and related enzymes 
	FLAKKPJH_01609	CDS	COG1060	31090	32670	+	[HR] Thiamine biosynthesis enzyme ThiH and related
	FLAKKPJH_01610	CDS	COG1160	32742	34178	+	[R] Predicted GTPases    
733
	FLAKKPJH_01611	tRNA	NA	34566	34640	+	NA
734
	FLAKKPJH_01612	CDS	ROG3754	35071	37647	+	NA
	FLAKKPJH_01613	CDS	COG1234	37703	38473	+	[R] Metal-dependent hydrolases of the beta-lactamase superfamily
	FLAKKPJH_01614	CDS	COG0624	38524	39879	+	[E] Acetylornithine deacetylase/Succinyl-diaminopimelate desuccinylase and related deacylases
735
	FLAKKPJH_01615	CDS	COG4992	40662	42044	+	[E] Ornithine/acetylornithine aminotransferase    
	FLAKKPJH_01616	CDS	COG0328	42249	42662	+	[L] Ribonuclease HI    
736
	FLAKKPJH_01617	CDS	COG1512	42986	43975	+	[R] Beta-propeller domains of methanol dehydrogenase type
	FLAKKPJH_01618	CDS	COG1704	44094	44657	+	[S] Uncharacterized conserved protein   
737
	FLAKKPJH_01619	CDS	NA	44679	45002	-	NA
738
	FLAKKPJH_01620	CDS	COG1238	45386	46117	+	[S] Predicted membrane protein   
739
	FLAKKPJH_01621	CDS	ROG5212	46268	46714	-	NA
740
	FLAKKPJH_01622	CDS	NA	46941	48221	+	NA
741
	FLAKKPJH_01623	CDS	NA	48736	49245	+	NA
742
	FLAKKPJH_01624	CDS	ROG5367	49481	51787	+	NA
743
	FLAKKPJH_01625	CDS	ROG0490	51822	52514	-	NA
	FLAKKPJH_01626	CDS	COG0860	52550	53635	-	[M] N-acetylmuramoyl-L-alanine amidase    
	FLAKKPJH_01627	CDS	COG1982	53632	55194	-	[E] Arginine/lysine/ornithine decarboxylases    
744
	FLAKKPJH_01628	CDS	COG1240	55306	57015	-	[H] Mg-chelatase subunit ChlD   
	FLAKKPJH_01629	CDS	COG1239	57012	58613	-	[H] Mg-chelatase subunit ChlI   
745
	FLAKKPJH_01630	CDS	NA	58726	59412	-	NA
746
	FLAKKPJH_01631	CDS	COG3653	59646	61217	+	[Q] N-acyl-D-aspartate/D-glutamate deacylase    
747
	FLAKKPJH_01632	CDS	COG4089	61341	61985	-	[S] Predicted membrane protein   
748
	FLAKKPJH_01633	CDS	COG2872	62221	63561	+	[R] Predicted metal-dependent hydrolases related to alanyl-tRNA
749
	FLAKKPJH_01634	CDS	COG0534	63723	65225	+	[V] Na+-driven multidrug efflux pump  
750
	FLAKKPJH_01635	CDS	NA	65435	66457	+	NA
751
	FLAKKPJH_01636	CDS	COG1595	66547	67185	+	[K] DNA-directed RNA polymerase specialized sigma subunit,
	FLAKKPJH_01637	CDS	ROG5173	67179	67856	+	NA
	FLAKKPJH_01638	CDS	COG1983	67853	68635	+	[KT] Putative stress-responsive transcriptional regulator  
	FLAKKPJH_01639	CDS	ROG3748	68639	69586	+	NA
752
	FLAKKPJH_01640	CDS	COG3581	69718	72024	+	[S] Uncharacterized protein conserved in bacteria 
	FLAKKPJH_01641	CDS	COG1924	72021	73046	+	[I] Activator of 2-hydroxyglutaryl-CoA dehydratase (HSP70-class ATPase
753
	FLAKKPJH_01642	CDS	COG0420	73151	74305	+	[L] DNA repair exonuclease   
	FLAKKPJH_01643	CDS	ROG0421	74307	77246	+	NA
754
	FLAKKPJH_01644	CDS	COG2094	77218	77895	-	[L] 3-methyladenine DNA glycosylase   
755
	FLAKKPJH_01645	CDS	COG1765	78069	78461	+	[O] Predicted redox protein, regulator of disulfide
	FLAKKPJH_01646	CDS	COG5496	78499	78912	+	[R] Predicted thioesterase    
756
	FLAKKPJH_01647	CDS	COG1327	79118	79588	+	[K] Predicted transcriptional regulator, consists of a
	FLAKKPJH_01648	CDS	COG0209	79643	82246	+	[F] Ribonucleotide reductase, alpha subunit  
757
	FLAKKPJH_01649	CDS	COG0329	82592	83470	+	[EM] Dihydrodipicolinate synthase/N-acetylneuraminate lyase   
	FLAKKPJH_01650	CDS	COG0075	83528	84772	+	[E] Serine-pyruvate aminotransferase/archaeal aspartate aminotransferase  
758
	FLAKKPJH_01651	CDS	COG1199	84827	86830	-	[KL] Rad3-related DNA helicases   
759
	FLAKKPJH_01652	CDS	ROG1474	87104	88792	-	NA
	FLAKKPJH_01653	CDS	ROG1076	88846	89634	-	NA
760
	FLAKKPJH_01654	CDS	COG1695	90018	90743	+	[K] Predicted transcriptional regulators   
	FLAKKPJH_01655	CDS	COG1132	90862	92652	+	[V] ABC-type multidrug transport system, ATPase and
	FLAKKPJH_01656	CDS	COG1132	92652	94538	+	[V] ABC-type multidrug transport system, ATPase and
761
	FLAKKPJH_01657	CDS	ROG1035	94792	95061	-	NA
762
	FLAKKPJH_01658	CDS	COG0771	95196	96662	+	[M] UDP-N-acetylmuramoylalanine-D-glutamate ligase    
763
	FLAKKPJH_01659	CDS	COG0177	96861	97598	+	[L] Predicted EndoIII-related endonuclease   
764
	FLAKKPJH_01660	CDS	COG0587	98017	101355	+	[L] DNA polymerase III, alpha subunit 
765
	FLAKKPJH_01661	CDS	ROG1970	101492	101650	+	NA
	FLAKKPJH_01662	CDS	COG0205	101694	102608	+	[G] 6-phosphofructokinase     
	FLAKKPJH_01663	CDS	COG0469	102764	104656	+	[G] Pyruvate kinase    
	FLAKKPJH_01664	CDS	COG1883	104905	106008	+	[C] Na+-transporting methylmalonyl-CoA/oxaloacetate decarboxylase, beta subunit 
766
	FLAKKPJH_01665	CDS	ROG5469	106091	106216	+	NA
767
	FLAKKPJH_01666	CDS	COG3030	106434	106937	+	[R] Protein affecting phage T7 exclusion by
768
	FLAKKPJH_01667	CDS	ROG7225	106999	107307	-	NA
	FLAKKPJH_01668	CDS	NA	107268	107438	-	NA
	FLAKKPJH_01669	CDS	ROG7225	107435	108196	-	NA
769
	FLAKKPJH_01670	CDS	NA	109167	109265	-	NA
	FLAKKPJH_01671	CDS	COG1414	109297	110112	-	[K] Transcriptional regulator    
770
	FLAKKPJH_01672	CDS	ROG5367	110575	111987	-	NA
771
	FLAKKPJH_01673	CDS	COG2158	112255	112575	+	[R] Uncharacterized protein containing a Zn-finger-like domain
772
	FLAKKPJH_01674	CDS	COG4219	113018	114424	-	[KT] Antirepressor regulating drug resistance, predicted signal
	FLAKKPJH_01675	CDS	COG3682	114429	114812	-	[K] Predicted transcriptional regulator   
773
	FLAKKPJH_01676	CDS	NA	115004	115129	+	NA
	FLAKKPJH_01677	CDS	COG2939	115154	116590	+	[E] Carboxypeptidase C (cathepsin A)  
774
	FLAKKPJH_01678	CDS	COG1583	117143	117910	+	[L] Uncharacterized protein predicted to be involved
775
	FLAKKPJH_01679	CDS	ROG1530	117983	119404	+	NA
	FLAKKPJH_01680	CDS	ROG1530	119404	119847	+	NA
	FLAKKPJH_01681	CDS	COG3649	119866	120771	+	[L] Uncharacterized protein predicted to be involved
	FLAKKPJH_01682	CDS	ROG1886	120768	121487	+	NA
	FLAKKPJH_01683	CDS	COG1203	121438	123666	+	[R] Predicted helicases    
	FLAKKPJH_01684	CDS	COG1468	123719	124276	+	[L] RecB family exonuclease   
	FLAKKPJH_01685	CDS	COG1518	124409	125404	+	[L] Uncharacterized protein predicted to be involved
	FLAKKPJH_01686	CDS	COG1343	125547	125810	+	[L] Uncharacterized protein predicted to be involved
776
	FLAKKPJH_01687	CDS	NA	134128	134454	-	NA
777
	FLAKKPJH_01688	CDS	NA	135493	135672	-	NA
778
	FLAKKPJH_01689	CDS	COG1353	136051	137844	+	[R] Predicted hydrolase of the HD superfamily
	FLAKKPJH_01690	CDS	ROG3538	137841	139013	+	NA
	FLAKKPJH_01691	CDS	COG1367	139022	140305	+	[L] Uncharacterized protein predicted to be involved
	FLAKKPJH_01692	CDS	COG1336	140302	141159	+	[L] Uncharacterized protein predicted to be involved
	FLAKKPJH_01693	CDS	COG3337	141162	141542	+	[L] Uncharacterized protein predicted to be involved
	FLAKKPJH_01694	CDS	COG1604	141544	142527	+	[L] Uncharacterized protein predicted to be involved
	FLAKKPJH_01695	CDS	ROG0830	142577	143854	+	NA
779
	FLAKKPJH_01696	CDS	COG0534	144705	146078	+	[V] Na+-driven multidrug efflux pump  
780
	FLAKKPJH_01697	CDS	COG1619	146665	146823	-	[V] Uncharacterized proteins, homologs of microcin C7
	FLAKKPJH_01698	CDS	COG1619	147042	147362	-	[V] Uncharacterized proteins, homologs of microcin C7
781
	FLAKKPJH_01699	CDS	COG0534	149370	149615	+	[V] Na+-driven multidrug efflux pump  
782
	FLAKKPJH_01700	CDS	NA	150613	151011	+	NA
783
	FLAKKPJH_01701	CDS	COG0745	152332	152481	+	[TK] Response regulators consisting of a CheY-like
784
	FLAKKPJH_01702	CDS	NA	153034	153201	+	NA
785
	FLAKKPJH_01703	CDS	NA	154081	154560	+	NA
786
	FLAKKPJH_01704	CDS	COG4582	155907	156230	-	[S] Uncharacterized protein conserved in bacteria 
	FLAKKPJH_01705	CDS	NA	156227	156433	-	NA
787
	FLAKKPJH_01706	CDS	COG1961	157509	159197	-	[L] Site-specific recombinases, DNA invertase Pin homologs
788
	FLAKKPJH_01707	CDS	COG2345	159273	159599	-	[K] Predicted transcriptional regulator   
789
	FLAKKPJH_01708	CDS	NA	159712	159882	-	NA
790
	FLAKKPJH_01709	CDS	ROG3483	159949	161745	-	NA
	FLAKKPJH_01710	CDS	ROG3196	161767	163278	-	NA
	FLAKKPJH_01711	CDS	COG1783	163271	164557	-	[R] Phage terminase large subunit  
	FLAKKPJH_01712	CDS	COG3728	164563	165222	-	[L] Phage terminase, small subunit  
791
	FLAKKPJH_01713	CDS	ROG6736	165363	165566	-	NA
792
	FLAKKPJH_01714	CDS	NA	165669	165761	-	NA
793
	FLAKKPJH_01715	CDS	NA	165925	166104	-	NA
794
	FLAKKPJH_01716	CDS	NA	166264	166446	-	NA
	FLAKKPJH_01717	CDS	NA	166443	166628	-	NA
	FLAKKPJH_01718	CDS	NA	166621	166791	-	NA
	FLAKKPJH_01719	CDS	NA	166772	167017	-	NA
	FLAKKPJH_01720	CDS	NA	167032	167217	-	NA
795
	FLAKKPJH_01722	CDS	ROG0270	4785	5135	-	NA
796
	FLAKKPJH_01723	tRNA	NA	5912	5986	+	NA
	FLAKKPJH_01724	tRNA	NA	5993	6067	+	NA
	FLAKKPJH_01725	tRNA	NA	6077	6151	+	NA
797
	FLAKKPJH_01726	CDS	ROG0191	6451	8121	-	NA
798
	FLAKKPJH_01727	CDS	COG0525	9150	12011	+	[J] Valyl-tRNA synthetase    
	FLAKKPJH_01728	CDS	NA	12070	12300	+	NA
	FLAKKPJH_01729	CDS	COG0285	12324	13916	+	[H] Folylpolyglutamate synthase    
	FLAKKPJH_01730	CDS	ROG4681	13954	14421	+	NA
	FLAKKPJH_01731	CDS	ROG2320	14437	15276	+	NA
799
	FLAKKPJH_01732	CDS	NA	15388	15666	-	NA
800
	FLAKKPJH_01733	CDS	COG0268	15807	16067	+	[J] Ribosomal protein S20   
801
	FLAKKPJH_01734	CDS	COG1466	16771	17637	-	[L] DNA polymerase III, delta subunit 
802
	FLAKKPJH_01735	CDS	COG2720	17868	19139	-	[V] Uncharacterized vancomycin resistance protein  
803
	FLAKKPJH_01736	CDS	COG2333	19212	22454	-	[R] Predicted hydrolase (metallo-beta-lactamase superfamily)  
804
	FLAKKPJH_01737	CDS	COG0577	22789	23949	-	[V] ABC-type antimicrobial peptide transport system, permease
	FLAKKPJH_01738	CDS	COG1566	23992	25566	-	[V] Multidrug resistance efflux pump  
805
	FLAKKPJH_01739	CDS	COG1393	26046	26402	+	[P] Arsenate reductase and related proteins, glutaredoxin
806
	FLAKKPJH_01740	CDS	COG2193	26576	27043	+	[P] Bacterioferritin (cytochrome b1)   
807
	FLAKKPJH_01741	CDS	COG0459	27186	28805	-	[O] Chaperonin GroEL (HSP60 family)  
	FLAKKPJH_01742	CDS	COG0234	28893	29186	-	[O] Co-chaperonin GroES (HSP10)   
808
	FLAKKPJH_01743	CDS	COG1555	29473	30294	-	[L] DNA uptake protein and related DNA-binding
809
	FLAKKPJH_01744	CDS	COG0495	30471	33083	-	[J] Leucyl-tRNA synthetase    
810
	FLAKKPJH_01745	CDS	COG2866	34383	36101	-	[E] Predicted carboxypeptidase    
811
	FLAKKPJH_01746	CDS	COG0142	36301	37596	-	[H] Geranylgeranyl pyrophosphate synthase   
812
	FLAKKPJH_01747	CDS	ROG1361	37755	38783	-	NA
813
	FLAKKPJH_01748	CDS	COG1204	39219	41972	-	[R] Superfamily II helicase   
	FLAKKPJH_01749	CDS	COG1396	42026	42646	-	[K] Predicted transcriptional regulators   
814
	FLAKKPJH_01750	CDS	NA	42827	43039	-	NA
815
	FLAKKPJH_01752	CDS	NA	1548	1808	+	NA
816
	FLAKKPJH_01753	CDS	NA	6178	6426	+	NA
	FLAKKPJH_01754	CDS	ROG6988	6463	8526	+	NA
817
	FLAKKPJH_01755	CDS	COG2367	8629	9456	-	[V] Beta-lactamase class A   
818
	FLAKKPJH_01756	CDS	ROG0492	9761	10123	+	NA
819
	FLAKKPJH_01757	CDS	ROG2090	9948	10394	-	NA
	FLAKKPJH_01758	CDS	COG2856	10372	11511	-	[E] Predicted Zn peptidase   
820
	FLAKKPJH_01759	CDS	COG0735	11794	12264	-	[P] Fe2+/Zn2+ uptake regulation proteins  
821
	FLAKKPJH_01760	CDS	COG0450	13037	13279	-	[O] Peroxiredoxin     
822
	FLAKKPJH_01761	CDS	NA	13468	13836	+	NA
823
	FLAKKPJH_01762	CDS	NA	14853	15269	+	NA
