# Supplementary material for: Integrating metagenomic binning with flux balance analysis to unravel syntrophies in anaerobic CO2 methanation
Source: Microbiome. 2022 Aug 3;10:117. doi: 10.1186/s40168-022-01311-1 (PMC9347119; doi:10.1186/s40168-022-01311-1)
Supplement: Supplementary file 9 — Additional file 8: Dataset S7. Operons predicted by Operon Mapper in MAGs. Results are available at 10.6084/m9.figshare.16691878. [file 40168_2022_1311_MOESM8_ESM.zip › operonic_gene_pairs_bin_7_unicycler]

idGen1	idGen2	COGgene1	GOGgene2	Dist	STRING	CLASS	Probability
FLAKKPJH_00001	FLAKKPJH_00002	COG1420	COG0484	253	887	Operon	0.6
FLAKKPJH_00002	FLAKKPJH_00003	COG0484	COG1385	203	660	noOperon	0.81
FLAKKPJH_00003	FLAKKPJH_00004	COG1385	COG0726	355	165	noOperon	1
FLAKKPJH_00004	FLAKKPJH_00005	COG0726	COG0621	389	491	noOperon	1
FLAKKPJH_00005	FLAKKPJH_00006	COG0621	COG1181	33	324	Operon	0.71
FLAKKPJH_00006	FLAKKPJH_00007	COG1181	COG0828	708	352	noOperon	1
FLAKKPJH_00007	FLAKKPJH_00008	COG0828	ROG0112	550	446	noOperon	1
FLAKKPJH_00008	FLAKKPJH_00009	ROG0112	ROG0075	338	894	noOperon	0.64
FLAKKPJH_00009	FLAKKPJH_00010	ROG0075	COG1702	1	789	Operon	0.98
FLAKKPJH_00010	FLAKKPJH_00011	COG1702	COG1480	-46	721	Operon	0.99
FLAKKPJH_00011	FLAKKPJH_00012	COG1480	COG0319	-19	767	Operon	0.98
FLAKKPJH_00012	FLAKKPJH_00013	COG0319	COG0818	-42	995	Operon	0.97
FLAKKPJH_00013	FLAKKPJH_00014	COG0818	COG1381	1	647	Operon	0.98
FLAKKPJH_00014	FLAKKPJH_00015	COG1381	ROG0383	25	NA	Operon	0.84
FLAKKPJH_00015	FLAKKPJH_00016	ROG0383	COG0752	113	NA	noOperon	0.9
FLAKKPJH_00016	FLAKKPJH_00017	COG0752	COG0751	-3	999	Operon	0.97
FLAKKPJH_00017	FLAKKPJH_00018	COG0751	COG1806	149	659	noOperon	0.51
FLAKKPJH_00018	FLAKKPJH_00019	COG1806	COG0574	2	968	Operon	0.97
FLAKKPJH_00019	FLAKKPJH_00020	COG0574	COG0358	208	748	noOperon	0.64
FLAKKPJH_00020	FLAKKPJH_00021	COG0358	COG0568	-3	943	Operon	0.97
FLAKKPJH_00021	FLAKKPJH_00022	COG0568	COG2059	132	229	noOperon	0.98
FLAKKPJH_00022	FLAKKPJH_00023	COG2059	COG2059	117	NA	Operon	0.95
FLAKKPJH_00023	FLAKKPJH_00024	COG2059	COG1387	112	NA	noOperon	0.9
FLAKKPJH_00024	FLAKKPJH_00025	COG1387	COG1925	407	410	noOperon	1
FLAKKPJH_00025	FLAKKPJH_00026	COG1925	COG1080	20	999	Operon	0.97
FLAKKPJH_00026	FLAKKPJH_00027	COG1080	COG0057	97	576	Operon	0.69
FLAKKPJH_00027	FLAKKPJH_00028	COG0057	COG0126	5	984	Operon	0.97
FLAKKPJH_00028	FLAKKPJH_00029	COG0126	COG0149	70	999	Operon	0.96
FLAKKPJH_00029	FLAKKPJH_00030	COG0149	COG0696	149	998	Operon	0.93
FLAKKPJH_00030	FLAKKPJH_00031	COG0696	COG0148	32	997	Operon	0.96
FLAKKPJH_00031	FLAKKPJH_00032	COG0148	COG1314	124	785	Operon	0.81
FLAKKPJH_00032	FLAKKPJH_00033	COG1314	COG3808	122	NA	noOperon	0.93
FLAKKPJH_00033	FLAKKPJH_00034	COG3808	COG2316	80	314	noOperon	0.77
FLAKKPJH_00034	FLAKKPJH_00035	COG2316	COG0691	117	231	noOperon	0.96
FLAKKPJH_00035	FLAKKPJH_00036	COG0691	NA	256	NA	noOperon	1
FLAKKPJH_00036	FLAKKPJH_00037	NA	COG3715	-24	NA	Operon	0.98
FLAKKPJH_00037	FLAKKPJH_00038	COG3715	COG3716	0	999	Operon	0.97
FLAKKPJH_00038	FLAKKPJH_00039	COG3716	COG0191	175	989	Operon	0.92
FLAKKPJH_00039	FLAKKPJH_00040	COG0191	COG1063	20	763	Operon	0.97
FLAKKPJH_00040	FLAKKPJH_00041	COG1063	COG2893	83	788	Operon	0.91
FLAKKPJH_00041	FLAKKPJH_00042	COG2893	COG3444	27	999	Operon	0.97
FLAKKPJH_00042	FLAKKPJH_00043	COG3444	COG1063	41	780	Operon	0.95
FLAKKPJH_00043	FLAKKPJH_00044	COG1063	COG0191	44	763	Operon	0.95
FLAKKPJH_00044	FLAKKPJH_00045	COG0191	COG1979	152	325	noOperon	0.98
FLAKKPJH_00045	FLAKKPJH_00046	COG1979	COG3716	242	351	noOperon	1
FLAKKPJH_00046	FLAKKPJH_00047	COG3716	COG2390	285	904	Operon	0.56
FLAKKPJH_00047	FLAKKPJH_00049	COG2390	COG1846	641	374	noOperon	1
FLAKKPJH_00049	FLAKKPJH_00050	COG1846	COG4843	177	NA	noOperon	0.99
FLAKKPJH_00050	FLAKKPJH_00051	COG4843	COG0689	249	137	noOperon	1
FLAKKPJH_00051	FLAKKPJH_00052	COG0689	COG0127	273	997	Operon	0.85
FLAKKPJH_00052	FLAKKPJH_00053	COG0127	COG0622	191	899	Operon	0.8
FLAKKPJH_00053	FLAKKPJH_00054	COG0622	NA	385	NA	noOperon	1
FLAKKPJH_00054	FLAKKPJH_00055	NA	NA	509	NA	noOperon	1
FLAKKPJH_00055	FLAKKPJH_00056	NA	NA	36	NA	Operon	0.76
FLAKKPJH_00056	FLAKKPJH_00057	NA	COG1404	-3	NA	Operon	0.95
FLAKKPJH_00057	FLAKKPJH_00058	COG1404	NA	1347	NA	noOperon	1
FLAKKPJH_00058	FLAKKPJH_00059	NA	ROG0531	-33	NA	Operon	0.98
FLAKKPJH_00059	FLAKKPJH_00060	ROG0531	ROG0531	-57	NA	Operon	0.97
FLAKKPJH_00060	FLAKKPJH_00061	ROG0531	ROG6250	15	NA	Operon	0.89
FLAKKPJH_00061	FLAKKPJH_00062	ROG6250	COG1131	694	NA	noOperon	1
FLAKKPJH_00062	FLAKKPJH_00063	COG1131	COG0842	2	998	Operon	0.97
FLAKKPJH_00063	FLAKKPJH_00064	COG0842	NA	216	NA	noOperon	1
FLAKKPJH_00065	FLAKKPJH_00066	ROG4168	ROG7058	318	NA	noOperon	1
FLAKKPJH_00066	FLAKKPJH_00067	ROG7058	COG2932	104	NA	noOperon	0.86
FLAKKPJH_00067	FLAKKPJH_00068	COG2932	ROG0733	52	NA	Operon	0.61
FLAKKPJH_00068	FLAKKPJH_00069	ROG0733	COG0535	0	NA	Operon	0.94
FLAKKPJH_00069	FLAKKPJH_00070	COG0535	COG0842	27	394	Operon	0.83
FLAKKPJH_00070	FLAKKPJH_00071	COG0842	COG1131	2	998	Operon	0.97
FLAKKPJH_00072	FLAKKPJH_00073	NA	COG0796	429	NA	noOperon	1
FLAKKPJH_00073	FLAKKPJH_00074	COG0796	COG0842	33	NA	Operon	0.78
FLAKKPJH_00076	FLAKKPJH_00077	COG1540	COG2049	15	999	Operon	0.97
FLAKKPJH_00077	FLAKKPJH_00078	COG2049	COG1984	26	999	Operon	0.97
FLAKKPJH_00078	FLAKKPJH_00079	COG1984	COG1979	149	NA	noOperon	0.98
FLAKKPJH_00081	FLAKKPJH_00082	COG4555	NA	-3	NA	Operon	0.95
FLAKKPJH_00082	FLAKKPJH_00083	NA	COG0624	308	NA	noOperon	1
FLAKKPJH_00083	FLAKKPJH_00084	COG0624	COG0708	176	287	noOperon	1
FLAKKPJH_00084	FLAKKPJH_00085	COG0708	COG1012	269	562	noOperon	0.99
FLAKKPJH_00085	FLAKKPJH_00086	COG1012	COG1053	1283	901	noOperon	0.98
FLAKKPJH_00086	FLAKKPJH_00087	COG1053	COG3653	605	299	noOperon	1
FLAKKPJH_00087	FLAKKPJH_00088	COG3653	COG1131	110	128	noOperon	0.91
FLAKKPJH_00088	FLAKKPJH_00089	COG1131	ROG0529	0	NA	Operon	0.94
FLAKKPJH_00089	FLAKKPJH_00090	ROG0529	ROG1388	151	NA	noOperon	0.98
FLAKKPJH_00091	FLAKKPJH_00092	COG0393	COG1001	266	NA	noOperon	1
FLAKKPJH_00093	FLAKKPJH_00094	COG2234	COG0656	299	307	noOperon	1
FLAKKPJH_00096	FLAKKPJH_00097	COG2866	NA	890	NA	noOperon	1
FLAKKPJH_00097	FLAKKPJH_00098	NA	NA	19	NA	Operon	0.87
FLAKKPJH_00098	FLAKKPJH_00099	NA	NA	25	NA	Operon	0.84
FLAKKPJH_00099	FLAKKPJH_00100	NA	NA	4	NA	Operon	0.93
FLAKKPJH_00100	FLAKKPJH_00101	NA	COG0624	20	NA	Operon	0.87
FLAKKPJH_00101	FLAKKPJH_00102	COG0624	COG2508	483	635	noOperon	1
FLAKKPJH_00102	FLAKKPJH_00103	COG2508	COG4126	99	375	noOperon	0.81
FLAKKPJH_00103	FLAKKPJH_00104	COG4126	ROG1164	293	NA	noOperon	1
FLAKKPJH_00104	FLAKKPJH_00105	ROG1164	NA	435	NA	noOperon	1
FLAKKPJH_00107	FLAKKPJH_00108	COG4586	COG4587	-3	999	Operon	0.97
FLAKKPJH_00108	FLAKKPJH_00109	COG4587	COG3694	5	997	Operon	0.97
FLAKKPJH_00109	FLAKKPJH_00110	COG3694	NA	445	NA	noOperon	1
FLAKKPJH_00110	FLAKKPJH_00111	NA	COG4145	52	NA	Operon	0.61
FLAKKPJH_00111	FLAKKPJH_00112	COG4145	NA	24	NA	Operon	0.84
FLAKKPJH_00112	FLAKKPJH_00113	NA	ROG4694	16	NA	Operon	0.88
FLAKKPJH_00114	FLAKKPJH_00115	COG1476	NA	2	NA	Operon	0.93
FLAKKPJH_00116	FLAKKPJH_00117	COG0796	COG1309	386	260	noOperon	1
FLAKKPJH_00117	FLAKKPJH_00118	COG1309	COG1131	93	827	Operon	0.91
FLAKKPJH_00118	FLAKKPJH_00119	COG1131	ROG3613	-3	NA	Operon	0.95
FLAKKPJH_00119	FLAKKPJH_00120	ROG3613	ROG2436	7	NA	Operon	0.92
FLAKKPJH_00120	FLAKKPJH_00121	ROG2436	NA	294	NA	noOperon	1
FLAKKPJH_00121	FLAKKPJH_00122	NA	COG1708	-6	NA	Operon	0.95
FLAKKPJH_00123	FLAKKPJH_00124	COG1132	COG4988	-3	963	Operon	0.97
FLAKKPJH_00124	FLAKKPJH_00125	COG4988	NA	553	NA	noOperon	1
FLAKKPJH_00125	FLAKKPJH_00126	NA	COG1073	246	NA	noOperon	1
FLAKKPJH_00130	FLAKKPJH_00131	COG4114	ROG4043	-3	NA	Operon	0.95
FLAKKPJH_00131	FLAKKPJH_00132	ROG4043	ROG7722	14	NA	Operon	0.89
FLAKKPJH_00132	FLAKKPJH_00133	ROG7722	NA	24	NA	Operon	0.84
FLAKKPJH_00134	FLAKKPJH_00135	COG0534	NA	9	NA	Operon	0.91
FLAKKPJH_00136	FLAKKPJH_00137	COG0687	COG1177	-46	999	Operon	0.97
FLAKKPJH_00137	FLAKKPJH_00138	COG1177	COG1176	-3	999	Operon	0.97
FLAKKPJH_00138	FLAKKPJH_00139	COG1176	COG3842	-3	990	Operon	0.97
FLAKKPJH_00139	FLAKKPJH_00140	COG3842	COG1228	1236	177	noOperon	1
FLAKKPJH_00140	FLAKKPJH_00141	COG1228	NA	201	NA	noOperon	1
FLAKKPJH_00143	FLAKKPJH_00144	COG3326	ROG1462	-9	NA	Operon	0.96
FLAKKPJH_00144	FLAKKPJH_00145	ROG1462	COG0346	479	NA	noOperon	1
FLAKKPJH_00145	FLAKKPJH_00146	COG0346	COG2220	81	366	noOperon	0.69
FLAKKPJH_00147	FLAKKPJH_00148	COG1180	COG1882	71	999	Operon	0.96
FLAKKPJH_00148	FLAKKPJH_00149	COG1882	COG3383	563	946	noOperon	0.86
FLAKKPJH_00149	FLAKKPJH_00150	COG3383	COG1148	6	751	Operon	0.98
FLAKKPJH_00150	FLAKKPJH_00151	COG1148	COG1145	-3	941	Operon	0.97
FLAKKPJH_00151	FLAKKPJH_00152	COG1145	ROG4359	-13	NA	Operon	0.96
FLAKKPJH_00152	FLAKKPJH_00153	ROG4359	COG0665	-3	NA	Operon	0.95
FLAKKPJH_00153	FLAKKPJH_00154	COG0665	COG0006	133	792	Operon	0.79
FLAKKPJH_00154	FLAKKPJH_00155	COG0006	COG0779	139	234	noOperon	0.98
FLAKKPJH_00155	FLAKKPJH_00156	COG0779	COG0195	103	997	Operon	0.95
FLAKKPJH_00156	FLAKKPJH_00157	COG0195	COG2740	45	972	Operon	0.96
FLAKKPJH_00157	FLAKKPJH_00158	COG2740	COG0532	19	995	Operon	0.97
FLAKKPJH_00158	FLAKKPJH_00159	COG0532	COG1550	31	475	Operon	0.89
FLAKKPJH_00159	FLAKKPJH_00160	COG1550	COG0858	-3	681	Operon	0.98
FLAKKPJH_00160	FLAKKPJH_00161	COG0858	COG0618	25	889	Operon	0.97
FLAKKPJH_00161	FLAKKPJH_00162	COG0618	COG0130	-15	843	Operon	0.98
FLAKKPJH_00162	FLAKKPJH_00163	COG0130	COG0196	23	994	Operon	0.97
FLAKKPJH_00163	FLAKKPJH_00164	COG0196	COG0184	73	981	Operon	0.96
FLAKKPJH_00164	FLAKKPJH_00165	COG0184	COG1185	27	998	Operon	0.97
FLAKKPJH_00165	FLAKKPJH_00166	COG1185	COG0648	50	807	Operon	0.95
FLAKKPJH_00168	FLAKKPJH_00169	ROG0805	COG0595	95	NA	noOperon	0.81
FLAKKPJH_00169	FLAKKPJH_00170	COG0595	COG1015	27	NA	Operon	0.83
FLAKKPJH_00170	FLAKKPJH_00171	COG1015	COG2820	80	980	Operon	0.95
FLAKKPJH_00171	FLAKKPJH_00172	COG2820	COG3857	107	NA	noOperon	0.88
FLAKKPJH_00172	FLAKKPJH_00173	COG3857	COG1074	4	999	Operon	0.97
FLAKKPJH_00173	FLAKKPJH_00174	COG1074	COG1163	100	NA	noOperon	0.84
FLAKKPJH_00174	FLAKKPJH_00175	COG1163	COG0156	125	NA	noOperon	0.94
FLAKKPJH_00176	FLAKKPJH_00177	ROG1782	COG4624	-16	NA	Operon	0.97
FLAKKPJH_00177	FLAKKPJH_00178	COG4624	COG1894	7	999	Operon	0.97
FLAKKPJH_00178	FLAKKPJH_00179	COG1894	COG1396	102	NA	noOperon	0.85
FLAKKPJH_00179	FLAKKPJH_00180	COG1396	COG2206	113	309	noOperon	0.93
FLAKKPJH_00180	FLAKKPJH_00181	COG2206	COG0477	139	248	noOperon	0.98
FLAKKPJH_00182	FLAKKPJH_00183	COG0778	COG0488	180	375	noOperon	0.99
FLAKKPJH_00183	FLAKKPJH_00184	COG0488	COG0519	79	590	Operon	0.81
FLAKKPJH_00184	FLAKKPJH_00185	COG0519	COG0015	15	999	Operon	0.97
FLAKKPJH_00185	FLAKKPJH_00186	COG0015	COG0046	-16	999	Operon	0.97
FLAKKPJH_00186	FLAKKPJH_00187	COG0046	COG1131	45	392	Operon	0.71
FLAKKPJH_00187	FLAKKPJH_00188	COG1131	ROG0529	20	NA	Operon	0.87
FLAKKPJH_00189	FLAKKPJH_00190	COG3977	NA	55	NA	Operon	0.58
FLAKKPJH_00191	FLAKKPJH_00192	COG1315	COG2362	121	NA	noOperon	0.93
FLAKKPJH_00193	FLAKKPJH_00194	COG0340	COG2377	41	NA	Operon	0.72
FLAKKPJH_00194	FLAKKPJH_00195	COG2377	COG1472	18	808	Operon	0.97
FLAKKPJH_00195	FLAKKPJH_00196	COG1472	COG2103	17	693	Operon	0.97
FLAKKPJH_00196	FLAKKPJH_00197	COG2103	COG2971	13	996	Operon	0.97
FLAKKPJH_00197	FLAKKPJH_00198	COG2971	COG3876	15	356	Operon	0.86
FLAKKPJH_00198	FLAKKPJH_00199	COG3876	COG2205	0	NA	Operon	0.94
FLAKKPJH_00200	FLAKKPJH_00201	COG1087	COG0404	415	157	noOperon	1
FLAKKPJH_00201	FLAKKPJH_00202	COG0404	COG0509	-3	999	Operon	0.97
FLAKKPJH_00202	FLAKKPJH_00203	COG0509	COG0403	0	999	Operon	0.97
FLAKKPJH_00203	FLAKKPJH_00204	COG0403	COG1003	-3	999	Operon	0.97
FLAKKPJH_00204	FLAKKPJH_00205	COG1003	COG1856	-3	141	Operon	0.93
FLAKKPJH_00205	FLAKKPJH_00206	COG1856	COG2516	-7	771	Operon	0.98
FLAKKPJH_00206	FLAKKPJH_00207	COG2516	COG0095	24	374	Operon	0.83
FLAKKPJH_00207	FLAKKPJH_00208	COG0095	COG1249	28	847	Operon	0.96
FLAKKPJH_00208	FLAKKPJH_00209	COG1249	COG0112	44	801	Operon	0.95
FLAKKPJH_00209	FLAKKPJH_00210	COG0112	COG0006	23	612	Operon	0.96
FLAKKPJH_00210	FLAKKPJH_00211	COG0006	COG0231	31	808	Operon	0.96
FLAKKPJH_00211	FLAKKPJH_00212	COG0231	ROG0525	26	NA	Operon	0.83
FLAKKPJH_00212	FLAKKPJH_00213	ROG0525	COG3854	139	NA	noOperon	0.97
FLAKKPJH_00213	FLAKKPJH_00214	COG3854	ROG0106	1	902	Operon	0.97
FLAKKPJH_00214	FLAKKPJH_00215	ROG0106	ROG0171	13	789	Operon	0.97
FLAKKPJH_00215	FLAKKPJH_00216	ROG0171	ROG0096	12	789	Operon	0.97
FLAKKPJH_00216	FLAKKPJH_00217	ROG0096	ROG0085	30	894	Operon	0.96
FLAKKPJH_00217	FLAKKPJH_00218	ROG0085	ROG0662	17	NA	Operon	0.88
FLAKKPJH_00218	FLAKKPJH_00219	ROG0662	ROG0088	23	NA	Operon	0.85
FLAKKPJH_00219	FLAKKPJH_00220	ROG0088	ROG0155	1	791	Operon	0.98
FLAKKPJH_00220	FLAKKPJH_00221	ROG0155	COG1302	82	833	Operon	0.92
FLAKKPJH_00221	FLAKKPJH_00222	COG1302	ROG2346	19	NA	Operon	0.87
FLAKKPJH_00222	FLAKKPJH_00223	ROG2346	ROG5652	15	NA	Operon	0.89
FLAKKPJH_00223	FLAKKPJH_00224	ROG5652	COG0781	-3	NA	Operon	0.95
FLAKKPJH_00224	FLAKKPJH_00225	COG0781	COG0543	64	193	noOperon	0.67
FLAKKPJH_00225	FLAKKPJH_00226	COG0543	COG0493	0	991	Operon	0.97
FLAKKPJH_00226	FLAKKPJH_00227	COG0493	COG1570	99	178	noOperon	0.9
FLAKKPJH_00227	FLAKKPJH_00228	COG1570	COG1722	-3	999	Operon	0.97
FLAKKPJH_00228	FLAKKPJH_00229	COG1722	COG0142	-31	880	Operon	0.98
FLAKKPJH_00229	FLAKKPJH_00230	COG0142	COG1576	23	190	Operon	0.76
FLAKKPJH_00230	FLAKKPJH_00231	COG1576	ROG0473	661	NA	noOperon	1
FLAKKPJH_00231	FLAKKPJH_00232	ROG0473	COG1154	16	NA	Operon	0.88
FLAKKPJH_00232	FLAKKPJH_00233	COG1154	COG0061	14	634	Operon	0.97
FLAKKPJH_00233	FLAKKPJH_00234	COG0061	COG1438	21	501	Operon	0.94
FLAKKPJH_00234	FLAKKPJH_00235	COG1438	COG0497	4	929	Operon	0.97
FLAKKPJH_00235	FLAKKPJH_00236	COG0497	COG0265	125	505	noOperon	0.7
FLAKKPJH_00236	FLAKKPJH_00237	COG0265	COG2197	129	703	Operon	0.7
FLAKKPJH_00237	FLAKKPJH_00238	COG2197	COG3829	52	454	Operon	0.77
FLAKKPJH_00238	FLAKKPJH_00239	COG3829	COG0334	283	924	Operon	0.65
FLAKKPJH_00239	FLAKKPJH_00240	COG0334	COG1146	16	986	Operon	0.97
FLAKKPJH_00240	FLAKKPJH_00241	COG1146	COG0674	20	999	Operon	0.97
FLAKKPJH_00241	FLAKKPJH_00242	COG0674	COG1013	-3	999	Operon	0.97
FLAKKPJH_00242	FLAKKPJH_00243	COG1013	COG1014	3	999	Operon	0.97
FLAKKPJH_00243	FLAKKPJH_00244	COG1014	ROG1313	40	NA	Operon	0.73
FLAKKPJH_00244	FLAKKPJH_00245	ROG1313	COG1300	83	NA	noOperon	0.71
FLAKKPJH_00245	FLAKKPJH_00246	COG1300	COG4974	145	321	noOperon	0.98
FLAKKPJH_00246	FLAKKPJH_00247	COG4974	COG1686	71	738	Operon	0.91
FLAKKPJH_00247	FLAKKPJH_00248	COG1686	COG1366	66	841	Operon	0.94
FLAKKPJH_00248	FLAKKPJH_00249	COG1366	COG2172	-7	999	Operon	0.97
FLAKKPJH_00249	FLAKKPJH_00250	COG2172	COG1191	-3	999	Operon	0.97
FLAKKPJH_00250	FLAKKPJH_00251	COG1191	COG3360	77	NA	noOperon	0.66
FLAKKPJH_00251	FLAKKPJH_00252	COG3360	ROG0067	-3	NA	Operon	0.95
FLAKKPJH_00252	FLAKKPJH_00253	ROG0067	ROG0072	26	831	Operon	0.97
FLAKKPJH_00253	FLAKKPJH_00254	ROG0072	ROG0020	111	804	Operon	0.86
FLAKKPJH_00254	FLAKKPJH_00255	ROG0020	COG1994	313	NA	noOperon	1
FLAKKPJH_00255	FLAKKPJH_00256	COG1994	COG1354	15	718	Operon	0.97
FLAKKPJH_00256	FLAKKPJH_00257	COG1354	COG1386	-3	999	Operon	0.97
FLAKKPJH_00257	FLAKKPJH_00258	COG1386	ROG1000	173	NA	noOperon	0.99
FLAKKPJH_00258	FLAKKPJH_00259	ROG1000	COG3874	74	NA	noOperon	0.63
FLAKKPJH_00259	FLAKKPJH_00260	COG3874	COG1273	127	238	noOperon	0.97
FLAKKPJH_00260	FLAKKPJH_00261	COG1273	COG1793	22	995	Operon	0.97
FLAKKPJH_00261	FLAKKPJH_00262	COG1793	COG3829	169	NA	noOperon	0.99
FLAKKPJH_00264	FLAKKPJH_00265	COG2513	COG0065	55	989	Operon	0.96
FLAKKPJH_00265	FLAKKPJH_00266	COG0065	COG0066	4	999	Operon	0.97
FLAKKPJH_00266	FLAKKPJH_00267	COG0066	NA	24	NA	Operon	0.84
FLAKKPJH_00267	FLAKKPJH_00268	NA	COG0591	-24	NA	Operon	0.98
FLAKKPJH_00268	FLAKKPJH_00269	COG0591	COG3285	316	NA	noOperon	1
FLAKKPJH_00269	FLAKKPJH_00270	COG3285	ROG0084	20	NA	Operon	0.87
FLAKKPJH_00270	FLAKKPJH_00271	ROG0084	COG2715	149	NA	noOperon	0.98
FLAKKPJH_00271	FLAKKPJH_00272	COG2715	COG0700	140	999	Operon	0.94
FLAKKPJH_00274	FLAKKPJH_00275	COG0664	COG2608	128	634	Operon	0.59
FLAKKPJH_00275	FLAKKPJH_00276	COG2608	COG2217	118	940	Operon	0.93
FLAKKPJH_00276	FLAKKPJH_00277	COG2217	COG0251	141	237	noOperon	0.99
FLAKKPJH_00277	FLAKKPJH_00278	COG0251	COG2186	52	272	noOperon	0.55
FLAKKPJH_00278	FLAKKPJH_00279	COG2186	NA	-10	NA	Operon	0.96
FLAKKPJH_00279	FLAKKPJH_00280	NA	ROG4781	-16	NA	Operon	0.97
FLAKKPJH_00280	FLAKKPJH_00281	ROG4781	ROG2205	121	NA	noOperon	0.93
FLAKKPJH_00281	FLAKKPJH_00282	ROG2205	COG1187	28	NA	Operon	0.82
FLAKKPJH_00282	FLAKKPJH_00283	COG1187	COG1488	19	179	Operon	0.8
FLAKKPJH_00285	FLAKKPJH_00286	COG0614	COG0609	208	981	Operon	0.89
FLAKKPJH_00286	FLAKKPJH_00287	COG0609	COG1120	2	998	Operon	0.97
FLAKKPJH_00287	FLAKKPJH_00288	COG1120	ROG2946	102	NA	noOperon	0.85
FLAKKPJH_00288	FLAKKPJH_00289	ROG2946	COG0283	25	NA	Operon	0.84
FLAKKPJH_00289	FLAKKPJH_00290	COG0283	COG0204	-15	919	Operon	0.98
FLAKKPJH_00290	FLAKKPJH_00291	COG0204	COG0539	-3	702	Operon	0.98
FLAKKPJH_00291	FLAKKPJH_00292	COG0539	ROG8351	261	NA	noOperon	1
FLAKKPJH_00292	FLAKKPJH_00293	ROG8351	ROG3071	-10	NA	Operon	0.96
FLAKKPJH_00293	FLAKKPJH_00294	ROG3071	ROG0956	28	NA	Operon	0.82
FLAKKPJH_00294	FLAKKPJH_00295	ROG0956	ROG1887	14	NA	Operon	0.89
FLAKKPJH_00295	FLAKKPJH_00296	ROG1887	ROG1275	0	NA	Operon	0.94
FLAKKPJH_00296	FLAKKPJH_00297	ROG1275	COG1625	-40	189	Operon	0.98
FLAKKPJH_00297	FLAKKPJH_00298	COG1625	COG1160	-15	424	Operon	0.97
FLAKKPJH_00298	FLAKKPJH_00299	COG1160	COG0344	-3	781	Operon	0.98
FLAKKPJH_00299	FLAKKPJH_00300	COG0344	COG0240	-3	997	Operon	0.97
FLAKKPJH_00300	FLAKKPJH_00301	COG0240	ROG0086	161	901	Operon	0.86
FLAKKPJH_00301	FLAKKPJH_00302	ROG0086	COG1168	293	NA	noOperon	1
FLAKKPJH_00303	FLAKKPJH_00304	COG0457	COG4171	166	NA	noOperon	0.99
FLAKKPJH_00304	FLAKKPJH_00305	COG4171	COG0846	419	NA	noOperon	1
FLAKKPJH_00306	FLAKKPJH_00307	COG3339	COG0702	-3	NA	Operon	0.95
FLAKKPJH_00307	FLAKKPJH_00308	COG0702	COG1896	166	360	noOperon	0.99
FLAKKPJH_00308	FLAKKPJH_00309	COG1896	COG0431	189	299	noOperon	1
FLAKKPJH_00309	FLAKKPJH_00310	COG0431	ROG7966	1259	NA	noOperon	1
FLAKKPJH_00310	FLAKKPJH_00311	ROG7966	COG1181	175	NA	noOperon	0.99
FLAKKPJH_00312	FLAKKPJH_00313	NA	COG1136	-3	NA	Operon	0.95
FLAKKPJH_00313	FLAKKPJH_00314	COG1136	COG2205	-10	480	Operon	0.97
FLAKKPJH_00314	FLAKKPJH_00315	COG2205	COG0745	2	991	Operon	0.97
FLAKKPJH_00316	FLAKKPJH_00317	COG2033	COG2271	281	NA	noOperon	1
FLAKKPJH_00317	FLAKKPJH_00318	COG2271	COG0154	145	NA	noOperon	0.97
FLAKKPJH_00320	FLAKKPJH_00321	COG0624	COG1228	82	696	Operon	0.87
FLAKKPJH_00321	FLAKKPJH_00322	COG1228	NA	-34	NA	Operon	0.99
FLAKKPJH_00324	FLAKKPJH_00325	NA	NA	16	NA	Operon	0.88
FLAKKPJH_00325	FLAKKPJH_00326	NA	NA	18	NA	Operon	0.88
FLAKKPJH_00326	FLAKKPJH_00327	NA	NA	-3	NA	Operon	0.95
FLAKKPJH_00327	FLAKKPJH_00328	NA	COG3653	38	NA	Operon	0.75
FLAKKPJH_00329	FLAKKPJH_00330	COG0014	COG0263	19	999	Operon	0.97
FLAKKPJH_00331	FLAKKPJH_00332	ROG6305	NA	70	NA	noOperon	0.58
FLAKKPJH_00332	FLAKKPJH_00333	NA	NA	34	NA	Operon	0.78
FLAKKPJH_00333	FLAKKPJH_00334	NA	NA	44	NA	Operon	0.69
FLAKKPJH_00334	FLAKKPJH_00335	NA	NA	178	NA	noOperon	0.99
FLAKKPJH_00335	FLAKKPJH_00336	NA	COG1253	54	NA	Operon	0.59
FLAKKPJH_00336	FLAKKPJH_00337	COG1253	COG1253	-3	NA	Operon	0.97
FLAKKPJH_00337	FLAKKPJH_00338	COG1253	NA	46	NA	Operon	0.67
FLAKKPJH_00338	FLAKKPJH_00339	NA	COG0493	125	NA	noOperon	0.94
FLAKKPJH_00339	FLAKKPJH_00340	COG0493	COG4624	-18	922	Operon	0.98
FLAKKPJH_00340	FLAKKPJH_00341	COG4624	COG0012	203	NA	noOperon	1
FLAKKPJH_00341	FLAKKPJH_00342	COG0012	COG1235	85	232	noOperon	0.85
FLAKKPJH_00343	FLAKKPJH_00344	COG4656	ROG0327	2	NA	Operon	0.93
FLAKKPJH_00344	FLAKKPJH_00345	ROG0327	NA	17	NA	Operon	0.88
FLAKKPJH_00345	FLAKKPJH_00346	NA	COG1136	-16	NA	Operon	0.97
FLAKKPJH_00346	FLAKKPJH_00347	COG1136	COG4591	-7	983	Operon	0.97
FLAKKPJH_00348	FLAKKPJH_00349	COG1586	COG0105	253	445	noOperon	1
FLAKKPJH_00349	FLAKKPJH_00350	COG0105	COG1801	90	NA	noOperon	0.77
FLAKKPJH_00352	FLAKKPJH_00353	COG0847	ROG1493	35	NA	Operon	0.77
FLAKKPJH_00353	FLAKKPJH_00354	ROG1493	COG0726	54	NA	Operon	0.59
FLAKKPJH_00356	FLAKKPJH_00357	NA	ROG2935	55	NA	Operon	0.58
FLAKKPJH_00357	FLAKKPJH_00358	ROG2935	ROG3963	101	NA	noOperon	0.84
FLAKKPJH_00358	FLAKKPJH_00359	ROG3963	COG0190	188	NA	noOperon	1
FLAKKPJH_00359	FLAKKPJH_00360	COG0190	COG3404	26	985	Operon	0.97
FLAKKPJH_00361	FLAKKPJH_00362	ROG4335	NA	91	NA	noOperon	0.78
FLAKKPJH_00363	FLAKKPJH_00364	COG0524	COG1957	153	885	Operon	0.85
FLAKKPJH_00364	FLAKKPJH_00365	COG1957	COG1744	27	453	Operon	0.89
FLAKKPJH_00365	FLAKKPJH_00366	COG1744	COG3845	69	999	Operon	0.96
FLAKKPJH_00366	FLAKKPJH_00367	COG3845	COG4603	-3	999	Operon	0.97
FLAKKPJH_00367	FLAKKPJH_00368	COG4603	COG1079	-16	999	Operon	0.97
FLAKKPJH_00368	FLAKKPJH_00369	COG1079	COG1957	-7	444	Operon	0.96
FLAKKPJH_00369	FLAKKPJH_00370	COG1957	COG0626	162	377	noOperon	0.98
FLAKKPJH_00371	FLAKKPJH_00372	COG0039	COG1520	1169	253	noOperon	1
FLAKKPJH_00372	FLAKKPJH_00373	COG1520	COG0438	190	349	noOperon	1
FLAKKPJH_00374	FLAKKPJH_00375	ROG7584	COG2987	272	NA	noOperon	1
FLAKKPJH_00375	FLAKKPJH_00376	COG2987	COG2986	36	999	Operon	0.96
FLAKKPJH_00376	FLAKKPJH_00377	COG2986	COG3643	19	966	Operon	0.97
FLAKKPJH_00377	FLAKKPJH_00378	COG3643	COG3404	67	997	Operon	0.96
FLAKKPJH_00379	FLAKKPJH_00380	COG3949	COG1387	174	NA	noOperon	0.99
FLAKKPJH_00380	FLAKKPJH_00381	COG1387	NA	43	NA	Operon	0.7
FLAKKPJH_00382	FLAKKPJH_00383	COG4659	COG2197	-22	124	Operon	0.97
FLAKKPJH_00383	FLAKKPJH_00384	COG2197	COG4585	-7	994	Operon	0.97
FLAKKPJH_00384	FLAKKPJH_00385	COG4585	COG1595	99	603	Operon	0.72
FLAKKPJH_00385	FLAKKPJH_00386	COG1595	NA	251	NA	noOperon	1
FLAKKPJH_00386	FLAKKPJH_00387	NA	ROG5444	110	NA	noOperon	0.89
FLAKKPJH_00387	FLAKKPJH_00388	ROG5444	COG0587	4	NA	Operon	0.93
FLAKKPJH_00390	FLAKKPJH_00391	COG0309	COG0419	65	NA	noOperon	0.53
FLAKKPJH_00391	FLAKKPJH_00392	COG0419	NA	-3	NA	Operon	0.95
FLAKKPJH_00392	FLAKKPJH_00393	NA	NA	0	NA	Operon	0.94
FLAKKPJH_00393	FLAKKPJH_00394	NA	NA	-3	NA	Operon	0.95
FLAKKPJH_00394	FLAKKPJH_00395	NA	COG0464	12	NA	Operon	0.9
FLAKKPJH_00395	FLAKKPJH_00396	COG0464	COG0694	48	167	Operon	0.53
FLAKKPJH_00398	FLAKKPJH_00399	COG3103	COG2340	205	NA	noOperon	1
FLAKKPJH_00401	FLAKKPJH_00402	COG4177	COG0411	-3	999	Operon	0.97
FLAKKPJH_00402	FLAKKPJH_00403	COG0411	COG0410	-7	999	Operon	0.97
FLAKKPJH_00404	FLAKKPJH_00405	COG2843	COG1388	146	134	noOperon	0.98
FLAKKPJH_00406	FLAKKPJH_00407	NA	NA	10	NA	Operon	0.97
FLAKKPJH_00407	FLAKKPJH_00408	NA	NA	22	NA	Operon	0.97
FLAKKPJH_00408	FLAKKPJH_00409	NA	NA	8	NA	Operon	0.97
FLAKKPJH_00409	FLAKKPJH_00410	NA	NA	27	NA	Operon	0.97
FLAKKPJH_00410	FLAKKPJH_00411	NA	NA	8	NA	Operon	0.97
FLAKKPJH_00411	FLAKKPJH_00412	NA	COG1082	220	NA	noOperon	1
FLAKKPJH_00412	FLAKKPJH_00413	COG1082	COG1228	111	234	noOperon	0.95
FLAKKPJH_00413	FLAKKPJH_00414	COG1228	NA	688	NA	noOperon	1
FLAKKPJH_00416	FLAKKPJH_00417	COG0405	NA	458	NA	noOperon	1
FLAKKPJH_00417	FLAKKPJH_00418	NA	NA	30	NA	Operon	0.81
FLAKKPJH_00418	FLAKKPJH_00419	NA	NA	15	NA	Operon	0.89
FLAKKPJH_00419	FLAKKPJH_00420	NA	NA	-3	NA	Operon	0.95
FLAKKPJH_00420	FLAKKPJH_00421	NA	COG0624	72	NA	noOperon	0.6
FLAKKPJH_00423	FLAKKPJH_00424	COG5423	COG1760	93	NA	noOperon	0.79
FLAKKPJH_00424	FLAKKPJH_00425	COG1760	COG1760	15	NA	Operon	0.97
FLAKKPJH_00427	FLAKKPJH_00428	ROG0531	COG3601	258	NA	noOperon	1
FLAKKPJH_00428	FLAKKPJH_00429	COG3601	COG0182	97	NA	noOperon	0.82
FLAKKPJH_00431	FLAKKPJH_00432	ROG2581	COG1820	81	NA	noOperon	0.69
FLAKKPJH_00432	FLAKKPJH_00433	COG1820	COG0392	-25	125	Operon	0.98
FLAKKPJH_00434	FLAKKPJH_00435	COG4608	COG0444	-3	997	Operon	0.97
FLAKKPJH_00435	FLAKKPJH_00436	COG0444	COG1173	13	997	Operon	0.97
FLAKKPJH_00436	FLAKKPJH_00437	COG1173	COG0601	1	999	Operon	0.97
FLAKKPJH_00437	FLAKKPJH_00438	COG0601	COG4166	184	975	Operon	0.9
FLAKKPJH_00440	FLAKKPJH_00441	COG0733	COG3696	372	NA	noOperon	1
FLAKKPJH_00441	FLAKKPJH_00442	COG3696	COG1846	74	145	noOperon	0.71
FLAKKPJH_00443	FLAKKPJH_00444	COG0428	COG1335	24	NA	Operon	0.84
FLAKKPJH_00446	FLAKKPJH_00447	COG2866	COG1228	78	NA	noOperon	0.67
FLAKKPJH_00447	FLAKKPJH_00448	COG1228	NA	92	NA	noOperon	0.79
FLAKKPJH_00448	FLAKKPJH_00449	NA	COG0745	141	NA	noOperon	0.97
FLAKKPJH_00449	FLAKKPJH_00450	COG0745	COG5002	-7	949	Operon	0.97
FLAKKPJH_00450	FLAKKPJH_00451	COG5002	ROG0354	270	NA	noOperon	1
FLAKKPJH_00452	FLAKKPJH_00453	COG2233	COG0406	260	492	noOperon	1
FLAKKPJH_00454	FLAKKPJH_00455	ROG0040	COG0104	93	NA	noOperon	0.79
FLAKKPJH_00455	FLAKKPJH_00456	COG0104	COG1971	75	NA	noOperon	0.64
FLAKKPJH_00456	FLAKKPJH_00457	COG1971	COG2239	443	NA	noOperon	1
FLAKKPJH_00457	FLAKKPJH_00458	COG2239	COG1918	271	153	noOperon	1
FLAKKPJH_00458	FLAKKPJH_00459	COG1918	COG0370	15	999	Operon	0.97
FLAKKPJH_00459	FLAKKPJH_00460	COG0370	COG0624	134	206	noOperon	0.98
FLAKKPJH_00463	FLAKKPJH_00464	NA	NA	16	NA	Operon	0.88
FLAKKPJH_00464	FLAKKPJH_00465	NA	NA	104	NA	noOperon	0.86
FLAKKPJH_00465	FLAKKPJH_00466	NA	NA	18	NA	Operon	0.88
FLAKKPJH_00466	FLAKKPJH_00467	NA	NA	14	NA	Operon	0.89
FLAKKPJH_00467	FLAKKPJH_00468	NA	COG0655	509	NA	noOperon	1
FLAKKPJH_00468	FLAKKPJH_00469	COG0655	COG0363	169	605	noOperon	0.75
FLAKKPJH_00469	FLAKKPJH_00470	COG0363	COG2199	116	184	noOperon	0.95
FLAKKPJH_00470	FLAKKPJH_00471	COG2199	COG0143	333	127	noOperon	1
FLAKKPJH_00472	FLAKKPJH_00473	COG3863	NA	130	NA	noOperon	0.95
FLAKKPJH_00473	FLAKKPJH_00474	NA	COG2086	445	NA	noOperon	1
FLAKKPJH_00474	FLAKKPJH_00475	COG2086	COG2025	10	999	Operon	0.97
FLAKKPJH_00475	FLAKKPJH_00476	COG2025	COG0277	-3	742	Operon	0.98
FLAKKPJH_00476	FLAKKPJH_00477	COG0277	COG2186	128	877	Operon	0.88
FLAKKPJH_00478	FLAKKPJH_00479	COG1752	COG0235	125	364	noOperon	0.93
FLAKKPJH_00482	FLAKKPJH_00483	COG4555	NA	-9	NA	Operon	0.96
FLAKKPJH_00483	FLAKKPJH_00484	NA	COG1619	94	NA	noOperon	0.8
FLAKKPJH_00484	FLAKKPJH_00485	COG1619	COG0671	134	NA	noOperon	0.96
FLAKKPJH_00485	FLAKKPJH_00486	COG0671	ROG4371	6	NA	Operon	0.92
FLAKKPJH_00487	FLAKKPJH_00488	COG1433	COG0489	0	808	Operon	0.98
FLAKKPJH_00488	FLAKKPJH_00489	COG0489	COG1342	-46	385	Operon	0.99
FLAKKPJH_00489	FLAKKPJH_00490	COG1342	COG1918	153	515	noOperon	0.84
FLAKKPJH_00490	FLAKKPJH_00491	COG1918	COG0370	44	999	Operon	0.96
FLAKKPJH_00492	FLAKKPJH_00493	COG1321	COG0330	167	185	noOperon	0.99
FLAKKPJH_00493	FLAKKPJH_00494	COG0330	COG0747	364	493	noOperon	1
FLAKKPJH_00494	FLAKKPJH_00495	COG0747	COG0601	70	981	Operon	0.96
FLAKKPJH_00495	FLAKKPJH_00496	COG0601	COG1173	32	999	Operon	0.96
FLAKKPJH_00496	FLAKKPJH_00497	COG1173	COG0444	26	997	Operon	0.97
FLAKKPJH_00497	FLAKKPJH_00498	COG0444	COG4608	-3	997	Operon	0.97
FLAKKPJH_00498	FLAKKPJH_00499	COG4608	ROG0090	57	NA	Operon	0.56
FLAKKPJH_00499	FLAKKPJH_00500	ROG0090	COG0441	348	726	noOperon	0.98
FLAKKPJH_00500	FLAKKPJH_00501	COG0441	COG0290	241	996	Operon	0.88
FLAKKPJH_00501	FLAKKPJH_00502	COG0290	COG0291	59	999	Operon	0.96
FLAKKPJH_00502	FLAKKPJH_00503	COG0291	COG0292	59	999	Operon	0.96
FLAKKPJH_00503	FLAKKPJH_00504	COG0292	COG0566	27	865	Operon	0.97
FLAKKPJH_00504	FLAKKPJH_00505	COG0566	COG0016	457	797	noOperon	0.99
FLAKKPJH_00505	FLAKKPJH_00506	COG0016	COG0072	31	999	Operon	0.96
FLAKKPJH_00506	FLAKKPJH_00507	COG0072	COG1376	246	NA	noOperon	1
FLAKKPJH_00507	FLAKKPJH_00508	COG1376	NA	12	NA	Operon	0.9
FLAKKPJH_00508	FLAKKPJH_00509	NA	COG2323	-28	NA	Operon	0.98
FLAKKPJH_00509	FLAKKPJH_00510	COG2323	ROG0471	35	NA	Operon	0.77
FLAKKPJH_00510	FLAKKPJH_00511	ROG0471	COG1193	-19	NA	Operon	0.97
FLAKKPJH_00513	FLAKKPJH_00514	COG0162	ROG0134	64	351	noOperon	0.56
FLAKKPJH_00514	FLAKKPJH_00515	ROG0134	COG0171	43	NA	Operon	0.7
FLAKKPJH_00515	FLAKKPJH_00516	COG0171	COG0217	4	577	Operon	0.97
FLAKKPJH_00516	FLAKKPJH_00517	COG0217	ROG5078	78	NA	noOperon	0.67
FLAKKPJH_00517	FLAKKPJH_00518	ROG5078	COG0817	33	NA	Operon	0.78
FLAKKPJH_00518	FLAKKPJH_00519	COG0817	COG0632	8	999	Operon	0.97
FLAKKPJH_00519	FLAKKPJH_00520	COG0632	COG2255	-13	999	Operon	0.97
FLAKKPJH_00520	FLAKKPJH_00521	COG2255	COG1636	-3	421	Operon	0.95
FLAKKPJH_00521	FLAKKPJH_00522	COG1636	ROG0049	5	341	Operon	0.9
FLAKKPJH_00522	FLAKKPJH_00523	ROG0049	COG2385	63	230	noOperon	0.68
FLAKKPJH_00523	FLAKKPJH_00524	COG2385	COG0809	2	519	Operon	0.97
FLAKKPJH_00524	FLAKKPJH_00525	COG0809	COG0343	21	999	Operon	0.97
FLAKKPJH_00525	FLAKKPJH_00526	COG0343	COG1862	95	990	Operon	0.95
FLAKKPJH_00526	FLAKKPJH_00527	COG1862	COG1725	207	NA	noOperon	1
FLAKKPJH_00527	FLAKKPJH_00528	COG1725	COG1146	-34	NA	Operon	0.99
FLAKKPJH_00528	FLAKKPJH_00529	COG1146	COG0674	-7	999	Operon	0.97
FLAKKPJH_00529	FLAKKPJH_00530	COG0674	COG1013	2	999	Operon	0.97
FLAKKPJH_00530	FLAKKPJH_00531	COG1013	COG1014	0	999	Operon	0.97
FLAKKPJH_00531	FLAKKPJH_00532	COG1014	COG1884	52	942	Operon	0.96
FLAKKPJH_00532	FLAKKPJH_00533	COG1884	ROG2119	34	NA	Operon	0.78
FLAKKPJH_00533	FLAKKPJH_00534	ROG2119	COG1996	303	NA	noOperon	1
FLAKKPJH_00534	FLAKKPJH_00535	COG1996	COG2001	120	NA	noOperon	0.93
FLAKKPJH_00535	FLAKKPJH_00536	COG2001	COG0275	-3	999	Operon	0.97
FLAKKPJH_00536	FLAKKPJH_00537	COG0275	ROG6379	-28	NA	Operon	0.98
FLAKKPJH_00537	FLAKKPJH_00538	ROG6379	COG0768	26	NA	Operon	0.83
FLAKKPJH_00538	FLAKKPJH_00539	COG0768	COG0769	34	982	Operon	0.96
FLAKKPJH_00539	FLAKKPJH_00540	COG0769	COG0770	4	999	Operon	0.97
FLAKKPJH_00540	FLAKKPJH_00541	COG0770	COG0472	-3	972	Operon	0.97
FLAKKPJH_00541	FLAKKPJH_00542	COG0472	COG0772	18	979	Operon	0.97
FLAKKPJH_00542	FLAKKPJH_00543	COG0772	COG0707	12	991	Operon	0.97
FLAKKPJH_00543	FLAKKPJH_00544	COG0707	COG0773	73	999	Operon	0.96
FLAKKPJH_00544	FLAKKPJH_00545	COG0773	COG0766	89	999	Operon	0.95
FLAKKPJH_00545	FLAKKPJH_00546	COG0766	COG1589	17	958	Operon	0.97
FLAKKPJH_00546	FLAKKPJH_00547	COG1589	COG3879	13	612	Operon	0.97
FLAKKPJH_00547	FLAKKPJH_00548	COG3879	COG3856	0	978	Operon	0.97
FLAKKPJH_00548	FLAKKPJH_00549	COG3856	COG0206	43	453	Operon	0.82
FLAKKPJH_00549	FLAKKPJH_00550	COG0206	ROG0082	88	902	Operon	0.94
FLAKKPJH_00550	FLAKKPJH_00551	ROG0082	COG1191	-3	914	Operon	0.97
FLAKKPJH_00551	FLAKKPJH_00552	COG1191	COG1191	106	NA	Operon	0.95
FLAKKPJH_00552	FLAKKPJH_00553	COG1191	ROG0078	17	275	Operon	0.8
FLAKKPJH_00553	FLAKKPJH_00554	ROG0078	COG1873	63	269	noOperon	0.67
FLAKKPJH_00554	FLAKKPJH_00555	COG1873	ROG2269	101	NA	noOperon	0.84
FLAKKPJH_00555	FLAKKPJH_00556	ROG2269	COG0325	-3	NA	Operon	0.95
FLAKKPJH_00556	FLAKKPJH_00557	COG0325	COG3599	33	890	Operon	0.96
FLAKKPJH_00557	FLAKKPJH_00558	COG3599	COG1794	5	NA	Operon	0.93
FLAKKPJH_00558	FLAKKPJH_00559	COG1794	COG1574	27	122	Operon	0.8
FLAKKPJH_00561	FLAKKPJH_00562	ROG0429	ROG1798	65	NA	noOperon	0.53
FLAKKPJH_00562	FLAKKPJH_00563	ROG1798	COG1734	26	NA	Operon	0.83
FLAKKPJH_00563	FLAKKPJH_00564	COG1734	COG0597	169	953	Operon	0.9
FLAKKPJH_00564	FLAKKPJH_00565	COG0597	COG0564	-10	833	Operon	0.98
FLAKKPJH_00565	FLAKKPJH_00566	COG0564	COG0461	-30	591	Operon	0.99
FLAKKPJH_00566	FLAKKPJH_00567	COG0461	COG1675	313	712	noOperon	0.97
FLAKKPJH_00567	FLAKKPJH_00568	COG1675	COG0791	851	NA	noOperon	1
FLAKKPJH_00571	FLAKKPJH_00572	COG4100	COG2262	7	805	Operon	0.97
FLAKKPJH_00572	FLAKKPJH_00573	COG2262	COG0464	155	444	noOperon	0.94
FLAKKPJH_00573	FLAKKPJH_00574	COG0464	COG3350	131	NA	noOperon	0.95
FLAKKPJH_00574	FLAKKPJH_00575	COG3350	COG1923	102	NA	noOperon	0.85
FLAKKPJH_00575	FLAKKPJH_00576	COG1923	COG0324	35	996	Operon	0.96
FLAKKPJH_00576	FLAKKPJH_00577	COG0324	COG0323	75	994	Operon	0.96
FLAKKPJH_00577	FLAKKPJH_00578	COG0323	COG0249	0	984	Operon	0.97
FLAKKPJH_00578	FLAKKPJH_00579	COG0249	COG0621	16	776	Operon	0.97
FLAKKPJH_00579	FLAKKPJH_00580	COG0621	COG0301	83	571	Operon	0.77
FLAKKPJH_00580	FLAKKPJH_00581	COG0301	COG1104	19	973	Operon	0.97
FLAKKPJH_00585	FLAKKPJH_00586	COG0613	COG2359	15	375	Operon	0.88
FLAKKPJH_00586	FLAKKPJH_00587	COG2359	NA	36	NA	Operon	0.76
FLAKKPJH_00587	FLAKKPJH_00588	NA	COG1692	-3	NA	Operon	0.95
FLAKKPJH_00588	FLAKKPJH_00589	COG1692	ROG2861	10	NA	Operon	0.91
FLAKKPJH_00589	FLAKKPJH_00590	ROG2861	COG1418	86	NA	noOperon	0.74
FLAKKPJH_00590	FLAKKPJH_00591	COG1418	COG2137	239	536	noOperon	0.98
FLAKKPJH_00591	FLAKKPJH_00592	COG2137	COG0468	-37	978	Operon	0.97
FLAKKPJH_00592	FLAKKPJH_00593	COG0468	COG1514	89	681	Operon	0.85
FLAKKPJH_00593	FLAKKPJH_00594	COG1514	COG1058	6	373	Operon	0.91
FLAKKPJH_00594	FLAKKPJH_00595	COG1058	COG0465	35	629	Operon	0.95
FLAKKPJH_00595	FLAKKPJH_00596	COG0465	ROG2536	-3	NA	Operon	0.95
FLAKKPJH_00596	FLAKKPJH_00597	ROG2536	COG0860	205	NA	noOperon	1
FLAKKPJH_00598	FLAKKPJH_00599	COG1205	COG3359	-31	778	Operon	0.99
FLAKKPJH_00599	FLAKKPJH_00600	COG3359	COG0726	53	NA	Operon	0.6
FLAKKPJH_00601	FLAKKPJH_00602	COG1686	COG1426	78	702	Operon	0.89
FLAKKPJH_00602	FLAKKPJH_00603	COG1426	COG0017	18	NA	Operon	0.88
FLAKKPJH_00603	FLAKKPJH_00604	COG0017	COG1615	73	NA	noOperon	0.61
FLAKKPJH_00604	FLAKKPJH_00605	COG1615	COG1473	22	277	Operon	0.76
FLAKKPJH_00605	FLAKKPJH_00606	COG1473	COG0561	26	614	Operon	0.96
FLAKKPJH_00606	FLAKKPJH_00607	COG0561	NA	31	NA	Operon	0.8
FLAKKPJH_00609	FLAKKPJH_00610	COG0167	COG0543	-3	985	Operon	0.97
FLAKKPJH_00610	FLAKKPJH_00611	COG0543	COG0044	-3	915	Operon	0.97
FLAKKPJH_00611	FLAKKPJH_00612	COG0044	COG0540	0	999	Operon	0.97
FLAKKPJH_00612	FLAKKPJH_00613	COG0540	COG2065	53	999	Operon	0.96
FLAKKPJH_00613	FLAKKPJH_00614	COG2065	COG0060	250	663	noOperon	0.93
FLAKKPJH_00614	FLAKKPJH_00615	COG0060	NA	356	NA	noOperon	1
FLAKKPJH_00615	FLAKKPJH_00616	NA	COG4648	78	NA	noOperon	0.67
FLAKKPJH_00616	FLAKKPJH_00617	COG4648	COG1752	45	NA	Operon	0.68
FLAKKPJH_00618	FLAKKPJH_00619	ROG0516	ROG0474	124	NA	noOperon	0.94
FLAKKPJH_00620	FLAKKPJH_00621	COG0549	COG1686	27	193	Operon	0.73
FLAKKPJH_00625	FLAKKPJH_00626	COG2176	COG0821	-3	477	Operon	0.97
FLAKKPJH_00626	FLAKKPJH_00627	COG0821	COG0750	49	920	Operon	0.96
FLAKKPJH_00627	FLAKKPJH_00628	COG0750	COG0743	5	952	Operon	0.97
FLAKKPJH_00628	FLAKKPJH_00629	COG0743	COG0628	81	344	noOperon	0.73
FLAKKPJH_00629	FLAKKPJH_00630	COG0628	COG0575	16	293	Operon	0.81
FLAKKPJH_00630	FLAKKPJH_00631	COG0575	COG0020	7	995	Operon	0.97
FLAKKPJH_00631	FLAKKPJH_00632	COG0020	COG0233	-3	955	Operon	0.97
FLAKKPJH_00632	FLAKKPJH_00633	COG0233	COG0528	-7	999	Operon	0.97
FLAKKPJH_00633	FLAKKPJH_00634	COG0528	COG0264	8	999	Operon	0.97
FLAKKPJH_00634	FLAKKPJH_00635	COG0264	COG0052	6	999	Operon	0.97
FLAKKPJH_00635	FLAKKPJH_00636	COG0052	NA	127	NA	noOperon	0.94
FLAKKPJH_00636	FLAKKPJH_00637	NA	COG1315	-16	NA	Operon	0.97
FLAKKPJH_00637	FLAKKPJH_00638	COG1315	COG1191	22	723	Operon	0.97
FLAKKPJH_00638	FLAKKPJH_00639	COG1191	COG5581	-22	967	Operon	0.97
FLAKKPJH_00639	FLAKKPJH_00640	COG5581	COG1298	-7	543	Operon	0.98
FLAKKPJH_00640	FLAKKPJH_00641	COG1298	COG1377	0	999	Operon	0.97
FLAKKPJH_00641	FLAKKPJH_00642	COG1377	COG1684	-3	999	Operon	0.97
FLAKKPJH_00642	FLAKKPJH_00643	COG1684	COG1987	20	999	Operon	0.97
FLAKKPJH_00643	FLAKKPJH_00644	COG1987	COG1338	46	999	Operon	0.96
FLAKKPJH_00644	FLAKKPJH_00645	COG1338	COG1886	107	999	Operon	0.95
FLAKKPJH_00645	FLAKKPJH_00646	COG1886	COG1868	3	999	Operon	0.97
FLAKKPJH_00646	FLAKKPJH_00647	COG1868	COG1580	31	999	Operon	0.96
FLAKKPJH_00647	FLAKKPJH_00648	COG1580	COG1360	26	998	Operon	0.97
FLAKKPJH_00648	FLAKKPJH_00649	COG1360	COG1291	-25	999	Operon	0.97
FLAKKPJH_00649	FLAKKPJH_00650	COG1291	COG1749	18	998	Operon	0.97
FLAKKPJH_00650	FLAKKPJH_00651	COG1749	ROG0116	98	703	Operon	0.83
FLAKKPJH_00651	FLAKKPJH_00652	ROG0116	COG1843	-19	902	Operon	0.98
FLAKKPJH_00652	FLAKKPJH_00653	COG1843	ROG0771	19	NA	Operon	0.87
FLAKKPJH_00653	FLAKKPJH_00654	ROG0771	NA	25	NA	Operon	0.84
FLAKKPJH_00654	FLAKKPJH_00655	NA	COG1157	50	NA	Operon	0.63
FLAKKPJH_00655	FLAKKPJH_00656	COG1157	COG1317	-3	999	Operon	0.97
FLAKKPJH_00656	FLAKKPJH_00657	COG1317	COG1536	-7	999	Operon	0.97
FLAKKPJH_00657	FLAKKPJH_00658	COG1536	COG1766	0	999	Operon	0.97
FLAKKPJH_00658	FLAKKPJH_00659	COG1766	COG1677	29	999	Operon	0.96
FLAKKPJH_00659	FLAKKPJH_00660	COG1677	COG1558	74	999	Operon	0.96
FLAKKPJH_00660	FLAKKPJH_00661	COG1558	COG1815	4	999	Operon	0.97
FLAKKPJH_00661	FLAKKPJH_00662	COG1815	COG4465	272	796	noOperon	0.78
FLAKKPJH_00662	FLAKKPJH_00663	COG4465	COG1220	29	630	Operon	0.96
FLAKKPJH_00663	FLAKKPJH_00664	COG1220	COG5405	38	999	Operon	0.96
FLAKKPJH_00664	FLAKKPJH_00665	COG5405	COG4974	-16	915	Operon	0.98
FLAKKPJH_00665	FLAKKPJH_00666	COG4974	COG0550	84	728	Operon	0.88
FLAKKPJH_00666	FLAKKPJH_00667	COG0550	COG0758	20	894	Operon	0.97
FLAKKPJH_00668	FLAKKPJH_00669	ROG0098	ROG0243	-3	326	Operon	0.92
FLAKKPJH_00669	FLAKKPJH_00670	ROG0243	ROG0172	45	360	Operon	0.65
FLAKKPJH_00670	FLAKKPJH_00671	ROG0172	COG0164	89	NA	noOperon	0.76
FLAKKPJH_00671	FLAKKPJH_00672	COG0164	COG0500	14	191	Operon	0.83
FLAKKPJH_00672	FLAKKPJH_00673	COG0500	COG2199	125	428	noOperon	0.86
FLAKKPJH_00674	FLAKKPJH_00675	COG0792	COG0606	-3	776	Operon	0.98
FLAKKPJH_00675	FLAKKPJH_00676	COG0606	COG0180	120	190	noOperon	0.96
FLAKKPJH_00676	FLAKKPJH_00677	COG0180	COG2197	506	220	noOperon	1
FLAKKPJH_00677	FLAKKPJH_00678	COG2197	NA	65	NA	noOperon	0.53
FLAKKPJH_00678	FLAKKPJH_00679	NA	COG2179	-3	NA	Operon	0.95
FLAKKPJH_00679	FLAKKPJH_00680	COG2179	COG1191	94	541	Operon	0.64
FLAKKPJH_00680	FLAKKPJH_00681	COG1191	ROG0490	55	NA	Operon	0.58
FLAKKPJH_00681	FLAKKPJH_00682	ROG0490	COG0768	77	NA	noOperon	0.66
FLAKKPJH_00682	FLAKKPJH_00683	COG0768	COG1210	127	430	noOperon	0.86
FLAKKPJH_00685	FLAKKPJH_00686	COG0297	COG1085	7	599	Operon	0.97
FLAKKPJH_00686	FLAKKPJH_00687	COG1085	ROG1591	82	NA	noOperon	0.7
FLAKKPJH_00687	FLAKKPJH_00688	ROG1591	ROG4080	21	NA	Operon	0.86
FLAKKPJH_00688	FLAKKPJH_00689	ROG4080	ROG0168	72	NA	noOperon	0.6
FLAKKPJH_00689	FLAKKPJH_00690	ROG0168	COG3773	20	699	Operon	0.97
FLAKKPJH_00690	FLAKKPJH_00691	COG3773	COG1559	82	NA	noOperon	0.7
FLAKKPJH_00691	FLAKKPJH_00692	COG1559	COG0816	36	978	Operon	0.96
FLAKKPJH_00692	FLAKKPJH_00693	COG0816	COG0667	20	362	Operon	0.84
FLAKKPJH_00693	FLAKKPJH_00694	COG0667	COG1980	15	NA	Operon	0.89
FLAKKPJH_00694	FLAKKPJH_00695	COG1980	COG0705	97	NA	noOperon	0.82
FLAKKPJH_00695	FLAKKPJH_00696	COG0705	COG4472	224	NA	noOperon	1
FLAKKPJH_00696	FLAKKPJH_00697	COG4472	COG0013	70	465	Operon	0.66
FLAKKPJH_00697	FLAKKPJH_00698	COG0013	COG0442	15	991	Operon	0.97
FLAKKPJH_00698	FLAKKPJH_00699	COG0442	COG1464	180	459	noOperon	0.97
FLAKKPJH_00699	FLAKKPJH_00700	COG1464	COG2011	62	999	Operon	0.96
FLAKKPJH_00700	FLAKKPJH_00701	COG2011	COG1135	-6	999	Operon	0.97
FLAKKPJH_00701	FLAKKPJH_00702	COG1135	COG1145	312	254	noOperon	1
FLAKKPJH_00704	FLAKKPJH_00705	COG0183	COG2057	13	935	Operon	0.97
FLAKKPJH_00705	FLAKKPJH_00706	COG2057	COG1788	78	999	Operon	0.96
FLAKKPJH_00706	FLAKKPJH_00707	COG1788	COG2204	173	380	noOperon	0.99
FLAKKPJH_00707	FLAKKPJH_00708	COG2204	COG3852	17	975	Operon	0.97
FLAKKPJH_00712	FLAKKPJH_00713	COG1404	COG1376	63	317	noOperon	0.61
FLAKKPJH_00713	FLAKKPJH_00714	COG1376	COG1968	126	167	noOperon	0.97
FLAKKPJH_00714	FLAKKPJH_00715	COG1968	COG1283	38	148	Operon	0.67
FLAKKPJH_00715	FLAKKPJH_00716	COG1283	COG0438	131	355	noOperon	0.95
FLAKKPJH_00716	FLAKKPJH_00717	COG0438	COG3408	3	925	Operon	0.97
FLAKKPJH_00718	FLAKKPJH_00719	NA	ROG0874	28	NA	Operon	0.82
FLAKKPJH_00720	FLAKKPJH_00721	COG0474	COG2217	562	917	noOperon	0.93
FLAKKPJH_00721	FLAKKPJH_00722	COG2217	COG0640	31	874	Operon	0.96
FLAKKPJH_00723	FLAKKPJH_00724	COG1506	COG0840	252	318	noOperon	1
FLAKKPJH_00725	FLAKKPJH_00726	COG0488	ROG2035	192	NA	noOperon	1
FLAKKPJH_00727	FLAKKPJH_00728	COG0727	COG1592	178	319	noOperon	0.99
FLAKKPJH_00729	FLAKKPJH_00730	ROG5721	ROG5442	-19	NA	Operon	0.97
FLAKKPJH_00730	FLAKKPJH_00731	ROG5442	COG3847	23	NA	Operon	0.85
FLAKKPJH_00731	FLAKKPJH_00732	COG3847	COG2064	59	758	Operon	0.93
FLAKKPJH_00732	FLAKKPJH_00733	COG2064	COG4965	-3	998	Operon	0.97
FLAKKPJH_00733	FLAKKPJH_00734	COG4965	COG4962	-3	995	Operon	0.97
FLAKKPJH_00734	FLAKKPJH_00735	COG4962	COG4963	-3	992	Operon	0.97
FLAKKPJH_00735	FLAKKPJH_00736	COG4963	COG3745	-3	997	Operon	0.97
FLAKKPJH_00738	FLAKKPJH_00739	COG0457	COG1161	140	485	noOperon	0.83
FLAKKPJH_00739	FLAKKPJH_00740	COG1161	COG0681	-33	742	Operon	0.99
FLAKKPJH_00740	FLAKKPJH_00741	COG0681	COG0335	-3	802	Operon	0.98
FLAKKPJH_00741	FLAKKPJH_00742	COG0335	COG0336	-22	999	Operon	0.97
FLAKKPJH_00742	FLAKKPJH_00743	COG0336	COG1837	94	852	Operon	0.91
FLAKKPJH_00743	FLAKKPJH_00744	COG1837	COG0228	18	942	Operon	0.97
FLAKKPJH_00744	FLAKKPJH_00745	COG0228	COG0541	41	997	Operon	0.96
FLAKKPJH_00745	FLAKKPJH_00746	COG0541	COG2739	-10	877	Operon	0.98
FLAKKPJH_00746	FLAKKPJH_00747	COG2739	COG0552	69	784	Operon	0.93
FLAKKPJH_00747	FLAKKPJH_00748	COG0552	COG1196	27	909	Operon	0.97
FLAKKPJH_00750	FLAKKPJH_00751	COG0571	COG0304	-30	787	Operon	0.99
FLAKKPJH_00751	FLAKKPJH_00752	COG0304	COG0236	68	992	Operon	0.96
FLAKKPJH_00752	FLAKKPJH_00753	COG0236	COG1028	27	896	Operon	0.97
FLAKKPJH_00753	FLAKKPJH_00754	COG1028	COG0331	-3	908	Operon	0.97
FLAKKPJH_00754	FLAKKPJH_00755	COG0331	COG1307	24	203	Operon	0.75
FLAKKPJH_00755	FLAKKPJH_00756	COG1307	COG0416	40	346	Operon	0.67
FLAKKPJH_00756	FLAKKPJH_00757	COG0416	ROG0035	-3	NA	Operon	0.95
FLAKKPJH_00757	FLAKKPJH_00758	ROG0035	COG1399	303	NA	noOperon	1
FLAKKPJH_00758	FLAKKPJH_00759	COG1399	COG3480	54	291	noOperon	0.55
FLAKKPJH_00761	FLAKKPJH_00762	ROG3441	COG0669	40	NA	Operon	0.73
FLAKKPJH_00762	FLAKKPJH_00763	COG0669	COG3238	207	256	noOperon	1
FLAKKPJH_00765	FLAKKPJH_00766	ROG0084	COG1200	199	234	noOperon	1
FLAKKPJH_00766	FLAKKPJH_00767	COG1200	COG1461	69	977	Operon	0.96
FLAKKPJH_00767	FLAKKPJH_00768	COG1461	COG1302	3	960	Operon	0.97
FLAKKPJH_00770	FLAKKPJH_00771	COG0036	COG1162	-7	865	Operon	0.98
FLAKKPJH_00771	FLAKKPJH_00772	COG1162	NA	1334	NA	noOperon	1
FLAKKPJH_00772	FLAKKPJH_00773	NA	COG0631	468	NA	noOperon	1
FLAKKPJH_00773	FLAKKPJH_00774	COG0631	COG0144	158	715	Operon	0.56
FLAKKPJH_00774	FLAKKPJH_00775	COG0144	COG2738	84	395	noOperon	0.65
FLAKKPJH_00775	FLAKKPJH_00776	COG2738	COG0223	28	344	Operon	0.77
FLAKKPJH_00776	FLAKKPJH_00777	COG0223	COG1198	69	951	Operon	0.95
FLAKKPJH_00777	FLAKKPJH_00778	COG1198	COG0452	-7	764	Operon	0.98
FLAKKPJH_00778	FLAKKPJH_00779	COG0452	COG1758	66	673	Operon	0.9
FLAKKPJH_00779	FLAKKPJH_00780	COG1758	ROG0332	663	NA	noOperon	1
FLAKKPJH_00780	FLAKKPJH_00781	ROG0332	COG3387	60	NA	Operon	0.53
FLAKKPJH_00782	FLAKKPJH_00783	COG3330	COG1543	-7	794	Operon	0.98
FLAKKPJH_00783	FLAKKPJH_00784	COG1543	COG0616	190	140	noOperon	1
FLAKKPJH_00784	FLAKKPJH_00785	COG0616	ROG3033	78	NA	noOperon	0.67
FLAKKPJH_00785	FLAKKPJH_00786	ROG3033	ROG7002	214	NA	noOperon	1
FLAKKPJH_00791	FLAKKPJH_00792	COG2070	COG0534	196	318	noOperon	1
FLAKKPJH_00792	FLAKKPJH_00793	COG0534	COG2968	244	NA	noOperon	1
FLAKKPJH_00794	FLAKKPJH_00795	COG1739	COG1506	182	199	noOperon	1
FLAKKPJH_00795	FLAKKPJH_00796	COG1506	ROG0999	77	NA	noOperon	0.66
FLAKKPJH_00796	FLAKKPJH_00797	ROG0999	NA	176	NA	noOperon	0.99
FLAKKPJH_00799	FLAKKPJH_00800	ROG0098	ROG0243	87	326	noOperon	0.8
FLAKKPJH_00800	FLAKKPJH_00801	ROG0243	ROG0172	-13	360	Operon	0.95
FLAKKPJH_00801	FLAKKPJH_00802	ROG0172	ROG6612	106	NA	noOperon	0.87
FLAKKPJH_00803	FLAKKPJH_00804	COG0697	COG0697	525	NA	noOperon	0.57
FLAKKPJH_00804	FLAKKPJH_00805	COG0697	COG0253	121	195	noOperon	0.96
FLAKKPJH_00807	FLAKKPJH_00808	COG0526	COG0785	37	976	Operon	0.96
FLAKKPJH_00808	FLAKKPJH_00809	COG0785	COG1126	309	245	noOperon	1
FLAKKPJH_00809	FLAKKPJH_00810	COG1126	COG0765	-13	999	Operon	0.97
FLAKKPJH_00810	FLAKKPJH_00811	COG0765	COG0834	220	998	Operon	0.9
FLAKKPJH_00812	FLAKKPJH_00813	NA	ROG0459	14	NA	Operon	0.89
FLAKKPJH_00813	FLAKKPJH_00814	ROG0459	COG3546	7	NA	Operon	0.92
FLAKKPJH_00814	FLAKKPJH_00815	COG3546	COG0069	271	342	noOperon	1
FLAKKPJH_00815	FLAKKPJH_00816	COG0069	COG2367	371	NA	noOperon	1
FLAKKPJH_00817	FLAKKPJH_00818	NA	COG0461	-3	NA	Operon	0.95
FLAKKPJH_00818	FLAKKPJH_00819	COG0461	COG2378	22	314	Operon	0.78
FLAKKPJH_00819	FLAKKPJH_00820	COG2378	COG0624	505	178	noOperon	1
FLAKKPJH_00823	FLAKKPJH_00824	COG2039	COG3876	171	NA	noOperon	0.99
FLAKKPJH_00824	FLAKKPJH_00825	COG3876	COG0569	427	NA	noOperon	1
FLAKKPJH_00825	FLAKKPJH_00826	COG0569	COG0168	79	999	Operon	0.96
FLAKKPJH_00827	FLAKKPJH_00828	COG0281	COG1838	197	984	Operon	0.9
FLAKKPJH_00828	FLAKKPJH_00829	COG1838	COG1951	17	999	Operon	0.97
FLAKKPJH_00829	FLAKKPJH_00830	COG1951	COG1027	-55	943	Operon	0.98
FLAKKPJH_00830	FLAKKPJH_00831	COG1027	COG1073	115	176	noOperon	0.95
FLAKKPJH_00833	FLAKKPJH_00834	COG3199	COG1341	63	NA	noOperon	0.51
FLAKKPJH_00834	FLAKKPJH_00835	COG1341	COG2110	205	NA	noOperon	1
FLAKKPJH_00835	FLAKKPJH_00836	COG2110	COG0704	81	NA	noOperon	0.69
FLAKKPJH_00836	FLAKKPJH_00837	COG0704	COG1117	40	999	Operon	0.96
FLAKKPJH_00837	FLAKKPJH_00838	COG1117	COG1117	99	NA	Operon	0.95
FLAKKPJH_00838	FLAKKPJH_00839	COG1117	COG0581	43	999	Operon	0.96
FLAKKPJH_00839	FLAKKPJH_00840	COG0581	COG0573	-3	999	Operon	0.97
FLAKKPJH_00840	FLAKKPJH_00841	COG0573	COG0226	-3	999	Operon	0.97
FLAKKPJH_00842	FLAKKPJH_00843	COG1506	NA	308	NA	noOperon	1
FLAKKPJH_00844	FLAKKPJH_00845	COG0031	COG0474	211	276	noOperon	1
FLAKKPJH_00846	FLAKKPJH_00847	COG0726	COG1402	201	193	noOperon	1
FLAKKPJH_00847	FLAKKPJH_00848	COG1402	COG0346	195	225	noOperon	1
FLAKKPJH_00849	FLAKKPJH_00850	COG1052	ROG3704	53	NA	Operon	0.6
FLAKKPJH_00852	FLAKKPJH_00853	COG3608	NA	81	NA	noOperon	0.69
FLAKKPJH_00853	FLAKKPJH_00854	NA	COG5395	77	NA	noOperon	0.66
FLAKKPJH_00856	FLAKKPJH_00857	COG4753	COG2972	6	997	Operon	0.97
FLAKKPJH_00857	FLAKKPJH_00858	COG2972	COG0436	155	177	noOperon	0.99
FLAKKPJH_00858	FLAKKPJH_00859	COG0436	ROG1831	94	NA	noOperon	0.8
FLAKKPJH_00859	FLAKKPJH_00860	ROG1831	COG1228	34	NA	Operon	0.78
FLAKKPJH_00860	FLAKKPJH_00861	COG1228	ROG1390	92	NA	noOperon	0.79
FLAKKPJH_00861	FLAKKPJH_00862	ROG1390	COG4805	33	NA	Operon	0.78
FLAKKPJH_00862	FLAKKPJH_00863	COG4805	NA	84	NA	noOperon	0.72
FLAKKPJH_00863	FLAKKPJH_00864	NA	NA	-7	NA	Operon	0.95
FLAKKPJH_00864	FLAKKPJH_00865	NA	NA	25	NA	Operon	0.84
FLAKKPJH_00865	FLAKKPJH_00866	NA	NA	12	NA	Operon	0.9
FLAKKPJH_00868	FLAKKPJH_00869	COG3653	NA	34	NA	Operon	0.78
FLAKKPJH_00871	FLAKKPJH_00872	COG1680	COG1063	312	604	noOperon	0.99
FLAKKPJH_00874	FLAKKPJH_00875	COG1132	COG1132	-3	NA	Operon	0.97
FLAKKPJH_00875	FLAKKPJH_00876	COG1132	COG1414	105	349	noOperon	0.88
FLAKKPJH_00876	FLAKKPJH_00877	COG1414	ROG7002	400	NA	noOperon	1
FLAKKPJH_00877	FLAKKPJH_00878	ROG7002	COG0726	250	NA	noOperon	1
FLAKKPJH_00878	FLAKKPJH_00879	COG0726	COG0624	545	762	noOperon	1
FLAKKPJH_00879	FLAKKPJH_00880	COG0624	COG1172	135	372	noOperon	0.95
FLAKKPJH_00880	FLAKKPJH_00881	COG1172	COG1172	0	NA	Operon	0.97
FLAKKPJH_00881	FLAKKPJH_00882	COG1172	COG1129	-7	998	Operon	0.97
FLAKKPJH_00882	FLAKKPJH_00883	COG1129	ROG3584	141	NA	noOperon	0.97
FLAKKPJH_00884	FLAKKPJH_00885	ROG6344	COG0454	210	NA	noOperon	1
FLAKKPJH_00885	FLAKKPJH_00886	COG0454	NA	-33	NA	Operon	0.98
FLAKKPJH_00886	FLAKKPJH_00887	NA	COG0454	115	NA	noOperon	0.91
FLAKKPJH_00887	FLAKKPJH_00888	COG0454	COG0500	54	696	Operon	0.93
FLAKKPJH_00888	FLAKKPJH_00889	COG0500	ROG1750	19	NA	Operon	0.87
FLAKKPJH_00889	FLAKKPJH_00890	ROG1750	COG0353	532	NA	noOperon	1
FLAKKPJH_00890	FLAKKPJH_00891	COG0353	COG0718	5	998	Operon	0.97
FLAKKPJH_00891	FLAKKPJH_00892	COG0718	COG2812	16	979	Operon	0.97
FLAKKPJH_00892	FLAKKPJH_00893	COG2812	NA	359	NA	noOperon	1
FLAKKPJH_00893	FLAKKPJH_00894	NA	NA	24	NA	Operon	0.97
FLAKKPJH_00894	FLAKKPJH_00895	NA	COG0590	51	NA	Operon	0.62
FLAKKPJH_00895	FLAKKPJH_00896	COG0590	NA	31	NA	Operon	0.8
FLAKKPJH_00896	FLAKKPJH_00897	NA	NA	29	NA	Operon	0.96
FLAKKPJH_00897	FLAKKPJH_00898	NA	NA	8	NA	Operon	0.97
FLAKKPJH_00898	FLAKKPJH_00899	NA	NA	72	NA	Operon	0.96
FLAKKPJH_00899	FLAKKPJH_00900	NA	COG2509	173	NA	noOperon	0.99
FLAKKPJH_00900	FLAKKPJH_00901	COG2509	COG0305	67	220	noOperon	0.71
FLAKKPJH_00901	FLAKKPJH_00902	COG0305	COG1067	19	425	Operon	0.9
FLAKKPJH_00902	FLAKKPJH_00903	COG1067	COG0359	2	278	Operon	0.88
FLAKKPJH_00903	FLAKKPJH_00904	COG0359	COG4241	90	438	noOperon	0.59
FLAKKPJH_00904	FLAKKPJH_00905	COG4241	COG0238	73	336	noOperon	0.68
FLAKKPJH_00905	FLAKKPJH_00906	COG0238	COG0629	36	981	Operon	0.96
FLAKKPJH_00906	FLAKKPJH_00907	COG0629	COG0360	55	982	Operon	0.96
FLAKKPJH_00907	FLAKKPJH_00908	COG0360	COG4481	140	370	noOperon	0.96
FLAKKPJH_00908	FLAKKPJH_00909	COG4481	COG1286	28	NA	Operon	0.82
FLAKKPJH_00909	FLAKKPJH_00910	COG1286	NA	23	NA	Operon	0.85
FLAKKPJH_00910	FLAKKPJH_00911	NA	COG1520	7	NA	Operon	0.92
FLAKKPJH_00911	FLAKKPJH_00912	COG1520	COG0457	11	425	Operon	0.92
FLAKKPJH_00914	FLAKKPJH_00915	ROG0104	COG1926	59	NA	Operon	0.54
FLAKKPJH_00915	FLAKKPJH_00916	COG1926	COG1664	0	NA	Operon	0.94
FLAKKPJH_00916	FLAKKPJH_00917	COG1664	COG0739	19	794	Operon	0.97
FLAKKPJH_00917	FLAKKPJH_00918	COG0739	COG0787	190	654	noOperon	0.76
FLAKKPJH_00918	FLAKKPJH_00919	COG0787	COG1475	49	638	Operon	0.93
FLAKKPJH_00919	FLAKKPJH_00920	COG1475	COG1192	-22	987	Operon	0.97
FLAKKPJH_00920	FLAKKPJH_00921	COG1192	COG1475	-15	987	Operon	0.97
FLAKKPJH_00921	FLAKKPJH_00922	COG1475	COG0357	62	940	Operon	0.95
FLAKKPJH_00922	FLAKKPJH_00923	COG0357	COG0445	20	999	Operon	0.97
FLAKKPJH_00923	FLAKKPJH_00924	COG0445	COG0486	23	999	Operon	0.97
FLAKKPJH_00924	FLAKKPJH_00925	COG0486	COG1847	132	801	Operon	0.81
FLAKKPJH_00925	FLAKKPJH_00926	COG1847	COG0706	-3	984	Operon	0.97
FLAKKPJH_00926	FLAKKPJH_00927	COG0706	COG0594	242	997	Operon	0.88
FLAKKPJH_00928	FLAKKPJH_00929	COG0593	COG0592	278	999	Operon	0.85
FLAKKPJH_00929	FLAKKPJH_00930	COG0592	COG1195	4	998	Operon	0.97
FLAKKPJH_00930	FLAKKPJH_00931	COG1195	COG5512	10	653	Operon	0.97
FLAKKPJH_00931	FLAKKPJH_00932	COG5512	COG0187	74	415	noOperon	0.5
FLAKKPJH_00932	FLAKKPJH_00933	COG0187	COG0188	19	999	Operon	0.97
FLAKKPJH_00933	FLAKKPJH_00934	COG0188	COG1371	3	288	Operon	0.88
FLAKKPJH_00934	FLAKKPJH_00935	COG1371	COG1690	44	992	Operon	0.96
FLAKKPJH_00935	FLAKKPJH_00936	COG1690	COG0005	62	965	Operon	0.96
FLAKKPJH_00936	FLAKKPJH_00937	COG0005	COG0182	15	999	Operon	0.97
FLAKKPJH_00937	FLAKKPJH_00938	COG0182	COG2002	38	NA	Operon	0.75
FLAKKPJH_00938	FLAKKPJH_00939	COG2002	COG2002	47	NA	Operon	0.96
FLAKKPJH_00939	FLAKKPJH_00940	COG2002	NA	68	NA	noOperon	0.56
FLAKKPJH_00940	FLAKKPJH_00941	NA	NA	12	NA	Operon	0.97
FLAKKPJH_00941	FLAKKPJH_00942	NA	COG1014	255	NA	noOperon	1
FLAKKPJH_00942	FLAKKPJH_00943	COG1014	COG1144	-3	997	Operon	0.97
FLAKKPJH_00943	FLAKKPJH_00944	COG1144	COG0674	33	999	Operon	0.96
FLAKKPJH_00944	FLAKKPJH_00945	COG0674	COG1013	12	999	Operon	0.97
FLAKKPJH_00945	FLAKKPJH_00946	COG1013	COG0008	105	312	noOperon	0.91
FLAKKPJH_00946	FLAKKPJH_00947	COG0008	COG0778	27	446	Operon	0.89
FLAKKPJH_00949	FLAKKPJH_00950	COG4124	COG1574	106	NA	noOperon	0.87
FLAKKPJH_00950	FLAKKPJH_00951	COG1574	COG0534	49	196	noOperon	0.51
FLAKKPJH_00953	FLAKKPJH_00954	NA	NA	11	NA	Operon	0.97
FLAKKPJH_00954	FLAKKPJH_00955	NA	ROG0810	248	NA	noOperon	1
FLAKKPJH_00955	FLAKKPJH_00956	ROG0810	COG1664	115	NA	noOperon	0.91
FLAKKPJH_00957	FLAKKPJH_00958	COG2805	NA	50	NA	Operon	0.63
FLAKKPJH_00958	FLAKKPJH_00959	NA	ROG3112	-3	NA	Operon	0.95
FLAKKPJH_00959	FLAKKPJH_00960	ROG3112	NA	50	NA	Operon	0.63
FLAKKPJH_00960	FLAKKPJH_00961	NA	NA	-3	NA	Operon	0.95
FLAKKPJH_00961	FLAKKPJH_00962	NA	COG1459	15	NA	Operon	0.89
FLAKKPJH_00962	FLAKKPJH_00963	COG1459	COG1305	10	622	Operon	0.97
FLAKKPJH_00964	FLAKKPJH_00965	COG1453	NA	419	NA	noOperon	1
FLAKKPJH_00965	FLAKKPJH_00966	NA	NA	62	NA	Operon	0.96
FLAKKPJH_00966	FLAKKPJH_00967	NA	NA	42	NA	Operon	0.96
FLAKKPJH_00967	FLAKKPJH_00968	NA	NA	94	NA	Operon	0.95
FLAKKPJH_00968	FLAKKPJH_00969	NA	NA	61	NA	Operon	0.96
FLAKKPJH_00970	FLAKKPJH_00971	COG0577	COG1566	49	489	Operon	0.84
FLAKKPJH_00972	FLAKKPJH_00973	COG1982	COG0125	-15	659	Operon	0.99
FLAKKPJH_00973	FLAKKPJH_00974	COG0125	COG3870	-3	479	Operon	0.97
FLAKKPJH_00974	FLAKKPJH_00975	COG3870	COG2812	37	442	Operon	0.84
FLAKKPJH_00975	FLAKKPJH_00976	COG2812	COG1774	11	582	Operon	0.97
FLAKKPJH_00976	FLAKKPJH_00977	COG1774	COG0313	27	576	Operon	0.95
FLAKKPJH_00979	FLAKKPJH_00980	COG0073	COG0084	-19	703	Operon	0.99
FLAKKPJH_00980	FLAKKPJH_00981	COG0084	COG3584	191	470	noOperon	0.97
FLAKKPJH_00981	FLAKKPJH_00982	COG3584	COG0030	-39	945	Operon	0.98
FLAKKPJH_00982	FLAKKPJH_00983	COG0030	COG1978	163	219	noOperon	0.99
FLAKKPJH_00983	FLAKKPJH_00984	COG1978	COG4466	20	575	Operon	0.96
FLAKKPJH_00985	FLAKKPJH_00986	ROG3899	COG1721	-16	NA	Operon	0.97
FLAKKPJH_00986	FLAKKPJH_00987	COG1721	COG0714	-3	972	Operon	0.97
FLAKKPJH_00988	FLAKKPJH_00989	ROG1713	COG1947	38	NA	Operon	0.75
FLAKKPJH_00989	FLAKKPJH_00990	COG1947	ROG0166	-3	NA	Operon	0.95
FLAKKPJH_00990	FLAKKPJH_00991	ROG0166	COG1207	25	306	Operon	0.75
FLAKKPJH_00991	FLAKKPJH_00992	COG1207	COG0462	13	948	Operon	0.97
FLAKKPJH_00992	FLAKKPJH_00993	COG0462	COG1825	34	930	Operon	0.96
FLAKKPJH_00993	FLAKKPJH_00994	COG1825	COG0193	30	975	Operon	0.96
FLAKKPJH_00994	FLAKKPJH_00995	COG0193	COG1197	0	849	Operon	0.98
FLAKKPJH_00995	FLAKKPJH_00996	COG1197	COG2002	72	614	Operon	0.86
FLAKKPJH_00996	FLAKKPJH_00997	COG2002	COG2244	72	592	Operon	0.84
FLAKKPJH_00997	FLAKKPJH_00998	COG2244	COG1694	26	325	Operon	0.76
FLAKKPJH_00998	FLAKKPJH_00999	COG1694	COG0776	69	644	Operon	0.89
FLAKKPJH_00999	FLAKKPJH_01000	COG0776	COG1188	68	521	Operon	0.78
FLAKKPJH_01001	FLAKKPJH_01002	ROG1127	COG3415	-3	NA	Operon	0.95
FLAKKPJH_01002	FLAKKPJH_01003	COG3415	ROG1117	144	NA	noOperon	0.97
FLAKKPJH_01003	FLAKKPJH_01004	ROG1117	ROG0097	3	NA	Operon	0.93
FLAKKPJH_01005	FLAKKPJH_01006	COG1098	NA	11	NA	Operon	0.91
FLAKKPJH_01006	FLAKKPJH_01007	NA	NA	305	NA	noOperon	1
FLAKKPJH_01007	FLAKKPJH_01008	NA	COG2217	115	NA	noOperon	0.91
FLAKKPJH_01008	FLAKKPJH_01009	COG2217	COG1937	169	853	Operon	0.77
FLAKKPJH_01010	FLAKKPJH_01011	COG1285	COG0338	159	246	noOperon	0.99
FLAKKPJH_01011	FLAKKPJH_01012	COG0338	NA	259	NA	noOperon	1
FLAKKPJH_01012	FLAKKPJH_01013	NA	NA	13	NA	Operon	0.97
FLAKKPJH_01014	FLAKKPJH_01015	COG2208	COG0037	83	564	Operon	0.76
FLAKKPJH_01015	FLAKKPJH_01016	COG0037	COG0465	71	887	Operon	0.94
FLAKKPJH_01016	FLAKKPJH_01017	COG0465	COG0500	197	554	noOperon	0.93
FLAKKPJH_01017	FLAKKPJH_01018	COG0500	COG0612	131	710	Operon	0.7
FLAKKPJH_01018	FLAKKPJH_01019	COG0612	COG0612	-13	NA	Operon	0.97
FLAKKPJH_01019	FLAKKPJH_01020	COG0612	COG1228	28	NA	Operon	0.82
FLAKKPJH_01020	FLAKKPJH_01021	COG1228	ROG1873	66	NA	noOperon	0.54
FLAKKPJH_01021	FLAKKPJH_01022	ROG1873	COG2759	73	NA	noOperon	0.61
FLAKKPJH_01022	FLAKKPJH_01023	COG2759	COG3191	59	NA	Operon	0.54
FLAKKPJH_01023	FLAKKPJH_01024	COG3191	COG4684	153	416	noOperon	0.95
FLAKKPJH_01024	FLAKKPJH_01025	COG4684	COG1521	47	409	Operon	0.72
FLAKKPJH_01027	FLAKKPJH_01028	COG1109	COG1259	12	175	Operon	0.85
FLAKKPJH_01028	FLAKKPJH_01029	COG1259	COG0042	21	NA	Operon	0.86
FLAKKPJH_01029	FLAKKPJH_01030	COG0042	ROG2872	199	NA	noOperon	1
FLAKKPJH_01030	FLAKKPJH_01031	ROG2872	ROG1195	13	NA	Operon	0.9
FLAKKPJH_01031	FLAKKPJH_01032	ROG1195	COG5322	64	NA	noOperon	0.52
FLAKKPJH_01032	FLAKKPJH_01033	COG5322	COG0782	210	299	noOperon	1
FLAKKPJH_01033	FLAKKPJH_01034	COG0782	COG1190	83	826	Operon	0.92
FLAKKPJH_01034	FLAKKPJH_01035	COG1190	NA	198	NA	noOperon	1
FLAKKPJH_01035	FLAKKPJH_01036	NA	NA	168	NA	Operon	0.93
FLAKKPJH_01036	FLAKKPJH_01037	NA	NA	61	NA	Operon	0.96
FLAKKPJH_01037	FLAKKPJH_01038	NA	ROG5896	508	NA	noOperon	1
FLAKKPJH_01038	FLAKKPJH_01039	ROG5896	COG0480	225	189	noOperon	1
FLAKKPJH_01041	FLAKKPJH_01042	COG0492	COG4463	153	320	noOperon	0.99
FLAKKPJH_01042	FLAKKPJH_01043	COG4463	COG3880	7	990	Operon	0.97
FLAKKPJH_01043	FLAKKPJH_01044	COG3880	COG3869	-3	999	Operon	0.97
FLAKKPJH_01044	FLAKKPJH_01045	COG3869	COG0542	26	838	Operon	0.97
FLAKKPJH_01045	FLAKKPJH_01046	COG0542	COG1066	76	739	Operon	0.9
FLAKKPJH_01047	FLAKKPJH_01048	ROG0468	NA	37	NA	Operon	0.75
FLAKKPJH_01048	FLAKKPJH_01049	NA	COG1329	66	NA	noOperon	0.54
FLAKKPJH_01050	FLAKKPJH_01051	COG4956	COG0245	-13	810	Operon	0.98
FLAKKPJH_01051	FLAKKPJH_01052	COG0245	COG0215	11	921	Operon	0.97
FLAKKPJH_01052	FLAKKPJH_01053	COG0215	COG1351	65	906	Operon	0.95
FLAKKPJH_01053	FLAKKPJH_01054	COG1351	COG0566	55	281	noOperon	0.57
FLAKKPJH_01054	FLAKKPJH_01055	COG0566	COG1191	128	250	noOperon	0.97
FLAKKPJH_01055	FLAKKPJH_01056	COG1191	NA	91	NA	noOperon	0.78
FLAKKPJH_01056	FLAKKPJH_01057	NA	COG1378	334	NA	noOperon	1
FLAKKPJH_01057	FLAKKPJH_01058	COG1378	COG1131	16	421	Operon	0.91
FLAKKPJH_01058	FLAKKPJH_01059	COG1131	COG0842	-16	998	Operon	0.97
FLAKKPJH_01059	FLAKKPJH_01060	COG0842	NA	151	NA	noOperon	0.98
FLAKKPJH_01060	FLAKKPJH_01061	NA	NA	12	NA	Operon	0.97
FLAKKPJH_01061	FLAKKPJH_01062	NA	NA	44	NA	Operon	0.96
FLAKKPJH_01062	FLAKKPJH_01063	NA	COG0050	145	NA	noOperon	0.97
FLAKKPJH_01063	FLAKKPJH_01064	COG0050	COG0267	115	994	Operon	0.94
FLAKKPJH_01064	FLAKKPJH_01065	COG0267	NA	57	NA	Operon	0.56
FLAKKPJH_01065	FLAKKPJH_01066	NA	COG0690	26	NA	Operon	0.83
FLAKKPJH_01066	FLAKKPJH_01067	COG0690	COG0250	49	999	Operon	0.96
FLAKKPJH_01067	FLAKKPJH_01068	COG0250	COG0080	11	998	Operon	0.97
FLAKKPJH_01068	FLAKKPJH_01069	COG0080	COG0081	93	999	Operon	0.95
FLAKKPJH_01069	FLAKKPJH_01070	COG0081	COG0244	207	999	Operon	0.91
FLAKKPJH_01070	FLAKKPJH_01071	COG0244	COG0222	22	999	Operon	0.97
FLAKKPJH_01071	FLAKKPJH_01072	COG0222	COG0136	196	954	Operon	0.87
FLAKKPJH_01072	FLAKKPJH_01073	COG0136	COG0527	-3	997	Operon	0.97
FLAKKPJH_01073	FLAKKPJH_01074	COG0527	COG0329	34	908	Operon	0.96
FLAKKPJH_01074	FLAKKPJH_01075	COG0329	COG0085	200	617	noOperon	0.86
FLAKKPJH_01075	FLAKKPJH_01076	COG0085	COG0086	22	999	Operon	0.97
FLAKKPJH_01076	FLAKKPJH_01077	COG0086	COG2220	28	NA	Operon	0.82
FLAKKPJH_01077	FLAKKPJH_01078	COG2220	COG2515	93	NA	noOperon	0.79
FLAKKPJH_01078	FLAKKPJH_01079	COG2515	COG1358	69	NA	noOperon	0.57
FLAKKPJH_01079	FLAKKPJH_01080	COG1358	COG0048	4	999	Operon	0.97
FLAKKPJH_01080	FLAKKPJH_01081	COG0048	COG0049	23	999	Operon	0.97
FLAKKPJH_01081	FLAKKPJH_01082	COG0049	COG0480	38	985	Operon	0.96
FLAKKPJH_01082	FLAKKPJH_01083	COG0480	COG0050	19	984	Operon	0.97
FLAKKPJH_01083	FLAKKPJH_01084	COG0050	COG0051	-3	999	Operon	0.97
FLAKKPJH_01084	FLAKKPJH_01085	COG0051	COG0087	32	999	Operon	0.96
FLAKKPJH_01085	FLAKKPJH_01086	COG0087	COG0088	25	999	Operon	0.97
FLAKKPJH_01086	FLAKKPJH_01087	COG0088	COG0089	-3	999	Operon	0.97
FLAKKPJH_01087	FLAKKPJH_01088	COG0089	COG0090	26	999	Operon	0.97
FLAKKPJH_01088	FLAKKPJH_01089	COG0090	COG0185	25	999	Operon	0.97
FLAKKPJH_01089	FLAKKPJH_01090	COG0185	COG0091	19	999	Operon	0.97
FLAKKPJH_01090	FLAKKPJH_01091	COG0091	COG0092	5	999	Operon	0.97
FLAKKPJH_01091	FLAKKPJH_01092	COG0092	COG0197	4	999	Operon	0.97
FLAKKPJH_01092	FLAKKPJH_01093	COG0197	COG0255	-19	999	Operon	0.97
FLAKKPJH_01093	FLAKKPJH_01094	COG0255	COG0186	4	999	Operon	0.97
FLAKKPJH_01094	FLAKKPJH_01095	COG0186	COG0093	-3	999	Operon	0.97
FLAKKPJH_01095	FLAKKPJH_01096	COG0093	COG0198	24	999	Operon	0.97
FLAKKPJH_01096	FLAKKPJH_01097	COG0198	COG0094	12	999	Operon	0.97
FLAKKPJH_01097	FLAKKPJH_01098	COG0094	COG0096	212	999	Operon	0.9
FLAKKPJH_01098	FLAKKPJH_01099	COG0096	COG0097	23	999	Operon	0.97
FLAKKPJH_01099	FLAKKPJH_01100	COG0097	COG0256	29	999	Operon	0.96
FLAKKPJH_01100	FLAKKPJH_01101	COG0256	COG0098	-10	999	Operon	0.97
FLAKKPJH_01101	FLAKKPJH_01102	COG0098	COG0200	-13	999	Operon	0.97
FLAKKPJH_01102	FLAKKPJH_01103	COG0200	COG0201	2	999	Operon	0.97
FLAKKPJH_01103	FLAKKPJH_01104	COG0201	COG0563	11	934	Operon	0.97
FLAKKPJH_01104	FLAKKPJH_01105	COG0563	COG0024	-3	887	Operon	0.97
FLAKKPJH_01105	FLAKKPJH_01106	COG0024	COG0361	46	901	Operon	0.96
FLAKKPJH_01106	FLAKKPJH_01107	COG0361	COG0099	170	999	Operon	0.93
FLAKKPJH_01107	FLAKKPJH_01108	COG0099	COG0100	24	999	Operon	0.97
FLAKKPJH_01108	FLAKKPJH_01109	COG0100	COG0522	13	999	Operon	0.97
FLAKKPJH_01109	FLAKKPJH_01110	COG0522	COG0202	40	999	Operon	0.96
FLAKKPJH_01110	FLAKKPJH_01111	COG0202	COG0203	17	999	Operon	0.97
FLAKKPJH_01111	FLAKKPJH_01112	COG0203	COG1122	12	546	Operon	0.96
FLAKKPJH_01112	FLAKKPJH_01113	COG1122	COG1122	-15	NA	Operon	0.97
FLAKKPJH_01113	FLAKKPJH_01114	COG1122	COG0619	-3	999	Operon	0.97
FLAKKPJH_01114	FLAKKPJH_01115	COG0619	COG0101	15	633	Operon	0.97
FLAKKPJH_01115	FLAKKPJH_01116	COG0101	COG0102	64	962	Operon	0.96
FLAKKPJH_01116	FLAKKPJH_01117	COG0102	COG0103	2	999	Operon	0.97
FLAKKPJH_01117	FLAKKPJH_01118	COG0103	COG0860	71	232	noOperon	0.75
FLAKKPJH_01118	FLAKKPJH_01119	COG0860	COG3804	241	337	noOperon	1
FLAKKPJH_01119	FLAKKPJH_01120	COG3804	ROG3716	69	NA	noOperon	0.57
FLAKKPJH_01120	FLAKKPJH_01121	ROG3716	COG0031	2	NA	Operon	0.93
FLAKKPJH_01121	FLAKKPJH_01122	COG0031	ROG4070	0	NA	Operon	0.94
FLAKKPJH_01122	FLAKKPJH_01123	ROG4070	ROG1009	-3	NA	Operon	0.95
FLAKKPJH_01123	FLAKKPJH_01124	ROG1009	ROG0327	-10	NA	Operon	0.96
FLAKKPJH_01124	FLAKKPJH_01125	ROG0327	COG3457	-3	NA	Operon	0.95
FLAKKPJH_01125	FLAKKPJH_01126	COG3457	COG2078	-15	NA	Operon	0.97
FLAKKPJH_01126	FLAKKPJH_01127	COG2078	COG1180	27	818	Operon	0.96
FLAKKPJH_01127	FLAKKPJH_01128	COG1180	COG2403	39	NA	Operon	0.74
FLAKKPJH_01128	FLAKKPJH_01129	COG2403	COG1215	173	NA	noOperon	0.99
FLAKKPJH_01129	FLAKKPJH_01130	COG1215	COG2119	119	NA	noOperon	0.92
FLAKKPJH_01130	FLAKKPJH_01131	COG2119	NA	57	NA	Operon	0.56
FLAKKPJH_01135	FLAKKPJH_01136	COG3976	COG1141	91	NA	noOperon	0.78
FLAKKPJH_01136	FLAKKPJH_01137	COG1141	COG2355	187	NA	noOperon	1
FLAKKPJH_01137	FLAKKPJH_01138	COG2355	COG3858	337	157	noOperon	1
FLAKKPJH_01138	FLAKKPJH_01139	COG3858	COG0835	82	NA	noOperon	0.7
FLAKKPJH_01139	FLAKKPJH_01140	COG0835	COG0643	29	999	Operon	0.96
FLAKKPJH_01140	FLAKKPJH_01141	COG0643	COG1871	20	999	Operon	0.97
FLAKKPJH_01141	FLAKKPJH_01142	COG1871	COG2204	19	360	Operon	0.84
FLAKKPJH_01142	FLAKKPJH_01143	COG2204	COG2201	-12	801	Operon	0.98
FLAKKPJH_01143	FLAKKPJH_01144	COG2201	COG1352	14	999	Operon	0.97
FLAKKPJH_01144	FLAKKPJH_01145	COG1352	COG1406	68	664	Operon	0.9
FLAKKPJH_01145	FLAKKPJH_01146	COG1406	COG1306	112	NA	noOperon	0.9
FLAKKPJH_01148	FLAKKPJH_01149	ROG0327	COG3608	4	NA	Operon	0.93
FLAKKPJH_01149	FLAKKPJH_01150	COG3608	ROG2422	-10	NA	Operon	0.96
FLAKKPJH_01152	FLAKKPJH_01153	COG0634	COG2252	47	552	Operon	0.9
FLAKKPJH_01153	FLAKKPJH_01154	COG2252	COG0041	84	907	Operon	0.94
FLAKKPJH_01154	FLAKKPJH_01155	COG0041	COG0034	-12	999	Operon	0.97
FLAKKPJH_01155	FLAKKPJH_01156	COG0034	COG0150	2	999	Operon	0.97
FLAKKPJH_01156	FLAKKPJH_01157	COG0150	COG0299	-19	999	Operon	0.97
FLAKKPJH_01157	FLAKKPJH_01158	COG0299	COG0138	14	999	Operon	0.97
FLAKKPJH_01158	FLAKKPJH_01159	COG0138	COG0151	19	999	Operon	0.97
FLAKKPJH_01159	FLAKKPJH_01160	COG0151	COG4708	41	NA	Operon	0.72
FLAKKPJH_01162	FLAKKPJH_01163	NA	NA	33	NA	Operon	0.78
FLAKKPJH_01163	FLAKKPJH_01164	NA	NA	77	NA	noOperon	0.66
FLAKKPJH_01164	FLAKKPJH_01165	NA	NA	47	NA	Operon	0.66
FLAKKPJH_01166	FLAKKPJH_01167	COG4112	NA	5	NA	Operon	0.93
FLAKKPJH_01168	FLAKKPJH_01169	COG0739	COG1994	117	683	Operon	0.73
FLAKKPJH_01169	FLAKKPJH_01170	COG1994	COG1032	361	343	noOperon	1
FLAKKPJH_01170	FLAKKPJH_01171	COG1032	COG5011	26	938	Operon	0.97
FLAKKPJH_01171	FLAKKPJH_01172	COG5011	COG1530	86	609	Operon	0.8
FLAKKPJH_01172	FLAKKPJH_01173	COG1530	COG0261	89	714	Operon	0.86
FLAKKPJH_01173	FLAKKPJH_01174	COG0261	COG2868	-22	813	Operon	0.98
FLAKKPJH_01174	FLAKKPJH_01175	COG2868	COG0211	67	546	Operon	0.82
FLAKKPJH_01175	FLAKKPJH_01176	COG0211	COG0536	90	999	Operon	0.95
FLAKKPJH_01176	FLAKKPJH_01177	COG0536	COG1057	107	851	Operon	0.9
FLAKKPJH_01177	FLAKKPJH_01178	COG1057	COG0724	68	623	Operon	0.88
FLAKKPJH_01178	FLAKKPJH_01179	COG0724	COG1713	295	202	noOperon	1
FLAKKPJH_01179	FLAKKPJH_01180	COG1713	COG1316	-25	747	Operon	0.99
FLAKKPJH_01180	FLAKKPJH_01181	COG1316	COG0799	55	426	Operon	0.69
FLAKKPJH_01181	FLAKKPJH_01182	COG0799	NA	141	NA	noOperon	0.97
FLAKKPJH_01182	FLAKKPJH_01183	NA	NA	650	NA	noOperon	1
FLAKKPJH_01183	FLAKKPJH_01184	NA	COG1051	258	NA	noOperon	1
FLAKKPJH_01185	FLAKKPJH_01186	COG4608	COG0444	-7	997	Operon	0.97
FLAKKPJH_01186	FLAKKPJH_01187	COG0444	COG1173	14	997	Operon	0.97
FLAKKPJH_01187	FLAKKPJH_01188	COG1173	COG0601	4	999	Operon	0.97
FLAKKPJH_01188	FLAKKPJH_01189	COG0601	COG4166	89	975	Operon	0.95
FLAKKPJH_01190	FLAKKPJH_01191	NA	NA	-52	NA	Operon	0.99
FLAKKPJH_01191	FLAKKPJH_01192	NA	COG0747	618	NA	noOperon	1
FLAKKPJH_01192	FLAKKPJH_01193	COG0747	COG0601	72	981	Operon	0.96
FLAKKPJH_01193	FLAKKPJH_01194	COG0601	COG1173	58	999	Operon	0.96
FLAKKPJH_01194	FLAKKPJH_01195	COG1173	ROG0219	2	NA	Operon	0.93
FLAKKPJH_01195	FLAKKPJH_01196	ROG0219	COG1266	-3	NA	Operon	0.95
FLAKKPJH_01196	FLAKKPJH_01197	COG1266	COG0444	18	188	Operon	0.8
FLAKKPJH_01197	FLAKKPJH_01198	COG0444	COG4608	-7	997	Operon	0.97
FLAKKPJH_01198	FLAKKPJH_01199	COG4608	COG1376	463	314	noOperon	1
FLAKKPJH_01199	FLAKKPJH_01200	COG1376	COG1307	668	203	noOperon	1
FLAKKPJH_01201	FLAKKPJH_01202	ROG4022	COG2323	142	NA	noOperon	0.97
FLAKKPJH_01202	FLAKKPJH_01203	COG2323	COG1344	309	348	noOperon	1
FLAKKPJH_01203	FLAKKPJH_01204	COG1344	COG0071	498	376	noOperon	1
FLAKKPJH_01204	FLAKKPJH_01205	COG0071	NA	352	NA	noOperon	1
FLAKKPJH_01206	FLAKKPJH_01207	ROG5267	COG1989	59	NA	Operon	0.54
FLAKKPJH_01207	FLAKKPJH_01208	COG1989	COG1396	840	253	noOperon	1
FLAKKPJH_01209	FLAKKPJH_01210	NA	NA	6	NA	Operon	0.92
FLAKKPJH_01210	FLAKKPJH_01211	NA	NA	812	NA	noOperon	1
FLAKKPJH_01212	FLAKKPJH_01213	COG2515	COG1363	606	NA	noOperon	1
FLAKKPJH_01213	FLAKKPJH_01214	COG1363	ROG0470	415	NA	noOperon	1
FLAKKPJH_01214	FLAKKPJH_01215	ROG0470	ROG1688	2	NA	Operon	0.93
FLAKKPJH_01215	FLAKKPJH_01216	ROG1688	COG1131	214	NA	noOperon	1
FLAKKPJH_01216	FLAKKPJH_01217	COG1131	NA	79	NA	noOperon	0.68
FLAKKPJH_01217	FLAKKPJH_01218	NA	COG0842	22	NA	Operon	0.86
FLAKKPJH_01218	FLAKKPJH_01219	COG0842	COG0842	-13	NA	Operon	0.97
FLAKKPJH_01219	FLAKKPJH_01220	COG0842	NA	291	NA	noOperon	1
FLAKKPJH_01220	FLAKKPJH_01221	NA	NA	410	NA	noOperon	1
FLAKKPJH_01221	FLAKKPJH_01222	NA	COG2304	7	NA	Operon	0.92
FLAKKPJH_01222	FLAKKPJH_01223	COG2304	ROG1409	103	NA	noOperon	0.86
FLAKKPJH_01223	FLAKKPJH_01224	ROG1409	ROG8181	93	NA	noOperon	0.79
FLAKKPJH_01224	FLAKKPJH_01225	ROG8181	NA	64	NA	noOperon	0.52
FLAKKPJH_01225	FLAKKPJH_01226	NA	ROG7733	6	NA	Operon	0.92
FLAKKPJH_01226	FLAKKPJH_01227	ROG7733	COG3764	128	NA	noOperon	0.95
FLAKKPJH_01229	FLAKKPJH_01230	COG0683	COG0559	158	998	Operon	0.93
FLAKKPJH_01230	FLAKKPJH_01231	COG0559	COG4177	4	999	Operon	0.97
FLAKKPJH_01231	FLAKKPJH_01232	COG4177	COG0411	-13	999	Operon	0.97
FLAKKPJH_01232	FLAKKPJH_01233	COG0411	COG0410	-13	999	Operon	0.97
FLAKKPJH_01233	FLAKKPJH_01234	COG0410	COG4690	570	NA	noOperon	1
FLAKKPJH_01234	FLAKKPJH_01235	COG4690	COG0534	153	203	noOperon	0.99
FLAKKPJH_01235	FLAKKPJH_01236	COG0534	COG0534	5	NA	Operon	0.97
FLAKKPJH_01238	FLAKKPJH_01239	COG0312	COG0312	-3	NA	Operon	0.97
FLAKKPJH_01240	FLAKKPJH_01241	NA	ROG2279	184	NA	noOperon	0.99
FLAKKPJH_01241	FLAKKPJH_01242	ROG2279	NA	77	NA	noOperon	0.66
FLAKKPJH_01243	FLAKKPJH_01244	COG0351	COG2145	55	999	Operon	0.96
FLAKKPJH_01244	FLAKKPJH_01245	COG2145	COG0352	250	999	Operon	0.87
FLAKKPJH_01245	FLAKKPJH_01246	COG0352	COG0637	20	635	Operon	0.97
FLAKKPJH_01246	FLAKKPJH_01247	COG0637	COG3653	441	NA	noOperon	1
FLAKKPJH_01247	FLAKKPJH_01248	COG3653	NA	77	NA	noOperon	0.66
FLAKKPJH_01248	FLAKKPJH_01249	NA	NA	20	NA	Operon	0.87
FLAKKPJH_01249	FLAKKPJH_01250	NA	NA	41	NA	Operon	0.72
FLAKKPJH_01250	FLAKKPJH_01251	NA	NA	31	NA	Operon	0.8
FLAKKPJH_01251	FLAKKPJH_01252	NA	COG3653	165	NA	noOperon	0.99
FLAKKPJH_01252	FLAKKPJH_01253	COG3653	COG2188	263	NA	noOperon	1
FLAKKPJH_01253	FLAKKPJH_01254	COG2188	ROG3305	129	NA	noOperon	0.95
FLAKKPJH_01254	FLAKKPJH_01255	ROG3305	ROG1663	16	NA	Operon	0.88
FLAKKPJH_01256	FLAKKPJH_01257	ROG3391	COG1164	122	NA	noOperon	0.93
FLAKKPJH_01257	FLAKKPJH_01258	COG1164	COG1970	88	150	noOperon	0.83
FLAKKPJH_01259	FLAKKPJH_01260	COG0420	ROG0421	-3	NA	Operon	0.95
FLAKKPJH_01260	FLAKKPJH_01261	ROG0421	COG1313	90	NA	noOperon	0.77
FLAKKPJH_01263	FLAKKPJH_01264	COG0312	COG0312	0	NA	Operon	0.97
FLAKKPJH_01264	FLAKKPJH_01265	COG0312	NA	59	NA	Operon	0.54
FLAKKPJH_01265	FLAKKPJH_01266	NA	ROG5742	34	NA	Operon	0.78
FLAKKPJH_01267	FLAKKPJH_01268	COG0289	COG0312	84	275	noOperon	0.83
FLAKKPJH_01268	FLAKKPJH_01269	COG0312	COG0312	3	NA	Operon	0.97
FLAKKPJH_01270	FLAKKPJH_01271	COG0494	COG0613	367	161	noOperon	1
FLAKKPJH_01272	FLAKKPJH_01273	ROG4781	COG0240	-3	NA	Operon	0.95
FLAKKPJH_01273	FLAKKPJH_01274	COG0240	COG1181	63	857	Operon	0.94
FLAKKPJH_01278	FLAKKPJH_01279	COG1406	ROG5915	116	NA	noOperon	0.91
FLAKKPJH_01279	FLAKKPJH_01280	ROG5915	COG0535	166	NA	noOperon	0.99
FLAKKPJH_01283	FLAKKPJH_01284	NA	NA	2	NA	Operon	0.97
FLAKKPJH_01284	FLAKKPJH_01285	NA	NA	21	NA	Operon	0.97
FLAKKPJH_01285	FLAKKPJH_01286	NA	NA	29	NA	Operon	0.96
FLAKKPJH_01286	FLAKKPJH_01287	NA	NA	4	NA	Operon	0.97
FLAKKPJH_01287	FLAKKPJH_01288	NA	NA	7	NA	Operon	0.97
FLAKKPJH_01289	FLAKKPJH_01290	ROG3209	COG0553	155	NA	noOperon	0.98
FLAKKPJH_01290	FLAKKPJH_01291	COG0553	COG1743	11	820	Operon	0.97
FLAKKPJH_01291	FLAKKPJH_01292	COG1743	COG1743	177	NA	Operon	0.92
FLAKKPJH_01292	FLAKKPJH_01293	COG1743	ROG5050	-3	NA	Operon	0.95
FLAKKPJH_01293	FLAKKPJH_01294	ROG5050	COG3525	-3	NA	Operon	0.95
FLAKKPJH_01294	FLAKKPJH_01295	COG3525	NA	-52	NA	Operon	0.99
FLAKKPJH_01296	FLAKKPJH_01297	COG4584	ROG8443	21	NA	Operon	0.86
FLAKKPJH_01300	FLAKKPJH_01301	NA	NA	682	NA	noOperon	1
FLAKKPJH_01303	FLAKKPJH_01304	ROG7745	NA	-13	NA	Operon	0.96
FLAKKPJH_01305	FLAKKPJH_01306	NA	COG1961	-3	NA	Operon	0.95
FLAKKPJH_01309	FLAKKPJH_01310	NA	COG0863	52	NA	Operon	0.61
FLAKKPJH_01310	FLAKKPJH_01311	COG0863	COG1266	54	224	noOperon	0.58
FLAKKPJH_01314	FLAKKPJH_01315	COG1489	COG0834	957	341	noOperon	1
FLAKKPJH_01315	FLAKKPJH_01316	COG0834	COG0765	133	998	Operon	0.94
FLAKKPJH_01316	FLAKKPJH_01317	COG0765	COG1126	-3	999	Operon	0.97
FLAKKPJH_01318	FLAKKPJH_01319	COG1307	COG1680	84	298	noOperon	0.82
FLAKKPJH_01319	FLAKKPJH_01320	COG1680	COG0482	247	130	noOperon	1
FLAKKPJH_01323	FLAKKPJH_01324	COG2120	COG1486	-3	225	Operon	0.91
FLAKKPJH_01324	FLAKKPJH_01325	COG1486	COG2971	46	396	Operon	0.71
FLAKKPJH_01326	FLAKKPJH_01327	COG0576	COG0443	0	986	Operon	0.97
FLAKKPJH_01327	FLAKKPJH_01328	COG0443	COG0789	66	774	Operon	0.93
FLAKKPJH_01328	FLAKKPJH_01329	COG0789	COG1703	274	145	noOperon	1
FLAKKPJH_01329	FLAKKPJH_01330	COG1703	COG2185	65	999	Operon	0.96
FLAKKPJH_01330	FLAKKPJH_01331	COG2185	COG1883	143	538	noOperon	0.74
FLAKKPJH_01331	FLAKKPJH_01332	COG1883	COG4770	33	251	Operon	0.65
FLAKKPJH_01332	FLAKKPJH_01333	COG4770	ROG0995	23	NA	Operon	0.85
FLAKKPJH_01333	FLAKKPJH_01334	ROG0995	COG4799	38	NA	Operon	0.75
FLAKKPJH_01334	FLAKKPJH_01335	COG4799	COG2344	235	NA	noOperon	1
FLAKKPJH_01335	FLAKKPJH_01336	COG2344	COG4769	81	176	noOperon	0.81
FLAKKPJH_01336	FLAKKPJH_01337	COG4769	COG0617	-3	NA	Operon	0.95
FLAKKPJH_01337	FLAKKPJH_01338	COG0617	COG2199	-16	387	Operon	0.96
FLAKKPJH_01338	FLAKKPJH_01339	COG2199	COG0682	80	NA	noOperon	0.68
FLAKKPJH_01341	FLAKKPJH_01342	COG1136	NA	80	NA	noOperon	0.68
FLAKKPJH_01342	FLAKKPJH_01343	NA	NA	-7	NA	Operon	0.95
FLAKKPJH_01343	FLAKKPJH_01344	NA	COG1929	155	NA	noOperon	0.98
FLAKKPJH_01344	FLAKKPJH_01345	COG1929	COG2355	21	NA	Operon	0.86
FLAKKPJH_01346	FLAKKPJH_01347	NA	NA	13	NA	Operon	0.9
FLAKKPJH_01347	FLAKKPJH_01348	NA	COG0718	132	NA	noOperon	0.95
FLAKKPJH_01348	FLAKKPJH_01349	COG0718	NA	-61	NA	Operon	1
FLAKKPJH_01349	FLAKKPJH_01350	NA	COG0726	96	NA	noOperon	0.81
FLAKKPJH_01351	FLAKKPJH_01352	COG1564	COG0334	648	631	noOperon	1
FLAKKPJH_01357	FLAKKPJH_01358	COG2002	ROG3785	-19	NA	Operon	0.97
FLAKKPJH_01358	FLAKKPJH_01359	ROG3785	COG1839	99	NA	noOperon	0.83
FLAKKPJH_01360	FLAKKPJH_01361	COG1250	COG0628	132	288	noOperon	0.97
FLAKKPJH_01361	FLAKKPJH_01362	COG0628	NA	-31	NA	Operon	0.98
FLAKKPJH_01362	FLAKKPJH_01363	NA	ROG0942	84	NA	noOperon	0.72
FLAKKPJH_01363	FLAKKPJH_01364	ROG0942	COG2256	150	NA	noOperon	0.98
FLAKKPJH_01364	FLAKKPJH_01365	COG2256	COG2008	-3	283	Operon	0.91
FLAKKPJH_01365	FLAKKPJH_01366	COG2008	COG0526	63	321	noOperon	0.61
FLAKKPJH_01366	FLAKKPJH_01367	COG0526	COG0237	57	522	Operon	0.84
FLAKKPJH_01367	FLAKKPJH_01368	COG0237	COG0749	-7	970	Operon	0.97
FLAKKPJH_01368	FLAKKPJH_01369	COG0749	ROG0077	178	195	noOperon	1
FLAKKPJH_01369	FLAKKPJH_01370	ROG0077	COG1595	-3	241	Operon	0.9
FLAKKPJH_01370	FLAKKPJH_01371	COG1595	COG0173	65	172	noOperon	0.66
FLAKKPJH_01371	FLAKKPJH_01372	COG0173	COG0124	-13	994	Operon	0.97
FLAKKPJH_01372	FLAKKPJH_01373	COG0124	COG0491	16	368	Operon	0.87
FLAKKPJH_01373	FLAKKPJH_01374	COG0491	COG1490	31	394	Operon	0.81
FLAKKPJH_01374	FLAKKPJH_01375	COG1490	COG0317	4	801	Operon	0.98
FLAKKPJH_01375	FLAKKPJH_01376	COG0317	COG0503	127	908	Operon	0.9
FLAKKPJH_01376	FLAKKPJH_01377	COG0503	COG0608	4	692	Operon	0.98
FLAKKPJH_01377	FLAKKPJH_01378	COG0608	ROG5406	23	NA	Operon	0.85
FLAKKPJH_01378	FLAKKPJH_01379	ROG5406	COG2852	50	NA	Operon	0.63
FLAKKPJH_01379	FLAKKPJH_01380	COG2852	COG1506	-19	NA	Operon	0.97
FLAKKPJH_01380	FLAKKPJH_01381	COG1506	COG0728	0	NA	Operon	0.94
FLAKKPJH_01382	FLAKKPJH_01383	COG3288	COG3288	20	NA	Operon	0.97
FLAKKPJH_01383	FLAKKPJH_01384	COG3288	COG1282	18	999	Operon	0.97
FLAKKPJH_01384	FLAKKPJH_01385	COG1282	COG1132	351	251	noOperon	1
FLAKKPJH_01385	FLAKKPJH_01386	COG1132	COG1132	46	NA	Operon	0.96
FLAKKPJH_01387	FLAKKPJH_01388	COG0438	COG3307	21	905	Operon	0.97
FLAKKPJH_01388	FLAKKPJH_01389	COG3307	ROG0892	-3	NA	Operon	0.95
FLAKKPJH_01389	FLAKKPJH_01390	ROG0892	ROG5768	194	NA	noOperon	1
FLAKKPJH_01390	FLAKKPJH_01391	ROG5768	COG2236	-3	NA	Operon	0.95
FLAKKPJH_01391	FLAKKPJH_01392	COG2236	ROG4592	116	NA	noOperon	0.91
FLAKKPJH_01392	FLAKKPJH_01393	ROG4592	COG1024	84	NA	noOperon	0.72
FLAKKPJH_01393	FLAKKPJH_01394	COG1024	COG1853	71	576	Operon	0.83
FLAKKPJH_01394	FLAKKPJH_01395	COG1853	COG0191	101	151	noOperon	0.9
FLAKKPJH_01395	FLAKKPJH_01396	COG0191	COG1597	82	435	noOperon	0.53
FLAKKPJH_01396	FLAKKPJH_01397	COG1597	COG0122	164	311	noOperon	0.99
FLAKKPJH_01397	FLAKKPJH_01398	COG0122	COG1011	41	133	Operon	0.66
FLAKKPJH_01399	FLAKKPJH_01400	COG0624	COG2331	110	NA	noOperon	0.89
FLAKKPJH_01401	FLAKKPJH_01402	ROG1151	COG3773	296	NA	noOperon	1
FLAKKPJH_01402	FLAKKPJH_01403	COG3773	COG1827	314	NA	noOperon	1
FLAKKPJH_01403	FLAKKPJH_01404	COG1827	COG0566	76	NA	noOperon	0.65
FLAKKPJH_01404	FLAKKPJH_01405	COG0566	COG4624	195	NA	noOperon	1
FLAKKPJH_01405	FLAKKPJH_01406	COG4624	COG1894	13	999	Operon	0.97
FLAKKPJH_01406	FLAKKPJH_01407	COG1894	COG1894	20	NA	Operon	0.97
FLAKKPJH_01407	FLAKKPJH_01408	COG1894	COG4585	-22	469	Operon	0.98
FLAKKPJH_01408	FLAKKPJH_01409	COG4585	COG1905	40	437	Operon	0.82
FLAKKPJH_01409	FLAKKPJH_01410	COG1905	ROG2204	89	NA	noOperon	0.76
FLAKKPJH_01410	FLAKKPJH_01411	ROG2204	COG2172	21	NA	Operon	0.86
FLAKKPJH_01411	FLAKKPJH_01412	COG2172	ROG4168	-19	NA	Operon	0.97
FLAKKPJH_01412	FLAKKPJH_01413	ROG4168	ROG0194	599	NA	noOperon	1
FLAKKPJH_01413	FLAKKPJH_01414	ROG0194	ROG0026	3	655	Operon	0.98
FLAKKPJH_01416	FLAKKPJH_01417	COG0812	COG0064	38	NA	Operon	0.75
FLAKKPJH_01417	FLAKKPJH_01418	COG0064	COG0154	-7	986	Operon	0.97
FLAKKPJH_01418	FLAKKPJH_01419	COG0154	COG0721	21	978	Operon	0.97
FLAKKPJH_01419	FLAKKPJH_01420	COG0721	COG0272	-10	740	Operon	0.98
FLAKKPJH_01420	FLAKKPJH_01421	COG0272	COG0210	21	784	Operon	0.97
FLAKKPJH_01422	FLAKKPJH_01423	COG1061	ROG0336	-3	NA	Operon	0.95
FLAKKPJH_01424	FLAKKPJH_01425	COG3086	COG0772	35	NA	Operon	0.77
FLAKKPJH_01425	FLAKKPJH_01426	COG0772	COG0851	176	714	noOperon	0.55
FLAKKPJH_01426	FLAKKPJH_01427	COG0851	COG2894	17	999	Operon	0.97
FLAKKPJH_01427	FLAKKPJH_01428	COG2894	COG0850	-3	999	Operon	0.97
FLAKKPJH_01428	FLAKKPJH_01429	COG0850	COG0768	22	753	Operon	0.97
FLAKKPJH_01429	FLAKKPJH_01430	COG0768	ROG0238	7	842	Operon	0.97
FLAKKPJH_01430	FLAKKPJH_01431	ROG0238	COG1792	-3	815	Operon	0.98
FLAKKPJH_01431	FLAKKPJH_01432	COG1792	COG1077	21	999	Operon	0.97
FLAKKPJH_01432	FLAKKPJH_01433	COG1077	COG2003	39	740	Operon	0.95
FLAKKPJH_01433	FLAKKPJH_01434	COG2003	COG0424	141	939	Operon	0.91
FLAKKPJH_01434	FLAKKPJH_01435	COG0424	ROG7853	-3	NA	Operon	0.95
FLAKKPJH_01435	FLAKKPJH_01436	ROG7853	COG1477	62	NA	Operon	0.5
FLAKKPJH_01436	FLAKKPJH_01437	COG1477	COG2878	70	807	Operon	0.93
FLAKKPJH_01437	FLAKKPJH_01438	COG2878	COG4657	13	999	Operon	0.97
FLAKKPJH_01438	FLAKKPJH_01439	COG4657	COG4660	28	999	Operon	0.97
FLAKKPJH_01439	FLAKKPJH_01440	COG4660	COG4658	7	999	Operon	0.97
FLAKKPJH_01440	FLAKKPJH_01441	COG4658	COG4656	34	999	Operon	0.96
FLAKKPJH_01441	FLAKKPJH_01442	COG4656	COG1508	168	131	noOperon	0.99
FLAKKPJH_01442	FLAKKPJH_01443	COG1508	ROG1224	60	NA	Operon	0.53
FLAKKPJH_01443	FLAKKPJH_01444	ROG1224	COG0457	-24	NA	Operon	0.98
FLAKKPJH_01445	FLAKKPJH_01446	COG1959	COG1104	-7	994	Operon	0.97
FLAKKPJH_01446	FLAKKPJH_01447	COG1104	COG0822	21	998	Operon	0.97
FLAKKPJH_01447	FLAKKPJH_01448	COG0822	COG0860	241	130	noOperon	1
FLAKKPJH_01449	FLAKKPJH_01450	COG1363	COG1363	-3	NA	Operon	0.97
FLAKKPJH_01450	FLAKKPJH_01451	COG1363	COG1363	-9	NA	Operon	0.97
FLAKKPJH_01451	FLAKKPJH_01452	COG1363	COG1625	73	NA	noOperon	0.61
FLAKKPJH_01452	FLAKKPJH_01453	COG1625	COG0533	-3	NA	Operon	0.95
FLAKKPJH_01455	FLAKKPJH_01456	COG0456	COG1214	-7	962	Operon	0.97
FLAKKPJH_01456	FLAKKPJH_01457	COG1214	COG0802	-37	999	Operon	0.97
FLAKKPJH_01457	FLAKKPJH_01458	COG0802	COG1573	15	294	Operon	0.82
FLAKKPJH_01458	FLAKKPJH_01459	COG1573	COG1790	-10	NA	Operon	0.96
FLAKKPJH_01459	FLAKKPJH_01460	COG1790	COG3608	129	NA	noOperon	0.95
FLAKKPJH_01460	FLAKKPJH_01461	COG3608	ROG0327	18	NA	Operon	0.88
FLAKKPJH_01461	FLAKKPJH_01462	ROG0327	NA	96	NA	noOperon	0.81
FLAKKPJH_01462	FLAKKPJH_01463	NA	COG5569	144	NA	noOperon	0.97
FLAKKPJH_01463	FLAKKPJH_01464	COG5569	ROG0327	-31	NA	Operon	0.98
FLAKKPJH_01464	FLAKKPJH_01465	ROG0327	NA	104	NA	noOperon	0.86
FLAKKPJH_01465	FLAKKPJH_01466	NA	COG3191	81	NA	noOperon	0.69
FLAKKPJH_01466	FLAKKPJH_01467	COG3191	COG2071	17	156	Operon	0.83
FLAKKPJH_01467	FLAKKPJH_01468	COG2071	COG2337	47	304	Operon	0.54
FLAKKPJH_01468	FLAKKPJH_01469	COG2337	ROG6841	1	NA	Operon	0.94
FLAKKPJH_01469	FLAKKPJH_01470	ROG6841	COG0063	52	NA	Operon	0.61
FLAKKPJH_01470	FLAKKPJH_01471	COG0063	COG0736	22	767	Operon	0.97
FLAKKPJH_01473	FLAKKPJH_01474	COG1109	ROG1045	147	NA	noOperon	0.98
FLAKKPJH_01474	FLAKKPJH_01475	ROG1045	COG1624	-3	NA	Operon	0.95
FLAKKPJH_01476	FLAKKPJH_01477	COG1751	COG2140	20	NA	Operon	0.87
FLAKKPJH_01477	FLAKKPJH_01478	COG2140	COG1660	45	NA	Operon	0.68
FLAKKPJH_01478	FLAKKPJH_01479	COG1660	COG0391	-3	971	Operon	0.97
FLAKKPJH_01479	FLAKKPJH_01480	COG0391	COG1481	19	964	Operon	0.97
FLAKKPJH_01481	FLAKKPJH_01482	ROG8064	COG3595	15	NA	Operon	0.89
FLAKKPJH_01482	FLAKKPJH_01483	COG3595	COG3877	70	260	noOperon	0.74
FLAKKPJH_01483	FLAKKPJH_01484	COG3877	COG0322	22	NA	Operon	0.86
FLAKKPJH_01484	FLAKKPJH_01485	COG0322	COG0178	-10	998	Operon	0.97
FLAKKPJH_01485	FLAKKPJH_01486	COG0178	COG0556	28	999	Operon	0.97
FLAKKPJH_01486	FLAKKPJH_01487	COG0556	COG0265	103	641	Operon	0.75
FLAKKPJH_01487	FLAKKPJH_01488	COG0265	COG0793	49	790	Operon	0.95
FLAKKPJH_01488	FLAKKPJH_01489	COG0793	COG0739	250	826	noOperon	0.6
FLAKKPJH_01489	FLAKKPJH_01490	COG0739	COG2177	20	720	Operon	0.97
FLAKKPJH_01490	FLAKKPJH_01491	COG2177	COG2884	-3	999	Operon	0.97
FLAKKPJH_01491	FLAKKPJH_01492	COG2884	COG3958	111	365	noOperon	0.88
FLAKKPJH_01492	FLAKKPJH_01493	COG3958	COG3959	48	999	Operon	0.96
FLAKKPJH_01493	FLAKKPJH_01494	COG3959	COG1922	-43	246	Operon	0.98
FLAKKPJH_01496	FLAKKPJH_01497	ROG5076	COG1186	25	NA	Operon	0.84
FLAKKPJH_01497	FLAKKPJH_01498	COG1186	COG0653	159	966	Operon	0.91
FLAKKPJH_01498	FLAKKPJH_01499	COG0653	ROG1935	99	NA	noOperon	0.83
FLAKKPJH_01499	FLAKKPJH_01500	ROG1935	COG2206	5	NA	Operon	0.93
FLAKKPJH_01500	FLAKKPJH_01501	COG2206	ROG1313	276	NA	noOperon	1
FLAKKPJH_01501	FLAKKPJH_01502	ROG1313	NA	69	NA	noOperon	0.57
FLAKKPJH_01502	FLAKKPJH_01503	NA	COG1544	22	NA	Operon	0.86
FLAKKPJH_01505	FLAKKPJH_01506	ROG5284	COG1516	-7	NA	Operon	0.95
FLAKKPJH_01506	FLAKKPJH_01507	COG1516	COG1345	91	999	Operon	0.95
FLAKKPJH_01507	FLAKKPJH_01508	COG1345	COG1551	52	965	Operon	0.96
FLAKKPJH_01508	FLAKKPJH_01509	COG1551	COG1699	2	999	Operon	0.97
FLAKKPJH_01509	FLAKKPJH_01510	COG1699	ROG2760	38	NA	Operon	0.75
FLAKKPJH_01510	FLAKKPJH_01511	ROG2760	COG1256	33	NA	Operon	0.78
FLAKKPJH_01511	FLAKKPJH_01512	COG1256	ROG1512	18	NA	Operon	0.88
FLAKKPJH_01512	FLAKKPJH_01513	ROG1512	ROG3206	64	NA	noOperon	0.52
FLAKKPJH_01513	FLAKKPJH_01514	ROG3206	ROG1542	84	NA	noOperon	0.72
FLAKKPJH_01514	FLAKKPJH_01515	ROG1542	COG1040	6	NA	Operon	0.92
FLAKKPJH_01515	FLAKKPJH_01516	COG1040	NA	39	NA	Operon	0.74
FLAKKPJH_01516	FLAKKPJH_01517	NA	COG0192	50	NA	Operon	0.63
FLAKKPJH_01517	FLAKKPJH_01518	COG0192	COG0764	90	751	Operon	0.88
FLAKKPJH_01518	FLAKKPJH_01519	COG0764	ROG0416	-16	NA	Operon	0.97
FLAKKPJH_01519	FLAKKPJH_01520	ROG0416	COG4786	21	NA	Operon	0.86
FLAKKPJH_01520	FLAKKPJH_01521	COG4786	COG4786	42	NA	Operon	0.96
FLAKKPJH_01521	FLAKKPJH_01522	COG4786	COG1077	136	833	Operon	0.83
FLAKKPJH_01522	FLAKKPJH_01523	COG1077	ROG0101	93	903	Operon	0.93
FLAKKPJH_01523	FLAKKPJH_01524	ROG0101	COG0739	82	706	Operon	0.88
FLAKKPJH_01524	FLAKKPJH_01525	COG0739	COG2385	122	632	Operon	0.62
FLAKKPJH_01525	FLAKKPJH_01526	COG2385	COG0766	91	511	Operon	0.6
FLAKKPJH_01526	FLAKKPJH_01527	COG0766	COG1394	95	NA	noOperon	0.81
FLAKKPJH_01527	FLAKKPJH_01528	COG1394	COG1156	15	999	Operon	0.97
FLAKKPJH_01528	FLAKKPJH_01529	COG1156	COG1155	16	999	Operon	0.97
FLAKKPJH_01529	FLAKKPJH_01530	COG1155	COG1436	7	999	Operon	0.97
FLAKKPJH_01530	FLAKKPJH_01531	COG1436	COG1527	-7	999	Operon	0.97
FLAKKPJH_01531	FLAKKPJH_01532	COG1527	COG1390	-3	999	Operon	0.97
FLAKKPJH_01532	FLAKKPJH_01533	COG1390	COG0636	12	998	Operon	0.97
FLAKKPJH_01533	FLAKKPJH_01534	COG0636	COG1269	64	999	Operon	0.96
FLAKKPJH_01534	FLAKKPJH_01535	COG1269	COG0711	43	631	Operon	0.94
FLAKKPJH_01535	FLAKKPJH_01536	COG0711	COG0381	37	539	Operon	0.92
FLAKKPJH_01536	FLAKKPJH_01537	COG0381	COG0472	54	923	Operon	0.96
FLAKKPJH_01537	FLAKKPJH_01538	COG0472	COG2131	86	234	noOperon	0.86
FLAKKPJH_01538	FLAKKPJH_01539	COG2131	COG4475	99	232	noOperon	0.91
FLAKKPJH_01539	FLAKKPJH_01540	COG4475	COG0698	186	827	Operon	0.67
FLAKKPJH_01540	FLAKKPJH_01541	COG0698	COG3535	252	NA	noOperon	1
FLAKKPJH_01541	FLAKKPJH_01542	COG3535	COG0009	31	NA	Operon	0.8
FLAKKPJH_01542	FLAKKPJH_01543	COG0009	COG2890	1250	927	noOperon	0.97
FLAKKPJH_01543	FLAKKPJH_01544	COG2890	COG0216	19	993	Operon	0.97
FLAKKPJH_01544	FLAKKPJH_01545	COG0216	COG3872	189	469	noOperon	0.97
FLAKKPJH_01545	FLAKKPJH_01546	COG3872	COG0254	385	548	noOperon	1
FLAKKPJH_01548	FLAKKPJH_01549	COG1387	COG1158	90	360	noOperon	0.77
FLAKKPJH_01549	FLAKKPJH_01550	COG1158	COG0176	452	983	noOperon	0.5
FLAKKPJH_01550	FLAKKPJH_01551	COG0176	COG3246	113	NA	noOperon	0.9
FLAKKPJH_01551	FLAKKPJH_01552	COG3246	ROG0493	56	NA	Operon	0.57
FLAKKPJH_01552	FLAKKPJH_01553	ROG0493	COG0793	293	NA	noOperon	1
FLAKKPJH_01553	FLAKKPJH_01554	COG0793	COG1404	88	579	Operon	0.75
FLAKKPJH_01554	FLAKKPJH_01555	COG1404	ROG6440	-24	NA	Operon	0.98
FLAKKPJH_01555	FLAKKPJH_01556	ROG6440	NA	311	NA	noOperon	1
FLAKKPJH_01556	FLAKKPJH_01557	NA	ROG6440	1535	NA	noOperon	0.98
FLAKKPJH_01557	FLAKKPJH_01558	ROG6440	COG0384	780	NA	noOperon	1
FLAKKPJH_01558	FLAKKPJH_01559	COG0384	COG0504	194	906	Operon	0.81
FLAKKPJH_01559	FLAKKPJH_01560	COG0504	COG3343	342	961	Operon	0.64
FLAKKPJH_01560	FLAKKPJH_01561	COG3343	COG5012	37	NA	Operon	0.75
FLAKKPJH_01561	FLAKKPJH_01562	COG5012	ROG1009	155	NA	noOperon	0.98
FLAKKPJH_01562	FLAKKPJH_01563	ROG1009	COG1193	159	NA	noOperon	0.98
FLAKKPJH_01563	FLAKKPJH_01564	COG1193	ROG2205	147	NA	noOperon	0.98
FLAKKPJH_01564	FLAKKPJH_01565	ROG2205	COG1509	161	NA	noOperon	0.99
FLAKKPJH_01565	FLAKKPJH_01566	COG1509	ROG1386	76	NA	noOperon	0.65
FLAKKPJH_01567	FLAKKPJH_01568	COG3829	NA	1031	NA	noOperon	1
FLAKKPJH_01569	FLAKKPJH_01570	COG0018	COG0010	38	963	Operon	0.96
FLAKKPJH_01570	FLAKKPJH_01571	COG0010	COG0421	27	997	Operon	0.97
FLAKKPJH_01573	FLAKKPJH_01574	COG0265	COG0766	319	583	noOperon	1
FLAKKPJH_01574	FLAKKPJH_01575	COG0766	COG0739	92	689	Operon	0.84
FLAKKPJH_01577	FLAKKPJH_01578	ROG5104	ROG2644	902	NA	noOperon	1
FLAKKPJH_01579	FLAKKPJH_01580	COG0053	COG4392	-34	NA	Operon	0.99
FLAKKPJH_01581	FLAKKPJH_01582	COG1484	COG4584	-3	993	Operon	0.97
FLAKKPJH_01583	FLAKKPJH_01584	ROG0160	NA	136	NA	noOperon	0.96
FLAKKPJH_01584	FLAKKPJH_01585	NA	COG0535	55	NA	Operon	0.58
FLAKKPJH_01585	FLAKKPJH_01586	COG0535	COG0822	-3	892	Operon	0.97
FLAKKPJH_01586	FLAKKPJH_01587	COG0822	COG0535	5	892	Operon	0.97
FLAKKPJH_01587	FLAKKPJH_01588	COG0535	NA	-3	NA	Operon	0.95
FLAKKPJH_01588	FLAKKPJH_01589	NA	COG4988	-19	NA	Operon	0.97
FLAKKPJH_01590	FLAKKPJH_01591	COG3436	COG1484	145	576	noOperon	0.67
FLAKKPJH_01591	FLAKKPJH_01592	COG1484	COG4584	56	993	Operon	0.96
FLAKKPJH_01592	FLAKKPJH_01593	COG4584	COG4584	90	NA	Operon	0.95
FLAKKPJH_01594	FLAKKPJH_01595	NA	NA	76	NA	noOperon	0.65
FLAKKPJH_01596	FLAKKPJH_01597	NA	COG1484	188	NA	noOperon	1
FLAKKPJH_01598	FLAKKPJH_01599	COG0544	COG0740	144	955	Operon	0.92
FLAKKPJH_01599	FLAKKPJH_01600	COG0740	COG1219	42	995	Operon	0.96
FLAKKPJH_01600	FLAKKPJH_01601	COG1219	COG0466	480	999	Operon	0.52
FLAKKPJH_01601	FLAKKPJH_01602	COG0466	COG1670	493	309	noOperon	1
FLAKKPJH_01603	FLAKKPJH_01604	COG1505	COG0546	106	NA	noOperon	0.87
FLAKKPJH_01605	FLAKKPJH_01606	ROG1000	COG3874	149	NA	noOperon	0.98
FLAKKPJH_01606	FLAKKPJH_01607	COG3874	ROG0142	461	NA	noOperon	1
FLAKKPJH_01607	FLAKKPJH_01608	ROG0142	COG0502	51	487	Operon	0.82
FLAKKPJH_01608	FLAKKPJH_01609	COG0502	COG1060	-61	999	Operon	0.97
FLAKKPJH_01609	FLAKKPJH_01610	COG1060	COG1160	72	998	Operon	0.96
FLAKKPJH_01610	FLAKKPJH_01611	COG1160	NA	388	NA	noOperon	1
FLAKKPJH_01611	FLAKKPJH_01612	NA	ROG3754	431	NA	noOperon	1
FLAKKPJH_01612	FLAKKPJH_01613	ROG3754	COG1234	56	NA	Operon	0.57
FLAKKPJH_01613	FLAKKPJH_01614	COG1234	COG0624	51	373	Operon	0.62
FLAKKPJH_01614	FLAKKPJH_01615	COG0624	COG4992	783	929	noOperon	0.97
FLAKKPJH_01615	FLAKKPJH_01616	COG4992	COG0328	205	802	Operon	0.52
FLAKKPJH_01616	FLAKKPJH_01617	COG0328	COG1512	324	NA	noOperon	1
FLAKKPJH_01617	FLAKKPJH_01618	COG1512	COG1704	119	844	Operon	0.87
FLAKKPJH_01622	FLAKKPJH_01623	NA	NA	515	NA	noOperon	1
FLAKKPJH_01623	FLAKKPJH_01624	NA	ROG5367	236	NA	noOperon	1
FLAKKPJH_01625	FLAKKPJH_01626	ROG0490	COG0860	36	NA	Operon	0.76
FLAKKPJH_01626	FLAKKPJH_01627	COG0860	COG1982	-3	NA	Operon	0.95
FLAKKPJH_01627	FLAKKPJH_01628	COG1982	COG1240	112	NA	noOperon	0.9
FLAKKPJH_01628	FLAKKPJH_01629	COG1240	COG1239	-3	999	Operon	0.97
FLAKKPJH_01629	FLAKKPJH_01630	COG1239	NA	113	NA	noOperon	0.9
FLAKKPJH_01633	FLAKKPJH_01634	COG2872	COG0534	162	135	noOperon	0.99
FLAKKPJH_01634	FLAKKPJH_01635	COG0534	NA	210	NA	noOperon	1
FLAKKPJH_01635	FLAKKPJH_01636	NA	COG1595	90	NA	noOperon	0.77
FLAKKPJH_01636	FLAKKPJH_01637	COG1595	ROG5173	-6	NA	Operon	0.95
FLAKKPJH_01637	FLAKKPJH_01638	ROG5173	COG1983	-3	NA	Operon	0.95
FLAKKPJH_01638	FLAKKPJH_01639	COG1983	ROG3748	4	NA	Operon	0.93
FLAKKPJH_01639	FLAKKPJH_01640	ROG3748	COG3581	132	NA	noOperon	0.95
FLAKKPJH_01640	FLAKKPJH_01641	COG3581	COG1924	-3	989	Operon	0.97
FLAKKPJH_01641	FLAKKPJH_01642	COG1924	COG0420	105	NA	noOperon	0.87
FLAKKPJH_01642	FLAKKPJH_01643	COG0420	ROG0421	2	NA	Operon	0.93
FLAKKPJH_01645	FLAKKPJH_01646	COG1765	COG5496	38	NA	Operon	0.75
FLAKKPJH_01646	FLAKKPJH_01647	COG5496	COG1327	206	NA	noOperon	1
FLAKKPJH_01647	FLAKKPJH_01648	COG1327	COG0209	55	940	Operon	0.96
FLAKKPJH_01648	FLAKKPJH_01649	COG0209	COG0329	346	255	noOperon	1
FLAKKPJH_01649	FLAKKPJH_01650	COG0329	COG0075	58	762	Operon	0.94
FLAKKPJH_01651	FLAKKPJH_01652	COG1199	ROG1474	274	NA	noOperon	1
FLAKKPJH_01652	FLAKKPJH_01653	ROG1474	ROG1076	54	NA	Operon	0.59
FLAKKPJH_01654	FLAKKPJH_01655	COG1695	COG1132	119	615	Operon	0.61
FLAKKPJH_01655	FLAKKPJH_01656	COG1132	COG1132	0	NA	Operon	0.97
FLAKKPJH_01658	FLAKKPJH_01659	COG0771	COG0177	199	737	noOperon	0.63
FLAKKPJH_01659	FLAKKPJH_01660	COG0177	COG0587	419	781	noOperon	0.98
FLAKKPJH_01660	FLAKKPJH_01661	COG0587	ROG1970	137	NA	noOperon	0.96
FLAKKPJH_01661	FLAKKPJH_01662	ROG1970	COG0205	44	NA	Operon	0.69
FLAKKPJH_01662	FLAKKPJH_01663	COG0205	COG0469	156	985	Operon	0.93
FLAKKPJH_01663	FLAKKPJH_01664	COG0469	COG1883	249	856	Operon	0.51
FLAKKPJH_01664	FLAKKPJH_01665	COG1883	ROG5469	83	NA	noOperon	0.71
FLAKKPJH_01665	FLAKKPJH_01666	ROG5469	COG3030	218	NA	noOperon	1
FLAKKPJH_01667	FLAKKPJH_01668	ROG7225	NA	-39	NA	Operon	0.99
FLAKKPJH_01668	FLAKKPJH_01669	NA	ROG7225	-3	NA	Operon	0.95
FLAKKPJH_01669	FLAKKPJH_01670	ROG7225	NA	971	NA	noOperon	1
FLAKKPJH_01670	FLAKKPJH_01671	NA	COG1414	32	NA	Operon	0.79
FLAKKPJH_01671	FLAKKPJH_01672	COG1414	ROG5367	463	NA	noOperon	1
FLAKKPJH_01674	FLAKKPJH_01675	COG4219	COG3682	5	996	Operon	0.97
FLAKKPJH_01676	FLAKKPJH_01677	NA	COG2939	25	NA	Operon	0.84
FLAKKPJH_01677	FLAKKPJH_01678	COG2939	COG1583	553	NA	noOperon	1
FLAKKPJH_01678	FLAKKPJH_01679	COG1583	ROG1530	73	NA	noOperon	0.61
FLAKKPJH_01679	FLAKKPJH_01680	ROG1530	ROG1530	0	999	Operon	0.97
FLAKKPJH_01680	FLAKKPJH_01681	ROG1530	COG3649	19	NA	Operon	0.87
FLAKKPJH_01681	FLAKKPJH_01682	COG3649	ROG1886	-3	NA	Operon	0.95
FLAKKPJH_01682	FLAKKPJH_01683	ROG1886	COG1203	-49	NA	Operon	0.99
FLAKKPJH_01683	FLAKKPJH_01684	COG1203	COG1468	53	999	Operon	0.96
FLAKKPJH_01684	FLAKKPJH_01685	COG1468	COG1518	133	999	Operon	0.94
FLAKKPJH_01685	FLAKKPJH_01686	COG1518	COG1343	143	999	Operon	0.94
FLAKKPJH_01687	FLAKKPJH_01688	NA	NA	1039	NA	noOperon	1
FLAKKPJH_01689	FLAKKPJH_01690	COG1353	ROG3538	-3	NA	Operon	0.95
FLAKKPJH_01690	FLAKKPJH_01691	ROG3538	COG1367	9	NA	Operon	0.91
FLAKKPJH_01691	FLAKKPJH_01692	COG1367	COG1336	-3	914	Operon	0.97
FLAKKPJH_01692	FLAKKPJH_01693	COG1336	COG3337	3	NA	Operon	0.93
FLAKKPJH_01693	FLAKKPJH_01694	COG3337	COG1604	2	NA	Operon	0.93
FLAKKPJH_01694	FLAKKPJH_01695	COG1604	ROG0830	50	NA	Operon	0.63
FLAKKPJH_01695	FLAKKPJH_01696	ROG0830	COG0534	851	NA	noOperon	1
FLAKKPJH_01697	FLAKKPJH_01698	COG1619	COG1619	219	NA	Operon	0.9
FLAKKPJH_01699	FLAKKPJH_01700	COG0534	NA	998	NA	noOperon	1
FLAKKPJH_01700	FLAKKPJH_01701	NA	COG0745	1321	NA	noOperon	1
FLAKKPJH_01701	FLAKKPJH_01702	COG0745	NA	553	NA	noOperon	1
FLAKKPJH_01702	FLAKKPJH_01703	NA	NA	880	NA	noOperon	1
FLAKKPJH_01704	FLAKKPJH_01705	COG4582	NA	-3	NA	Operon	0.95
FLAKKPJH_01705	FLAKKPJH_01706	NA	COG1961	1076	NA	noOperon	1
FLAKKPJH_01706	FLAKKPJH_01707	COG1961	COG2345	76	NA	noOperon	0.65
FLAKKPJH_01707	FLAKKPJH_01708	COG2345	NA	113	NA	noOperon	0.9
FLAKKPJH_01708	FLAKKPJH_01709	NA	ROG3483	67	NA	noOperon	0.55
FLAKKPJH_01709	FLAKKPJH_01710	ROG3483	ROG3196	22	NA	Operon	0.86
FLAKKPJH_01710	FLAKKPJH_01711	ROG3196	COG1783	-7	NA	Operon	0.95
FLAKKPJH_01711	FLAKKPJH_01712	COG1783	COG3728	6	993	Operon	0.97
FLAKKPJH_01712	FLAKKPJH_01713	COG3728	ROG6736	141	NA	noOperon	0.97
FLAKKPJH_01713	FLAKKPJH_01714	ROG6736	NA	103	NA	noOperon	0.86
FLAKKPJH_01714	FLAKKPJH_01715	NA	NA	164	NA	noOperon	0.99
FLAKKPJH_01715	FLAKKPJH_01716	NA	NA	160	NA	noOperon	0.99
FLAKKPJH_01716	FLAKKPJH_01717	NA	NA	-3	NA	Operon	0.95
FLAKKPJH_01717	FLAKKPJH_01718	NA	NA	-7	NA	Operon	0.95
FLAKKPJH_01718	FLAKKPJH_01719	NA	NA	-19	NA	Operon	0.97
FLAKKPJH_01719	FLAKKPJH_01720	NA	NA	15	NA	Operon	0.89
FLAKKPJH_01721	FLAKKPJH_01722	ROG0070	ROG0270	410	328	noOperon	1
FLAKKPJH_01723	FLAKKPJH_01724	NA	NA	7	NA	Operon	0.97
FLAKKPJH_01724	FLAKKPJH_01725	NA	NA	10	NA	Operon	0.97
FLAKKPJH_01727	FLAKKPJH_01728	COG0525	NA	59	NA	Operon	0.54
FLAKKPJH_01728	FLAKKPJH_01729	NA	COG0285	24	NA	Operon	0.84
FLAKKPJH_01729	FLAKKPJH_01730	COG0285	ROG4681	38	NA	Operon	0.75
FLAKKPJH_01730	FLAKKPJH_01731	ROG4681	ROG2320	16	NA	Operon	0.88
FLAKKPJH_01734	FLAKKPJH_01735	COG1466	COG2720	231	NA	noOperon	1
FLAKKPJH_01735	FLAKKPJH_01736	COG2720	COG2333	73	NA	noOperon	0.61
FLAKKPJH_01736	FLAKKPJH_01737	COG2333	COG0577	335	189	noOperon	1
FLAKKPJH_01737	FLAKKPJH_01738	COG0577	COG1566	43	489	Operon	0.86
FLAKKPJH_01739	FLAKKPJH_01740	COG1393	COG2193	174	580	noOperon	0.82
FLAKKPJH_01741	FLAKKPJH_01742	COG0459	COG0234	88	993	Operon	0.95
FLAKKPJH_01742	FLAKKPJH_01743	COG0234	COG1555	287	452	noOperon	1
FLAKKPJH_01743	FLAKKPJH_01744	COG1555	COG0495	177	351	noOperon	0.99
FLAKKPJH_01744	FLAKKPJH_01745	COG0495	COG2866	1300	355	noOperon	1
FLAKKPJH_01745	FLAKKPJH_01746	COG2866	COG0142	200	217	noOperon	1
FLAKKPJH_01746	FLAKKPJH_01747	COG0142	ROG1361	159	NA	noOperon	0.98
FLAKKPJH_01747	FLAKKPJH_01748	ROG1361	COG1204	436	NA	noOperon	1
FLAKKPJH_01748	FLAKKPJH_01749	COG1204	COG1396	54	NA	Operon	0.59
FLAKKPJH_01749	FLAKKPJH_01750	COG1396	NA	181	NA	noOperon	0.99
FLAKKPJH_01751	FLAKKPJH_01752	ROG7745	NA	161	NA	noOperon	0.99
FLAKKPJH_01752	FLAKKPJH_01753	NA	NA	4370	NA	noOperon	0.93
FLAKKPJH_01753	FLAKKPJH_01754	NA	ROG6988	37	NA	Operon	0.75
FLAKKPJH_01757	FLAKKPJH_01758	ROG2090	COG2856	-22	NA	Operon	0.98
FLAKKPJH_01758	FLAKKPJH_01759	COG2856	COG0735	283	NA	noOperon	1
FLAKKPJH_01759	FLAKKPJH_01760	COG0735	COG0450	773	716	noOperon	1
FLAKKPJH_01761	FLAKKPJH_01762	NA	NA	1017	NA	noOperon	1
FLAKKPJH_01762	FLAKKPJH_01763	NA	NA	329	NA	noOperon	1
