# Supplementary material for: Integrating metagenomic binning with flux balance analysis to unravel syntrophies in anaerobic CO2 methanation
Source: Microbiome. 2022 Aug 3;10:117. doi: 10.1186/s40168-022-01311-1 (PMC9347119; doi:10.1186/s40168-022-01311-1)
Supplement: Supplementary file 9 — Additional file 8: Dataset S7. Operons predicted by Operon Mapper in MAGs. Results are available at 10.6084/m9.figshare.16691878. [file 40168_2022_1311_MOESM8_ESM.zip › ORFs_coordinates_bin_7_unicycler]

2	Prodigal:2.6	CDS	14	586	.	+	0	ID=FLAKKPJH_00001;product=Heat-inducible_transcription_repressor_HrcA
2	Prodigal:2.6	CDS	839	2026	.	+	0	ID=FLAKKPJH_00002;product=Chaperone_protein_DnaJ
2	Prodigal:2.6	CDS	2229	2918	.	+	0	ID=FLAKKPJH_00003;product=Ribosomal_RNA_small_subunit_methyltransferase_E
2	Prodigal:2.6	CDS	3273	3977	.	+	0	ID=FLAKKPJH_00004;product=Uncharacterized_protein_YlxY
2	Prodigal:2.6	CDS	4366	5739	.	+	0	ID=FLAKKPJH_00005;product=Threonylcarbamoyladenosine_tRNA_methylthiotransferase_MtaB
2	Prodigal:2.6	CDS	5772	7073	.	+	0	ID=FLAKKPJH_00006;product=D-alanine--D-alanine_ligase
2	Prodigal:2.6	CDS	7781	7969	.	+	0	ID=FLAKKPJH_00007;product=30S_ribosomal_protein_S21
2	Prodigal:2.6	CDS	8519	8791	.	+	0	ID=FLAKKPJH_00008;product=Uncharacterized_protein_YqfC
2	Prodigal:2.6	CDS	9129	10301	.	+	0	ID=FLAKKPJH_00009;product='hypothetical protein'
2	Prodigal:2.6	CDS	10302	11327	.	+	0	ID=FLAKKPJH_00010;product=PhoH-like_protein
2	Prodigal:2.6	CDS	11281	13485	.	+	0	ID=FLAKKPJH_00011;product=Cyclic-di-AMP_phosphodiesterase_PgpH
2	Prodigal:2.6	CDS	13466	13987	.	+	0	ID=FLAKKPJH_00012;product=Endoribonuclease_YbeY
2	Prodigal:2.6	CDS	13945	14592	.	+	0	ID=FLAKKPJH_00013;product=Probable_diacylglycerol_kinase
2	Prodigal:2.6	CDS	14593	15396	.	+	0	ID=FLAKKPJH_00014;product=DNA_repair_protein_RecO
2	Prodigal:2.6	CDS	15421	15816	.	+	0	ID=FLAKKPJH_00015;product='hypothetical protein'
2	Prodigal:2.6	CDS	15929	16795	.	+	0	ID=FLAKKPJH_00016;product=Glycine--tRNA_ligase_alpha_subunit
2	Prodigal:2.6	CDS	16792	18963	.	+	0	ID=FLAKKPJH_00017;product=Glycine--tRNA_ligase_beta_subunit
2	Prodigal:2.6	CDS	19112	19927	.	+	0	ID=FLAKKPJH_00018;product=Putative_pyruvate_phosphate_dikinase_regulatory_protein
2	Prodigal:2.6	CDS	19929	22580	.	+	0	ID=FLAKKPJH_00019;product=Pyruvate_phosphate_dikinase
2	Prodigal:2.6	CDS	22788	24686	.	+	0	ID=FLAKKPJH_00020;product=DNA_primase
2	Prodigal:2.6	CDS	24683	25927	.	+	0	ID=FLAKKPJH_00021;product=RNA_polymerase_sigma_factor_SigA
2	Prodigal:2.6	CDS	26059	26751	.	+	0	ID=FLAKKPJH_00022;product='hypothetical protein'
2	Prodigal:2.6	CDS	26868	27323	.	+	0	ID=FLAKKPJH_00023;product='hypothetical protein'
2	Prodigal:2.6	CDS	27435	28199	.	+	0	ID=FLAKKPJH_00024;product=Probable_histidinol-phosphatase
2	Prodigal:2.6	CDS	28606	28875	.	+	0	ID=FLAKKPJH_00025;product=Phosphocarrier_protein_HPr
2	Prodigal:2.6	CDS	28895	30625	.	+	0	ID=FLAKKPJH_00026;product=Phosphoenolpyruvate-protein_phosphotransferase
2	Prodigal:2.6	CDS	30722	31729	.	+	0	ID=FLAKKPJH_00027;product=Glyceraldehyde-3-phosphate_dehydrogenase
2	Prodigal:2.6	CDS	31734	32948	.	+	0	ID=FLAKKPJH_00028;product=Phosphoglycerate_kinase
2	Prodigal:2.6	CDS	33018	33800	.	+	0	ID=FLAKKPJH_00029;product=Triosephosphate_isomerase
2	Prodigal:2.6	CDS	33949	35493	.	+	0	ID=FLAKKPJH_00030;product=23-bisphosphoglycerate-independent_phosphoglycerate_mutase_1
2	Prodigal:2.6	CDS	35525	36787	.	+	0	ID=FLAKKPJH_00031;product=Enolase
2	Prodigal:2.6	CDS	36911	37138	.	+	0	ID=FLAKKPJH_00032;product='hypothetical protein'
2	Prodigal:2.6	CDS	37260	39290	.	+	0	ID=FLAKKPJH_00033;product=Putative_K(+)-stimulated_pyrophosphate-energized_sodium_pump
2	Prodigal:2.6	CDS	39370	39969	.	+	0	ID=FLAKKPJH_00034;product=Ribonuclease_Y
2	Prodigal:2.6	CDS	40086	40553	.	+	0	ID=FLAKKPJH_00035;product=SsrA-binding_protein
2	Prodigal:2.6	CDS	40809	40964	.	+	0	ID=FLAKKPJH_00036;product='hypothetical protein'
2	Prodigal:2.6	CDS	40940	41683	.	+	0	ID=FLAKKPJH_00037;product=PTS_system_sorbose-specific_EIIC_component
2	Prodigal:2.6	CDS	41683	42519	.	+	0	ID=FLAKKPJH_00038;product=PTS_system_sorbose-specific_EIID_component
2	Prodigal:2.6	CDS	42694	43542	.	+	0	ID=FLAKKPJH_00039;product=D-tagatose-16-bisphosphate_aldolase_subunit_KbaY
2	Prodigal:2.6	CDS	43562	44626	.	+	0	ID=FLAKKPJH_00040;product=L-galactonate-5-dehydrogenase
2	Prodigal:2.6	CDS	44709	45107	.	+	0	ID=FLAKKPJH_00041;product='hypothetical protein'
2	Prodigal:2.6	CDS	45134	45604	.	+	0	ID=FLAKKPJH_00042;product=PTS_system_sorbose-specific_EIIB_component
2	Prodigal:2.6	CDS	45645	46706	.	+	0	ID=FLAKKPJH_00043;product=L-threonine_3-dehydrogenase
2	Prodigal:2.6	CDS	46750	47598	.	+	0	ID=FLAKKPJH_00044;product=D-tagatose-16-bisphosphate_aldolase_subunit_KbaY
2	Prodigal:2.6	CDS	47750	48913	.	+	0	ID=FLAKKPJH_00045;product=Long-chain-alcohol_dehydrogenase_2
2	Prodigal:2.6	CDS	49155	50003	.	+	0	ID=FLAKKPJH_00046;product=Fructose_permease_IID_component
2	Prodigal:2.6	CDS	50288	51247	.	+	0	ID=FLAKKPJH_00047;product=Sorbitol_operon_regulator
2	Prodigal:2.6	CDS	51888	52337	.	+	0	ID=FLAKKPJH_00049;product=Uncharacterized_HTH-type_transcriptional_regulator_YsmB
2	Prodigal:2.6	CDS	52514	53026	.	+	0	ID=FLAKKPJH_00050;product=UPF0316_protein_Clos_0555
2	Prodigal:2.6	CDS	53275	54036	.	+	0	ID=FLAKKPJH_00051;product=Ribonuclease_PH
2	Prodigal:2.6	CDS	54309	54938	.	+	0	ID=FLAKKPJH_00052;product=Non-canonical_purine_NTP_pyrophosphatase
2	Prodigal:2.6	CDS	55129	55602	.	+	0	ID=FLAKKPJH_00053;product=Putative_metallophosphoesterase_YsnB
2	Aragorn:1.2	tRNA	55987	56063	.	+	.	ID=FLAKKPJH_00054;product='tRNA'
2	Prodigal:2.6	CDS	56572	56811	.	+	0	ID=FLAKKPJH_00055;product='hypothetical protein'
2	Prodigal:2.6	CDS	56847	56984	.	+	0	ID=FLAKKPJH_00056;product='hypothetical protein'
2	Prodigal:2.6	CDS	56981	60994	.	+	0	ID=FLAKKPJH_00057;product=Thermostable_alkaline_protease
2	Prodigal:2.6	CDS	62341	62583	.	+	0	ID=FLAKKPJH_00058;product='hypothetical protein'
2	Prodigal:2.6	CDS	62550	64730	.	+	0	ID=FLAKKPJH_00059;product=Amylopullulanase
2	Prodigal:2.6	CDS	64673	65023	.	+	0	ID=FLAKKPJH_00060;product='hypothetical protein'
2	Prodigal:2.6	CDS	65038	65691	.	+	0	ID=FLAKKPJH_00061;product='hypothetical protein'
2	Prodigal:2.6	CDS	66385	67311	.	+	0	ID=FLAKKPJH_00062;product=Nod_factor_export_ATP-binding_protein_I
2	Prodigal:2.6	CDS	67313	68161	.	+	0	ID=FLAKKPJH_00063;product='hypothetical protein'
2	Prodigal:2.6	CDS	68377	68535	.	+	0	ID=FLAKKPJH_00064;product='hypothetical protein'
2	Prodigal:2.6	CDS	68732	69217	.	-	0	ID=FLAKKPJH_00065;product='hypothetical protein'
2	Prodigal:2.6	CDS	69535	69972	.	-	0	ID=FLAKKPJH_00066;product='hypothetical protein'
2	Prodigal:2.6	CDS	70076	70957	.	-	0	ID=FLAKKPJH_00067;product='hypothetical protein'
2	Prodigal:2.6	CDS	71009	71311	.	-	0	ID=FLAKKPJH_00068;product='hypothetical protein'
2	Prodigal:2.6	CDS	71311	72600	.	-	0	ID=FLAKKPJH_00069;product=Putative_mycofactocin_radical_SAM_maturase_MftC
2	Prodigal:2.6	CDS	72627	73412	.	-	0	ID=FLAKKPJH_00070;product='hypothetical protein'
2	Prodigal:2.6	CDS	73414	74343	.	-	0	ID=FLAKKPJH_00071;product=Nod_factor_export_ATP-binding_protein_I
2	Prodigal:2.6	CDS	74717	74839	.	+	0	ID=FLAKKPJH_00072;product='hypothetical protein'
2	Prodigal:2.6	CDS	75268	75399	.	+	0	ID=FLAKKPJH_00073;product='hypothetical protein'
2	Prodigal:2.6	CDS	75432	76175	.	+	0	ID=FLAKKPJH_00074;product='hypothetical protein'
2	Prodigal:2.6	CDS	76721	77365	.	-	0	ID=FLAKKPJH_00075;product='hypothetical protein'
2	Prodigal:2.6	CDS	77880	78650	.	+	0	ID=FLAKKPJH_00076;product=UPF0271_protein_TTE1608
2	Prodigal:2.6	CDS	78665	79402	.	+	0	ID=FLAKKPJH_00077;product=Kinase_A_inhibitor
2	Prodigal:2.6	CDS	79428	80435	.	+	0	ID=FLAKKPJH_00078;product=KipI_antagonist
2	Prodigal:2.6	CDS	80584	81756	.	+	0	ID=FLAKKPJH_00079;product=NADH-dependent_butanol_dehydrogenase_A
2	Prodigal:2.6	CDS	81996	82256	.	-	0	ID=FLAKKPJH_00080;product='hypothetical protein'
2	Prodigal:2.6	CDS	82270	82986	.	+	0	ID=FLAKKPJH_00081;product=ABC-type_transporter_ATP-binding_protein_EcsA
2	Prodigal:2.6	CDS	82983	84344	.	+	0	ID=FLAKKPJH_00082;product='hypothetical protein'
2	Prodigal:2.6	CDS	84652	86187	.	+	0	ID=FLAKKPJH_00083;product=Putative_dipeptidase_YtjP
2	Prodigal:2.6	CDS	86363	87190	.	+	0	ID=FLAKKPJH_00084;product=Exodeoxyribonuclease
2	Prodigal:2.6	CDS	87459	89090	.	+	0	ID=FLAKKPJH_00085;product=Delta-1-pyrroline-5-carboxylate_dehydrogenase_mitochondrial
2	Prodigal:2.6	CDS	90373	91974	.	+	0	ID=FLAKKPJH_00086;product=Fumarate_reductase_flavoprotein_subunit
2	Prodigal:2.6	CDS	92579	94135	.	+	0	ID=FLAKKPJH_00087;product=N-acyl-D-glutamate_deacylase
2	Prodigal:2.6	CDS	94245	95024	.	+	0	ID=FLAKKPJH_00088;product=Uncharacterized_ABC_transporter_ATP-binding_protein_YfiL
2	Prodigal:2.6	CDS	95024	97066	.	+	0	ID=FLAKKPJH_00089;product='hypothetical protein'
2	Prodigal:2.6	CDS	97217	98011	.	+	0	ID=FLAKKPJH_00090;product='hypothetical protein'
2	Prodigal:2.6	CDS	98165	98485	.	-	0	ID=FLAKKPJH_00091;product=UPF0145_protein_CLL_A2504
2	Prodigal:2.6	CDS	98751	100700	.	-	0	ID=FLAKKPJH_00092;product=Adenine_deaminase
2	Prodigal:2.6	CDS	101074	103215	.	+	0	ID=FLAKKPJH_00093;product='hypothetical protein'
2	Prodigal:2.6	CDS	103514	104374	.	+	0	ID=FLAKKPJH_00094;product=Prostaglandin_F_synthase
2	Prodigal:2.6	CDS	104450	105481	.	-	0	ID=FLAKKPJH_00095;product='hypothetical protein'
2	Prodigal:2.6	CDS	105774	108392	.	+	0	ID=FLAKKPJH_00096;product='hypothetical protein'
2	Prodigal:2.6	CDS	109282	110061	.	+	0	ID=FLAKKPJH_00097;product='hypothetical protein'
2	Prodigal:2.6	CDS	110080	110697	.	+	0	ID=FLAKKPJH_00098;product='hypothetical protein'
2	Prodigal:2.6	CDS	110722	111549	.	+	0	ID=FLAKKPJH_00099;product='hypothetical protein'
2	Prodigal:2.6	CDS	111553	112146	.	+	0	ID=FLAKKPJH_00100;product='hypothetical protein'
2	Prodigal:2.6	CDS	112166	113323	.	+	0	ID=FLAKKPJH_00101;product=Peptidase_M20_domain-containing_protein_2
2	Prodigal:2.6	CDS	113806	115740	.	+	0	ID=FLAKKPJH_00102;product=Proline-responsive_transcriptional_activator_PutR
2	Prodigal:2.6	CDS	115839	116501	.	+	0	ID=FLAKKPJH_00103;product='hypothetical protein'
2	Prodigal:2.6	CDS	116794	117741	.	+	0	ID=FLAKKPJH_00104;product='hypothetical protein'
2	Prodigal:2.6	CDS	118176	118727	.	+	0	ID=FLAKKPJH_00105;product='hypothetical protein'
2	Prodigal:2.6	CDS	119334	119519	.	-	0	ID=FLAKKPJH_00106;product='hypothetical protein'
2	Prodigal:2.6	CDS	119940	120914	.	+	0	ID=FLAKKPJH_00107;product=Uncharacterized_ABC_transporter_ATP-binding_protein_YfiL
2	Prodigal:2.6	CDS	120911	121744	.	+	0	ID=FLAKKPJH_00108;product='hypothetical protein'
2	Prodigal:2.6	CDS	121749	122630	.	+	0	ID=FLAKKPJH_00109;product='hypothetical protein'
2	Prodigal:2.6	CDS	123075	123857	.	+	0	ID=FLAKKPJH_00110;product='hypothetical protein'
2	Prodigal:2.6	CDS	123909	124574	.	+	0	ID=FLAKKPJH_00111;product='hypothetical protein'
2	Prodigal:2.6	CDS	124598	125428	.	+	0	ID=FLAKKPJH_00112;product='hypothetical protein'
2	Prodigal:2.6	CDS	125444	126064	.	+	0	ID=FLAKKPJH_00113;product='hypothetical protein'
2	Prodigal:2.6	CDS	126228	126461	.	-	0	ID=FLAKKPJH_00114;product=Uncharacterized_HTH-type_transcriptional_regulator_AF_1627
2	Prodigal:2.6	CDS	126463	126855	.	-	0	ID=FLAKKPJH_00115;product='hypothetical protein'
2	Prodigal:2.6	CDS	127032	127850	.	+	0	ID=FLAKKPJH_00116;product=Glutamate_racemase
2	Prodigal:2.6	CDS	128236	128862	.	+	0	ID=FLAKKPJH_00117;product='hypothetical protein'
2	Prodigal:2.6	CDS	128955	129815	.	+	0	ID=FLAKKPJH_00118;product=Fluoroquinolones_export_ATP-binding_protein_MT2762
2	Prodigal:2.6	CDS	129812	130531	.	+	0	ID=FLAKKPJH_00119;product='hypothetical protein'
2	Prodigal:2.6	CDS	130538	131329	.	+	0	ID=FLAKKPJH_00120;product='hypothetical protein'
2	Prodigal:2.6	CDS	131623	131829	.	+	0	ID=FLAKKPJH_00121;product='hypothetical protein'
2	Prodigal:2.6	CDS	131823	132596	.	+	0	ID=FLAKKPJH_00122;product='hypothetical protein'
2	Prodigal:2.6	CDS	132850	134709	.	-	0	ID=FLAKKPJH_00123;product=ABC_transporter_B_family_member_27
2	Prodigal:2.6	CDS	134706	135776	.	-	0	ID=FLAKKPJH_00124;product=ATP-binding_cassette_sub-family_B_member_8_mitochondrial
2	Prodigal:2.6	CDS	136329	136472	.	-	0	ID=FLAKKPJH_00125;product='hypothetical protein'
2	Prodigal:2.6	CDS	136718	137515	.	-	0	ID=FLAKKPJH_00126;product='hypothetical protein'
2	Prodigal:2.6	CDS	137931	139724	.	+	0	ID=FLAKKPJH_00127;product='hypothetical protein'
2	Prodigal:2.6	CDS	139997	141001	.	-	0	ID=FLAKKPJH_00128;product=Uncharacterized_epimerase/dehydratase_SSP2164
2	Prodigal:2.6	CDS	141223	141918	.	+	0	ID=FLAKKPJH_00129;product=Phosphoribosylaminoimidazole-succinocarboxamide_synthase
2	Prodigal:2.6	CDS	141999	142595	.	-	0	ID=FLAKKPJH_00130;product='hypothetical protein'
2	Prodigal:2.6	CDS	142592	143476	.	-	0	ID=FLAKKPJH_00131;product='hypothetical protein'
2	Prodigal:2.6	CDS	143490	144113	.	-	0	ID=FLAKKPJH_00132;product='hypothetical protein'
2	Prodigal:2.6	CDS	144137	144901	.	-	0	ID=FLAKKPJH_00133;product='hypothetical protein'
2	Prodigal:2.6	CDS	146032	147435	.	+	0	ID=FLAKKPJH_00134;product=Probable_multidrug_resistance_protein_NorM
2	Prodigal:2.6	CDS	147444	147617	.	+	0	ID=FLAKKPJH_00135;product='hypothetical protein'
2	Prodigal:2.6	CDS	147655	148719	.	-	0	ID=FLAKKPJH_00136;product=Spermidine/putrescine-binding_periplasmic_protein_2
2	Prodigal:2.6	CDS	148673	149545	.	-	0	ID=FLAKKPJH_00137;product=Spermidine/putrescine_transport_system_permease_protein_PotC
2	Prodigal:2.6	CDS	149542	150489	.	-	0	ID=FLAKKPJH_00138;product=Spermidine/putrescine_transport_system_permease_protein_PotB
2	Prodigal:2.6	CDS	150486	151568	.	-	0	ID=FLAKKPJH_00139;product=Spermidine/putrescine_import_ATP-binding_protein_PotA
2	Prodigal:2.6	CDS	152804	153961	.	-	0	ID=FLAKKPJH_00140;product=Imidazolonepropionase
2	Aragorn:1.2	tRNA	154162	154249	.	-	.	ID=FLAKKPJH_00141;product='tRNA'
2	Prodigal:2.6	CDS	154412	155890	.	+	0	ID=FLAKKPJH_00142;product=Coenzyme_PQQ_synthesis_protein_E
2	Prodigal:2.6	CDS	155912	156307	.	-	0	ID=FLAKKPJH_00143;product=Uncharacterized_protein_YsdA
2	Prodigal:2.6	CDS	156298	158166	.	-	0	ID=FLAKKPJH_00144;product='hypothetical protein'
2	Prodigal:2.6	CDS	158645	159025	.	-	0	ID=FLAKKPJH_00145;product=Lactoylglutathione_lyase
2	Prodigal:2.6	CDS	159106	159819	.	-	0	ID=FLAKKPJH_00146;product='hypothetical protein'
2	Prodigal:2.6	CDS	160999	161979	.	+	0	ID=FLAKKPJH_00147;product=Choline_trimethylamine-lyase_activating_enzyme
2	Prodigal:2.6	CDS	162050	164512	.	+	0	ID=FLAKKPJH_00148;product=Formate_acetyltransferase_2
2	Prodigal:2.6	CDS	165075	165407	.	+	0	ID=FLAKKPJH_00149;product='hypothetical protein'
2	Prodigal:2.6	CDS	165413	166543	.	+	0	ID=FLAKKPJH_00150;product=Opine_oxidase_subunit_A
2	Prodigal:2.6	CDS	166540	167208	.	+	0	ID=FLAKKPJH_00151;product='hypothetical protein'
2	Prodigal:2.6	CDS	167195	167554	.	+	0	ID=FLAKKPJH_00152;product=Opine_oxidase_subunit_A
2	Prodigal:2.6	CDS	167551	168699	.	+	0	ID=FLAKKPJH_00153;product=Dimethylglycine_dehydrogenase_mitochondrial
2	Prodigal:2.6	CDS	168832	169941	.	+	0	ID=FLAKKPJH_00154;product=Xaa-Pro_dipeptidase
2	Prodigal:2.6	CDS	170080	170562	.	+	0	ID=FLAKKPJH_00155;product=Ribosome_maturation_factor_RimP
2	Prodigal:2.6	CDS	170665	171618	.	+	0	ID=FLAKKPJH_00156;product=Transcription_termination/antitermination_protein_NusA
2	Prodigal:2.6	CDS	171663	171935	.	+	0	ID=FLAKKPJH_00157;product=Uncharacterized_protein_YlxR
2	Prodigal:2.6	CDS	171954	174038	.	+	0	ID=FLAKKPJH_00158;product=Translation_initiation_factor_IF-2
2	Prodigal:2.6	CDS	174069	174353	.	+	0	ID=FLAKKPJH_00159;product=Uncharacterized_protein_YlxP
2	Prodigal:2.6	CDS	174350	174775	.	+	0	ID=FLAKKPJH_00160;product=Ribosome-binding_factor_A
2	Prodigal:2.6	CDS	174800	175807	.	+	0	ID=FLAKKPJH_00161;product=Bifunctional_oligoribonuclease_and_PAP_phosphatase_NrnA
2	Prodigal:2.6	CDS	175792	176793	.	+	0	ID=FLAKKPJH_00162;product=tRNA_pseudouridine_synthase_B
2	Prodigal:2.6	CDS	176816	177772	.	+	0	ID=FLAKKPJH_00163;product=Riboflavin_biosynthesis_protein_RibF
2	Prodigal:2.6	CDS	177845	178117	.	+	0	ID=FLAKKPJH_00164;product=30S_ribosomal_protein_S15
2	Prodigal:2.6	CDS	178144	180303	.	+	0	ID=FLAKKPJH_00165;product=Polyribonucleotide_nucleotidyltransferase
2	Prodigal:2.6	CDS	180353	181174	.	+	0	ID=FLAKKPJH_00166;product=Probable_endonuclease_4
2	Prodigal:2.6	CDS	181603	181917	.	-	0	ID=FLAKKPJH_00167;product='hypothetical protein'
2	Prodigal:2.6	CDS	182065	182550	.	+	0	ID=FLAKKPJH_00168;product='hypothetical protein'
2	Prodigal:2.6	CDS	182645	184300	.	+	0	ID=FLAKKPJH_00169;product=Ribonuclease_J1
2	Prodigal:2.6	CDS	184327	185523	.	+	0	ID=FLAKKPJH_00170;product=Phosphopentomutase
2	Prodigal:2.6	CDS	185603	186385	.	+	0	ID=FLAKKPJH_00171;product=Uridine_phosphorylase
2	Prodigal:2.6	CDS	186492	190073	.	+	0	ID=FLAKKPJH_00172;product=ATP-dependent_helicase/deoxyribonuclease_subunit_B
2	Prodigal:2.6	CDS	190077	193958	.	+	0	ID=FLAKKPJH_00173;product=ATP-dependent_helicase/nuclease_subunit_A
2	Prodigal:2.6	CDS	194058	195038	.	+	0	ID=FLAKKPJH_00174;product=GTPase_Obg
2	Prodigal:2.6	CDS	195163	196344	.	+	0	ID=FLAKKPJH_00175;product=8-amino-7-oxononanoate_synthase
2	Prodigal:2.6	CDS	196408	197559	.	-	0	ID=FLAKKPJH_00176;product='hypothetical protein'
2	Prodigal:2.6	CDS	197543	199324	.	-	0	ID=FLAKKPJH_00177;product=Iron_hydrogenase_1
2	Prodigal:2.6	CDS	199331	199576	.	-	0	ID=FLAKKPJH_00178;product='hypothetical protein'
2	Prodigal:2.6	CDS	199678	200235	.	-	0	ID=FLAKKPJH_00179;product='hypothetical protein'
2	Prodigal:2.6	CDS	200348	201469	.	-	0	ID=FLAKKPJH_00180;product=Cyclic_di-GMP_phosphodiesterase_response_regulator_RpfG
2	Prodigal:2.6	CDS	201608	203011	.	-	0	ID=FLAKKPJH_00181;product=Uncharacterized_MFS-type_transporter_YhcA
2	Prodigal:2.6	CDS	203247	203744	.	+	0	ID=FLAKKPJH_00182;product=NADH_dehydrogenase
2	Prodigal:2.6	CDS	203924	205678	.	+	0	ID=FLAKKPJH_00183;product=Nucleotide-binding_protein_ExpZ
2	Prodigal:2.6	CDS	205757	206740	.	+	0	ID=FLAKKPJH_00184;product=GMP_synthase_[glutamine-hydrolyzing]
2	Prodigal:2.6	CDS	206755	208095	.	+	0	ID=FLAKKPJH_00185;product=Adenylosuccinate_lyase
2	Prodigal:2.6	CDS	208079	210331	.	+	0	ID=FLAKKPJH_00186;product=Phosphoribosylformylglycinamidine_synthase_subunit_PurL
2	Prodigal:2.6	CDS	210376	211140	.	+	0	ID=FLAKKPJH_00187;product=ABC-type_transporter_ATP-binding_protein_EcsA
2	Prodigal:2.6	CDS	211160	212857	.	+	0	ID=FLAKKPJH_00188;product='hypothetical protein'
2	Prodigal:2.6	CDS	212943	214403	.	-	0	ID=FLAKKPJH_00189;product='hypothetical protein'
2	Prodigal:2.6	CDS	214458	214889	.	-	0	ID=FLAKKPJH_00190;product='hypothetical protein'
2	Prodigal:2.6	CDS	215047	216855	.	+	0	ID=FLAKKPJH_00191;product='hypothetical protein'
2	Prodigal:2.6	CDS	216976	217779	.	+	0	ID=FLAKKPJH_00192;product=D-aminopeptidase
2	Prodigal:2.6	CDS	217865	218884	.	-	0	ID=FLAKKPJH_00193;product=Bifunctional_ligase/repressor_BirA
2	Prodigal:2.6	CDS	218925	220157	.	-	0	ID=FLAKKPJH_00194;product=Anhydro-N-acetylmuramic_acid_kinase
2	Prodigal:2.6	CDS	220175	221806	.	-	0	ID=FLAKKPJH_00195;product=Beta-hexosaminidase
2	Prodigal:2.6	CDS	221823	223907	.	-	0	ID=FLAKKPJH_00196;product=N-acetylmuramic_acid_6-phosphate_etherase
2	Prodigal:2.6	CDS	223920	224858	.	-	0	ID=FLAKKPJH_00197;product=N-acetylmuramic_acid/N-acetylglucosamine_kinase
2	Prodigal:2.6	CDS	224873	226021	.	-	0	ID=FLAKKPJH_00198;product=Uncharacterized_protein_YbbC
2	Prodigal:2.6	CDS	226021	227691	.	-	0	ID=FLAKKPJH_00199;product=Sensor_histidine_kinase_WalK
2	Prodigal:2.6	CDS	227928	228908	.	+	0	ID=FLAKKPJH_00200;product=UDP-glucose_4-epimerase
2	Prodigal:2.6	CDS	229323	230447	.	+	0	ID=FLAKKPJH_00201;product=Aminomethyltransferase
2	Prodigal:2.6	CDS	230444	230833	.	+	0	ID=FLAKKPJH_00202;product=Glycine_cleavage_system_H_protein
2	Prodigal:2.6	CDS	230833	232170	.	+	0	ID=FLAKKPJH_00203;product=Probable_glycine_dehydrogenase_(decarboxylating)_subunit_1
2	Prodigal:2.6	CDS	232167	233630	.	+	0	ID=FLAKKPJH_00204;product=Probable_glycine_dehydrogenase_(decarboxylating)_subunit_2
2	Prodigal:2.6	CDS	233627	234628	.	+	0	ID=FLAKKPJH_00205;product='hypothetical protein'
2	Prodigal:2.6	CDS	234621	235586	.	+	0	ID=FLAKKPJH_00206;product='hypothetical protein'
2	Prodigal:2.6	CDS	235610	236455	.	+	0	ID=FLAKKPJH_00207;product=Octanoyltransferase_LipM
2	Prodigal:2.6	CDS	236483	237871	.	+	0	ID=FLAKKPJH_00208;product=Dihydrolipoyl_dehydrogenase_1_mitochondrial
2	Prodigal:2.6	CDS	237915	239165	.	+	0	ID=FLAKKPJH_00209;product=Serine_hydroxymethyltransferase
2	Prodigal:2.6	CDS	239188	240249	.	+	0	ID=FLAKKPJH_00210;product=Uncharacterized_peptidase_YqhT
2	Prodigal:2.6	CDS	240280	240843	.	+	0	ID=FLAKKPJH_00211;product=Elongation_factor_P
2	Prodigal:2.6	CDS	240869	241303	.	+	0	ID=FLAKKPJH_00212;product='hypothetical protein'
2	Prodigal:2.6	CDS	241442	242377	.	+	0	ID=FLAKKPJH_00213;product=Stage_III_sporulation_protein_AA
2	Prodigal:2.6	CDS	242378	242911	.	+	0	ID=FLAKKPJH_00214;product='hypothetical protein'
2	Prodigal:2.6	CDS	242924	243124	.	+	0	ID=FLAKKPJH_00215;product='hypothetical protein'
2	Prodigal:2.6	CDS	243136	243522	.	+	0	ID=FLAKKPJH_00216;product=Stage_III_sporulation_protein_AD
2	Prodigal:2.6	CDS	243552	244727	.	+	0	ID=FLAKKPJH_00217;product='hypothetical protein'
2	Prodigal:2.6	CDS	244744	245223	.	+	0	ID=FLAKKPJH_00218;product='hypothetical protein'
2	Prodigal:2.6	CDS	245246	245851	.	+	0	ID=FLAKKPJH_00219;product='hypothetical protein'
2	Prodigal:2.6	CDS	245852	246391	.	+	0	ID=FLAKKPJH_00220;product='hypothetical protein'
2	Prodigal:2.6	CDS	246473	246868	.	+	0	ID=FLAKKPJH_00221;product=Uncharacterized_protein_YqhY
2	Prodigal:2.6	CDS	246887	247411	.	+	0	ID=FLAKKPJH_00222;product='hypothetical protein'
2	Prodigal:2.6	CDS	247426	247668	.	+	0	ID=FLAKKPJH_00223;product='hypothetical protein'
2	Prodigal:2.6	CDS	247665	248129	.	+	0	ID=FLAKKPJH_00224;product=N_utilization_substance_protein_B_homolog
2	Prodigal:2.6	CDS	248193	249035	.	+	0	ID=FLAKKPJH_00225;product=Sulfide_dehydrogenase_subunit_beta
2	Prodigal:2.6	CDS	249035	250435	.	+	0	ID=FLAKKPJH_00226;product=Sulfide_dehydrogenase_subunit_alpha
2	Prodigal:2.6	CDS	250534	251823	.	+	0	ID=FLAKKPJH_00227;product=Exodeoxyribonuclease_7_large_subunit
2	Prodigal:2.6	CDS	251820	252119	.	+	0	ID=FLAKKPJH_00228;product=Exodeoxyribonuclease_7_small_subunit
2	Prodigal:2.6	CDS	252088	253059	.	+	0	ID=FLAKKPJH_00229;product=Heterodimeric_geranylgeranyl_pyrophosphate_synthase_large_subunit_1_chloroplastic
2	Prodigal:2.6	CDS	253082	253561	.	+	0	ID=FLAKKPJH_00230;product=Ribosomal_RNA_large_subunit_methyltransferase_H
2	Prodigal:2.6	CDS	254222	254779	.	+	0	ID=FLAKKPJH_00231;product='hypothetical protein'
2	Prodigal:2.6	CDS	254795	256657	.	+	0	ID=FLAKKPJH_00232;product=1-deoxy-D-xylulose-5-phosphate_synthase
2	Prodigal:2.6	CDS	256671	257570	.	+	0	ID=FLAKKPJH_00233;product=NAD_kinase
2	Prodigal:2.6	CDS	257591	258046	.	+	0	ID=FLAKKPJH_00234;product=Arginine_repressor
2	Prodigal:2.6	CDS	258050	259783	.	+	0	ID=FLAKKPJH_00235;product=DNA_repair_protein_RecN
2	Prodigal:2.6	CDS	259908	261191	.	+	0	ID=FLAKKPJH_00236;product=SpoIVB_peptidase
2	Prodigal:2.6	CDS	261320	262081	.	+	0	ID=FLAKKPJH_00237;product=Stage_0_sporulation_protein_A_homolog
2	Prodigal:2.6	CDS	262133	263887	.	+	0	ID=FLAKKPJH_00238;product=Putative_sigma_L-dependent_transcriptional_regulator_YqiR
2	Prodigal:2.6	CDS	264170	265231	.	+	0	ID=FLAKKPJH_00239;product=Leucine_dehydrogenase
2	Prodigal:2.6	CDS	265247	265459	.	+	0	ID=FLAKKPJH_00240;product='hypothetical protein'
2	Prodigal:2.6	CDS	265479	266591	.	+	0	ID=FLAKKPJH_00241;product=Ketoisovalerate_oxidoreductase_subunit_VorB
2	Prodigal:2.6	CDS	266588	267331	.	+	0	ID=FLAKKPJH_00242;product=Ketoisovalerate_oxidoreductase_subunit_VorA
2	Prodigal:2.6	CDS	267334	267879	.	+	0	ID=FLAKKPJH_00243;product=Ketoisovalerate_oxidoreductase_subunit_VorA
2	Prodigal:2.6	CDS	267919	268698	.	+	0	ID=FLAKKPJH_00244;product='hypothetical protein'
2	Prodigal:2.6	CDS	268781	269377	.	+	0	ID=FLAKKPJH_00245;product='hypothetical protein'
2	Prodigal:2.6	CDS	269522	270415	.	+	0	ID=FLAKKPJH_00246;product=Tyrosine_recombinase_XerD
2	Prodigal:2.6	CDS	270486	271718	.	+	0	ID=FLAKKPJH_00247;product=D-alanyl-D-alanine_carboxypeptidase_DacF
2	Prodigal:2.6	CDS	271784	272164	.	+	0	ID=FLAKKPJH_00248;product=Anti-sigma-B_factor_antagonist
2	Prodigal:2.6	CDS	272157	272564	.	+	0	ID=FLAKKPJH_00249;product=Anti-sigma_F_factor
2	Prodigal:2.6	CDS	272561	273274	.	+	0	ID=FLAKKPJH_00250;product=RNA_polymerase_sigma-G_factor
2	Prodigal:2.6	CDS	273351	273557	.	+	0	ID=FLAKKPJH_00251;product='hypothetical protein'
2	Prodigal:2.6	CDS	273554	274003	.	+	0	ID=FLAKKPJH_00252;product=Stage_V_sporulation_protein_AC
2	Prodigal:2.6	CDS	274029	275045	.	+	0	ID=FLAKKPJH_00253;product=Stage_V_sporulation_protein_AD
2	Prodigal:2.6	CDS	275156	275506	.	+	0	ID=FLAKKPJH_00254;product=Stage_V_sporulation_protein_AC
2	Prodigal:2.6	CDS	275819	276466	.	+	0	ID=FLAKKPJH_00255;product=Putative_zinc_metalloprotease_YwhC
2	Prodigal:2.6	CDS	276481	277155	.	+	0	ID=FLAKKPJH_00256;product='hypothetical protein'
2	Prodigal:2.6	CDS	277152	277682	.	+	0	ID=FLAKKPJH_00257;product=Segregation_and_condensation_protein_B
2	Prodigal:2.6	CDS	277855	278571	.	+	0	ID=FLAKKPJH_00258;product='hypothetical protein'
2	Prodigal:2.6	CDS	278645	279100	.	+	0	ID=FLAKKPJH_00259;product=Uncharacterized_spore_protein_YtfJ
2	Prodigal:2.6	CDS	279227	280186	.	+	0	ID=FLAKKPJH_00260;product=Non-homologous_end_joining_protein_Ku
2	Prodigal:2.6	CDS	280208	281200	.	+	0	ID=FLAKKPJH_00261;product=Multifunctional_non-homologous_end_joining_protein_LigD
2	Prodigal:2.6	CDS	281369	283417	.	+	0	ID=FLAKKPJH_00262;product=Putative_sigma_L-dependent_transcriptional_regulator_YqiR
2	Prodigal:2.6	CDS	283428	284291	.	-	0	ID=FLAKKPJH_00263;product=23-dimethylmalate_lyase
2	Prodigal:2.6	CDS	284741	285607	.	+	0	ID=FLAKKPJH_00264;product=23-dimethylmalate_lyase
2	Prodigal:2.6	CDS	285662	286930	.	+	0	ID=FLAKKPJH_00265;product=3-isopropylmalate_dehydratase_large_subunit
2	Prodigal:2.6	CDS	286934	287437	.	+	0	ID=FLAKKPJH_00266;product=3-isopropylmalate_dehydratase_small_subunit_1
2	Prodigal:2.6	CDS	287461	287676	.	+	0	ID=FLAKKPJH_00267;product='hypothetical protein'
2	Prodigal:2.6	CDS	287652	288704	.	+	0	ID=FLAKKPJH_00268;product=Sodium/proline_symporter
2	Prodigal:2.6	CDS	289020	289955	.	+	0	ID=FLAKKPJH_00269;product=Multifunctional_non-homologous_end_joining_protein_LigD
2	Prodigal:2.6	CDS	289975	290304	.	+	0	ID=FLAKKPJH_00270;product='hypothetical protein'
2	Prodigal:2.6	CDS	290453	291034	.	+	0	ID=FLAKKPJH_00271;product='hypothetical protein'
2	Prodigal:2.6	CDS	291174	291710	.	+	0	ID=FLAKKPJH_00272;product=Spore_maturation_protein_B
2	Prodigal:2.6	CDS	291698	292573	.	-	0	ID=FLAKKPJH_00273;product=Uncharacterized_metallophosphoesterase_aq_1054
2	Prodigal:2.6	CDS	292774	293445	.	+	0	ID=FLAKKPJH_00274;product=Probable_transcriptional_regulator_flp
2	Prodigal:2.6	CDS	293573	293803	.	+	0	ID=FLAKKPJH_00275;product='hypothetical protein'
2	Prodigal:2.6	CDS	293921	296053	.	+	0	ID=FLAKKPJH_00276;product=Probable_cadmium-transporting_ATPase
2	Prodigal:2.6	CDS	296194	296655	.	+	0	ID=FLAKKPJH_00277;product=Protein_TCP17
2	Prodigal:2.6	CDS	296707	297468	.	+	0	ID=FLAKKPJH_00278;product='hypothetical protein'
2	Prodigal:2.6	CDS	297458	297706	.	+	0	ID=FLAKKPJH_00279;product='hypothetical protein'
2	Prodigal:2.6	CDS	297690	299531	.	+	0	ID=FLAKKPJH_00280;product=L-beta-lysine_56-aminomutase_beta_subunit
2	Prodigal:2.6	CDS	299652	300674	.	+	0	ID=FLAKKPJH_00281;product='hypothetical protein'
2	Prodigal:2.6	CDS	300702	301445	.	+	0	ID=FLAKKPJH_00282;product=Uncharacterized_RNA_pseudouridine_synthase_aq_1464
2	Prodigal:2.6	CDS	301464	302510	.	+	0	ID=FLAKKPJH_00283;product=Putative_nicotinate_phosphoribosyltransferase
2	Prodigal:2.6	CDS	302578	302844	.	-	0	ID=FLAKKPJH_00284;product='hypothetical protein'
2	Prodigal:2.6	CDS	303541	304476	.	+	0	ID=FLAKKPJH_00285;product=Vitamin_B12-binding_protein
2	Prodigal:2.6	CDS	304684	305718	.	+	0	ID=FLAKKPJH_00286;product=Cobalamin_import_system_permease_protein_BtuC
2	Prodigal:2.6	CDS	305720	306520	.	+	0	ID=FLAKKPJH_00287;product=Ferric_enterobactin_transport_ATP-binding_protein_FepC
2	Prodigal:2.6	CDS	306622	307245	.	+	0	ID=FLAKKPJH_00288;product='hypothetical protein'
2	Prodigal:2.6	CDS	307270	308016	.	+	0	ID=FLAKKPJH_00289;product=Cytidylate_kinase
2	Prodigal:2.6	CDS	308001	308600	.	+	0	ID=FLAKKPJH_00290;product=1-acyl-sn-glycerol-3-phosphate_acyltransferase
2	Prodigal:2.6	CDS	308597	311119	.	+	0	ID=FLAKKPJH_00291;product=4-hydroxy-3-methylbut-2-enyl_diphosphate_reductase
2	Prodigal:2.6	CDS	311380	312021	.	+	0	ID=FLAKKPJH_00292;product='hypothetical protein'
2	Prodigal:2.6	CDS	312011	313156	.	+	0	ID=FLAKKPJH_00293;product=Stage_II_sporulation_protein_P
2	Prodigal:2.6	CDS	313184	314056	.	+	0	ID=FLAKKPJH_00294;product=Uncharacterized_protein_YphB
2	Prodigal:2.6	CDS	314070	314270	.	+	0	ID=FLAKKPJH_00295;product='hypothetical protein'
2	Prodigal:2.6	CDS	314270	315034	.	+	0	ID=FLAKKPJH_00296;product='hypothetical protein'
2	Prodigal:2.6	CDS	314994	316409	.	+	0	ID=FLAKKPJH_00297;product='hypothetical protein'
2	Prodigal:2.6	CDS	316394	317824	.	+	0	ID=FLAKKPJH_00298;product=GTPase_Der
2	Prodigal:2.6	CDS	317821	318435	.	+	0	ID=FLAKKPJH_00299;product=Glycerol-3-phosphate_acyltransferase
2	Prodigal:2.6	CDS	318432	319469	.	+	0	ID=FLAKKPJH_00300;product=Glycerol-3-phosphate_dehydrogenase_[NAD(P)+]
2	Prodigal:2.6	CDS	319630	321108	.	+	0	ID=FLAKKPJH_00301;product=Stage_IV_sporulation_protein_A
2	Prodigal:2.6	CDS	321401	322579	.	+	0	ID=FLAKKPJH_00302;product=Cystathionine_beta-lyase_PatB
2	Prodigal:2.6	CDS	322705	324627	.	-	0	ID=FLAKKPJH_00303;product='hypothetical protein'
2	Prodigal:2.6	CDS	324793	325185	.	-	0	ID=FLAKKPJH_00304;product='hypothetical protein'
2	Prodigal:2.6	CDS	325604	326341	.	-	0	ID=FLAKKPJH_00305;product=NAD-dependent_protein_deacetylase_2
2	Prodigal:2.6	CDS	326692	327402	.	+	0	ID=FLAKKPJH_00306;product='hypothetical protein'
2	Prodigal:2.6	CDS	327399	328388	.	+	0	ID=FLAKKPJH_00307;product=Putative_dihydroflavonol_4-reductase
2	Prodigal:2.6	CDS	328554	329762	.	+	0	ID=FLAKKPJH_00308;product='hypothetical protein'
2	Prodigal:2.6	CDS	329951	330667	.	+	0	ID=FLAKKPJH_00309;product=Chromate_reductase
2	Prodigal:2.6	CDS	331926	333104	.	+	0	ID=FLAKKPJH_00310;product='hypothetical protein'
2	Prodigal:2.6	CDS	333279	334343	.	+	0	ID=FLAKKPJH_00311;product=Uncharacterized_protein_y4sG
2	Prodigal:2.6	CDS	334441	337080	.	-	0	ID=FLAKKPJH_00312;product='hypothetical protein'
2	Prodigal:2.6	CDS	337077	337571	.	-	0	ID=FLAKKPJH_00313;product=Lipoprotein-releasing_system_ATP-binding_protein_LolD
2	Prodigal:2.6	CDS	337561	338223	.	-	0	ID=FLAKKPJH_00314;product=Sensor_histidine_kinase_MtrB
2	Prodigal:2.6	CDS	338225	338911	.	-	0	ID=FLAKKPJH_00315;product=Sensory_transduction_protein_regX3
2	Prodigal:2.6	CDS	339200	339586	.	+	0	ID=FLAKKPJH_00316;product=Desulfoferrodoxin_homolog
2	Prodigal:2.6	CDS	339867	341147	.	+	0	ID=FLAKKPJH_00317;product=Probable_sulfoacetate_transporter_SauU
2	Prodigal:2.6	CDS	341292	342854	.	+	0	ID=FLAKKPJH_00318;product=Putative_amidase_C869.01
2	Prodigal:2.6	CDS	342908	343198	.	-	0	ID=FLAKKPJH_00319;product='hypothetical protein'
2	Prodigal:2.6	CDS	343685	344872	.	+	0	ID=FLAKKPJH_00320;product=Uncharacterized_protein_YgeY
2	Prodigal:2.6	CDS	344954	346219	.	+	0	ID=FLAKKPJH_00321;product=Uncharacterized_protein_YJL213W
2	Prodigal:2.6	CDS	346185	346436	.	+	0	ID=FLAKKPJH_00322;product='hypothetical protein'
2	Aragorn:1.2	tRNA	346533	346609	.	-	.	ID=FLAKKPJH_00323;product='tRNA'
2	Prodigal:2.6	CDS	347702	348487	.	+	0	ID=FLAKKPJH_00324;product='hypothetical protein'
2	Prodigal:2.6	CDS	348503	349117	.	+	0	ID=FLAKKPJH_00325;product='hypothetical protein'
2	Prodigal:2.6	CDS	349135	349980	.	+	0	ID=FLAKKPJH_00326;product='hypothetical protein'
2	Prodigal:2.6	CDS	349977	350576	.	+	0	ID=FLAKKPJH_00327;product='hypothetical protein'
2	Prodigal:2.6	CDS	350614	352203	.	+	0	ID=FLAKKPJH_00328;product=N-acyl-D-glutamate_deacylase
2	Prodigal:2.6	CDS	352481	353722	.	-	0	ID=FLAKKPJH_00329;product=Gamma-glutamyl_phosphate_reductase
2	Prodigal:2.6	CDS	353741	355432	.	-	0	ID=FLAKKPJH_00330;product=Glutamate_5-kinase
2	Prodigal:2.6	CDS	355956	356753	.	+	0	ID=FLAKKPJH_00331;product='hypothetical protein'
2	Prodigal:2.6	CDS	356823	357458	.	+	0	ID=FLAKKPJH_00332;product='hypothetical protein'
2	Prodigal:2.6	CDS	357492	358319	.	+	0	ID=FLAKKPJH_00333;product='hypothetical protein'
2	Prodigal:2.6	CDS	358363	358983	.	+	0	ID=FLAKKPJH_00334;product='hypothetical protein'
2	Prodigal:2.6	CDS	359161	359268	.	+	0	ID=FLAKKPJH_00335;product='hypothetical protein'
2	Prodigal:2.6	CDS	359322	360632	.	+	0	ID=FLAKKPJH_00336;product=UPF0053_protein_YhdP
2	Prodigal:2.6	CDS	360629	361714	.	+	0	ID=FLAKKPJH_00337;product=DUF21_domain-containing_protein_At1g55930_chloroplastic
2	Prodigal:2.6	CDS	361760	361963	.	+	0	ID=FLAKKPJH_00338;product='hypothetical protein'
2	Prodigal:2.6	CDS	362088	363938	.	+	0	ID=FLAKKPJH_00339;product=NADPH-Fe(3+)_oxidoreductase_subunit_beta
2	Prodigal:2.6	CDS	363920	365710	.	+	0	ID=FLAKKPJH_00340;product=NADP-reducing_hydrogenase_subunit_HndC
2	Prodigal:2.6	CDS	365913	366941	.	+	0	ID=FLAKKPJH_00341;product=Ribosome-binding_ATPase_YchF
2	Prodigal:2.6	CDS	367026	367832	.	+	0	ID=FLAKKPJH_00342;product=Putative_metallo-hydrolase_YycJ
2	Prodigal:2.6	CDS	367869	369341	.	-	0	ID=FLAKKPJH_00343;product='hypothetical protein'
2	Prodigal:2.6	CDS	369343	371154	.	-	0	ID=FLAKKPJH_00344;product=Protein_MutL
2	Prodigal:2.6	CDS	371171	372382	.	-	0	ID=FLAKKPJH_00345;product='hypothetical protein'
2	Prodigal:2.6	CDS	372366	373076	.	-	0	ID=FLAKKPJH_00346;product=Uncharacterized_ABC_transporter_ATP-binding_protein_TM_0352
2	Prodigal:2.6	CDS	373069	374520	.	-	0	ID=FLAKKPJH_00347;product='hypothetical protein'
2	Prodigal:2.6	CDS	374777	375148	.	+	0	ID=FLAKKPJH_00348;product=S-adenosylmethionine_decarboxylase_proenzyme
2	Prodigal:2.6	CDS	375401	375856	.	+	0	ID=FLAKKPJH_00349;product=Nucleoside_diphosphate_kinase
2	Prodigal:2.6	CDS	375946	376737	.	+	0	ID=FLAKKPJH_00350;product=UPF0759_protein_YunF
2	Prodigal:2.6	CDS	376787	378076	.	-	0	ID=FLAKKPJH_00351;product='hypothetical protein'
2	Prodigal:2.6	CDS	378276	380777	.	+	0	ID=FLAKKPJH_00352;product=DNA_polymerase_III_PolC-type
2	Prodigal:2.6	CDS	380812	381237	.	+	0	ID=FLAKKPJH_00353;product='hypothetical protein'
2	Prodigal:2.6	CDS	381291	382493	.	+	0	ID=FLAKKPJH_00354;product=Peptidoglycan-N-acetylmuramic_acid_deacetylase_PdaC
2	Prodigal:2.6	CDS	382468	383013	.	-	0	ID=FLAKKPJH_00355;product='hypothetical protein'
2	Prodigal:2.6	CDS	383139	383435	.	+	0	ID=FLAKKPJH_00356;product='hypothetical protein'
2	Prodigal:2.6	CDS	383490	383699	.	+	0	ID=FLAKKPJH_00357;product='hypothetical protein'
2	Prodigal:2.6	CDS	383800	384237	.	+	0	ID=FLAKKPJH_00358;product='hypothetical protein'
2	Prodigal:2.6	CDS	384425	385279	.	+	0	ID=FLAKKPJH_00359;product=Bifunctional_protein_FolD
2	Prodigal:2.6	CDS	385305	385937	.	+	0	ID=FLAKKPJH_00360;product=Methenyltetrahydrofolate_cyclohydrolase
2	Prodigal:2.6	CDS	385912	386376	.	-	0	ID=FLAKKPJH_00361;product='hypothetical protein'
2	Prodigal:2.6	CDS	386467	386937	.	-	0	ID=FLAKKPJH_00362;product='hypothetical protein'
2	Prodigal:2.6	CDS	387114	388031	.	+	0	ID=FLAKKPJH_00363;product=Ribokinase
2	Prodigal:2.6	CDS	388184	389104	.	+	0	ID=FLAKKPJH_00364;product=Uncharacterized_protein_C1683.06c
2	Prodigal:2.6	CDS	389131	390252	.	+	0	ID=FLAKKPJH_00365;product=Basic_membrane_protein_A
2	Prodigal:2.6	CDS	390321	391913	.	+	0	ID=FLAKKPJH_00366;product=Uncharacterized_ABC_transporter_ATP-binding_protein_YufO
2	Prodigal:2.6	CDS	391910	392968	.	+	0	ID=FLAKKPJH_00367;product=Uncharacterized_ABC_transporter_permease_protein_YufP
2	Prodigal:2.6	CDS	392952	393875	.	+	0	ID=FLAKKPJH_00368;product=Uncharacterized_ABC_transporter_permease_protein_YufQ
2	Prodigal:2.6	CDS	393868	394812	.	+	0	ID=FLAKKPJH_00369;product=Pyrimidine-specific_ribonucleoside_hydrolase_RihA
2	Prodigal:2.6	CDS	394974	396167	.	+	0	ID=FLAKKPJH_00370;product=L-methionine_gamma-lyase
2	Prodigal:2.6	CDS	396424	397653	.	-	0	ID=FLAKKPJH_00371;product=L-lactate_dehydrogenase
2	Prodigal:2.6	CDS	398822	401089	.	-	0	ID=FLAKKPJH_00372;product='hypothetical protein'
2	Prodigal:2.6	CDS	401279	402418	.	-	0	ID=FLAKKPJH_00373;product='hypothetical protein'
2	Prodigal:2.6	CDS	402760	403797	.	+	0	ID=FLAKKPJH_00374;product='hypothetical protein'
2	Prodigal:2.6	CDS	404069	405721	.	+	0	ID=FLAKKPJH_00375;product=Urocanate_hydratase
2	Prodigal:2.6	CDS	405757	407277	.	+	0	ID=FLAKKPJH_00376;product=Histidine_ammonia-lyase
2	Prodigal:2.6	CDS	407296	408186	.	+	0	ID=FLAKKPJH_00377;product=Glutamate_formimidoyltransferase
2	Prodigal:2.6	CDS	408253	408879	.	+	0	ID=FLAKKPJH_00378;product='hypothetical protein'
2	Prodigal:2.6	CDS	408936	409994	.	-	0	ID=FLAKKPJH_00379;product=Uncharacterized_membrane_protein_YkvI
2	Prodigal:2.6	CDS	410168	410830	.	-	0	ID=FLAKKPJH_00380;product='hypothetical protein'
2	Prodigal:2.6	CDS	410873	411688	.	-	0	ID=FLAKKPJH_00381;product='hypothetical protein'
2	Prodigal:2.6	CDS	411851	412969	.	+	0	ID=FLAKKPJH_00382;product='hypothetical protein'
2	Prodigal:2.6	CDS	412947	413735	.	+	0	ID=FLAKKPJH_00383;product=Transcriptional_regulatory_protein_DegU
2	Prodigal:2.6	CDS	413728	415374	.	+	0	ID=FLAKKPJH_00384;product=Oxygen_sensor_histidine_kinase_NreB
2	Prodigal:2.6	CDS	415473	416102	.	+	0	ID=FLAKKPJH_00385;product=ECF_RNA_polymerase_sigma_factor_SigW
2	Prodigal:2.6	CDS	416353	417642	.	+	0	ID=FLAKKPJH_00386;product='hypothetical protein'
2	Prodigal:2.6	CDS	417752	417991	.	+	0	ID=FLAKKPJH_00387;product='hypothetical protein'
2	Prodigal:2.6	CDS	417995	421153	.	+	0	ID=FLAKKPJH_00388;product=Error-prone_DNA_polymerase
2	Prodigal:2.6	CDS	421231	421788	.	-	0	ID=FLAKKPJH_00389;product=Putative_rRNA_methyltransferase_YlbH
2	Prodigal:2.6	CDS	422068	423093	.	+	0	ID=FLAKKPJH_00390;product=Selenide_water_dikinase
2	Prodigal:2.6	CDS	423158	423997	.	+	0	ID=FLAKKPJH_00391;product='hypothetical protein'
2	Prodigal:2.6	CDS	423994	424434	.	+	0	ID=FLAKKPJH_00392;product='hypothetical protein'
2	Prodigal:2.6	CDS	424434	424661	.	+	0	ID=FLAKKPJH_00393;product='hypothetical protein'
2	Prodigal:2.6	CDS	424658	424825	.	+	0	ID=FLAKKPJH_00394;product='hypothetical protein'
2	Prodigal:2.6	CDS	424837	426534	.	+	0	ID=FLAKKPJH_00395;product=ATP-dependent_zinc_metalloprotease_FtsH_1
2	Prodigal:2.6	CDS	426582	426806	.	+	0	ID=FLAKKPJH_00396;product=NifU-like_protein_2_chloroplastic
2	Prodigal:2.6	CDS	426781	427587	.	-	0	ID=FLAKKPJH_00397;product='hypothetical protein'
2	Prodigal:2.6	CDS	427746	429338	.	+	0	ID=FLAKKPJH_00398;product='hypothetical protein'
2	Prodigal:2.6	CDS	429543	430379	.	+	0	ID=FLAKKPJH_00399;product=Uncharacterized_protein_YkwD
2	Prodigal:2.6	CDS	430674	431051	.	-	0	ID=FLAKKPJH_00400;product='hypothetical protein'
2	Prodigal:2.6	CDS	431280	431657	.	+	0	ID=FLAKKPJH_00401;product='hypothetical protein'
2	Prodigal:2.6	CDS	431654	432424	.	+	0	ID=FLAKKPJH_00402;product=High-affinity_branched-chain_amino_acid_transport_ATP-binding_protein_BraF
2	Prodigal:2.6	CDS	432417	433121	.	+	0	ID=FLAKKPJH_00403;product=High-affinity_branched-chain_amino_acid_transport_ATP-binding_protein_LivF
2	Prodigal:2.6	CDS	433256	435040	.	-	0	ID=FLAKKPJH_00404;product=PGA_biosynthesis_protein_CapA
2	Prodigal:2.6	CDS	435186	435743	.	-	0	ID=FLAKKPJH_00405;product=N-acetylmuramoyl-L-alanine_amidase_sle1
2	Aragorn:1.2	tRNA	435966	436040	.	+	.	ID=FLAKKPJH_00406;product='tRNA'
2	Aragorn:1.2	tRNA	436050	436127	.	+	.	ID=FLAKKPJH_00407;product='tRNA'
2	Aragorn:1.2	tRNA	436149	436224	.	+	.	ID=FLAKKPJH_00408;product='tRNA'
2	Aragorn:1.2	tRNA	436232	436306	.	+	.	ID=FLAKKPJH_00409;product='tRNA'
2	Aragorn:1.2	tRNA	436333	436406	.	+	.	ID=FLAKKPJH_00410;product='tRNA'
2	Aragorn:1.2	tRNA	436414	436490	.	+	.	ID=FLAKKPJH_00411;product='tRNA'
2	Prodigal:2.6	CDS	436710	437558	.	+	0	ID=FLAKKPJH_00412;product='hypothetical protein'
2	Prodigal:2.6	CDS	437669	438847	.	+	0	ID=FLAKKPJH_00413;product=Imidazolonepropionase
2	Prodigal:2.6	CDS	439535	439798	.	+	0	ID=FLAKKPJH_00414;product='hypothetical protein'
2	Prodigal:2.6	CDS	439943	440899	.	-	0	ID=FLAKKPJH_00415;product=Hydroxyacylglutathione_hydrolase
2	Prodigal:2.6	CDS	441104	442726	.	+	0	ID=FLAKKPJH_00416;product=Gamma-glutamyltranspeptidase
2	Prodigal:2.6	CDS	443184	443960	.	+	0	ID=FLAKKPJH_00417;product='hypothetical protein'
2	Prodigal:2.6	CDS	443990	444622	.	+	0	ID=FLAKKPJH_00418;product='hypothetical protein'
2	Prodigal:2.6	CDS	444637	445497	.	+	0	ID=FLAKKPJH_00419;product='hypothetical protein'
2	Prodigal:2.6	CDS	445494	446090	.	+	0	ID=FLAKKPJH_00420;product='hypothetical protein'
2	Prodigal:2.6	CDS	446162	447385	.	+	0	ID=FLAKKPJH_00421;product=Peptidase_M20_domain-containing_protein_2
2	Prodigal:2.6	CDS	447497	448489	.	-	0	ID=FLAKKPJH_00422;product='hypothetical protein'
2	Prodigal:2.6	CDS	448704	449219	.	+	0	ID=FLAKKPJH_00423;product='hypothetical protein'
2	Prodigal:2.6	CDS	449312	449971	.	+	0	ID=FLAKKPJH_00424;product=Probable_L-serine_dehydratase_beta_chain
2	Prodigal:2.6	CDS	449986	450861	.	+	0	ID=FLAKKPJH_00425;product=L-serine_dehydratase_alpha_chain
2	Prodigal:2.6	CDS	451018	452286	.	-	0	ID=FLAKKPJH_00426;product=Serine--tRNA_ligase
2	Prodigal:2.6	CDS	452786	454198	.	+	0	ID=FLAKKPJH_00427;product=Cell_surface_glycoprotein_1
2	Prodigal:2.6	CDS	454456	455058	.	+	0	ID=FLAKKPJH_00428;product=Riboflavin_transporter_RibU
2	Prodigal:2.6	CDS	455155	456198	.	+	0	ID=FLAKKPJH_00429;product=Methylthioribose-1-phosphate_isomerase
2	Prodigal:2.6	CDS	456277	456801	.	-	0	ID=FLAKKPJH_00430;product='hypothetical protein'
2	Prodigal:2.6	CDS	457078	458334	.	+	0	ID=FLAKKPJH_00431;product='hypothetical protein'
2	Prodigal:2.6	CDS	458415	459629	.	+	0	ID=FLAKKPJH_00432;product=N-acetylglucosamine-6-phosphate_deacetylase
2	Prodigal:2.6	CDS	459604	460161	.	+	0	ID=FLAKKPJH_00433;product='hypothetical protein'
2	Prodigal:2.6	CDS	460251	461192	.	-	0	ID=FLAKKPJH_00434;product=Oligopeptide_transport_ATP-binding_protein_AmiF
2	Prodigal:2.6	CDS	461189	462229	.	-	0	ID=FLAKKPJH_00435;product=Oligopeptide_transport_ATP-binding_protein_AmiE
2	Prodigal:2.6	CDS	462242	463207	.	-	0	ID=FLAKKPJH_00436;product=Oligopeptide_transport_system_permease_protein_AmiD
2	Prodigal:2.6	CDS	463208	464167	.	-	0	ID=FLAKKPJH_00437;product=Oligopeptide_transport_system_permease_protein_OppB
2	Prodigal:2.6	CDS	464351	466225	.	-	0	ID=FLAKKPJH_00438;product=Oligopeptide-binding_protein_SarA
2	Prodigal:2.6	CDS	466705	467682	.	+	0	ID=FLAKKPJH_00439;product=Fructose-16-bisphosphatase_class_2
2	Prodigal:2.6	CDS	467866	469257	.	-	0	ID=FLAKKPJH_00440;product=Uncharacterized_sodium-dependent_transporter_YhdH
2	Prodigal:2.6	CDS	469629	472823	.	-	0	ID=FLAKKPJH_00441;product=Nodulation_protein_NolG
2	Prodigal:2.6	CDS	472897	473328	.	-	0	ID=FLAKKPJH_00442;product=Uncharacterized_HTH-type_transcriptional_regulator_YusO
2	Prodigal:2.6	CDS	473592	474359	.	+	0	ID=FLAKKPJH_00443;product=Zinc_transporter_ZupT
2	Prodigal:2.6	CDS	474383	474958	.	+	0	ID=FLAKKPJH_00444;product=Pyrazinamidase/nicotinamidase
2	Prodigal:2.6	CDS	475041	476504	.	-	0	ID=FLAKKPJH_00445;product=Probable_multidrug_resistance_protein_NorM
2	Prodigal:2.6	CDS	476669	479281	.	+	0	ID=FLAKKPJH_00446;product='hypothetical protein'
2	Prodigal:2.6	CDS	479359	480558	.	+	0	ID=FLAKKPJH_00447;product=Dihydroorotase
2	Prodigal:2.6	CDS	480650	480790	.	+	0	ID=FLAKKPJH_00448;product='hypothetical protein'
2	Prodigal:2.6	CDS	480931	481605	.	+	0	ID=FLAKKPJH_00449;product=Transcriptional_regulatory_protein_WalR
2	Prodigal:2.6	CDS	481598	483007	.	+	0	ID=FLAKKPJH_00450;product=Signal_transduction_histidine-protein_kinase/phosphatase_MprB
2	Prodigal:2.6	CDS	483277	484161	.	+	0	ID=FLAKKPJH_00451;product='hypothetical protein'
2	Prodigal:2.6	CDS	484254	485486	.	-	0	ID=FLAKKPJH_00452;product=Probable_uracil_permease
2	Prodigal:2.6	CDS	485746	486465	.	-	0	ID=FLAKKPJH_00453;product=Phosphoglycerate_mutase-like_protein_4
2	Prodigal:2.6	CDS	486742	487233	.	+	0	ID=FLAKKPJH_00454;product='hypothetical protein'
2	Prodigal:2.6	CDS	487326	488615	.	+	0	ID=FLAKKPJH_00455;product=Adenylosuccinate_synthetase
2	Prodigal:2.6	CDS	488690	489397	.	+	0	ID=FLAKKPJH_00456;product='hypothetical protein'
2	Prodigal:2.6	CDS	489840	491195	.	+	0	ID=FLAKKPJH_00457;product=Magnesium_transporter_MgtE
2	Prodigal:2.6	CDS	491466	491717	.	+	0	ID=FLAKKPJH_00458;product='hypothetical protein'
2	Prodigal:2.6	CDS	491732	493792	.	+	0	ID=FLAKKPJH_00459;product=Ferrous_iron_transport_protein_B_homolog
2	Prodigal:2.6	CDS	493926	495341	.	+	0	ID=FLAKKPJH_00460;product=p-aminobenzoyl-glutamate_hydrolase_subunit_B
2	Prodigal:2.6	CDS	495393	495938	.	-	0	ID=FLAKKPJH_00461;product=Methylated-DNA--protein-cysteine_methyltransferase
2	Prodigal:2.6	CDS	496219	497562	.	+	0	ID=FLAKKPJH_00462;product=4-hydroxybutyrate_coenzyme_A_transferase
2	Prodigal:2.6	CDS	497656	498255	.	-	0	ID=FLAKKPJH_00463;product='hypothetical protein'
2	Prodigal:2.6	CDS	498271	498894	.	-	0	ID=FLAKKPJH_00464;product='hypothetical protein'
2	Prodigal:2.6	CDS	498998	499111	.	-	0	ID=FLAKKPJH_00465;product='hypothetical protein'
2	Prodigal:2.6	CDS	499129	499752	.	-	0	ID=FLAKKPJH_00466;product='hypothetical protein'
2	Prodigal:2.6	CDS	499766	500584	.	-	0	ID=FLAKKPJH_00467;product='hypothetical protein'
2	Prodigal:2.6	CDS	501093	501659	.	-	0	ID=FLAKKPJH_00468;product=Iron-sulfur_flavoprotein_MJ1083
2	Prodigal:2.6	CDS	501828	502565	.	-	0	ID=FLAKKPJH_00469;product=Glucosamine-6-phosphate_deaminase
2	Prodigal:2.6	CDS	502681	503955	.	-	0	ID=FLAKKPJH_00470;product=Putative_cellulose_synthesis_regulatory_protein
2	Prodigal:2.6	CDS	504288	505979	.	-	0	ID=FLAKKPJH_00471;product=Methionine--tRNA_ligase_1
2	Prodigal:2.6	CDS	507163	507600	.	+	0	ID=FLAKKPJH_00472;product='hypothetical protein'
2	Aragorn:1.2	tRNA	507730	507806	.	+	.	ID=FLAKKPJH_00473;product='tRNA'
2	Prodigal:2.6	CDS	508251	509045	.	+	0	ID=FLAKKPJH_00474;product=Electron_transfer_flavoprotein_subunit_beta
2	Prodigal:2.6	CDS	509055	510257	.	+	0	ID=FLAKKPJH_00475;product=Electron_transfer_flavoprotein_subunit_alpha
2	Prodigal:2.6	CDS	510254	511645	.	+	0	ID=FLAKKPJH_00476;product=Glycolate_oxidase_subunit_GlcD
2	Prodigal:2.6	CDS	511773	512480	.	+	0	ID=FLAKKPJH_00477;product=Transcriptional_regulator_NanR
2	Prodigal:2.6	CDS	512505	513662	.	-	0	ID=FLAKKPJH_00478;product=NTE_family_protein_RssA
2	Prodigal:2.6	CDS	513787	514425	.	-	0	ID=FLAKKPJH_00479;product=L-ribulose-5-phosphate_4-epimerase
2	Prodigal:2.6	CDS	514768	515106	.	+	0	ID=FLAKKPJH_00480;product=UPF0342_protein_Moth_0821
2	Prodigal:2.6	CDS	515185	516129	.	-	0	ID=FLAKKPJH_00481;product='hypothetical protein'
2	Prodigal:2.6	CDS	516443	517444	.	+	0	ID=FLAKKPJH_00482;product=ABC_transporter_ATP-binding_protein_NatA
2	Prodigal:2.6	CDS	517435	518208	.	+	0	ID=FLAKKPJH_00483;product='hypothetical protein'
2	Prodigal:2.6	CDS	518302	519327	.	+	0	ID=FLAKKPJH_00484;product=Probable_murein_peptide_carboxypeptidase
2	Prodigal:2.6	CDS	519461	520303	.	+	0	ID=FLAKKPJH_00485;product='hypothetical protein'
2	Prodigal:2.6	CDS	520309	520983	.	+	0	ID=FLAKKPJH_00486;product='hypothetical protein'
2	Prodigal:2.6	CDS	521103	521405	.	-	0	ID=FLAKKPJH_00487;product='hypothetical protein'
2	Prodigal:2.6	CDS	521405	522310	.	-	0	ID=FLAKKPJH_00488;product=Iron-sulfur_cluster_carrier_protein
2	Prodigal:2.6	CDS	522264	522743	.	-	0	ID=FLAKKPJH_00489;product=UPF0251_protein_Daud_0090
2	Prodigal:2.6	CDS	522896	523117	.	-	0	ID=FLAKKPJH_00490;product='hypothetical protein'
2	Prodigal:2.6	CDS	523161	525212	.	-	0	ID=FLAKKPJH_00491;product=Ferrous_iron_transport_protein_B
2	Prodigal:2.6	CDS	525516	525905	.	+	0	ID=FLAKKPJH_00492;product=Uncharacterized_HTH-type_transcriptional_regulator_MJ0568
2	Prodigal:2.6	CDS	526072	526992	.	+	0	ID=FLAKKPJH_00493;product=Uncharacterized_protein_AF_1420
2	Prodigal:2.6	CDS	527356	528960	.	+	0	ID=FLAKKPJH_00494;product=Oligopeptide-binding_protein_AppA
2	Prodigal:2.6	CDS	529030	529983	.	+	0	ID=FLAKKPJH_00495;product=Dipeptide_transport_system_permease_protein_DppB
2	Prodigal:2.6	CDS	530015	530884	.	+	0	ID=FLAKKPJH_00496;product=Dipeptide_transport_system_permease_protein_DppC
2	Prodigal:2.6	CDS	530910	531908	.	+	0	ID=FLAKKPJH_00497;product=Oligopeptide_transport_ATP-binding_protein_AppD
2	Prodigal:2.6	CDS	531905	532879	.	+	0	ID=FLAKKPJH_00498;product=Oligopeptide_transport_ATP-binding_protein_AppF
2	Prodigal:2.6	CDS	532936	533919	.	+	0	ID=FLAKKPJH_00499;product='hypothetical protein'
2	Prodigal:2.6	CDS	534267	536243	.	+	0	ID=FLAKKPJH_00500;product=Threonine--tRNA_ligase
2	Prodigal:2.6	CDS	536484	537035	.	+	0	ID=FLAKKPJH_00501;product=Translation_initiation_factor_IF-3
2	Prodigal:2.6	CDS	537094	537318	.	+	0	ID=FLAKKPJH_00502;product=50S_ribosomal_protein_L35
2	Prodigal:2.6	CDS	537377	537751	.	+	0	ID=FLAKKPJH_00503;product=50S_ribosomal_protein_L20
2	Prodigal:2.6	CDS	537778	538584	.	+	0	ID=FLAKKPJH_00504;product=Uncharacterized_tRNA/rRNA_methyltransferase_slr1673
2	Prodigal:2.6	CDS	539041	540075	.	+	0	ID=FLAKKPJH_00505;product=Phenylalanine--tRNA_ligase_alpha_subunit
2	Prodigal:2.6	CDS	540106	542562	.	+	0	ID=FLAKKPJH_00506;product=Phenylalanine--tRNA_ligase_beta_subunit
2	Prodigal:2.6	CDS	542808	543764	.	+	0	ID=FLAKKPJH_00507;product=Putative_LD-transpeptidase_YkuD
2	Prodigal:2.6	CDS	543776	544903	.	+	0	ID=FLAKKPJH_00508;product='hypothetical protein'
2	Prodigal:2.6	CDS	544875	545543	.	+	0	ID=FLAKKPJH_00509;product=UPF0702_transmembrane_protein_YkjA
2	Prodigal:2.6	CDS	545578	546162	.	+	0	ID=FLAKKPJH_00510;product='hypothetical protein'
2	Prodigal:2.6	CDS	546143	548506	.	+	0	ID=FLAKKPJH_00511;product=Endonuclease_MutS2
2	Prodigal:2.6	CDS	548510	550723	.	-	0	ID=FLAKKPJH_00512;product=Penicillin-binding_protein_1A
2	Prodigal:2.6	CDS	550935	552167	.	+	0	ID=FLAKKPJH_00513;product=Tyrosine--tRNA_ligase
2	Prodigal:2.6	CDS	552231	552905	.	+	0	ID=FLAKKPJH_00514;product='hypothetical protein'
2	Prodigal:2.6	CDS	552948	553730	.	+	0	ID=FLAKKPJH_00515;product=NH(3)-dependent_NAD(+)_synthetase
2	Prodigal:2.6	CDS	553734	554480	.	+	0	ID=FLAKKPJH_00516;product=Probable_transcriptional_regulatory_protein_PTH_1024
2	Prodigal:2.6	CDS	554558	555097	.	+	0	ID=FLAKKPJH_00517;product='hypothetical protein'
2	Prodigal:2.6	CDS	555130	555642	.	+	0	ID=FLAKKPJH_00518;product=Crossover_junction_endodeoxyribonuclease_RuvC
2	Prodigal:2.6	CDS	555650	556234	.	+	0	ID=FLAKKPJH_00519;product=Holliday_junction_ATP-dependent_DNA_helicase_RuvA
2	Prodigal:2.6	CDS	556221	557255	.	+	0	ID=FLAKKPJH_00520;product=Holliday_junction_ATP-dependent_DNA_helicase_RuvB
2	Prodigal:2.6	CDS	557252	557761	.	+	0	ID=FLAKKPJH_00521;product=Uncharacterized_protein_HI_0882
2	Prodigal:2.6	CDS	557766	557990	.	+	0	ID=FLAKKPJH_00522;product='hypothetical protein'
2	Prodigal:2.6	CDS	558053	559366	.	+	0	ID=FLAKKPJH_00523;product=Uncharacterized_protein_BHWA1_00569
2	Prodigal:2.6	CDS	559368	560381	.	+	0	ID=FLAKKPJH_00524;product=S-adenosylmethionine:tRNA_ribosyltransferase-isomerase
2	Prodigal:2.6	CDS	560402	561508	.	+	0	ID=FLAKKPJH_00525;product=Queuine_tRNA-ribosyltransferase
2	Prodigal:2.6	CDS	561603	561893	.	+	0	ID=FLAKKPJH_00526;product=UPF0092_membrane_protein_RT0574
2	Prodigal:2.6	CDS	562100	563125	.	+	0	ID=FLAKKPJH_00527;product=HTH-type_transcriptional_repressor_YtrA
2	Prodigal:2.6	CDS	563091	563300	.	+	0	ID=FLAKKPJH_00528;product='hypothetical protein'
2	Prodigal:2.6	CDS	563293	564441	.	+	0	ID=FLAKKPJH_00529;product=2-oxoglutarate_synthase_subunit_KorA
2	Prodigal:2.6	CDS	564443	565267	.	+	0	ID=FLAKKPJH_00530;product=2-oxoglutarate_synthase_subunit_KorB
2	Prodigal:2.6	CDS	565267	565809	.	+	0	ID=FLAKKPJH_00531;product=2-oxoglutarate_synthase_subunit_KorC
2	Prodigal:2.6	CDS	565861	567516	.	+	0	ID=FLAKKPJH_00532;product=Methylmalonyl-CoA_mutase
2	Prodigal:2.6	CDS	567550	567963	.	+	0	ID=FLAKKPJH_00533;product=Methylmalonyl-CoA_epimerase
2	Prodigal:2.6	CDS	568266	568472	.	+	0	ID=FLAKKPJH_00534;product='hypothetical protein'
2	Prodigal:2.6	CDS	568592	569080	.	+	0	ID=FLAKKPJH_00535;product=Transcriptional_regulator_MraZ
2	Prodigal:2.6	CDS	569077	570033	.	+	0	ID=FLAKKPJH_00536;product=Ribosomal_RNA_small_subunit_methyltransferase_H
2	Prodigal:2.6	CDS	570005	570439	.	+	0	ID=FLAKKPJH_00537;product='hypothetical protein'
2	Prodigal:2.6	CDS	570465	572564	.	+	0	ID=FLAKKPJH_00538;product=Stage_V_sporulation_protein_D
2	Prodigal:2.6	CDS	572598	574100	.	+	0	ID=FLAKKPJH_00539;product=UDP-N-acetylmuramoyl-L-alanyl-D-glutamate--26-diaminopimelate_ligase
2	Prodigal:2.6	CDS	574104	575507	.	+	0	ID=FLAKKPJH_00540;product=UDP-N-acetylmuramoyl-tripeptide--D-alanyl-D-alanine_ligase
2	Prodigal:2.6	CDS	575504	576484	.	+	0	ID=FLAKKPJH_00541;product=Phospho-N-acetylmuramoyl-pentapeptide-transferase
2	Prodigal:2.6	CDS	576502	577623	.	+	0	ID=FLAKKPJH_00542;product=Stage_V_sporulation_protein_E
2	Prodigal:2.6	CDS	577635	578759	.	+	0	ID=FLAKKPJH_00543;product=UDP-N-acetylglucosamine--N-acetylmuramyl-(pentapeptide)_pyrophosphoryl-undecaprenol_N-acetylglucosamine_transferase
2	Prodigal:2.6	CDS	578832	580190	.	+	0	ID=FLAKKPJH_00544;product=UDP-N-acetylmuramate--L-alanine_ligase
2	Prodigal:2.6	CDS	580279	581535	.	+	0	ID=FLAKKPJH_00545;product=UDP-N-acetylglucosamine_1-carboxyvinyltransferase_1
2	Prodigal:2.6	CDS	581552	582313	.	+	0	ID=FLAKKPJH_00546;product=Cell_division_protein_FtsQ
2	Prodigal:2.6	CDS	582326	583051	.	+	0	ID=FLAKKPJH_00547;product=UPF0749_protein_MT1873
2	Prodigal:2.6	CDS	583051	583425	.	+	0	ID=FLAKKPJH_00548;product=Uncharacterized_protein_MT1872
2	Prodigal:2.6	CDS	583468	584535	.	+	0	ID=FLAKKPJH_00549;product=Cell_division_protein_FtsZ
2	Prodigal:2.6	CDS	584623	585552	.	+	0	ID=FLAKKPJH_00550;product=Sporulation_sigma-E_factor-processing_peptidase
2	Prodigal:2.6	CDS	585549	586280	.	+	0	ID=FLAKKPJH_00551;product=RNA_polymerase_sigma-E_factor
2	Prodigal:2.6	CDS	586386	587165	.	+	0	ID=FLAKKPJH_00552;product=RNA_polymerase_sigma-G_factor
2	Prodigal:2.6	CDS	587182	587907	.	+	0	ID=FLAKKPJH_00553;product=Stage_II_sporulation_protein_R
2	Prodigal:2.6	CDS	587970	588230	.	+	0	ID=FLAKKPJH_00554;product=Uncharacterized_protein_YlmC
2	Prodigal:2.6	CDS	588331	589551	.	+	0	ID=FLAKKPJH_00555;product='hypothetical protein'
2	Prodigal:2.6	CDS	589548	590276	.	+	0	ID=FLAKKPJH_00556;product=UPF0001_protein_aq_274
2	Prodigal:2.6	CDS	590309	590842	.	+	0	ID=FLAKKPJH_00557;product=Septum_site-determining_protein_DivIVA
2	Prodigal:2.6	CDS	590847	591530	.	+	0	ID=FLAKKPJH_00558;product=Aspartate_racemase
2	Prodigal:2.6	CDS	591557	593161	.	+	0	ID=FLAKKPJH_00559;product=Putative_amidohydrolase_YtcJ
2	Prodigal:2.6	CDS	593108	593869	.	-	0	ID=FLAKKPJH_00560;product='hypothetical protein'
2	Prodigal:2.6	CDS	594077	595234	.	+	0	ID=FLAKKPJH_00561;product='hypothetical protein'
2	Prodigal:2.6	CDS	595299	595628	.	+	0	ID=FLAKKPJH_00562;product='hypothetical protein'
2	Prodigal:2.6	CDS	595654	596169	.	+	0	ID=FLAKKPJH_00563;product='hypothetical protein'
2	Prodigal:2.6	CDS	596338	596808	.	+	0	ID=FLAKKPJH_00564;product=Lipoprotein_signal_peptidase
2	Prodigal:2.6	CDS	596798	597823	.	+	0	ID=FLAKKPJH_00565;product=Uncharacterized_RNA_pseudouridine_synthase_aq_1758
2	Prodigal:2.6	CDS	597793	598464	.	+	0	ID=FLAKKPJH_00566;product=Orotate_phosphoribosyltransferase
2	Prodigal:2.6	CDS	598777	599130	.	+	0	ID=FLAKKPJH_00567;product='hypothetical protein'
2	Prodigal:2.6	CDS	599981	601306	.	+	0	ID=FLAKKPJH_00568;product=Gamma-D-glutamyl-L-lysine_endopeptidase
2	Prodigal:2.6	CDS	601406	602287	.	-	0	ID=FLAKKPJH_00569;product=Endolysin
2	Prodigal:2.6	CDS	602376	603101	.	+	0	ID=FLAKKPJH_00570;product=LexA_repressor
2	Prodigal:2.6	CDS	603124	604443	.	-	0	ID=FLAKKPJH_00571;product=Uncharacterized_protein_YnbB
2	Prodigal:2.6	CDS	604450	605736	.	-	0	ID=FLAKKPJH_00572;product=GTPase_HflX
2	Prodigal:2.6	CDS	605891	606823	.	-	0	ID=FLAKKPJH_00573;product=Stage_V_sporulation_protein_K
2	Prodigal:2.6	CDS	606954	607169	.	-	0	ID=FLAKKPJH_00574;product='hypothetical protein'
2	Prodigal:2.6	CDS	607271	607552	.	-	0	ID=FLAKKPJH_00575;product=RNA-binding_protein_Hfq
2	Prodigal:2.6	CDS	607587	608519	.	-	0	ID=FLAKKPJH_00576;product=tRNA_dimethylallyltransferase
2	Prodigal:2.6	CDS	608594	610330	.	-	0	ID=FLAKKPJH_00577;product=DNA_mismatch_repair_protein_MutL
2	Prodigal:2.6	CDS	610330	613023	.	-	0	ID=FLAKKPJH_00578;product=DNA_mismatch_repair_protein_MutS
2	Prodigal:2.6	CDS	613039	614424	.	-	0	ID=FLAKKPJH_00579;product=tRNA-2-methylthio-N(6)-dimethylallyladenosine_synthase
2	Prodigal:2.6	CDS	614507	615694	.	-	0	ID=FLAKKPJH_00580;product=Probable_tRNA_sulfurtransferase
2	Prodigal:2.6	CDS	615713	616894	.	-	0	ID=FLAKKPJH_00581;product=Cysteine_desulfurase_IscS
2	Prodigal:2.6	CDS	617020	617808	.	+	0	ID=FLAKKPJH_00582;product=tRNA_2-thiocytidine_biosynthesis_protein_TtcA
2	Prodigal:2.6	CDS	617798	618385	.	-	0	ID=FLAKKPJH_00583;product='hypothetical protein'
2	Prodigal:2.6	CDS	618578	620683	.	+	0	ID=FLAKKPJH_00584;product=Acetate--CoA_ligase_[ADP-forming]_I
2	Prodigal:2.6	CDS	620951	621895	.	-	0	ID=FLAKKPJH_00585;product=5'-3'_exoribonuclease
2	Prodigal:2.6	CDS	621910	622209	.	-	0	ID=FLAKKPJH_00586;product=Stage_V_sporulation_protein_S
2	Prodigal:2.6	CDS	622245	622385	.	-	0	ID=FLAKKPJH_00587;product='hypothetical protein'
2	Prodigal:2.6	CDS	622382	623164	.	-	0	ID=FLAKKPJH_00588;product=Uncharacterized_protein_ymdB
2	Prodigal:2.6	CDS	623174	623695	.	-	0	ID=FLAKKPJH_00589;product='hypothetical protein'
2	Prodigal:2.6	CDS	623781	625319	.	-	0	ID=FLAKKPJH_00590;product=Ribonuclease_Y
2	Prodigal:2.6	CDS	625558	626055	.	-	0	ID=FLAKKPJH_00591;product='hypothetical protein'
2	Prodigal:2.6	CDS	626018	627061	.	-	0	ID=FLAKKPJH_00592;product=Protein_RecA
2	Prodigal:2.6	CDS	627150	627749	.	-	0	ID=FLAKKPJH_00593;product=RNA_2'3'-cyclic_phosphodiesterase
2	Prodigal:2.6	CDS	627755	629020	.	-	0	ID=FLAKKPJH_00594;product=CinA-like_protein
2	Prodigal:2.6	CDS	629055	630593	.	-	0	ID=FLAKKPJH_00595;product=ATP-dependent_zinc_metalloprotease_FtsH_1
2	Prodigal:2.6	CDS	630590	631123	.	-	0	ID=FLAKKPJH_00596;product='hypothetical protein'
2	Prodigal:2.6	CDS	631328	632230	.	-	0	ID=FLAKKPJH_00597;product=N-acetylmuramoyl-L-alanine_amidase_AmiA
2	Prodigal:2.6	CDS	632348	634663	.	+	0	ID=FLAKKPJH_00598;product=Uncharacterized_ATP-dependent_helicase_YprA
2	Prodigal:2.6	CDS	634632	635882	.	+	0	ID=FLAKKPJH_00599;product='hypothetical protein'
2	Prodigal:2.6	CDS	635935	636660	.	+	0	ID=FLAKKPJH_00600;product='hypothetical protein'
2	Prodigal:2.6	CDS	636676	637833	.	-	0	ID=FLAKKPJH_00601;product=D-alanyl-D-alanine_carboxypeptidase_DacF
2	Prodigal:2.6	CDS	637911	638768	.	-	0	ID=FLAKKPJH_00602;product='hypothetical protein'
2	Prodigal:2.6	CDS	638786	640096	.	-	0	ID=FLAKKPJH_00603;product=Asparagine--tRNA_ligase
2	Prodigal:2.6	CDS	640169	642877	.	-	0	ID=FLAKKPJH_00604;product=UPF0182_protein_Dred_1797
2	Prodigal:2.6	CDS	642899	644215	.	-	0	ID=FLAKKPJH_00605;product=IAA-amino_acid_hydrolase_ILR1-like_1
2	Prodigal:2.6	CDS	644241	645080	.	-	0	ID=FLAKKPJH_00606;product=Sugar_phosphatase_YidA
2	Prodigal:2.6	CDS	645111	645479	.	-	0	ID=FLAKKPJH_00607;product='hypothetical protein'
2	Prodigal:2.6	CDS	645555	647279	.	+	0	ID=FLAKKPJH_00608;product=Uncharacterized_protein_YloA
2	Prodigal:2.6	CDS	647263	648198	.	-	0	ID=FLAKKPJH_00609;product=Dihydroorotate_dehydrogenase_B_(NAD(+))_catalytic_subunit
2	Prodigal:2.6	CDS	648195	649022	.	-	0	ID=FLAKKPJH_00610;product=Dihydroorotate_dehydrogenase_B_(NAD(+))_electron_transfer_subunit
2	Prodigal:2.6	CDS	649019	650326	.	-	0	ID=FLAKKPJH_00611;product=Dihydroorotase
2	Prodigal:2.6	CDS	650326	651249	.	-	0	ID=FLAKKPJH_00612;product=Aspartate_carbamoyltransferase
2	Prodigal:2.6	CDS	651302	651853	.	-	0	ID=FLAKKPJH_00613;product=Bifunctional_protein_PyrR
2	Prodigal:2.6	CDS	652103	655231	.	-	0	ID=FLAKKPJH_00614;product=Isoleucine--tRNA_ligase
2	Aragorn:1.2	tRNA	655587	655671	.	-	.	ID=FLAKKPJH_00615;product='tRNA'
2	Prodigal:2.6	CDS	655749	655922	.	-	0	ID=FLAKKPJH_00616;product='hypothetical protein'
2	Prodigal:2.6	CDS	655967	656908	.	-	0	ID=FLAKKPJH_00617;product=Uncharacterized_NTE_family_protein_YlbK
2	Prodigal:2.6	CDS	657052	658101	.	+	0	ID=FLAKKPJH_00618;product=Putative_lipoprotein_YerB
2	Prodigal:2.6	CDS	658225	659112	.	+	0	ID=FLAKKPJH_00619;product=Meso-diaminopimelate_D-dehydrogenase
2	Prodigal:2.6	CDS	659245	660186	.	-	0	ID=FLAKKPJH_00620;product=Carbamate_kinase
2	Prodigal:2.6	CDS	660213	661433	.	-	0	ID=FLAKKPJH_00621;product=D-alanyl-D-alanine_carboxypeptidase_DacA
2	Prodigal:2.6	CDS	661483	661935	.	+	0	ID=FLAKKPJH_00622;product='hypothetical protein'
2	Aragorn:1.2	tRNA	661998	662084	.	-	.	ID=FLAKKPJH_00623;product='tRNA'
2	Prodigal:2.6	CDS	662623	663165	.	+	0	ID=FLAKKPJH_00624;product='hypothetical protein'
2	Prodigal:2.6	CDS	663220	666588	.	-	0	ID=FLAKKPJH_00625;product=DNA_polymerase_III_PolC-type
2	Prodigal:2.6	CDS	666585	667676	.	-	0	ID=FLAKKPJH_00626;product=4-hydroxy-3-methylbut-2-en-1-yl_diphosphate_synthase_(flavodoxin)
2	Prodigal:2.6	CDS	667725	668756	.	-	0	ID=FLAKKPJH_00627;product=Zinc_metalloprotease_RasP
2	Prodigal:2.6	CDS	668761	669837	.	-	0	ID=FLAKKPJH_00628;product=1-deoxy-D-xylulose_5-phosphate_reductoisomerase
2	Prodigal:2.6	CDS	669918	670955	.	-	0	ID=FLAKKPJH_00629;product='hypothetical protein'
2	Prodigal:2.6	CDS	670971	671753	.	-	0	ID=FLAKKPJH_00630;product=Phosphatidate_cytidylyltransferase
2	Prodigal:2.6	CDS	671760	672527	.	-	0	ID=FLAKKPJH_00631;product=Isoprenyl_transferase
2	Prodigal:2.6	CDS	672524	673084	.	-	0	ID=FLAKKPJH_00632;product=Ribosome-recycling_factor
2	Prodigal:2.6	CDS	673077	673826	.	-	0	ID=FLAKKPJH_00633;product=Uridylate_kinase
2	Prodigal:2.6	CDS	673834	674430	.	-	0	ID=FLAKKPJH_00634;product=Elongation_factor_Ts
2	Prodigal:2.6	CDS	674436	675137	.	-	0	ID=FLAKKPJH_00635;product=30S_ribosomal_protein_S2
2	Prodigal:2.6	CDS	675264	675587	.	-	0	ID=FLAKKPJH_00636;product='hypothetical protein'
2	Prodigal:2.6	CDS	675571	676911	.	-	0	ID=FLAKKPJH_00637;product='hypothetical protein'
2	Prodigal:2.6	CDS	676933	677718	.	-	0	ID=FLAKKPJH_00638;product=RNA_polymerase_sigma_factor_WhiG
2	Prodigal:2.6	CDS	677696	678082	.	-	0	ID=FLAKKPJH_00639;product='hypothetical protein'
2	Prodigal:2.6	CDS	678075	680120	.	-	0	ID=FLAKKPJH_00640;product=Flagellar_biosynthesis_protein_FlhA
2	Prodigal:2.6	CDS	680120	681220	.	-	0	ID=FLAKKPJH_00641;product=Flagellar_biosynthetic_protein_FlhB
2	Prodigal:2.6	CDS	681217	681984	.	-	0	ID=FLAKKPJH_00642;product=Flagellar_biosynthetic_protein_FliR
2	Prodigal:2.6	CDS	682004	682270	.	-	0	ID=FLAKKPJH_00643;product=Flagellar_biosynthetic_protein_FliQ
2	Prodigal:2.6	CDS	682316	683446	.	-	0	ID=FLAKKPJH_00644;product=Flagellar_biosynthetic_protein_FliP
2	Prodigal:2.6	CDS	683553	684134	.	-	0	ID=FLAKKPJH_00645;product=Flagellar_motor_switch_phosphatase_FliY
2	Prodigal:2.6	CDS	684137	685132	.	-	0	ID=FLAKKPJH_00646;product=Flagellar_motor_switch_protein_FliM
2	Prodigal:2.6	CDS	685163	685582	.	-	0	ID=FLAKKPJH_00647;product='hypothetical protein'
2	Prodigal:2.6	CDS	685608	686348	.	-	0	ID=FLAKKPJH_00648;product=Uncharacterized_24.6_kDa_protein_in_ccpA_3'region
2	Prodigal:2.6	CDS	686323	687138	.	-	0	ID=FLAKKPJH_00649;product=Uncharacterized_29.3_kDa_protein_in_ccpA_3'region
2	Prodigal:2.6	CDS	687156	688376	.	-	0	ID=FLAKKPJH_00650;product=Flagellar_hook_protein_FlgE
2	Prodigal:2.6	CDS	688474	688854	.	-	0	ID=FLAKKPJH_00651;product='hypothetical protein'
2	Prodigal:2.6	CDS	688835	689287	.	-	0	ID=FLAKKPJH_00652;product=FlaA_locus_uncharacterized_protein_YlxG
2	Prodigal:2.6	CDS	689306	690607	.	-	0	ID=FLAKKPJH_00653;product='hypothetical protein'
2	Prodigal:2.6	CDS	690632	691078	.	-	0	ID=FLAKKPJH_00654;product='hypothetical protein'
2	Prodigal:2.6	CDS	691128	692447	.	-	0	ID=FLAKKPJH_00655;product=Flagellum-specific_ATP_synthase
2	Prodigal:2.6	CDS	692444	693178	.	-	0	ID=FLAKKPJH_00656;product='hypothetical protein'
2	Prodigal:2.6	CDS	693171	694187	.	-	0	ID=FLAKKPJH_00657;product=Flagellar_motor_switch_protein_FliG
2	Prodigal:2.6	CDS	694187	695719	.	-	0	ID=FLAKKPJH_00658;product=Flagellar_M-ring_protein
2	Prodigal:2.6	CDS	695748	696041	.	-	0	ID=FLAKKPJH_00659;product=Flagellar_hook-basal_body_complex_protein_FliE
2	Prodigal:2.6	CDS	696115	696573	.	-	0	ID=FLAKKPJH_00660;product=Flagellar_basal-body_rod_protein_FlgC
2	Prodigal:2.6	CDS	696577	696954	.	-	0	ID=FLAKKPJH_00661;product=Flagellar_basal_body_rod_protein_FlgB
2	Prodigal:2.6	CDS	697226	698002	.	-	0	ID=FLAKKPJH_00662;product=GTP-sensing_transcriptional_pleiotropic_repressor_CodY
2	Prodigal:2.6	CDS	698031	699434	.	-	0	ID=FLAKKPJH_00663;product=ATP-dependent_protease_ATPase_subunit_HslU
2	Prodigal:2.6	CDS	699472	700029	.	-	0	ID=FLAKKPJH_00664;product=ATP-dependent_protease_subunit_HslV
2	Prodigal:2.6	CDS	700013	701038	.	-	0	ID=FLAKKPJH_00665;product=Tyrosine_recombinase_XerC
2	Prodigal:2.6	CDS	701122	703200	.	-	0	ID=FLAKKPJH_00666;product=DNA_topoisomerase_1
2	Prodigal:2.6	CDS	703220	704242	.	-	0	ID=FLAKKPJH_00667;product=DNA-processing_protein_A
2	Prodigal:2.6	CDS	704439	706094	.	+	0	ID=FLAKKPJH_00668;product=Spore_germination_protein_KA
2	Prodigal:2.6	CDS	706091	707323	.	+	0	ID=FLAKKPJH_00669;product='hypothetical protein'
2	Prodigal:2.6	CDS	707368	708591	.	+	0	ID=FLAKKPJH_00670;product=Putative_spore_germination_protein_YfkR
2	Prodigal:2.6	CDS	708680	709354	.	+	0	ID=FLAKKPJH_00671;product=Ribonuclease_HII
2	Prodigal:2.6	CDS	709368	710138	.	+	0	ID=FLAKKPJH_00672;product='hypothetical protein'
2	Prodigal:2.6	CDS	710263	711495	.	+	0	ID=FLAKKPJH_00673;product=Uncharacterized_signaling_protein_PA1727
2	Prodigal:2.6	CDS	711508	711894	.	-	0	ID=FLAKKPJH_00674;product=UPF0102_protein_MCA0184
2	Prodigal:2.6	CDS	711891	713408	.	-	0	ID=FLAKKPJH_00675;product=Uncharacterized_protein_Rv2897c
2	Prodigal:2.6	CDS	713528	714541	.	-	0	ID=FLAKKPJH_00676;product=Tryptophan--tRNA_ligase
2	Prodigal:2.6	CDS	715047	715715	.	-	0	ID=FLAKKPJH_00677;product=Transcriptional_regulatory_protein_DegU
2	Prodigal:2.6	CDS	715780	715998	.	-	0	ID=FLAKKPJH_00678;product='hypothetical protein'
2	Prodigal:2.6	CDS	715995	716525	.	-	0	ID=FLAKKPJH_00679;product=Uncharacterized_protein_YqeG
2	Prodigal:2.6	CDS	716619	717320	.	-	0	ID=FLAKKPJH_00680;product=RNA_polymerase_sigma-28_factor
2	Prodigal:2.6	CDS	717375	718769	.	-	0	ID=FLAKKPJH_00681;product='hypothetical protein'
2	Prodigal:2.6	CDS	718846	720522	.	-	0	ID=FLAKKPJH_00682;product=Stage_V_sporulation_protein_D
2	Prodigal:2.6	CDS	720649	721527	.	-	0	ID=FLAKKPJH_00683;product=Probable_UTP--glucose-1-phosphate_uridylyltransferase_YngB
2	Prodigal:2.6	CDS	721667	722803	.	+	0	ID=FLAKKPJH_00684;product=Alpha-monoglucosyldiacylglycerol_synthase
2	Prodigal:2.6	CDS	722817	724292	.	-	0	ID=FLAKKPJH_00685;product=Glycogen_synthase
2	Prodigal:2.6	CDS	724299	725351	.	-	0	ID=FLAKKPJH_00686;product=ADP-glucose_phosphorylase
2	Prodigal:2.6	CDS	725433	726500	.	-	0	ID=FLAKKPJH_00687;product='hypothetical protein'
2	Prodigal:2.6	CDS	726521	726703	.	-	0	ID=FLAKKPJH_00688;product='hypothetical protein'
2	Prodigal:2.6	CDS	726775	728160	.	-	0	ID=FLAKKPJH_00689;product=Sporulation_protein_YpeB
2	Prodigal:2.6	CDS	728180	728662	.	-	0	ID=FLAKKPJH_00690;product=Spore_cortex-lytic_enzyme
2	Prodigal:2.6	CDS	728744	729748	.	-	0	ID=FLAKKPJH_00691;product=Endolytic_murein_transglycosylase
2	Prodigal:2.6	CDS	729784	730602	.	-	0	ID=FLAKKPJH_00692;product=Putative_pre-16S_rRNA_nuclease
2	Prodigal:2.6	CDS	730622	731587	.	-	0	ID=FLAKKPJH_00693;product=Uncharacterized_oxidoreductase_YajO
2	Prodigal:2.6	CDS	731602	732702	.	-	0	ID=FLAKKPJH_00694;product=Fructose-16-bisphosphate_aldolase/phosphatase
2	Prodigal:2.6	CDS	732799	733488	.	-	0	ID=FLAKKPJH_00695;product=Rhomboid_protease_GluP
2	Prodigal:2.6	CDS	733712	733969	.	-	0	ID=FLAKKPJH_00696;product=UPF0297_protein_Cthe_0151
2	Prodigal:2.6	CDS	734039	736723	.	-	0	ID=FLAKKPJH_00697;product=Alanine--tRNA_ligase
2	Prodigal:2.6	CDS	736738	738480	.	-	0	ID=FLAKKPJH_00698;product=Proline--tRNA_ligase
2	Prodigal:2.6	CDS	738660	739472	.	-	0	ID=FLAKKPJH_00699;product=Probable_D-methionine-binding_lipoprotein_MetQ
2	Prodigal:2.6	CDS	739534	740214	.	-	0	ID=FLAKKPJH_00700;product=Probable_D-methionine_transport_system_permease_protein_MetI
2	Prodigal:2.6	CDS	740208	740936	.	-	0	ID=FLAKKPJH_00701;product=Methionine_import_ATP-binding_protein_MetN
2	Prodigal:2.6	CDS	741248	742204	.	-	0	ID=FLAKKPJH_00702;product=L-galactose_dehydrogenase
2	Prodigal:2.6	CDS	742290	743471	.	+	0	ID=FLAKKPJH_00703;product=DNA_polymerase_IV
2	Prodigal:2.6	CDS	743542	744723	.	-	0	ID=FLAKKPJH_00704;product=Acetyl-CoA_acetyltransferase
2	Prodigal:2.6	CDS	744736	745509	.	-	0	ID=FLAKKPJH_00705;product=3-oxoadipate_CoA-transferase_subunit_B
2	Prodigal:2.6	CDS	745587	746600	.	-	0	ID=FLAKKPJH_00706;product=Uncharacterized_protein_AF_1199
2	Prodigal:2.6	CDS	746773	748200	.	-	0	ID=FLAKKPJH_00707;product=Acetoacetate_metabolism_regulatory_protein_AtoC
2	Prodigal:2.6	CDS	748217	749926	.	-	0	ID=FLAKKPJH_00708;product=Signal_transduction_histidine-protein_kinase_AtoS
2	Prodigal:2.6	CDS	750052	750633	.	+	0	ID=FLAKKPJH_00709;product='hypothetical protein'
2	Prodigal:2.6	CDS	750654	751190	.	-	0	ID=FLAKKPJH_00710;product=Uncharacterized_protein_all2391
2	Prodigal:2.6	CDS	751433	753772	.	+	0	ID=FLAKKPJH_00711;product=DNA_translocase_FtsK
2	Prodigal:2.6	CDS	753859	755169	.	-	0	ID=FLAKKPJH_00712;product='hypothetical protein'
2	Prodigal:2.6	CDS	755232	755636	.	-	0	ID=FLAKKPJH_00713;product=Putative_LD-transpeptidase_YkuD
2	Prodigal:2.6	CDS	755762	756589	.	-	0	ID=FLAKKPJH_00714;product=Undecaprenyl-diphosphatase
2	Prodigal:2.6	CDS	756627	758225	.	-	0	ID=FLAKKPJH_00715;product=Uncharacterized_protein_YqeW
2	Prodigal:2.6	CDS	758356	759624	.	-	0	ID=FLAKKPJH_00716;product=Uncharacterized_glycosyltransferase_MJ1607
2	Prodigal:2.6	CDS	759627	761759	.	-	0	ID=FLAKKPJH_00717;product=Glycogen_debranching_enzyme
2	Prodigal:2.6	CDS	761895	762875	.	+	0	ID=FLAKKPJH_00718;product='hypothetical protein'
2	Prodigal:2.6	CDS	762903	764204	.	+	0	ID=FLAKKPJH_00719;product=tRNA_uridine_5-carboxymethylaminomethyl_modification_enzyme_MnmG
2	Prodigal:2.6	CDS	764241	766868	.	-	0	ID=FLAKKPJH_00720;product=Calcium-transporting_ATPase
2	Prodigal:2.6	CDS	767430	769430	.	-	0	ID=FLAKKPJH_00721;product=Probable_cadmium-transporting_ATPase
2	Prodigal:2.6	CDS	769461	769775	.	-	0	ID=FLAKKPJH_00722;product=HTH-type_transcriptional_repressor_CzrA
2	Prodigal:2.6	CDS	769939	772095	.	+	0	ID=FLAKKPJH_00723;product=Uncharacterized_peptidase_YuxL
2	Prodigal:2.6	CDS	772347	774572	.	+	0	ID=FLAKKPJH_00724;product=Biofilm_dispersion_protein_BdlA
2	Prodigal:2.6	CDS	774635	776566	.	-	0	ID=FLAKKPJH_00725;product=Uncharacterized_ABC_transporter_ATP-binding_protein_YdiF
2	Prodigal:2.6	CDS	776758	777561	.	-	0	ID=FLAKKPJH_00726;product='hypothetical protein'
2	Prodigal:2.6	CDS	777717	778286	.	+	0	ID=FLAKKPJH_00727;product='hypothetical protein'
2	Prodigal:2.6	CDS	778464	779000	.	+	0	ID=FLAKKPJH_00728;product=Rubrerythrin
2	Prodigal:2.6	CDS	779121	779645	.	-	0	ID=FLAKKPJH_00729;product='hypothetical protein'
2	Prodigal:2.6	CDS	779626	780075	.	-	0	ID=FLAKKPJH_00730;product='hypothetical protein'
2	Prodigal:2.6	CDS	780098	780319	.	-	0	ID=FLAKKPJH_00731;product='hypothetical protein'
2	Prodigal:2.6	CDS	780378	780995	.	-	0	ID=FLAKKPJH_00732;product='hypothetical protein'
2	Prodigal:2.6	CDS	780992	781753	.	-	0	ID=FLAKKPJH_00733;product='hypothetical protein'
2	Prodigal:2.6	CDS	781750	783039	.	-	0	ID=FLAKKPJH_00734;product=Putative_conjugal_transfer_protein_MT3759
2	Prodigal:2.6	CDS	783036	784118	.	-	0	ID=FLAKKPJH_00735;product=Uncharacterized_ATP-binding_protein_MJ0547
2	Prodigal:2.6	CDS	784115	784753	.	-	0	ID=FLAKKPJH_00736;product='hypothetical protein'
2	Prodigal:2.6	CDS	785093	786682	.	+	0	ID=FLAKKPJH_00737;product='hypothetical protein'
2	Prodigal:2.6	CDS	786811	787656	.	-	0	ID=FLAKKPJH_00738;product='hypothetical protein'
2	Prodigal:2.6	CDS	787796	788644	.	-	0	ID=FLAKKPJH_00739;product=Ribosome_biogenesis_GTPase_A
2	Prodigal:2.6	CDS	788611	789117	.	-	0	ID=FLAKKPJH_00740;product=Thylakoidal_processing_peptidase_1_chloroplastic
2	Prodigal:2.6	CDS	789114	789458	.	-	0	ID=FLAKKPJH_00741;product=50S_ribosomal_protein_L19
2	Prodigal:2.6	CDS	789436	790215	.	-	0	ID=FLAKKPJH_00742;product=tRNA_(guanine-N(1)-)-methyltransferase
2	Prodigal:2.6	CDS	790309	790542	.	-	0	ID=FLAKKPJH_00743;product=UPF0109_protein_TTE1460
2	Prodigal:2.6	CDS	790560	790853	.	-	0	ID=FLAKKPJH_00744;product=30S_ribosomal_protein_S16
2	Prodigal:2.6	CDS	790894	792216	.	-	0	ID=FLAKKPJH_00745;product=Signal_recognition_particle_protein
2	Prodigal:2.6	CDS	792206	792592	.	-	0	ID=FLAKKPJH_00746;product=UPF0122_protein_FN1394
2	Prodigal:2.6	CDS	792661	793581	.	-	0	ID=FLAKKPJH_00747;product=Signal_recognition_particle_receptor_FtsY
2	Prodigal:2.6	CDS	793608	797126	.	-	0	ID=FLAKKPJH_00748;product=Chromosome_partition_protein_Smc
2	Prodigal:2.6	CDS	797213	797791	.	+	0	ID=FLAKKPJH_00749;product='hypothetical protein'
2	Prodigal:2.6	CDS	797735	798478	.	-	0	ID=FLAKKPJH_00750;product=Ribonuclease_3
2	Prodigal:2.6	CDS	798448	799689	.	-	0	ID=FLAKKPJH_00751;product=3-oxoacyl-[acyl-carrier-protein]_synthase_2
2	Prodigal:2.6	CDS	799757	799999	.	-	0	ID=FLAKKPJH_00752;product=Acyl_carrier_protein
2	Prodigal:2.6	CDS	800026	800781	.	-	0	ID=FLAKKPJH_00753;product=3-oxoacyl-[acyl-carrier-protein]_reductase_FabG
2	Prodigal:2.6	CDS	800778	801722	.	-	0	ID=FLAKKPJH_00754;product=Malonyl_CoA-acyl_carrier_protein_transacylase
2	Prodigal:2.6	CDS	801746	802609	.	-	0	ID=FLAKKPJH_00755;product=DegV_domain-containing_protein_YitS
2	Prodigal:2.6	CDS	802649	803680	.	-	0	ID=FLAKKPJH_00756;product=Phosphate_acyltransferase
2	Prodigal:2.6	CDS	803677	804246	.	-	0	ID=FLAKKPJH_00757;product=Transcription_factor_FapR
2	Prodigal:2.6	CDS	804549	805109	.	-	0	ID=FLAKKPJH_00758;product='hypothetical protein'
2	Prodigal:2.6	CDS	805163	805891	.	-	0	ID=FLAKKPJH_00759;product=Lon_protease
2	Prodigal:2.6	CDS	805954	807240	.	+	0	ID=FLAKKPJH_00760;product=Sporulation_integral_membrane_protein_YlbJ
2	Prodigal:2.6	CDS	807237	807824	.	-	0	ID=FLAKKPJH_00761;product='hypothetical protein'
2	Prodigal:2.6	CDS	807864	808346	.	-	0	ID=FLAKKPJH_00762;product=Phosphopantetheine_adenylyltransferase
2	Prodigal:2.6	CDS	808553	808990	.	-	0	ID=FLAKKPJH_00763;product='hypothetical protein'
2	Prodigal:2.6	CDS	809082	810026	.	+	0	ID=FLAKKPJH_00764;product=Germination_protease
2	Prodigal:2.6	CDS	810080	810334	.	-	0	ID=FLAKKPJH_00765;product=Small_acid-soluble_spore_protein_C2
2	Prodigal:2.6	CDS	810533	812527	.	-	0	ID=FLAKKPJH_00766;product=ATP-dependent_DNA_helicase_RecG
2	Prodigal:2.6	CDS	812596	814266	.	-	0	ID=FLAKKPJH_00767;product=Uncharacterized_protein_YloV
2	Prodigal:2.6	CDS	814269	814640	.	-	0	ID=FLAKKPJH_00768;product=Uncharacterized_protein_YloU
2	Prodigal:2.6	CDS	814870	815061	.	+	0	ID=FLAKKPJH_00769;product=50S_ribosomal_protein_L28
2	Prodigal:2.6	CDS	815468	816145	.	-	0	ID=FLAKKPJH_00770;product=Ribulose-phosphate_3-epimerase
2	Prodigal:2.6	CDS	816138	817010	.	-	0	ID=FLAKKPJH_00771;product=Putative_ribosome_biogenesis_GTPase_RsgA
2	Aragorn:1.2	tRNA	818344	818438	.	-	.	ID=FLAKKPJH_00772;product='tRNA'
2	Prodigal:2.6	CDS	818906	819640	.	-	0	ID=FLAKKPJH_00773;product=Protein_phosphatase_PrpC
2	Prodigal:2.6	CDS	819798	821054	.	-	0	ID=FLAKKPJH_00774;product=Ribosomal_RNA_small_subunit_methyltransferase_B
2	Prodigal:2.6	CDS	821138	821821	.	-	0	ID=FLAKKPJH_00775;product=Putative_membrane_protease_YugP
2	Prodigal:2.6	CDS	821849	823267	.	-	0	ID=FLAKKPJH_00776;product=Methionyl-tRNA_formyltransferase
2	Prodigal:2.6	CDS	823336	825282	.	-	0	ID=FLAKKPJH_00777;product=Primosomal_protein_N'
2	Prodigal:2.6	CDS	825275	826468	.	-	0	ID=FLAKKPJH_00778;product=Probable_coenzyme_A_biosynthesis_bifunctional_protein_CoaBC
2	Prodigal:2.6	CDS	826534	826737	.	-	0	ID=FLAKKPJH_00779;product=DNA-directed_RNA_polymerase_subunit_omega
2	Prodigal:2.6	CDS	827400	827708	.	-	0	ID=FLAKKPJH_00780;product='hypothetical protein'
2	Prodigal:2.6	CDS	827768	829825	.	-	0	ID=FLAKKPJH_00781;product=Uncharacterized_glycosyl_hydrolase_MJ1610
2	Prodigal:2.6	CDS	829950	830825	.	+	0	ID=FLAKKPJH_00782;product='hypothetical protein'
2	Prodigal:2.6	CDS	830818	832425	.	+	0	ID=FLAKKPJH_00783;product=14-alpha-glucan_branching_enzyme_TK1436
2	Prodigal:2.6	CDS	832615	833394	.	+	0	ID=FLAKKPJH_00784;product=Translocation-enhancing_protein_TepA
2	Prodigal:2.6	CDS	833472	833687	.	+	0	ID=FLAKKPJH_00785;product='hypothetical protein'
2	Prodigal:2.6	CDS	833901	835439	.	+	0	ID=FLAKKPJH_00786;product=Spore_germination_protein_YaaH
2	Prodigal:2.6	CDS	835434	836618	.	-	0	ID=FLAKKPJH_00787;product='hypothetical protein'
2	Prodigal:2.6	CDS	836875	837378	.	+	0	ID=FLAKKPJH_00788;product=Uncharacterized_protein_in_gap_3'region_(Fragment)
2	Prodigal:2.6	CDS	837432	838817	.	-	0	ID=FLAKKPJH_00789;product=Tryptophanase
2	Prodigal:2.6	CDS	839002	839442	.	+	0	ID=FLAKKPJH_00790;product='hypothetical protein'
2	Prodigal:2.6	CDS	839418	840377	.	-	0	ID=FLAKKPJH_00791;product=Nitronate_monooxygenase
2	Prodigal:2.6	CDS	840573	842120	.	-	0	ID=FLAKKPJH_00792;product=Probable_multidrug_resistance_protein_NorM
2	Prodigal:2.6	CDS	842364	843098	.	-	0	ID=FLAKKPJH_00793;product=26_kDa_periplasmic_immunogenic_protein
2	Prodigal:2.6	CDS	843373	844011	.	+	0	ID=FLAKKPJH_00794;product=IMPACT_family_member_YvyE
2	Prodigal:2.6	CDS	844193	846271	.	+	0	ID=FLAKKPJH_00795;product=Uncharacterized_peptidase_YuxL
2	Prodigal:2.6	CDS	846348	847202	.	+	0	ID=FLAKKPJH_00796;product='hypothetical protein'
2	Prodigal:2.6	CDS	847378	847599	.	+	0	ID=FLAKKPJH_00797;product='hypothetical protein'
2	Prodigal:2.6	CDS	847657	848529	.	-	0	ID=FLAKKPJH_00798;product=Uncharacterized_MscS_family_protein_YkuT
2	Prodigal:2.6	CDS	848686	850293	.	+	0	ID=FLAKKPJH_00799;product=Spore_germination_protein_KA
2	Prodigal:2.6	CDS	850380	851528	.	+	0	ID=FLAKKPJH_00800;product='hypothetical protein'
2	Prodigal:2.6	CDS	851515	852735	.	+	0	ID=FLAKKPJH_00801;product=Spore_germination_protein_KC
2	Prodigal:2.6	CDS	852841	853074	.	+	0	ID=FLAKKPJH_00802;product='hypothetical protein'
2	Prodigal:2.6	CDS	853092	854039	.	-	0	ID=FLAKKPJH_00803;product=Uncharacterized_transporter_AF_0788
2	Prodigal:2.6	CDS	854564	855664	.	-	0	ID=FLAKKPJH_00804;product='hypothetical protein'
2	Prodigal:2.6	CDS	855785	856639	.	-	0	ID=FLAKKPJH_00805;product=Diaminopimelate_epimerase
2	Prodigal:2.6	CDS	857056	858297	.	+	0	ID=FLAKKPJH_00806;product='hypothetical protein'
2	Prodigal:2.6	CDS	858378	858842	.	-	0	ID=FLAKKPJH_00807;product=Thioredoxin-1
2	Prodigal:2.6	CDS	858879	859613	.	-	0	ID=FLAKKPJH_00808;product=Cytochrome_c-type_biogenesis_ccda-like_chloroplastic_protein_1
2	Prodigal:2.6	CDS	859922	860644	.	-	0	ID=FLAKKPJH_00809;product=Glutamine_transport_ATP-binding_protein_GlnQ
2	Prodigal:2.6	CDS	860631	861254	.	-	0	ID=FLAKKPJH_00810;product=Probable_glutamine_ABC_transporter_permease_protein_GlnM
2	Prodigal:2.6	CDS	861474	862292	.	-	0	ID=FLAKKPJH_00811;product=Probable_histidine-binding_protein
2	Prodigal:2.6	CDS	862923	863480	.	+	0	ID=FLAKKPJH_00812;product='hypothetical protein'
2	Prodigal:2.6	CDS	863494	863763	.	+	0	ID=FLAKKPJH_00813;product='hypothetical protein'
2	Prodigal:2.6	CDS	863770	864387	.	+	0	ID=FLAKKPJH_00814;product=Protein_CotJC
2	Prodigal:2.6	CDS	864658	865992	.	+	0	ID=FLAKKPJH_00815;product=Archaeal_glutamate_synthase_[NADPH]
2	Prodigal:2.6	CDS	866363	867169	.	+	0	ID=FLAKKPJH_00816;product='hypothetical protein'
2	Prodigal:2.6	CDS	867248	867352	.	-	0	ID=FLAKKPJH_00817;product='hypothetical protein'
2	Prodigal:2.6	CDS	867349	867915	.	-	0	ID=FLAKKPJH_00818;product=Hypoxanthine/guanine_phosphoribosyltransferase
2	Prodigal:2.6	CDS	867937	869154	.	-	0	ID=FLAKKPJH_00819;product='hypothetical protein'
2	Prodigal:2.6	CDS	869659	870894	.	-	0	ID=FLAKKPJH_00820;product=N-carbamoyl-L-amino_acid_hydrolase
2	Prodigal:2.6	CDS	871215	871400	.	+	0	ID=FLAKKPJH_00821;product='hypothetical protein'
2	Prodigal:2.6	CDS	871697	873634	.	-	0	ID=FLAKKPJH_00822;product=NADH_oxidase
2	Prodigal:2.6	CDS	873901	874524	.	+	0	ID=FLAKKPJH_00823;product=Pyrrolidone-carboxylate_peptidase
2	Prodigal:2.6	CDS	874695	876275	.	+	0	ID=FLAKKPJH_00824;product=Uncharacterized_protein_YbbC
2	Prodigal:2.6	CDS	876702	878060	.	+	0	ID=FLAKKPJH_00825;product=Trk_system_potassium_uptake_protein_TrkA_homolog_1
2	Prodigal:2.6	CDS	878139	879584	.	+	0	ID=FLAKKPJH_00826;product=Trk_system_potassium_uptake_protein_TrkH
2	Prodigal:2.6	CDS	879888	881060	.	-	0	ID=FLAKKPJH_00827;product=Probable_NAD-dependent_malic_enzyme_4
2	Prodigal:2.6	CDS	881257	881811	.	-	0	ID=FLAKKPJH_00828;product=Fumarate_hydratase_class_I_anaerobic
2	Prodigal:2.6	CDS	881828	882745	.	-	0	ID=FLAKKPJH_00829;product=Putative_L(+)-tartrate_dehydratase_subunit_alpha
2	Prodigal:2.6	CDS	882690	884093	.	-	0	ID=FLAKKPJH_00830;product=Aspartate_ammonia-lyase
2	Prodigal:2.6	CDS	884208	885662	.	-	0	ID=FLAKKPJH_00831;product=Esterase_EstD
2	Prodigal:2.6	CDS	885983	887344	.	+	0	ID=FLAKKPJH_00832;product=Uncharacterized_MFS-type_transporter_MJ1560
2	Prodigal:2.6	CDS	887566	888729	.	-	0	ID=FLAKKPJH_00833;product='hypothetical protein'
2	Prodigal:2.6	CDS	888792	889685	.	-	0	ID=FLAKKPJH_00834;product=Polyribonucleotide_5'-hydroxyl-kinase_PH0197
2	Prodigal:2.6	CDS	889890	890057	.	-	0	ID=FLAKKPJH_00835;product='hypothetical protein'
2	Prodigal:2.6	CDS	890138	890797	.	-	0	ID=FLAKKPJH_00836;product=Phosphate-specific_transport_system_accessory_protein_PhoU_homolog
2	Prodigal:2.6	CDS	890837	891625	.	-	0	ID=FLAKKPJH_00837;product=Phosphate_import_ATP-binding_protein_PstB
2	Prodigal:2.6	CDS	891724	892488	.	-	0	ID=FLAKKPJH_00838;product=Phosphate_import_ATP-binding_protein_PstB_2
2	Prodigal:2.6	CDS	892531	893496	.	-	0	ID=FLAKKPJH_00839;product=Phosphate_transport_system_permease_protein_PstA_1
2	Prodigal:2.6	CDS	893493	894350	.	-	0	ID=FLAKKPJH_00840;product=Phosphate_transport_system_permease_protein_PstC
2	Prodigal:2.6	CDS	894347	895342	.	-	0	ID=FLAKKPJH_00841;product=Phosphate-binding_protein_PstS_1
2	Prodigal:2.6	CDS	895603	897198	.	+	0	ID=FLAKKPJH_00842;product='hypothetical protein'
2	Prodigal:2.6	CDS	897506	898474	.	+	0	ID=FLAKKPJH_00843;product='hypothetical protein'
2	Prodigal:2.6	CDS	898603	899535	.	-	0	ID=FLAKKPJH_00844;product=Cysteine_synthase
2	Prodigal:2.6	CDS	899746	902541	.	-	0	ID=FLAKKPJH_00845;product=Calcium-transporting_ATPase
2	Prodigal:2.6	CDS	902698	903531	.	+	0	ID=FLAKKPJH_00846;product=Peptidoglycan-N-acetylglucosamine_deacetylase
2	Prodigal:2.6	CDS	903732	904511	.	+	0	ID=FLAKKPJH_00847;product=Putative_mycofactocin_system_creatinine_amidohydrolase_family_protein_MftE
2	Prodigal:2.6	CDS	904706	905092	.	+	0	ID=FLAKKPJH_00848;product='hypothetical protein'
2	Prodigal:2.6	CDS	905165	906139	.	-	0	ID=FLAKKPJH_00849;product=D-2-hydroxyacid_dehydrogenase
2	Prodigal:2.6	CDS	906192	907427	.	-	0	ID=FLAKKPJH_00850;product='hypothetical protein'
2	Prodigal:2.6	CDS	907588	908358	.	+	0	ID=FLAKKPJH_00851;product=Putative_mycofactocin_system_creatinine_amidohydrolase_family_protein_MftE
2	Prodigal:2.6	CDS	908511	909398	.	-	0	ID=FLAKKPJH_00852;product='hypothetical protein'
2	Prodigal:2.6	CDS	909479	909997	.	-	0	ID=FLAKKPJH_00853;product='hypothetical protein'
2	Prodigal:2.6	CDS	910074	910859	.	-	0	ID=FLAKKPJH_00854;product='hypothetical protein'
2	Prodigal:2.6	CDS	911539	912453	.	+	0	ID=FLAKKPJH_00855;product=Uncharacterized_HTH-type_transcriptional_regulator_HI_0143
2	Prodigal:2.6	CDS	912543	913391	.	-	0	ID=FLAKKPJH_00856;product=Nitrate/nitrite_response_regulator_protein_NarL
2	Prodigal:2.6	CDS	913397	915064	.	-	0	ID=FLAKKPJH_00857;product=Sensor_histidine_kinase_YehU
2	Prodigal:2.6	CDS	915219	916445	.	-	0	ID=FLAKKPJH_00858;product=Kynurenine--oxoglutarate_transaminase_3
2	Prodigal:2.6	CDS	916539	918092	.	-	0	ID=FLAKKPJH_00859;product='hypothetical protein'
2	Prodigal:2.6	CDS	918126	919430	.	-	0	ID=FLAKKPJH_00860;product=Uncharacterized_protein_YJL213W
2	Prodigal:2.6	CDS	919522	921069	.	-	0	ID=FLAKKPJH_00861;product='hypothetical protein'
2	Prodigal:2.6	CDS	921102	922733	.	-	0	ID=FLAKKPJH_00862;product='hypothetical protein'
2	Prodigal:2.6	CDS	922817	923440	.	-	0	ID=FLAKKPJH_00863;product='hypothetical protein'
2	Prodigal:2.6	CDS	923433	924290	.	-	0	ID=FLAKKPJH_00864;product='hypothetical protein'
2	Prodigal:2.6	CDS	924315	924932	.	-	0	ID=FLAKKPJH_00865;product='hypothetical protein'
2	Prodigal:2.6	CDS	924944	925714	.	-	0	ID=FLAKKPJH_00866;product='hypothetical protein'
2	Prodigal:2.6	CDS	925911	926039	.	+	0	ID=FLAKKPJH_00867;product='hypothetical protein'
2	Prodigal:2.6	CDS	926134	927714	.	-	0	ID=FLAKKPJH_00868;product=N-acyl-D-glutamate_deacylase
2	Prodigal:2.6	CDS	927748	927840	.	-	0	ID=FLAKKPJH_00869;product='hypothetical protein'
2	Prodigal:2.6	CDS	927942	928919	.	+	0	ID=FLAKKPJH_00870;product=Glyoxylate_reductase
2	Prodigal:2.6	CDS	928997	930337	.	-	0	ID=FLAKKPJH_00871;product=Serine_beta-lactamase-like_protein_LACTB_mitochondrial
2	Prodigal:2.6	CDS	930649	931710	.	-	0	ID=FLAKKPJH_00872;product=NADP-dependent_isopropanol_dehydrogenase
2	Prodigal:2.6	CDS	932237	932935	.	+	0	ID=FLAKKPJH_00873;product=Probable_superoxide_dismutase_[Fe]
2	Prodigal:2.6	CDS	933689	935641	.	-	0	ID=FLAKKPJH_00874;product=Uncharacterized_ABC_transporter_ATP-binding_protein_TM_0288
2	Prodigal:2.6	CDS	935638	937374	.	-	0	ID=FLAKKPJH_00875;product=Uncharacterized_ABC_transporter_ATP-binding_protein_MT1311
2	Prodigal:2.6	CDS	937479	938066	.	-	0	ID=FLAKKPJH_00876;product='hypothetical protein'
2	Prodigal:2.6	CDS	938466	939422	.	-	0	ID=FLAKKPJH_00877;product='hypothetical protein'
2	Prodigal:2.6	CDS	939672	941339	.	-	0	ID=FLAKKPJH_00878;product=Peptidoglycan-N-acetylmuramic_acid_deacetylase_PdaC
2	Prodigal:2.6	CDS	941884	943248	.	-	0	ID=FLAKKPJH_00879;product=Cytosolic_non-specific_dipeptidase
2	Prodigal:2.6	CDS	943383	944516	.	-	0	ID=FLAKKPJH_00880;product='hypothetical protein'
2	Prodigal:2.6	CDS	944516	945556	.	-	0	ID=FLAKKPJH_00881;product='hypothetical protein'
2	Prodigal:2.6	CDS	945549	947144	.	-	0	ID=FLAKKPJH_00882;product=Xylose_import_ATP-binding_protein_XylG
2	Prodigal:2.6	CDS	947285	947938	.	-	0	ID=FLAKKPJH_00883;product=Uncharacterized_protein_TP_0007
8	Prodigal:2.6	CDS	70	426	.	-	0	ID=FLAKKPJH_00884;product='hypothetical protein'
8	Prodigal:2.6	CDS	636	1103	.	-	0	ID=FLAKKPJH_00885;product='hypothetical protein'
8	Prodigal:2.6	CDS	1070	1258	.	-	0	ID=FLAKKPJH_00886;product='hypothetical protein'
8	Prodigal:2.6	CDS	1373	2014	.	-	0	ID=FLAKKPJH_00887;product='hypothetical protein'
8	Prodigal:2.6	CDS	2068	2814	.	-	0	ID=FLAKKPJH_00888;product=Uncharacterized_protein_HI_0912
8	Prodigal:2.6	CDS	2833	3324	.	-	0	ID=FLAKKPJH_00889;product='hypothetical protein'
8	Prodigal:2.6	CDS	3856	4626	.	-	0	ID=FLAKKPJH_00890;product=Recombination_protein_RecR
8	Prodigal:2.6	CDS	4631	4960	.	-	0	ID=FLAKKPJH_00891;product=Nucleoid-associated_protein_TTE0040
8	Prodigal:2.6	CDS	4976	6652	.	-	0	ID=FLAKKPJH_00892;product=DNA_polymerase_III_subunit_gamma/tau
8	Aragorn:1.2	tRNA	7011	7101	.	-	.	ID=FLAKKPJH_00893;product='tRNA'
8	Aragorn:1.2	tRNA	7125	7214	.	-	.	ID=FLAKKPJH_00894;product='tRNA'
8	Prodigal:2.6	CDS	7265	7774	.	-	0	ID=FLAKKPJH_00895;product=tRNA-specific_adenosine_deaminase
8	Aragorn:1.2	tRNA	7805	7883	.	-	.	ID=FLAKKPJH_00896;product='tRNA'
8	Aragorn:1.2	tRNA	7912	7988	.	-	.	ID=FLAKKPJH_00897;product='tRNA'
8	Aragorn:1.2	tRNA	7996	8087	.	-	.	ID=FLAKKPJH_00898;product='tRNA'
8	Aragorn:1.2	tRNA	8159	8248	.	-	.	ID=FLAKKPJH_00899;product='tRNA'
8	Prodigal:2.6	CDS	8421	9800	.	-	0	ID=FLAKKPJH_00900;product=Uncharacterized_protein_Cbei_0202
8	Prodigal:2.6	CDS	9867	11201	.	-	0	ID=FLAKKPJH_00901;product=Replicative_DNA_helicase
8	Prodigal:2.6	CDS	11220	13136	.	-	0	ID=FLAKKPJH_00902;product=Lon_protease_2
8	Prodigal:2.6	CDS	13138	13590	.	-	0	ID=FLAKKPJH_00903;product=50S_ribosomal_protein_L9
8	Prodigal:2.6	CDS	13680	14639	.	-	0	ID=FLAKKPJH_00904;product='hypothetical protein'
8	Prodigal:2.6	CDS	14712	14939	.	-	0	ID=FLAKKPJH_00905;product=30S_ribosomal_protein_S18
8	Prodigal:2.6	CDS	14975	15367	.	-	0	ID=FLAKKPJH_00906;product=Single-stranded_DNA-binding_protein
8	Prodigal:2.6	CDS	15422	15853	.	-	0	ID=FLAKKPJH_00907;product=30S_ribosomal_protein_S6
8	Prodigal:2.6	CDS	15993	16226	.	-	0	ID=FLAKKPJH_00908;product=Uncharacterized_protein_YyzM
8	Prodigal:2.6	CDS	16254	16973	.	-	0	ID=FLAKKPJH_00909;product='hypothetical protein'
8	Prodigal:2.6	CDS	16996	17328	.	-	0	ID=FLAKKPJH_00910;product='hypothetical protein'
8	Prodigal:2.6	CDS	17335	18507	.	-	0	ID=FLAKKPJH_00911;product='hypothetical protein'
8	Prodigal:2.6	CDS	18518	19012	.	-	0	ID=FLAKKPJH_00912;product='hypothetical protein'
8	Prodigal:2.6	CDS	19154	19408	.	+	0	ID=FLAKKPJH_00913;product='hypothetical protein'
8	Prodigal:2.6	CDS	19338	19964	.	-	0	ID=FLAKKPJH_00914;product=Uncharacterized_protein_YyaC
8	Prodigal:2.6	CDS	20023	20652	.	-	0	ID=FLAKKPJH_00915;product=Putative_phosphoribosyl_transferase_MT0597
8	Prodigal:2.6	CDS	20652	21050	.	-	0	ID=FLAKKPJH_00916;product='hypothetical protein'
8	Prodigal:2.6	CDS	21069	22061	.	-	0	ID=FLAKKPJH_00917;product=Uncharacterized_metalloprotease_HI_0409
8	Prodigal:2.6	CDS	22251	23378	.	-	0	ID=FLAKKPJH_00918;product=Alanine_racemase
8	Prodigal:2.6	CDS	23427	24275	.	-	0	ID=FLAKKPJH_00919;product=Stage_0_sporulation_protein_J
8	Prodigal:2.6	CDS	24253	25029	.	-	0	ID=FLAKKPJH_00920;product=Sporulation_initiation_inhibitor_protein_Soj
8	Prodigal:2.6	CDS	25014	25808	.	-	0	ID=FLAKKPJH_00921;product=Nucleoid_occlusion_protein
8	Prodigal:2.6	CDS	25870	26616	.	-	0	ID=FLAKKPJH_00922;product=Ribosomal_RNA_small_subunit_methyltransferase_G
8	Prodigal:2.6	CDS	26636	28483	.	-	0	ID=FLAKKPJH_00923;product=tRNA_uridine_5-carboxymethylaminomethyl_modification_enzyme_MnmG
8	Prodigal:2.6	CDS	28506	29894	.	-	0	ID=FLAKKPJH_00924;product=tRNA_modification_GTPase_MnmE
8	Prodigal:2.6	CDS	30026	30673	.	-	0	ID=FLAKKPJH_00925;product=Protein_jag
8	Prodigal:2.6	CDS	30670	31329	.	-	0	ID=FLAKKPJH_00926;product=Membrane_protein_insertase_YidC
8	Prodigal:2.6	CDS	31571	31900	.	-	0	ID=FLAKKPJH_00927;product=Ribonuclease_P_protein_component
8	Prodigal:2.6	CDS	32565	33941	.	+	0	ID=FLAKKPJH_00928;product=Chromosomal_replication_initiator_protein_DnaA
8	Prodigal:2.6	CDS	34219	35361	.	+	0	ID=FLAKKPJH_00929;product=DNA_polymerase_III_subunit_beta
8	Prodigal:2.6	CDS	35365	36483	.	+	0	ID=FLAKKPJH_00930;product=DNA_replication_and_repair_protein_RecF
8	Prodigal:2.6	CDS	36493	37407	.	+	0	ID=FLAKKPJH_00931;product='hypothetical protein'
8	Prodigal:2.6	CDS	37481	39400	.	+	0	ID=FLAKKPJH_00932;product=DNA_gyrase_subunit_B
8	Prodigal:2.6	CDS	39419	41848	.	+	0	ID=FLAKKPJH_00933;product=DNA_gyrase_subunit_A
8	Prodigal:2.6	CDS	41851	42276	.	+	0	ID=FLAKKPJH_00934;product='hypothetical protein'
8	Prodigal:2.6	CDS	42320	43759	.	+	0	ID=FLAKKPJH_00935;product=tRNA-splicing_ligase_RtcB
8	Prodigal:2.6	CDS	43821	44630	.	+	0	ID=FLAKKPJH_00936;product=S-methyl-5'-thioadenosine_phosphorylase
8	Prodigal:2.6	CDS	44645	45709	.	+	0	ID=FLAKKPJH_00937;product=Methylthioribose-1-phosphate_isomerase
8	Prodigal:2.6	CDS	45747	46172	.	+	0	ID=FLAKKPJH_00938;product='hypothetical protein'
8	Prodigal:2.6	CDS	46219	46668	.	+	0	ID=FLAKKPJH_00939;product='hypothetical protein'
8	Aragorn:1.2	tRNA	46736	46810	.	+	.	ID=FLAKKPJH_00940;product='tRNA'
8	Aragorn:1.2	tRNA	46822	46896	.	+	.	ID=FLAKKPJH_00941;product='tRNA'
8	Prodigal:2.6	CDS	47151	47729	.	+	0	ID=FLAKKPJH_00942;product=Pyruvate_synthase_subunit_PorC
8	Prodigal:2.6	CDS	47726	48013	.	+	0	ID=FLAKKPJH_00943;product=Pyruvate_synthase_subunit_PorD
8	Prodigal:2.6	CDS	48046	49236	.	+	0	ID=FLAKKPJH_00944;product=Pyruvate_synthase_subunit_PorA
8	Prodigal:2.6	CDS	49248	50204	.	+	0	ID=FLAKKPJH_00945;product=Pyruvate_synthase_subunit_PorB
8	Prodigal:2.6	CDS	50309	51784	.	+	0	ID=FLAKKPJH_00946;product=Glutamate--tRNA_ligase_1
8	Prodigal:2.6	CDS	51811	52326	.	+	0	ID=FLAKKPJH_00947;product=Putative_NADH_dehydrogenase/NAD(P)H_nitroreductase_AF_0226
8	Prodigal:2.6	CDS	52625	54394	.	-	0	ID=FLAKKPJH_00948;product=Lipid_A_export_ATP-binding/permease_protein_MsbA
8	Prodigal:2.6	CDS	54725	56458	.	+	0	ID=FLAKKPJH_00949;product='hypothetical protein'
8	Prodigal:2.6	CDS	56564	58267	.	+	0	ID=FLAKKPJH_00950;product=N-substituted_formamide_deformylase
8	Prodigal:2.6	CDS	58316	59713	.	+	0	ID=FLAKKPJH_00951;product=Probable_multidrug_resistance_protein_NorM
8	Prodigal:2.6	CDS	59895	60434	.	-	0	ID=FLAKKPJH_00952;product='hypothetical protein'
8	Aragorn:1.2	tRNA	60765	60838	.	+	.	ID=FLAKKPJH_00953;product='tRNA'
8	Aragorn:1.2	tRNA	60849	60924	.	+	.	ID=FLAKKPJH_00954;product='tRNA'
8	Prodigal:2.6	CDS	61172	62185	.	+	0	ID=FLAKKPJH_00955;product='hypothetical protein'
8	Prodigal:2.6	CDS	62300	62836	.	+	0	ID=FLAKKPJH_00956;product='hypothetical protein'
8	Prodigal:2.6	CDS	62940	63995	.	-	0	ID=FLAKKPJH_00957;product=Twitching_mobility_protein
8	Prodigal:2.6	CDS	64045	64620	.	-	0	ID=FLAKKPJH_00958;product='hypothetical protein'
8	Prodigal:2.6	CDS	64617	65171	.	-	0	ID=FLAKKPJH_00959;product='hypothetical protein'
8	Prodigal:2.6	CDS	65221	65748	.	-	0	ID=FLAKKPJH_00960;product='hypothetical protein'
8	Prodigal:2.6	CDS	65745	66068	.	-	0	ID=FLAKKPJH_00961;product='hypothetical protein'
8	Prodigal:2.6	CDS	66083	67135	.	-	0	ID=FLAKKPJH_00962;product=Type_4_fimbrial_assembly_protein_PilC
8	Prodigal:2.6	CDS	67145	68062	.	-	0	ID=FLAKKPJH_00963;product='hypothetical protein'
8	Prodigal:2.6	CDS	68256	69392	.	+	0	ID=FLAKKPJH_00964;product=Probable_aldo-keto_reductase_1
8	RNAmmer:1.2	rRNA	69811	71337	.	+	.	ID=FLAKKPJH_00965;product='rRNA'
8	Aragorn:1.2	tRNA	71399	71475	.	+	.	ID=FLAKKPJH_00966;product='tRNA'
8	Aragorn:1.2	tRNA	71517	71592	.	+	.	ID=FLAKKPJH_00967;product='tRNA'
8	RNAmmer:1.2	rRNA	71686	74658	.	+	.	ID=FLAKKPJH_00968;product='rRNA'
8	RNAmmer:1.2	rRNA	74719	74835	.	+	.	ID=FLAKKPJH_00969;product='rRNA'
8	Prodigal:2.6	CDS	75001	76173	.	-	0	ID=FLAKKPJH_00970;product=Macrolide_export_ATP-binding/permease_protein_MacB
8	Prodigal:2.6	CDS	76222	77859	.	-	0	ID=FLAKKPJH_00971;product=Uncharacterized_protein_HI_0894
8	Prodigal:2.6	CDS	78223	79821	.	+	0	ID=FLAKKPJH_00972;product=Arginine_decarboxylase
8	Prodigal:2.6	CDS	79806	80498	.	+	0	ID=FLAKKPJH_00973;product=Thymidylate_kinase
8	Prodigal:2.6	CDS	80495	80821	.	+	0	ID=FLAKKPJH_00974;product=Uncharacterized_protein_YaaQ
8	Prodigal:2.6	CDS	80858	81850	.	+	0	ID=FLAKKPJH_00975;product=DNA_polymerase_III_subunit_gamma/tau
8	Prodigal:2.6	CDS	81861	82667	.	+	0	ID=FLAKKPJH_00976;product=Stage_0_sporulation_protein_YaaT
8	Prodigal:2.6	CDS	82694	83422	.	+	0	ID=FLAKKPJH_00977;product=Ribosomal_RNA_small_subunit_methyltransferase_I
8	Prodigal:2.6	CDS	83477	83737	.	-	0	ID=FLAKKPJH_00978;product=Transition_state_regulatory_protein_AbrB
8	Prodigal:2.6	CDS	84069	84398	.	+	0	ID=FLAKKPJH_00979;product=Methionine--tRNA_ligase
8	Prodigal:2.6	CDS	84379	85200	.	+	0	ID=FLAKKPJH_00980;product=Uncharacterized_metal-dependent_hydrolase_YabD
8	Prodigal:2.6	CDS	85391	86398	.	+	0	ID=FLAKKPJH_00981;product=Uncharacterized_protein_YabE
8	Prodigal:2.6	CDS	86359	87264	.	+	0	ID=FLAKKPJH_00982;product=Ribosomal_RNA_small_subunit_methyltransferase_A
8	Prodigal:2.6	CDS	87427	87894	.	+	0	ID=FLAKKPJH_00983;product=Uncharacterized_protein_YkuK
8	Prodigal:2.6	CDS	87914	88183	.	+	0	ID=FLAKKPJH_00984;product=Protein_Veg
8	Prodigal:2.6	CDS	88252	89634	.	-	0	ID=FLAKKPJH_00985;product='hypothetical protein'
8	Prodigal:2.6	CDS	89618	90853	.	-	0	ID=FLAKKPJH_00986;product='hypothetical protein'
8	Prodigal:2.6	CDS	90850	91806	.	-	0	ID=FLAKKPJH_00987;product=Uncharacterized_protein_YeaC
8	Prodigal:2.6	CDS	91998	92999	.	+	0	ID=FLAKKPJH_00988;product='hypothetical protein'
8	Prodigal:2.6	CDS	93037	94008	.	+	0	ID=FLAKKPJH_00989;product=4-diphosphocytidyl-2-C-methyl-D-erythritol_kinase
8	Prodigal:2.6	CDS	94005	94751	.	+	0	ID=FLAKKPJH_00990;product='hypothetical protein'
8	Prodigal:2.6	CDS	94776	96188	.	+	0	ID=FLAKKPJH_00991;product=Bifunctional_protein_GlmU
8	Prodigal:2.6	CDS	96201	97148	.	+	0	ID=FLAKKPJH_00992;product=Ribose-phosphate_pyrophosphokinase
8	Prodigal:2.6	CDS	97182	97814	.	+	0	ID=FLAKKPJH_00993;product=50S_ribosomal_protein_L25
8	Prodigal:2.6	CDS	97844	98446	.	+	0	ID=FLAKKPJH_00994;product=Peptidyl-tRNA_hydrolase
8	Prodigal:2.6	CDS	98446	101835	.	+	0	ID=FLAKKPJH_00995;product=Transcription-repair-coupling_factor
8	Prodigal:2.6	CDS	101907	102467	.	+	0	ID=FLAKKPJH_00996;product=Stage_V_sporulation_protein_T
8	Prodigal:2.6	CDS	102539	104182	.	+	0	ID=FLAKKPJH_00997;product=Stage_V_sporulation_protein_B
8	Prodigal:2.6	CDS	104208	105035	.	+	0	ID=FLAKKPJH_00998;product=Nucleoside_triphosphate_pyrophosphohydrolase/pyrophosphatase_MazG
8	Prodigal:2.6	CDS	105104	105388	.	+	0	ID=FLAKKPJH_00999;product=DNA-binding_protein_HU
8	Prodigal:2.6	CDS	105456	105722	.	+	0	ID=FLAKKPJH_01000;product=Uncharacterized_protein_BH0073
8	Prodigal:2.6	CDS	105723	106031	.	-	0	ID=FLAKKPJH_01001;product='hypothetical protein'
8	Prodigal:2.6	CDS	106028	106264	.	-	0	ID=FLAKKPJH_01002;product='hypothetical protein'
8	Prodigal:2.6	CDS	106408	106845	.	-	0	ID=FLAKKPJH_01003;product='hypothetical protein'
8	Prodigal:2.6	CDS	106848	107099	.	-	0	ID=FLAKKPJH_01004;product=Spore_protein_YabP
8	Prodigal:2.6	CDS	107460	107852	.	+	0	ID=FLAKKPJH_01005;product=Uncharacterized_protein_YabR
8	Aragorn:1.2	tRNA	107863	107950	.	+	.	ID=FLAKKPJH_01006;product='tRNA'
8	Prodigal:2.6	CDS	108255	108839	.	+	0	ID=FLAKKPJH_01007;product='hypothetical protein'
8	Prodigal:2.6	CDS	108954	111653	.	+	0	ID=FLAKKPJH_01008;product=Copper-transporting_ATPase_1
8	Prodigal:2.6	CDS	111822	112088	.	+	0	ID=FLAKKPJH_01009;product=Copper-sensing_transcriptional_repressor_CsoR
8	Prodigal:2.6	CDS	112230	112886	.	-	0	ID=FLAKKPJH_01010;product=Uncharacterized_protein_YhiD
8	Prodigal:2.6	CDS	113045	113884	.	-	0	ID=FLAKKPJH_01011;product=DNA_adenine_methylase
8	Aragorn:1.2	tRNA	114143	114218	.	-	.	ID=FLAKKPJH_01012;product='tRNA'
8	Aragorn:1.2	tRNA	114231	114307	.	-	.	ID=FLAKKPJH_01013;product='tRNA'
8	Prodigal:2.6	CDS	114774	117185	.	+	0	ID=FLAKKPJH_01014;product=Stage_II_sporulation_protein_E_(Fragment)
8	Prodigal:2.6	CDS	117268	118722	.	+	0	ID=FLAKKPJH_01015;product=tRNA(Ile)-lysidine_synthase
8	Prodigal:2.6	CDS	118793	120727	.	+	0	ID=FLAKKPJH_01016;product=ATP-dependent_zinc_metalloprotease_FtsH_3
8	Prodigal:2.6	CDS	120924	121679	.	+	0	ID=FLAKKPJH_01017;product=Putative_methyltransferase_YqeM
8	Prodigal:2.6	CDS	121810	123147	.	+	0	ID=FLAKKPJH_01018;product='hypothetical protein'
8	Prodigal:2.6	CDS	123134	124453	.	+	0	ID=FLAKKPJH_01019;product=Uncharacterized_zinc_protease_YmfH
8	Prodigal:2.6	CDS	124481	125755	.	+	0	ID=FLAKKPJH_01020;product=Imidazolonepropionase
8	Prodigal:2.6	CDS	125821	126063	.	+	0	ID=FLAKKPJH_01021;product='hypothetical protein'
8	Prodigal:2.6	CDS	126136	127836	.	+	0	ID=FLAKKPJH_01022;product=Formate--tetrahydrofolate_ligase
8	Prodigal:2.6	CDS	127895	128947	.	+	0	ID=FLAKKPJH_01023;product=Uncharacterized_aminopeptidase_ML1167
8	Prodigal:2.6	CDS	129100	129789	.	+	0	ID=FLAKKPJH_01024;product='hypothetical protein'
8	Prodigal:2.6	CDS	129836	130606	.	+	0	ID=FLAKKPJH_01025;product=Type_III_pantothenate_kinase
8	Prodigal:2.6	CDS	130666	130923	.	-	0	ID=FLAKKPJH_01026;product='hypothetical protein'
8	Prodigal:2.6	CDS	131031	132410	.	+	0	ID=FLAKKPJH_01027;product=Phosphomannomutase/phosphoglucomutase
8	Prodigal:2.6	CDS	132422	132838	.	+	0	ID=FLAKKPJH_01028;product=Uncharacterized_protein_MT1877
8	Prodigal:2.6	CDS	132859	133860	.	+	0	ID=FLAKKPJH_01029;product=Probable_tRNA-dihydrouridine_synthase_1
8	Prodigal:2.6	CDS	134059	134583	.	+	0	ID=FLAKKPJH_01030;product='hypothetical protein'
8	Prodigal:2.6	CDS	134596	135516	.	+	0	ID=FLAKKPJH_01031;product='hypothetical protein'
8	Prodigal:2.6	CDS	135580	136659	.	+	0	ID=FLAKKPJH_01032;product='hypothetical protein'
8	Prodigal:2.6	CDS	136869	137345	.	+	0	ID=FLAKKPJH_01033;product=Transcription_elongation_factor_GreA
8	Prodigal:2.6	CDS	137428	138921	.	+	0	ID=FLAKKPJH_01034;product=Lysine--tRNA_ligase
8	RNAmmer:1.2	rRNA	139119	140645	.	+	.	ID=FLAKKPJH_01035;product='rRNA'
8	RNAmmer:1.2	rRNA	140813	143785	.	+	.	ID=FLAKKPJH_01036;product='rRNA'
8	RNAmmer:1.2	rRNA	143846	143962	.	+	.	ID=FLAKKPJH_01037;product='rRNA'
8	Prodigal:2.6	CDS	144470	145324	.	+	0	ID=FLAKKPJH_01038;product='hypothetical protein'
8	Prodigal:2.6	CDS	145549	147630	.	+	0	ID=FLAKKPJH_01039;product=Elongation_factor_G
8	Prodigal:2.6	CDS	147732	148667	.	-	0	ID=FLAKKPJH_01040;product=Stage_II_sporulation_protein_D
8	Prodigal:2.6	CDS	148799	149719	.	+	0	ID=FLAKKPJH_01041;product=Thioredoxin_reductase
8	Prodigal:2.6	CDS	149872	150336	.	+	0	ID=FLAKKPJH_01042;product=Transcriptional_regulator_CtsR
8	Prodigal:2.6	CDS	150343	150873	.	+	0	ID=FLAKKPJH_01043;product='hypothetical protein'
8	Prodigal:2.6	CDS	150870	151958	.	+	0	ID=FLAKKPJH_01044;product=Protein-arginine_kinase
8	Prodigal:2.6	CDS	151984	154452	.	+	0	ID=FLAKKPJH_01045;product=Chaperone_protein_ClpB
8	Prodigal:2.6	CDS	154528	155895	.	+	0	ID=FLAKKPJH_01046;product=DNA_repair_protein_RadA
8	Prodigal:2.6	CDS	155904	156302	.	-	0	ID=FLAKKPJH_01047;product='hypothetical protein'
8	Aragorn:1.2	tRNA	156339	156413	.	-	.	ID=FLAKKPJH_01048;product='tRNA'
8	Prodigal:2.6	CDS	156479	156955	.	-	0	ID=FLAKKPJH_01049;product=RNA_polymerase-binding_transcription_factor_CarD
8	Prodigal:2.6	CDS	157177	158298	.	+	0	ID=FLAKKPJH_01050;product=Uncharacterized_PIN_and_TRAM-domain_containing_protein_YacL
8	Prodigal:2.6	CDS	158285	159604	.	+	0	ID=FLAKKPJH_01051;product=Bifunctional_enzyme_IspD/IspF
8	Prodigal:2.6	CDS	159615	161048	.	+	0	ID=FLAKKPJH_01052;product=Cysteine--tRNA_ligase
8	Prodigal:2.6	CDS	161113	161949	.	+	0	ID=FLAKKPJH_01053;product=Flavin-dependent_thymidylate_synthase
8	Prodigal:2.6	CDS	162004	162753	.	+	0	ID=FLAKKPJH_01054;product=Putative_TrmH_family_tRNA/rRNA_methyltransferase_YacO
8	Prodigal:2.6	CDS	162881	163561	.	+	0	ID=FLAKKPJH_01055;product=RNA_polymerase_sigma-H_factor
8	Aragorn:1.2	tRNA	163652	163727	.	+	.	ID=FLAKKPJH_01056;product='tRNA'
8	Prodigal:2.6	CDS	164061	165227	.	+	0	ID=FLAKKPJH_01057;product=Uncharacterized_protein_YrhO
8	Prodigal:2.6	CDS	165243	166202	.	+	0	ID=FLAKKPJH_01058;product=Nod_factor_export_ATP-binding_protein_I
8	Prodigal:2.6	CDS	166186	167010	.	+	0	ID=FLAKKPJH_01059;product='hypothetical protein'
8	Aragorn:1.2	tRNA	167161	167246	.	+	.	ID=FLAKKPJH_01060;product='tRNA'
8	Aragorn:1.2	tRNA	167258	167334	.	+	.	ID=FLAKKPJH_01061;product='tRNA'
8	Aragorn:1.2	tRNA	167378	167453	.	+	.	ID=FLAKKPJH_01062;product='tRNA'
8	Prodigal:2.6	CDS	167598	168833	.	+	0	ID=FLAKKPJH_01063;product=Elongation_factor_Tu-A
8	Prodigal:2.6	CDS	168948	169109	.	+	0	ID=FLAKKPJH_01064;product=50S_ribosomal_protein_L33
8	Aragorn:1.2	tRNA	169166	169241	.	+	.	ID=FLAKKPJH_01065;product='tRNA'
8	Prodigal:2.6	CDS	169267	169482	.	+	0	ID=FLAKKPJH_01066;product='hypothetical protein'
8	Prodigal:2.6	CDS	169531	170073	.	+	0	ID=FLAKKPJH_01067;product=Transcription_termination/antitermination_protein_NusG
8	Prodigal:2.6	CDS	170084	170506	.	+	0	ID=FLAKKPJH_01068;product=50S_ribosomal_protein_L11
8	Prodigal:2.6	CDS	170599	171297	.	+	0	ID=FLAKKPJH_01069;product=50S_ribosomal_protein_L1
8	Prodigal:2.6	CDS	171504	172040	.	+	0	ID=FLAKKPJH_01070;product=50S_ribosomal_protein_L10
8	Prodigal:2.6	CDS	172062	172442	.	+	0	ID=FLAKKPJH_01071;product=50S_ribosomal_protein_L7/L12
8	Prodigal:2.6	CDS	172638	173651	.	+	0	ID=FLAKKPJH_01072;product=Aspartate-semialdehyde_dehydrogenase
8	Prodigal:2.6	CDS	173648	174898	.	+	0	ID=FLAKKPJH_01073;product=Aspartokinase_1
8	Prodigal:2.6	CDS	174932	175843	.	+	0	ID=FLAKKPJH_01074;product=4-hydroxy-tetrahydrodipicolinate_synthase
8	Prodigal:2.6	CDS	176043	179945	.	+	0	ID=FLAKKPJH_01075;product=DNA-directed_RNA_polymerase_subunit_beta
8	Prodigal:2.6	CDS	179967	183470	.	+	0	ID=FLAKKPJH_01076;product=DNA-directed_RNA_polymerase_subunit_beta'
8	Prodigal:2.6	CDS	183498	184160	.	+	0	ID=FLAKKPJH_01077;product=UPF0173_metal-dependent_hydrolase_PYRAB05000
8	Prodigal:2.6	CDS	184253	185272	.	+	0	ID=FLAKKPJH_01078;product=L-cysteate_sulfo-lyase
8	Prodigal:2.6	CDS	185341	185610	.	+	0	ID=FLAKKPJH_01079;product='hypothetical protein'
8	Prodigal:2.6	CDS	185614	185988	.	+	0	ID=FLAKKPJH_01080;product=30S_ribosomal_protein_S12
8	Prodigal:2.6	CDS	186011	186481	.	+	0	ID=FLAKKPJH_01081;product=30S_ribosomal_protein_S7
8	Prodigal:2.6	CDS	186519	188600	.	+	0	ID=FLAKKPJH_01082;product=Elongation_factor_G
8	Prodigal:2.6	CDS	188619	189821	.	+	0	ID=FLAKKPJH_01083;product=Elongation_factor_Tu-A
8	Prodigal:2.6	CDS	189818	190138	.	+	0	ID=FLAKKPJH_01084;product=30S_ribosomal_protein_S10
8	Prodigal:2.6	CDS	190170	190790	.	+	0	ID=FLAKKPJH_01085;product=50S_ribosomal_protein_L3
8	Prodigal:2.6	CDS	190815	191438	.	+	0	ID=FLAKKPJH_01086;product=50S_ribosomal_protein_L4
8	Prodigal:2.6	CDS	191435	191725	.	+	0	ID=FLAKKPJH_01087;product=50S_ribosomal_protein_L23
8	Prodigal:2.6	CDS	191751	192578	.	+	0	ID=FLAKKPJH_01088;product=50S_ribosomal_protein_L2
8	Prodigal:2.6	CDS	192603	192887	.	+	0	ID=FLAKKPJH_01089;product=30S_ribosomal_protein_S19
8	Prodigal:2.6	CDS	192906	193247	.	+	0	ID=FLAKKPJH_01090;product=50S_ribosomal_protein_L22
8	Prodigal:2.6	CDS	193252	193908	.	+	0	ID=FLAKKPJH_01091;product=30S_ribosomal_protein_S3
8	Prodigal:2.6	CDS	193912	194373	.	+	0	ID=FLAKKPJH_01092;product=50S_ribosomal_protein_L16
8	Prodigal:2.6	CDS	194354	194563	.	+	0	ID=FLAKKPJH_01093;product=50S_ribosomal_protein_L29
8	Prodigal:2.6	CDS	194567	194845	.	+	0	ID=FLAKKPJH_01094;product=30S_ribosomal_protein_S17
8	Prodigal:2.6	CDS	194842	195210	.	+	0	ID=FLAKKPJH_01095;product=50S_ribosomal_protein_L14
8	Prodigal:2.6	CDS	195234	195545	.	+	0	ID=FLAKKPJH_01096;product=50S_ribosomal_protein_L24
8	Prodigal:2.6	CDS	195557	196093	.	+	0	ID=FLAKKPJH_01097;product=50S_ribosomal_protein_L5
8	Prodigal:2.6	CDS	196305	196700	.	+	0	ID=FLAKKPJH_01098;product=30S_ribosomal_protein_S8
8	Prodigal:2.6	CDS	196723	197256	.	+	0	ID=FLAKKPJH_01099;product=50S_ribosomal_protein_L6
8	Prodigal:2.6	CDS	197285	197650	.	+	0	ID=FLAKKPJH_01100;product=50S_ribosomal_protein_L18
8	Prodigal:2.6	CDS	197640	198227	.	+	0	ID=FLAKKPJH_01101;product=30S_ribosomal_protein_S5
8	Prodigal:2.6	CDS	198214	198657	.	+	0	ID=FLAKKPJH_01102;product=50S_ribosomal_protein_L15
8	Prodigal:2.6	CDS	198659	199921	.	+	0	ID=FLAKKPJH_01103;product=Protein_translocase_subunit_SecY
8	Prodigal:2.6	CDS	199932	200603	.	+	0	ID=FLAKKPJH_01104;product=Adenylate_kinase
8	Prodigal:2.6	CDS	200600	201343	.	+	0	ID=FLAKKPJH_01105;product=Methionine_aminopeptidase
8	Prodigal:2.6	CDS	201389	201607	.	+	0	ID=FLAKKPJH_01106;product=Translation_initiation_factor_IF-1
8	Prodigal:2.6	CDS	201777	202148	.	+	0	ID=FLAKKPJH_01107;product=30S_ribosomal_protein_S13
8	Prodigal:2.6	CDS	202172	202561	.	+	0	ID=FLAKKPJH_01108;product=30S_ribosomal_protein_S11
8	Prodigal:2.6	CDS	202574	203194	.	+	0	ID=FLAKKPJH_01109;product=30S_ribosomal_protein_S4_A
8	Prodigal:2.6	CDS	203234	204187	.	+	0	ID=FLAKKPJH_01110;product=DNA-directed_RNA_polymerase_subunit_alpha
8	Prodigal:2.6	CDS	204204	204554	.	+	0	ID=FLAKKPJH_01111;product=50S_ribosomal_protein_L17
8	Prodigal:2.6	CDS	204566	205420	.	+	0	ID=FLAKKPJH_01112;product=Energy-coupling_factor_transporter_ATP-binding_protein_EcfA1
8	Prodigal:2.6	CDS	205405	206271	.	+	0	ID=FLAKKPJH_01113;product=Energy-coupling_factor_transporter_ATP-binding_protein_EcfA2
8	Prodigal:2.6	CDS	206268	207098	.	+	0	ID=FLAKKPJH_01114;product=Energy-coupling_factor_transporter_transmembrane_protein_EcfT
8	Prodigal:2.6	CDS	207113	207886	.	+	0	ID=FLAKKPJH_01115;product=tRNA_pseudouridine_synthase_A
8	Prodigal:2.6	CDS	207950	208387	.	+	0	ID=FLAKKPJH_01116;product=50S_ribosomal_protein_L13
8	Prodigal:2.6	CDS	208389	208775	.	+	0	ID=FLAKKPJH_01117;product=30S_ribosomal_protein_S9
8	Prodigal:2.6	CDS	208846	209559	.	+	0	ID=FLAKKPJH_01118;product=Germination-specific_N-acetylmuramoyl-L-alanine_amidase
8	Prodigal:2.6	CDS	209800	210843	.	+	0	ID=FLAKKPJH_01119;product=24-diaminopentanoate_dehydrogenase
8	Prodigal:2.6	CDS	210912	211217	.	+	0	ID=FLAKKPJH_01120;product=2-amino-4-ketopentanoate_thiolase_alpha_subunit
8	Prodigal:2.6	CDS	211219	212634	.	+	0	ID=FLAKKPJH_01121;product=2-amino-4-ketopentanoate_thiolase_beta_subunit
8	Prodigal:2.6	CDS	212634	213002	.	+	0	ID=FLAKKPJH_01122;product=D-ornithine_45-aminomutase_subunit_alpha
8	Prodigal:2.6	CDS	212999	215251	.	+	0	ID=FLAKKPJH_01123;product=D-ornithine_45-aminomutase_subunit_beta
8	Prodigal:2.6	CDS	215241	216608	.	+	0	ID=FLAKKPJH_01124;product=Protein_MutL
8	Prodigal:2.6	CDS	216605	217690	.	+	0	ID=FLAKKPJH_01125;product=Ornithine_racemase
8	Prodigal:2.6	CDS	217675	219081	.	+	0	ID=FLAKKPJH_01126;product=Protein_TTE1956
8	Prodigal:2.6	CDS	219108	220121	.	+	0	ID=FLAKKPJH_01127;product=Uncharacterized_protein_MJ0808
8	Prodigal:2.6	CDS	220160	221482	.	+	0	ID=FLAKKPJH_01128;product='hypothetical protein'
8	Prodigal:2.6	CDS	221655	223640	.	+	0	ID=FLAKKPJH_01129;product=Uncharacterized_glycosyltransferase_YdaM
8	Prodigal:2.6	CDS	223759	224031	.	+	0	ID=FLAKKPJH_01130;product=GDT1-like_protein_1_chloroplastic
8	Aragorn:1.2	tRNA	224088	224164	.	+	.	ID=FLAKKPJH_01131;product='tRNA'
8	Aragorn:1.2	tRNA	224094	224177	.	-	.	ID=FLAKKPJH_01132;product='tRNA'
8	Prodigal:2.6	CDS	224206	224829	.	+	0	ID=FLAKKPJH_01133;product='hypothetical protein'
8	Prodigal:2.6	CDS	224804	225142	.	-	0	ID=FLAKKPJH_01134;product='hypothetical protein'
8	Prodigal:2.6	CDS	225552	226259	.	+	0	ID=FLAKKPJH_01135;product='hypothetical protein'
8	Prodigal:2.6	CDS	226350	226535	.	+	0	ID=FLAKKPJH_01136;product=Ferredoxin
8	Prodigal:2.6	CDS	226722	227729	.	+	0	ID=FLAKKPJH_01137;product=Putative_dipeptidase_MGYG_00085
8	Prodigal:2.6	CDS	228066	229778	.	+	0	ID=FLAKKPJH_01138;product=Uncharacterized_glycosylase_YvbX
8	Prodigal:2.6	CDS	229860	230381	.	+	0	ID=FLAKKPJH_01139;product=Chemotaxis_protein_CheW
8	Prodigal:2.6	CDS	230410	232455	.	+	0	ID=FLAKKPJH_01140;product=Chemotaxis_protein_CheA
8	Prodigal:2.6	CDS	232475	232954	.	+	0	ID=FLAKKPJH_01141;product=Probable_chemoreceptor_glutamine_deamidase_CheD
8	Prodigal:2.6	CDS	232973	233332	.	+	0	ID=FLAKKPJH_01142;product=Chemotaxis_protein_CheY
8	Prodigal:2.6	CDS	233320	234417	.	+	0	ID=FLAKKPJH_01143;product=Chemotaxis_response_regulator_protein-glutamate_methylesterase
8	Prodigal:2.6	CDS	234431	235240	.	+	0	ID=FLAKKPJH_01144;product=Chemotaxis_protein_methyltransferase
8	Prodigal:2.6	CDS	235308	235781	.	+	0	ID=FLAKKPJH_01145;product='hypothetical protein'
8	Prodigal:2.6	CDS	235893	237200	.	+	0	ID=FLAKKPJH_01146;product='hypothetical protein'
8	Prodigal:2.6	CDS	237179	238645	.	-	0	ID=FLAKKPJH_01147;product=Inosine-5'-monophosphate_dehydrogenase
8	Prodigal:2.6	CDS	238923	240719	.	+	0	ID=FLAKKPJH_01148;product=Protein_MutL
8	Prodigal:2.6	CDS	240723	242126	.	+	0	ID=FLAKKPJH_01149;product='hypothetical protein'
8	Prodigal:2.6	CDS	242116	242394	.	+	0	ID=FLAKKPJH_01150;product='hypothetical protein'
8	Prodigal:2.6	CDS	242466	242660	.	-	0	ID=FLAKKPJH_01151;product=Uncharacterized_membrane_protein_YvlC
8	Prodigal:2.6	CDS	242822	243358	.	+	0	ID=FLAKKPJH_01152;product=Bifunctional_protein_TilS/HprT
8	Prodigal:2.6	CDS	243405	244694	.	+	0	ID=FLAKKPJH_01153;product=Putative_permease_MJ0326
8	Prodigal:2.6	CDS	244778	245299	.	+	0	ID=FLAKKPJH_01154;product=N5-carboxyaminoimidazole_ribonucleotide_mutase
8	Prodigal:2.6	CDS	245287	246729	.	+	0	ID=FLAKKPJH_01155;product=Amidophosphoribosyltransferase
8	Prodigal:2.6	CDS	246731	247753	.	+	0	ID=FLAKKPJH_01156;product=Phosphoribosylformylglycinamidine_cyclo-ligase
8	Prodigal:2.6	CDS	247734	248462	.	+	0	ID=FLAKKPJH_01157;product=Phosphoribosylglycinamide_formyltransferase
8	Prodigal:2.6	CDS	248476	250083	.	+	0	ID=FLAKKPJH_01158;product=Bifunctional_purine_biosynthesis_protein_PurH
8	Prodigal:2.6	CDS	250102	251403	.	+	0	ID=FLAKKPJH_01159;product=Trifunctional_purine_biosynthetic_protein_adenosine-3
8	Prodigal:2.6	CDS	251444	251932	.	+	0	ID=FLAKKPJH_01160;product='hypothetical protein'
8	Prodigal:2.6	CDS	251954	252337	.	-	0	ID=FLAKKPJH_01161;product='hypothetical protein'
8	Prodigal:2.6	CDS	252776	253603	.	+	0	ID=FLAKKPJH_01162;product='hypothetical protein'
8	Prodigal:2.6	CDS	253636	254295	.	+	0	ID=FLAKKPJH_01163;product='hypothetical protein'
8	Prodigal:2.6	CDS	254372	255217	.	+	0	ID=FLAKKPJH_01164;product='hypothetical protein'
8	Prodigal:2.6	CDS	255264	255866	.	+	0	ID=FLAKKPJH_01165;product='hypothetical protein'
8	Prodigal:2.6	CDS	255976	256602	.	-	0	ID=FLAKKPJH_01166;product='hypothetical protein'
8	Prodigal:2.6	CDS	256607	257071	.	-	0	ID=FLAKKPJH_01167;product='hypothetical protein'
8	Prodigal:2.6	CDS	257226	257936	.	+	0	ID=FLAKKPJH_01168;product=Murein_hydrolase_activator_EnvC
8	Prodigal:2.6	CDS	258053	258967	.	+	0	ID=FLAKKPJH_01169;product=Stage_IV_sporulation_protein_FB
8	Prodigal:2.6	CDS	259328	261271	.	+	0	ID=FLAKKPJH_01170;product=Uncharacterized_protein_MJ0966
8	Prodigal:2.6	CDS	261297	262004	.	+	0	ID=FLAKKPJH_01171;product='hypothetical protein'
8	Prodigal:2.6	CDS	262090	263808	.	+	0	ID=FLAKKPJH_01172;product=Ribonuclease_G
8	Prodigal:2.6	CDS	263897	264232	.	+	0	ID=FLAKKPJH_01173;product=50S_ribosomal_protein_L21
8	Prodigal:2.6	CDS	264210	264572	.	+	0	ID=FLAKKPJH_01174;product=Uncharacterized_protein_YsxB
8	Prodigal:2.6	CDS	264639	264947	.	+	0	ID=FLAKKPJH_01175;product=50S_ribosomal_protein_L27
8	Prodigal:2.6	CDS	265037	266062	.	+	0	ID=FLAKKPJH_01176;product=GTPase_Obg
8	Prodigal:2.6	CDS	266169	266795	.	+	0	ID=FLAKKPJH_01177;product=Probable_nicotinate-nucleotide_adenylyltransferase
8	Prodigal:2.6	CDS	266863	267117	.	+	0	ID=FLAKKPJH_01178;product=Glycine-rich_RNA-binding_protein
8	Prodigal:2.6	CDS	267412	267984	.	+	0	ID=FLAKKPJH_01179;product=Uncharacterized_protein_MG240
8	Prodigal:2.6	CDS	267959	269272	.	+	0	ID=FLAKKPJH_01180;product=Uncharacterized_protein_SAOUHSC_00997
8	Prodigal:2.6	CDS	269327	269821	.	+	0	ID=FLAKKPJH_01181;product=Ribosomal_silencing_factor_RsfS
8	Aragorn:1.2	tRNA	269962	270037	.	+	.	ID=FLAKKPJH_01182;product='tRNA'
8	Prodigal:2.6	CDS	270687	270953	.	+	0	ID=FLAKKPJH_01183;product='hypothetical protein'
8	Prodigal:2.6	CDS	271211	271717	.	+	0	ID=FLAKKPJH_01184;product=CTP_pyrophosphohydrolase
8	Prodigal:2.6	CDS	271980	272933	.	-	0	ID=FLAKKPJH_01185;product=Putative_oligopeptide_transport_ATP-binding_protein_YkfD
8	Prodigal:2.6	CDS	272926	274011	.	-	0	ID=FLAKKPJH_01186;product=Oligopeptide_transport_ATP-binding_protein_OppD
8	Prodigal:2.6	CDS	274025	274948	.	-	0	ID=FLAKKPJH_01187;product=Dipeptide_transport_system_permease_protein_DppC
8	Prodigal:2.6	CDS	274952	275881	.	-	0	ID=FLAKKPJH_01188;product=Oligopeptide_transport_system_permease_protein_OppB
8	Prodigal:2.6	CDS	275970	277691	.	-	0	ID=FLAKKPJH_01189;product=Oligopeptide-binding_protein_OppA
8	Prodigal:2.6	CDS	278116	278433	.	+	0	ID=FLAKKPJH_01190;product='hypothetical protein'
8	Prodigal:2.6	CDS	278381	278635	.	+	0	ID=FLAKKPJH_01191;product='hypothetical protein'
8	Prodigal:2.6	CDS	279253	280887	.	+	0	ID=FLAKKPJH_01192;product=Oligopeptide-binding_protein_AppA
8	Prodigal:2.6	CDS	280959	281930	.	+	0	ID=FLAKKPJH_01193;product=Oligopeptide_transport_system_permease_protein_AppB
8	Prodigal:2.6	CDS	281988	282869	.	+	0	ID=FLAKKPJH_01194;product=Dipeptide_transport_system_permease_protein_DppC
8	Prodigal:2.6	CDS	282871	284850	.	+	0	ID=FLAKKPJH_01195;product='hypothetical protein'
8	Prodigal:2.6	CDS	284847	285065	.	+	0	ID=FLAKKPJH_01196;product='hypothetical protein'
8	Prodigal:2.6	CDS	285083	286123	.	+	0	ID=FLAKKPJH_01197;product=Probable_peptide_ABC_transporter_ATP-binding_protein_y4tR
8	Prodigal:2.6	CDS	286116	287144	.	+	0	ID=FLAKKPJH_01198;product=Oligopeptide_transport_ATP-binding_protein_AppF
8	Prodigal:2.6	CDS	287607	288449	.	+	0	ID=FLAKKPJH_01199;product=Putative_LD-transpeptidase_YciB
8	Prodigal:2.6	CDS	289117	289968	.	+	0	ID=FLAKKPJH_01200;product=DegV_domain-containing_protein_TTE1491
8	Prodigal:2.6	CDS	290245	290727	.	-	0	ID=FLAKKPJH_01201;product='hypothetical protein'
8	Prodigal:2.6	CDS	290869	291627	.	-	0	ID=FLAKKPJH_01202;product=UPF0702_transmembrane_protein_YdfS
8	Prodigal:2.6	CDS	291936	292757	.	-	0	ID=FLAKKPJH_01203;product=Flagellin
8	Prodigal:2.6	CDS	293255	293695	.	-	0	ID=FLAKKPJH_01204;product=17.8_kDa_class_I_heat_shock_protein
8	Prodigal:2.6	CDS	294047	294199	.	-	0	ID=FLAKKPJH_01205;product='hypothetical protein'
8	Prodigal:2.6	CDS	295053	295817	.	+	0	ID=FLAKKPJH_01206;product='hypothetical protein'
8	Prodigal:2.6	CDS	295876	296871	.	+	0	ID=FLAKKPJH_01207;product=Type_4_prepilin-like_proteins_leader_peptide-processing_enzyme
8	Prodigal:2.6	CDS	297711	298118	.	+	0	ID=FLAKKPJH_01208;product=Immunity_repressor_protein
8	Prodigal:2.6	CDS	299509	299814	.	-	0	ID=FLAKKPJH_01209;product='hypothetical protein'
8	Prodigal:2.6	CDS	299820	300284	.	-	0	ID=FLAKKPJH_01210;product='hypothetical protein'
8	Prodigal:2.6	CDS	301096	301221	.	-	0	ID=FLAKKPJH_01211;product='hypothetical protein'
8	Prodigal:2.6	CDS	301487	302479	.	+	0	ID=FLAKKPJH_01212;product=D-cysteine_desulfhydrase
8	Prodigal:2.6	CDS	303085	304158	.	+	0	ID=FLAKKPJH_01213;product=Putative_aminopeptidase_YsdC
8	Prodigal:2.6	CDS	304573	305379	.	+	0	ID=FLAKKPJH_01214;product='hypothetical protein'
8	Prodigal:2.6	CDS	305381	306124	.	+	0	ID=FLAKKPJH_01215;product='hypothetical protein'
8	Prodigal:2.6	CDS	306338	307270	.	+	0	ID=FLAKKPJH_01216;product=Uncharacterized_ABC_transporter_ATP-binding_protein_YfiL
8	Prodigal:2.6	CDS	307349	307630	.	+	0	ID=FLAKKPJH_01217;product='hypothetical protein'
8	Prodigal:2.6	CDS	307652	308590	.	+	0	ID=FLAKKPJH_01218;product='hypothetical protein'
8	Prodigal:2.6	CDS	308577	309752	.	+	0	ID=FLAKKPJH_01219;product='hypothetical protein'
8	Prodigal:2.6	CDS	310043	310186	.	+	0	ID=FLAKKPJH_01220;product='hypothetical protein'
8	Prodigal:2.6	CDS	310596	311078	.	+	0	ID=FLAKKPJH_01221;product='hypothetical protein'
8	Prodigal:2.6	CDS	311085	313994	.	+	0	ID=FLAKKPJH_01222;product=Minor_fimbrium_subunit_Mfa5
8	Prodigal:2.6	CDS	314097	314690	.	+	0	ID=FLAKKPJH_01223;product=Signal_peptidase_I_W
8	Prodigal:2.6	CDS	314783	315367	.	+	0	ID=FLAKKPJH_01224;product='hypothetical protein'
8	Prodigal:2.6	CDS	315431	315535	.	+	0	ID=FLAKKPJH_01225;product='hypothetical protein'
8	Prodigal:2.6	CDS	315541	316299	.	+	0	ID=FLAKKPJH_01226;product='hypothetical protein'
8	Prodigal:2.6	CDS	316427	317140	.	+	0	ID=FLAKKPJH_01227;product=Putative_cysteine_protease_YwpE
8	Prodigal:2.6	CDS	317361	317570	.	-	0	ID=FLAKKPJH_01228;product='hypothetical protein'
8	Prodigal:2.6	CDS	317970	319223	.	+	0	ID=FLAKKPJH_01229;product=Leu/Ile/Val-binding_protein_homolog_3
8	Prodigal:2.6	CDS	319381	320250	.	+	0	ID=FLAKKPJH_01230;product=High-affinity_branched-chain_amino_acid_transport_system_permease_protein_LivH
8	Prodigal:2.6	CDS	320254	321315	.	+	0	ID=FLAKKPJH_01231;product=High-affinity_branched-chain_amino_acid_transport_system_permease_protein_BraE
8	Prodigal:2.6	CDS	321302	322075	.	+	0	ID=FLAKKPJH_01232;product=High-affinity_branched-chain_amino_acid_transport_ATP-binding_protein_LivG
8	Prodigal:2.6	CDS	322062	322778	.	+	0	ID=FLAKKPJH_01233;product=High-affinity_branched-chain_amino_acid_transport_ATP-binding_protein_BraG
8	Prodigal:2.6	CDS	323348	324616	.	+	0	ID=FLAKKPJH_01234;product=Secernin-1
8	Prodigal:2.6	CDS	324769	325581	.	+	0	ID=FLAKKPJH_01235;product=Multidrug_export_protein_MepA
8	Prodigal:2.6	CDS	325586	325879	.	+	0	ID=FLAKKPJH_01236;product='hypothetical protein'
8	Prodigal:2.6	CDS	326073	329474	.	-	0	ID=FLAKKPJH_01237;product=Cell_surface_glycoprotein_1
8	Prodigal:2.6	CDS	330170	331558	.	+	0	ID=FLAKKPJH_01238;product=Metalloprotease_slr0863
8	Prodigal:2.6	CDS	331555	332844	.	+	0	ID=FLAKKPJH_01239;product=Uncharacterized_protein_MJ0231
8	Prodigal:2.6	CDS	333078	333377	.	-	0	ID=FLAKKPJH_01240;product='hypothetical protein'
8	Prodigal:2.6	CDS	333561	333803	.	-	0	ID=FLAKKPJH_01241;product='hypothetical protein'
8	Prodigal:2.6	CDS	333880	334590	.	-	0	ID=FLAKKPJH_01242;product='hypothetical protein'
8	Prodigal:2.6	CDS	335609	336433	.	+	0	ID=FLAKKPJH_01243;product=Thiamine_biosynthesis_bifunctional_protein_ThiED
8	Prodigal:2.6	CDS	336488	337330	.	+	0	ID=FLAKKPJH_01244;product=Hydroxyethylthiazole_kinase
8	Prodigal:2.6	CDS	337580	338212	.	+	0	ID=FLAKKPJH_01245;product=Thiamine-phosphate_synthase
8	Prodigal:2.6	CDS	338232	338900	.	+	0	ID=FLAKKPJH_01246;product=Fructose-1-phosphate_phosphatase_YqaB
8	Prodigal:2.6	CDS	339341	340969	.	+	0	ID=FLAKKPJH_01247;product=N-acyl-D-glutamate_deacylase
8	Prodigal:2.6	CDS	341046	341822	.	+	0	ID=FLAKKPJH_01248;product='hypothetical protein'
8	Prodigal:2.6	CDS	341842	342456	.	+	0	ID=FLAKKPJH_01249;product='hypothetical protein'
8	Prodigal:2.6	CDS	342497	343333	.	+	0	ID=FLAKKPJH_01250;product='hypothetical protein'
8	Prodigal:2.6	CDS	343364	343975	.	+	0	ID=FLAKKPJH_01251;product='hypothetical protein'
8	Prodigal:2.6	CDS	344140	345765	.	+	0	ID=FLAKKPJH_01252;product=N-acyl-D-glutamate_deacylase
8	Prodigal:2.6	CDS	346028	346846	.	+	0	ID=FLAKKPJH_01253;product=Uncharacterized_HTH-type_transcriptional_regulator_YurK
8	Prodigal:2.6	CDS	346975	348348	.	+	0	ID=FLAKKPJH_01254;product='hypothetical protein'
8	Prodigal:2.6	CDS	348364	348690	.	+	0	ID=FLAKKPJH_01255;product='hypothetical protein'
8	Prodigal:2.6	CDS	348769	350589	.	-	0	ID=FLAKKPJH_01256;product='hypothetical protein'
8	Prodigal:2.6	CDS	350711	352498	.	-	0	ID=FLAKKPJH_01257;product=Oligoendopeptidase_F_homolog
8	Prodigal:2.6	CDS	352586	353044	.	-	0	ID=FLAKKPJH_01258;product=Large-conductance_mechanosensitive_channel
8	Prodigal:2.6	CDS	353207	354352	.	+	0	ID=FLAKKPJH_01259;product=Uncharacterized_metallophosphoesterase_YhaO
8	Prodigal:2.6	CDS	354349	357495	.	+	0	ID=FLAKKPJH_01260;product='hypothetical protein'
8	Prodigal:2.6	CDS	357585	358571	.	+	0	ID=FLAKKPJH_01261;product=Uncharacterized_protein_MJ0674
8	Prodigal:2.6	CDS	358702	359460	.	-	0	ID=FLAKKPJH_01262;product='hypothetical protein'
8	Prodigal:2.6	CDS	359708	361084	.	+	0	ID=FLAKKPJH_01263;product=Metalloprotease_slr0863
8	Prodigal:2.6	CDS	361084	362364	.	+	0	ID=FLAKKPJH_01264;product=Metalloprotease_TldD_homolog
8	Prodigal:2.6	CDS	362423	362605	.	+	0	ID=FLAKKPJH_01265;product='hypothetical protein'
8	Prodigal:2.6	CDS	362639	363085	.	+	0	ID=FLAKKPJH_01266;product='hypothetical protein'
8	Prodigal:2.6	CDS	363261	364043	.	-	0	ID=FLAKKPJH_01267;product=4-hydroxy-tetrahydrodipicolinate_reductase
8	Prodigal:2.6	CDS	364127	365422	.	-	0	ID=FLAKKPJH_01268;product=Metalloprotease_PmbA_homolog
8	Prodigal:2.6	CDS	365425	366801	.	-	0	ID=FLAKKPJH_01269;product=Metalloprotease_TldD
8	Prodigal:2.6	CDS	367058	367606	.	+	0	ID=FLAKKPJH_01270;product=ADP-ribose_pyrophosphatase
8	Prodigal:2.6	CDS	367973	368782	.	+	0	ID=FLAKKPJH_01271;product=Uncharacterized_protein_MJ1587
8	Prodigal:2.6	CDS	368972	370729	.	-	0	ID=FLAKKPJH_01272;product='hypothetical protein'
8	Prodigal:2.6	CDS	370726	371847	.	-	0	ID=FLAKKPJH_01273;product=Opine_dehydrogenase
8	Prodigal:2.6	CDS	371910	372911	.	-	0	ID=FLAKKPJH_01274;product=D-alanine--D-alanine_ligase
8	Prodigal:2.6	CDS	373538	373762	.	+	0	ID=FLAKKPJH_01275;product=Uncharacterized_membrane_protein_YuzA
8	Prodigal:2.6	CDS	373765	375423	.	-	0	ID=FLAKKPJH_01276;product=Putative_sigma_L-dependent_transcriptional_regulator_YqiR
8	Prodigal:2.6	CDS	375897	377276	.	+	0	ID=FLAKKPJH_01277;product=Tyrosine_phenol-lyase
8	Prodigal:2.6	CDS	377311	377799	.	-	0	ID=FLAKKPJH_01278;product='hypothetical protein'
8	Prodigal:2.6	CDS	377915	378649	.	-	0	ID=FLAKKPJH_01279;product='hypothetical protein'
8	Prodigal:2.6	CDS	378815	380170	.	-	0	ID=FLAKKPJH_01280;product=Coenzyme_PQQ_synthesis_protein_E
8	Prodigal:2.6	CDS	380529	381380	.	+	0	ID=FLAKKPJH_01281;product=DegV_domain-containing_protein_TTE1491
8	Prodigal:2.6	CDS	381510	382844	.	-	0	ID=FLAKKPJH_01282;product=Putative_transposase_y4bF
8	Aragorn:1.2	tRNA	382994	383067	.	+	.	ID=FLAKKPJH_01283;product='tRNA'
8	Aragorn:1.2	tRNA	383069	383145	.	+	.	ID=FLAKKPJH_01284;product='tRNA'
8	Aragorn:1.2	tRNA	383166	383242	.	+	.	ID=FLAKKPJH_01285;product='tRNA'
8	Aragorn:1.2	tRNA	383271	383347	.	+	.	ID=FLAKKPJH_01286;product='tRNA'
8	Aragorn:1.2	tRNA	383351	383425	.	+	.	ID=FLAKKPJH_01287;product='tRNA'
8	Aragorn:1.2	tRNA	383432	383506	.	+	.	ID=FLAKKPJH_01288;product='tRNA'
11	Prodigal:2.6	CDS	22	4656	.	-	0	ID=FLAKKPJH_01289;product='hypothetical protein'
11	Prodigal:2.6	CDS	4811	7513	.	-	0	ID=FLAKKPJH_01290;product=Uncharacterized_ATP-dependent_helicase_YqhH
11	Prodigal:2.6	CDS	7524	8735	.	-	0	ID=FLAKKPJH_01291;product='hypothetical protein'
11	Prodigal:2.6	CDS	8912	10531	.	-	0	ID=FLAKKPJH_01292;product='hypothetical protein'
11	Prodigal:2.6	CDS	10528	11115	.	-	0	ID=FLAKKPJH_01293;product='hypothetical protein'
11	Prodigal:2.6	CDS	11112	12335	.	-	0	ID=FLAKKPJH_01294;product='hypothetical protein'
11	Prodigal:2.6	CDS	12283	12459	.	-	0	ID=FLAKKPJH_01295;product='hypothetical protein'
11	Prodigal:2.6	CDS	14008	14424	.	+	0	ID=FLAKKPJH_01296;product='hypothetical protein'
11	Prodigal:2.6	CDS	14445	14849	.	+	0	ID=FLAKKPJH_01297;product='hypothetical protein'
11	Prodigal:2.6	CDS	19133	19261	.	-	0	ID=FLAKKPJH_01298;product='hypothetical protein'
11	Prodigal:2.6	CDS	19979	20260	.	+	0	ID=FLAKKPJH_01299;product='hypothetical protein'
11	Prodigal:2.6	CDS	20605	20880	.	-	0	ID=FLAKKPJH_01300;product='hypothetical protein'
11	Prodigal:2.6	CDS	21562	21729	.	-	0	ID=FLAKKPJH_01301;product='hypothetical protein'
11	Prodigal:2.6	CDS	21867	22145	.	+	0	ID=FLAKKPJH_01302;product=UPF0175_protein_AF_0597
11	Prodigal:2.6	CDS	22486	22845	.	-	0	ID=FLAKKPJH_01303;product='hypothetical protein'
11	Prodigal:2.6	CDS	22832	23149	.	-	0	ID=FLAKKPJH_01304;product='hypothetical protein'
11	Prodigal:2.6	CDS	23634	23807	.	+	0	ID=FLAKKPJH_01305;product='hypothetical protein'
11	Prodigal:2.6	CDS	23804	25432	.	+	0	ID=FLAKKPJH_01306;product=Putative_DNA_recombinase
11	Prodigal:2.6	CDS	26068	26937	.	-	0	ID=FLAKKPJH_01307;product='hypothetical protein'
11	Prodigal:2.6	CDS	27541	29181	.	+	0	ID=FLAKKPJH_01308;product=Uncharacterized_protein_YqjN
11	Prodigal:2.6	CDS	29093	29584	.	-	0	ID=FLAKKPJH_01309;product='hypothetical protein'
11	Prodigal:2.6	CDS	29636	30739	.	-	0	ID=FLAKKPJH_01310;product=Modification_methylase_CfrBI
11	Prodigal:2.6	CDS	30793	31719	.	-	0	ID=FLAKKPJH_01311;product='hypothetical protein'
11	Prodigal:2.6	CDS	32188	32673	.	+	0	ID=FLAKKPJH_01312;product='hypothetical protein'
11	Prodigal:2.6	CDS	32875	33582	.	-	0	ID=FLAKKPJH_01313;product=Uncharacterized_membrane_protein_YdfK
11	Prodigal:2.6	CDS	33907	34707	.	+	0	ID=FLAKKPJH_01314;product=Sugar_fermentation_stimulation_protein_homolog
11	Prodigal:2.6	CDS	35664	36485	.	+	0	ID=FLAKKPJH_01315;product=L-cystine-binding_protein_FliY
11	Prodigal:2.6	CDS	36618	37280	.	+	0	ID=FLAKKPJH_01316;product=Probable_glutamine_ABC_transporter_permease_protein_GlnM
11	Prodigal:2.6	CDS	37277	38026	.	+	0	ID=FLAKKPJH_01317;product=Arginine_transport_ATP-binding_protein_ArtM
11	Prodigal:2.6	CDS	38244	39086	.	-	0	ID=FLAKKPJH_01318;product=DegV_domain-containing_protein_TTE1491
11	Prodigal:2.6	CDS	39170	40609	.	-	0	ID=FLAKKPJH_01319;product=Penicillin-binding_protein_4*
11	Prodigal:2.6	CDS	40856	42070	.	-	0	ID=FLAKKPJH_01320;product=tRNA-specific_2-thiouridylase_MnmA
11	Prodigal:2.6	CDS	42353	43678	.	+	0	ID=FLAKKPJH_01321;product=Probable_6-phospho-beta-glucosidase
11	Prodigal:2.6	CDS	43736	45040	.	-	0	ID=FLAKKPJH_01322;product=Melibiose_carrier_protein
11	Prodigal:2.6	CDS	45321	46061	.	+	0	ID=FLAKKPJH_01323;product=Diacetylchitobiose_deacetylase
11	Prodigal:2.6	CDS	46058	47431	.	+	0	ID=FLAKKPJH_01324;product=Probable_6-phospho-beta-glucosidase
11	Prodigal:2.6	CDS	47477	48484	.	+	0	ID=FLAKKPJH_01325;product='hypothetical protein'
11	Prodigal:2.6	CDS	48690	49475	.	-	0	ID=FLAKKPJH_01326;product=Protein_GrpE
11	Prodigal:2.6	CDS	49475	51403	.	-	0	ID=FLAKKPJH_01327;product=Chaperone_protein_dnaK2
11	Prodigal:2.6	CDS	51469	51840	.	-	0	ID=FLAKKPJH_01328;product='hypothetical protein'
11	Prodigal:2.6	CDS	52114	53073	.	-	0	ID=FLAKKPJH_01329;product=Putative_GTPase_PYRAB02490
11	Prodigal:2.6	CDS	53138	53542	.	-	0	ID=FLAKKPJH_01330;product=Methylmalonyl-CoA_mutase
11	Prodigal:2.6	CDS	53685	54821	.	-	0	ID=FLAKKPJH_01331;product=Glutaconyl-CoA_decarboxylase_subunit_beta
11	Prodigal:2.6	CDS	54854	55282	.	-	0	ID=FLAKKPJH_01332;product='hypothetical protein'
11	Prodigal:2.6	CDS	55305	55697	.	-	0	ID=FLAKKPJH_01333;product='hypothetical protein'
11	Prodigal:2.6	CDS	55735	57297	.	-	0	ID=FLAKKPJH_01334;product=Methylmalonyl-CoA_carboxyltransferase_12S_subunit
11	Prodigal:2.6	CDS	57532	58161	.	-	0	ID=FLAKKPJH_01335;product=Redox-sensing_transcriptional_repressor_Rex
11	Prodigal:2.6	CDS	58242	58769	.	-	0	ID=FLAKKPJH_01336;product='hypothetical protein'
11	Prodigal:2.6	CDS	58766	60061	.	-	0	ID=FLAKKPJH_01337;product=CCA-adding_enzyme
11	Prodigal:2.6	CDS	60045	61550	.	-	0	ID=FLAKKPJH_01338;product=Uncharacterized_signaling_protein_CC_0091
11	Prodigal:2.6	CDS	61630	62400	.	-	0	ID=FLAKKPJH_01339;product=Prolipoprotein_diacylglyceryl_transferase
11	Prodigal:2.6	CDS	62482	62889	.	+	0	ID=FLAKKPJH_01340;product='hypothetical protein'
11	Prodigal:2.6	CDS	62961	63695	.	-	0	ID=FLAKKPJH_01341;product=Uncharacterized_ABC_transporter_ATP-binding_protein_YvrO
11	Prodigal:2.6	CDS	63775	66594	.	-	0	ID=FLAKKPJH_01342;product='hypothetical protein'
11	Prodigal:2.6	CDS	66587	67267	.	-	0	ID=FLAKKPJH_01343;product='hypothetical protein'
11	Prodigal:2.6	CDS	67422	68999	.	-	0	ID=FLAKKPJH_01344;product=Glycerate_kinase
11	Prodigal:2.6	CDS	69020	70057	.	-	0	ID=FLAKKPJH_01345;product=Dipeptidase_sirJ
11	Prodigal:2.6	CDS	70276	70557	.	+	0	ID=FLAKKPJH_01346;product='hypothetical protein'
11	Prodigal:2.6	CDS	70570	70749	.	+	0	ID=FLAKKPJH_01347;product='hypothetical protein'
11	Prodigal:2.6	CDS	70881	71231	.	+	0	ID=FLAKKPJH_01348;product=Nucleoid-associated_protein_Bphy_0952
11	Prodigal:2.6	CDS	71170	72177	.	+	0	ID=FLAKKPJH_01349;product='hypothetical protein'
11	Prodigal:2.6	CDS	72273	73097	.	+	0	ID=FLAKKPJH_01350;product=Probable_polysaccharide_deacetylase_PdaB
11	Prodigal:2.6	CDS	73115	73864	.	-	0	ID=FLAKKPJH_01351;product=Thiamine_pyrophosphokinase
11	Prodigal:2.6	CDS	74512	75774	.	-	0	ID=FLAKKPJH_01352;product=Cryptic_catabolic_NAD-specific_glutamate_dehydrogenase_GudB
11	Prodigal:2.6	CDS	76114	76626	.	+	0	ID=FLAKKPJH_01353;product='hypothetical protein'
11	Prodigal:2.6	CDS	76513	76734	.	-	0	ID=FLAKKPJH_01354;product='hypothetical protein'
11	Prodigal:2.6	CDS	76810	76899	.	+	0	ID=FLAKKPJH_01355;product='hypothetical protein'
11	Prodigal:2.6	CDS	76961	77203	.	-	0	ID=FLAKKPJH_01356;product=Uncharacterized_glutaredoxin-like_8.6_kDa_protein_in_rubredoxin_operon
11	Prodigal:2.6	CDS	77436	77657	.	+	0	ID=FLAKKPJH_01357;product='hypothetical protein'
11	Prodigal:2.6	CDS	77638	78099	.	+	0	ID=FLAKKPJH_01358;product='hypothetical protein'
11	Prodigal:2.6	CDS	78198	78686	.	+	0	ID=FLAKKPJH_01359;product='hypothetical protein'
11	Prodigal:2.6	CDS	78850	79695	.	-	0	ID=FLAKKPJH_01360;product=3-hydroxybutyryl-CoA_dehydrogenase
11	Prodigal:2.6	CDS	79827	80879	.	-	0	ID=FLAKKPJH_01361;product=Putative_permease_PerM_homolog
11	Prodigal:2.6	CDS	80848	81051	.	-	0	ID=FLAKKPJH_01362;product='hypothetical protein'
11	Prodigal:2.6	CDS	81135	81365	.	-	0	ID=FLAKKPJH_01363;product='hypothetical protein'
11	Prodigal:2.6	CDS	81515	83002	.	-	0	ID=FLAKKPJH_01364;product=Replication-associated_recombination_protein_A
11	Prodigal:2.6	CDS	82999	84036	.	-	0	ID=FLAKKPJH_01365;product=L-allo-threonine_aldolase
11	Prodigal:2.6	CDS	84099	84467	.	-	0	ID=FLAKKPJH_01366;product=Thioredoxin-2
11	Prodigal:2.6	CDS	84524	85171	.	-	0	ID=FLAKKPJH_01367;product=Dephospho-CoA_kinase
11	Prodigal:2.6	CDS	85164	87863	.	-	0	ID=FLAKKPJH_01368;product=DNA_polymerase_I
11	Prodigal:2.6	CDS	88041	89297	.	-	0	ID=FLAKKPJH_01369;product='hypothetical protein'
11	Prodigal:2.6	CDS	89294	89911	.	-	0	ID=FLAKKPJH_01370;product=RNA_polymerase_sigma-H_factor
11	Prodigal:2.6	CDS	89976	91841	.	-	0	ID=FLAKKPJH_01371;product=Aspartate--tRNA(Asp/Asn)_ligase
11	Prodigal:2.6	CDS	91828	93108	.	-	0	ID=FLAKKPJH_01372;product=Histidine--tRNA_ligase
11	Prodigal:2.6	CDS	93124	93780	.	-	0	ID=FLAKKPJH_01373;product=Uncharacterized_protein_aq_2135
11	Prodigal:2.6	CDS	93811	94260	.	-	0	ID=FLAKKPJH_01374;product=D-aminoacyl-tRNA_deacylase
11	Prodigal:2.6	CDS	94264	96429	.	-	0	ID=FLAKKPJH_01375;product=GTP_pyrophosphokinase
11	Prodigal:2.6	CDS	96556	97098	.	-	0	ID=FLAKKPJH_01376;product=Adenine_phosphoribosyltransferase
11	Prodigal:2.6	CDS	97102	99783	.	-	0	ID=FLAKKPJH_01377;product=Single-stranded-DNA-specific_exonuclease_RecJ
11	Prodigal:2.6	CDS	99806	100168	.	-	0	ID=FLAKKPJH_01378;product='hypothetical protein'
11	Prodigal:2.6	CDS	100218	100910	.	-	0	ID=FLAKKPJH_01379;product='hypothetical protein'
11	Prodigal:2.6	CDS	100891	103029	.	-	0	ID=FLAKKPJH_01380;product=Uncharacterized_peptidase_YuxL
11	Prodigal:2.6	CDS	103029	104594	.	-	0	ID=FLAKKPJH_01381;product=Putative_lipid_II_flippase_MurJ
11	Prodigal:2.6	CDS	104815	105990	.	+	0	ID=FLAKKPJH_01382;product=NAD(P)_transhydrogenase_subunit_alpha_part_1
11	Prodigal:2.6	CDS	106010	106288	.	+	0	ID=FLAKKPJH_01383;product=NAD(P)_transhydrogenase_subunit_alpha_part_2
11	Prodigal:2.6	CDS	106306	108903	.	+	0	ID=FLAKKPJH_01384;product=NAD(P)_transhydrogenase_subunit_beta
11	Prodigal:2.6	CDS	109254	111050	.	+	0	ID=FLAKKPJH_01385;product=Uncharacterized_ABC_transporter_ATP-binding_protein_YknU
11	Prodigal:2.6	CDS	111096	112883	.	+	0	ID=FLAKKPJH_01386;product=Uncharacterized_ABC_transporter_ATP-binding_protein_YknV
11	Prodigal:2.6	CDS	112908	114017	.	-	0	ID=FLAKKPJH_01387;product=Phosphatidylinositol_N-acetylglucosaminyltransferase_subunit_A
11	Prodigal:2.6	CDS	114038	115510	.	-	0	ID=FLAKKPJH_01388;product='hypothetical protein'
11	Prodigal:2.6	CDS	115507	116019	.	-	0	ID=FLAKKPJH_01389;product='hypothetical protein'
11	Prodigal:2.6	CDS	116213	116890	.	-	0	ID=FLAKKPJH_01390;product='hypothetical protein'
11	Prodigal:2.6	CDS	116887	117423	.	-	0	ID=FLAKKPJH_01391;product=Xanthine_phosphoribosyltransferase
11	Prodigal:2.6	CDS	117539	120376	.	-	0	ID=FLAKKPJH_01392;product='hypothetical protein'
11	Prodigal:2.6	CDS	120460	121254	.	-	0	ID=FLAKKPJH_01393;product=Short-chain-enoyl-CoA_hydratase
11	Prodigal:2.6	CDS	121325	121885	.	-	0	ID=FLAKKPJH_01394;product=Uncharacterized_protein_APE_2580
11	Prodigal:2.6	CDS	121986	123206	.	-	0	ID=FLAKKPJH_01395;product='hypothetical protein'
11	Prodigal:2.6	CDS	123288	124208	.	-	0	ID=FLAKKPJH_01396;product=Putative_lipid_kinase_YtlR
11	Prodigal:2.6	CDS	124372	125301	.	-	0	ID=FLAKKPJH_01397;product=Probable_N-glycosylase/DNA_lyase
11	Prodigal:2.6	CDS	125342	126085	.	-	0	ID=FLAKKPJH_01398;product='hypothetical protein'
11	Prodigal:2.6	CDS	126277	127410	.	+	0	ID=FLAKKPJH_01399;product=Carboxypeptidase_G2
11	Prodigal:2.6	CDS	127520	127744	.	+	0	ID=FLAKKPJH_01400;product='hypothetical protein'
11	Prodigal:2.6	CDS	127895	128446	.	-	0	ID=FLAKKPJH_01401;product='hypothetical protein'
11	Prodigal:2.6	CDS	128742	129203	.	-	0	ID=FLAKKPJH_01402;product=Spore_cortex-lytic_enzyme
11	Prodigal:2.6	CDS	129517	130074	.	-	0	ID=FLAKKPJH_01403;product=Probable_transcription_repressor_NiaR
11	Prodigal:2.6	CDS	130150	130944	.	-	0	ID=FLAKKPJH_01404;product=Uncharacterized_tRNA/rRNA_methyltransferase_Mvan_5337
11	Prodigal:2.6	CDS	131139	132950	.	-	0	ID=FLAKKPJH_01405;product=NADP-reducing_hydrogenase_subunit_HndC
11	Prodigal:2.6	CDS	132963	135992	.	-	0	ID=FLAKKPJH_01406;product=NADP-reducing_hydrogenase_subunit_HndC
11	Prodigal:2.6	CDS	136012	136383	.	-	0	ID=FLAKKPJH_01407;product='hypothetical protein'
11	Prodigal:2.6	CDS	136361	136927	.	-	0	ID=FLAKKPJH_01408;product='hypothetical protein'
11	Prodigal:2.6	CDS	136967	137491	.	-	0	ID=FLAKKPJH_01409;product=NADH-quinone_oxidoreductase_subunit_E
11	Prodigal:2.6	CDS	137580	137921	.	-	0	ID=FLAKKPJH_01410;product='hypothetical protein'
11	Prodigal:2.6	CDS	137942	139708	.	-	0	ID=FLAKKPJH_01411;product='hypothetical protein'
11	Prodigal:2.6	CDS	139689	140195	.	-	0	ID=FLAKKPJH_01412;product='hypothetical protein'
11	Prodigal:2.6	CDS	140794	141465	.	-	0	ID=FLAKKPJH_01413;product='hypothetical protein'
11	Prodigal:2.6	CDS	141468	142961	.	-	0	ID=FLAKKPJH_01414;product='hypothetical protein'
11	Prodigal:2.6	CDS	143207	144880	.	+	0	ID=FLAKKPJH_01415;product=Carboxypeptidase_M
11	Prodigal:2.6	CDS	145017	145985	.	-	0	ID=FLAKKPJH_01416;product=UDP-N-acetylenolpyruvoylglucosamine_reductase
11	Prodigal:2.6	CDS	146023	147465	.	-	0	ID=FLAKKPJH_01417;product=Aspartyl/glutamyl-tRNA(Asn/Gln)_amidotransferase_subunit_B
11	Prodigal:2.6	CDS	147458	148969	.	-	0	ID=FLAKKPJH_01418;product=Glutamyl-tRNA(Gln)_amidotransferase_subunit_A
11	Prodigal:2.6	CDS	148990	149274	.	-	0	ID=FLAKKPJH_01419;product=Aspartyl/glutamyl-tRNA(Asn/Gln)_amidotransferase_subunit_C
11	Prodigal:2.6	CDS	149264	151315	.	-	0	ID=FLAKKPJH_01420;product=DNA_ligase
11	Prodigal:2.6	CDS	151336	153300	.	-	0	ID=FLAKKPJH_01421;product=ATP-dependent_DNA_helicase_PcrA
11	Prodigal:2.6	CDS	153477	155183	.	+	0	ID=FLAKKPJH_01422;product=Probable_DNA_repair_helicase_RAD25_homolog
11	Prodigal:2.6	CDS	155180	156766	.	+	0	ID=FLAKKPJH_01423;product='hypothetical protein'
11	Prodigal:2.6	CDS	156755	157162	.	-	0	ID=FLAKKPJH_01424;product='hypothetical protein'
11	Prodigal:2.6	CDS	157197	158156	.	-	0	ID=FLAKKPJH_01425;product=Rod_shape-determining_protein_RodA
11	Prodigal:2.6	CDS	158332	158595	.	-	0	ID=FLAKKPJH_01426;product=Cell_division_topological_specificity_factor
11	Prodigal:2.6	CDS	158612	159406	.	-	0	ID=FLAKKPJH_01427;product=Septum_site-determining_protein_MinD
11	Prodigal:2.6	CDS	159403	160125	.	-	0	ID=FLAKKPJH_01428;product=Probable_septum_site-determining_protein_MinC
11	Prodigal:2.6	CDS	160147	162018	.	-	0	ID=FLAKKPJH_01429;product=Penicillin-binding_protein_2
11	Prodigal:2.6	CDS	162025	162549	.	-	0	ID=FLAKKPJH_01430;product='hypothetical protein'
11	Prodigal:2.6	CDS	162546	163358	.	-	0	ID=FLAKKPJH_01431;product=Cell_shape-determining_protein_MreC
11	Prodigal:2.6	CDS	163379	164404	.	-	0	ID=FLAKKPJH_01432;product=Rod_shape-determining_protein_MreB
11	Prodigal:2.6	CDS	164443	165096	.	-	0	ID=FLAKKPJH_01433;product=UPF0758_protein_Moth_0536
11	Prodigal:2.6	CDS	165237	165836	.	-	0	ID=FLAKKPJH_01434;product=Maf-like_protein_Moth_0535
11	Prodigal:2.6	CDS	165833	166078	.	-	0	ID=FLAKKPJH_01435;product='hypothetical protein'
11	Prodigal:2.6	CDS	166140	167183	.	-	0	ID=FLAKKPJH_01436;product=FAD:protein_FMN_transferase
11	Prodigal:2.6	CDS	167253	168065	.	-	0	ID=FLAKKPJH_01437;product=Electron_transport_complex_subunit_RnfB
11	Prodigal:2.6	CDS	168078	168665	.	-	0	ID=FLAKKPJH_01438;product=Electron_transport_complex_subunit_A
11	Prodigal:2.6	CDS	168693	169340	.	-	0	ID=FLAKKPJH_01439;product=Electron_transport_complex_subunit_E
11	Prodigal:2.6	CDS	169347	170324	.	-	0	ID=FLAKKPJH_01440;product=Electron_transport_complex_subunit_D
11	Prodigal:2.6	CDS	170358	171698	.	-	0	ID=FLAKKPJH_01441;product=Electron_transport_complex_subunit_RnfC
11	Prodigal:2.6	CDS	171866	173245	.	-	0	ID=FLAKKPJH_01442;product=RNA_polymerase_sigma-54_factor
11	Prodigal:2.6	CDS	173305	174165	.	-	0	ID=FLAKKPJH_01443;product='hypothetical protein'
11	Prodigal:2.6	CDS	174141	175598	.	-	0	ID=FLAKKPJH_01444;product='hypothetical protein'
11	Prodigal:2.6	CDS	175835	176242	.	+	0	ID=FLAKKPJH_01445;product=Putative_HTH-type_transcriptional_regulator_HI_0379
11	Prodigal:2.6	CDS	176235	177425	.	+	0	ID=FLAKKPJH_01446;product=Cysteine_desulfurase_IscS
11	Prodigal:2.6	CDS	177446	177856	.	+	0	ID=FLAKKPJH_01447;product=Iron-sulfur_cluster_assembly_scaffold_protein_IscU_1
11	Prodigal:2.6	CDS	178097	180313	.	+	0	ID=FLAKKPJH_01448;product=Putative_N-acetylmuramoyl-L-alanine_amidase_YrvJ
11	Prodigal:2.6	CDS	180511	181506	.	-	0	ID=FLAKKPJH_01449;product=Putative_aminopeptidase
11	Prodigal:2.6	CDS	181503	182522	.	-	0	ID=FLAKKPJH_01450;product=Putative_aminopeptidase_MJ0555
11	Prodigal:2.6	CDS	182513	183574	.	-	0	ID=FLAKKPJH_01451;product=Putative_aminopeptidase_MJ0555
11	Prodigal:2.6	CDS	183647	184984	.	-	0	ID=FLAKKPJH_01452;product='hypothetical protein'
11	Prodigal:2.6	CDS	184981	186015	.	-	0	ID=FLAKKPJH_01453;product=tRNA_N6-adenosine_threonylcarbamoyltransferase
11	Prodigal:2.6	CDS	186206	187126	.	+	0	ID=FLAKKPJH_01454;product=Orotidine_5'-phosphate_decarboxylase
11	Prodigal:2.6	CDS	187110	187610	.	-	0	ID=FLAKKPJH_01455;product=Putative_ribosomal-protein-alanine_acetyltransferase
11	Prodigal:2.6	CDS	187603	188385	.	-	0	ID=FLAKKPJH_01456;product=tRNA_threonylcarbamoyladenosine_biosynthesis_protein_TsaB
11	Prodigal:2.6	CDS	188348	188872	.	-	0	ID=FLAKKPJH_01457;product=tRNA_threonylcarbamoyladenosine_biosynthesis_protein_TsaE
11	Prodigal:2.6	CDS	188887	189615	.	-	0	ID=FLAKKPJH_01458;product=DNA_polymerase
11	Prodigal:2.6	CDS	189605	190624	.	-	0	ID=FLAKKPJH_01459;product='hypothetical protein'
11	Prodigal:2.6	CDS	190753	191874	.	-	0	ID=FLAKKPJH_01460;product='hypothetical protein'
11	Prodigal:2.6	CDS	191892	193742	.	-	0	ID=FLAKKPJH_01461;product=Protein_MutL
11	Prodigal:2.6	CDS	193838	194233	.	-	0	ID=FLAKKPJH_01462;product='hypothetical protein'
11	Prodigal:2.6	CDS	194377	195738	.	-	0	ID=FLAKKPJH_01463;product='hypothetical protein'
11	Prodigal:2.6	CDS	195707	197602	.	-	0	ID=FLAKKPJH_01464;product=Protein_MutL
11	Prodigal:2.6	CDS	197706	198377	.	-	0	ID=FLAKKPJH_01465;product='hypothetical protein'
11	Prodigal:2.6	CDS	198458	199564	.	-	0	ID=FLAKKPJH_01466;product=Beta-peptidyl_aminopeptidase_BapA
11	Prodigal:2.6	CDS	199581	200288	.	-	0	ID=FLAKKPJH_01467;product=Putative_glutamine_amidotransferase-like_protein_YvdE
11	Prodigal:2.6	CDS	200335	200685	.	-	0	ID=FLAKKPJH_01468;product=Endoribonuclease_EndoA
11	Prodigal:2.6	CDS	200686	201009	.	-	0	ID=FLAKKPJH_01469;product='hypothetical protein'
11	Prodigal:2.6	CDS	201061	202752	.	-	0	ID=FLAKKPJH_01470;product=Bifunctional_NAD(P)H-hydrate_repair_enzyme_Nnr
11	Prodigal:2.6	CDS	202774	203235	.	-	0	ID=FLAKKPJH_01471;product=Holo-[acyl-carrier-protein]_synthase
11	Prodigal:2.6	CDS	203360	204772	.	+	0	ID=FLAKKPJH_01472;product=Probable_dipeptidase_A
11	Prodigal:2.6	CDS	204769	206127	.	-	0	ID=FLAKKPJH_01473;product=Phosphoglucosamine_mutase
11	Prodigal:2.6	CDS	206274	207488	.	-	0	ID=FLAKKPJH_01474;product='hypothetical protein'
11	Prodigal:2.6	CDS	207485	208297	.	-	0	ID=FLAKKPJH_01475;product=Cyclic_di-AMP_synthase_CdaA
11	Prodigal:2.6	CDS	208541	209113	.	+	0	ID=FLAKKPJH_01476;product=Uncharacterized_protein_MJ0504
11	Prodigal:2.6	CDS	209133	209933	.	+	0	ID=FLAKKPJH_01477;product='hypothetical protein'
11	Prodigal:2.6	CDS	209978	210868	.	+	0	ID=FLAKKPJH_01478;product=Nucleotide-binding_protein_Daud_0300
11	Prodigal:2.6	CDS	210865	211839	.	+	0	ID=FLAKKPJH_01479;product=Putative_gluconeogenesis_factor
11	Prodigal:2.6	CDS	211858	212712	.	+	0	ID=FLAKKPJH_01480;product=Putative_sporulation_transcription_regulator_WhiA
11	Prodigal:2.6	CDS	212769	213146	.	-	0	ID=FLAKKPJH_01481;product='hypothetical protein'
11	Prodigal:2.6	CDS	213161	214207	.	-	0	ID=FLAKKPJH_01482;product='hypothetical protein'
11	Prodigal:2.6	CDS	214277	214753	.	-	0	ID=FLAKKPJH_01483;product='hypothetical protein'
11	Prodigal:2.6	CDS	214775	216658	.	-	0	ID=FLAKKPJH_01484;product=UvrABC_system_protein_C
11	Prodigal:2.6	CDS	216648	219542	.	-	0	ID=FLAKKPJH_01485;product=UvrABC_system_protein_A
11	Prodigal:2.6	CDS	219570	221579	.	-	0	ID=FLAKKPJH_01486;product=UvrABC_system_protein_B
11	Prodigal:2.6	CDS	221682	222968	.	-	0	ID=FLAKKPJH_01487;product='hypothetical protein'
11	Prodigal:2.6	CDS	223017	224132	.	-	0	ID=FLAKKPJH_01488;product=Probable_CtpA-like_serine_protease
11	Prodigal:2.6	CDS	224382	225533	.	-	0	ID=FLAKKPJH_01489;product=Uncharacterized_metalloprotease_HI_0409
11	Prodigal:2.6	CDS	225553	226437	.	-	0	ID=FLAKKPJH_01490;product=Cell_division_protein_FtsX
11	Prodigal:2.6	CDS	226434	227114	.	-	0	ID=FLAKKPJH_01491;product=Cell_division_ATP-binding_protein_FtsE
11	Prodigal:2.6	CDS	227225	228208	.	-	0	ID=FLAKKPJH_01492;product=Putative_transketolase_C-terminal_section
11	Prodigal:2.6	CDS	228256	229098	.	-	0	ID=FLAKKPJH_01493;product=Putative_transketolase_N-terminal_section
11	Prodigal:2.6	CDS	229055	229849	.	-	0	ID=FLAKKPJH_01494;product=UDP-N-acetyl-D-mannosaminuronic_acid_transferase
11	Prodigal:2.6	CDS	230038	231129	.	+	0	ID=FLAKKPJH_01495;product='hypothetical protein'
11	Prodigal:2.6	CDS	231146	231565	.	-	0	ID=FLAKKPJH_01496;product='hypothetical protein'
11	Prodigal:2.6	CDS	231590	232576	.	-	0	ID=FLAKKPJH_01497;product=Peptide_chain_release_factor_2
11	Prodigal:2.6	CDS	232735	235470	.	-	0	ID=FLAKKPJH_01498;product=Protein_translocase_subunit_SecA
11	Prodigal:2.6	CDS	235569	236141	.	-	0	ID=FLAKKPJH_01499;product='hypothetical protein'
11	Prodigal:2.6	CDS	236146	237396	.	-	0	ID=FLAKKPJH_01500;product=Uncharacterized_protein_aq_2027
11	Prodigal:2.6	CDS	237672	238313	.	-	0	ID=FLAKKPJH_01501;product='hypothetical protein'
11	Prodigal:2.6	CDS	238382	239497	.	-	0	ID=FLAKKPJH_01502;product='hypothetical protein'
11	Prodigal:2.6	CDS	239519	240049	.	-	0	ID=FLAKKPJH_01503;product=Ribosome_hibernation_promotion_factor
11	Prodigal:2.6	CDS	240404	240607	.	+	0	ID=FLAKKPJH_01504;product=Cold_shock-like_protein_CspC
11	Prodigal:2.6	CDS	240665	241006	.	-	0	ID=FLAKKPJH_01505;product='hypothetical protein'
11	Prodigal:2.6	CDS	240999	241331	.	-	0	ID=FLAKKPJH_01506;product='hypothetical protein'
11	Prodigal:2.6	CDS	241422	242780	.	-	0	ID=FLAKKPJH_01507;product=B-type_flagellar_hook-associated_protein_2
11	Prodigal:2.6	CDS	242832	243080	.	-	0	ID=FLAKKPJH_01508;product=Carbon_storage_regulator_homolog
11	Prodigal:2.6	CDS	243082	243534	.	-	0	ID=FLAKKPJH_01509;product=Flagellar_assembly_factor_FliW
11	Prodigal:2.6	CDS	243572	244414	.	-	0	ID=FLAKKPJH_01510;product=Flagellar_hook-associated_protein_3
11	Prodigal:2.6	CDS	244447	245853	.	-	0	ID=FLAKKPJH_01511;product=Flagellar_hook-associated_protein_1
11	Prodigal:2.6	CDS	245871	246284	.	-	0	ID=FLAKKPJH_01512;product='hypothetical protein'
11	Prodigal:2.6	CDS	246348	246647	.	-	0	ID=FLAKKPJH_01513;product='hypothetical protein'
11	Prodigal:2.6	CDS	246731	247183	.	-	0	ID=FLAKKPJH_01514;product='hypothetical protein'
11	Prodigal:2.6	CDS	247189	247923	.	-	0	ID=FLAKKPJH_01515;product=Competence_protein_F
11	Prodigal:2.6	CDS	247962	248312	.	-	0	ID=FLAKKPJH_01516;product='hypothetical protein'
11	Prodigal:2.6	CDS	248362	249549	.	-	0	ID=FLAKKPJH_01517;product=S-adenosylmethionine_synthase
11	Prodigal:2.6	CDS	249639	250112	.	-	0	ID=FLAKKPJH_01518;product=3-hydroxyacyl-[acyl-carrier-protein]_dehydratase_FabZ
11	Prodigal:2.6	CDS	250096	250404	.	-	0	ID=FLAKKPJH_01519;product='hypothetical protein'
11	Prodigal:2.6	CDS	250425	251186	.	-	0	ID=FLAKKPJH_01520;product=Flagellar_basal-body_rod_protein_FlgG
11	Prodigal:2.6	CDS	251228	251965	.	-	0	ID=FLAKKPJH_01521;product=Flagellar_basal-body_rod_protein_FlgG
11	Prodigal:2.6	CDS	252101	253117	.	-	0	ID=FLAKKPJH_01522;product=MreB-like_protein
11	Prodigal:2.6	CDS	253210	253461	.	-	0	ID=FLAKKPJH_01523;product=Stage_III_sporulation_protein_D
11	Prodigal:2.6	CDS	253543	254433	.	-	0	ID=FLAKKPJH_01524;product='hypothetical protein'
11	Prodigal:2.6	CDS	254555	255538	.	-	0	ID=FLAKKPJH_01525;product=Stage_II_sporulation_protein_D
11	Prodigal:2.6	CDS	255629	256909	.	-	0	ID=FLAKKPJH_01526;product=UDP-N-acetylglucosamine_1-carboxyvinyltransferase_1
11	Prodigal:2.6	CDS	257004	257687	.	-	0	ID=FLAKKPJH_01527;product=V-type_ATP_synthase_subunit_D
11	Prodigal:2.6	CDS	257702	259087	.	-	0	ID=FLAKKPJH_01528;product=V-type_ATP_synthase_beta_chain
11	Prodigal:2.6	CDS	259103	260866	.	-	0	ID=FLAKKPJH_01529;product=V-type_ATP_synthase_alpha_chain_1
11	Prodigal:2.6	CDS	260873	261196	.	-	0	ID=FLAKKPJH_01530;product=V-type_ATP_synthase_subunit_F
11	Prodigal:2.6	CDS	261189	262253	.	-	0	ID=FLAKKPJH_01531;product=V-type_ATP_synthase_subunit_C
11	Prodigal:2.6	CDS	262250	262867	.	-	0	ID=FLAKKPJH_01532;product=V-type_proton_ATPase_subunit_E
11	Prodigal:2.6	CDS	262879	263439	.	-	0	ID=FLAKKPJH_01533;product=V-type_sodium_ATPase_subunit_K
11	Prodigal:2.6	CDS	263503	265488	.	-	0	ID=FLAKKPJH_01534;product=V-type_ATP_synthase_subunit_I
11	Prodigal:2.6	CDS	265531	265848	.	-	0	ID=FLAKKPJH_01535;product='hypothetical protein'
11	Prodigal:2.6	CDS	265885	267087	.	-	0	ID=FLAKKPJH_01536;product=Putative_UDP-N-acetylglucosamine_2-epimerase
11	Prodigal:2.6	CDS	267141	268184	.	-	0	ID=FLAKKPJH_01537;product=Probable_undecaprenyl-phosphate_N-acetylglucosaminyl_1-phosphate_transferase
11	Prodigal:2.6	CDS	268270	268770	.	-	0	ID=FLAKKPJH_01538;product=ComE_operon_protein_2
11	Prodigal:2.6	CDS	268869	269438	.	-	0	ID=FLAKKPJH_01539;product=UPF0340_protein_STH78
11	Prodigal:2.6	CDS	269624	270064	.	-	0	ID=FLAKKPJH_01540;product=Putative_sugar_phosphate_isomerase_YwlF
11	Prodigal:2.6	CDS	270316	271467	.	-	0	ID=FLAKKPJH_01541;product='hypothetical protein'
11	Prodigal:2.6	CDS	271498	273144	.	-	0	ID=FLAKKPJH_01542;product=Threonylcarbamoyl-AMP_synthase
11	Prodigal:2.6	CDS	274394	275680	.	-	0	ID=FLAKKPJH_01543;product=Release_factor_glutamine_methyltransferase
11	Prodigal:2.6	CDS	275699	276799	.	-	0	ID=FLAKKPJH_01544;product=Peptide_chain_release_factor_1
11	Prodigal:2.6	CDS	276988	278073	.	-	0	ID=FLAKKPJH_01545;product=Uncharacterized_protein_YqhQ
11	Prodigal:2.6	CDS	278458	278790	.	-	0	ID=FLAKKPJH_01546;product=50S_ribosomal_protein_L31
11	Prodigal:2.6	CDS	278898	279116	.	+	0	ID=FLAKKPJH_01547;product='hypothetical protein'
11	Prodigal:2.6	CDS	279564	280415	.	-	0	ID=FLAKKPJH_01548;product=Probable_histidinol-phosphatase
11	Prodigal:2.6	CDS	280505	282517	.	-	0	ID=FLAKKPJH_01549;product=Transcription_termination_factor_Rho
11	Prodigal:2.6	CDS	282969	283619	.	-	0	ID=FLAKKPJH_01550;product=Probable_transaldolase
11	Prodigal:2.6	CDS	283732	284553	.	-	0	ID=FLAKKPJH_01551;product=3-keto-5-aminohexanoate_cleavage_enzyme
11	Prodigal:2.6	CDS	284609	285010	.	-	0	ID=FLAKKPJH_01552;product=3-aminobutyryl-CoA_ammonia_lyase
11	Prodigal:2.6	CDS	285303	286745	.	-	0	ID=FLAKKPJH_01553;product=Carboxy-terminal_processing_protease_CtpA
11	Prodigal:2.6	CDS	286833	289787	.	-	0	ID=FLAKKPJH_01554;product=Pyrolysin
11	Prodigal:2.6	CDS	289763	290584	.	-	0	ID=FLAKKPJH_01555;product=Cell_surface_protein
11	Prodigal:2.6	CDS	290895	291008	.	-	0	ID=FLAKKPJH_01556;product='hypothetical protein'
11	Prodigal:2.6	CDS	292543	293421	.	-	0	ID=FLAKKPJH_01557;product=Middle_cell_wall_protein
11	Prodigal:2.6	CDS	294201	295316	.	-	0	ID=FLAKKPJH_01558;product=Uncharacterized_isomerase_CA_C3446
11	Prodigal:2.6	CDS	295510	297147	.	-	0	ID=FLAKKPJH_01559;product=CTP_synthase
11	Prodigal:2.6	CDS	297489	297923	.	-	0	ID=FLAKKPJH_01560;product='hypothetical protein'
11	Prodigal:2.6	CDS	297960	298937	.	-	0	ID=FLAKKPJH_01561;product=L-beta-lysine_56-aminomutase_beta_subunit
11	Prodigal:2.6	CDS	299092	300654	.	-	0	ID=FLAKKPJH_01562;product=D-lysine_56-aminomutase_alpha_subunit
11	Prodigal:2.6	CDS	300813	302546	.	-	0	ID=FLAKKPJH_01563;product=Endonuclease_MutS2
11	Prodigal:2.6	CDS	302693	303886	.	-	0	ID=FLAKKPJH_01564;product='hypothetical protein'
11	Prodigal:2.6	CDS	304047	305447	.	-	0	ID=FLAKKPJH_01565;product=L-lysine_23-aminomutase
11	Prodigal:2.6	CDS	305523	306593	.	-	0	ID=FLAKKPJH_01566;product=L-erythro-35-diaminohexanoate_dehydrogenase
11	Prodigal:2.6	CDS	307185	308561	.	+	0	ID=FLAKKPJH_01567;product=Arginine_utilization_regulatory_protein_RocR
11	Prodigal:2.6	CDS	309592	309861	.	+	0	ID=FLAKKPJH_01568;product='hypothetical protein'
11	Prodigal:2.6	CDS	309854	311551	.	-	0	ID=FLAKKPJH_01569;product=Arginine--tRNA_ligase
11	Prodigal:2.6	CDS	311589	312467	.	-	0	ID=FLAKKPJH_01570;product=Agmatinase
11	Prodigal:2.6	CDS	312494	313330	.	-	0	ID=FLAKKPJH_01571;product=Polyamine_aminopropyltransferase
11	Prodigal:2.6	CDS	313659	316205	.	+	0	ID=FLAKKPJH_01572;product=Penicillin-binding_protein_2D
11	Prodigal:2.6	CDS	316365	317600	.	-	0	ID=FLAKKPJH_01573;product=Serine_protease_Do-like_HtrB
11	Prodigal:2.6	CDS	317919	319172	.	-	0	ID=FLAKKPJH_01574;product=UDP-N-acetylglucosamine_1-carboxyvinyltransferase_1
11	Prodigal:2.6	CDS	319264	320754	.	-	0	ID=FLAKKPJH_01575;product=Murein_DD-endopeptidase_MepM
11	Prodigal:2.6	CDS	321236	322201	.	+	0	ID=FLAKKPJH_01576;product=Uncharacterized_metalloprotease_HI_0409
11	Prodigal:2.6	CDS	322488	322748	.	-	0	ID=FLAKKPJH_01577;product='hypothetical protein'
11	Prodigal:2.6	CDS	323650	323922	.	-	0	ID=FLAKKPJH_01578;product='hypothetical protein'
11	Prodigal:2.6	CDS	324180	325061	.	+	0	ID=FLAKKPJH_01579;product=Metal_tolerance_protein_C1
11	Prodigal:2.6	CDS	325027	325506	.	+	0	ID=FLAKKPJH_01580;product='hypothetical protein'
42	Prodigal:2.6	CDS	267	1070	.	-	0	ID=FLAKKPJH_01581;product=Insertion_sequence_IS21_putative_ATP-binding_protein
42	Prodigal:2.6	CDS	1067	2542	.	-	0	ID=FLAKKPJH_01582;product=Putative_transposase_for_insertion_sequence_element_IS5376
42	Prodigal:2.6	CDS	2795	3298	.	+	0	ID=FLAKKPJH_01583;product='hypothetical protein'
42	Prodigal:2.6	CDS	3434	3568	.	+	0	ID=FLAKKPJH_01584;product='hypothetical protein'
42	Prodigal:2.6	CDS	3623	4660	.	+	0	ID=FLAKKPJH_01585;product='hypothetical protein'
42	Prodigal:2.6	CDS	4657	5202	.	+	0	ID=FLAKKPJH_01586;product='hypothetical protein'
42	Prodigal:2.6	CDS	5207	6241	.	+	0	ID=FLAKKPJH_01587;product=Anaerobic_sulfatase-maturating_enzyme_homolog_AslB
42	Prodigal:2.6	CDS	6238	6504	.	+	0	ID=FLAKKPJH_01588;product='hypothetical protein'
42	Prodigal:2.6	CDS	6485	8197	.	+	0	ID=FLAKKPJH_01589;product=Putative_export_ATP-binding/permease_protein_RT0691
42	Prodigal:2.6	CDS	8404	8820	.	-	0	ID=FLAKKPJH_01590;product=Uncharacterized_protein_y4hP
42	Prodigal:2.6	CDS	8965	9768	.	-	0	ID=FLAKKPJH_01591;product=Insertion_sequence_IS21_putative_ATP-binding_protein
42	Prodigal:2.6	CDS	9824	10210	.	-	0	ID=FLAKKPJH_01592;product='hypothetical protein'
42	Prodigal:2.6	CDS	10300	10692	.	-	0	ID=FLAKKPJH_01593;product='hypothetical protein'
42	Prodigal:2.6	CDS	12421	12726	.	+	0	ID=FLAKKPJH_01594;product='hypothetical protein'
42	Prodigal:2.6	CDS	12802	13005	.	+	0	ID=FLAKKPJH_01595;product='hypothetical protein'
42	Prodigal:2.6	CDS	12949	13407	.	-	0	ID=FLAKKPJH_01596;product='hypothetical protein'
42	Prodigal:2.6	CDS	13595	13843	.	-	0	ID=FLAKKPJH_01597;product='hypothetical protein'
42	Prodigal:2.6	CDS	16791	18200	.	+	0	ID=FLAKKPJH_01598;product=Trigger_factor
42	Prodigal:2.6	CDS	18344	18943	.	+	0	ID=FLAKKPJH_01599;product=ATP-dependent_Clp_protease_proteolytic_subunit
42	Prodigal:2.6	CDS	18985	20217	.	+	0	ID=FLAKKPJH_01600;product=ATP-dependent_Clp_protease_ATP-binding_subunit_ClpX
42	Prodigal:2.6	CDS	20697	23111	.	+	0	ID=FLAKKPJH_01601;product=Lon_protease
42	Prodigal:2.6	CDS	23604	24125	.	+	0	ID=FLAKKPJH_01602;product='hypothetical protein'
42	Prodigal:2.6	CDS	24286	26412	.	-	0	ID=FLAKKPJH_01603;product=Prolyl_endopeptidase
42	Prodigal:2.6	CDS	26518	27348	.	-	0	ID=FLAKKPJH_01604;product=Putative_pyrophosphatase_PpaX
42	Prodigal:2.6	CDS	27743	28510	.	+	0	ID=FLAKKPJH_01605;product='hypothetical protein'
42	Prodigal:2.6	CDS	28659	29090	.	+	0	ID=FLAKKPJH_01606;product='hypothetical protein'
42	Prodigal:2.6	CDS	29551	29841	.	+	0	ID=FLAKKPJH_01607;product='hypothetical protein'
42	Prodigal:2.6	CDS	29892	31151	.	+	0	ID=FLAKKPJH_01608;product=[FeFe]_hydrogenase_maturase_subunit_HydE
42	Prodigal:2.6	CDS	31090	32670	.	+	0	ID=FLAKKPJH_01609;product=3-methylornithine_synthase
42	Prodigal:2.6	CDS	32742	34178	.	+	0	ID=FLAKKPJH_01610;product=GTPase_Der
42	Aragorn:1.2	tRNA	34566	34640	.	+	.	ID=FLAKKPJH_01611;product='tRNA'
42	Prodigal:2.6	CDS	35071	37647	.	+	0	ID=FLAKKPJH_01612;product='hypothetical protein'
42	Prodigal:2.6	CDS	37703	38473	.	+	0	ID=FLAKKPJH_01613;product=Uncharacterized_protein_MT1380
42	Prodigal:2.6	CDS	38524	39879	.	+	0	ID=FLAKKPJH_01614;product=Cys-Gly_metallodipeptidase_dug1
42	Prodigal:2.6	CDS	40662	42044	.	+	0	ID=FLAKKPJH_01615;product=Putrescine_aminotransferase
42	Prodigal:2.6	CDS	42249	42662	.	+	0	ID=FLAKKPJH_01616;product=Uncharacterized_protein_MT2287
42	Prodigal:2.6	CDS	42986	43975	.	+	0	ID=FLAKKPJH_01617;product=UPF0603_protein_YgcG
42	Prodigal:2.6	CDS	44094	44657	.	+	0	ID=FLAKKPJH_01618;product=Protein_LemA
42	Prodigal:2.6	CDS	44679	45002	.	-	0	ID=FLAKKPJH_01619;product='hypothetical protein'
42	Prodigal:2.6	CDS	45386	46117	.	+	0	ID=FLAKKPJH_01620;product=Uncharacterized_protein_HI_0703
42	Prodigal:2.6	CDS	46268	46714	.	-	0	ID=FLAKKPJH_01621;product='hypothetical protein'
42	Prodigal:2.6	CDS	46941	48221	.	+	0	ID=FLAKKPJH_01622;product='hypothetical protein'
42	Prodigal:2.6	CDS	48736	49245	.	+	0	ID=FLAKKPJH_01623;product='hypothetical protein'
42	Prodigal:2.6	CDS	49481	51787	.	+	0	ID=FLAKKPJH_01624;product='hypothetical protein'
42	Prodigal:2.6	CDS	51822	52514	.	-	0	ID=FLAKKPJH_01625;product='hypothetical protein'
42	Prodigal:2.6	CDS	52550	53635	.	-	0	ID=FLAKKPJH_01626;product=N-acetylmuramoyl-L-alanine_amidase_AmiC
42	Prodigal:2.6	CDS	53632	55194	.	-	0	ID=FLAKKPJH_01627;product=Arginine_decarboxylase
42	Prodigal:2.6	CDS	55306	57015	.	-	0	ID=FLAKKPJH_01628;product='hypothetical protein'
42	Prodigal:2.6	CDS	57012	58613	.	-	0	ID=FLAKKPJH_01629;product=Magnesium-chelatase_subunit_ChlD_chloroplastic
42	Prodigal:2.6	CDS	58726	59412	.	-	0	ID=FLAKKPJH_01630;product='hypothetical protein'
42	Prodigal:2.6	CDS	59646	61217	.	+	0	ID=FLAKKPJH_01631;product=D-aminoacylase
42	Prodigal:2.6	CDS	61341	61985	.	-	0	ID=FLAKKPJH_01632;product='hypothetical protein'
42	Prodigal:2.6	CDS	62221	63561	.	+	0	ID=FLAKKPJH_01633;product=Alanyl-tRNA_editing_protein_AlaX-L
42	Prodigal:2.6	CDS	63723	65225	.	+	0	ID=FLAKKPJH_01634;product=Probable_multidrug_resistance_protein_NorM
42	Prodigal:2.6	CDS	65435	66457	.	+	0	ID=FLAKKPJH_01635;product='hypothetical protein'
42	Prodigal:2.6	CDS	66547	67185	.	+	0	ID=FLAKKPJH_01636;product=ECF_RNA_polymerase_sigma_factor_SigW
42	Prodigal:2.6	CDS	67179	67856	.	+	0	ID=FLAKKPJH_01637;product='hypothetical protein'
42	Prodigal:2.6	CDS	67853	68635	.	+	0	ID=FLAKKPJH_01638;product='hypothetical protein'
42	Prodigal:2.6	CDS	68639	69586	.	+	0	ID=FLAKKPJH_01639;product='hypothetical protein'
42	Prodigal:2.6	CDS	69718	72024	.	+	0	ID=FLAKKPJH_01640;product='hypothetical protein'
42	Prodigal:2.6	CDS	72021	73046	.	+	0	ID=FLAKKPJH_01641;product=R-phenyllactate_dehydratase_activator
42	Prodigal:2.6	CDS	73151	74305	.	+	0	ID=FLAKKPJH_01642;product=Uncharacterized_metallophosphoesterase_YhaO
42	Prodigal:2.6	CDS	74307	77246	.	+	0	ID=FLAKKPJH_01643;product=Uncharacterized_protein_YhaN
42	Prodigal:2.6	CDS	77218	77895	.	-	0	ID=FLAKKPJH_01644;product=Putative_3-methyladenine_DNA_glycosylase
42	Prodigal:2.6	CDS	78069	78461	.	+	0	ID=FLAKKPJH_01645;product='hypothetical protein'
42	Prodigal:2.6	CDS	78499	78912	.	+	0	ID=FLAKKPJH_01646;product=Fluoroacetyl-CoA_thioesterase
42	Prodigal:2.6	CDS	79118	79588	.	+	0	ID=FLAKKPJH_01647;product=Transcriptional_repressor_NrdR
42	Prodigal:2.6	CDS	79643	82246	.	+	0	ID=FLAKKPJH_01648;product=Vitamin_B12-dependent_ribonucleoside-diphosphate_reductase
42	Prodigal:2.6	CDS	82592	83470	.	+	0	ID=FLAKKPJH_01649;product=4-hydroxy-2-oxoglutarate_aldolase_mitochondrial
42	Prodigal:2.6	CDS	83528	84772	.	+	0	ID=FLAKKPJH_01650;product=Purine_catabolism_protein_PucG
42	Prodigal:2.6	CDS	84827	86830	.	-	0	ID=FLAKKPJH_01651;product=Probable_ATP-dependent_helicase_YoaA
42	Prodigal:2.6	CDS	87104	88792	.	-	0	ID=FLAKKPJH_01652;product='hypothetical protein'
42	Prodigal:2.6	CDS	88846	89634	.	-	0	ID=FLAKKPJH_01653;product=RNA_polymerase_sigma_factor_SigI2
42	Prodigal:2.6	CDS	90018	90743	.	+	0	ID=FLAKKPJH_01654;product='hypothetical protein'
42	Prodigal:2.6	CDS	90862	92652	.	+	0	ID=FLAKKPJH_01655;product=Lipid_A_export_ATP-binding/permease_protein_MsbA
42	Prodigal:2.6	CDS	92652	94538	.	+	0	ID=FLAKKPJH_01656;product=Uncharacterized_ABC_transporter_ATP-binding_protein_YknV
42	Prodigal:2.6	CDS	94792	95061	.	-	0	ID=FLAKKPJH_01657;product='hypothetical protein'
42	Prodigal:2.6	CDS	95196	96662	.	+	0	ID=FLAKKPJH_01658;product=UDP-N-acetylmuramoylalanine--D-glutamate_ligase
42	Prodigal:2.6	CDS	96861	97598	.	+	0	ID=FLAKKPJH_01659;product=Putative_DNA_glycosylase_At3g47830
42	Prodigal:2.6	CDS	98017	101355	.	+	0	ID=FLAKKPJH_01660;product=DNA_polymerase_III_subunit_alpha
42	Prodigal:2.6	CDS	101492	101650	.	+	0	ID=FLAKKPJH_01661;product='hypothetical protein'
42	Prodigal:2.6	CDS	101694	102608	.	+	0	ID=FLAKKPJH_01662;product=ATP-dependent_6-phosphofructokinase
42	Prodigal:2.6	CDS	102764	104656	.	+	0	ID=FLAKKPJH_01663;product=Pyruvate_kinase
42	Prodigal:2.6	CDS	104905	106008	.	+	0	ID=FLAKKPJH_01664;product=Oxaloacetate_decarboxylase_beta_chain_2
42	Prodigal:2.6	CDS	106091	106216	.	+	0	ID=FLAKKPJH_01665;product='hypothetical protein'
42	Prodigal:2.6	CDS	106434	106937	.	+	0	ID=FLAKKPJH_01666;product='hypothetical protein'
42	Prodigal:2.6	CDS	106999	107307	.	-	0	ID=FLAKKPJH_01667;product='hypothetical protein'
42	Prodigal:2.6	CDS	107268	107438	.	-	0	ID=FLAKKPJH_01668;product='hypothetical protein'
42	Prodigal:2.6	CDS	107435	108196	.	-	0	ID=FLAKKPJH_01669;product='hypothetical protein'
42	Prodigal:2.6	CDS	109167	109265	.	-	0	ID=FLAKKPJH_01670;product='hypothetical protein'
42	Prodigal:2.6	CDS	109297	110112	.	-	0	ID=FLAKKPJH_01671;product='hypothetical protein'
42	Prodigal:2.6	CDS	110575	111987	.	-	0	ID=FLAKKPJH_01672;product=Cellulosome-anchoring_protein
42	Prodigal:2.6	CDS	112255	112575	.	+	0	ID=FLAKKPJH_01673;product='hypothetical protein'
42	Prodigal:2.6	CDS	113018	114424	.	-	0	ID=FLAKKPJH_01674;product=Methicillin_resistance_mecR1_protein
42	Prodigal:2.6	CDS	114429	114812	.	-	0	ID=FLAKKPJH_01675;product='hypothetical protein'
42	Prodigal:2.6	CDS	115004	115129	.	+	0	ID=FLAKKPJH_01676;product='hypothetical protein'
42	Prodigal:2.6	CDS	115154	116590	.	+	0	ID=FLAKKPJH_01677;product=Serine_carboxypeptidase-like_36
42	Prodigal:2.6	CDS	117143	117910	.	+	0	ID=FLAKKPJH_01678;product='hypothetical protein'
42	Prodigal:2.6	CDS	117983	119404	.	+	0	ID=FLAKKPJH_01679;product='hypothetical protein'
42	Prodigal:2.6	CDS	119404	119847	.	+	0	ID=FLAKKPJH_01680;product='hypothetical protein'
42	Prodigal:2.6	CDS	119866	120771	.	+	0	ID=FLAKKPJH_01681;product=CRISPR-associated_protein_Cas7
42	Prodigal:2.6	CDS	120768	121487	.	+	0	ID=FLAKKPJH_01682;product='hypothetical protein'
42	Prodigal:2.6	CDS	121438	123666	.	+	0	ID=FLAKKPJH_01683;product=CRISPR-associated_nuclease/helicase_Cas3
42	Prodigal:2.6	CDS	123719	124276	.	+	0	ID=FLAKKPJH_01684;product=CRISPR-associated_exonuclease_Cas4
42	Prodigal:2.6	CDS	124409	125404	.	+	0	ID=FLAKKPJH_01685;product=CRISPR-associated_endonuclease_Cas1_2
42	Prodigal:2.6	CDS	125547	125810	.	+	0	ID=FLAKKPJH_01686;product=CRISPR-associated_endoribonuclease_Cas2
42	Prodigal:2.6	CDS	134128	134454	.	-	0	ID=FLAKKPJH_01687;product='hypothetical protein'
42	Prodigal:2.6	CDS	135493	135672	.	-	0	ID=FLAKKPJH_01688;product='hypothetical protein'
42	Prodigal:2.6	CDS	136051	137844	.	+	0	ID=FLAKKPJH_01689;product=CRISPR_system_Cmr_subunit_Cmr2
42	Prodigal:2.6	CDS	137841	139013	.	+	0	ID=FLAKKPJH_01690;product='hypothetical protein'
42	Prodigal:2.6	CDS	139022	140305	.	+	0	ID=FLAKKPJH_01691;product='hypothetical protein'
42	Prodigal:2.6	CDS	140302	141159	.	+	0	ID=FLAKKPJH_01692;product=CRISPR_system_Cmr_endoribonuclease_Cmr4
42	Prodigal:2.6	CDS	141162	141542	.	+	0	ID=FLAKKPJH_01693;product=CRISPR_system_Cmr_subunit_Cmr5
42	Prodigal:2.6	CDS	141544	142527	.	+	0	ID=FLAKKPJH_01694;product=CRISPR_system_Cmr_subunit_Cmr6
42	Prodigal:2.6	CDS	142577	143854	.	+	0	ID=FLAKKPJH_01695;product='hypothetical protein'
42	Prodigal:2.6	CDS	144705	146078	.	+	0	ID=FLAKKPJH_01696;product='hypothetical protein'
42	Prodigal:2.6	CDS	146665	146823	.	-	0	ID=FLAKKPJH_01697;product='hypothetical protein'
42	Prodigal:2.6	CDS	147042	147362	.	-	0	ID=FLAKKPJH_01698;product='hypothetical protein'
42	Prodigal:2.6	CDS	149370	149615	.	+	0	ID=FLAKKPJH_01699;product='hypothetical protein'
42	Prodigal:2.6	CDS	150613	151011	.	+	0	ID=FLAKKPJH_01700;product='hypothetical protein'
42	Prodigal:2.6	CDS	152332	152481	.	+	0	ID=FLAKKPJH_01701;product='hypothetical protein'
42	Prodigal:2.6	CDS	153034	153201	.	+	0	ID=FLAKKPJH_01702;product='hypothetical protein'
42	Prodigal:2.6	CDS	154081	154560	.	+	0	ID=FLAKKPJH_01703;product='hypothetical protein'
42	Prodigal:2.6	CDS	155907	156230	.	-	0	ID=FLAKKPJH_01704;product='hypothetical protein'
42	Prodigal:2.6	CDS	156227	156433	.	-	0	ID=FLAKKPJH_01705;product='hypothetical protein'
42	Prodigal:2.6	CDS	157509	159197	.	-	0	ID=FLAKKPJH_01706;product=Uncharacterized_protein_YbcK
42	Prodigal:2.6	CDS	159273	159599	.	-	0	ID=FLAKKPJH_01707;product='hypothetical protein'
42	Prodigal:2.6	CDS	159712	159882	.	-	0	ID=FLAKKPJH_01708;product='hypothetical protein'
42	Prodigal:2.6	CDS	159949	161745	.	-	0	ID=FLAKKPJH_01709;product='hypothetical protein'
42	Prodigal:2.6	CDS	161767	163278	.	-	0	ID=FLAKKPJH_01710;product='hypothetical protein'
42	Prodigal:2.6	CDS	163271	164557	.	-	0	ID=FLAKKPJH_01711;product=Terminase_large_subunit_gp2
42	Prodigal:2.6	CDS	164563	165222	.	-	0	ID=FLAKKPJH_01712;product=PBSX_phage_terminase_small_subunit
42	Prodigal:2.6	CDS	165363	165566	.	-	0	ID=FLAKKPJH_01713;product='hypothetical protein'
42	Prodigal:2.6	CDS	165669	165761	.	-	0	ID=FLAKKPJH_01714;product='hypothetical protein'
42	Prodigal:2.6	CDS	165925	166104	.	-	0	ID=FLAKKPJH_01715;product='hypothetical protein'
42	Prodigal:2.6	CDS	166264	166446	.	-	0	ID=FLAKKPJH_01716;product='hypothetical protein'
42	Prodigal:2.6	CDS	166443	166628	.	-	0	ID=FLAKKPJH_01717;product='hypothetical protein'
42	Prodigal:2.6	CDS	166621	166791	.	-	0	ID=FLAKKPJH_01718;product='hypothetical protein'
42	Prodigal:2.6	CDS	166772	167017	.	-	0	ID=FLAKKPJH_01719;product='hypothetical protein'
42	Prodigal:2.6	CDS	167032	167217	.	-	0	ID=FLAKKPJH_01720;product='hypothetical protein'
375	Prodigal:2.6	CDS	2918	4375	.	-	0	ID=FLAKKPJH_01721;product=Stage_II_sporulation_protein_P
375	Prodigal:2.6	CDS	4785	5135	.	-	0	ID=FLAKKPJH_01722;product='hypothetical protein'
375	Aragorn:1.2	tRNA	5912	5986	.	+	.	ID=FLAKKPJH_01723;product='tRNA'
375	Aragorn:1.2	tRNA	5993	6067	.	+	.	ID=FLAKKPJH_01724;product='tRNA'
375	Aragorn:1.2	tRNA	6077	6151	.	+	.	ID=FLAKKPJH_01725;product='tRNA'
375	Prodigal:2.6	CDS	6451	8121	.	-	0	ID=FLAKKPJH_01726;product='hypothetical protein'
375	Prodigal:2.6	CDS	9150	12011	.	+	0	ID=FLAKKPJH_01727;product=Valine--tRNA_ligase
375	Prodigal:2.6	CDS	12070	12300	.	+	0	ID=FLAKKPJH_01728;product='hypothetical protein'
375	Prodigal:2.6	CDS	12324	13916	.	+	0	ID=FLAKKPJH_01729;product=Folylpolyglutamate_synthase
375	Prodigal:2.6	CDS	13954	14421	.	+	0	ID=FLAKKPJH_01730;product='hypothetical protein'
375	Prodigal:2.6	CDS	14437	15276	.	+	0	ID=FLAKKPJH_01731;product='hypothetical protein'
375	Prodigal:2.6	CDS	15388	15666	.	-	0	ID=FLAKKPJH_01732;product='hypothetical protein'
375	Prodigal:2.6	CDS	15807	16067	.	+	0	ID=FLAKKPJH_01733;product=30S_ribosomal_protein_S20
375	Prodigal:2.6	CDS	16771	17637	.	-	0	ID=FLAKKPJH_01734;product='hypothetical protein'
375	Prodigal:2.6	CDS	17868	19139	.	-	0	ID=FLAKKPJH_01735;product=Uncharacterized_protein_YoaR
375	Prodigal:2.6	CDS	19212	22454	.	-	0	ID=FLAKKPJH_01736;product='hypothetical protein'
375	Prodigal:2.6	CDS	22789	23949	.	-	0	ID=FLAKKPJH_01737;product=Macrolide_export_ATP-binding/permease_protein_MacB
375	Prodigal:2.6	CDS	23992	25566	.	-	0	ID=FLAKKPJH_01738;product='hypothetical protein'
375	Prodigal:2.6	CDS	26046	26402	.	+	0	ID=FLAKKPJH_01739;product=Uncharacterized_protein_YusI
375	Prodigal:2.6	CDS	26576	27043	.	+	0	ID=FLAKKPJH_01740;product=Bacterioferritin
375	Prodigal:2.6	CDS	27186	28805	.	-	0	ID=FLAKKPJH_01741;product=60_kDa_chaperonin_1
375	Prodigal:2.6	CDS	28893	29186	.	-	0	ID=FLAKKPJH_01742;product=10_kDa_chaperonin
375	Prodigal:2.6	CDS	29473	30294	.	-	0	ID=FLAKKPJH_01743;product=ComE_operon_protein_1
375	Prodigal:2.6	CDS	30471	33083	.	-	0	ID=FLAKKPJH_01744;product=Leucine--tRNA_ligase
375	Prodigal:2.6	CDS	34383	36101	.	-	0	ID=FLAKKPJH_01745;product=Probable_carboxypeptidase_X1
375	Prodigal:2.6	CDS	36301	37596	.	-	0	ID=FLAKKPJH_01746;product=Solanesyl_diphosphate_synthase_1
375	Prodigal:2.6	CDS	37755	38783	.	-	0	ID=FLAKKPJH_01747;product=Tetraprenyl-beta-curcumene_synthase
375	Prodigal:2.6	CDS	39219	41972	.	-	0	ID=FLAKKPJH_01748;product=ATP-dependent_DNA_helicase_Hel308
375	Prodigal:2.6	CDS	42026	42646	.	-	0	ID=FLAKKPJH_01749;product='hypothetical protein'
375	Prodigal:2.6	CDS	42827	43039	.	-	0	ID=FLAKKPJH_01750;product='hypothetical protein'
1137	Prodigal:2.6	CDS	167	1387	.	+	0	ID=FLAKKPJH_01751;product='hypothetical protein'
1137	Prodigal:2.6	CDS	1548	1808	.	+	0	ID=FLAKKPJH_01752;product='hypothetical protein'
1137	Prodigal:2.6	CDS	6178	6426	.	+	0	ID=FLAKKPJH_01753;product='hypothetical protein'
1137	Prodigal:2.6	CDS	6463	8526	.	+	0	ID=FLAKKPJH_01754;product=Endo-14-beta-xylanase_A
1137	Prodigal:2.6	CDS	8629	9456	.	-	0	ID=FLAKKPJH_01755;product='hypothetical protein'
1137	Prodigal:2.6	CDS	9761	10123	.	+	0	ID=FLAKKPJH_01756;product='hypothetical protein'
1137	Prodigal:2.6	CDS	9948	10394	.	-	0	ID=FLAKKPJH_01757;product='hypothetical protein'
1137	Prodigal:2.6	CDS	10372	11511	.	-	0	ID=FLAKKPJH_01758;product='hypothetical protein'
1137	Prodigal:2.6	CDS	11794	12264	.	-	0	ID=FLAKKPJH_01759;product=Peroxide-responsive_repressor_PerR
1137	Prodigal:2.6	CDS	13037	13279	.	-	0	ID=FLAKKPJH_01760;product=Peroxiredoxin
1137	Prodigal:2.6	CDS	13468	13836	.	+	0	ID=FLAKKPJH_01761;product='hypothetical protein'
1137	Prodigal:2.6	CDS	14853	15269	.	+	0	ID=FLAKKPJH_01762;product='hypothetical protein'
1137	Prodigal:2.6	CDS	15598	15978	.	+	0	ID=FLAKKPJH_01763;product='hypothetical protein'
