# Supplementary material for: Integrating metagenomic binning with flux balance analysis to unravel syntrophies in anaerobic CO2 methanation
Source: Microbiome. 2022 Aug 3;10:117. doi: 10.1186/s40168-022-01311-1 (PMC9347119; doi:10.1186/s40168-022-01311-1)
Supplement: Supplementary file 9 — Additional file 8: Dataset S7. Operons predicted by Operon Mapper in MAGs. Results are available at 10.6084/m9.figshare.16691878. [file 40168_2022_1311_MOESM8_ESM.zip › predicted_COGs_bin_7_unicycler]

FLAKKPJH_00001	COG1420	[K] Transcriptional regulator of heat shock gene
FLAKKPJH_00002	COG0484	[O] DnaJ-class molecular chaperone with C-terminal Zn
FLAKKPJH_00003	COG1385	[S] Uncharacterized protein conserved in bacteria
FLAKKPJH_00004	COG0726	[G] Predicted xylanase/chitin deacetylase
FLAKKPJH_00005	COG0621	[J] 2-methylthioadenine synthetase
FLAKKPJH_00006	COG1181	[M] D-alanine-D-alanine ligase and related ATP-grasp enzymes
FLAKKPJH_00007	COG0828	[J] Ribosomal protein S21
FLAKKPJH_00008	ROG0112
FLAKKPJH_00009	ROG0075
FLAKKPJH_00010	COG1702	[T] Phosphate starvation-inducible protein PhoH, predicted ATPase
FLAKKPJH_00011	COG1480	[R] Predicted membrane-associated HD superfamily hydrolase
FLAKKPJH_00012	COG0319	[R] Predicted metal-dependent hydrolase
FLAKKPJH_00013	COG0818	[M] Diacylglycerol kinase
FLAKKPJH_00014	COG1381	[L] Recombinational DNA repair protein (RecF pathway)
FLAKKPJH_00015	ROG0383
FLAKKPJH_00016	COG0752	[J] Glycyl-tRNA synthetase, alpha subunit
FLAKKPJH_00017	COG0751	[J] Glycyl-tRNA synthetase, beta subunit
FLAKKPJH_00018	COG1806	[S] Uncharacterized protein conserved in bacteria
FLAKKPJH_00019	COG0574	[G] Phosphoenolpyruvate synthase/pyruvate phosphate dikinase
FLAKKPJH_00020	COG0358	[L] DNA primase (bacterial type)
FLAKKPJH_00021	COG0568	[K] DNA-directed RNA polymerase, sigma subunit (sigma70/sigma32)
FLAKKPJH_00022	COG2059	[P] Chromate transport protein ChrA
FLAKKPJH_00023	COG2059	[P] Chromate transport protein ChrA
FLAKKPJH_00024	COG1387	[ER] Histidinol phosphatase and related hydrolases of
FLAKKPJH_00025	COG1925	[G] Phosphotransferase system, HPr-related proteins
FLAKKPJH_00026	COG1080	[G] Phosphoenolpyruvate-protein kinase (PTS system EI component
FLAKKPJH_00027	COG0057	[G] Glyceraldehyde-3-phosphate dehydrogenase/erythrose-4-phosphate dehydrogenase
FLAKKPJH_00028	COG0126	[G] 3-phosphoglycerate kinase
FLAKKPJH_00029	COG0149	[G] Triosephosphate isomerase
FLAKKPJH_00030	COG0696	[G] Phosphoglyceromutase
FLAKKPJH_00031	COG0148	[G] Enolase
FLAKKPJH_00032	COG1314	[U] Preprotein translocase subunit SecG
FLAKKPJH_00033	COG3808	[C] Inorganic pyrophosphatase
FLAKKPJH_00034	COG2316	[R] Predicted hydrolase (HD superfamily)
FLAKKPJH_00035	COG0691	[O] tmRNA-binding protein
FLAKKPJH_00037	COG3715	[G] Phosphotransferase system, mannose/fructose/N-acetylgalactosamine-specific component IIC
FLAKKPJH_00038	COG3716	[G] Phosphotransferase system, mannose/fructose/N-acetylgalactosamine-specific component IID
FLAKKPJH_00039	COG0191	[G] Fructose/tagatose bisphosphate aldolase
FLAKKPJH_00040	COG1063	[ER] Threonine dehydrogenase and related Zn-dependent dehydrogenases
FLAKKPJH_00041	COG2893	[G] Phosphotransferase system, mannose/fructose-specific component IIA
FLAKKPJH_00042	COG3444	[G] Phosphotransferase system, mannose/fructose/N-acetylgalactosamine-specific component IIB
FLAKKPJH_00043	COG1063	[ER] Threonine dehydrogenase and related Zn-dependent dehydrogenases
FLAKKPJH_00044	COG0191	[G] Fructose/tagatose bisphosphate aldolase
FLAKKPJH_00045	COG1979	[C] Uncharacterized oxidoreductases, Fe-dependent alcohol dehydrogenase family
FLAKKPJH_00046	COG3716	[G] Phosphotransferase system, mannose/fructose/N-acetylgalactosamine-specific component IID
FLAKKPJH_00047	COG2390	[K] Transcriptional regulator, contains sigma factor-related N-terminal
FLAKKPJH_00049	COG1846	[K] Transcriptional regulators
FLAKKPJH_00050	COG4843	[S] Uncharacterized protein conserved in bacteria
FLAKKPJH_00051	COG0689	[J] RNase PH
FLAKKPJH_00052	COG0127	[F] Xanthosine triphosphate pyrophosphatase
FLAKKPJH_00053	COG0622	[R] Predicted phosphoesterase
FLAKKPJH_00057	COG1404	[O] Subtilisin-like serine proteases
FLAKKPJH_00059	ROG0531
FLAKKPJH_00060	ROG0531
FLAKKPJH_00061	ROG6250
FLAKKPJH_00062	COG1131	[V] ABC-type multidrug transport system, ATPase component
FLAKKPJH_00063	COG0842	[V] ABC-type multidrug transport system, permease component
FLAKKPJH_00065	ROG4168
FLAKKPJH_00066	ROG7058
FLAKKPJH_00067	COG2932	[K] Predicted transcriptional regulator
FLAKKPJH_00068	ROG0733
FLAKKPJH_00069	COG0535	[R] Predicted Fe-S oxidoreductases
FLAKKPJH_00070	COG0842	[V] ABC-type multidrug transport system, permease component
FLAKKPJH_00071	COG1131	[V] ABC-type multidrug transport system, ATPase component
FLAKKPJH_00073	COG0796	[M] Glutamate racemase
FLAKKPJH_00074	COG0842	[V] ABC-type multidrug transport system, permease component
FLAKKPJH_00075	ROG0043
FLAKKPJH_00076	COG1540	[R] Uncharacterized proteins, homologs of lactam utilization
FLAKKPJH_00077	COG2049	[E] Allophanate hydrolase subunit 1
FLAKKPJH_00078	COG1984	[E] Allophanate hydrolase subunit 2
FLAKKPJH_00079	COG1979	[C] Uncharacterized oxidoreductases, Fe-dependent alcohol dehydrogenase family
FLAKKPJH_00081	COG4555	[CP] ABC-type Na+ transport system, ATPase component
FLAKKPJH_00083	COG0624	[E] Acetylornithine deacetylase/Succinyl-diaminopimelate desuccinylase and related deacylases
FLAKKPJH_00084	COG0708	[L] Exonuclease III
FLAKKPJH_00085	COG1012	[C] NAD-dependent aldehyde dehydrogenases
FLAKKPJH_00086	COG1053	[C] Succinate dehydrogenase/fumarate reductase, flavoprotein subunit
FLAKKPJH_00087	COG3653	[Q] N-acyl-D-aspartate/D-glutamate deacylase
FLAKKPJH_00088	COG1131	[V] ABC-type multidrug transport system, ATPase component
FLAKKPJH_00089	ROG0529
FLAKKPJH_00090	ROG1388
FLAKKPJH_00091	COG0393	[S] Uncharacterized conserved protein
FLAKKPJH_00092	COG1001	[F] Adenine deaminase
FLAKKPJH_00093	COG2234	[R] Predicted aminopeptidases
FLAKKPJH_00094	COG0656	[R] Aldo/keto reductases, related to diketogulonate reductase
FLAKKPJH_00095	COG0454	[KR] Histone acetyltransferase HPA2 and related acetyltransferases
FLAKKPJH_00096	COG2866	[E] Predicted carboxypeptidase
FLAKKPJH_00101	COG0624	[E] Acetylornithine deacetylase/Succinyl-diaminopimelate desuccinylase and related deacylases
FLAKKPJH_00102	COG2508	[TQ] Regulator of polyketide synthase expression
FLAKKPJH_00103	COG4126	[E] Hydantoin racemase
FLAKKPJH_00104	ROG1164
FLAKKPJH_00107	COG4586	[R] ABC-type uncharacterized transport system, ATPase component
FLAKKPJH_00108	COG4587	[R] ABC-type uncharacterized transport system, permease component
FLAKKPJH_00109	COG3694	[R] ABC-type uncharacterized transport system, permease component
FLAKKPJH_00111	COG4145	[H] Na+/panthothenate symporter
FLAKKPJH_00113	ROG4694
FLAKKPJH_00114	COG1476	[K] Predicted transcriptional regulators
FLAKKPJH_00116	COG0796	[M] Glutamate racemase
FLAKKPJH_00117	COG1309	[K] Transcriptional regulator
FLAKKPJH_00118	COG1131	[V] ABC-type multidrug transport system, ATPase component
FLAKKPJH_00119	ROG3613
FLAKKPJH_00120	ROG2436
FLAKKPJH_00122	COG1708	[R] Predicted nucleotidyltransferases
FLAKKPJH_00123	COG1132	[V] ABC-type multidrug transport system, ATPase and
FLAKKPJH_00124	COG4988	[CO] ABC-type transport system involved in cytochrome
FLAKKPJH_00126	COG1073	[R] Hydrolases of the alpha/beta superfamily
FLAKKPJH_00128	COG0451	[MG] Nucleoside-diphosphate-sugar epimerases
FLAKKPJH_00129	COG0152	[F] Phosphoribosylaminoimidazolesuccinocarboxamide (SAICAR) synthase
FLAKKPJH_00130	COG4114	[R] Uncharacterized Fe-S protein
FLAKKPJH_00131	ROG4043
FLAKKPJH_00132	ROG7722
FLAKKPJH_00134	COG0534	[V] Na+-driven multidrug efflux pump
FLAKKPJH_00136	COG0687	[E] Spermidine/putrescine-binding periplasmic protein
FLAKKPJH_00137	COG1177	[E] ABC-type spermidine/putrescine transport system, permease component
FLAKKPJH_00138	COG1176	[E] ABC-type spermidine/putrescine transport system, permease component
FLAKKPJH_00139	COG3842	[E] ABC-type spermidine/putrescine transport systems, ATPase components
FLAKKPJH_00140	COG1228	[Q] Imidazolonepropionase and related amidohydrolases
FLAKKPJH_00142	COG0535	[R] Predicted Fe-S oxidoreductases
FLAKKPJH_00143	COG3326	[S] Predicted membrane protein
FLAKKPJH_00144	ROG1462
FLAKKPJH_00145	COG0346	[E] Lactoylglutathione lyase and related lyases
FLAKKPJH_00146	COG2220	[R] Predicted Zn-dependent hydrolases of the beta-lactamase
FLAKKPJH_00147	COG1180	[O] Pyruvate-formate lyase-activating enzyme
FLAKKPJH_00148	COG1882	[C] Pyruvate-formate lyase
FLAKKPJH_00149	COG3383	[R] Uncharacterized anaerobic dehydrogenase
FLAKKPJH_00150	COG1148	[C] Heterodisulfide reductase, subunit A and related
FLAKKPJH_00151	COG1145	[C] Ferredoxin
FLAKKPJH_00152	ROG4359
FLAKKPJH_00153	COG0665	[E] Glycine/D-amino acid oxidases (deaminating)
FLAKKPJH_00154	COG0006	[E] Xaa-Pro aminopeptidase
FLAKKPJH_00155	COG0779	[S] Uncharacterized protein conserved in bacteria
FLAKKPJH_00156	COG0195	[K] Transcription elongation factor
FLAKKPJH_00157	COG2740	[K] Predicted nucleic-acid-binding protein implicated in transcription
FLAKKPJH_00158	COG0532	[J] Translation initiation factor 2 (IF-2; GTPase)
FLAKKPJH_00159	COG1550	[S] Uncharacterized protein conserved in bacteria
FLAKKPJH_00160	COG0858	[J] Ribosome-binding factor A
FLAKKPJH_00161	COG0618	[R] Exopolyphosphatase-related proteins
FLAKKPJH_00162	COG0130	[J] Pseudouridine synthase
FLAKKPJH_00163	COG0196	[H] FAD synthase
FLAKKPJH_00164	COG0184	[J] Ribosomal protein S15P/S13E
FLAKKPJH_00165	COG1185	[J] Polyribonucleotide nucleotidyltransferase (polynucleotide phosphorylase)
FLAKKPJH_00166	COG0648	[L] Endonuclease IV
FLAKKPJH_00167	ROG7168
FLAKKPJH_00168	ROG0805
FLAKKPJH_00169	COG0595	[R] Predicted hydrolase of the metallo-beta-lactamase superfamily
FLAKKPJH_00170	COG1015	[G] Phosphopentomutase
FLAKKPJH_00171	COG2820	[F] Uridine phosphorylase
FLAKKPJH_00172	COG3857	[L] ATP-dependent nuclease, subunit B
FLAKKPJH_00173	COG1074	[L] ATP-dependent exoDNAse (exonuclease V) beta subunit
FLAKKPJH_00174	COG1163	[R] Predicted GTPase
FLAKKPJH_00175	COG0156	[H] 7-keto-8-aminopelargonate synthetase and related enzymes
FLAKKPJH_00176	ROG1782
FLAKKPJH_00177	COG4624	[R] Iron only hydrogenase large subunit, C-terminal
FLAKKPJH_00178	COG1894	[C] NADH:ubiquinone oxidoreductase, NADH-binding (51 kD) subunit
FLAKKPJH_00179	COG1396	[K] Predicted transcriptional regulators
FLAKKPJH_00180	COG2206	[T] HD-GYP domain
FLAKKPJH_00181	COG0477	[GEPR] Permeases of the major facilitator superfamily
FLAKKPJH_00182	COG0778	[C] Nitroreductase
FLAKKPJH_00183	COG0488	[R] ATPase components of ABC transporters with
FLAKKPJH_00184	COG0519	[F] GMP synthase, PP-ATPase domain/subunit
FLAKKPJH_00185	COG0015	[F] Adenylosuccinate lyase
FLAKKPJH_00186	COG0046	[F] Phosphoribosylformylglycinamidine (FGAM) synthase, synthetase domain
FLAKKPJH_00187	COG1131	[V] ABC-type multidrug transport system, ATPase component
FLAKKPJH_00188	ROG0529
FLAKKPJH_00189	COG3977	[E] Alanine-alpha-ketoisovalerate (or valine-pyruvate) aminotransferase
FLAKKPJH_00191	COG1315	[L] Predicted polymerase, most proteins contain PALM
FLAKKPJH_00192	COG2362	[E] D-aminopeptidase
FLAKKPJH_00193	COG0340	[H] Biotin-(acetyl-CoA carboxylase) ligase
FLAKKPJH_00194	COG2377	[O] Predicted molecular chaperone distantly related to
FLAKKPJH_00195	COG1472	[G] Beta-glucosidase-related glycosidases
FLAKKPJH_00196	COG2103	[R] Predicted sugar phosphate isomerase
FLAKKPJH_00197	COG2971	[G] Predicted N-acetylglucosamine kinase
FLAKKPJH_00198	COG3876	[S] Uncharacterized protein conserved in bacteria
FLAKKPJH_00199	COG2205	[T] Osmosensitive K+ channel histidine kinase
FLAKKPJH_00200	COG1087	[M] UDP-glucose 4-epimerase
FLAKKPJH_00201	COG0404	[E] Glycine cleavage system T protein (aminomethyltransferase)
FLAKKPJH_00202	COG0509	[E] Glycine cleavage system H protein (lipoate-binding)
FLAKKPJH_00203	COG0403	[E] Glycine cleavage system protein P (pyridoxal-binding),
FLAKKPJH_00204	COG1003	[E] Glycine cleavage system protein P (pyridoxal-binding),
FLAKKPJH_00205	COG1856	[S] Uncharacterized homolog of biotin synthetase
FLAKKPJH_00206	COG2516	[R] Biotin synthase-related enzyme
FLAKKPJH_00207	COG0095	[H] Lipoate-protein ligase A
FLAKKPJH_00208	COG1249	[C] Pyruvate/2-oxoglutarate dehydrogenase complex, dihydrolipoamide dehydrogenase (E3)
FLAKKPJH_00209	COG0112	[E] Glycine/serine hydroxymethyltransferase
FLAKKPJH_00210	COG0006	[E] Xaa-Pro aminopeptidase
FLAKKPJH_00211	COG0231	[J] Translation elongation factor P (EF-P)/translation initiation
FLAKKPJH_00212	ROG0525
FLAKKPJH_00213	COG3854	[S] Uncharacterized protein conserved in bacteria
FLAKKPJH_00214	ROG0106
FLAKKPJH_00215	ROG0171
FLAKKPJH_00216	ROG0096
FLAKKPJH_00217	ROG0085
FLAKKPJH_00218	ROG0662
FLAKKPJH_00219	ROG0088
FLAKKPJH_00220	ROG0155
FLAKKPJH_00221	COG1302	[S] Uncharacterized protein conserved in bacteria
FLAKKPJH_00222	ROG2346
FLAKKPJH_00223	ROG5652
FLAKKPJH_00224	COG0781	[K] Transcription termination factor
FLAKKPJH_00225	COG0543	[HC] 2-polyprenylphenol hydroxylase and related flavodoxin oxidoreductases
FLAKKPJH_00226	COG0493	[ER] NADPH-dependent glutamate synthase beta chain and
FLAKKPJH_00227	COG1570	[L] Exonuclease VII, large subunit
FLAKKPJH_00228	COG1722	[L] Exonuclease VII small subunit
FLAKKPJH_00229	COG0142	[H] Geranylgeranyl pyrophosphate synthase
FLAKKPJH_00230	COG1576	[S] Uncharacterized conserved protein
FLAKKPJH_00231	ROG0473
FLAKKPJH_00232	COG1154	[HI] Deoxyxylulose-5-phosphate synthase
FLAKKPJH_00233	COG0061	[G] Predicted sugar kinase
FLAKKPJH_00234	COG1438	[K] Arginine repressor
FLAKKPJH_00235	COG0497	[L] ATPase involved in DNA repair
FLAKKPJH_00236	COG0265	[O] Trypsin-like serine proteases, typically periplasmic, contain
FLAKKPJH_00237	COG2197	[TK] Response regulator containing a CheY-like receiver
FLAKKPJH_00238	COG3829	[KT] Transcriptional regulator containing PAS, AAA-type ATPase,
FLAKKPJH_00239	COG0334	[E] Glutamate dehydrogenase/leucine dehydrogenase
FLAKKPJH_00240	COG1146	[C] Ferredoxin
FLAKKPJH_00241	COG0674	[C] Pyruvate:ferredoxin oxidoreductase and related 2-oxoacid:ferredoxin oxidoreductases,
FLAKKPJH_00242	COG1013	[C] Pyruvate:ferredoxin oxidoreductase and related 2-oxoacid:ferredoxin oxidoreductases,
FLAKKPJH_00243	COG1014	[C] Pyruvate:ferredoxin oxidoreductase and related 2-oxoacid:ferredoxin oxidoreductases,
FLAKKPJH_00244	ROG1313
FLAKKPJH_00245	COG1300	[S] Uncharacterized membrane protein
FLAKKPJH_00246	COG4974	[L] Site-specific recombinase XerD
FLAKKPJH_00247	COG1686	[M] D-alanyl-D-alanine carboxypeptidase
FLAKKPJH_00248	COG1366	[T] Anti-anti-sigma regulatory factor (antagonist of anti-sigma
FLAKKPJH_00249	COG2172	[T] Anti-sigma regulatory factor (Ser/Thr protein kinase)
FLAKKPJH_00250	COG1191	[K] DNA-directed RNA polymerase specialized sigma subunit
FLAKKPJH_00251	COG3360	[S] Uncharacterized conserved protein
FLAKKPJH_00252	ROG0067
FLAKKPJH_00253	ROG0072
FLAKKPJH_00254	ROG0020
FLAKKPJH_00255	COG1994	[R] Zn-dependent proteases
FLAKKPJH_00256	COG1354	[S] Uncharacterized conserved protein
FLAKKPJH_00257	COG1386	[K] Predicted transcriptional regulator containing the HTH
FLAKKPJH_00258	ROG1000
FLAKKPJH_00259	COG3874	[S] Uncharacterized conserved protein
FLAKKPJH_00260	COG1273	[S] Uncharacterized conserved protein
FLAKKPJH_00261	COG1793	[L] ATP-dependent DNA ligase
FLAKKPJH_00262	COG3829	[KT] Transcriptional regulator containing PAS, AAA-type ATPase,
FLAKKPJH_00263	COG2513	[G] PEP phosphonomutase and related enzymes
FLAKKPJH_00264	COG2513	[G] PEP phosphonomutase and related enzymes
FLAKKPJH_00265	COG0065	[E] 3-isopropylmalate dehydratase large subunit
FLAKKPJH_00266	COG0066	[E] 3-isopropylmalate dehydratase small subunit
FLAKKPJH_00268	COG0591	[ER] Na+/proline symporter
FLAKKPJH_00269	COG3285	[L] Predicted eukaryotic-type DNA primase
FLAKKPJH_00270	ROG0084
FLAKKPJH_00271	COG2715	[R] Uncharacterized membrane protein, required for spore
FLAKKPJH_00272	COG0700	[S] Uncharacterized membrane protein
FLAKKPJH_00273	COG1408	[R] Predicted phosphohydrolases
FLAKKPJH_00274	COG0664	[T] cAMP-binding proteins - catabolite gene activator
FLAKKPJH_00275	COG2608	[P] Copper chaperone
FLAKKPJH_00276	COG2217	[P] Cation transport ATPase
FLAKKPJH_00277	COG0251	[J] Putative translation initiation inhibitor, yjgF family
FLAKKPJH_00278	COG2186	[K] Transcriptional regulators
FLAKKPJH_00280	ROG4781
FLAKKPJH_00281	ROG2205
FLAKKPJH_00282	COG1187	[J] 16S rRNA uridine-516 pseudouridylate synthase and
FLAKKPJH_00283	COG1488	[H] Nicotinic acid phosphoribosyltransferase
FLAKKPJH_00285	COG0614	[P] ABC-type Fe3+-hydroxamate transport system, periplasmic component
FLAKKPJH_00286	COG0609	[P] ABC-type Fe3+-siderophore transport system, permease component
FLAKKPJH_00287	COG1120	[PH] ABC-type cobalamin/Fe3+-siderophores transport systems, ATPase components
FLAKKPJH_00288	ROG2946
FLAKKPJH_00289	COG0283	[F] Cytidylate kinase
FLAKKPJH_00290	COG0204	[I] 1-acyl-sn-glycerol-3-phosphate acyltransferase
FLAKKPJH_00291	COG0539	[J] Ribosomal protein S1
FLAKKPJH_00292	ROG8351
FLAKKPJH_00293	ROG3071
FLAKKPJH_00294	ROG0956
FLAKKPJH_00295	ROG1887
FLAKKPJH_00296	ROG1275
FLAKKPJH_00297	COG1625	[C] Fe-S oxidoreductase, related to NifB/MoaA family
FLAKKPJH_00298	COG1160	[R] Predicted GTPases
FLAKKPJH_00299	COG0344	[S] Predicted membrane protein
FLAKKPJH_00300	COG0240	[C] Glycerol-3-phosphate dehydrogenase
FLAKKPJH_00301	ROG0086
FLAKKPJH_00302	COG1168	[E] Bifunctional PLP-dependent enzyme with beta-cystathionase and
FLAKKPJH_00303	COG0457	[R] FOG: TPR repeat
FLAKKPJH_00304	COG4171	[V] ABC-type antimicrobial peptide transport system, permease
FLAKKPJH_00305	COG0846	[K] NAD-dependent protein deacetylases, SIR2 family
FLAKKPJH_00306	COG3339	[S] Uncharacterized conserved protein
FLAKKPJH_00307	COG0702	[MG] Predicted nucleoside-diphosphate-sugar epimerases
FLAKKPJH_00308	COG1896	[R] Predicted hydrolases of HD superfamily
FLAKKPJH_00309	COG0431	[R] Predicted flavoprotein
FLAKKPJH_00310	ROG7966
FLAKKPJH_00311	COG1181	[M] D-alanine-D-alanine ligase and related ATP-grasp enzymes
FLAKKPJH_00313	COG1136	[V] ABC-type antimicrobial peptide transport system, ATPase
FLAKKPJH_00314	COG2205	[T] Osmosensitive K+ channel histidine kinase
FLAKKPJH_00315	COG0745	[TK] Response regulators consisting of a CheY-like
FLAKKPJH_00316	COG2033	[C] Desulfoferrodoxin
FLAKKPJH_00317	COG2271	[G] Sugar phosphate permease
FLAKKPJH_00318	COG0154	[J] Asp-tRNAAsn/Glu-tRNAGln amidotransferase A subunit and related
FLAKKPJH_00319	ROG7119
FLAKKPJH_00320	COG0624	[E] Acetylornithine deacetylase/Succinyl-diaminopimelate desuccinylase and related deacylases
FLAKKPJH_00321	COG1228	[Q] Imidazolonepropionase and related amidohydrolases
FLAKKPJH_00328	COG3653	[Q] N-acyl-D-aspartate/D-glutamate deacylase
FLAKKPJH_00329	COG0014	[E] Gamma-glutamyl phosphate reductase
FLAKKPJH_00330	COG0263	[E] Glutamate 5-kinase
FLAKKPJH_00331	ROG6305
FLAKKPJH_00336	COG1253	[R] Hemolysins and related proteins containing CBS
FLAKKPJH_00337	COG1253	[R] Hemolysins and related proteins containing CBS
FLAKKPJH_00339	COG0493	[ER] NADPH-dependent glutamate synthase beta chain and
FLAKKPJH_00340	COG4624	[R] Iron only hydrogenase large subunit, C-terminal
FLAKKPJH_00341	COG0012	[J] Predicted GTPase, probable translation factor
FLAKKPJH_00342	COG1235	[R] Metal-dependent hydrolases of the beta-lactamase superfamily
FLAKKPJH_00343	COG4656	[C] Predicted NADH:ubiquinone oxidoreductase, subunit RnfC
FLAKKPJH_00344	ROG0327
FLAKKPJH_00346	COG1136	[V] ABC-type antimicrobial peptide transport system, ATPase
FLAKKPJH_00347	COG4591	[M] ABC-type transport system, involved in lipoprotein
FLAKKPJH_00348	COG1586	[E] S-adenosylmethionine decarboxylase
FLAKKPJH_00349	COG0105	[F] Nucleoside diphosphate kinase
FLAKKPJH_00350	COG1801	[S] Uncharacterized conserved protein
FLAKKPJH_00351	COG1906	[S] Uncharacterized conserved protein
FLAKKPJH_00352	COG0847	[L] DNA polymerase III, epsilon subunit and
FLAKKPJH_00353	ROG1493
FLAKKPJH_00354	COG0726	[G] Predicted xylanase/chitin deacetylase
FLAKKPJH_00355	COG1511	[S] Predicted membrane protein
FLAKKPJH_00357	ROG2935
FLAKKPJH_00358	ROG3963
FLAKKPJH_00359	COG0190	[H] 5,10-methylene-tetrahydrofolate dehydrogenase/Methenyl tetrahydrofolate cyclohydrolase
FLAKKPJH_00360	COG3404	[E] Methenyl tetrahydrofolate cyclohydrolase
FLAKKPJH_00361	ROG4335
FLAKKPJH_00363	COG0524	[G] Sugar kinases, ribokinase family
FLAKKPJH_00364	COG1957	[F] Inosine-uridine nucleoside N-ribohydrolase
FLAKKPJH_00365	COG1744	[R] Uncharacterized ABC-type transport system, periplasmic component/surface
FLAKKPJH_00366	COG3845	[R] ABC-type uncharacterized transport systems, ATPase components
FLAKKPJH_00367	COG4603	[R] ABC-type uncharacterized transport system, permease component
FLAKKPJH_00368	COG1079	[R] Uncharacterized ABC-type transport system, permease component
FLAKKPJH_00369	COG1957	[F] Inosine-uridine nucleoside N-ribohydrolase
FLAKKPJH_00370	COG0626	[E] Cystathionine beta-lyases/cystathionine gamma-synthases
FLAKKPJH_00371	COG0039	[C] Malate/lactate dehydrogenases
FLAKKPJH_00372	COG1520	[S] FOG: WD40-like repeat
FLAKKPJH_00373	COG0438	[M] Glycosyltransferase
FLAKKPJH_00374	ROG7584
FLAKKPJH_00375	COG2987	[E] Urocanate hydratase
FLAKKPJH_00376	COG2986	[E] Histidine ammonia-lyase
FLAKKPJH_00377	COG3643	[E] Glutamate formiminotransferase
FLAKKPJH_00378	COG3404	[E] Methenyl tetrahydrofolate cyclohydrolase
FLAKKPJH_00379	COG3949	[S] Uncharacterized membrane protein
FLAKKPJH_00380	COG1387	[ER] Histidinol phosphatase and related hydrolases of
FLAKKPJH_00382	COG4659	[C] Predicted NADH:ubiquinone oxidoreductase, subunit RnfG
FLAKKPJH_00383	COG2197	[TK] Response regulator containing a CheY-like receiver
FLAKKPJH_00384	COG4585	[T] Signal transduction histidine kinase
FLAKKPJH_00385	COG1595	[K] DNA-directed RNA polymerase specialized sigma subunit,
FLAKKPJH_00387	ROG5444
FLAKKPJH_00388	COG0587	[L] DNA polymerase III, alpha subunit
FLAKKPJH_00389	COG0742	[L] N6-adenine-specific methylase
FLAKKPJH_00390	COG0309	[O] Hydrogenase maturation factor
FLAKKPJH_00391	COG0419	[L] ATPase involved in DNA repair
FLAKKPJH_00395	COG0464	[O] ATPases of the AAA+ class
FLAKKPJH_00396	COG0694	[O] Thioredoxin-like proteins and domains
FLAKKPJH_00397	ROG4755
FLAKKPJH_00398	COG3103	[T] SH3 domain protein
FLAKKPJH_00399	COG2340	[S] Uncharacterized protein with SCP/PR1 domains
FLAKKPJH_00400	COG1633	[S] Uncharacterized conserved protein
FLAKKPJH_00401	COG4177	[E] ABC-type branched-chain amino acid transport system,
FLAKKPJH_00402	COG0411	[E] ABC-type branched-chain amino acid transport systems,
FLAKKPJH_00403	COG0410	[E] ABC-type branched-chain amino acid transport systems,
FLAKKPJH_00404	COG2843	[M] Putative enzyme of poly-gamma-glutamate biosynthesis (capsule
FLAKKPJH_00405	COG1388	[M] FOG: LysM repeat
FLAKKPJH_00412	COG1082	[G] Sugar phosphate isomerases/epimerases
FLAKKPJH_00413	COG1228	[Q] Imidazolonepropionase and related amidohydrolases
FLAKKPJH_00415	COG0491	[R] Zn-dependent hydrolases, including glyoxylases
FLAKKPJH_00416	COG0405	[E] Gamma-glutamyltransferase
FLAKKPJH_00421	COG0624	[E] Acetylornithine deacetylase/Succinyl-diaminopimelate desuccinylase and related deacylases
FLAKKPJH_00423	COG5423	[S] Predicted metal-binding protein
FLAKKPJH_00424	COG1760	[E] L-serine deaminase
FLAKKPJH_00425	COG1760	[E] L-serine deaminase
FLAKKPJH_00426	COG0172	[J] Seryl-tRNA synthetase
FLAKKPJH_00427	ROG0531
FLAKKPJH_00428	COG3601	[S] Predicted membrane protein
FLAKKPJH_00429	COG0182	[J] Predicted translation initiation factor 2B subunit,
FLAKKPJH_00431	ROG2581
FLAKKPJH_00432	COG1820	[G] N-acetylglucosamine-6-phosphate deacetylase
FLAKKPJH_00433	COG0392	[S] Predicted integral membrane protein
FLAKKPJH_00434	COG4608	[E] ABC-type oligopeptide transport system, ATPase component
FLAKKPJH_00435	COG0444	[EP] ABC-type dipeptide/oligopeptide/nickel transport system, ATPase component
FLAKKPJH_00436	COG1173	[EP] ABC-type dipeptide/oligopeptide/nickel transport systems, permease components
FLAKKPJH_00437	COG0601	[EP] ABC-type dipeptide/oligopeptide/nickel transport systems, permease components
FLAKKPJH_00438	COG4166	[E] ABC-type oligopeptide transport system, periplasmic component
FLAKKPJH_00439	COG1494	[G] Fructose-1,6-bisphosphatase/sedoheptulose 1,7-bisphosphatase and related proteins
FLAKKPJH_00440	COG0733	[R] Na+-dependent transporters of the SNF family
FLAKKPJH_00441	COG3696	[P] Putative silver efflux pump
FLAKKPJH_00442	COG1846	[K] Transcriptional regulators
FLAKKPJH_00443	COG0428	[P] Predicted divalent heavy-metal cations transporter
FLAKKPJH_00444	COG1335	[Q] Amidases related to nicotinamidase
FLAKKPJH_00445	COG0534	[V] Na+-driven multidrug efflux pump
FLAKKPJH_00446	COG2866	[E] Predicted carboxypeptidase
FLAKKPJH_00447	COG1228	[Q] Imidazolonepropionase and related amidohydrolases
FLAKKPJH_00449	COG0745	[TK] Response regulators consisting of a CheY-like
FLAKKPJH_00450	COG5002	[T] Signal transduction histidine kinase
FLAKKPJH_00451	ROG0354
FLAKKPJH_00452	COG2233	[F] Xanthine/uracil permeases
FLAKKPJH_00453	COG0406	[G] Fructose-2,6-bisphosphatase
FLAKKPJH_00454	ROG0040
FLAKKPJH_00455	COG0104	[F] Adenylosuccinate synthase
FLAKKPJH_00456	COG1971	[S] Predicted membrane protein
FLAKKPJH_00457	COG2239	[P] Mg/Co/Ni transporter MgtE (contains CBS domain)
FLAKKPJH_00458	COG1918	[P] Fe2+ transport system protein A
FLAKKPJH_00459	COG0370	[P] Fe2+ transport system protein B
FLAKKPJH_00460	COG0624	[E] Acetylornithine deacetylase/Succinyl-diaminopimelate desuccinylase and related deacylases
FLAKKPJH_00461	COG0350	[L] Methylated DNA-protein cysteine methyltransferase
FLAKKPJH_00462	COG0427	[C] Acetyl-CoA hydrolase
FLAKKPJH_00468	COG0655	[R] Multimeric flavodoxin WrbA
FLAKKPJH_00469	COG0363	[G] 6-phosphogluconolactonase/Glucosamine-6-phosphate isomerase/deaminase
FLAKKPJH_00470	COG2199	[T] FOG: GGDEF domain
FLAKKPJH_00471	COG0143	[J] Methionyl-tRNA synthetase
FLAKKPJH_00472	COG3863	[S] Uncharacterized distant relative of cell wall-associated
FLAKKPJH_00474	COG2086	[C] Electron transfer flavoprotein, beta subunit
FLAKKPJH_00475	COG2025	[C] Electron transfer flavoprotein, alpha subunit
FLAKKPJH_00476	COG0277	[C] FAD/FMN-containing dehydrogenases
FLAKKPJH_00477	COG2186	[K] Transcriptional regulators
FLAKKPJH_00478	COG1752	[R] Predicted esterase of the alpha-beta hydrolase
FLAKKPJH_00479	COG0235	[G] Ribulose-5-phosphate 4-epimerase and related epimerases and
FLAKKPJH_00480	COG3679	[S] Uncharacterized conserved protein
FLAKKPJH_00481	ROG3704
FLAKKPJH_00482	COG4555	[CP] ABC-type Na+ transport system, ATPase component
FLAKKPJH_00484	COG1619	[V] Uncharacterized proteins, homologs of microcin C7
FLAKKPJH_00485	COG0671	[I] Membrane-associated phospholipid phosphatase
FLAKKPJH_00486	ROG4371
FLAKKPJH_00487	COG1433	[S] Uncharacterized conserved protein
FLAKKPJH_00488	COG0489	[D] ATPases involved in chromosome partitioning
FLAKKPJH_00489	COG1342	[R] Predicted DNA-binding proteins
FLAKKPJH_00490	COG1918	[P] Fe2+ transport system protein A
FLAKKPJH_00491	COG0370	[P] Fe2+ transport system protein B
FLAKKPJH_00492	COG1321	[K] Mn-dependent transcriptional regulator
FLAKKPJH_00493	COG0330	[O] Membrane protease subunits, stomatin/prohibitin homologs
FLAKKPJH_00494	COG0747	[E] ABC-type dipeptide transport system, periplasmic component
FLAKKPJH_00495	COG0601	[EP] ABC-type dipeptide/oligopeptide/nickel transport systems, permease components
FLAKKPJH_00496	COG1173	[EP] ABC-type dipeptide/oligopeptide/nickel transport systems, permease components
FLAKKPJH_00497	COG0444	[EP] ABC-type dipeptide/oligopeptide/nickel transport system, ATPase component
FLAKKPJH_00498	COG4608	[E] ABC-type oligopeptide transport system, ATPase component
FLAKKPJH_00499	ROG0090
FLAKKPJH_00500	COG0441	[J] Threonyl-tRNA synthetase
FLAKKPJH_00501	COG0290	[J] Translation initiation factor 3 (IF-3)
FLAKKPJH_00502	COG0291	[J] Ribosomal protein L35
FLAKKPJH_00503	COG0292	[J] Ribosomal protein L20
FLAKKPJH_00504	COG0566	[J] rRNA methylases
FLAKKPJH_00505	COG0016	[J] Phenylalanyl-tRNA synthetase alpha subunit
FLAKKPJH_00506	COG0072	[J] Phenylalanyl-tRNA synthetase beta subunit
FLAKKPJH_00507	COG1376	[S] Uncharacterized protein conserved in bacteria
FLAKKPJH_00509	COG2323	[S] Predicted membrane protein
FLAKKPJH_00510	ROG0471
FLAKKPJH_00511	COG1193	[L] Mismatch repair ATPase (MutS family)
FLAKKPJH_00512	COG0744	[M] Membrane carboxypeptidase (penicillin-binding protein)
FLAKKPJH_00513	COG0162	[J] Tyrosyl-tRNA synthetase
FLAKKPJH_00514	ROG0134
FLAKKPJH_00515	COG0171	[H] NAD synthase
FLAKKPJH_00516	COG0217	[S] Uncharacterized conserved protein
FLAKKPJH_00517	ROG5078
FLAKKPJH_00518	COG0817	[L] Holliday junction resolvasome, endonuclease subunit
FLAKKPJH_00519	COG0632	[L] Holliday junction resolvasome, DNA-binding subunit
FLAKKPJH_00520	COG2255	[L] Holliday junction resolvasome, helicase subunit
FLAKKPJH_00521	COG1636	[S] Uncharacterized protein conserved in bacteria
FLAKKPJH_00522	ROG0049
FLAKKPJH_00523	COG2385	[D] Sporulation protein and related proteins
FLAKKPJH_00524	COG0809	[J] S-adenosylmethionine:tRNA-ribosyltransferase-isomerase (queuine synthetase)
FLAKKPJH_00525	COG0343	[J] Queuine/archaeosine tRNA-ribosyltransferase
FLAKKPJH_00526	COG1862	[U] Preprotein translocase subunit YajC
FLAKKPJH_00527	COG1725	[K] Predicted transcriptional regulators
FLAKKPJH_00528	COG1146	[C] Ferredoxin
FLAKKPJH_00529	COG0674	[C] Pyruvate:ferredoxin oxidoreductase and related 2-oxoacid:ferredoxin oxidoreductases,
FLAKKPJH_00530	COG1013	[C] Pyruvate:ferredoxin oxidoreductase and related 2-oxoacid:ferredoxin oxidoreductases,
FLAKKPJH_00531	COG1014	[C] Pyruvate:ferredoxin oxidoreductase and related 2-oxoacid:ferredoxin oxidoreductases,
FLAKKPJH_00532	COG1884	[I] Methylmalonyl-CoA mutase, N-terminal domain/subunit
FLAKKPJH_00533	ROG2119
FLAKKPJH_00534	COG1996	[K] DNA-directed RNA polymerase, subunit RPC10 (contains
FLAKKPJH_00535	COG2001	[S] Uncharacterized protein conserved in bacteria
FLAKKPJH_00536	COG0275	[M] Predicted S-adenosylmethionine-dependent methyltransferase involved in cell
FLAKKPJH_00537	ROG6379
FLAKKPJH_00538	COG0768	[M] Cell division protein FtsI/penicillin-binding protein 2
FLAKKPJH_00539	COG0769	[M] UDP-N-acetylmuramyl tripeptide synthase
FLAKKPJH_00540	COG0770	[M] UDP-N-acetylmuramyl pentapeptide synthase
FLAKKPJH_00541	COG0472	[M] UDP-N-acetylmuramyl pentapeptide phosphotransferase/UDP-N-acetylglucosamine-1-phosphate transferase
FLAKKPJH_00542	COG0772	[D] Bacterial cell division membrane protein
FLAKKPJH_00543	COG0707	[M] UDP-N-acetylglucosamine:LPS N-acetylglucosamine transferase
FLAKKPJH_00544	COG0773	[M] UDP-N-acetylmuramate-alanine ligase
FLAKKPJH_00545	COG0766	[M] UDP-N-acetylglucosamine enolpyruvyl transferase
FLAKKPJH_00546	COG1589	[M] Cell division septal protein
FLAKKPJH_00547	COG3879	[S] Uncharacterized protein conserved in bacteria
FLAKKPJH_00548	COG3856	[S] Uncharacterized conserved protein (small basic protein)
FLAKKPJH_00549	COG0206	[D] Cell division GTPase
FLAKKPJH_00550	ROG0082
FLAKKPJH_00551	COG1191	[K] DNA-directed RNA polymerase specialized sigma subunit
FLAKKPJH_00552	COG1191	[K] DNA-directed RNA polymerase specialized sigma subunit
FLAKKPJH_00553	ROG0078
FLAKKPJH_00554	COG1873	[S] Uncharacterized conserved protein
FLAKKPJH_00555	ROG2269
FLAKKPJH_00556	COG0325	[R] Predicted enzyme with a TIM-barrel fold
FLAKKPJH_00557	COG3599	[D] Cell division initiation protein
FLAKKPJH_00558	COG1794	[M] Aspartate racemase
FLAKKPJH_00559	COG1574	[R] Predicted metal-dependent hydrolase with the TIM-barrel
FLAKKPJH_00560	ROG5938
FLAKKPJH_00561	ROG0429
FLAKKPJH_00562	ROG1798
FLAKKPJH_00563	COG1734	[T] DnaK suppressor protein
FLAKKPJH_00564	COG0597	[MU] Lipoprotein signal peptidase
FLAKKPJH_00565	COG0564	[J] Pseudouridylate synthases, 23S RNA-specific
FLAKKPJH_00566	COG0461	[F] Orotate phosphoribosyltransferase
FLAKKPJH_00567	COG1675	[K] Transcription initiation factor IIE, alpha subunit
FLAKKPJH_00568	COG0791	[M] Cell wall-associated hydrolases (invasion-associated proteins)
FLAKKPJH_00569	COG1388	[M] FOG: LysM repeat
FLAKKPJH_00570	COG1974	[KT] SOS-response transcriptional repressors (RecA-mediated autopeptidases)
FLAKKPJH_00571	COG4100	[P] Cystathionine beta-lyase family protein involved in
FLAKKPJH_00572	COG2262	[R] GTPases
FLAKKPJH_00573	COG0464	[O] ATPases of the AAA+ class
FLAKKPJH_00574	COG3350	[S] Uncharacterized conserved protein
FLAKKPJH_00575	COG1923	[R] Uncharacterized host factor I protein
FLAKKPJH_00576	COG0324	[J] tRNA delta(2)-isopentenylpyrophosphate transferase
FLAKKPJH_00577	COG0323	[L] DNA mismatch repair enzyme (predicted ATPase)
FLAKKPJH_00578	COG0249	[L] Mismatch repair ATPase (MutS family)
FLAKKPJH_00579	COG0621	[J] 2-methylthioadenine synthetase
FLAKKPJH_00580	COG0301	[H] Thiamine biosynthesis ATP pyrophosphatase
FLAKKPJH_00581	COG1104	[E] Cysteine sulfinate desulfinase/cysteine desulfurase and related
FLAKKPJH_00582	COG0037	[D] Predicted ATPase of the PP-loop superfamily
FLAKKPJH_00583	ROG6488
FLAKKPJH_00584	COG1042	[C] Acyl-CoA synthetase (NDP forming)
FLAKKPJH_00585	COG0613	[R] Predicted metal-dependent phosphoesterases (PHP family)
FLAKKPJH_00586	COG2359	[S] Uncharacterized protein conserved in bacteria
FLAKKPJH_00588	COG1692	[S] Uncharacterized protein conserved in bacteria
FLAKKPJH_00589	ROG2861
FLAKKPJH_00590	COG1418	[R] Predicted HD superfamily hydrolase
FLAKKPJH_00591	COG2137	[R] Uncharacterized protein conserved in bacteria
FLAKKPJH_00592	COG0468	[L] RecA/RadA recombinase
FLAKKPJH_00593	COG1514	[J] 2'-5' RNA ligase
FLAKKPJH_00594	COG1058	[R] Predicted nucleotide-utilizing enzyme related to molybdopterin-biosynthesis
FLAKKPJH_00595	COG0465	[O] ATP-dependent Zn proteases
FLAKKPJH_00596	ROG2536
FLAKKPJH_00597	COG0860	[M] N-acetylmuramoyl-L-alanine amidase
FLAKKPJH_00598	COG1205	[R] Distinct helicase family with a unique
FLAKKPJH_00599	COG3359	[L] Predicted exonuclease
FLAKKPJH_00600	COG0726	[G] Predicted xylanase/chitin deacetylase
FLAKKPJH_00601	COG1686	[M] D-alanyl-D-alanine carboxypeptidase
FLAKKPJH_00602	COG1426	[S] Uncharacterized protein conserved in bacteria
FLAKKPJH_00603	COG0017	[J] Aspartyl/asparaginyl-tRNA synthetases
FLAKKPJH_00604	COG1615	[S] Uncharacterized conserved protein
FLAKKPJH_00605	COG1473	[R] Metal-dependent amidase/aminoacylase/carboxypeptidase
FLAKKPJH_00606	COG0561	[R] Predicted hydrolases of the HAD superfamily
FLAKKPJH_00608	COG1293	[K] Predicted RNA-binding protein homologous to eukaryotic
FLAKKPJH_00609	COG0167	[F] Dihydroorotate dehydrogenase
FLAKKPJH_00610	COG0543	[HC] 2-polyprenylphenol hydroxylase and related flavodoxin oxidoreductases
FLAKKPJH_00611	COG0044	[F] Dihydroorotase and related cyclic amidohydrolases
FLAKKPJH_00612	COG0540	[F] Aspartate carbamoyltransferase, catalytic chain
FLAKKPJH_00613	COG2065	[F] Pyrimidine operon attenuation protein/uracil phosphoribosyltransferase
FLAKKPJH_00614	COG0060	[J] Isoleucyl-tRNA synthetase
FLAKKPJH_00616	COG4648	[S] Predicted membrane protein
FLAKKPJH_00617	COG1752	[R] Predicted esterase of the alpha-beta hydrolase
FLAKKPJH_00618	ROG0516
FLAKKPJH_00619	ROG0474
FLAKKPJH_00620	COG0549	[E] Carbamate kinase
FLAKKPJH_00621	COG1686	[M] D-alanyl-D-alanine carboxypeptidase
FLAKKPJH_00622	COG1683	[S] Uncharacterized conserved protein
FLAKKPJH_00624	ROG0231
FLAKKPJH_00625	COG2176	[L] DNA polymerase III, alpha subunit (gram-positive
FLAKKPJH_00626	COG0821	[I] Enzyme involved in the deoxyxylulose pathway
FLAKKPJH_00627	COG0750	[M] Predicted membrane-associated Zn-dependent proteases 1
FLAKKPJH_00628	COG0743	[I] 1-deoxy-D-xylulose 5-phosphate reductoisomerase
FLAKKPJH_00629	COG0628	[R] Predicted permease
FLAKKPJH_00630	COG0575	[I] CDP-diglyceride synthetase
FLAKKPJH_00631	COG0020	[I] Undecaprenyl pyrophosphate synthase
FLAKKPJH_00632	COG0233	[J] Ribosome recycling factor
FLAKKPJH_00633	COG0528	[F] Uridylate kinase
FLAKKPJH_00634	COG0264	[J] Translation elongation factor Ts
FLAKKPJH_00635	COG0052	[J] Ribosomal protein S2
FLAKKPJH_00637	COG1315	[L] Predicted polymerase, most proteins contain PALM
FLAKKPJH_00638	COG1191	[K] DNA-directed RNA polymerase specialized sigma subunit
FLAKKPJH_00639	COG5581	[M] Predicted glycosyltransferase
FLAKKPJH_00640	COG1298	[NU] Flagellar biosynthesis pathway, component FlhA
FLAKKPJH_00641	COG1377	[NU] Flagellar biosynthesis pathway, component FlhB
FLAKKPJH_00642	COG1684	[NU] Flagellar biosynthesis pathway, component FliR
FLAKKPJH_00643	COG1987	[NU] Flagellar biosynthesis pathway, component FliQ
FLAKKPJH_00644	COG1338	[NU] Flagellar biosynthesis pathway, component FliP
FLAKKPJH_00645	COG1886	[NU] Flagellar motor switch/type III secretory pathway
FLAKKPJH_00646	COG1868	[N] Flagellar motor switch protein
FLAKKPJH_00647	COG1580	[N] Flagellar basal body-associated protein
FLAKKPJH_00648	COG1360	[N] Flagellar motor protein
FLAKKPJH_00649	COG1291	[N] Flagellar motor component
FLAKKPJH_00650	COG1749	[N] Flagellar hook protein FlgE
FLAKKPJH_00651	ROG0116
FLAKKPJH_00652	COG1843	[N] Flagellar hook capping protein
FLAKKPJH_00653	ROG0771
FLAKKPJH_00655	COG1157	[NU] Flagellar biosynthesis/type III secretory pathway ATPase
FLAKKPJH_00656	COG1317	[NU] Flagellar biosynthesis/type III secretory pathway protein
FLAKKPJH_00657	COG1536	[N] Flagellar motor switch protein
FLAKKPJH_00658	COG1766	[NU] Flagellar biosynthesis/type III secretory pathway lipoprotein
FLAKKPJH_00659	COG1677	[NU] Flagellar hook-basal body protein
FLAKKPJH_00660	COG1558	[N] Flagellar basal body rod protein
FLAKKPJH_00661	COG1815	[N] Flagellar basal body protein
FLAKKPJH_00662	COG4465	[K] Pleiotropic transcriptional repressor
FLAKKPJH_00663	COG1220	[O] ATP-dependent protease HslVU (ClpYQ), ATPase subunit
FLAKKPJH_00664	COG5405	[O] ATP-dependent protease HslVU (ClpYQ), peptidase subunit
FLAKKPJH_00665	COG4974	[L] Site-specific recombinase XerD
FLAKKPJH_00666	COG0550	[L] Topoisomerase IA
FLAKKPJH_00667	COG0758	[LU] Predicted Rossmann fold nucleotide-binding protein involved
FLAKKPJH_00668	ROG0098
FLAKKPJH_00669	ROG0243
FLAKKPJH_00670	ROG0172
FLAKKPJH_00671	COG0164	[L] Ribonuclease HII
FLAKKPJH_00672	COG0500	[QR] SAM-dependent methyltransferases
FLAKKPJH_00673	COG2199	[T] FOG: GGDEF domain
FLAKKPJH_00674	COG0792	[L] Predicted endonuclease distantly related to archaeal
FLAKKPJH_00675	COG0606	[O] Predicted ATPase with chaperone activity
FLAKKPJH_00676	COG0180	[J] Tryptophanyl-tRNA synthetase
FLAKKPJH_00677	COG2197	[TK] Response regulator containing a CheY-like receiver
FLAKKPJH_00679	COG2179	[R] Predicted hydrolase of the HAD superfamily
FLAKKPJH_00680	COG1191	[K] DNA-directed RNA polymerase specialized sigma subunit
FLAKKPJH_00681	ROG0490
FLAKKPJH_00682	COG0768	[M] Cell division protein FtsI/penicillin-binding protein 2
FLAKKPJH_00683	COG1210	[M] UDP-glucose pyrophosphorylase
FLAKKPJH_00684	COG0438	[M] Glycosyltransferase
FLAKKPJH_00685	COG0297	[G] Glycogen synthase
FLAKKPJH_00686	COG1085	[C] Galactose-1-phosphate uridylyltransferase
FLAKKPJH_00687	ROG1591
FLAKKPJH_00688	ROG4080
FLAKKPJH_00689	ROG0168
FLAKKPJH_00690	COG3773	[M] Cell wall hydrolyses involved in spore
FLAKKPJH_00691	COG1559	[R] Predicted periplasmic solute-binding protein
FLAKKPJH_00692	COG0816	[L] Predicted endonuclease involved in recombination (possible
FLAKKPJH_00693	COG0667	[C] Predicted oxidoreductases (related to aryl-alcohol dehydrogenases)
FLAKKPJH_00694	COG1980	[G] Archaeal fructose 1,6-bisphosphatase
FLAKKPJH_00695	COG0705	[R] Uncharacterized membrane protein (homolog of Drosophila
FLAKKPJH_00696	COG4472	[S] Uncharacterized protein conserved in bacteria
FLAKKPJH_00697	COG0013	[J] Alanyl-tRNA synthetase
FLAKKPJH_00698	COG0442	[J] Prolyl-tRNA synthetase
FLAKKPJH_00699	COG1464	[P] ABC-type metal ion transport system, periplasmic
FLAKKPJH_00700	COG2011	[P] ABC-type metal ion transport system, permease
FLAKKPJH_00701	COG1135	[P] ABC-type metal ion transport system, ATPase
FLAKKPJH_00702	COG1145	[C] Ferredoxin
FLAKKPJH_00703	COG0389	[L] Nucleotidyltransferase/DNA polymerase involved in DNA repair
FLAKKPJH_00704	COG0183	[I] Acetyl-CoA acetyltransferase
FLAKKPJH_00705	COG2057	[I] Acyl CoA:acetate/3-ketoacid CoA transferase, beta subunit
FLAKKPJH_00706	COG1788	[I] Acyl CoA:acetate/3-ketoacid CoA transferase, alpha subunit
FLAKKPJH_00707	COG2204	[T] Response regulator containing CheY-like receiver, AAA-type
FLAKKPJH_00708	COG3852	[T] Signal transduction histidine kinase, nitrogen specific
FLAKKPJH_00709	COG4238	[M] Murein lipoprotein
FLAKKPJH_00710	COG2109	[H] ATP:corrinoid adenosyltransferase
FLAKKPJH_00711	COG1674	[D] DNA segregation ATPase FtsK/SpoIIIE and related
FLAKKPJH_00712	COG1404	[O] Subtilisin-like serine proteases
FLAKKPJH_00713	COG1376	[S] Uncharacterized protein conserved in bacteria
FLAKKPJH_00714	COG1968	[V] Uncharacterized bacitracin resistance protein
FLAKKPJH_00715	COG1283	[P] Na+/phosphate symporter
FLAKKPJH_00716	COG0438	[M] Glycosyltransferase
FLAKKPJH_00717	COG3408	[G] Glycogen debranching enzyme
FLAKKPJH_00719	ROG0874
FLAKKPJH_00720	COG0474	[P] Cation transport ATPase
FLAKKPJH_00721	COG2217	[P] Cation transport ATPase
FLAKKPJH_00722	COG0640	[K] Predicted transcriptional regulators
FLAKKPJH_00723	COG1506	[E] Dipeptidyl aminopeptidases/acylaminoacyl-peptidases
FLAKKPJH_00724	COG0840	[NT] Methyl-accepting chemotaxis protein
FLAKKPJH_00725	COG0488	[R] ATPase components of ABC transporters with
FLAKKPJH_00726	ROG2035
FLAKKPJH_00727	COG0727	[R] Predicted Fe-S-cluster oxidoreductase
FLAKKPJH_00728	COG1592	[C] Rubrerythrin
FLAKKPJH_00729	ROG5721
FLAKKPJH_00730	ROG5442
FLAKKPJH_00731	COG3847	[U] Flp pilus assembly protein, pilin Flp
FLAKKPJH_00732	COG2064	[NU] Flp pilus assembly protein TadC
FLAKKPJH_00733	COG4965	[U] Flp pilus assembly protein TadB
FLAKKPJH_00734	COG4962	[U] Flp pilus assembly protein, ATPase CpaF
FLAKKPJH_00735	COG4963	[U] Flp pilus assembly protein, ATPase CpaE
FLAKKPJH_00736	COG3745	[U] Flp pilus assembly protein CpaB
FLAKKPJH_00737	ROG0531
FLAKKPJH_00738	COG0457	[R] FOG: TPR repeat
FLAKKPJH_00739	COG1161	[R] Predicted GTPases
FLAKKPJH_00740	COG0681	[U] Signal peptidase I
FLAKKPJH_00741	COG0335	[J] Ribosomal protein L19
FLAKKPJH_00742	COG0336	[J] tRNA-(guanine-N1)-methyltransferase
FLAKKPJH_00743	COG1837	[R] Predicted RNA-binding protein (contains KH domain)
FLAKKPJH_00744	COG0228	[J] Ribosomal protein S16
FLAKKPJH_00745	COG0541	[U] Signal recognition particle GTPase
FLAKKPJH_00746	COG2739	[S] Uncharacterized protein conserved in bacteria
FLAKKPJH_00747	COG0552	[U] Signal recognition particle GTPase
FLAKKPJH_00748	COG1196	[D] Chromosome segregation ATPases
FLAKKPJH_00750	COG0571	[K] dsRNA-specific ribonuclease
FLAKKPJH_00751	COG0304	[IQ] 3-oxoacyl-(acyl-carrier-protein) synthase
FLAKKPJH_00752	COG0236	[IQ] Acyl carrier protein
FLAKKPJH_00753	COG1028	[IQR] Dehydrogenases with different specificities (related to
FLAKKPJH_00754	COG0331	[I] (acyl-carrier-protein) S-malonyltransferase
FLAKKPJH_00755	COG1307	[S] Uncharacterized protein conserved in bacteria
FLAKKPJH_00756	COG0416	[I] Fatty acid/phospholipid biosynthesis enzyme
FLAKKPJH_00757	ROG0035
FLAKKPJH_00758	COG1399	[R] Predicted metal-binding, possibly nucleic acid-binding protein
FLAKKPJH_00759	COG3480	[T] Predicted secreted protein containing a PDZ
FLAKKPJH_00760	COG3314	[S] Uncharacterized protein conserved in bacteria
FLAKKPJH_00761	ROG3441
FLAKKPJH_00762	COG0669	[H] Phosphopantetheine adenylyltransferase
FLAKKPJH_00763	COG3238	[S] Uncharacterized protein conserved in bacteria
FLAKKPJH_00764	ROG0083
FLAKKPJH_00765	ROG0084
FLAKKPJH_00766	COG1200	[LK] RecG-like helicase
FLAKKPJH_00767	COG1461	[R] Predicted kinase related to dihydroxyacetone kinase
FLAKKPJH_00768	COG1302	[S] Uncharacterized protein conserved in bacteria
FLAKKPJH_00769	COG0227	[J] Ribosomal protein L28
FLAKKPJH_00770	COG0036	[G] Pentose-5-phosphate-3-epimerase
FLAKKPJH_00771	COG1162	[R] Predicted GTPases
FLAKKPJH_00773	COG0631	[T] Serine/threonine protein phosphatase
FLAKKPJH_00774	COG0144	[J] tRNA and rRNA cytosine-C5-methylases
FLAKKPJH_00775	COG2738	[R] Predicted Zn-dependent protease
FLAKKPJH_00776	COG0223	[J] Methionyl-tRNA formyltransferase
FLAKKPJH_00777	COG1198	[L] Primosomal protein N' (replication factor Y)
FLAKKPJH_00778	COG0452	[H] Phosphopantothenoylcysteine synthetase/decarboxylase
FLAKKPJH_00779	COG1758	[K] DNA-directed RNA polymerase, subunit K/omega
FLAKKPJH_00780	ROG0332
FLAKKPJH_00781	COG3387	[G] Glucoamylase and related glycosyl hydrolases
FLAKKPJH_00782	COG3330	[S] Uncharacterized protein conserved in bacteria
FLAKKPJH_00783	COG1543	[S] Uncharacterized conserved protein
FLAKKPJH_00784	COG0616	[OU] Periplasmic serine proteases (ClpP class)
FLAKKPJH_00785	ROG3033
FLAKKPJH_00786	ROG7002
FLAKKPJH_00787	COG0624	[E] Acetylornithine deacetylase/Succinyl-diaminopimelate desuccinylase and related deacylases
FLAKKPJH_00788	COG4720	[S] Predicted membrane protein
FLAKKPJH_00789	COG3033	[E] Tryptophanase
FLAKKPJH_00790	COG0791	[M] Cell wall-associated hydrolases (invasion-associated proteins)
FLAKKPJH_00791	COG2070	[R] Dioxygenases related to 2-nitropropane dioxygenase
FLAKKPJH_00792	COG0534	[V] Na+-driven multidrug efflux pump
FLAKKPJH_00793	COG2968	[S] Uncharacterized conserved protein
FLAKKPJH_00794	COG1739	[S] Uncharacterized conserved protein
FLAKKPJH_00795	COG1506	[E] Dipeptidyl aminopeptidases/acylaminoacyl-peptidases
FLAKKPJH_00796	ROG0999
FLAKKPJH_00798	COG0668	[M] Small-conductance mechanosensitive channel
FLAKKPJH_00799	ROG0098
FLAKKPJH_00800	ROG0243
FLAKKPJH_00801	ROG0172
FLAKKPJH_00802	ROG6612
FLAKKPJH_00803	COG0697	[GER] Permeases of the drug/metabolite transporter (DMT)
FLAKKPJH_00804	COG0697	[GER] Permeases of the drug/metabolite transporter (DMT)
FLAKKPJH_00805	COG0253	[E] Diaminopimelate epimerase
FLAKKPJH_00806	ROG6041
FLAKKPJH_00807	COG0526	[OC] Thiol-disulfide isomerase and thioredoxins
FLAKKPJH_00808	COG0785	[O] Cytochrome c biogenesis protein
FLAKKPJH_00809	COG1126	[E] ABC-type polar amino acid transport system,
FLAKKPJH_00810	COG0765	[E] ABC-type amino acid transport system, permease
FLAKKPJH_00811	COG0834	[ET] ABC-type amino acid transport/signal transduction systems,
FLAKKPJH_00813	ROG0459
FLAKKPJH_00814	COG3546	[P] Mn-containing catalase
FLAKKPJH_00815	COG0069	[E] Glutamate synthase domain 2
FLAKKPJH_00816	COG2367	[V] Beta-lactamase class A
FLAKKPJH_00818	COG0461	[F] Orotate phosphoribosyltransferase
FLAKKPJH_00819	COG2378	[K] Predicted transcriptional regulator
FLAKKPJH_00820	COG0624	[E] Acetylornithine deacetylase/Succinyl-diaminopimelate desuccinylase and related deacylases
FLAKKPJH_00822	COG1902	[C] NADH:flavin oxidoreductases, Old Yellow Enzyme family
FLAKKPJH_00823	COG2039	[O] Pyrrolidone-carboxylate peptidase (N-terminal pyroglutamyl peptidase)
FLAKKPJH_00824	COG3876	[S] Uncharacterized protein conserved in bacteria
FLAKKPJH_00825	COG0569	[P] K+ transport systems, NAD-binding component
FLAKKPJH_00826	COG0168	[P] Trk-type K+ transport systems, membrane components
FLAKKPJH_00827	COG0281	[C] Malic enzyme
FLAKKPJH_00828	COG1838	[C] Tartrate dehydratase beta subunit/Fumarate hydratase class
FLAKKPJH_00829	COG1951	[C] Tartrate dehydratase alpha subunit/Fumarate hydratase class
FLAKKPJH_00830	COG1027	[E] Aspartate ammonia-lyase
FLAKKPJH_00831	COG1073	[R] Hydrolases of the alpha/beta superfamily
FLAKKPJH_00833	COG3199	[S] Uncharacterized conserved protein
FLAKKPJH_00834	COG1341	[R] Predicted GTPase or GTP-binding protein
FLAKKPJH_00835	COG2110	[R] Predicted phosphatase homologous to the C-terminal
FLAKKPJH_00836	COG0704	[P] Phosphate uptake regulator
FLAKKPJH_00837	COG1117	[P] ABC-type phosphate transport system, ATPase component
FLAKKPJH_00838	COG1117	[P] ABC-type phosphate transport system, ATPase component
FLAKKPJH_00839	COG0581	[P] ABC-type phosphate transport system, permease component
FLAKKPJH_00840	COG0573	[P] ABC-type phosphate transport system, permease component
FLAKKPJH_00841	COG0226	[P] ABC-type phosphate transport system, periplasmic component
FLAKKPJH_00842	COG1506	[E] Dipeptidyl aminopeptidases/acylaminoacyl-peptidases
FLAKKPJH_00844	COG0031	[E] Cysteine synthase
FLAKKPJH_00845	COG0474	[P] Cation transport ATPase
FLAKKPJH_00846	COG0726	[G] Predicted xylanase/chitin deacetylase
FLAKKPJH_00847	COG1402	[R] Uncharacterized protein, putative amidase
FLAKKPJH_00848	COG0346	[E] Lactoylglutathione lyase and related lyases
FLAKKPJH_00849	COG1052	[CHR] Lactate dehydrogenase and related dehydrogenases
FLAKKPJH_00850	ROG3704
FLAKKPJH_00851	COG1402	[R] Uncharacterized protein, putative amidase
FLAKKPJH_00852	COG3608	[R] Predicted deacylase
FLAKKPJH_00854	COG5395	[S] Predicted membrane protein
FLAKKPJH_00855	COG1737	[K] Transcriptional regulators
FLAKKPJH_00856	COG4753	[T] Response regulator containing CheY-like receiver domain
FLAKKPJH_00857	COG2972	[T] Predicted signal transduction protein with a
FLAKKPJH_00858	COG0436	[E] Aspartate/tyrosine/aromatic aminotransferase
FLAKKPJH_00859	ROG1831
FLAKKPJH_00860	COG1228	[Q] Imidazolonepropionase and related amidohydrolases
FLAKKPJH_00861	ROG1390
FLAKKPJH_00862	COG4805	[S] Uncharacterized protein conserved in bacteria
FLAKKPJH_00868	COG3653	[Q] N-acyl-D-aspartate/D-glutamate deacylase
FLAKKPJH_00870	COG1052	[CHR] Lactate dehydrogenase and related dehydrogenases
FLAKKPJH_00871	COG1680	[V] Beta-lactamase class C and other penicillin
FLAKKPJH_00872	COG1063	[ER] Threonine dehydrogenase and related Zn-dependent dehydrogenases
FLAKKPJH_00873	COG0605	[P] Superoxide dismutase
FLAKKPJH_00874	COG1132	[V] ABC-type multidrug transport system, ATPase and
FLAKKPJH_00875	COG1132	[V] ABC-type multidrug transport system, ATPase and
FLAKKPJH_00876	COG1414	[K] Transcriptional regulator
FLAKKPJH_00877	ROG7002
FLAKKPJH_00878	COG0726	[G] Predicted xylanase/chitin deacetylase
FLAKKPJH_00879	COG0624	[E] Acetylornithine deacetylase/Succinyl-diaminopimelate desuccinylase and related deacylases
FLAKKPJH_00880	COG1172	[G] Ribose/xylose/arabinose/galactoside ABC-type transport systems, permease components
FLAKKPJH_00881	COG1172	[G] Ribose/xylose/arabinose/galactoside ABC-type transport systems, permease components
FLAKKPJH_00882	COG1129	[G] ABC-type sugar transport system, ATPase component
FLAKKPJH_00883	ROG3584
FLAKKPJH_00884	ROG6344
FLAKKPJH_00885	COG0454	[KR] Histone acetyltransferase HPA2 and related acetyltransferases
FLAKKPJH_00887	COG0454	[KR] Histone acetyltransferase HPA2 and related acetyltransferases
FLAKKPJH_00888	COG0500	[QR] SAM-dependent methyltransferases
FLAKKPJH_00889	ROG1750
FLAKKPJH_00890	COG0353	[L] Recombinational DNA repair protein (RecF pathway)
FLAKKPJH_00891	COG0718	[S] Uncharacterized protein conserved in bacteria
FLAKKPJH_00892	COG2812	[L] DNA polymerase III, gamma/tau subunits
FLAKKPJH_00895	COG0590	[FJ] Cytosine/adenosine deaminases
FLAKKPJH_00900	COG2509	[R] Uncharacterized FAD-dependent dehydrogenases
FLAKKPJH_00901	COG0305	[L] Replicative DNA helicase
FLAKKPJH_00902	COG1067	[O] Predicted ATP-dependent protease
FLAKKPJH_00903	COG0359	[J] Ribosomal protein L9
FLAKKPJH_00904	COG4241	[S] Predicted membrane protein
FLAKKPJH_00905	COG0238	[J] Ribosomal protein S18
FLAKKPJH_00906	COG0629	[L] Single-stranded DNA-binding protein
FLAKKPJH_00907	COG0360	[J] Ribosomal protein S6
FLAKKPJH_00908	COG4481	[S] Uncharacterized protein conserved in bacteria
FLAKKPJH_00909	COG1286	[R] Uncharacterized membrane protein, required for colicin
FLAKKPJH_00911	COG1520	[S] FOG: WD40-like repeat
FLAKKPJH_00912	COG0457	[R] FOG: TPR repeat
FLAKKPJH_00913	ROG0818
FLAKKPJH_00914	ROG0104
FLAKKPJH_00915	COG1926	[R] Predicted phosphoribosyltransferases
FLAKKPJH_00916	COG1664	[M] Integral membrane protein CcmA involved in
FLAKKPJH_00917	COG0739	[M] Membrane proteins related to metalloendopeptidases
FLAKKPJH_00918	COG0787	[M] Alanine racemase
FLAKKPJH_00919	COG1475	[K] Predicted transcriptional regulators
FLAKKPJH_00920	COG1192	[D] ATPases involved in chromosome partitioning
FLAKKPJH_00921	COG1475	[K] Predicted transcriptional regulators
FLAKKPJH_00922	COG0357	[M] Predicted S-adenosylmethionine-dependent methyltransferase involved in bacterial
FLAKKPJH_00923	COG0445	[D] NAD/FAD-utilizing enzyme apparently involved in cell
FLAKKPJH_00924	COG0486	[R] Predicted GTPase
FLAKKPJH_00925	COG1847	[R] Predicted RNA-binding protein
FLAKKPJH_00926	COG0706	[U] Preprotein translocase subunit YidC
FLAKKPJH_00927	COG0594	[J] RNase P protein component
FLAKKPJH_00928	COG0593	[L] ATPase involved in DNA replication initiation
FLAKKPJH_00929	COG0592	[L] DNA polymerase sliding clamp subunit (PCNA
FLAKKPJH_00930	COG1195	[L] Recombinational DNA repair ATPase (RecF pathway)
FLAKKPJH_00931	COG5512	[R] Zn-ribbon-containing, possibly RNA-binding protein and truncated
FLAKKPJH_00932	COG0187	[L] Type IIA topoisomerase (DNA gyrase/topo II,
FLAKKPJH_00933	COG0188	[L] Type IIA topoisomerase (DNA gyrase/topo II,
FLAKKPJH_00934	COG1371	[S] Uncharacterized conserved protein
FLAKKPJH_00935	COG1690	[S] Uncharacterized conserved protein
FLAKKPJH_00936	COG0005	[F] Purine nucleoside phosphorylase
FLAKKPJH_00937	COG0182	[J] Predicted translation initiation factor 2B subunit,
FLAKKPJH_00938	COG2002	[K] Regulators of stationary/sporulation gene expression
FLAKKPJH_00939	COG2002	[K] Regulators of stationary/sporulation gene expression
FLAKKPJH_00942	COG1014	[C] Pyruvate:ferredoxin oxidoreductase and related 2-oxoacid:ferredoxin oxidoreductases,
FLAKKPJH_00943	COG1144	[C] Pyruvate:ferredoxin oxidoreductase and related 2-oxoacid:ferredoxin oxidoreductases,
FLAKKPJH_00944	COG0674	[C] Pyruvate:ferredoxin oxidoreductase and related 2-oxoacid:ferredoxin oxidoreductases,
FLAKKPJH_00945	COG1013	[C] Pyruvate:ferredoxin oxidoreductase and related 2-oxoacid:ferredoxin oxidoreductases,
FLAKKPJH_00946	COG0008	[J] Glutamyl- and glutaminyl-tRNA synthetases
FLAKKPJH_00947	COG0778	[C] Nitroreductase
FLAKKPJH_00948	COG1132	[V] ABC-type multidrug transport system, ATPase and
FLAKKPJH_00949	COG4124	[G] Beta-mannanase
FLAKKPJH_00950	COG1574	[R] Predicted metal-dependent hydrolase with the TIM-barrel
FLAKKPJH_00951	COG0534	[V] Na+-driven multidrug efflux pump
FLAKKPJH_00952	ROG0571
FLAKKPJH_00955	ROG0810
FLAKKPJH_00956	COG1664	[M] Integral membrane protein CcmA involved in
FLAKKPJH_00957	COG2805	[NU] Tfp pilus assembly protein, pilus retraction
FLAKKPJH_00959	ROG3112
FLAKKPJH_00962	COG1459	[NU] Type II secretory pathway, component PulF
FLAKKPJH_00963	COG1305	[E] Transglutaminase-like enzymes, putative cysteine proteases
FLAKKPJH_00964	COG1453	[R] Predicted oxidoreductases of the aldo/keto reductase
FLAKKPJH_00970	COG0577	[V] ABC-type antimicrobial peptide transport system, permease
FLAKKPJH_00971	COG1566	[V] Multidrug resistance efflux pump
FLAKKPJH_00972	COG1982	[E] Arginine/lysine/ornithine decarboxylases
FLAKKPJH_00973	COG0125	[F] Thymidylate kinase
FLAKKPJH_00974	COG3870	[S] Uncharacterized protein conserved in bacteria
FLAKKPJH_00975	COG2812	[L] DNA polymerase III, gamma/tau subunits
FLAKKPJH_00976	COG1774	[S] Uncharacterized homolog of PSP1
FLAKKPJH_00977	COG0313	[R] Predicted methyltransferases
FLAKKPJH_00978	COG2002	[K] Regulators of stationary/sporulation gene expression
FLAKKPJH_00979	COG0073	[R] EMAP domain
FLAKKPJH_00980	COG0084	[L] Mg-dependent DNase
FLAKKPJH_00981	COG3584	[S] Uncharacterized protein conserved in bacteria
FLAKKPJH_00982	COG0030	[J] Dimethyladenosine transferase (rRNA methylation)
FLAKKPJH_00983	COG1978	[S] Uncharacterized protein conserved in bacteria
FLAKKPJH_00984	COG4466	[S] Uncharacterized protein conserved in bacteria
FLAKKPJH_00985	ROG3899
FLAKKPJH_00986	COG1721	[R] Uncharacterized conserved protein (some members contain
FLAKKPJH_00987	COG0714	[R] MoxR-like ATPases
FLAKKPJH_00988	ROG1713
FLAKKPJH_00989	COG1947	[I] 4-diphosphocytidyl-2C-methyl-D-erythritol 2-phosphate synthase
FLAKKPJH_00990	ROG0166
FLAKKPJH_00991	COG1207	[M] N-acetylglucosamine-1-phosphate uridyltransferase (contains nucleotidyltransferase and I-patch
FLAKKPJH_00992	COG0462	[FE] Phosphoribosylpyrophosphate synthetase
FLAKKPJH_00993	COG1825	[J] Ribosomal protein L25 (general stress protein
FLAKKPJH_00994	COG0193	[J] Peptidyl-tRNA hydrolase
FLAKKPJH_00995	COG1197	[LK] Transcription-repair coupling factor (superfamily II helicase)
FLAKKPJH_00996	COG2002	[K] Regulators of stationary/sporulation gene expression
FLAKKPJH_00997	COG2244	[R] Membrane protein involved in the export
FLAKKPJH_00998	COG1694	[R] Predicted pyrophosphatase
FLAKKPJH_00999	COG0776	[L] Bacterial nucleoid DNA-binding protein
FLAKKPJH_01000	COG1188	[J] Ribosome-associated heat shock protein implicated in
FLAKKPJH_01001	ROG1127
FLAKKPJH_01002	COG3415	[L] Transposase and inactivated derivatives
FLAKKPJH_01003	ROG1117
FLAKKPJH_01004	ROG0097
FLAKKPJH_01005	COG1098	[J] Predicted RNA binding protein (contains ribosomal
FLAKKPJH_01008	COG2217	[P] Cation transport ATPase
FLAKKPJH_01009	COG1937	[S] Uncharacterized protein conserved in bacteria
FLAKKPJH_01010	COG1285	[S] Uncharacterized membrane protein
FLAKKPJH_01011	COG0338	[L] Site-specific DNA methylase
FLAKKPJH_01014	COG2208	[TK] Serine phosphatase RsbU, regulator of sigma
FLAKKPJH_01015	COG0037	[D] Predicted ATPase of the PP-loop superfamily
FLAKKPJH_01016	COG0465	[O] ATP-dependent Zn proteases
FLAKKPJH_01017	COG0500	[QR] SAM-dependent methyltransferases
FLAKKPJH_01018	COG0612	[R] Predicted Zn-dependent peptidases
FLAKKPJH_01019	COG0612	[R] Predicted Zn-dependent peptidases
FLAKKPJH_01020	COG1228	[Q] Imidazolonepropionase and related amidohydrolases
FLAKKPJH_01021	ROG1873
FLAKKPJH_01022	COG2759	[F] Formyltetrahydrofolate synthetase
FLAKKPJH_01023	COG3191	[EQ] L-aminopeptidase/D-esterase
FLAKKPJH_01024	COG4684	[S] Predicted membrane protein
FLAKKPJH_01025	COG1521	[K] Putative transcriptional regulator, homolog of Bvg
FLAKKPJH_01026	ROG5115
FLAKKPJH_01027	COG1109	[G] Phosphomannomutase
FLAKKPJH_01028	COG1259	[S] Uncharacterized conserved protein
FLAKKPJH_01029	COG0042	[J] tRNA-dihydrouridine synthase
FLAKKPJH_01030	ROG2872
FLAKKPJH_01031	ROG1195
FLAKKPJH_01032	COG5322	[R] Predicted dehydrogenase
FLAKKPJH_01033	COG0782	[K] Transcription elongation factor
FLAKKPJH_01034	COG1190	[J] Lysyl-tRNA synthetase (class II)
FLAKKPJH_01038	ROG5896
FLAKKPJH_01039	COG0480	[J] Translation elongation factors (GTPases)
FLAKKPJH_01040	COG2385	[D] Sporulation protein and related proteins
FLAKKPJH_01041	COG0492	[O] Thioredoxin reductase
FLAKKPJH_01042	COG4463	[K] Transcriptional repressor of class III stress
FLAKKPJH_01043	COG3880	[S] Uncharacterized protein with conserved CXXC pairs
FLAKKPJH_01044	COG3869	[E] Arginine kinase
FLAKKPJH_01045	COG0542	[O] ATPases with chaperone activity, ATP-binding subunit
FLAKKPJH_01046	COG1066	[O] Predicted ATP-dependent serine protease
FLAKKPJH_01047	ROG0468
FLAKKPJH_01049	COG1329	[K] Transcriptional regulators, similar to M. xanthus
FLAKKPJH_01050	COG4956	[R] Integral membrane protein (PIN domain superfamily)
FLAKKPJH_01051	COG0245	[I] 2C-methyl-D-erythritol 2,4-cyclodiphosphate synthase
FLAKKPJH_01052	COG0215	[J] Cysteinyl-tRNA synthetase
FLAKKPJH_01053	COG1351	[F] Predicted alternative thymidylate synthase
FLAKKPJH_01054	COG0566	[J] rRNA methylases
FLAKKPJH_01055	COG1191	[K] DNA-directed RNA polymerase specialized sigma subunit
FLAKKPJH_01057	COG1378	[K] Predicted transcriptional regulators
FLAKKPJH_01058	COG1131	[V] ABC-type multidrug transport system, ATPase component
FLAKKPJH_01059	COG0842	[V] ABC-type multidrug transport system, permease component
FLAKKPJH_01063	COG0050	[J] GTPases - translation elongation factors
FLAKKPJH_01064	COG0267	[J] Ribosomal protein L33
FLAKKPJH_01066	COG0690	[U] Preprotein translocase subunit SecE
FLAKKPJH_01067	COG0250	[K] Transcription antiterminator
FLAKKPJH_01068	COG0080	[J] Ribosomal protein L11
FLAKKPJH_01069	COG0081	[J] Ribosomal protein L1
FLAKKPJH_01070	COG0244	[J] Ribosomal protein L10
FLAKKPJH_01071	COG0222	[J] Ribosomal protein L7/L12
FLAKKPJH_01072	COG0136	[E] Aspartate-semialdehyde dehydrogenase
FLAKKPJH_01073	COG0527	[E] Aspartokinases
FLAKKPJH_01074	COG0329	[EM] Dihydrodipicolinate synthase/N-acetylneuraminate lyase
FLAKKPJH_01075	COG0085	[K] DNA-directed RNA polymerase, beta subunit/140 kD
FLAKKPJH_01076	COG0086	[K] DNA-directed RNA polymerase, beta' subunit/160 kD
FLAKKPJH_01077	COG2220	[R] Predicted Zn-dependent hydrolases of the beta-lactamase
FLAKKPJH_01078	COG2515	[E] 1-aminocyclopropane-1-carboxylate deaminase
FLAKKPJH_01079	COG1358	[J] Ribosomal protein HS6-type (S12/L30/L7a)
FLAKKPJH_01080	COG0048	[J] Ribosomal protein S12
FLAKKPJH_01081	COG0049	[J] Ribosomal protein S7
FLAKKPJH_01082	COG0480	[J] Translation elongation factors (GTPases)
FLAKKPJH_01083	COG0050	[J] GTPases - translation elongation factors
FLAKKPJH_01084	COG0051	[J] Ribosomal protein S10
FLAKKPJH_01085	COG0087	[J] Ribosomal protein L3
FLAKKPJH_01086	COG0088	[J] Ribosomal protein L4
FLAKKPJH_01087	COG0089	[J] Ribosomal protein L23
FLAKKPJH_01088	COG0090	[J] Ribosomal protein L2
FLAKKPJH_01089	COG0185	[J] Ribosomal protein S19
FLAKKPJH_01090	COG0091	[J] Ribosomal protein L22
FLAKKPJH_01091	COG0092	[J] Ribosomal protein S3
FLAKKPJH_01092	COG0197	[J] Ribosomal protein L16/L10E
FLAKKPJH_01093	COG0255	[J] Ribosomal protein L29
FLAKKPJH_01094	COG0186	[J] Ribosomal protein S17
FLAKKPJH_01095	COG0093	[J] Ribosomal protein L14
FLAKKPJH_01096	COG0198	[J] Ribosomal protein L24
FLAKKPJH_01097	COG0094	[J] Ribosomal protein L5
FLAKKPJH_01098	COG0096	[J] Ribosomal protein S8
FLAKKPJH_01099	COG0097	[J] Ribosomal protein L6P/L9E
FLAKKPJH_01100	COG0256	[J] Ribosomal protein L18
FLAKKPJH_01101	COG0098	[J] Ribosomal protein S5
FLAKKPJH_01102	COG0200	[J] Ribosomal protein L15
FLAKKPJH_01103	COG0201	[U] Preprotein translocase subunit SecY
FLAKKPJH_01104	COG0563	[F] Adenylate kinase and related kinases
FLAKKPJH_01105	COG0024	[J] Methionine aminopeptidase
FLAKKPJH_01106	COG0361	[J] Translation initiation factor 1 (IF-1)
FLAKKPJH_01107	COG0099	[J] Ribosomal protein S13
FLAKKPJH_01108	COG0100	[J] Ribosomal protein S11
FLAKKPJH_01109	COG0522	[J] Ribosomal protein S4 and related proteins
FLAKKPJH_01110	COG0202	[K] DNA-directed RNA polymerase, alpha subunit/40 kD
FLAKKPJH_01111	COG0203	[J] Ribosomal protein L17
FLAKKPJH_01112	COG1122	[P] ABC-type cobalt transport system, ATPase component
FLAKKPJH_01113	COG1122	[P] ABC-type cobalt transport system, ATPase component
FLAKKPJH_01114	COG0619	[P] ABC-type cobalt transport system, permease component
FLAKKPJH_01115	COG0101	[J] Pseudouridylate synthase
FLAKKPJH_01116	COG0102	[J] Ribosomal protein L13
FLAKKPJH_01117	COG0103	[J] Ribosomal protein S9
FLAKKPJH_01118	COG0860	[M] N-acetylmuramoyl-L-alanine amidase
FLAKKPJH_01119	COG3804	[S] Uncharacterized conserved protein related to dihydrodipicolinate
FLAKKPJH_01120	ROG3716
FLAKKPJH_01121	COG0031	[E] Cysteine synthase
FLAKKPJH_01122	ROG4070
FLAKKPJH_01123	ROG1009
FLAKKPJH_01124	ROG0327
FLAKKPJH_01125	COG3457	[E] Predicted amino acid racemase
FLAKKPJH_01126	COG2078	[S] Uncharacterized conserved protein
FLAKKPJH_01127	COG1180	[O] Pyruvate-formate lyase-activating enzyme
FLAKKPJH_01128	COG2403	[R] Predicted GTPase
FLAKKPJH_01129	COG1215	[M] Glycosyltransferases, probably involved in cell wall
FLAKKPJH_01130	COG2119	[S] Predicted membrane protein
FLAKKPJH_01133	COG1432	[S] Uncharacterized conserved protein
FLAKKPJH_01134	ROG2182
FLAKKPJH_01135	COG3976	[S] Uncharacterized protein conserved in bacteria
FLAKKPJH_01136	COG1141	[C] Ferredoxin
FLAKKPJH_01137	COG2355	[E] Zn-dependent dipeptidase, microsomal dipeptidase homolog
FLAKKPJH_01138	COG3858	[R] Predicted glycosyl hydrolase
FLAKKPJH_01139	COG0835	[NT] Chemotaxis signal transduction protein
FLAKKPJH_01140	COG0643	[NT] Chemotaxis protein histidine kinase and related
FLAKKPJH_01141	COG1871	[NT] Chemotaxis protein; stimulates methylation of MCP
FLAKKPJH_01142	COG2204	[T] Response regulator containing CheY-like receiver, AAA-type
FLAKKPJH_01143	COG2201	[NT] Chemotaxis response regulator containing a CheY-like
FLAKKPJH_01144	COG1352	[NT] Methylase of chemotaxis methyl-accepting proteins
FLAKKPJH_01145	COG1406	[N] Predicted inhibitor of MCP methylation, homolog
FLAKKPJH_01146	COG1306	[S] Uncharacterized conserved protein
FLAKKPJH_01147	COG0516	[F] IMP dehydrogenase/GMP reductase
FLAKKPJH_01148	ROG0327
FLAKKPJH_01149	COG3608	[R] Predicted deacylase
FLAKKPJH_01150	ROG2422
FLAKKPJH_01151	COG1983	[KT] Putative stress-responsive transcriptional regulator
FLAKKPJH_01152	COG0634	[F] Hypoxanthine-guanine phosphoribosyltransferase
FLAKKPJH_01153	COG2252	[R] Permeases
FLAKKPJH_01154	COG0041	[F] Phosphoribosylcarboxyaminoimidazole (NCAIR) mutase
FLAKKPJH_01155	COG0034	[F] Glutamine phosphoribosylpyrophosphate amidotransferase
FLAKKPJH_01156	COG0150	[F] Phosphoribosylaminoimidazole (AIR) synthetase
FLAKKPJH_01157	COG0299	[F] Folate-dependent phosphoribosylglycinamide formyltransferase PurN
FLAKKPJH_01158	COG0138	[F] AICAR transformylase/IMP cyclohydrolase PurH (only IMP
FLAKKPJH_01159	COG0151	[F] Phosphoribosylamine-glycine ligase
FLAKKPJH_01160	COG4708	[S] Predicted membrane protein
FLAKKPJH_01161	COG5341	[S] Uncharacterized protein conserved in bacteria
FLAKKPJH_01166	COG4112	[R] Predicted phosphoesterase (MutT family)
FLAKKPJH_01168	COG0739	[M] Membrane proteins related to metalloendopeptidases
FLAKKPJH_01169	COG1994	[R] Zn-dependent proteases
FLAKKPJH_01170	COG1032	[C] Fe-S oxidoreductase
FLAKKPJH_01171	COG5011	[S] Uncharacterized protein conserved in bacteria
FLAKKPJH_01172	COG1530	[J] Ribonucleases G and E
FLAKKPJH_01173	COG0261	[J] Ribosomal protein L21
FLAKKPJH_01174	COG2868	[J] Predicted ribosomal protein
FLAKKPJH_01175	COG0211	[J] Ribosomal protein L27
FLAKKPJH_01176	COG0536	[R] Predicted GTPase
FLAKKPJH_01177	COG1057	[H] Nicotinic acid mononucleotide adenylyltransferase
FLAKKPJH_01178	COG0724	[R] RNA-binding proteins (RRM domain)
FLAKKPJH_01179	COG1713	[H] Predicted HD superfamily hydrolase involved in
FLAKKPJH_01180	COG1316	[K] Transcriptional regulator
FLAKKPJH_01181	COG0799	[S] Uncharacterized homolog of plant Iojap protein
FLAKKPJH_01184	COG1051	[F] ADP-ribose pyrophosphatase
FLAKKPJH_01185	COG4608	[E] ABC-type oligopeptide transport system, ATPase component
FLAKKPJH_01186	COG0444	[EP] ABC-type dipeptide/oligopeptide/nickel transport system, ATPase component
FLAKKPJH_01187	COG1173	[EP] ABC-type dipeptide/oligopeptide/nickel transport systems, permease components
FLAKKPJH_01188	COG0601	[EP] ABC-type dipeptide/oligopeptide/nickel transport systems, permease components
FLAKKPJH_01189	COG4166	[E] ABC-type oligopeptide transport system, periplasmic component
FLAKKPJH_01192	COG0747	[E] ABC-type dipeptide transport system, periplasmic component
FLAKKPJH_01193	COG0601	[EP] ABC-type dipeptide/oligopeptide/nickel transport systems, permease components
FLAKKPJH_01194	COG1173	[EP] ABC-type dipeptide/oligopeptide/nickel transport systems, permease components
FLAKKPJH_01195	ROG0219
FLAKKPJH_01196	COG1266	[R] Predicted metal-dependent membrane protease
FLAKKPJH_01197	COG0444	[EP] ABC-type dipeptide/oligopeptide/nickel transport system, ATPase component
FLAKKPJH_01198	COG4608	[E] ABC-type oligopeptide transport system, ATPase component
FLAKKPJH_01199	COG1376	[S] Uncharacterized protein conserved in bacteria
FLAKKPJH_01200	COG1307	[S] Uncharacterized protein conserved in bacteria
FLAKKPJH_01201	ROG4022
FLAKKPJH_01202	COG2323	[S] Predicted membrane protein
FLAKKPJH_01203	COG1344	[N] Flagellin and related hook-associated proteins
FLAKKPJH_01204	COG0071	[O] Molecular chaperone (small heat shock protein)
FLAKKPJH_01206	ROG5267
FLAKKPJH_01207	COG1989	[NOU] Type II secretory pathway, prepilin signal
FLAKKPJH_01208	COG1396	[K] Predicted transcriptional regulators
FLAKKPJH_01212	COG2515	[E] 1-aminocyclopropane-1-carboxylate deaminase
FLAKKPJH_01213	COG1363	[G] Cellulase M and related proteins
FLAKKPJH_01214	ROG0470
FLAKKPJH_01215	ROG1688
FLAKKPJH_01216	COG1131	[V] ABC-type multidrug transport system, ATPase component
FLAKKPJH_01218	COG0842	[V] ABC-type multidrug transport system, permease component
FLAKKPJH_01219	COG0842	[V] ABC-type multidrug transport system, permease component
FLAKKPJH_01222	COG2304	[R] Uncharacterized protein containing a von Willebrand
FLAKKPJH_01223	ROG1409
FLAKKPJH_01224	ROG8181
FLAKKPJH_01226	ROG7733
FLAKKPJH_01227	COG3764	[M] Sortase (surface protein transpeptidase)
FLAKKPJH_01229	COG0683	[E] ABC-type branched-chain amino acid transport systems,
FLAKKPJH_01230	COG0559	[E] Branched-chain amino acid ABC-type transport system,
FLAKKPJH_01231	COG4177	[E] ABC-type branched-chain amino acid transport system,
FLAKKPJH_01232	COG0411	[E] ABC-type branched-chain amino acid transport systems,
FLAKKPJH_01233	COG0410	[E] ABC-type branched-chain amino acid transport systems,
FLAKKPJH_01234	COG4690	[E] Dipeptidase
FLAKKPJH_01235	COG0534	[V] Na+-driven multidrug efflux pump
FLAKKPJH_01236	COG0534	[V] Na+-driven multidrug efflux pump
FLAKKPJH_01237	ROG3345
FLAKKPJH_01238	COG0312	[R] Predicted Zn-dependent proteases and their inactivated
FLAKKPJH_01239	COG0312	[R] Predicted Zn-dependent proteases and their inactivated
FLAKKPJH_01241	ROG2279
FLAKKPJH_01243	COG0351	[H] Hydroxymethylpyrimidine/phosphomethylpyrimidine kinase
FLAKKPJH_01244	COG2145	[H] Hydroxyethylthiazole kinase, sugar kinase family
FLAKKPJH_01245	COG0352	[H] Thiamine monophosphate synthase
FLAKKPJH_01246	COG0637	[R] Predicted phosphatase/phosphohexomutase
FLAKKPJH_01247	COG3653	[Q] N-acyl-D-aspartate/D-glutamate deacylase
FLAKKPJH_01252	COG3653	[Q] N-acyl-D-aspartate/D-glutamate deacylase
FLAKKPJH_01253	COG2188	[K] Transcriptional regulators
FLAKKPJH_01254	ROG3305
FLAKKPJH_01255	ROG1663
FLAKKPJH_01256	ROG3391
FLAKKPJH_01257	COG1164	[E] Oligoendopeptidase F
FLAKKPJH_01258	COG1970	[M] Large-conductance mechanosensitive channel
FLAKKPJH_01259	COG0420	[L] DNA repair exonuclease
FLAKKPJH_01260	ROG0421
FLAKKPJH_01261	COG1313	[R] Uncharacterized Fe-S protein PflX, homolog of
FLAKKPJH_01263	COG0312	[R] Predicted Zn-dependent proteases and their inactivated
FLAKKPJH_01264	COG0312	[R] Predicted Zn-dependent proteases and their inactivated
FLAKKPJH_01266	ROG5742
FLAKKPJH_01267	COG0289	[E] Dihydrodipicolinate reductase
FLAKKPJH_01268	COG0312	[R] Predicted Zn-dependent proteases and their inactivated
FLAKKPJH_01269	COG0312	[R] Predicted Zn-dependent proteases and their inactivated
FLAKKPJH_01270	COG0494	[LR] NTP pyrophosphohydrolases including oxidative damage repair
FLAKKPJH_01271	COG0613	[R] Predicted metal-dependent phosphoesterases (PHP family)
FLAKKPJH_01272	ROG4781
FLAKKPJH_01273	COG0240	[C] Glycerol-3-phosphate dehydrogenase
FLAKKPJH_01274	COG1181	[M] D-alanine-D-alanine ligase and related ATP-grasp enzymes
FLAKKPJH_01275	COG2155	[S] Uncharacterized conserved protein
FLAKKPJH_01276	COG3283	[KE] Transcriptional regulator of aromatic amino acids
FLAKKPJH_01277	COG3033	[E] Tryptophanase
FLAKKPJH_01278	COG1406	[N] Predicted inhibitor of MCP methylation, homolog
FLAKKPJH_01279	ROG5915
FLAKKPJH_01280	COG0535	[R] Predicted Fe-S oxidoreductases
FLAKKPJH_01281	COG1307	[S] Uncharacterized protein conserved in bacteria
FLAKKPJH_01282	ROG1506
FLAKKPJH_01289	ROG3209
FLAKKPJH_01290	COG0553	[KL] Superfamily II DNA/RNA helicases, SNF2 family
FLAKKPJH_01291	COG1743	[L] Adenine-specific DNA methylase containing a Zn-ribbon
FLAKKPJH_01292	COG1743	[L] Adenine-specific DNA methylase containing a Zn-ribbon
FLAKKPJH_01293	ROG5050
FLAKKPJH_01294	COG3525	[G] N-acetyl-beta-hexosaminidase
FLAKKPJH_01296	COG4584	[L] Transposase and inactivated derivatives
FLAKKPJH_01297	ROG8443
FLAKKPJH_01302	COG2886	[S] Uncharacterized small protein
FLAKKPJH_01303	ROG7745
FLAKKPJH_01306	COG1961	[L] Site-specific recombinases, DNA invertase Pin homologs
FLAKKPJH_01307	ROG0015
FLAKKPJH_01308	COG4187	[E] Arginine degradation protein (predicted deacylase)
FLAKKPJH_01310	COG0863	[L] DNA modification methylase
FLAKKPJH_01311	COG1266	[R] Predicted metal-dependent membrane protease
FLAKKPJH_01312	COG5341	[S] Uncharacterized protein conserved in bacteria
FLAKKPJH_01313	COG1811	[R] Uncharacterized membrane protein, possible Na+ channel
FLAKKPJH_01314	COG1489	[R] DNA-binding protein, stimulates sugar fermentation
FLAKKPJH_01315	COG0834	[ET] ABC-type amino acid transport/signal transduction systems,
FLAKKPJH_01316	COG0765	[E] ABC-type amino acid transport system, permease
FLAKKPJH_01317	COG1126	[E] ABC-type polar amino acid transport system,
FLAKKPJH_01318	COG1307	[S] Uncharacterized protein conserved in bacteria
FLAKKPJH_01319	COG1680	[V] Beta-lactamase class C and other penicillin
FLAKKPJH_01320	COG0482	[J] Predicted tRNA(5-methylaminomethyl-2-thiouridylate) methyltransferase, contains the PP-loop
FLAKKPJH_01321	COG1486	[G] Alpha-galactosidases/6-phospho-beta-glucosidases, family 4 of glycosyl hydrolases
FLAKKPJH_01322	COG2211	[G] Na+/melibiose symporter and related transporters
FLAKKPJH_01323	COG2120	[S] Uncharacterized proteins, LmbE homologs
FLAKKPJH_01324	COG1486	[G] Alpha-galactosidases/6-phospho-beta-glucosidases, family 4 of glycosyl hydrolases
FLAKKPJH_01325	COG2971	[G] Predicted N-acetylglucosamine kinase
FLAKKPJH_01326	COG0576	[O] Molecular chaperone GrpE (heat shock protein)
FLAKKPJH_01327	COG0443	[O] Molecular chaperone
FLAKKPJH_01328	COG0789	[K] Predicted transcriptional regulators
FLAKKPJH_01329	COG1703	[E] Putative periplasmic protein kinase ArgK and
FLAKKPJH_01330	COG2185	[I] Methylmalonyl-CoA mutase, C-terminal domain/subunit (cobalamin-binding)
FLAKKPJH_01331	COG1883	[C] Na+-transporting methylmalonyl-CoA/oxaloacetate decarboxylase, beta subunit
FLAKKPJH_01332	COG4770	[I] Acetyl/propionyl-CoA carboxylase, alpha subunit
FLAKKPJH_01333	ROG0995
FLAKKPJH_01334	COG4799	[I] Acetyl-CoA carboxylase, carboxyltransferase component (subunits alpha
FLAKKPJH_01335	COG2344	[R] AT-rich DNA-binding protein
FLAKKPJH_01336	COG4769	[S] Predicted membrane protein
FLAKKPJH_01337	COG0617	[J] tRNA nucleotidyltransferase/poly(A) polymerase
FLAKKPJH_01338	COG2199	[T] FOG: GGDEF domain
FLAKKPJH_01339	COG0682	[M] Prolipoprotein diacylglyceryltransferase
FLAKKPJH_01340	ROG3823
FLAKKPJH_01341	COG1136	[V] ABC-type antimicrobial peptide transport system, ATPase
FLAKKPJH_01344	COG1929	[G] Glycerate kinase
FLAKKPJH_01345	COG2355	[E] Zn-dependent dipeptidase, microsomal dipeptidase homolog
FLAKKPJH_01348	COG0718	[S] Uncharacterized protein conserved in bacteria
FLAKKPJH_01350	COG0726	[G] Predicted xylanase/chitin deacetylase
FLAKKPJH_01351	COG1564	[H] Thiamine pyrophosphokinase
FLAKKPJH_01352	COG0334	[E] Glutamate dehydrogenase/leucine dehydrogenase
FLAKKPJH_01353	COG5577	[M] Spore coat protein
FLAKKPJH_01356	COG0695	[O] Glutaredoxin and related proteins
FLAKKPJH_01357	COG2002	[K] Regulators of stationary/sporulation gene expression
FLAKKPJH_01358	ROG3785
FLAKKPJH_01359	COG1839	[S] Uncharacterized conserved protein
FLAKKPJH_01360	COG1250	[I] 3-hydroxyacyl-CoA dehydrogenase
FLAKKPJH_01361	COG0628	[R] Predicted permease
FLAKKPJH_01363	ROG0942
FLAKKPJH_01364	COG2256	[L] ATPase related to the helicase subunit
FLAKKPJH_01365	COG2008	[E] Threonine aldolase
FLAKKPJH_01366	COG0526	[OC] Thiol-disulfide isomerase and thioredoxins
FLAKKPJH_01367	COG0237	[H] Dephospho-CoA kinase
FLAKKPJH_01368	COG0749	[L] DNA polymerase I - 3'-5' exonuclease
FLAKKPJH_01369	ROG0077
FLAKKPJH_01370	COG1595	[K] DNA-directed RNA polymerase specialized sigma subunit,
FLAKKPJH_01371	COG0173	[J] Aspartyl-tRNA synthetase
FLAKKPJH_01372	COG0124	[J] Histidyl-tRNA synthetase
FLAKKPJH_01373	COG0491	[R] Zn-dependent hydrolases, including glyoxylases
FLAKKPJH_01374	COG1490	[J] D-Tyr-tRNAtyr deacylase
FLAKKPJH_01375	COG0317	[TK] Guanosine polyphosphate pyrophosphohydrolases/synthetases
FLAKKPJH_01376	COG0503	[F] Adenine/guanine phosphoribosyltransferases and related PRPP-binding proteins
FLAKKPJH_01377	COG0608	[L] Single-stranded DNA-specific exonuclease
FLAKKPJH_01378	ROG5406
FLAKKPJH_01379	COG2852	[S] Uncharacterized protein conserved in bacteria
FLAKKPJH_01380	COG1506	[E] Dipeptidyl aminopeptidases/acylaminoacyl-peptidases
FLAKKPJH_01381	COG0728	[R] Uncharacterized membrane protein, putative virulence factor
FLAKKPJH_01382	COG3288	[C] NAD/NADP transhydrogenase alpha subunit
FLAKKPJH_01383	COG3288	[C] NAD/NADP transhydrogenase alpha subunit
FLAKKPJH_01384	COG1282	[C] NAD/NADP transhydrogenase beta subunit
FLAKKPJH_01385	COG1132	[V] ABC-type multidrug transport system, ATPase and
FLAKKPJH_01386	COG1132	[V] ABC-type multidrug transport system, ATPase and
FLAKKPJH_01387	COG0438	[M] Glycosyltransferase
FLAKKPJH_01388	COG3307	[M] Lipid A core - O-antigen ligase
FLAKKPJH_01389	ROG0892
FLAKKPJH_01390	ROG5768
FLAKKPJH_01391	COG2236	[R] Predicted phosphoribosyltransferases
FLAKKPJH_01392	ROG4592
FLAKKPJH_01393	COG1024	[I] Enoyl-CoA hydratase/carnithine racemase
FLAKKPJH_01394	COG1853	[R] Conserved protein/domain typically associated with flavoprotein
FLAKKPJH_01395	COG0191	[G] Fructose/tagatose bisphosphate aldolase
FLAKKPJH_01396	COG1597	[IR] Sphingosine kinase and enzymes related to
FLAKKPJH_01397	COG0122	[L] 3-methyladenine DNA glycosylase/8-oxoguanine DNA glycosylase
FLAKKPJH_01398	COG1011	[R] Predicted hydrolase (HAD superfamily)
FLAKKPJH_01399	COG0624	[E] Acetylornithine deacetylase/Succinyl-diaminopimelate desuccinylase and related deacylases
FLAKKPJH_01400	COG2331	[S] Uncharacterized protein conserved in bacteria
FLAKKPJH_01401	ROG1151
FLAKKPJH_01402	COG3773	[M] Cell wall hydrolyses involved in spore
FLAKKPJH_01403	COG1827	[R] Predicted small molecule binding protein (contains
FLAKKPJH_01404	COG0566	[J] rRNA methylases
FLAKKPJH_01405	COG4624	[R] Iron only hydrogenase large subunit, C-terminal
FLAKKPJH_01406	COG1894	[C] NADH:ubiquinone oxidoreductase, NADH-binding (51 kD) subunit
FLAKKPJH_01407	COG1894	[C] NADH:ubiquinone oxidoreductase, NADH-binding (51 kD) subunit
FLAKKPJH_01408	COG4585	[T] Signal transduction histidine kinase
FLAKKPJH_01409	COG1905	[C] NADH:ubiquinone oxidoreductase 24 kD subunit
FLAKKPJH_01410	ROG2204
FLAKKPJH_01411	COG2172	[T] Anti-sigma regulatory factor (Ser/Thr protein kinase)
FLAKKPJH_01412	ROG4168
FLAKKPJH_01413	ROG0194
FLAKKPJH_01414	ROG0026
FLAKKPJH_01415	COG2866	[E] Predicted carboxypeptidase
FLAKKPJH_01416	COG0812	[M] UDP-N-acetylmuramate dehydrogenase
FLAKKPJH_01417	COG0064	[J] Asp-tRNAAsn/Glu-tRNAGln amidotransferase B subunit (PET112 homolog)
FLAKKPJH_01418	COG0154	[J] Asp-tRNAAsn/Glu-tRNAGln amidotransferase A subunit and related
FLAKKPJH_01419	COG0721	[J] Asp-tRNAAsn/Glu-tRNAGln amidotransferase C subunit
FLAKKPJH_01420	COG0272	[L] NAD-dependent DNA ligase (contains BRCT domain
FLAKKPJH_01421	COG0210	[L] Superfamily I DNA and RNA helicases
FLAKKPJH_01422	COG1061	[KL] DNA or RNA helicases of superfamily
FLAKKPJH_01423	ROG0336
FLAKKPJH_01424	COG3086	[T] Positive regulator of sigma E activity
FLAKKPJH_01425	COG0772	[D] Bacterial cell division membrane protein
FLAKKPJH_01426	COG0851	[D] Septum formation topological specificity factor
FLAKKPJH_01427	COG2894	[D] Septum formation inhibitor-activating ATPase
FLAKKPJH_01428	COG0850	[D] Septum formation inhibitor
FLAKKPJH_01429	COG0768	[M] Cell division protein FtsI/penicillin-binding protein 2
FLAKKPJH_01430	ROG0238
FLAKKPJH_01431	COG1792	[M] Cell shape-determining protein
FLAKKPJH_01432	COG1077	[D] Actin-like ATPase involved in cell morphogenesis
FLAKKPJH_01433	COG2003	[L] DNA repair proteins
FLAKKPJH_01434	COG0424	[D] Nucleotide-binding protein implicated in inhibition of
FLAKKPJH_01435	ROG7853
FLAKKPJH_01436	COG1477	[H] Membrane-associated lipoprotein involved in thiamine biosynthesis
FLAKKPJH_01437	COG2878	[C] Predicted NADH:ubiquinone oxidoreductase, subunit RnfB
FLAKKPJH_01438	COG4657	[C] Predicted NADH:ubiquinone oxidoreductase, subunit RnfA
FLAKKPJH_01439	COG4660	[C] Predicted NADH:ubiquinone oxidoreductase, subunit RnfE
FLAKKPJH_01440	COG4658	[C] Predicted NADH:ubiquinone oxidoreductase, subunit RnfD
FLAKKPJH_01441	COG4656	[C] Predicted NADH:ubiquinone oxidoreductase, subunit RnfC
FLAKKPJH_01442	COG1508	[K] DNA-directed RNA polymerase specialized sigma subunit,
FLAKKPJH_01443	ROG1224
FLAKKPJH_01444	COG0457	[R] FOG: TPR repeat
FLAKKPJH_01445	COG1959	[K] Predicted transcriptional regulator
FLAKKPJH_01446	COG1104	[E] Cysteine sulfinate desulfinase/cysteine desulfurase and related
FLAKKPJH_01447	COG0822	[C] NifU homolog involved in Fe-S cluster
FLAKKPJH_01448	COG0860	[M] N-acetylmuramoyl-L-alanine amidase
FLAKKPJH_01449	COG1363	[G] Cellulase M and related proteins
FLAKKPJH_01450	COG1363	[G] Cellulase M and related proteins
FLAKKPJH_01451	COG1363	[G] Cellulase M and related proteins
FLAKKPJH_01452	COG1625	[C] Fe-S oxidoreductase, related to NifB/MoaA family
FLAKKPJH_01453	COG0533	[O] Metal-dependent proteases with possible chaperone activity
FLAKKPJH_01455	COG0456	[R] Acetyltransferases
FLAKKPJH_01456	COG1214	[O] Inactive homolog of metal-dependent proteases, putative
FLAKKPJH_01457	COG0802	[R] Predicted ATPase or kinase
FLAKKPJH_01458	COG1573	[L] Uracil-DNA glycosylase
FLAKKPJH_01459	COG1790	[S] Uncharacterized protein conserved in archaea
FLAKKPJH_01460	COG3608	[R] Predicted deacylase
FLAKKPJH_01461	ROG0327
FLAKKPJH_01463	COG5569	[S] Uncharacterized conserved protein
FLAKKPJH_01464	ROG0327
FLAKKPJH_01466	COG3191	[EQ] L-aminopeptidase/D-esterase
FLAKKPJH_01467	COG2071	[R] Predicted glutamine amidotransferases
FLAKKPJH_01468	COG2337	[T] Growth inhibitor
FLAKKPJH_01469	ROG6841
FLAKKPJH_01470	COG0063	[G] Predicted sugar kinase
FLAKKPJH_01471	COG0736	[I] Phosphopantetheinyl transferase (holo-ACP synthase)
FLAKKPJH_01472	COG4690	[E] Dipeptidase
FLAKKPJH_01473	COG1109	[G] Phosphomannomutase
FLAKKPJH_01474	ROG1045
FLAKKPJH_01475	COG1624	[S] Uncharacterized conserved protein
FLAKKPJH_01476	COG1751	[S] Uncharacterized conserved protein
FLAKKPJH_01477	COG2140	[GR] Thermophilic glucose-6-phosphate isomerase and related metalloenzymes
FLAKKPJH_01478	COG1660	[R] Predicted P-loop-containing kinase
FLAKKPJH_01479	COG0391	[S] Uncharacterized conserved protein
FLAKKPJH_01480	COG1481	[S] Uncharacterized protein conserved in bacteria
FLAKKPJH_01481	ROG8064
FLAKKPJH_01482	COG3595	[S] Uncharacterized conserved protein
FLAKKPJH_01483	COG3877	[S] Uncharacterized protein conserved in bacteria
FLAKKPJH_01484	COG0322	[L] Nuclease subunit of the excinuclease complex
FLAKKPJH_01485	COG0178	[L] Excinuclease ATPase subunit
FLAKKPJH_01486	COG0556	[L] Helicase subunit of the DNA excision
FLAKKPJH_01487	COG0265	[O] Trypsin-like serine proteases, typically periplasmic, contain
FLAKKPJH_01488	COG0793	[M] Periplasmic protease
FLAKKPJH_01489	COG0739	[M] Membrane proteins related to metalloendopeptidases
FLAKKPJH_01490	COG2177	[D] Cell division protein
FLAKKPJH_01491	COG2884	[D] Predicted ATPase involved in cell division
FLAKKPJH_01492	COG3958	[G] Transketolase, C-terminal subunit
FLAKKPJH_01493	COG3959	[G] Transketolase, N-terminal subunit
FLAKKPJH_01494	COG1922	[M] Teichoic acid biosynthesis proteins
FLAKKPJH_01495	COG2327	[S] Uncharacterized conserved protein
FLAKKPJH_01496	ROG5076
FLAKKPJH_01497	COG1186	[J] Protein chain release factor B
FLAKKPJH_01498	COG0653	[U] Preprotein translocase subunit SecA (ATPase, RNA
FLAKKPJH_01499	ROG1935
FLAKKPJH_01500	COG2206	[T] HD-GYP domain
FLAKKPJH_01501	ROG1313
FLAKKPJH_01503	COG1544	[J] Ribosome-associated protein Y (PSrp-1)
FLAKKPJH_01504	COG1278	[K] Cold shock proteins
FLAKKPJH_01505	ROG5284
FLAKKPJH_01506	COG1516	[NUO] Flagellin-specific chaperone FliS
FLAKKPJH_01507	COG1345	[N] Flagellar capping protein
FLAKKPJH_01508	COG1551	[T] Carbon storage regulator (could also regulate
FLAKKPJH_01509	COG1699	[S] Uncharacterized protein conserved in bacteria
FLAKKPJH_01510	ROG2760
FLAKKPJH_01511	COG1256	[N] Flagellar hook-associated protein
FLAKKPJH_01512	ROG1512
FLAKKPJH_01513	ROG3206
FLAKKPJH_01514	ROG1542
FLAKKPJH_01515	COG1040	[R] Predicted amidophosphoribosyltransferases
FLAKKPJH_01517	COG0192	[H] S-adenosylmethionine synthetase
FLAKKPJH_01518	COG0764	[I] 3-hydroxymyristoyl/3-hydroxydecanoyl-(acyl carrier protein) dehydratases
FLAKKPJH_01519	ROG0416
FLAKKPJH_01520	COG4786	[N] Flagellar basal body rod protein
FLAKKPJH_01521	COG4786	[N] Flagellar basal body rod protein
FLAKKPJH_01522	COG1077	[D] Actin-like ATPase involved in cell morphogenesis
FLAKKPJH_01523	ROG0101
FLAKKPJH_01524	COG0739	[M] Membrane proteins related to metalloendopeptidases
FLAKKPJH_01525	COG2385	[D] Sporulation protein and related proteins
FLAKKPJH_01526	COG0766	[M] UDP-N-acetylglucosamine enolpyruvyl transferase
FLAKKPJH_01527	COG1394	[C] Archaeal/vacuolar-type H+-ATPase subunit D
FLAKKPJH_01528	COG1156	[C] Archaeal/vacuolar-type H+-ATPase subunit B
FLAKKPJH_01529	COG1155	[C] Archaeal/vacuolar-type H+-ATPase subunit A
FLAKKPJH_01530	COG1436	[C] Archaeal/vacuolar-type H+-ATPase subunit F
FLAKKPJH_01531	COG1527	[C] Archaeal/vacuolar-type H+-ATPase subunit C
FLAKKPJH_01532	COG1390	[C] Archaeal/vacuolar-type H+-ATPase subunit E
FLAKKPJH_01533	COG0636	[C] F0F1-type ATP synthase, subunit c/Archaeal/vacuolar-type H+-ATPase,
FLAKKPJH_01534	COG1269	[C] Archaeal/vacuolar-type H+-ATPase subunit I
FLAKKPJH_01535	COG0711	[C] F0F1-type ATP synthase, subunit b
FLAKKPJH_01536	COG0381	[M] UDP-N-acetylglucosamine 2-epimerase
FLAKKPJH_01537	COG0472	[M] UDP-N-acetylmuramyl pentapeptide phosphotransferase/UDP-N-acetylglucosamine-1-phosphate transferase
FLAKKPJH_01538	COG2131	[F] Deoxycytidylate deaminase
FLAKKPJH_01539	COG4475	[S] Uncharacterized protein conserved in bacteria
FLAKKPJH_01540	COG0698	[G] Ribose 5-phosphate isomerase RpiB
FLAKKPJH_01541	COG3535	[S] Uncharacterized conserved protein
FLAKKPJH_01542	COG0009	[J] Putative translation factor (SUA5)
FLAKKPJH_01543	COG2890	[J] Methylase of polypeptide chain release factors
FLAKKPJH_01544	COG0216	[J] Protein chain release factor A
FLAKKPJH_01545	COG3872	[R] Predicted metal-dependent enzyme
FLAKKPJH_01546	COG0254	[J] Ribosomal protein L31
FLAKKPJH_01548	COG1387	[ER] Histidinol phosphatase and related hydrolases of
FLAKKPJH_01549	COG1158	[K] Transcription termination factor
FLAKKPJH_01550	COG0176	[G] Transaldolase
FLAKKPJH_01551	COG3246	[S] Uncharacterized conserved protein
FLAKKPJH_01552	ROG0493
FLAKKPJH_01553	COG0793	[M] Periplasmic protease
FLAKKPJH_01554	COG1404	[O] Subtilisin-like serine proteases
FLAKKPJH_01555	ROG6440
FLAKKPJH_01557	ROG6440
FLAKKPJH_01558	COG0384	[R] Predicted epimerase, PhzC/PhzF homolog
FLAKKPJH_01559	COG0504	[F] CTP synthase (UTP-ammonia lyase)
FLAKKPJH_01560	COG3343	[K] DNA-directed RNA polymerase, delta subunit
FLAKKPJH_01561	COG5012	[R] Predicted cobalamin binding protein
FLAKKPJH_01562	ROG1009
FLAKKPJH_01563	COG1193	[L] Mismatch repair ATPase (MutS family)
FLAKKPJH_01564	ROG2205
FLAKKPJH_01565	COG1509	[E] Lysine 2,3-aminomutase
FLAKKPJH_01566	ROG1386
FLAKKPJH_01567	COG3829	[KT] Transcriptional regulator containing PAS, AAA-type ATPase,
FLAKKPJH_01569	COG0018	[J] Arginyl-tRNA synthetase
FLAKKPJH_01570	COG0010	[E] Arginase/agmatinase/formimionoglutamate hydrolase, arginase family
FLAKKPJH_01571	COG0421	[E] Spermidine synthase
FLAKKPJH_01572	COG0744	[M] Membrane carboxypeptidase (penicillin-binding protein)
FLAKKPJH_01573	COG0265	[O] Trypsin-like serine proteases, typically periplasmic, contain
FLAKKPJH_01574	COG0766	[M] UDP-N-acetylglucosamine enolpyruvyl transferase
FLAKKPJH_01575	COG0739	[M] Membrane proteins related to metalloendopeptidases
FLAKKPJH_01576	COG0739	[M] Membrane proteins related to metalloendopeptidases
FLAKKPJH_01577	ROG5104
FLAKKPJH_01578	ROG2644
FLAKKPJH_01579	COG0053	[P] Predicted Co/Zn/Cd cation transporters
FLAKKPJH_01580	COG4392	[S] Predicted membrane protein
FLAKKPJH_01581	COG1484	[L] DNA replication protein
FLAKKPJH_01582	COG4584	[L] Transposase and inactivated derivatives
FLAKKPJH_01583	ROG0160
FLAKKPJH_01585	COG0535	[R] Predicted Fe-S oxidoreductases
FLAKKPJH_01586	COG0822	[C] NifU homolog involved in Fe-S cluster
FLAKKPJH_01587	COG0535	[R] Predicted Fe-S oxidoreductases
FLAKKPJH_01589	COG4988	[CO] ABC-type transport system involved in cytochrome
FLAKKPJH_01590	COG3436	[L] Transposase and inactivated derivatives
FLAKKPJH_01591	COG1484	[L] DNA replication protein
FLAKKPJH_01592	COG4584	[L] Transposase and inactivated derivatives
FLAKKPJH_01593	COG4584	[L] Transposase and inactivated derivatives
FLAKKPJH_01597	COG1484	[L] DNA replication protein
FLAKKPJH_01598	COG0544	[O] FKBP-type peptidyl-prolyl cis-trans isomerase (trigger factor)
FLAKKPJH_01599	COG0740	[OU] Protease subunit of ATP-dependent Clp proteases
FLAKKPJH_01600	COG1219	[O] ATP-dependent protease Clp, ATPase subunit
FLAKKPJH_01601	COG0466	[O] ATP-dependent Lon protease, bacterial type
FLAKKPJH_01602	COG1670	[J] Acetyltransferases, including N-acetylases of ribosomal proteins
FLAKKPJH_01603	COG1505	[E] Serine proteases of the peptidase family
FLAKKPJH_01604	COG0546	[R] Predicted phosphatases
FLAKKPJH_01605	ROG1000
FLAKKPJH_01606	COG3874	[S] Uncharacterized conserved protein
FLAKKPJH_01607	ROG0142
FLAKKPJH_01608	COG0502	[H] Biotin synthase and related enzymes
FLAKKPJH_01609	COG1060	[HR] Thiamine biosynthesis enzyme ThiH and related
FLAKKPJH_01610	COG1160	[R] Predicted GTPases
FLAKKPJH_01612	ROG3754
FLAKKPJH_01613	COG1234	[R] Metal-dependent hydrolases of the beta-lactamase superfamily
FLAKKPJH_01614	COG0624	[E] Acetylornithine deacetylase/Succinyl-diaminopimelate desuccinylase and related deacylases
FLAKKPJH_01615	COG4992	[E] Ornithine/acetylornithine aminotransferase
FLAKKPJH_01616	COG0328	[L] Ribonuclease HI
FLAKKPJH_01617	COG1512	[R] Beta-propeller domains of methanol dehydrogenase type
FLAKKPJH_01618	COG1704	[S] Uncharacterized conserved protein
FLAKKPJH_01620	COG1238	[S] Predicted membrane protein
FLAKKPJH_01621	ROG5212
FLAKKPJH_01624	ROG5367
FLAKKPJH_01625	ROG0490
FLAKKPJH_01626	COG0860	[M] N-acetylmuramoyl-L-alanine amidase
FLAKKPJH_01627	COG1982	[E] Arginine/lysine/ornithine decarboxylases
FLAKKPJH_01628	COG1240	[H] Mg-chelatase subunit ChlD
FLAKKPJH_01629	COG1239	[H] Mg-chelatase subunit ChlI
FLAKKPJH_01631	COG3653	[Q] N-acyl-D-aspartate/D-glutamate deacylase
FLAKKPJH_01632	COG4089	[S] Predicted membrane protein
FLAKKPJH_01633	COG2872	[R] Predicted metal-dependent hydrolases related to alanyl-tRNA
FLAKKPJH_01634	COG0534	[V] Na+-driven multidrug efflux pump
FLAKKPJH_01636	COG1595	[K] DNA-directed RNA polymerase specialized sigma subunit,
FLAKKPJH_01637	ROG5173
FLAKKPJH_01638	COG1983	[KT] Putative stress-responsive transcriptional regulator
FLAKKPJH_01639	ROG3748
FLAKKPJH_01640	COG3581	[S] Uncharacterized protein conserved in bacteria
FLAKKPJH_01641	COG1924	[I] Activator of 2-hydroxyglutaryl-CoA dehydratase (HSP70-class ATPase
FLAKKPJH_01642	COG0420	[L] DNA repair exonuclease
FLAKKPJH_01643	ROG0421
FLAKKPJH_01644	COG2094	[L] 3-methyladenine DNA glycosylase
FLAKKPJH_01645	COG1765	[O] Predicted redox protein, regulator of disulfide
FLAKKPJH_01646	COG5496	[R] Predicted thioesterase
FLAKKPJH_01647	COG1327	[K] Predicted transcriptional regulator, consists of a
FLAKKPJH_01648	COG0209	[F] Ribonucleotide reductase, alpha subunit
FLAKKPJH_01649	COG0329	[EM] Dihydrodipicolinate synthase/N-acetylneuraminate lyase
FLAKKPJH_01650	COG0075	[E] Serine-pyruvate aminotransferase/archaeal aspartate aminotransferase
FLAKKPJH_01651	COG1199	[KL] Rad3-related DNA helicases
FLAKKPJH_01652	ROG1474
FLAKKPJH_01653	ROG1076
FLAKKPJH_01654	COG1695	[K] Predicted transcriptional regulators
FLAKKPJH_01655	COG1132	[V] ABC-type multidrug transport system, ATPase and
FLAKKPJH_01656	COG1132	[V] ABC-type multidrug transport system, ATPase and
FLAKKPJH_01657	ROG1035
FLAKKPJH_01658	COG0771	[M] UDP-N-acetylmuramoylalanine-D-glutamate ligase
FLAKKPJH_01659	COG0177	[L] Predicted EndoIII-related endonuclease
FLAKKPJH_01660	COG0587	[L] DNA polymerase III, alpha subunit
FLAKKPJH_01661	ROG1970
FLAKKPJH_01662	COG0205	[G] 6-phosphofructokinase
FLAKKPJH_01663	COG0469	[G] Pyruvate kinase
FLAKKPJH_01664	COG1883	[C] Na+-transporting methylmalonyl-CoA/oxaloacetate decarboxylase, beta subunit
FLAKKPJH_01665	ROG5469
FLAKKPJH_01666	COG3030	[R] Protein affecting phage T7 exclusion by
FLAKKPJH_01667	ROG7225
FLAKKPJH_01669	ROG7225
FLAKKPJH_01671	COG1414	[K] Transcriptional regulator
FLAKKPJH_01672	ROG5367
FLAKKPJH_01673	COG2158	[R] Uncharacterized protein containing a Zn-finger-like domain
FLAKKPJH_01674	COG4219	[KT] Antirepressor regulating drug resistance, predicted signal
FLAKKPJH_01675	COG3682	[K] Predicted transcriptional regulator
FLAKKPJH_01677	COG2939	[E] Carboxypeptidase C (cathepsin A)
FLAKKPJH_01678	COG1583	[L] Uncharacterized protein predicted to be involved
FLAKKPJH_01679	ROG1530
FLAKKPJH_01680	ROG1530
FLAKKPJH_01681	COG3649	[L] Uncharacterized protein predicted to be involved
FLAKKPJH_01682	ROG1886
FLAKKPJH_01683	COG1203	[R] Predicted helicases
FLAKKPJH_01684	COG1468	[L] RecB family exonuclease
FLAKKPJH_01685	COG1518	[L] Uncharacterized protein predicted to be involved
FLAKKPJH_01686	COG1343	[L] Uncharacterized protein predicted to be involved
FLAKKPJH_01689	COG1353	[R] Predicted hydrolase of the HD superfamily
FLAKKPJH_01690	ROG3538
FLAKKPJH_01691	COG1367	[L] Uncharacterized protein predicted to be involved
FLAKKPJH_01692	COG1336	[L] Uncharacterized protein predicted to be involved
FLAKKPJH_01693	COG3337	[L] Uncharacterized protein predicted to be involved
FLAKKPJH_01694	COG1604	[L] Uncharacterized protein predicted to be involved
FLAKKPJH_01695	ROG0830
FLAKKPJH_01696	COG0534	[V] Na+-driven multidrug efflux pump
FLAKKPJH_01697	COG1619	[V] Uncharacterized proteins, homologs of microcin C7
FLAKKPJH_01698	COG1619	[V] Uncharacterized proteins, homologs of microcin C7
FLAKKPJH_01699	COG0534	[V] Na+-driven multidrug efflux pump
FLAKKPJH_01701	COG0745	[TK] Response regulators consisting of a CheY-like
FLAKKPJH_01704	COG4582	[S] Uncharacterized protein conserved in bacteria
FLAKKPJH_01706	COG1961	[L] Site-specific recombinases, DNA invertase Pin homologs
FLAKKPJH_01707	COG2345	[K] Predicted transcriptional regulator
FLAKKPJH_01709	ROG3483
FLAKKPJH_01710	ROG3196
FLAKKPJH_01711	COG1783	[R] Phage terminase large subunit
FLAKKPJH_01712	COG3728	[L] Phage terminase, small subunit
FLAKKPJH_01713	ROG6736
FLAKKPJH_01721	ROG0070
FLAKKPJH_01722	ROG0270
FLAKKPJH_01726	ROG0191
FLAKKPJH_01727	COG0525	[J] Valyl-tRNA synthetase
FLAKKPJH_01729	COG0285	[H] Folylpolyglutamate synthase
FLAKKPJH_01730	ROG4681
FLAKKPJH_01731	ROG2320
FLAKKPJH_01733	COG0268	[J] Ribosomal protein S20
FLAKKPJH_01734	COG1466	[L] DNA polymerase III, delta subunit
FLAKKPJH_01735	COG2720	[V] Uncharacterized vancomycin resistance protein
FLAKKPJH_01736	COG2333	[R] Predicted hydrolase (metallo-beta-lactamase superfamily)
FLAKKPJH_01737	COG0577	[V] ABC-type antimicrobial peptide transport system, permease
FLAKKPJH_01738	COG1566	[V] Multidrug resistance efflux pump
FLAKKPJH_01739	COG1393	[P] Arsenate reductase and related proteins, glutaredoxin
FLAKKPJH_01740	COG2193	[P] Bacterioferritin (cytochrome b1)
FLAKKPJH_01741	COG0459	[O] Chaperonin GroEL (HSP60 family)
FLAKKPJH_01742	COG0234	[O] Co-chaperonin GroES (HSP10)
FLAKKPJH_01743	COG1555	[L] DNA uptake protein and related DNA-binding
FLAKKPJH_01744	COG0495	[J] Leucyl-tRNA synthetase
FLAKKPJH_01745	COG2866	[E] Predicted carboxypeptidase
FLAKKPJH_01746	COG0142	[H] Geranylgeranyl pyrophosphate synthase
FLAKKPJH_01747	ROG1361
FLAKKPJH_01748	COG1204	[R] Superfamily II helicase
FLAKKPJH_01749	COG1396	[K] Predicted transcriptional regulators
FLAKKPJH_01751	ROG7745
FLAKKPJH_01754	ROG6988
FLAKKPJH_01755	COG2367	[V] Beta-lactamase class A
FLAKKPJH_01756	ROG0492
FLAKKPJH_01757	ROG2090
FLAKKPJH_01758	COG2856	[E] Predicted Zn peptidase
FLAKKPJH_01759	COG0735	[P] Fe2+/Zn2+ uptake regulation proteins
FLAKKPJH_01760	COG0450	[O] Peroxiredoxin
