# Supplementary material for: Integrating metagenomic binning with flux balance analysis to unravel syntrophies in anaerobic CO2 methanation
Source: Microbiome. 2022 Aug 3;10:117. doi: 10.1186/s40168-022-01311-1 (PMC9347119; doi:10.1186/s40168-022-01311-1)
Supplement: Supplementary file 9 — Additional file 8: Dataset S7. Operons predicted by Operon Mapper in MAGs. Results are available at 10.6084/m9.figshare.16691878. [file 40168_2022_1311_MOESM8_ESM.zip › predicted_orfs_bin_7_unicycler]

>FLAKKPJH_00001	
TTGGTCATAGTGAGTGACGTGGGCGTGGTGGAAAACTGCATCATAGATGTTCCGCCGATGTCGAGGGAAGAGATGGAATACGTGAGCAACATGCTAAGAAGGCATCTGTGCCACGTGAGCCTGGACCAGGTTCACACCAAGGCGCAGGAACTTCTCAGCAGGGAAACATCGCGGTACAGCGAGGTAATTGCCCAGGTGGCTGAATACCTCATGAGCATTACCGAAGAAAGCGAAACAGAGCAATTATTCATGGGCGGGACCGCCAACTTGCTCAACCAGCCTGAATTCAGGGACGTAAACCGGGTCCAGGACCTGTTGGAAGCCATAGAAAACGGTTCTCTTATAAGAAACATTATGATTACTCAAACCCATACGACCGATCCTGCGATTACAATCGGCGAAGAAAATGAAGTGGAGAAAGTGAAGGAATTCAGCATAGTGTACGGCACGTTTAGGTTGGGTCAAAGCGCCGGAAGGATAGGGCTTTTGGGGCCCAAGCGGATGAACTATCCGCGGGCGGTGGCGATCATAAGGTATTGCGAGCAGATGCTGAACAAGTACTTGGTCCGGTGA
>FLAKKPJH_00002	
TTGAGCAAGGACTATTACGAAATACTTGGCGTAAGCAAGGATGCAAGCCAGGAGGAAATCAGGCGGGCGTTCAGGCGGCTCGCTAAGCAATATCATCCCGACAGGAACCCTGACGATCCAACCGCTGAAGCCAAGTTCAAGGAAATAAACGAAGCATACGAAGTGCTGTCTGACCCGGCAAAGCGGTCAAATTACGACGCCTACGGCAACCCTGACGGCCCCTTCGGAGCCGGAGGCGGTGGCTCGTATACCGGAAGTGGCCCGTTTACTGGCGGAGGGCCGTTTACAGGCCGGGACTTCGGCGATTTCGGGTTCCCCTTCGGTGATATCTTTAGTTCGTTCGAAGAGATGTTCACCGGAGGTGCAAGGCGCAGGGCCAATACAGGGCCTGTGCGGGGCAGGGACCTTGAGGTGAGCTTGGAGATCACCCTGGAAGAAGCTTTTTCCGGTGTCGACAAGGACATAACCATAAACAGGGTGGAGTCATGTTCCCGTTGTAACGGGACAGGCGCCGAACCAGGCACTTCACCGATAACGTGTCCGACCTGTAACGGTGCCGGCCAAGTGAGGACCACTGTCAATACCATGCTCGGCACAATGACCACGGTGAAAACCTGTCCCAGGTGCGGAGGCACAGGCGAGATCATAGACACACCGTGTTCTGCTTGCCGGGGCGCAGGGGAAACCACCAGGACCCGCACGGTCACCGTGACCATCCCGCCCGGCGCAGATTCTGGGTTGCACCTTAGGTTAGCAGGCCAGGGTGATGCAGGGCGCAGAGGAGGCCCCCCAGGCGACCTGTATGTGGTGGTATTTGTAAAGCCCCATTCTATGTTCGAAAGACAGGGCGACGATCTTATCCTCGACCGCACCATCAGCTTCCCGTTGGCGGCATTGGGCGGCACAATTACCATACCCACCCTCGATGGCGAGGCAGAACTAAACGTGCCTGCCGGAACCCAGCCAGGCGCCGTGTTGCGGCTAAGGGGTAAGGGAATGCCCAAGCTCCGGTACAAGAGCAGAGGCGACCTGATGGTGAGGATAAATATACGCGTTCCTACCAGGTTGTCACCTGAGGAAAGGGAACTCCTGATGAAACTAAGCCGCCTCCAAGGGGAGACCGTAGGTGACAACAGGTCGTTCTTCCAGAGGCTAAGGGATGCAGCCGGAGGCAACCGGGACAGGTAG
>FLAKKPJH_00003	
GTGTATCTTACCGGCGATAACCTCAAGCATGCCATGAGCCAAAGGCTCAAGCCCGGGCAAGAGTTCCGGGTAGTGGTTGAAATGAGCAAGCCGGCTGAGGTTATCGAGGCAGAAGTGATAGAGGTGAGCCGCCGGTGTCTGGTGGGCAAGATAAAAGGGAAGTTCGAGGCGGAGGAGCTGCCCTATAGGCTGCACCTTTATCCTGCCATACTCAAAGGCGACAAGTTTGACCTGGTCATAAGGAGTGCTACGGAACTTGGGGTGACTTCCATCACCCCGGTGATCACGGTCCGGACAATACCCAGGCTGGATGAAAGCAAGCTGGCTTCCAGGAGGGAAAGGTGGCAGAAGATCGCCCGGGCTGCAGCCGAGCAGTCGAGCCGGCCTGCCATTCCGGAAGTCAGGGAGGCCGCGTCTTTTGCCGAAATCATGGATTCTGAATTGGCCGGAGTGCCTCTCTTGGCCATGGAGCGGCGGGAAGTCACCAAGACCGTGGCCGAGGCTGTAGGTCCCGCCAAAGAGGTTTCTATACTTATAGGCCCCGAAGGTGGGTTCGATGCCGGGGAAATCGAGCTGGCTTTCCGAAAAGGGCTGCATCCGATAACCCTTGGCCCATATATCCTCAGGGCTGAAACTGCTTCAGTAGCCGCGTGCGCCATCATCATAGACCACATCCTAAATAGGGTCTAA
>FLAKKPJH_00004	
ATGTTTGTTTTCCGGAAAGAATGGCTCATAGGCTTGTTCTTGGCGGTCTTGCTCTGGGTAGGGGTCAGCTTGGACCTTGTCGGCATGCACCAACGAGAAATCTACCTGGCGGTTGCGGCTCCCATACTCAGGGGAAGCTCCGACAAAGCGTGCGTCAGCCTCATGTTCAACGTGGACTGGGGTGAAGAGTATATTCCCGCGCTGCTGGAGATCCTAGAGGAGCACGGTGTGTCAGCCACCTTCTTCCCTACGGGCATTTGGGCAAAGGAAAACAGCGAGCTTCTCAAGCAGATTGTTGACAAAGGGCACGAGGTTGGCAATCACGGGGGCTCCCACGTCCATGTGGAACACTTGCCTAAGGAGCAGTTTCAGGCGGTGATAAAAGACGGGGAGAAAATGATACAAGAGGCCACAGGTGTGAGTCCCTCGAAACTTTTCGCGCCGCCCTACGGGGAATGGTCTAATGCAACGGTGGAATACGCGCTGGAAATCGGCTATCAGACCATCTTGTGGACTGTAGACACTGTAGATTGGCGCATGCCCGAACCTGAAACCATCTGGAAGCGGGCGCTGGCAGACGCCAAGCCCGGCGCGCTCATCCTCATGCACCCCACCGAGCCTACGGTTGAAGCCCTGCCTCAGATAATCCAAGGACTAAAGGAAAAGGGATTGACTCCCGTGACCGTATCGGAACTTATGTATTGA
>FLAKKPJH_00005	
TTGGCGAAGATCAGAATAGGATTCAAGACTTTCGGGTGCAAACTCAATCAGTACGATACTGATTTCCTAAAGCAAGCCTTTCAGGATGCAGGTTATTCCGTACCTAACCGGGGCCCTTACGATCTGGTGGTAGTTAACACCTGCGCAGTCACGGCAAGGAGCGCCGCCAAGTGCAGGCAAGCCATCAGGCAAGCTGCCAGGTCAGGTGCCAAGGTGCTGGTCACCGGCTGCTATTCCCAGGTGGCTCAAGCAGAACTCAAAGATCTCCCTGGGGTCGTGGCGGTCACCGGGGTACTCGACAGGGAGTCGCTGGTGGAGATTGCCCGTAAGGCCCTTTCCACTGGCGAAACCATTGTGGAGGTAAAGCCTCACAGGGCCGGCCAGCCGTTCCAGGAAACGCCTGTAAGGGAACCTAGCCTCACTAGGGCGTTTCTCAAAATCCAAGAAGGATGCGATGATTATTGCACCTACTGCATAGTGCCTTATGCAAGGGGCCCGTCCAGGTCCAGGTCTGTCGAGTCCATCCTTGAAGAGGCCCGGAGCCTTGTGGAAAAGGGCTACAAGGAAATCGTGCTCACAGGCACCCACATAGGGCTTTATGGGAAGGACTTGGAGCAGGGTAAGGCGGCTGACCGCGCCGGGGGTAGAAATTGGCACAAGGCTCAGGACAAGGCCGGGGAGTACGCCCACGGCGAAAAGATTGACTTGCCTTTGGTCGTCAGGAAGCTCACCGAGATCGACGGACTCATAAGGCTGAGGATAAGTTCGCTTGAGCCCCACGATGTCACTCCTGAGCTGATACACTGCCTGAGGTTTCCCCAGGTCTGCAACCACCTCCACCTGCCTATCCAAAGCGGCAGCGACAAGGTGCTCAAGCTGATGGGGCGGAGGTACGATGTGGCTGGGTTCCTGGACATCGTAAACCAGGTGAGAAAAGTAGTTCCTGATATCGGGCTGTCTGCAGACGTGATAGTGGGGTTCCCAGGGGAAACAGAGGAAGATTTCGAGAGTACGCTGGATGTGATAAGCCGGGTCAAATTCTCGAGGCTCCATGTGTTTAAGTTCTCCCCGAGACCTGGCACCCCAGCGTACGGATTTCCCGGAAAGGTGTCAGGGAAGGAAATGGAAAGGCGCAGCAAGGCGGTTATTGCCCTGGGTAAGGAACTATCTTTGGATTTCCATCGTAAATTGATAGGCAGGGAAGTTGAAGTGCTGGTGGAAGATGCCAGGGCCCGGGATGGAAAACTTCAGGGAGTGACCAGGAACTACGTGCGAACCTGGTTTGACGGGCCTGATGAGCTCAAGGGGCGTTTGATTGCAGTCAGGGCATATGAGGCCTCTTCTGAAGGCTTGTTGTGCCAGCCGGTAAAATAG
>FLAKKPJH_00006	
ATGCGAGTAGCGCTTTTGTTGGGTGGAAGATCAGGAGAACATGAAGTGTCGGTCATGTCGGCAAGGTCGGTTTTCGGAGCCCTGCTCGAGGGCGGATTTGATGTTGTTTGCGTGGGAATAACCAGGGAAGGCCACTGGGTGTTCATCGAGGAGCCTGAGAGTTTCTTTGAAAACGGATACGGGGAAGTTACCGTAGACCTGGGACCTTCATGCTATATCCTGCCTGATCCTCTAAGGCCGGGTATCTGGGTTAATGGGTTCAACGTGTATGAGGCTTCAGACGAGTCTGTGGGTGTGTCTGCTGAGTCTGTGCATGACGATGTGAATGCAAAGGTGCATGAGCTTGTACATGAGCCTGTGCAGGAGTCTATGGATGAGTCTGTGGGTAGGGTGCATGTTTCTATGGATGGCTCCCGTGTGCGCCCGGAGGGCATACGAATCTCACAGGCTGGCGCCGGGGCCAGAGTGGATGTGGACGTAGTGTTTCCCGTGCTTCATGGCACATTCGGGGAAGACGGGACGGTGCAGGGACTGCTGGAACTGTCGGGTATTCCTTTTGTGGGATCGGGTACTCTTGCATCTGCTATCTGTATGGACAAAGATACGACCAAGATGGTGCTGTCCCGCCATGGGATCCCATGTGTACCTGCGATTACAGTTGAACGGTGGAGATGGCAAACCCAGAGGGATGCGTTGCTTGAAGAGATTTGTGACCAGGCTGATTTCCCTGTGTTTGTGAAGCCGTCGGCCTCCGGTTCAAGCTTGGGGGTCTCTAAGGTCAAGGACAGGAGCGGTTTGGACTCTGCCATCGACAACGCCTTCCTTTATGATCTTAAGGCTCTCATTGAACCTTCCCAGGAGGGTGCCTTGGAGATTGAATGCAGCGTCCTCGGCAATGAGAAGCCTGTGGCGTCGGTACCCGGTCAAATCATCCCTTCCAGAGAGTTTTACGATTACGAAGCTAAGTATCTTGATAGGTCCACAAGATTGGTTATCCCGGCCCCCCTTGACGATGTCCTGGCGGATAGGGTGAAGGCGGTGGCTATTGATGCGTTCAGGGCTGCAGGTTGCAGCGGGTTGGCGAGGGTGGATTTCTTCGTCTACCCCGACACAGGCGAGTTGTACGTTAACGAGATTAACACCCTGCCTGGCTTTACGGAAGTGAGCATGTACCCGAAACTCTGGGAAGCGTCGGGGCTGCCTTATGCCCAACTGGTAGCGCGCCTGATCGACCTTGCGTTGGAGCGGAAGCGCACCAGTCAAAGGCACGTCAGGCGTGTGGATGCAGGCGGGAGTGTGTGA
>FLAKKPJH_00007	
GTGCCGGAAATCAGGGTTGGTAAGAACGAGTCCTTCGATAGCGCCCTGCGCCGCTTCAAGCGGGAGTGCCAGCGTTCTGGCATCCTCCGTGACTATCGTAAGCATGAGCATTATGAGAGTCCAAGCGTAAAGCGCAAGAAGAAGGCTGAGGCTGCACGTGCACGCAGGAGCCGTCGCCGGAGAGGCTAG
>FLAKKPJH_00008	
ATGCGCAGGAAACTCAAAATGGAACTTGCAGAAATCCTTGAGCTGCCCATGGATGTGAGCCTGGATCTCCCCAGGGTGGTCATCTTAGGAGATTTAGGCGTGCTTATATCCAACCACAGAGGGCTTATGCAATACTCCACTGACCGGATCGTGGTCGGTGTAGGCGCCGGCCAAATCACCATATCCGGGGACAACCTGGAGATCGAGGAAGTCGGGAAAGAACAGATGGCGGTACGGGGCATCATCAAGTTCGTGGAAATGAACACATCCTAG
>FLAKKPJH_00009	
TTGACCCTTCGAAGGCTCATAGGCTACGTGTTGGGCTATGTACGCGTCCAGGTGAGGGGCAAGCACCCGGAACGCCTGGTTAACCTGTGCGTGTGTTCAGGCTTTCCTATCTGGGATATCGCCCTTGAAGACAACACCTTGTATTTTTCCACCACCCTCACCATGTACAAACAAATCAGGCCCCTGGCGCGCAAAGCGAGATGCGTCCCTAAAGTGGTGCAACGCAGGGGGATTCCCTTCACTGTAGGCAAGATCAGGCGGAGGCCGGTGTTTATTCTTGTAAGCTGTATCTTGCTTGCGGCGTTCATCTGGCTGTCAGGCTCGATATGGTCGATTTCAGTCAAAGGCAACACCAAAGTATCCCGGAAGGACATCCTCGAGGTGGCAGCCGACAACGGCCTCAAGATAGGGGCGAGGAAAAGCTACATATCAGTAGACAGCCTCCAGCAGTCCATAGCGCTGGCATTTCCCGAAATCTCATGGGTGTATGTGAAGTTCCAAGGTACCCGCGCGGTTATAGAAATCGTAGAGAAGGTGAGGCCGGATATCCCCGGTCCAGGTGACATTGTAGCCAAGAAGGACGGGATAGTCGAATCGGTGCTCGTGCTCTCGGGCGTGCCTGTGGTGCAGCCCGGTCAGACCGTCAAGAAGGGAGACCTGCTCATTGCAGGTATGGCTTCAGGGGGGATACAAGGTGCACGGGGCAGCGTTACGGCCAGGACCTGGTACGAGGTGATAACTGAAGAACCCCTTTCTCGCTTGGAGCGGGTCAGAACCGGTAGGAAGAAAGAAGTCCCTGTACTTAAGATAGGAGACAGGGAATTCCTTTTGTTTCCAATGGGTAAAATGTTTGAGTGGTATGAAATAGAAGAATATCCAATTAAGGTATTTGGAAAAGGTGAAGCGGCCCTTGCGGTCGAATTATTCACAAGGGTGTTTTTTGAAGTACAATGGGATTGGAGAGAGGTTTCCATAGAAGAAGCGGTTGCAAGTGCTCAAGGTAAAGGCAAGCGTGCCATCGAAAGCCGGTTGCCTTCTACTGCAAAGCTGATAGACTTTACCTATGAAACATCGGGTGATGCAGAATCGGTGCTGGTGAGGGTTGTGGCGAGTACCATAGAGGATATAGGAGAACTTGCGCCCTGGCCAAGCGATGAAGACGGAGGTTGGTAA
>FLAKKPJH_00010	
TTGAAGTTGCCATCTGAAAATCAGGTCATATTTGAACTTGCCAGCAATGCTGAGGCTTTTAACTTGTTTGGTTCTTACGACGAAAACCTTGCACTTCTGGAAGATGCGCTTGATGTGAAGCTGGTCGCCCGCGGGAACAGCTTGATGGTTTCTGGCCCTAGTGACAAAGTTGCTGACGCCCAAAAAGTGTTGGAGCATTTGGTGAGCAGGGTACGGACAGGCCATAAGGTAACTGCCCAGGATGTGCGCTATGCCATAAGGTCGGTCAGGGAAGGTAATGCCTTAAAGAACTACAACGATGTGATCATAGTCACTGCACGGGGTAAAGCCATTGGGCCGAGGACACCCGGACAAAAACGATATGTCGACGCTATCAGGCGCAATCCCCTGGTGTTTGGGATTGGACCGGCGGGAACCGGTAAGACCTACCTTGCAGTAGCCATGGCTATTGCAGCATTTAAGCGGCGCGAGGTGGACAGGATTATCCTTACCAGGCCTGCAGTTGAAGCAGGCGAGAAACTCGGTTTTCTGCCCGGAGACATCCAGGAAAAGGTCAACCCGTACCTAAGGCCTGTTTACGATGCGTGTTTCGATATCCTTGGGTTGGATACTTTCGAGCGGCACATGCAGCGGGGGCTCATTGAAGTAGCTCCTCTGGCATACATGCGGGGCCGTACCCTTGAATCGGCATTTGTGATACTTGACGAGGCACAGAACACCACGCCCGAGCAGATGAAGATGTTCCTTACCAGGTTGGGGATGAACTCCAAGGCAGTGGTTAACGGCGACATCACCCAGATCGACTTGCCCAAGGGAGCCTTTTCAGGGCTTGACCAGGTCCAGGCGGTACTCAAGGGCGTGCCGGGCATAGAGATGGTCTACCTTACAGACCGGGACGTGGTCCGCCACGAACTGGTGTCAAGGATAATACGGGCTTATGACAGCTTCGACGAAGAAGCTTGGAAAGAGGAGAAATCCAGTGTTCAGAAAAGCGGAGAAAGCCGGAAAGATCAACAACAACAATAG
>FLAKKPJH_00011	
GTGTTCAGAAAAGCGGAGAAAGCCGGAAAGATCAACAACAACAATAGTAATAACGCGGCATCCTCCGGTAATTCAAAGCGGCCAAACCAGGAAAACGGTAACGGTTTGGCTCAAAGGCTCAAACCCCGCAGCCATCTGCTGGTATGGGGTGCGGCAACCTTTGTGGTCACCTTTGCAGTGTTTTTGATTTCCCTGGTGCCCCCTCAGGTGGAACTAAAGGTGGGGGAAGTGTCCCCTATTGACGTGAGGGCTACCAAGGAAGTGGTGGACGAAGCAGCCACCGAAGCCCTCAGGGCTGAGGTCATTGCAGGGGTATCAGAAGTGTACGACAGCAACCCCAGGGTGCTAGATGAAATCAACGGTCTTTTCGATGACCTGTTGTCCAAACTAAACACCCTGGCTTCCAGCGAGGAGATTGCCACCCAAGACATTGTGAGGGAACTCAGGCCTTTTGTGTCTGATGACGTTTCAGATACCGACATCATCGGGGTGATGGCTACCTCACCTGCAGTAGTAGAAAGTGCTATAAGCAGGGTGCGGCAGGCAGTGGAGGATGTACTGTCCCGGGGGCTCAAGTCTGAGAACCTGGATAAAGCCAAGGAAGATGTCAAATCCCAGCTGGCTGCAACTAACTCAATCCCTGAACAGGTCGCCAGGTTTCTGGCAGGCTTTATCGACAAGAACCTGAAACCTAACCTGATTTTGAACCAGGAAGAGACCGATAAGAAAATCCGGCAGGCGCTTACCCAAGTGGAGCCTGTAAGAATCCGCCGGGATGAGTTTATCGTAAGGAAAGGCGAACTTGTAACCGAAAACCACATTGTGCTGCTGGAGAAGCTCGGCATCATGGGGGCCCGAGTGAGGTTCTCCCAAGTTTCAGGCGCGTTCCTAATAGCGCTGCTTTTCTGCGGCTTTACCGGGGTTTATCTGGTCACCTATCACGCCGATGCGCTTACCCCTAAGAATACCGCGCTCCTGGCTTTGGTGATCATGCTGAGTCTGGTGGTGCTTAAGCTCCTCACCGGGATTTCCGGTTTCCTCGCACCGGTACCTTTCGCGGTTATGCTGTCTGCTACTTTGATAGACAGGAGGTTTGCGGCGTTCTTTGGAGCCGGGCTTGCCTTTGCATCAGGAGTCCTAGCCGGGTTTGAAGTCAAGTACGTGGCGCTTGCGCTTACGTCTGGGCTTGCCTCGGCACTGGCTGTCAAGAAGGTCTGGAACAGAACCCAGCTGTTTAAGGCAGGGCTTGTGGTGGCGATTGTGGGAGGAGCCACTTACACATGTCTGGGGCTTACAGGGGCCATGGCTCTAGAAGGCGCATCAGTGTGGCGGGAAGTGATGCTGGTGCTGGCCAACGGCCCTCTGTCGGCGGTGCTTGCAGTGGGTTCGTTGCCTATTTTCGAAACCATGTTCGGCATACTTACACCTATCAGGTTGCTTGAACTGTCAAACCCTGAACATCCGCTGCTCAACAGGCTGCTTATGGAGGCCCCGGGTACCTATCACCATAGCATCATGGTGGGCAACCTTGCGGAAGCTGCCGCCACGGCCATAGGGGCTGACAGCTTGTTGGCAAGGGTGGGTGCATATTACCACGACATCGGCAAGATCAAGCGGCCGTATCTTTTCACCGAAAACCAGGTGTTCGACATGGAGAACCCTCACGACAGGATGAGCCCGTCCTTGTCGTCTACAGTCATAATGTCTCACGTAAAAGACGGCGTTGAGTTGGCCAGGGAGTACAAGGTGCCTGAGCAGATAATCGATTTTATAAGGGAACATCACGGAACCGGCCTTGCTTCGTATTTCTACGTAAAAGCTACGGAAGAAGCTGCGGCCAAGAACGAAAAGCCGCCTGAGGAATGGGCTTTCAGGTATGAAGGCCCCAGGCCCGGCAGCAAAGAGACGGCTATCGTGATGCTGGCTGACAGCATTGAGGCGGCCACCAGGTCCCTTTCCAGGCCCACTCCTGACCGCATCGAATCTGTGGTGAGGAAGATTATACAAGAGCGGTTGTTCGACCATCAGCTGGACAGATCCGATCTAACTTTGCGGGAACTGGATACTATAGCAGAGACGTTTGTACAGGTGCTAACAGGGTTGTTCCATACGAGGATCCAGTATCCCAAGCCAAAGAAAAACGACAACAACCCTAGCAACGATAACAACGTAAAGGACGGGAACGGTGAAGCAAATGACAGTTGA
>FLAKKPJH_00012	
GTGAAGCAAATGACAGTTGAGGTAGCCATAAACATAGAGTCCGGTATCGGTTTGAGGCAAAAACAGTTTCTGAGCAGGCTGGCATCCCGGGTGGTGAGGTACACCTTGAGACGGGAAGGCGTGGACTTGCGCGATGTCCAGGTCTCGGTGCTGTTTACATCCGATGATTTCATCGCTTCCCTCAACAAGAGGTACCGGGATGAAGACGGCCCCACTGATGTGCTGGCGTTTCCCATGAGCGGCGACGAGGAAGATGTTGAGGGCACAGAAATAGAATACGATACCGGAGACGATGGCGGCGAGGATTTGACCCCTATGCCGCGGGTGTTGGGCGACATAGTAATCTCGCTGGATACCGCTGCCCGGCAGGCTGAATCCCACGGCAGGCCCTTGCGTCAGGAGCTGGCGCTCCTGCTTATCCATGGCACTTTGCACCTTTTGGGCTATGACCATGATGAACCTCAAAAAGAGGCGGTTATGTGGGAGAAGCAAGACGCGATCCTAAAAGCCCTCAATATCTAG
>FLAKKPJH_00013	
GTGGGAGAAGCAAGACGCGATCCTAAAAGCCCTCAATATCTAGGAGGCCGGGACCTCCGGTCCTGTTCCCTTTGGGAGAGTTTCCGTTACGCCTGGGATGGGCTCAGTTACATCTACGTCAGCCAACGCAACATGCGCATACACGTGTTCCTCGCTTCCCTGGCATTTGGTGCATGTATCGTGGGCGGGGTGGAGAAGGCCGACTTCTTCATGGTTGCCCTGGCGGTAATGGCAGTGCTGTCGGCGGAAGTGGTCAACACACTTACCGAGTCTCTGGTGGATCTCATGAACCCCGAGTACAGCGTGATTGCCAAAATCATCAAGGACGTTGCGGCCGCCGGGGTGCTGCTGACTGCAGGTTTCTCGCTGGTAGTTGGCGCCGTAGTGTTTCTGCCACTGCTTGGAGATCTCCCAGGAGTATTTGAAGGCTTTGTTGCGCACAGATGGCCATATTTCCTGGCCCATGTGGTGGTCTTCGTGCTGCCTTCCCTTTGGGGCGTTATCTATTTCGCCTGCCGCGAGGGAGCAGAATTGAGCCCTGGGGACGGCCTAGGTCTTGGCGCACCTCCAACAGGTTCAGAAGACGCAAGCCAAGGCCCAACTGTGTCAGGTAGCGCAGGTACATGCCCTGGGCAGGAGGAGAAGTAG
>FLAKKPJH_00014	
TTGCTCTATCAATCAGAAGCAGTTGTCTTGGATCAAGACGATCTGGGGGAAAACGACAAGCTAGCCACGATTTTTACCAGGCAGGAAGGCTTGGTAAGGGCCGTGGTGAAAGGAGCCAGGCGGCCCAGGAGCAAACTCAGGGGGCTCACCCAGCCGCTAACCCATGGAGTGTTCCAGATCTACCGGGGACGGAACCTGGACCGGGTTACTCAGGTGGCGGTCAAGAACGGGTTTCCGGGGATAGTAGAAAACTATGAGAAGATGATATATGCCAGGTATCTGGTGGAACTTCTCACAAGTGTGCTTCCTGAAAAGGAACGGCATCCCGCCTTGTTTGATTTTTTCCTAACTGTGCTGGGTTGTCTTCAGGACAAACACGACCCGTGGGTGGTTGTCCGCTGGGCCGAGCTGGGGATACTTAAGCTGGCCGGGTTTGCGCCGTCGTTTTCCCAATGCGTTGAATGCGGCAGCCAGCTACAAGAGCCTCCCGTGTATTTTTCACTGAGGGACGGGGGTGGCTTGTGCGGGTCATGTGTGTCAGCTGCGCCTGCCACGTCGGCTTCACCGGAAAACCAGATACGCACATATGGTGAACTGATACGGGTTTCTCCCGGAGCCCTCAGGACCCTGGAGATCCTATCGGCTCCGGTAACAGGCTGGGGGCACGTGAGCTGCCCCAACATCACCGCCAGGGGGCAGGTGAGGTCAGAGATCAACCGGATTTCCCGGAAATACATCAGTTTTGTGCTCGACAAACGTCTTAAATCCGCCTCTTTGGTGGAAAGTATAGAAGATGAGACTTGA
>FLAKKPJH_00015	
GTGGGCATGCCTTACAGGGATGATATGTTGTACAAGATTGACGAAATCCGCAAGAGGACCGGCGCCACCTATGAAGCGGCCAAACTTGCCCTGGAAAGGGCTTCAGGCGACGTGGTTGAGGCCCTGGTGGAACTAGAGAAATCGTCTCCTAGGCGTGAGGTCATCAAGGTCAAAGGGCCGGATCTGGTGCGGACCGTGTCGGACATCATACGCCGGGGCAATGCGTCCAGGATTATAGTAAGGAGCGGGGACTACGTTGTGGCCGACATACCTGTTACAATAGGTGTTGTGGCAACTGTGTTTGCCCCGTGGCTGGCGGTTTTGGGTTCTGTTGCGCTCATGCTGAGCACTTGGACAGTTGAAATAGAACGGCCTTTAGATGAAAATGGACAGTAA
>FLAKKPJH_00016	
GTGGGCGAGTGTTTCTATTTTCAGGACGTGATACGGGCACTGCAAGATTTTTGGGCAGAGCACGGCTGCTACATCGGGCAGCCTTACGACATTGAAAAAGGCGCCGGGACCATGAACCCCTTGACCTTCTTCTATGTGCTCGGCCCTGAGCCCTGGAACATGGCATATGTTGAACCTTGCAGGAGGCCCCAGGATGCCCGTTACGGAGACAACCCCAACAGGATGGGCCACTACTATCAGTTCCAGGTAATCCTCAAGCCTCCGCCTGACAACGTGGTTGAACTCTACATCGACTCCCTCGAAAGGCTGGGTATAGACCGCAGGGAACATGACATCAGGCTCGTGGAGGACAACTGGGAGTCACCTACTTTAGGCGCTGCAGGCTTGGGTTGGGAAGTATGGCTTGACGGAATGGAGATCACCCAGTTTACCTATTTCCAGGAGATGGGCGGGCTAGAGATCAAGCCTATTGCGGCTGAGCTTACATACGGTTTGGAGCGGATCACCGCCTATATCCAAAACGTGGACAACGTGTGGGATATCCAGGTGTCGCCGGGGGTCACCTACGGCCAGATTTTCCTGGAGCAAGAGAAGCAAAACTCAGTCTACGGGTTTGAAGTGGCTGACGTCGAGTTTCTCAGGCAGCAATTTAGCGGCTACGAGGAGGAAAGTGCGGCGCTTCTTGACAAAGGATTGGTCAGGCCGGCTTACGATTGTGCCCTAAAGTGCTCCCATATCTTCAACTTGCTCGACGCAAGGGGCGCGCTCTCTGTTGCAGAGCGGCAGAACTACATTGCCAGGATCCGCAAGCTCACACGCCAGTGCGCACACAAGTATCTGAGTCTCCGGGGGTTTGACGAGAAATGA
>FLAKKPJH_00017	
ATGAATGCAGACTTGCTTTTTGAGGTAGGTTCAGACGAAATCCCGGCAAGGTATCTTTTGCCTGCCATCGAACAAATCAGGCGAAGGACCGCACAAGCCCTGGAACAAGCCAGGCTGAGCTTTAGCCGGGTGGATGCTTACGGCACTCCAAGGCGGTTGGTGGTATACGTCAAGGATTTAGCTCCCAAGAGCCGGGATCTTACCACCAAGCAAAGAGGGCCTTCCAAGAAGGTGGCGTTTGACGCTGAAGGCAACCCGACCAAGGCGCTCTTGGGGTTTAGCCGGTCTCTTGGCATAGATCCGTCGGAGGTGATCATCGAAGAAGAGTCCGGCGGTGAATACGTGTATGGCTTCAAGCATGAACCTGGCCGGCCTGTGCAGGAGATCCTTCCGGAAATCCTGCCGTCTGTGGTCATGGGCATGGATTGCCCCCATCCCTTAAGGTGGGGTGAAGGCGACTGGCGTTGGTACCGGCCTATCCGCTGGGTGGTTTGCCTCTACGGCGGAGAGCCGGTTTCCCTCGAGATAGCCGGGGTGAAATCAGGCCGCACAAGTTTCGGCCACAGGACTCTGCATCCTGGTAAAGTGGAAATCCCTTCAGCGCCGGCATACTTCCAAATCATGGAGGACGCTGGGGTTATAGTCGACCACAACCGCCGGCGGGAGCTTATCCTCCAAGGGGCAAAGCGCCTTGCAGGTGAGCTATCAGGAGTACCTTTAGACGATAAAGGATTGCTTGACGAAGTTACTTGCCTTTGCGAACGTCCCGCTGCGTTCAGGGGCGGGTTCAGCCCGGATTACCTGCAACTTCCCAAGGAAGTGCTCATCACGGTCATGCGGCATCACCAGCGGTATTTCCCCATCCTCGATCAAGAAGGCAATGTGCTTCCCGGATTTATAGGGGTCCGGGACGGGAGCGATACCCACGGCATGGAAAATGTGATAAAGGGCAATGAGTGGGTGCTGGTGGCCCGGCTGGAGGACGCCCTGTTCTTCTATTCCCAAGACCTGGGCGTTCCCCTGGGCGACAGGCTCCCTGACCTCAAGGGGGTATACTTCCTGCGGGGTGCCGGTACATTGTGGCACAAGGCCCACAGGCTGGTTGACCTCACAGCTTATCTGGGAAAAAGCCTAGGGTTTTCAGACGATGAGATGGAACCGGCCTTGGAAGCAGCTCGTCTTGCCAAGTGTGATCTGGTCACCCAGATGGTGAGGGAACTTCCCGAACTCGAGGGGATAATGGGCGGCCATTACGCCAGGGCACAAGGATTACCCGGAGAGGTGGCCGATGCCATAGCCCAGCATTACCTGCCTAAGGGGGCAGGGGACAAGCTGCCGGATAAAGGGCCTGGCGCCCTGGTTGCCATTGCAGACAAGATCGACACTTTGTCGGTGGCTTTTGCCCTGGGTACCCAGGTTTCAGGTTCCCAAGACCCATTGGGGCTTAGGAGGGCGGCTTCCGGCGCGGTAAACATCATCCTATCCCACGGCTATGACTTAAGGCTAGACGAAATAATCAGGTTTGCCGTGGAACTTGCCATGGATGCGGTAAAGCAAGGCGATGAAGCTTTCGGCAGGCCCGAAAAGGGCGAGCCTGCAAACGGTAAGGCAGGCAAGGCCAAGCAGCGGAATCAGCTTGATGAAAGCACTGTTGTTGACAACCTCAAGCAGTTCATGTTGTACCGGGTGGAAGCCCTTCTAACTGAACAAGGGTTACCCATAGAAATGATAAGAGGGGTCATCGGCGGGGGCGAAACCAGGATCGCCAGGTTGCCCCTTATGATCCGGGCGCTTTCAAGCCTTGTAGGCACGGAACAGCTCGACAACGTGGTCACAGGGTGGCGCAGGACTTCAGTGCTGGGAAGCAAAGCCCAGGGCAGGGCAGTGGATGAAAGCCTGCTTGTTGAACAAGCTGAAAAAGAGCTCTACTATTTAATCAGGCAAAAAGCCGGGCTTATGGACGAACTGTTTGAGAACAAGAAATATGAAGAGTACCTTGAGGAACTTTCGTCAATGAGGGTTCCCATTGACAGCTGCCTGGACAACGTGCTGATCATGGCAGAGGATGAGGCACTCAAACAAAACCGCCTGAGCCTCTTGGGGCTGGTGGCAGACATGTTTACCAGGTTCGCTGATTTCGCGTATGTGCTGCCTCTGACCGGAAAGCACTGA
>FLAKKPJH_00018	
GTGGAAACTGAAAGGCCTGCAGTGTTCGTACTATCGGACTCATTGGGTGAAACCGCAGAACTCGTTGTAAGAGCTGCAGCCGCCCAGTTTAACGCCGGGGGCGTTAACATCCACAAGTTCGGGTATGTGCAAAGCGAGGAAGCGATTGACAGGGCTCTCAGCCAGGCAGAGTCCAAGAAATCCATAGTGGTGTATACCCTTGTCAAACCTGAACTTAGGGAATATGCAAGAACCCAGGCCGGACTCAGGGGCATTCCGGCAGTAGACGTGCTGGGGCCCGTATTGGACGCGCTTGCCACGGTTGCCCCGTCAGAGCCAAGGTTTGAGCCTGGCCTTATGCACAAGATCGATGAGGACTACTTCAGGCGCGTCGAGGCGGTTGAGTTTTCGGTTAAGTGTGATGACGGCAAAGACCTTCTGTCTTTACCCTTTGCTGAGGTGGTTCTGATAGGGGTGTCCCGTACCTCGAAGACTCCTGTCAGCCTCTACCTGGCCCAAAGGGGATATAAGGTGGCAAACATCCCCTTGGTACCTGAGATTCCGCCGCCACGGGAACTGTTTAAGATCCCGGTGGAAAAGATCATAGGGCTCACCTTGAGCCCGGAAAAGCTGGTTAAAGTGAGGAAAGAACGGCTCAGGGCCATGGGGCTTGACGAGAATTCGTCTTATGCGGATCTTACGCGGATTCTTCAGGAACTTGACTATGCAAACGAGATCTTCCGCCAGCTGGGTTGCGGCGTGATCGACGTTACAGATAAGGCTGTAGAAGAAACGGCTAACCAGGTTTTGGAGATCATCAAGGGGAGGAGCATGTAA
>FLAKKPJH_00019	
GTGGCCGGTAAACTCGTGTACTGGTTTGAAGAAGGTGGGGAGGAGCACAGGGCTATCCTGGGAGGCAAAGGGGCTGGCCTTGCAGAGATGACCAGGATAGGTTTGCCGGTACCTCCTGGCTTTACCATCACCACTCAAGCTTGCAAACTATATTACCAATCAGACAGGAAACTGCCGGATTTCCTCAAACAGGACATAAAAGATTACATCAAAGGTCTGGAGCAGAAAACAGGGAAGCACTTCGGCGGTGACCAAAACCCCCTTTTGGTGTCAGTCAGGTCCGGTGCTCCCATAAGCATGCCAGGGATGATGGATACCATATTGAACCTGGGTCTAAACGATCGGAGCGTCAAAGGGCTTTACGAAGCCACTCAGGATCTTCGTTTTTCATACGACTGTTACAGACGGTTCATCCAGATGTTCGGCAACGTGGTGCTGGGTATCCCTCACAGCGAGTTTGAGCGTGTGTTTTCGCAACTGAAGAAGGATGAAGGGGTGACCCAGGACCAGGATGTTTCAGCTCAAGGGCTTAAGTCCCTTGTGGCGTCGTACAAGCGGATAATTCGCCAAAAGGCGGGCATCGAGTTTCCTGATGATCCTTACGATCAGCTGTTTATGGCTGTGTCCGCTGTGTTTGACTCGTGGAACAATGAGCGGGCCATCATATACAGGAACATCAACAAAATCTCCCATGACCTGGGTACTGCAGTAAACGTCCAAACCATGGTGTTTGGCAACATGGGAGCAGACTCTGGTACGGGGGTCATGTTTACCAGGGACCCTTCAACAGGCGAGCGGGTGCTCTACGGGGAGTACTTGATGAATGCCCAGGGTGAAGACGTTGTGGCAGGGCTGAGGACCCCCAGGCCCATATTGGAAATCGATGAAGATTTGCCCGGGATGCTGGAGCAGCTCAAGAAGGTGGCACGGCTGCTTGAAGATCACTACAAGGACATGCAGGACATTGAGTTTACCATAGAGCGGGGCAAGCTCTACATCCTACAGACCAGGGCCGGGAAGCGTACTGCCCAAGCAGCGCTTGAGATAGCCAGGGCCCTGGTGCAGGAGGGGCAGATTTCTAAGGAAACCGCGGTAATGCGCATAAGTCCCGAAGAAGTCTCAAGACTTCTCCACAGGGCCATCGACCCCAAAGCCATCGCTGAGGCAGTGTGCCAGGGGTTGCCTGCATCCCCCGGCGCGGCCACAGGCAAGGTGGTGTTCGACACAGCTAAGGCAGAGATCCTAGGAGAGCAGGGCGAGAAGATAATCTTGGTCCGGCCTGAGACCACCCCGGATGACATGCCCGGGATAGTCCATGCTCAGGGAATCCTCACATCAAGGGGCGGGATGACCTGCCACGCCGCTATCGTAGCCCGTGGTATGGGCAAGCCCGCGGTGGTAGGGTGCGATGCCTTGCGGATCGACCTCGAAGGCAACAAAGCTACCATCGCCGGTAGAGAAATAAATGAAGGCGATGTGATTTCCATAGACGGTAGCACCGGAAACGTGTACTTTGGGCAGGTTCCCCTGGTGGAGCCCATCATGGGCGGGGCCTTCAAAGAAGTCCTGGGATGGGCCGATGAAGTCAGGAGACTGGGCGTCAAAGCCAACGCCGACACCCCTGAGGATGCCCGGCGCGCGAGAGAGTTCGGGGCTGAGGGTATAGGGCTTTGCCGCACCGAGCATATGTTTATGGGACACGACAGGATGGCTGCGGTCCAGCAGATGATCCTTGCAGATACCGAAGAAGACAGGCGGAAAGCTTTGGATGTGCTCCTGCCCATGCAGGAAGCTGACTTTTACGACATCCTAAAGGCCATGAGAGGCTACCCGGTCACCATACGGTTGCTGGATCCTCCTCTCCATGAGTTTTTGCCCAACGTAGAGGAACTTATGAAGACCCTGTCTGAGATGAAAGCCAAGGGAGCTCCTAAGTCAGAGATCTCCCACGTCGAGGACCTTCTCAGGAAGGCCAAGGCGCTTCAGGAAATGAACCCCATGCTTGGAATGAGAGGCTGCAGGCTGGGCATTGTATATCCCGAAATCTACGAGATGCAGGCCAGGGCCATCTTCCAAGCCACGGCGCGGCTCATCAAAGAAGGCATTTCAGACGTGTACCCTGAGGTCATGATCCCCCTGGTGGGCGCAGCCAAGGAGCTGGAAATCCTCAGGGAGCGTGTGGAGCAGGTGGCCGGGCAGGTTAAACAGGAACAGGGAGTGGACTTTCCTGTGGTTATCGGCACCATGATAGAGATTCCCAGGGCGTGCCTTACCGCAGATGAAATTGCGGCACATGCCCAGTTCTTCTCGTTCGGGACCAACGACCTCACCCAGACCACCTTTGGGTATTCAAGGGACGATGCAGAAGCCAAGTTCCTCCACAAATATCTGGGTGAGAAGATACTCAAGGACAACCCGTTTGCCGTGCTCGACCAGAAAGGCGTAGGCAAGCTGGTTGAGACTGCCGTTAAACTCGGGCGGGGCATCAGGCCGGATTTGGTGATCGGCATTTGCGGAGAGCATGGCGGGGAGCCTTCGTCAATCGAGTTTTTCCACAAGGCCGGGTTGGATTATGTATCATGTTCGCCCTATCGCGTGCCGGTGGCAAGGCTTGCGGCGGCACAGGCTGCATTAAGAAGCCGGCAGGCCTAG
>FLAKKPJH_00020	
TTGTCGCCAAATATCAAAGCACTTGTGGGAAGGGAGTTAACGGACGGCAAAGTGTCCAGAAGGTACTACTCCGAGGATTTTATTGCGGAACTAAAATCCAGGGCCGACATAGTGTCCCTGATCTCTGAGTACGTGAGGCTCAGGAGGACAGGGAAGAACTATGTGGGCTTGTGCCCGTTTCATCAGGAAAAGACACCGTCTTTCAGCGTCGACCCTGATAAGCAACTGTTCTATTGCTTCGGGTGCGGACAAGGCGGAAACATATTTACGTTTCTGATGAAGATAGAGAACCTGACGTTTCAGGATGCCGTGGAAGAGTTGGCTAGAAGAACAGGCTTACCCCTTCCCAAGGCGGCATTGGATCCTGAGGCGGCCAGGCGGAGCGCCCGCGCGGCGGGTATCCGCAAGGCGCTTGAGTTCGCCCGGGACCGCTACAGGGAGATGCTTTACTCGGCGCACGGTGCAAAAGCTCTCAAGTACCTGCAAGGCAGGGGCTTATCCCGTGAGATAATCGATCTATTCCAATTGGGGTATGCTCCCGCAGGATGGGATTTTGTCACCCAGGGAGCTTTAAAGGCGGGAATAGACATTAGGTATCTTGAACTGTCGGGGCTCTCCGTACGGAGCAGGCGGGGAACATACTATGACCGCTTCCGCAACAGGATAATGTTTCCGATTTGGGACACCCGGGGCGAACTTATCGGGTTCGCCGGCAGGGCGTTGGGAGATGAGACGCCCAAGTATCTCAACTCCCCTGATACACCTGTGTTCCACAAGAGCAGGGAACTGTATGCCCTTCACCTGGCTAAGCCAAGTATAAGGAGCAAGGGACGGGTTTGTGTAATGGAAGGGTACATGGATGTTATCAGTATGTTCCAAAATGGCATAGACTACGTTGTGGCAGGCATGGGGACGGCCTTTTCGGTGGAACAAGCTAGGGCCCTGTTGCTGCTAAGCGACGATGTGGTGTTGGCTTACGATCAGGATGAAGCGGGGAAAAAAGCGGTCAGACGTTGTATTGACGTGTTTCGCGAAGCCGGTGGGCGCAGCCGGGTAGTTACCTTCGAGGGCGCTAAAGACCCCGACGAGTTCGTGCAGAGGTACGGAGGGGACAAATTCGAGGAATTGATTGAAAATGCAAGTCCCGACATAAGGTTCATATTTGAAGAAGCGGCCAGGTCAACTGATATTTCAACAGTTGAGGGCAAACTTCAAGTAAAGGACATAATGATACCGGTATTGGCAGCCTTGGACAGCGAGTTCGAAATCTCAGTGTATACTACCGAGCTGTCCAGGAAGCTTGATGTACGAAAGGAATCTTTAGAGAGGGATGTAGAATTATACCGACGAAGGGCACGGGCTGGGACCCGTGGGTATAAAAATCCAAAAAACAGCAATACTACAGGTTATGACAACCGGTCTCGATCTAGTGGGAAAAATCACAGCGTCCAGGGCAGCATTGCTCTTGGACGGCAGAGGGCTGAGGAAGGAATTATTAGGGCGCTTGTAGAAAAGCCTGAACTAATAAGAATGGCAAGTGCTTATCTTGATGAGAGCGACTTCGCCGGCAATATGTGTCGTTTTGTATACACGAATTTGGCAAGTTCCCCCAAACTGCCCGAGGATCACGAAGTCTCTAGTTGGATTGCAGAAATCTGCGCCAAATTCGGACCCGTAGACCGTCCTGAACGTGTGCTCATGGATTGTATACGAAGGCTTAAGGAAGTCCGGCTCAGAGAGTTGCGGGAAGAGATGAAACTGGTTCAAGAAGCGCAGGATGAGCAGAGACTCATGGCGATTCTCAACGAATATCAGGAACTACTTAGACAAGCGAAGTCTACCAGGGGAGATGATTATGACAGTTTCCCTGATGATTTCCCCGGGAGGGAAGAGGGTTGA
>FLAKKPJH_00021	
TTGAAAGACTTACAACAACTAGCGGCTGATGCAGTAAAACACCTTATTGCCAAGGGGCAGGAAAAGGGCTTCTTGACCTATAAGGAAATTGCCGACGCCCTGGAAGGTATCGATATTGGCGAAAAAGAGGCTGAGGAAGTCTATCGTGTTTTTCACGATTTAGGTATAGAAGTAATCAGCGAGCGGCAATCGGCTCACGGAGACTATGCCCATCGCCGGGTTCCGGAAGGTGCTGCCGGAAAACCGGCAACCGATGGCGCAGTTCCGGTCCCTCTTTCTGATGAAGATGCCGCAGAAGATGACGAAGCAGATTTTGACGAAGATGTTGATGACAGCGAAACCGGCGATTCTGATGAGGCTGAAGCCAAGGAAGATGGGAAGGATACGGAAATCGACCTGTCTGTGCCTGAAGGGATAGCGTTAGATGACCCTGTGAGGATGTACCTGAAAGAAATCGGAAGGGTACCCCTTCTTACCGCTGAAGAAGAGGTTGAACTGGCTAAGCGGATGGAGATGGGCGACAAAGAAGCCAAGCAGCGTCTCATCGAGTCCAACCTACGGCTTGTGGTATCCATCGCCAAGCGGTACGTGGGACGGGGAATGTTGTTCCTCGACCTCATCCAGGAAGGCAACATGGGGCTCATAAAAGCGGTGGAGAAATTCGACTACAGGAAAGGGTACAAACTCAGCACTTATGCTACGTGGTGGATCAGGCAGGCGATTACCCGGGCGATTGCTGACCAGGCCAGGACCATAAGGATCCCTGTGCATATGGTGGAAACCATCAATAAGCTCGTACGTACTTCCAGGCAGCTGCTGCAGGAGCTGGGCAGGGAGCCCACTGCAGAGGAAATTGCCGAAGAGATGGGGCTCACACCTGAGAGAGTCAGAGAGATCCAGAAAATCGCACAGGAGCCGGTGTCTTTGGAGACTCCTATCGGCGAGGAAGAGGACAGCCATCTCGGCGACTTCATTGAAGACCAGGATGCCTTGGCGCCGGCAGAGGCTGCGTCCTTTGTGATGCTCAAGGAGCAAATTGAAGAGGTGCTCGATACGCTCAACGAGAGGGAACAGCGGGTTTTGCGGCTCCGCTTCGGGCTTGACGACGGCAAGGCCAGGACGCTTGAAGAAGTAGGACGCGAATTCGGGGTCACCCGGGAGCGCATCAGGCAGATTGAGGCCAAGGCTCTCAGGAAACTCAGGCATCCGCAAAGGAGCAAAAAACTGAGGGATTATCTCACCTAA
>FLAKKPJH_00022	
ATGGATGACAACGGTACAGCAGCCGGCCGGTTGGAACGCGACGCCGCTGTTCAAAGTAAGCAGGTAAGTCCCGGCGCATCCGGTTGTGCTGCGGATACGGCACCTTATCAGCGATCTGCGAGCCTTACCCAGCTTTTCTTGAGTTTCTTCAAGATAGGCGCGTTTACTTTTGGCGGAGGATGGGCTATGGTGCCCCTGATCCAAAAACAACTTTGTGAAAAGTATGGGTGGCTGGACGATCAGGAGTTCGTAGACATCCTGGCAATCGCCCAAAGCGGCCCCGGCCCCATCGCCATCAACACGTCGGTGCTATGCGGTTACAGGCTGAGGGGGCTCCCCGGTGCCCTAGTCGCCACCTTGGGTTCAAGCTTGCCCTCGTTTATCACCATCCTGGTGGTTGCCGCTTTCTTTTTGAAGATCCGTGACTCAAGCGCGGTTGAAGCCATATTCAGAGGTATGCGCCCTGCCATATTTAGCCTGCTGGTTTCAGCCGTGTGTCAGGTAGGCAGGAAGTCGGTCAGAAACAGGCAGGACATCATGTTTGCCCTGGCCGGTGCAGTGCTGCTCATAGGGTTCAAAGTAAACCCGGTGATAGCAATTGCCATAGCTGCAGCAGGCGGGATAACGCTGGGCGTTGTGAAACGGGGCGCGTGCGGCGCCAAGGACTCACACAGGGACCGTGAACCTAGATAA
>FLAKKPJH_00023	
ATGATCCCCTTGATTTCCCGCGAAGTGGTAGACATCAGGGGATGGCTGGATATGGCTGAATTTGTGGATGTGATCGCCATTTCCCAAGGTACTCCGGGCCCGATTGCCATAAACAGTGCCACCTACGTAGGTTACAAAGTGGCCGGTGTATTAGGCTCGGCGGTGGCTACCCTGGGGGTCGTAGTGCCGCCGTTTATCATAATGATGATCTTGGGCAGGCTGTTCCTAAAATATAAGGAAGTGCCGGTAGTCCAGGATATGCTGTGCGGCATAAGGCCCGTTGTGGTGGCGCTCATCTTGTCTGCTGCCCTGTCTGTATTCTCCACCTCGGTTACAGGGGTAGTCCCGGCTGTAGTGGCTGCTGCCGTAATCGTGGCCATCCTGGTGTTCAAAATAGACCCGGTCTTGCTCCTGGTATTGTCGGGCGCCCTGGGCTTGGTGCTGTACAACCGGTGA
>FLAKKPJH_00024	
ATGCTAGTAGACTACCACGTACACACACTAGGACACGGGGAATACGTAAACTCACTGGAGGAGGTTATCCCGTTTTTCCGGGAAGCATCCAAGCAAGGGCTGGCGCACCTAGGAATAGCTGACCACACGCAACTTGCCCCGCGCCGGGTGGTATCTGCTCTAAGGCAAGCTAACACCTACTTTCCTGAAGTCCAGCTGAGGCTCGGCTTTGAACTGGACCTCTCCAGGGACACACAAGCAGAAATCGAGTATGCCCTGAGTATGCCTGGCCTTGATTTTGTCATCGGATCTGTCCACTACATCGGTGATTGGCTGTTCAATAGCCCGGCATTAAAGGATGAATTCAAGAAGCGGGATCTAAGCCAGGTGTATGAACAGTACTACAGCCGGGTGCTATCAGCTTGCCGGACAGGCTTATTTGACATAGTGGGGCACTTGGACCTTATAAAGCTTTTCAACCCTGGGTTTCCCCCTGAGGGCGTTATGCATTATGCCGAGCCGGTGCTTAAGGCCATCAAGGAAGCAGGTATTTGCGTAGAGATAAACACCAGCGGGTTGTACAAGCCTGTGGCTGAGATGTATCCCTCTGAAGAAATACTTCGCAGATGTTACGATTACGGAATCCCCATCACTTTCGGTTCAGATGCCCACACACCCAAGGAGGTGGGCAGGGACATTTCGCTGGCGAGGCAGCTTGCAAAAAGGGTGGGCTACCGTCAGCTGGCCACGTTTTCCAAGCGGACGCGGATAACGGTGTTCTTTTAG
>FLAKKPJH_00025	
ATGGTGGAACAAACAGTCGTGGTTCAAAGCGAAGTCGGATTACACGCAAGGCCTGCAGCTTTGTTTGTACAAACTGCGGCTAAGTTCAAGAGCCAGATTACCCTGGAAGCTAACGGGAAGACGGCCAACGGGAAAAGCATCTTGCAGGTCCTGTCCTTAGGTGCCAAACAGGGAGACAGCTTGCTTATCCGCGCTGAAGGCGAAGACGAGGCTGAAGCTTTGGAGTCTTTAGTGGACCTTATCATGCGCGGTGCTGAAGCTACATCCTGA
>FLAKKPJH_00026	
ATGAGTCTTAAGTTTCAAGGAATCGGTGCAGCGCCAGGGCTATGCAAAGGTAAGGCAGTGGTGCTTAAATCCCAGAAGATTGAGTGGTCCTCAAGTAGCATCGGCGCTGCAGATGTGGACAAAGAAATCGCCCGGTTCAACAAAGCCGTGGAAACCGCCGTGAGCCAGTTGGAAGAGCTGGCCAACCAAGTGGCGGCCAAGGTAGGCGAAGCCGAAGCCGAGATTATGAGGGCCCAGGCACTCATGGCGTCTGATCCAGGGTTCACTGAAGATGTGGCCAGCCGCATCGCCCAAAGCCTGATGTCTGCTGAAAACGCAGTTCAACAAGCCAGCGAAGAACAAGCTAAGATGCTCGAAGGCTTGGGCGATGAATACCTGGCTGCCAGGGCGGCTGACATGAGGGACGTGGGCAGGCGGATTCTGGCAGCACTCACCGGAACTGCCGACCGGGCGGTGGTGCTAGGCAGGCTGCAGCCTGATACTGTGATCGTTGCCGACGATTTGGCGCCTTCAGAGACTGCCGCCATCGACATCCACAATGTCTCCGGCATCGTACTTGACAAAGGTGGCAGGACTTCTCACACCGCTATCCTGGCCAGATCCATGGGGATACCTGCAGTGATGGGCCTGGGGACCGCTACAGAGGATATCAGCGACGGGGACCTGGTTATAATGGACGGCAACAAAGGCTGGGTTGTGGTGAAACCCGAAGATGACCTACTCAAGGAGTTTGATGAAGCCATTGAGCGGGAAGAGCGGCGCAAGCAGGAGCTGTCCGTGCTCAAGGACTTGCCTGCAATTACCACCGACGGGCATCTGATTGAACTTGCGTGCAACATAGGCAGCGGCCAAGAAGCCGGACTGGTGCTAGATGCAGGCGCAGACGGGGTAGGGCTGTTCCGTACAGAATTCCTGTTTATCGACAGAAACAGTCCTCCGTCTGAAGAAGAGCAGTTTGAAATATACAAGCAGGTGCTAAGCCAGCTGGCGCCTAAGCCTGTGGTAATCCGCACCCTGGATGCAGGTGGGGACAAGTTCATCCCGTACCTTAACATCCCCGACGAAGAAAACCCGTTCCTTGGCTTCAGAGCCATAAGGCTATGCCTGGAAGAGAAGGAACTCTTCAGGTCCCAACTGCGGGCACTGCTAAGGGCATCTACATTCGGCACCTTGCGGATCATGTTCCCCATGGTAGCTGATATCCACGAACTTAGGGCCGCCAAGCGGGAGTACGAGATCGCAAAAGCCGAACTTGAATCCCAAGGGGTCCAGGTAGCAGACAACGTGCAGGTAGGGATCATGATCGAAGTGCCGTCTGCCGCCATCCAGGCGGATGTACTGGCGGCTGAATGTGACTTTTTCAGCATCGGGACTAACGATCTGGTCCAATACACCATGGCATCTGACCGTGGCAACCCCAAAGTGGCGCATCTAAGCGATCCCTTCTATCCTGCAGTGTTGCGTCTCATCGCCAGGACCATATCTGAGGCCCACCGTCATGGCATTTGGGTGGGCATGTGCGGCGAGATGGCAGGAATGGAGCCGGCAGTGCCGCTACTTGTGGGTATGGGCATAGATGAACTTAGCATGGCCCCTGCGTCAGTTCCCAGAGCCAAGGAAATCGTGAGGAGCATAAGCTACGAGGAAGCCAAAGCCATCTGGGAAAAAGTCAGGATGATGACCGACAAGGACGAAATCCGGGCATACCTGGAGGGGCTTGTAAGCAGATAA
>FLAKKPJH_00027	
ATGGCGAGAATCGGTATCAACGGCTTCGGGAGCATCGGACGCCGTTTTCTGAGAGCAGCGAAACGCGCACCTGAGATTGAGATAGTAGCAGTCAACGACCTCACTGATCCCGGGACCCTTGCACATCTCTTGAAATACGACTCCAACTACGGGACTTTCGAAGGCGAAATCGAAGTTCAAGATGACGGCTTTGTGATTGACGGCAAGAAGATCAAGGTATTTGCCGAAAGAGATCCTGCCAACATCCCGTGGAAAGACCTGGGTGTGGATATCGTGCTTGAATCCACCGGCAGGTTTCGCGACAAAGACAAAGCTATTGCCCACATTGAATCAGGCGGGGCCAAGAAAGTGGTTATCTCAGCACCGGCCAAAGGGGAAGACATAACCATAGTGATGGGCGTCAATCACGGAGATTACGATCCTGCAAATCACCACGTGATCTCCAACGCGTCATGCACCACCAACGGGCTTGCCCCTGTGGCAAAAGTGCTTGACGAGAACTTCGGCGTGGAAAAAGGGCTTATGACCACCATCCACGCTTATACAAACGACCAGGTAATCCTTGATTTCCCCCACAAGGATCTGCGCAGGGCAAGGGCTGCCGCCCTCAACATCATTCCGACCACAACCGGCGCAGCCAGTGCAGTGGCCTTGGTGTTGCCGCAGCTAAAGGGTAAGTTCAACGGAATGGCCTTCAGGGTTCCCACACCTACCGTGTCAGTGGTGGACCTCACATGCCTGGTATCCAAAGAATGCGACGTAGAGGCTGTAAACAAAGCCTTTGAACGCGCAGCGGCAAACGAGCTCAAAGGAATCCTGGGTATCTCCTACGAGCCACTGGTATCTTCCGACTATAAGGGAATGACCGAGTCGACAGTGGTAGACGGGATTTCCACCCAGGTTATCGGCGGCAACCTGGTCAAAGTAGTGGCTTGGTACGACAACGAGTGGGGCTACTGCGAGCGCCTGGTAGACCTGATTTCCTACATAATCGAGAAGGGCGTCTGA
>FLAKKPJH_00028	
GTGTCAGCCGGTATTAAGGGGGTAACTTCCGTGGCTAAGGCCACCATTAGAGATGTTGACCTAAGAGACAAGCGTTGTTTTTGCCGGGTGGATTACAACGTGCCCATGAAAGGGCAAGAAATTACGGATGATACCCGGATCAGGGCATCTTTGCCCACTGTCAAGTACCTCATGGAACAAGGAGCAAAGATAGTGCTGGCATCTCACCTGGGCCGGCCCAAGGGCAAGGTGGTTGACAGCCTTAGGCTGGATCCTGTGGCCCAAAGGCTGTCACAGCTACTGAGCGCTGAAGTCAAAAAGCTTGATGACTGCATCGGCCCAGAGGTTGAGCAGGCAGTGGCCGAGCTGCAGCCGGGCCAGGTTGCCCTGTTGGAAAACGTCCGGTTCTACCCGGAAGAAGAAAAAAACGACAGGGAGTTTGCCAGGCAACTGGCAGCTTTGGGCGACATATTCGTCAACGATGCTTTTGGCACGGCCCACAGGGCTCACGCATCAACTGCAGGTGTGGCTGAATTCATACCCGGATATGCAGGGTTCCTCATGGAAAAGGAAATAAATGCCCTGGGTAAACTGCTATCGTCGCCCGACAGGCCCTTTGTCGCGATAATAGGCGGGGCCAAGGTGTCAGACAAACTCGGGGTGCTTGAGAGCCTGCTCGACCAGGTTGATACCCTGATTATCGGCGGCGGGATGGCTAATACCTTCCTCTTGGCACAAGGCTACGGCATGGGCAAGTCCCTGATCGAGCCTGACAGGGCCGAGGATGCCTTGAGGATCATGGAAAAGGCAGTGGAATCAGGTAAGAAACTGCTGCTTCCATCCGATCTGGTGGTGGCTCCCGCACCTGAGCCTGGTGTCCCTGTGAAAGTGGTGGAAGCTGACGCCGTGCCTGAGGACATGATGGCCCTGGATATCGGCCCGGAAACCCGCAAGTTGTTCTCTGAGGAAATCGCGGGTGCCAAGACGGTGTTCTGGAATGGGCCCATGGGCGTGTTTGAGGTTGAACCCTTCAGGGGAGGCACTCTTGAGATAGCTGCTGCCATCGCCCATGTTGATGGATTTACGGTGGTAGGCGGCGGCGATTCCTTGGCGGCGGTTGAGCTATCGGGATACGCAGATAAGATAAGCCACCTGTCAACAGGGGGCGGTGCATCCCTGGAGTTTGTGGAAGGTAAAAAACTTCCCGGGATCGAGTGCCTTGTGGACCTGGGTTAA
>FLAKKPJH_00029	
ATGAGAAAACCGCTTATCGCAGCAAACTGGAAGATGAATAAGACCATCGGCGAAGCCCTTACCTTCGCCGGTACCTTTGGGCAAAAGCTGTTTGAACGGTTTGAAGGGGGCCACATCCCTGTGGATGTGCTGATATGCCCGCCCTTCTTAGGCATTCCTGCGTTGTGTGCCGTGTTTGCCGGAAAGCCGGTGTATATAGGTGCGCAAAACATGTACTGGGAGGACAAAGGAGCTTTTACCGGTGAGGTTTCTGCTCCCATGCTTAAGCATACCGGATGTTCCTTTGTGATAGTAGGCCATTCAGAACGCAGGCAGCTGTTTGGAGAAACCGACGAGCACGTAGCCAAAAAGGCCAGGGCTGCCCTGGATCATGGGCTTAAGCCTGTGATATGCGTAGGGGAAACCCTGGAACAGAGGGAGCAGGGCAACACCCATAAGGTGGTCTCGGAACAGATAAGAGCTGCTTTCTCCCAGATCAAGCCGGAAGAAGTGCCGTCAGTTGTGGTGGCCTATGAACCTGTGTGGGCTATTGGCACAGGCAAGGAAGCCAAACCAGAGGATGCTGCAGATGTGATAAGAGGCATCCGGGAGACGGTGGACACCATGTTGGGCCAGGGAGTGTCTGAGGAGCTCAGGGTGCTCTACGGCGGAAGCGTAAAGCCTGCCAACATCCGGTCGTTTATGCTCGAAGAGCAGATCGACGGTGCTTTGGTTGGCGGCGCGAGCTTGGATCCTGAGGATTTCTTCAAACTGGTTGAAACGGCACACAAAACCAAAGGCTAA
>FLAKKPJH_00030	
GTGGCAAGGCCTAGACCTGTAGTCCTGGTCATACTTGACGGATGGGGGATTTCGTCCTGCGAAGCTCCCACCGCAGTGACCCAGGCAAACATAGATAATATGAAGAGACTGATAGAGCAGTACCCGAGCACCTGTCTGGAAGCCGCAGGCGAAGCCGTGGGGCTCATGCCCGGGCAGATGGGCGACTCAAACGTAGGGCATCTCAATATAGGAGCAGGCAGGATTGTGTACCAGGATCTTGTGAGGATTTCCAATGATATAAAGCGGGGTGCGTTTTTCCAAAACCCTGCTCTCTTGGGCGCCATCGAAAATGTTAAGCAAAATGGCAGTGCCCTCCACCTTATGGGCCTTGTGTCCGACGGTGGGGTTCACAGCCACCAGGAACACCTGTATGCCCTGCTTGCCCTGGCGAAGCAGCATGGCCTGGATAAAGTGTTCGTCCATGCCTTTCTGGACGGCCGGGACGTACCCCCCCAATCAGCCGGTGTGTATCTTGAGGCCCTGGAGAAAAAACTGGCTGAGGTGGGCACTGGAAAACTGGTTTCCATCACAGGGCGCTACTACTCCATGGACAGGGATAGGCGATGGGACAGGACCCAAGCTGCTTACGATATGCTCACACTGGGCAAGGGGAGGCCTGCAAGCGATTGGCGGGATGCCCTTGAGACTGCGTATGCCAAAGGGGAGACCGACGAGTTTGTATATCCCACGGTGATAGCTGACGGGGCTGTGGTGCAAGACGGCGATTCCCTTGTGTTCTTCAATTTTAGGGCTGACAGGGCAAGGCAGATCAGCCACGCGTTCTGCGACGACGAATTTGAAGGGTTCCCTAGGACCAAGCATCCCAAAGTCTGCTTTGTAGGTATGCTCAGGTACGAAGAAGACCTAGCCGGGCATTTTGCATATCCGCCTCTCATCCTCAAGAACACCTTGGGCGAGGTGATTTCAAACGCAGGCCTTACCCAGCTGAGGATCGCCGAGACCGAGAAGTATGCTCACGTGACATTCTTTTTCAGCGGCAAGCGGGAGGACCCTTTCCCAGGTGAGGACAGGTGCCTCATCCCTTCGCCCAAAGTAGCCACCTATGACCTAAAACCTGAGATGAGCGCGCCTGAGGTCACCGATGAAGCTATCAGGAGGATACAGAGCGGCAAGTACGACTTTGTGGTGCTCAACTACGCCAACCCTGATATGGTGGGCCACACAGGATGTTTCCAGGCGGCCAAGAAAGCGGTTGAAGTGGTGGACCAGTGCGTGGGCAGGCTCATCCCCGTGATCTTGGAACAGGGCGGCGCGGCACTTGTAATCGCAGACCACGGCAACGTAGAGGAACTTACTGAGACCTCAGAAGAAGGGCGCAGCCATACGTATCACACCTCCAACAATGTGCCGTGCATACTGGTGACCAGGGACAACAAGGTCCGGGGGCGGGCAGTGAAGGGGCTGAGGCAAGGGATTCTTGCTGATGTCGCCCCCACCATATTGGACATAATGGAATTGGAAAAACCGGAAGAGATGGACAGGGATAGCCTGATAATCTATTGA
>FLAKKPJH_00031	
GTGTCTATAATCGTAGAAGTTAAGGCAAGGCAGATTCTGGATTCCCGGGGCAATCCCACCCTTGAAGCAGATGTGATACTCAGCGACGGCTCCATGGGAAGGGGCATGGTACCTTCAGGAGCGTCCACAGGAACTCATGAAGCCTTGGAATTAAGGGATAAAGGCGAAGCCTACTTGGGCAAAGGTGTCACTAAAGCCGTGTCTCACGTAACCGACGTGATTGGTCCGGCTCTGGTAGGGCGAGACGCCTTGAACCAGCAGGATATCGACTATGCCATGATCCGGCTGGACGGGACCCCCAACAAGTCGAGGCTGGGCGCCAATGCGATCCTGGCGGTGTCCATGGCAGTGGCCAAGGCCGCGGCGCAGTCGGTAGGGCTTCCACTGTACAGGTATCTAGGCGGGGTTCAAGCCAGGATCTTGCCTGCTCCGTTTATGAACATCCTAAACGGCGGGGAACACGCCGACAACAACGTTGACATACAGGAGTTTATGATCGTACCCCTGGGTGCTGAAACATTCGCCGGTGGTGTGCGGATGTGCGCTGAGATCTATCATGCGCTGAAAGATCTGCTCAAGTCTAAAGGCCACTCCACTGCAGTGGGGGATGAAGGGGGATTTGCGCCTAACCTTAAGTCTAACGAAGAGGCCTTGGAACTTATCACCCAGGCAATCGAAAAAGCAGGTTACAAACCAGGCTCAGATTGCTTCCTGGCTATAGACGCCGCAGCGTCAGAGTTCTACCAGGATGGCAAGTACACACTTGCCGGGGAGAATTGGACCGGTTCAGCTGACCAGTTGGTTGAAAAATACGTTTCCTGGGTAAACTCTTATCCAATAATATCCATTGAAGACGGGTTGTCAGAAGATGACTGGGAAGGCTGGGTGCTGCTCACTAAGGCTTTAGGAGACAAAGTCCAAATCGTGGGCGATGACTTGTTTGTCACCCAGAAGCAGCGCATTGAAAAGGGCATCTCGATAGGCGCAGGCAACTCGGTACTCATAAAGCTCAACCAGGTAGGTACGGTGACCGAGACTCTGGAAGCCATACAAACTGCCAAAGATGCAGGGTACAGGTGGCTTATCTCCCATAGGTCAGGAGAGACTGAAGACTCGTTCATTGCCGATTTTGCAGTAGCTACTGCCAGCGGCCAGATCAAGACCGGTGCACCCTGCCGCAGCGAACGGGTAGCCAAGTACAACCAGCTTCTAAGGATCGAAGAGGAACTGGGCGCCGCTGCAATCTACAAGGGGGTTAAGTAG
>FLAKKPJH_00032	
GTGGAGACCGTCGTGAGGATCTTGCACTGGATCGTAACCATAGGCTTGATCCTGGTTGTGCTGTTGCAGCCAAGCAGAAGTGCAGGGTTAAGCTTTATGGGGGCCGGTTTTGAGGGCATGTCAAGTAGGAGGAAAAAGGGCCTCGAAGCCATGTTCTCAAAGCTGACTGTGGGATTTGCAGTGGCTTTCATGGTTACCTCGCTGGCGCTTGCATTTCTCAGGCGCTGA
>FLAKKPJH_00033	
ATGATGAGCTCTGGGTGGGCATTTGCAGCACCTATAGCAGGAATTCTCGCTCTGATTTTTGCTGCATTTCTCCGTTCACGGGTAGCGTCTCAAGATCCTGGTTCAAAAGAGATGCGTGACATAGCCGGCGCCATACGTGAAGGCGCTATGGCGTTCTTGAGCAGGGAATACCGTTATCTGGCCGTTTTTGTGGTGGTAGTCGCGCTTATCATGTTCATTGCCGGCTACATTTCTCCGGGGGGAATGAGGCCTGAAACCGCCATTGCGTTTATCCTCGGTGCACTGGCTTCAGCTTTGGCAGGCTTCATAGGGATGACTACGGCTACCATGGCCAACTCCAGGACTACTCAAGCCGCCAAGAAAGGTACTGTGAGTGCCCTTGACGTTGCATTCTCAGGCGGCGCGGTCATGGGAATGACAGTGGTTGGACTGGGCCTGGCCGGACTGGGGCTTGTGTACTTCCTTTTCGGGGACGTAAACGATCCTGCTTCTATGGGAGTTGTAAACGGCTTTGCGTTTGGTGCCAGCTCGATCGCCCTGTTTGCCAGGGTAGGCGGCGGAATCTACACTAAAGCCGCCGACGTTGGCGCAGACCTTGTTGGAAAAGTAGAAGCCGGGATCCCTGAAGACGATCCCCGCAACCCTGCAGTTATTGCAGACAACGTCGGCGACAACGTAGGCGACGTGGCGGGGATGGGTGCAGACCTGTTTGAGTCCTACGTAGGCTCGATAATCGCGGCCATGGCGCTGGGCGCTACAATGAGTACCGTTGATAAGGCAGTGGTGGGTGTTGTACTGCCCTTGGTTCTGGCTGCAGGCGGCGTGCTTGCATCGATATTGGGAGCCTTTTTCGTCAGGGCAAGGATGTCAGATCCTGCATCTGCCTTGAGGGTAGGTTCTGTTTCTTCCAGCGTCATCGTGTTAGGCCTTACATACGGGATCGTCAAGTTTGCCACAGGCGCAGCTACCCTGTTTTGGCCTGTGTTTGCAGGGGTAGCAGCAGGGGTTCTCATCGGGCTTGCATCGGAGTACTACACATCTGCTGATTTTACGCCGGTTCAGTCCATCGCCGAATCGTCGGGCAGCGGGCCGGCTACCAACGTGATCCAAGGTATGGCCGTAGGGATGAAGTCCACCGCCGTTCCCATTCTGTTGGTGGCCATCGCCAGCCTGTTGGCGTTCAGGTTCGGCGAAGCCAGCGGGTTCGGGGGCCTGTACGGGATTGCCCTGGCTGCAGTGGGAATGCTGTCTACCACTGGTATGACGGTTTCAGTTGACGCCTATGGCCCAATTGCTGACAACGCAGGCGGTATTGCCGAGATGACCCACCAGGATCCAAGCGTCAGGGAAGTCACTGACAACCTCGATGCTCTCGGGAACACCACAGCTGCTCTCGGCAAAGGGTTTGCCATCGGTTCGGCTGCGCTTACCGCTCTGGCGCTGTTTGCAAGCTATTCGCAGGCAGTCGGGCTTGAGGTCATAGACATACTCGACGCCAGGGTGATTACAGGGCTGCTTATCGGTGGGATGTTGCCCATGCTGTTTTCGGCCATGGCCATGGAAGCAGTAGGTAAGGCGGCATTCCAGATGGTCGAGGAAGTAAGAAGGCAGTTTAGAGAAATCAAGGGTATAATGGAAGGCAAGGCCCGTCCTGACTATGCACGTTGCGTCGATATCTCCACAGTGAGCGCCCTGCGGCAGATGATGGTACCTGGCCTCATGGCGGTGGTCGTACCTGTGACTGCGGGGTTTGTCCTGGGCAAAGAAGCTCTGGCAGGCCTGCTGGTAGGCAGCTTGCTCACCGGAGTTGTAATGGCGATATTCCTAGCTAACTCCGGCGGTGCTTGGGACAATGCTAAAAAGTATATCGAAGCAGGCGCTTTTGGTGGCAAAGGTACACCTACCCACGCTGCTGCGGTTGTAGGCGATACTGTAGGTGACCCGTGCAAGGATACTGCGGGGCCGTCCCTTAACGTATTGATTAAACTTATGAGCATTGTGGCCTTGGTGTTTGCATCGCTGTTTAAGTAA
>FLAKKPJH_00034	
ATGAATGTTTACTCTCCACCTAATCCAGAACAAGTGAGGGATGACACATTGACCAGAGATGAGCTTGTAGCTGAGGTAGCCGGACGGGTAACTACCAAGAATCTGTTCAAGCATATCCTTGCTGTGGAAGCGGTAATGAGGCGGCTGGCCAGGCATTTCGGAGAAGACGAAGACCGCTGGGGAGCCGCTGGGCTGCTCCATGATATCGACTATGAAGAGACCAAAAATGATCCCTATACCCATAGCCTGAAGTCTGCACAAATTGCGGAAGAGCTTGGCTTTGATGAGGAAATCGTAGATGCAGTAAGGGCTCACAATGAGATCCACGGTCTTGAGCGGGATACCAGAATGGCTAAGGCGCTGTACTGTGCCGATCCCCTCACCGGGCTAATTGTAGCGGCTGCGCTGATTTCTCCAGACAAGAAACTGGCGGGCATCGATACCCAGTTTGTGTTGAACCGGATGGGCGAAAAATCCTTTGCCAGGGGCGCCAACCGTGATGCGATAAAAGCGTGCTCAGAACTAGATCTTGAACTAGAAGAATTTGTATCCCTTGCTCTTGAGGCTATGCAGGGGATTTCACAAGAACTTGGATTGTAA
>FLAKKPJH_00035	
ATGAAAAAGCGGGACAATGTCAAGACGGTAGTGAGAAACAGGAGAGCCAGGCATGATTATATAATCGAAGAAGTGATCGAGGCCGGCATTGCCCTTATTGGGACAGAGGTCAAGTCCCTCAGGGCGGGCAGGGCAAGTTTGCAGGATGCTTATGCCCAGGTAGTAGATGGCGAGGTATTTCTGAAAAATGCCCATATCGATCAATACGAGCCGGCAGCCAGGTTCAATCACGACCCATTGCGCCCCAGGCGTCTTTTGCTTCATAAGAGAGAAATCAGGAAGCTGGCATCTAGGGTGGCCCAGCGGGGCTACACTCTCGTACCCCTTTCCATTTATTTCAGGGACGGCAAGGCTAAGGTTGAGCTGGCCCTTGCCCGCGGTAAGAAATCTTACGATAAGCGGGAAGCTATCAGAGAAAGGGACCTTGAGCGTGAAGCCAGGAGGGCCGTGAGGCAAAGGGATTATTGA
>FLAKKPJH_00036	
GTGTTTGATGTCGAATATGAACATGTGCAAGAACAAATGTACAGGAGGGGGGCAGGCATAGAGGAGCACTCGGACGGAGGTTTCGCTCTAGGGTTTGTCTCGGTAATCAATTCGAAAGGAGGGCTTAAGCCTTGTTGTGGAAAGCGATTGCAGTAG
>FLAKKPJH_00037	
TTGTTGTGGAAAGCGATTGCAGTAGCATTGTGGGCCACTTGGCTAGGATCACCGTTGACTCTCAACACCAGATTCTATGCATTTTCAAGGCCCCTAGTTAACGGCTTCGTAATCGGTTTGATTCTAGGAGATCCTGTAAAAGGCACAATCATCGGTGCCATGGTCAATGCCGTATACATCGGAGTTCTGAGTGTAGGCGGTGCGATGCCTGCTGACACGTTGATTGCAGGTACACTGGCAACTGCCCTGGGGATTTTGACGGACATGGAACCTGAGGTAGCCTTGGCGTTTGCAGTTCCTGTAGCAGTGGCAGGAGCATCCCTTAACGTGCTAAAGATGTCCCTGTTCTCGTTGCTTCCCGGAGTTGTGGACAAGATGGCCGAAGAGGGCAACCTGCGGGGGATCGCATTCATGAACATCGTCCCCGGCACCCTGTGGGCCGCAATCAACCCTGGTCTCATCACATTCCTGGCTATGTACTACGGAGCGGGCCCCATTGAGTCTCTTATCGGTGCCATGCCTGACCAGCTGCTCCATGGGCTCACTGTAGCAGGTAAGCTCCTGCCTGCAGTAGGTTATGCCATGCTTCTGCGGTACATGGCTGAAGATACAAAACTGCTGCCTGCGTTCTTCATCGGATTTGTGCTTGCATCCTACCTCAACCTGGACATCATGGCAGTGGTCATTCTCGGAACCTGTGTAGCCTTGCTGGCTCACCGGGGTGTAAAGGGGGTTGAAGGTTAA
>FLAKKPJH_00038	
ATGTCCGCTAAGGAAGCCAGAGTCGAGAAGAAACTGACTAACGGTGACCTTTTCAAGGTATGGGCGATCTGGTGCAGCTTCTTGCATGGCATGTACAACTACAGGAACATGCAAGGTGTGGGCGTATGCCACTCCATGATCCCGGTCATCAATAGGCTATACGACACCAAGGAAGAAAGAGTAGAAGCGCTCAAGCGTCACCTGGTGTTCTTTAACACTAACACTACCACGGGTACCATAGCCGCCGGTATTATGGCCTCAATGGAAGAGCAAAAGGCAAATGGTGCGCCTTTGACCGGTGAAATGATCAACAGCGTGAAGGCTTCTTTGATGGGCCCCTTGGCTGGATTGGGTGACTCCATCTGGCAAGGCATGCTCATCCCCATTCTGGTTGCCCTTGGAATATCCATGGGACTCCAGGGGAACGTTGCAGGCCCCATCGTGTTTAGCGTGCTCATCCTGGGTATTACCTACCCGCTCATGTGGTGGTGGTTTAAGGCAGCGTACAAGCAGGGTGGACAGCTAATCGGGAGCCTCACTGAAAGCGGCCTGCTCCAGACAGCGATGTCTGCGGTAAACTTCGTCGGACTAATGGCTGCAGGCGCCCTGACTGCGAAGTACATCAACTTCGGGTTGGTGGCTGAGATAGCTATCGGCGACATGCCGGCTGTAAACATCCAAACAGCAGTGCTGGACCAGCTTATCCCCAACTTGCTCCCACTTCTGCTCGTATTGGGTGTATGGCACTTGCTGAGGAAGGGCAAAAAGGTCAACCACATCATCTTTGCCCTGTTCGGAATCGGTATTGTACTAGGTTATTTCAACATCATCGGCTGA
>FLAKKPJH_00039	
ATGTTAGTCAACACCAAAGAAATTCTAGATAAGGCACGCAAGGAAGGCTACGCCGTACCGGCCTTTAACATCACGGATATGCAGAGCATCATGACCGTGGTGAAAGTATGTGAAGAAGAAAATGCCCCCTGTCTCATTGAAGCTGCGGAAGGCACAATCAAAGCATACGGTACTACCTACCTTGCAGCCATCGCTGAGGTTGCCGCAAGGAAGGCCAAGGTTCCGGTAGCACTTCACCTGGACCACGGGAAGACCTTCGAGATCATCATCCAGGCCATCCGCGACGGATTCAGCTCTGTGATGATAGACGCTTCCCAGGAATCTTTCGACGAAAACGTCAGGCTTACCCGCCAGATCGTCGACATAGCTCACGCATGCGGTGTGTCCGTTGAGGCTGAATTGGGCCATGTGGGAGTAGGCAGCCAGGCACCTACCCAAGAGGACATGGAAAAGTATCTCACCAAACCTGAAGATGCCAAGCGTTTTGTGGAACTGACCAACGTAGACTTCCTGGCAGTTGCAGTAGGTACAGCCCACGGGCTTTACACCTTTGAGCCGAAGATCGATCTTGAAAGGCTCAAGCAGATCTCAGAAACAGTGGATGTTCCCTTGGTTATCCACGGAGGCTCCGGAACCCCTGGTTTGGAGCAGACTCCTCCGCTAGGCGTGTCCAAGGTGAACGTGTTTACTGACCTTCAGATTCCTATCCGCAAGAAGGTAAAGGAAATTATCGAATCCGAACCTTTGGAGAGGCTAACTGCAGTGCGTATTTGGAAGACAGCCAACGAAGCCGCAGAGCCGGTTATCAGAGACTATCTCAGGAAGCTGGGGGCATCAGGCAAAGCTTAA
>FLAKKPJH_00040	
ATGTCAACATTCAAGGTAGCACGACTTACAGGACCAAGACAATTCGAACTAGTAGACTGGGAGATGCCTGAGCTGAGGCCGGACGAAGTCCGCGTCAAGATTTTGGCCACAGCGATCTGCACCTCTGAAAGAGGAGTGTACACAGGAGAACGGGCCGGTACTTATCCAGCCTACATGGGGCATGAGATCTCCGGTATAGTCGAAGAAGTAGGCTCAGAAGTAGTAAATGATATAAAGCCCGGGGACCATGTGTCGGTTTCGAGGATCAACAGGTGTCACGAGTGCGTTAACTGCCGCACCTACACCGACAACAGGTGCCTTAACAGTAGGAAGCTCCACAGGCCCGGACGGCAGCCCGGACCCGGTGGCTTTTCGGAATACTTGATTGTACCTGCATACCAGGTGTTCAAGTTCACAGCGCCTGTGGATAAGGTAGCAGCATCCCTCACCGAACCGGTGGCTTGCTGCGTAAGCAGCGTCGACAAGGCCAACATCACCTTTGGTGATGACGTGCTGGTAGTGGGTGCGGGAGTCATGGGTCTCATCCACGTTACCCTCGCTCGCCTGAAAGGCGCACGGGTGATTGTATCTGAGGTCAACCGTGACCGCCACGAGCTGGCCCGGGAGTTCGGCGCCGATGAGGTTATCGATCCTACTGAGGGCTTGGCCGAACAGATCATGGACCTTACCCATGGTAAGGGCCTGGATGCAGTGCTGGTTACCGGCGGACCCCAGTCCATCGTACCCGGTCTAATCGAAGTCTGCAGGCAGGGAGCTCCTGTAGTGCTGTATACTTCGTATCATGGTGCCATGAGAGACGAAGCCGAGATCGACCTCAACAAGATCCACTACAGCGAAGTCAACCTGGTAGGCACGGTCAGCCCGAAGAAATATGACTTCTACCGGGCAGTGAAGCTGGTAAGTGACGGGCGTTTCAAGCTGGATAAGCTGGTCGAAGCAGTATATCCCTTCGAGCAGATCCAGGAAGCTTTTGAACACGGAATCCGTCCCGGAGCTTACCGTGTGGTTCTGGACATCGGCCTGGGTATAAAGCGTCAGTTGTAG
>FLAKKPJH_00041	
GTGGTCATAGGAATCCTTGGCCACGGCGAATTTCCTGAAGGATTGCTCAGCGCTGCTGAATTGATATGCGGCAAGCAAGAAAAGCTGTTTACAGCAGGGTTGCACCCTGGGGACTCGCCTGAAGCTTACGCAGAACGTGTAAAGACCAACATCGAGAAGTATGGCCCTGACGCAGAAGTGCTGCTACTGGCTGACCTAAAGGGAGGCACGCCCGGCAATATAGCAGCCATGATGCTTTCTGATTCTGTCGCATGTCTGACAGGTGCCAACCTTCCCATGTTGCTGCACATCCTGTTGAGCAGGGAATCGGCCAGCCTGTCTGACCTGGTAAGCGAGGCCCTGAAGGCAGGACTGGAAGGGCTTACAGACCTAGGTGCTGAACTCAGAGAACTCAAATAA
>FLAKKPJH_00042	
ATGCTGCAGATAGACCTTTTCCGTATCGATGACAGACTCATCCACGGACAGGTAATGACCAACTGGCTCAAGCGCTCAGGCGCCAAGCGGATCATAATCGTAGATGACTTGGTAGCAAAAGACCAGTTCTCCCTGCAGATTTTTAAGTTTGCAGCTCCTCCTGGAATATCTGTGGAAGCATTCACTATTGAAGATGCTGCAGCACTGTTCACTGATCCTGGTCAGCCTGACGAGAAGGTAGTCGTCTTGGCCAAGACTCCTGTGGCTCCCTTGGAGCTGCTCAAGGCCGGAGTCAAGTTTAGCCTGCTCAACGTAGGCGGTATGGGGGCTGCCCCAGGCAGGAAGCAGTATTACAGGAACATTTCCATGAGCGACGAGGAATTGGAAATGCTCAGGGAGATTAAGCGCATGGGAGTTCCTGTAGAGTTCAGGATTTTGCCTGACGACAATCCAAAAATGCTGGATGAGTAA
>FLAKKPJH_00043	
ATGTCCATTAAATCAAGGGCGGTTGTAATGGTCGAACCGCGGAAAATTGAGATTAGGGAGGTAGAAATCCCCGAGCCGAAGACGGGAGAAGTGCTCGTTAGGCAGCGTGCGTGTTCGCTGTGCACCATGGAACAGAGGATGTACGCGGGCATTACCGACTGGGGATACGGCGGAGTTTGGGGCCACGAGGTCGCAGGCGTGGTAGAAGCCATCGGGCCTGGTACTAAGACCGAACTCAAGGTAGGGGATCATGTCGCCCGGGCAGGCACAGGGAGCTGCGGTGCGTGCCACTACTGCTCCGTCGGGCTCACACGGCTATGCGTAGTAGCCGGCGGAGGCAGGTCGAAAGCCATCGACCCCGAAACGGGCAAGGAGATAATAGGGAGTTTCGGGTTATCCGAATATGCGGTGTCTGACGTTGAGAGCCTAGTCAAGATGTCTCCCGACCTCGCGTTTGAAGAAGCTTCTTTTGTTGAGCCTGTGGCCTGTGTCGTCCAGAGTACCAACAAACTGGACATCAAACTTGGGCAGACTGTCGTAGTTATCGGCGCAGGTACCATGGGGTTGCTCAACATGATGCTGGCTCGGCTGAGAGGGGCCTTTGTGGTGGTAAGCGACCTTGACCCTGCCAGGAGGAAGAAGGCCCTGGAACTTGCAGCCCACGCTGAGCTGGATCCTGAAAAGGGTGACATTGTCGAACAGCTCAAGGCCCTCAACGACGGCCGGGGAGCGGACGCAGTGATCACCGCTGTGGGTAACAAAGCGGTCAACGACGATGCCCTGCGCTTGGTAGGCCCTGAGGGCACGATCATGTTGTTCGCGTCAGCGCACCCAGCAGCGCCTCTGGAGCTGGATCCCAACATGGTCCACCGTACAGGCATCAACGTGACCGGTGTGGTGAGCAAGAACCGGTTGGACATGTACCAGGCAGGGGTGCTTTTGTCCAAGAGGCTTATCGACGTAAAGCCCCTTATCGAGACTACCTTCCCGCTGGAAAAGGTGGAAGACGCGCTTGCGCTTGCATCGTTCAACAACACCTACCGTGTAGTTGTGACCATGTAG
>FLAKKPJH_00044	
ATGCTGGTGAAAATGGGCGTGTTGCTGGAAGATGCAAGGGAAAAGGGATACGCTGTGGCAGCGCCGGGCGTACATGACATGCAATCTACCGAAGCAGCCTTTCAGGCAGCCAAGGAACTAAGGGCGCCCATAGTCCTTGATGTTTCTGAACACAACGATATGGAAGCGTTGGCCGATATGGCCAGGTTCTACGCCCGGCGCTATCCTGAAGTGCCTGCGGCCCTCAATCTGGACCATGGACGCAGTTTCGAGGCGACCGTAAAGGCGGTAAGGCTCGGTTTTACATCGGTGATGATCGATTGTTCAACCCTGTCCTTTGAGGAAAACGTCCGGATTACTTCAGAAGTGGTGAAGATGGCCCACGCTGTGGACGTATCGGTGGAAGCGGAGCTGGGACACGTGGGTATGGGCAGCCGCTATGAAGTAGACAGGGATGCTGCGCTTACCGTACCCGAGGAAGCGGTAGAGTTTGTCAAACAGACATCAGTGGATTGCCTGGCTGTAGCTGTGGGGACCGCCCACGGTATGTATTCGGGCACTCCTAAGTTGGATTTTGACCGCCTGGCCAAGCTCCGGGAAATGGTCCCGGTACCTCTGGTGCTGCACGGTGGCTCATCCACAGGCGATGACAACCTCCACAGGGCAGCCAAGACTGGGATTTGCAAGGTAAACCTATGGAGTGACCTGATGATTGCAGGCACAAACGGGATGAAGGAGTTCCTGGAGACAGGCGAGGTCAAAGGGCTTGGCTTTAAGCCTATGCGGATGGTGTATGACGCAGGGGCAAAAGCTTACAAGGAAGCCATCAAGCACTATATCAAGGTGTTCGATTCGGCGGGCCGGGTGTGA
>FLAKKPJH_00045	
ATGCGCAACTTTGAATTCCATTGTGACACCAAGATTATTTTCGGCAAGGACACAGAAGCGCTCGTAGTAGATGAAATCAAGCAATACGGCAATAAGGTGCTGCTGGTATACTACGACGTCATTAAGCAAATCGGCTTATACGACAAGGTCGTAGGTTACTTGAAAGAAGCAGGCATTGAATTTGTGGAACTCAGCGGAGTGGTCCCCAACCCGCGGCTCTCCCTGGTTAAAGAGGGTATAGAATTGTGCCGCAGGGAAAATGTGGACTTGATTCTGGCAGTGGGCGGCGGCAGCGTAATTGACACTGCCAAAGCCATCGGCATGGGAGTGCCTTACGAGGGGGACGTATGGGACTTCTTCCTGAGAAAAGCGGAGGTCAAGGAAACCCTTCCTGTAGGCGTAATCCTTACGGTAGCAGCTGCAGGCAGCGAAACCAGCAACTGCTCGGTAATCACCAACGAGGAGACCAATCTCAAGCGGGCATTCATAAGCCCCTTGATAAGGCCCAAGTTCTCCATTCTTAACCCTGAGTTGCTGTATACCGTGCCTGCGTACCACACGGCAGCAGGCGGCGTGGACGCCATGTCCCACATCATGGAGAAGTATTTCACCAGCGATGTTGACGTAGATCTCACCGATCGCCTAAGCGAGGCAACCCTCAGGACGATAATCAAGTATCTGCCCAAGGTACTTGAGAAGCCTGATGATTACAACGCCAGGGCCCAGATCCTGTGGGCGAGCACCATGGCCCAGAACGGGATCTTGGGAGTAGGCAGGGGCAGTGATGGATGCTGCCACGCAATTGCAGGTGAGGTCACCGGCCTGTACGATACAATCCATGGCGCCACCTTGGCCATAGTCACTCCTGCGTGGATGAAATACGTGTTTGATGCCAACATCCCGCGGTTTGCACAATTTGCAGTGAGGGTATGGGACGTGGAGCCTGATTTCAACGACCTGCGTGCAACCGCGCTTGAGGGTATCAGGAGGACCGAAGAGTTCTTCAAGAGTGTGGGTATGCCTGTAAGGCTTAGCGAGGTAGGCATTCCCGAGGAAGCATTGGAGGTTATAGCGGAGCGGAGCGGAGCCAGGACGCCTATCGGGGCCATAAAGACCCTGGAAGTACCTGATGTGCTGGAAATCCTGAAACTGGCTTACAAGTAA
>FLAKKPJH_00046	
ATGACCGAACTACAGACGCACTCAGAGACAACGCACAAGACCAAGCGACTTACGAAGATTGACCTCTTCAAAGTCTGGGCGATTTGGATCTCCTGCTTGGGCGGGATGATGAACTACGAGCGGATGTCGGCTGTAGGTGTTTGCCATGCCATGATCCCGGTGATACGGAGGCTGTATGTCTTGAAGGAGGATATCGTTGCGGCGCTCAAGCGGCATCTGGTATTCTTCGACACGGATTATACAGCCGGAACCATAGCCGCCGGGATCATGGCGTCTATGGAAGAGCAGAGGGCGAACGGGGCGCCTCTTACCGACGATACAATCAACAAAGTAAAGACCTCTCTTATGGGGCCTCTCAACGGTCTTGGCAGCTCCATTTTTCAGGGGATGCTGATCCCCATCCTGCTGGCTTTGGGGATATCTATGGGACTGGAAGGCAATGTCGCAGGCCCCTTAGTGTACACAATACTTGTCAACGGCATATCCCTTCCTCTGAGCTACTGGTGGTTTATGGTTGCATATGAGCAGGGCGGGCGGATTATTGAGCAACTTACCGAAAGCGGCTTGCTTCAGACCGCAACTTCGATAGTGAACTTCATCGGGCTGATGGCTGCCGGGTCTTTGACCGCTAGGTATGTGAATTTCAGGCTGGTGTCTCAGGTGCTTATCGGCGGGGTTACGATTGATATTCAGACGGCGGTTTTCGACAAACTTGTTCCAAACCTGCTTCCGCTTGCTGCAGTTTTGGTTGTCTGGAACCTCTTAAGAAAAGGAGCGTCACCCAACCGCATCATACTCATACTGTTTGTAGCCGGCTTCGGATTGGGCTACTTCAACATCCTTGGCTGA
>FLAKKPJH_00047	
GTGCTATTGGCCGTACGTAAAGAGGATCATGATATAGACTTACTGTTGCATGTGTGCGAGATGTATTACGAGCAGGGCCTGACCCAACAAGAAATCGCTGATATCATCGGCGTGTCAAGGGTATCCATTTCAAGGATGCTGTCAACTGCAAAGGAGAAGGGTATAGTCCGGATTTCCATAGTTGACCCCCGGATTGTGCTAGAGAAACTAGAGCGCAGGCTCGAGCAGTTGTATGGCCTGAAAAAGGCAGTTGTAGTGTCAGGATCTCAGGACGATCATGTGGTCAAGCAGAGGATCGGCAGGGCAGGGGCGCGGCTACTTGAGTCGTACGCCAAAGACGGCGACACCATCGGGATCGGTCGAGGTACTACTGTTTACCAGACGGTGAACTATCTCTCAGGCAAGGTCCCTTTGCCTTCTTCTTACATAGTGCCCCTAGCAGGTAGCGCAGGCTTGTTTGATTCCTACTTCCAGGTCAATGAGATGGCCCGCCAGGCTGCCGAGGCGTTTGGTGCAAAATGCGTGTATCTCAACGTGCCGTATTACGTGAGTTGCATAGAAGTCAAGCAAGCATTGCTGAACGAAAGGCTCGTTGCCGACTGTGTTAACCGCTGGGACTCCCTGGATATCGCGCTTGTAGGGATCGGGGGCACCGTCTTGAGCAGAGACCCCGCATTCTTGGCAAGGGTCAGGGCTGCTGAGGAACGTACAGGTAAGCAAGTTGCGGCAGACCTGTGTGGCAGGTTCATCGACAGCCAGGGTGAAAGCATGGAAGGTGGTAAGGATCTTCTGATTGCAGTTAGCTTGGATCAGCTGCGTGAGACAAAGACAGTCATCGGCGTAGCGGGAGGCAAAACGAAAGCTGCGGCGATCCTGGCCGCTCTAAGAGGCAAGTACCTGGATATGCTGGTGACAGATGAGGTTGCCGCAGAAATGCTATGTTCTGCCCGCGAGGGCTAG
>FLAKKPJH_00049	
GTGTCCAAGGAGGAGTTCTCTGATTCTGTGGTCCGCATCGAGCGTCTCTTGAGACACGTGGCGTTTATCATCAAAAAACGTGGACGGGATATCCTCAGCGACTTTGACATAACCACGCCCCAGTTTCTTGCTTTGGTGGTGTTAAAGGACAGGCCCGGGATTACCATGGGCGAACTGTGCGAAAGGCTCTATTTGGCATGTTCAACAGCGACTGACTTGATAGACCGGATGGAGAAAAATGGTTACTTGGAGCGCAACCGGGATCCTGATGATAGAAGGGTAATAAGGTTGTCTATAACTGAAAAAGGCCAGAACATTATCGATCAGGTTATCAATGCCCGCAGGCGCTATGTAGACTCCATCTTGAAGCAACTTACACAAGAGGAAATTGACCAGTTGGCTCAAGCTTTGGAAAAACTTGATGCCCTGATGGTTGCCGGCAAAGTCTAG
>FLAKKPJH_00050	
GTGCTACTTGAGTACCTGCTTATTTTCTTTGCACGGGTATGTGACGTTACCCTTTCAACAGTGAGGATGATATTAGTAGTAAGAGGAAAACGGTATCCTGCCGCGGCTATCGGCTTGGTGGAAGCCAGTATCTATATCACGGCTCTCGGCAGAGTGATGCGCAACATAGACGATCCTTTGAAAGTGCTGGCATACGGGTTGGGTTTTGCTTCAGGGACACTGCTTGGAAGCTGGGTGGAGGAGCGGCTGGCATTAGGCCATGTAACTTTGGAAGTAATTCCGCCTGAAGAAAATGCCGAAGAGCTGCTCAGGGCGGTAAGGACAGCCGGATATGGCGTCACAGTGCTTACAGGTCATGGGTTGAAAGGGCCCAAGCAGGTACTCTTGGTGTCGACGGATCGCAAGAGTTTACCTAGGCTTGCTGCAATAATAGAAGAATTTGCCCCAGACTCTTTCATGACCGTGTTAGAGACCAGAGCGGTCCGTGGCGGGGTGACACCTTTCCTGAAGTGA
>FLAKKPJH_00051	
ATGAGAATCGACGGCCGGAAACCAGACGAACTAAGGCCGGTTATCATTACCCCGGGATATCTCAAGTATCCTCAGGGGTCTTGTCTTATTGAAGCGGGCGATACGAAAGTTATCTGTACCGCCATGGTCGAGGATAAGGTCCCGCCGTTTCTGAAAGGTACGTCTTCAGGCTGGGTTACAGCGGAATATTCGATGCTGCCCGGTGCCACACAGGACAGGACTTCCCGGGAAGTGTCCCGTGGCAGGCCGGGAGGCAGGACCATGGAGATCCAGCGGCTAATCGGCAGGTGCTTGCGGGCAGCGGTTGACCTTGAGGCGCTGGGCGAAAGGACCGTTTGGATCGACTGTGATGTCATACAGGCAGACGGTGGGACCAGGACAGCAGCGGTAACAGGCGGCTTCGTTGCGCTGGCGCTTGCCTTGGCCAAACTCAACGAGACTGAACAGTGGGCCAAATTCCCCGTACGTGACTATGTTGCCGCAGTGAGCGTCGGTGTATATCAAGGAGTCCCGATGGTGGACCTTTGCTATGCCGAAGACTCAGCCGCTGAGGTGGATATGAACATTGTGTTGACCGGCAGCGGGGAGTTTATCGAGATTCAGGGGACCGCAGAGCAGGCGCCGTTTTCTGCTACGGTCTTGGAACAACTGTTGGCCCTTGCCAAACAGGGCATCGAGAACTTAGTAAAGATCCAGAAGGAAGCGTTAGGGCCTGCTGCCGGCTTGATCGGTCTTGTGAACCAGCCCGCAAGTGGGGAATAG
>FLAKKPJH_00052	
ATGGCTGACAAGAGGACAATCGTTGTGGTAACGCGCAATCGGGGTAAGGTCAGAGAGTTCAAGCGTATTTTTTCCGAGTATGTCCCAGAGGTGCAGTGGCGGTTTTTGAGTGCCATCGACCTGGAACTTCCCGAAATTGAGGAAACAGGCAGCACTTTTGCTGAAAATGCCAGGGTCAAGGCGCTTGAGGGTGCAAAGTATTTGGCTGGCACCGAATATTCAGGATACATATGCCTTGGTGAAGACTCCGGGCTTGAAGTAGACAAACTTGATGGAGGCCCTGGGGTGAATTCGCACCGTTTTTCTCAGAGCGGAACCGATGAGGACAACAACAAGTTGCTGCTTGAACTGCTGGACGGGGTTCCTTGGGACGAGCGTACGTGCAGATACAAGTGTGCTATTGCCTTGGCTGACTCAAGCGGCGTGATTGCCGAATCTACCGGGAGCGTAGAAGGGATCGTCCATACGGAACTTAGGGGAACCAACGGATTCGGATATGATCCTTTGTTTTATGCGGTGGAACTGGGGAAGACCTTTGGAGAAGCATCTGATTCAGAGAAAGATGCCATCAGCCACAGAAGGCGGGCTATCCAGAGGCTTATCCCGGCGATACGGTGTGTCTTGTTGTGA
>FLAKKPJH_00053	
TTGCTAGTCGGTGTGATTTCCGATTCCCATGGGAATAGGAAACGCATACTTGAGGCCTTGCACTACTTGGACGGAGTGGACCATATCCTCCATGCAGGGGATTTCTACGAGGATGCCAAACTTGTGGATTCCGCGGTGGAGTGCAAGGTTACCGCGGTTGCAGGCAACTGCGATTATATGGTGCGTGGACCCTTTGAAGAGCTGTTTGTACTGAACGGCTACAGGATATATCTGACCCACGGGCATCTTTATAGCGTCAAGCGGGACCTTAAGGCGCTGGTGGAAAGAGCTAAGGAGTTGGATGTACAAGTAGCGGTGTTCGGGCATACCCATACTCCGCAGGTGTCTTGCGAAGATGGCATCCTTTTCGTAAACCCAGGGAGCGTCCATAGCCCAAGGCAGGGTTATCAGCCTTCTATCGCGATAATAGACCTTTCGCAACGGCCTCCTAGGGCGGATCTCATATTCCTATAA
>FLAKKPJH_00055	
ATGCTTGATCCACGAACACCTCTTTGGCCGACAAGGATAGGATTCCGTCTGATCGCCGCCGTCTTGGCGATGGTGATGCTGGTGCAGGTAGTACCGGCTACAGCATTCGCCCGGCCGAAGATAACACCCTTGAACCCAAGTGAGATTACCACTTTGGCTCCGGACGATTTGCTTGAAGGTGAAGGCGACCCGCCGGAAGCGGCTTCGCCACAACAGGGAGACGACGGAACGCCGGGTTAA
>FLAKKPJH_00056	
ATGCTGCCCCCGGAGGGCGGACTTGATGCGCCCGGCGACGGTCCCGGCGGCGATAGCATTCCCTCCGGACCGGCCGCCCCCGAAGGTTCTCCGCCAGAAGACGGGGGTGACGGTGCGCCCAGGACAAAGGGGCCTTGA
>FLAKKPJH_00057	
TTGATTATCGCTGCAGCAGGAAACGAAGGGAAACACGTGGACGGTTTCTATCCCGCCTGTCTCCCGGGTGTCCTGGCGGTCGGCGCGTCCAACAACCAGAATGAGCAAACCTCTTTCAGCAACTTCAGGCAATGGTACGAAGACAACTTCATACTCGCCCCCGGAGAGAGCATTCGCTCGACTATCCCTCTCAGCGTGAGCGAGAGCGGGTACGGTAACTTGAGCGGCACATCCCAAGCGTGTGCGTTTGTGACCGGCACCGCAGCGCTGATCCGTTCAGTCTTTCCCGATATTACGCCGGGACAAGTAGTCCTGGCCCTAAAAGAAGTCGAGGTAGGGTCTGTACTGAGCGCGAAAGGGGCGATGCAGGCCGCATCCTCTTCTAACCTCGACCCCGATTACCGGGAGTTCTTAGAGTTTGTCAGCCCTGATCCCGGTTACGATGACTTCTTCAGAGTATCGGGCGAGGTTGATCTCATAGTCAAAGTCCTCGACCCATCCCTCGTCAAGGAGGTTGTGTTCTACGCGGACTTCGAGGAAATCGGCGTTGTCCAGCAAGCCGCTTTTTCGCAGGGCGGATACGTCACCCTGAAGTGGGACACCACGCAATGGGAGGACGACTACTACTGGATTGAGGCCTATGCCCACGATTTCAACGGTAAGCCTCTCGGCAACGATTCCATCTCGCTTGAGGTTGCAAACAACCAGGTCACAGGCCTCATCATGAACGTAGTGAACCTCGACGGCCACCCGGCTGCGGAAGCCCTTGTAACAGTGCATCACATCTACAGGACGCCTGGCGGCGAGGAAGGTACGGAAGGGGAGCTCGTTTGCCAAGAGGCATGGACGGGCAAGACCGACCCCTCAGGTAGGGTAATGCTCCCCGCAGGGGTGCTTCCCGGCGGCAACCAATACCTTGTGACGGCCAGAGGGACTAACCCGGCCTTTTTCTACTGGGATATAGTCTGGGCGCCCGATCTGGACGTGACGCTCACGGCGGAAGGTGCTTCTACCCTCAACGTTGCCGCATACCGCCGAGACGGATCCCCCCTTGCCGGAGCCGATGTTTCCATCGAGCTGCCCGCACTTCCGGGGATAACCCTGCCGGGCGAGGTCCTTGGGTTCAGCGAACGCGACCTGGACACGAACTTCACACCACTCGTCAAGCTAAATGCTTTAGGCCAGAGTTCCATCACCGTCTACCCCGGAAGCTACAACGTGAGAGTGAGCGACCACTCTAGTAGGTACTACCTCGCTTCCTACAACCTGCTTGTCGACGATGCGGTCGAAACGGTGACCTTCGGGTCTGACCCCAATGAGACAAGCGTGTTCTCTCTAGTATTTGACGCCGAGTACAAGAGCGCGGTCTGGAATCTCAAGCGCATAGACGACCCGCTCTTCCCCAATATCAGTATCAGTGTAGCCAGTGAAAGTGAAGAGCCGGTTACCATAGAGTCGGTTACCGTAACTTCCGGCACCTATGGCGGAACAGCAGTGGTTCTCGCTTCGGGAGAATACTGGGATGAATGGGAGTACGTGTTCCGGCTGGTTCCTGTGCCCGCAGGCGGTGGCGACGAGCATACGATCTTCGTCGGATCGTCTCTTACTGCCAAGGTCGAACCGGCAGAACCGGGGCAGGAGTACTACAGTGGTACCAACATTCGATTTGCCCTTATCTATCAGGACGAATTCGGTAATAGGTTGATCTCGGCAGGATACGGGCCTTACTATAGCAGACAACGCGTCCTACCCCGGCTTTTGGCCTATGATGACCACGAAGAGTATGGAGGTGTCGTCGACGACTGGCAGTTTGGAAGCATTCGGTTGCCCGAAGGCATCTACGGTGTGTTCACGCGCCTAGAGGACAGCCACCTCGGCGATATCGAGAGCGATGAGCCGCTGACTATCGAAGTCAAGCCAACTCCTTCAAACGCTTTCTCCACTACCTTCACAAAAGAGGATGGCGAGCCGCTGGACTACTGCACGGTCTACTTGGAAGTGTACACAGGCGATTCCTACTACTTCGACCCCAGAGTCTCCGAGACGACCGGACAAGACGGGAAGATTGTGTGGGACAGCTGCATCGAAGACGGCCTTATCTCTCCGGGCGACAGGATAGCCCTCGTTGTCCTGGATATCTGGGGAAACAACGCGCTATTCCTGACGAGAACACTGACCGTCCCGGCACCCGAGGCTCCAGAGAAGGCTGTGACGTTCCAGATCGGAACCCTTTACGAGGTGGAAGTCGAGGCCCTAAACAGAGACCGCGAAGCGCTCGCCGGTCCGCTGTTCTCGGTTTACCGGTATGAAGGTGACCAGGGCTCAGCCGGAGGCCCAGACAGCATTCCTGTGGGCTTCCCCCTTCACGGCGTAAGCCCATCACAGCTTCAATGGGGTCTGCTTACGCTGTCCCTCGAAGAAGGCGATTACCTCATCCAGGCCGCTCAGAGGAAAGCGTATTCGGAGTCCGACGGTCTTACCTACTACAGGTACTACCTGTCTGAGAGAATCAGTGTTCCGAACGATTTACCGCCTGAGGATGAGGATGGCAATAGGGAACCGGTAACCCTGGACGCCGAGGACGCAGTGGCCTTCACAGTCATCATCCCCGAGTCTTGTAGCGACGGCGATACCGCTTTCGCCCTGTACCCGCCGGGCGTCAGCCAGGTTCCTGTCTTCGGCGAAGTGTGGTCTGATGACGTGCTATACGTAAGCCCCGGAGAGTATCATCTAGAGGGCGTGCTGAGCCGGGATACTTACACCTCGGATGGCCTGTGGAGCTATTGGCTCACCAAGGACGAATACGTTCTCTTGGACAACGGTGTTCTCGAGGACGGGGTGTACACATGGACACTCGGTAACGCATTCGACGACGAGTACACTACATTCGCCCTCGTGCCGCCCGAAGACCCGGAGAAGACAGGCTACGAACCCGAAGACACGGTCAAGGCGACCGTCCGGATCGAAGACGGACAGAGAAACCGCCTTGTGGGCATGGCGCTCAATTTCACTCACCTGGGATCTGGTGTGGGCTCGAGCTCTCTCACCGCCGTCCGAGTGCCCGGAGGAGGCCAGCTCCTGGTTTCCGCCTCGGATTCGCCGGAAGACGGCGTCGGAGCATTGACCCACGAGGAAATAGCTCCCTTCATAATTGTACTCGGACCTGAAGGCCAAGAAGTATACCGGTACAAAGATGCGGGAGCCAACTATGGGTTCCTCGAGAAATGGGATAGCTCGTTCCATTTCTACACCGAAGCAAACCGGTTAACCAAGGACAGCACCTTCTTCAGCGCTGAGTACGTCGTTCCCAAGTATGCGGTCGGCGGCGAATACCAGATGGTCATGGAGCTGGAGTCAGGACCTGAAGGGTCTTTCTCGCGTACGTTACCCTTCACGGTGTTGGCTGTCCACGCCCCCCCGACGCTAGACGCACTCCCGCTCTACACGAACGCCGGCAGCGTCACCGTAACGGGCGTGACTAAGCCCGGTGCCGCTGTCACGCTCTACTCATCTCTCGACGGCGGGGAAAGCACTGTGGCGGGCACAGCGACGGTGGATGAAGAAGGACGCTTCAGCGTGACGGTCGACCTTCCGGATGAGGGGCACTATGAGTTCACGGCGACTTCTACCGTTGGAGATGAAACTTCCGGTCACTCGGCCCCCGTGTCGGTGACCGTTGACAGGCAGCCGCCCGGGCAGGTGGTGGACCTCCGGGCAGAGGTCCTGGACGCGTCACACGTCAGGCTCACCTGGAGCCCTCCCCTTCAGGCTGACCCGTCAGGCATCGCTTTCTACCGGGTGAGACGTTTGACAGGCGATCCACCCGAGGAAGTGTTGTTCGACAACATCACGCCTGGAGCGCCGGGAGAAGAAATCGCATGGCTCGACAGCGGTCTTACGGCTCTGACCGAGTACACATACGAAGTCTGGGCAGTAGACGGGGCCGGCAACGACGGCATACCCGTAGAACTGAAAGTAATGATGAAGCAGCATTATCCGATTTTGACATCATAA
>FLAKKPJH_00058	
ATGCGGTGCCTGGTACCATACCCCGCCTCTGGTCAGGGTGTTCGGAGATACGGCCGTTCACGGGGGTCTCAACATCGAGAGACGCTCATTGACACCGTATCAGGTGCGCATGAAGCGCAAGACTACGAAATGGACCTCGACGATCTTTGCCAGGCCTTACCTCCGATCGCCCTGCTCACCACGTCGAGTATTTCGAGGCGCTCATCCAGATGGAAAAGGATCGCGCCAGAACGCGTAAGGTAG
>FLAKKPJH_00059	
ATGGAAAAGGATCGCGCCAGAACGCGTAAGGTAGCCGAGTCCGTGGTTAGTATCGGAAGTATAGCTTTAGGGGTCGTCTTCCCCGGTATTGGGTTCGCAGTTGGGTCCTGGCTGGTCTCAAAGGCTTTCTCGATGTACAACGACATAGAGCAGGATAGGAATTTCCAGGAGATCAAGAACGCAATACAGGCTGACGAACTGTGCAGGCCCGAGACACCTGAGTTCAAGAAGGACCTAATCGCAGACCCAACGTGGATCATCGATCCTTCCGGTTACGTGTATGAGGTTACTCCCGACAACCGACTGGAAGGTGTCACGGCTACGGCTTACCAGTACGTGCAGGGATTCGGCGGAGGATCTTGGCTGCCCTGGGATGCCGCCTGGTTCGAACAGGACAACCCGGTCCTCACCGATAGAGAGGGACGCTACGGTTGGGACGTCCCCGAGGGCGAGTGGAAGGTCTACTTCGAAAAGGAAGGCTACTTGCCGGCCGAGAGCTGGGAGATGACTGTTCCGCCGCCCCACACCGACGTGAACATCGCCATGGTCACGACCGAAGCGCCGGAGGTGTCAAGCGTCACGGCTGACCCGGCCCTCGGCGTGGACATCGTCTTCAGCAAGTACATGAAAACGAGCACGGTGACTCCGGGTACCGTGACGGTCACCGAACTCGAGGCAGACGGATCGGTGAGGGTAGACGATGCGGGCGCTCCGGCAATGGTAAGGGGCGTCGTCGAACCGCTCGACGCGGTGGCCGATCCAAATGAGCCGACGGTCCAGTTGGCTCGCCACTTCCGGTTCGCCCCCGACTTCCCGCTGGTTTCCGGGGAGAAATACCTGATACGGATCAACAAAGTGGTTGAGAGCTACACCGGCCTGTCTCTCGCAGATGACTGGCAGGGGATCCGTACCGCTTCTCTCGTGGTGCCGGTTACCGGCGTCAGTCTCAGCAGGAAGTCCGTAACACCGGAAGTTGGAGAGTCGACTACCCTCGGGGTCACCGTCATCCCTGACAACGCCACTAACCAGGGGGTTTTCTGGAGTTCCAGCAACACCGCGGTTGCAACTGTGACCCAGAATGGGACCGTAAGAGGCATCTCGGCGGGTACGGCCATAATCACAGTTACGACAGACGATGGAGGCTATCAAGACACCTGTATCGTGACGGTCAGAGAACGGCCTTCGGGGTACGACCCCGGTGACGACGAAGCGCCCGCGGGTCCCAAGCCACCTGCGGAGGTGTTGGCAGAAGAGACGTACGTGGTAGGACCCGGAGAGACGACGCTCAGCGTTATGGACGGGATACTGGTCTTTGAGATACCGGCAGGTGCTTTCCCGGCCGGAACAAAACTGGTCATAAGGCGGCTCAAGGACGACGCCTCCCCAACCGGCCCGACTTTGACGGTTGTCGCAAGCCCGACCTATGAGATCCTGGTCCAGGGTTCAGGGCCCTCGAAGCCGGTAACCATCCGCTTCATGTACTGCAGCCTGTGTCTCAAGGGCATGGATCCCAGGAAACTGGGTGTCTACAGAGAGGACCCGTCGAACCCCGGAGTGTTCACTTACTTGGGCGGAGTGGTTGACCCGGTCAACCACACGGTGACCGTGGGGCTCGAAGGGTTCGGCAAGTACGTGGTCCTGGGCCGCAACGTGACGTTCGAAGACACGACGGACCATTGGGCCAGGAACGAGATCGAGGTCTTGGCCGGCCGCTACATCGTAAGCGGTGTGAGCAGCGAGGAGTTCCAGCCCGACCGCCTCATCACGAGGGCAGAGCTTGCCAAACTACTGGTAGGTATGTTGGCTCTTGACCCGAACACGGTCATGCCCGGATCGGGGCCCTCCACCCCGTCGTTTACCGACGTCTCACCTCAGGCCTGGTACTACTCGGTGGTAGAGATAGCTTCGGCGCTAGGTCTCATCAAGGGAGATGCAGGGTTCTTTAGGCCGGACGACCCGGTCACCAGGCAGGAGATGGCCATCATGCTCGCCAGGGCCCTGGGCGCCGGATACACGATGCCAGCCGGCGCCAAGCAGTCGCTCCCCTTCAGCGACGCTTCCGACATAGCGAGTGGGCTTTGGACGGAGTTGCTGCTGCGTGGTACTGGGGTCTCATGCAGGGAATGGGCGACAATGAGTTCCAGCCCTTGGGCAACGCCACCAGGGCCCAGGCCGCAGTAG
>FLAKKPJH_00060	
ATGGGCGACAATGAGTTCCAGCCCTTGGGCAACGCCACCAGGGCCCAGGCCGCAGTAGTGGTCCTCAGGATGCTGGAACTGAAAGGACTGGTGTCCAGCGTGGTTACGTTGAGGGGCAACTTGTCCGTAAGCGAGATCGGTGGACGCCACTTTGAGCTGGCCGGCGAAGACAAGAGGGTCTACGTCATCCTGCCGCAGACCGAACCGGCCAAGAACTGCCTTGAGGAGGCTGCCCAGGCGGCCTCCTCCGGCGGCGTTCAGGTAACCGTGACAGGGATCCTGAGCGACGAGCCAAACGTGTATATGCGAGGTCAGATACTTAAGGCGATAGAAGTTCGTGTAGACAGCTGA
>FLAKKPJH_00061	
ATGTCGCAGAAGATCAGCTTTACCCGGAATTACAGCGACCTGAGCACACAGAGGGGCTTCCAGTTCGAGTTCAACTGTGACCGGTGCGGAACAGGTTACCGGACTCATTTCAAGCCCTTCACTCTGGGCACCGTGGCGGGCGCTCTTGACGCGGCCGGAGGGCTCCTCGGCGGCGTCCTTGCAAGGACGGCAGGGGTAGCCGAACGCGCGCGTTTCGCCGCATGGGAAAAGGCCCATGACGCAGCTTTCGTGGAGGCCGCAGAGCAACTCAGGCCCGACTTCATCCAGTGCCCCAGGTGCCAGTCATGGGTATGCCGGGAGAAGTGCTGGAACAAGACAAAAGGGCTCTGCAAGAACTGCGCGCCCGATATCGGCGTCGAGATGGCTGCGGCGCAGGCGAGCAGAAGTGTGGAAGAGATCTGGGCTCACTCGAAGATGACCGAAGCAGACCGTGAGCATCTAAAGGAAAAGAGTTGGAGGGAAGGCATACAGGCCGCCTGTCCTGACTGCGGGGCTCCTCTTGAGGGCAAACCCAAGTTCTGCCCCCAGTGCGGCAGGAAGCTGGCTCAGGAAGCTTTCTGCACGGCTTGCGGAGCCAAGGTGCCGCCCGGCGCCAAGTTCTGCGGCGAGTGCGGAAACAAGCTCACGGACTAG
>FLAKKPJH_00062	
ATGGCTGTGATTGAGGTTGAAAGACTCACTCGGAAATACGGTACACTTGTTGCTCTGAATAACATAACGATGAGTATTTCCGAAGGTGAAGTCTTCGGGTTGCTAGGTCCAAACGGAGCGGGCAAGACTACCATGGTCAACATACTTGCCACTCAATTGACCCCAACCTCCGGAACAGCATCTGTATGCGGGTTTGACTGTGTTGCGCATGCAAGAATGGTCCGCTCGCTTGTTGGTGTAGCCCCTGCTAACACGCGGAGTCTTTACTGGAGGCTAACCGGAGAAGAGAACCTGCTTCACTATGCCGATCTCTACGGCCTCTCGGCTAGCACAGCTAAAGCACGAGTGCGTGAGTGCCTTGAACTATTGGGCCTATCCGAAGTTGGCAAACGTCTGGTGTCAACATACAGCCACGGCATGAGAGCCAGACTATTGCTGGCCCGCGCACTAATACATCGCCCACGTGTTCTCCTACTTGATGAGCCCTGGTCGGCTCTAGATCCAGAGGGAAGGCAAGAACTCATTAACACTCTTACTGAGATCGCGTCAGATGACCGAACTGTGTTTGTTTGCTCTCATGACCTGGCGTTAGTTGAGAGGGTTTGTACCCGCGTGGCCATCATCAATGCTGGTGAGATAATCTGCGAGGGTAAACCATCTGAACTGATCTCCAGGCTTCCCTTCCAGTATGTCGCTGAACTAAGGCAAGTTCCACGTCCCACCGTAGAGAAGATAGCAGCCAGCATCCCTTGGAAGTGGGAAATGATTGGTAATGAAGTCAAGATCGAGGTTTCGGATCCTAAGGTCGTTTTCGCTTGGGCAGAGGATTCGGGACTGCTGAGCCAAGGCTCCTTATCTATTAGACGTTCCTCTCTAGAGGACGTATACTTCTTCGAAATGCAGAAAAGAGCTAGGGAGGGGATCTAG
>FLAKKPJH_00063	
TTGAGTATCCCACAGTCTCAGTCAGCCATGCCTGACACACAATATGGTATAGGTGCAATGACCAAATCTCTGTTGAGTGTGATTCGATATTCCCTTCGTGTCTACTATCGATATCCAGCCAATATACTGATGACCATAGCCATTCCATTAGTGTTCGTAATAGTTGGTTCGGTGTTCTCCAAACTAACCAGTGAAGAGCAGTTTGCTGAGTTCGCAGGAGGAGGTACCAGTCTTCTGGTCTACCTTCTTGTTGGGTTAGCTGTATGGCTGCTGTCAAATGCGAGCAATGGTGTGGCTGGCGCCGTAGAGACAGAAATATCTTGGGGGACTCTATCCGCGAGGCTCCGTACGCCTACTCCTGCCATCGTAGTGATTTCAGGAATGGCTTTAGCATCGATACTTCATGGATTGGTGATAAGTGTTGTTGTTGTCACTTTGTTGTTTCTGGTTACAAGGCTCACCTTCAGTTTTCAAGCCGTCATTTGCGTTTGTCTGGGTTTGGCTGCCTTCTATGGGGTAGGTCTGATCCTTGCATCACTTGCCCTGCGTTTCAGGCGCATAGGCGGTTTAATAACGAGTCTTGGGTTTGTGGAGCAATTTTTCTGCGGAGCTTTCATTCCCGTTAGAGCACTGCCTATATTCATCCGTCCCTTTTCTTATATTCTTCCCTCAACATGGGTTTTGGACAGCATTAGGGCGACCCTTCTTGGCTTGGACACTATATTGGACCCTAGAGTGGAGATGTATCTTATTGTTGCCATGGCAGCTGCTGCGAATATTACGGGGTTTCTCCTACTTCGCGCAACAGAACGTAAGATTAGCATCCTGGGTCTATCTGAAGACTACTAG
>FLAKKPJH_00064	
ATGCTCCCGTTCAAACATGTTATGATCGTAAAACATGCTGAAAGGGCGTGGATATGTTTACTTATCTTAGTAGCTATATTTGGACCGAAGAAACTCTATTGGGCTGTAGGAGGCATGACTCTATTGAATCGTCTGGATCATCAAACCGCTTATTTGTAA
>FLAKKPJH_00065	
ATGAAAATCAGACTTCAGGACGTTGTCAGGACGGGTATTCTAGCAGCCTTAGCAGTAGCTCTGCAGGCGATGACCCTCCCCCAACCTGTTACCGGGCCCGGCATCAACGCGGTCCTATTCGTAGCAAGTTTGTATGTGGGACCCCTGGCCGGCGCATGTGTGGGGATCATCACTCCCTGGGTAGCTCTCTTGATGGGCATAAACAAGCTGGCAGCCGCGGTCCCTGTCATCATGTTAGGTAATGTAACCCTGGCCCTTGTCGCTGGATACACAGCCAAGTTCAACAAGTATGTTGCCATGGCCTTGGCGGCGGTGTTGAAGTTCGCAGTCATGACGCTGGGCATCAAGTACCTAATGTCCACTGGGACCAACATACCCGCCGCGGCATACACCTCTCTTACGATAACTCAGCTGTTCACGGCGATGGGAGGGGCAGTGGTCGCGACAATCGTATTGGCGGCACTATCCAGGGCGACCAAGCAGTAG
>FLAKKPJH_00066	
ATGAAATTGTTTACAGTTAACGAGGTCTCCAAAATACTGCGGGTCACGCCCAAATCCGTCAGGGATTTCATCAATTCAGGACAGCTGAAAGCATCCAAAATCGGGGCATGGAAAATACGTGAAGACGACCTGTTGGAATTCATCAGGTCACGCTCTAACACGGCCTCCGGATCTCTCCAATCAGCCGTGCCTGAACAGGAAGAACAGGCAGAACTTGGGGAACTGAAGGCACACGTGACCATAGACTACTACACAGATGATCCCATGCCCCTTGTCACCAAGATGACTGGGTTCATCAAAGAGAACAAATTCCAGGATATTACATGGCAATATACCTACGATGAAAAATCAAAACATGCAAGATTTGAAGCATCCGGCGAGCCGAGGTTTCTTAAGTCCATTCTAGAGTTGGTTGAAGAACAAAAACTCGCCACCTGA
>FLAKKPJH_00067	
ATGGAATTCACTTATAGGTACGATGCACGGAAGGTTAAGCAAGAACATGGCAGACCCCAGTTCCCAGAACACTTGGTTGAAATGCTGAAAAGGGCCCTGGAGAGAACGGGGCGGTTCGTCATGACAGCCGATGGGAATAGCATGTTACCAGCTATCAGGGCAGGAGAACAGGTAATCGTCGAGGAGTTGAAACGTCGTCCGGAAATAGGCGATATTGTGCTCGTTTGCCATCCATCCGGCCTTCGTGCCCATAGAGTGCGGTATATCCAAGGGGACAGGTTAATCACTATGGGAGACAACAATAAGCTCATAGATGAAGCATGTACAATCCAAGATGTCTTGGGAATCATCAGATACAAACTAAACAACGGACAGCCCGAAGCAGTTCCGAAACCGCGCGTGCCTCAACTTGTATCCTACGTAAGGCTTAGCAGACCTGTAAAGGTAACAATCATCGGCCCAGCAAAAACAGAAAGGGCACAGTTCGAAGCAATTGGCGAACAGGTAGGTTTTGATATTCAGTTTTGCTCCAACCATGCAGACTTCTATGCGCTTTTAGGTAACGATGAATACCGGATCGGGCTTTCGCAACAAGCACCTGTAAGTGAGAAAGATTTACTGAGGATAATAGAAACCCGTGCAGCCAAGGGCATACTACATTTCATAATTGGGGGCAAGTACGGATATCCCGGAAACAGTTTGGGGCTCCTTCCCCACGACACAGTACACGCCCTTGTCAGGATAGGGCCGCCGGACCTATCGGAACAACCCGCCCTATGGACTCTGGGATATCTCACAGGTCTTGTTCAAGGATGCTTGGCAACAAAGCAGGAAAATGTGGTGGCTTTCCCGTTTTTGGGCAGCTCCCACTCGCAAGAATGA
>FLAKKPJH_00068	
ATGATAATGCATGATATAGATACCATGCCATGTCAAGATCCTTCAGTTATCAGCGAGACGGTCGGCGGCGAGTTGTACCTGTTCAACCCCAAGAACGGTGCCCTGAAGAAAACCAACGACGTTGGAACACTCATATGGTCACTCTGCGATGGGAAATGCTCGATTGACGATGCAGTAAAAGCCATTACCTCATCGTGGAACATCGACCCAGGTACAGCCAGAAACGATCTGCTGTCTTTCATCAATCAACTGAAATCCGAAGGGTTCGTCACTGAGGATCGAACAACTGAAGACAACGGCTAA
>FLAKKPJH_00069	
ATGGCGGTGTTCAGCGTGCCCAAGGAAATCCTTCATATCCGAACCGATGGCTACAACGTCCTGTATAACCCTGAAATGCATTCCTGGGACTACCTGACAGATGAAGAACTGGTTCTTTATCGCTCGATCCAGAAGAATGGCAGCATCGATCATCTCCGGTTTTCCAGGGAACTGCAAACGTCCCTGTTCCGCTTCGTCCTGAAAGGGTTGTTGTACCATGGCACTTCTCCACCACTTGTAGAAAAGGAAAAAGCATTTCCGGAATCCCCGAGTGCGGTCTATTGGGCAATCACCAATAGCTGCAACTTACACTGCATATACTGTTTTGCCGACGCATCCCCGAGCATGCTACGGCGACTGAACACTCGACAGGCGTTTGCGGCATTGGAAAGCATCCTTACAAGCAATCCGCAGTGGGTGTACTTTACGGGGGGAGAACCGCTATTAGAAAATGATCTCTTTGACCTGGCATGCTTCTGCAAAGACACAGGGGTAAGAACAGGGCTCTTAACCAACGCTACGCTCATTACCCCCCGCACCGCCCAACGGATCGCCTGCAGTTTTGACAGCGTGGCAATCAGCCTGGACTCTTTAACCCCTGAAATACACGACGCTTTGAGAGGACCCGGAACCCACCGCAGAACCTTGCGTGGACTCTTGCTGTTGCTTGAACACGGTGTCAGGCCTGCAATAAACACTACTGTAACCAGAATGAACATCGACGAGATACCCGCGCTTGCAAATTGGGTTAGGCAACTTGGCCTGGACGAACACAGACTGAGCATCCATATGGCAGTCGGCAGGGGCAAGAATGACGGCCTGGGCTGCGATGAGTCCCGATTACTCTGGCTACTGCAGCGAGTGATACAGCAAGGTGCATGGCTCAATCTGAAGAAAACATCTTACTCCGTTTTTCAAGCGAGTCTTCCGAAACCATTCAAACCCAAATGCCAGTGCGGATTGGGAACCAATGAACTCCTGGTGGATGGTATGGGTAACGTGTTCCCGTGCAGGTTGCTATGTCACGAAAGCTTCCTTGCAGGAAATGTGCTCAGGCAACCGCTGTGCCACATCTACAACACGTCTCGTGTCTTGCTTGAATGCAGGACTATAGACGTAGAGGACATCCCTATTTGCCGCAACTGTAATTACCGTTACTTCTGCGGAGGCGGGTGCCGCGCTCTGGCTTTCCACGCAACGGGCGACATCACAGCCCCATTGTTGGACATGTGCAACGTTTACAAGCGGGAATTCGACTTCATGCTGGCCCAAGAACCTTTGGAGAGGTGA
>FLAKKPJH_00070	
ATGTTTTCTTCTGAGGCGGCAATAGCGCTCAAAGGTGTGGGTGCTGTGATTTACCGCGAAATGAGGCTGTTCTTCGGCAATAAGGCGACCATTGTTCTGTCTGTGATGACCCCGCTCATCTACATGCTCCTGTTTTCCACTTCGTTGAGCAAGATGATGCCGATGGTCAACTACAACGGGGTGTCAGTAAGTTACATTGAGTTTGTGTTACCCGGTCATTTGGTGATGTCAGTCCTCTCCACCGCGCTTATGACATCGCAGTCGGTATTCAACGAGAAGATTTCCAACATGTTGCTGGAGATTCTGTCTACTCCGGTGCAGCACAAGGCATATATGATAGGCAAGATGTTCGCAAGCACTTCGCTCGCCCTTATTCAGTCAATGCTGATTTTCCTGTGCGGCATACTGGTTTTCAGGGTACCCCTTAGTTTCGTCCGTTTCCTGGGGGTTTTAGCCCTGAACACGCTGGTATGCGTTATAATATCCGGCTTCTACATGACGGTAATGGGGCTGGTCAAGCAGTTCAGGACCTTTATCATGACCGCAAACATTCTCACAAACGTAATAATGTTTGCAAGTTCCATATTCTACCCCGCCGAACAAATTGCTCCGGGCCTGCGCCTCTTTGCAAAAATCAGCCCTGTGACCTACTGTTCTGACGCAATCCGCAGTTTCTTCTTGTTGGGAAATGTACCCAGGCTGCTCATGTTACTCATCATAGGTCTGGCAGTTTGCTTCACCGTTACATCCGTCACAGTATTCCGGAAGAGGTTCGCCGAGGTCTAA
>FLAKKPJH_00071	
ATGCTCGAAATCTGTGAGTTGGTTAAGACGTATCCCAATGGTACTCAGGCCCTACGTGGCCTCAGTTTCTCGGTTGAACCGGGCGAGGTGTTCGGAATTCTGGGTCCAAACGGGGCAGGCAAAACAACGCTGCTCAAACTGATGGTAGGAGTGCTTACACCCACGTCCGGGTGGATCTCCCTAGACGGCGTGAACCCGCAAAACAGCCCCATCAGTTTCAGAAAACTGCTGGGAGTCGTCCATCAATTCGGCTCATTCGATTTGACGCTGTCCATCTGGGATAATCTCAACATCTACGGAGCATTCCACGGGTTGCCAAAGCATGAAACCAGTCGAAGGATTAACCACCTTCTCGAACGACTTGACCTCGTTGCCAAGAAACATGAGCCTATAGAAAACCTGTCCGGTGGGCAAAGGCGCAAGGTTCAAATTGCCAGGGCATTGCTGCACCGCCCCAAGTTCCTTTTCCTCGATGAGCCCACTACCGGATTGGATGTGTACAGCCGGAAACAGATCTGGGACATTGTAAGAGAGGAAGCAAGTCCGGCCCCGTACATCATTTTCACCAGCCACAATGTTGACGAAGCCGAAAAGCAGTGTGACCGCGTGCTTATTATCAACCAGGGGACTTCGATTGCGCTGGACACTCCCCAGCGCCTGATTGATTCAATAATCGGCCACCGCATTGAAATAAGGTTTGAAGGCCAGCCGGCGGATGGGCTGGAGCAAACCCTGGAGGCCAATCCGCTGGTGTACTCGGCGGAAATCCACAACTCCACTTTGAGACTGCGTGTGGAAGCACCATCAAAGTGTTTACCTCAAATCCTTGAATGCTGCTGGCAGCACGGCATAGCGGCCACGTCGGTCGTGACCAGGTCGGCTTCGCTTGAGGATGTACTTCTTAAATCTACGGGAAGGGAGCTGAACTAG
>FLAKKPJH_00072	
ATGCGCAAGTACCGGGCACCGAAACTTGAAGCTGTGAAACTTACCGTGCGTCTTGAGTGGCAGTGCCAATGCGGGCTGCTAGTCGGTGGAGGAGCCGGATCAGGCAAGCCCAATAATAGTTGA
>FLAKKPJH_00073	
ATGTCAGAACAGAAAGTCGGCGCAAACTCACCTATCGGCGTGTTCGATTCGGGTACAGGCGGTCTTACGGTCGTAAGACATCCCACTCGAGCCACCAACGCAGCAATGCGAGCAGTTAAGGTTACAGGCTGA
>FLAKKPJH_00074	
GTGGTGTACCCTCAAGGCGACATAACCTCAGAGTCACTGGCCAAGTCACTGGTTTGGGGGTTGACGCTGCAGTTCGTTGAGAGTCTGACATCATCAAGTCCTCGGGTGGACATCGCGATCCTACCTGGACAACTGGGTGAAGAGCCCGTGAGCTACACCGATTATCTCACGCCTGGGCTTGTGGGGATGATGGCATTCTGGACGTGCCTCGGCGCCGGTCCCGCGGTTCTTGCCTGGAGACAGCAAGGGATACTGGATCGCATCGGCCTTACCAGGCTCTGTCCGATCGTGTTCCTTTCGACACAGATGATTGCGCGACTTACGCTGAGCATAGCCCAGACAGCTGCGATGCTTGGCGTGGCGGCTCTTGTGTACGGGTTCGGAAGCAGGATTCGATGGTTACCGTTTGCCGGAGTGCTTTTGTTAGTCAACGCAGTATTCCTCTCGCTAGGTATGTGTATTGCATCGCTCGTCCCGCGGACAGAGAGCGCTTGGAGCTTATCTGTGCTGATTACTACTCCGTTGGTATACCTCGGAGGTACTTATTTCGATATCGGCAGCCTCCCTCCGGGTCTGTCGTATCTGGCCGCGATAAACCCCATAACGCACGCCAACACCTTGCTTCGATACTCGCTCGTTGGGGCCTCGGGTTCCATCAAGGCTGCAACGGGTATCCTGGCCGCTTGGCTTGCAGGCTGTCTGGTTATCTCGGCGTGGCGCTTTAGGTGGACGCTCAATGAGTGA
>FLAKKPJH_00075	
ATGATAGACAACAAGGCGCTTTCTCCTGAAGCGTGGTTTCACACGAAAAGAGCGCTGGCTTGCGTTGAGGCCCTTAACAAGGTGGGCTTTACTGCAGTCTACGCAGCAACCAGAGAGGAAGCAGTAAAAACTGTACTCGATGCCGTCTCCGAAGGCTCCACGGTTGGCATCGGAGGTTCGGTCACCGTCCGCGAACTGGGGCTTCCTGAAGCGCTCAAGCGGAAAGGTTGCAAGGTATTCGATCACTGGGACCAGTCATTAAGTCCTGAGGAGAGGGGCAGAACACGCTATAGTCAGATCGTCGCTGATGTGTTTCTTTCCAGCACCAACGCCGTGACGATGAAAGGCACCCTCATCAATATTGACGGCTTCGGCAACCGGGTAGCATCCATGATGTTCGGCCCCAAGACCACAATCATTGTGTGCGGCTACAACAAGATCGTGGATGATGTGGACCAGGGTCTGGCACGCATTTGGAATTACGCCGGCCCTATCAACTACAAGCGCCTTGGTCGGGAGATCGACGACACCCTCTCCGAGGTGGAAAAAGCCAAGCTATTCGCCTGCACCACCATCCTTTCAGCCAAACCCGGAGGAAAAGAGAAGTTCCTGGTGGTCATCGTAGGAGAAAAACTGGGATACTAG
>FLAKKPJH_00076	
ATGGCTTACAGGGTTGACCTCAACAGCGATATTGGGGAGAGCTTCGGGGTGTACAAATTAGGGATGGATGAGGAAATAGTTAAGTACATATCTTCTGCCAACATAGCCTGCGGTTTTCATGCAGGGGATCCGTTGGTGATGGATAAAACTGTGCGCTCTTGCAAGGAAAACGGTGTAGCAGTTGGTGCCCACCCGGGTTTCCCCGACCTGTTGGGTTTCGGAAGGAGAAACTTGGATGCATCTTTCGGTGAGATAAAAGCTTACGTCATCTATCAAATAGGGGCGATGAAAGCCTATGCAGAGTCCTATGGCCTACGACTCCAGCACGTGAAAGCCCATGGAGCTCTCTATAATATGGCGGCGGTGGACGAAAAAGTGGCCCTTGCGATTGCGGAGGCTATAAAAGCGGTTGACAGCAATCTGATTTGCGTGGGGATGGCGGGAACCGCTATGGAAAAAGCTGCAAGAGAAGTGGGACTTAGATTCGCATGGGAGGTTTTCGCAGACAGGAATATAAACCCCGATGGTACGCTGGTTTCAAGAAAACGCCCAAACGCTATGATTCACGATGAGGAGCTAGCGTGCAAAAGGGTGCTAAGAATGATAAGGGAAGGGTGTGTGGAAGCGGTAGACGGCACTTTAGTGCAGGTCAAGGTAGACACCATATGCGTGCACGGGGACAATCCTAAGGCGGTGGAATTTGCGAGAAGACTAAGAACCGTTTTGGAGGAAAATGGAGTGCAAATCGTACCCATGGCAGGTTTTCTATGA
>FLAKKPJH_00077	
ATGTACGATAGACCGAAGATTTTGCCTACTGGCGATAGGGCTATTGTAGTTGAATTTGGTGATGAGATCTCGGAAGAATGTAACGCCAGGGTGTTGAACCTGTACAATTTGCTGAAAAATGCCAAGGTAGATGGGATAATCTCCATGATTCCCACATACAGGTCCCTGCTTATTAAGTACGACCCCTTAGAGATAGACTTCAAAAAAGTCTCGGATTTTGTAGAGACTGCTTCAAACGCAAAGAGGGGAGAATATGCACTTAAACCTAAAATCATAGAAATTCCCGTGGCTTATGGCGGAGAGTTCGGGCCGGATTTGGATTTCGTGGCTGAATACCGCAAGATAACTCCCGAGGAAGTAATACAAATTCACGTGGAACCTCTCTACCGCATATACATGCTGGGCTTTACAATGGGGTTCGCTTACCTTGGTGGGATGTCTGAAAAAATAGCGACACCGAGGCTTGAAACCCCACGAGAGAAGATTGAGGCGGGTTCGGTGGGAATAGCGGGCAGCCAGACCGGCATATATCCTTTGGATAGCCCGGGAGGGTGGAGGCTAATAGGGAAGACGCCGGTAAGACTCTATGATCCCAAAAGGGAAAATCCAATCTTGTTACAAGCCGGTAATTACATAAGATTCGTCAGAATAGAGCCCGATGAGTTCTTTAGTATAAACGAAGAAGTTGAGAAAGGAACTTATCAAATCAAGACTTATGAATATGCTGGAAGGCAATAG
>FLAKKPJH_00078	
ATGGCTGCTTTCAGGGTGTTGCAGCCGGGCCTTTTTACTACAATTCAAGATCTGGGAAGATACGGTTATGAAAGTCAGGGAGTACCCACTTCAGGGGCCATGGATGAGTTTGCGTTTAGAGTTGCCAATATCTTGCTCGGCAACGAGGAAAATGCGCCTGCCCTAGAGATTACAATGCTTGGCCCAACGCTGGAAGTCTTGGAAGATGTGGCCGTTGCGATAACCGGTGCACAGCTCCCTGTTGAAGTCAACGGCAAAAAGAGAACAGTGTGGACGTCTTTCCCCTTAAAGAAGGGTGATGTGCTTTCATTAGGGGCTGTAAGCTCTGGATGTAGGGCATATCTTGCCGTTAACGGGGGATTTAAGGCCGATGTGGCAATGGGAAGCGCTTCTACCTATACTAGGGGAAAGTTGGGGGGATTAGAAGGAAGGCCGTTGAAAAAGGAAGACTTGCTTTTCAGAGAACTGGGAAATAAGCCGGCCAGATTTTACAGGGTTGATGAAAGATACGTTCCTACTTATAAGAACGTTGCCGAGATAGGGGTTATTTTAGGTCCTCAAGATGATTACTTCGATGAGGAAAATATCAGACTCTTCTTGAACTCTACTTATGCTATAACGAAGGACTCTGACAGAATGGGGTACAGGTTGGAAGGGCCTCAAATCCGGGCAAAGCAAAAACACGACATTATAACCGATGGCATAGTGCCGGGAGTTATCCAAGTTCCGGCAAGCGGTAATCCCATTATAATGCTAAAAGATGCTCAGACAACGGGTGGATATGCGAAAATTGCGACCTGCATCTGGAGCGATTTGCCGAAACTTGCCCAGCTTAAGCCAGGGGATAAGGTCAAGTTTATAGCGATAAGTGTAGAAGAAGCGCAAAAGCTTCTAGGGGACATGGAAAACAGTATCGAACAGATTAAAGCCACTTTGAGAGGTGTACGCTATTTCGATGTTAGCGTGAATGGAAAGCATTACGATGTCGTCTTGGAAAGCATTGATTGA
>FLAKKPJH_00079	
ATGCAAAACTTCGTGTGCCATATACCCACCAGGATATTCTTTGGCAAGAACCAGATTGAAGTGCTGGGGCAAGAGGTAAAGAAATACGGTTCCAGGGTGCTCTTGGTGTACGGGGGAGGAAGTATTAAGCGCCACGGCATCTACGATGCGGTTACCAGGGTTTTGAAGGAAAACGGCGTAGAGTTCTGGGAGTTGGCCGGGGTCGAACCCAATCCGAGGATCTCCACCGTGCGCAGAGGCATCCAGATTGCCAGGGAGCATAACATCGACTTCATACTGCCTGTAGGCGGTGGCAGCACCATCGATTGCGCCAAGGTGATTGCGGCGGGCTTTTTCTACAATGGCGACCCGTGGGACCTGGTAGTCCGCAAGGCCAAGATCGAGAAAGTGCTGCCCATCGGTGCGGTGCTTACCCTGGCAGCCACCGGCTCCGAGATGAACTCAGTGGCTGTGATTACGAACAAGGAAACCAACGAGAAGCTCGGGATAGGCCATCCTGATATGGTGCCCAAGTTCTCGATACTCGACCCTACGTACACCTTTACTGTGCCGGCCTACCAGACGGCGGCCGGAGTGGCGGACATCATGAGCCATATTTTTGAAGCCTACTTCAACCACGAGAAAGGGGCCTTTGTGCAGGCTAGACTGGCTGAGGCACTGCTTAAGACCTGCATCAAGTACGGCCCGATAGCCCTGGAACGACCCGATGATTACGAGGCCAGGGCTAACTTGATGTGGGCCTCGTCCCTGGCTTTGAACGGGCTGCTCCAGTTCGGCACGGGACCGAACAAGTGGAGCGTTCATCCTATGCAGCATGAACTCGGGGCGTATTATGACATCACCCATGGGGTGGGCCTAGCAATCTTGACGCCGCACTGGATGAGGCACATACTTGACGACGACAACCTCTACAAGTTCGTCCAGTACGGCGTGAACGTGTGGGGCATAGATCCAGGTAAAGCTCCTCATGAGATCGCCGGCGAGGCGATTGACAGGACCGCGGAGTTTTTCAAAGCTCTGGGTATTCCGGCCACGCTTAGGGAAATCGGAATAGGCGAGGATAAACTCGAAGAGATGGCACGGGCTGCAGTGGAGCACGGCGGCGGTTCTGTGGGAACGTTCAAGCCGCTGTCCTATGAAGATGTGCTTAGCATCTACAAGGCGGCTTTGTAA
>FLAKKPJH_00080	
TTGTCGGGACCCGCTGTAAGCTGTATACCACGCCATGCCGTATCTGTCCACACATGGGTTTCCTTTCTAGTTTCTTCGGAAGGCCCGGAAAGGCCAGACAGGCAGGATTCTTGTCTTGCCGTTGAGGTTGACGGTATCCCCGCTATCAGACTGTCGGATGGACATGAGCAGTATAAACGGTATTCATATGTGGAAGCGAAAGAGTATCTAAAATGGGAACTGATTGCGTTGGTGAAACTGATGCGGAAGCTTCAAGGATGA
>FLAKKPJH_00081	
ATGCTACTTCAGGTCAAGGGTGTTTCGTTCAGTTACGGCAGCGTAAGGGCGTTGCAGCACGTGTCTTTTTCCGCGCAAGCCGGTCAGATCGTTGGCCTGATAGGGGAAAACGGCGCCGGCAAGTCAACCATGATAAAGAATATCACCAGGCATTTGACTCCCCAGCAAGGAGTTATAGCCATCGAAGGCATCCCTGTGAATGAAATAAGGAACGAGGATTTCCCTGTATCCTACATCCCGGAAACCCCTGTGTTCTACGAGGAATTGACCGTCTTAGAGCACCTGCATTTCATCAAGGCGCTATATCCCGGGACCACCCGGAGCATATCGGAGATCATCGGCATTTTCCAACTGGAAGAACACCTTAACAAGGCGCCTTCTGCCCTTTCCAGAGGTACAAGACAGAGACTCATGATAGCCATGGCCCTCTTGAGAACTTACAGAATCCTCATTGCTGACGAGCCTTTCACCGGGCTTGACCCGAAACAAATCAGCGTGCTGAAAGAGACGATATTGCATCACAAGAACGACGATAAACTGGTGCTGCTCTCCACACATTTGTTGGATATGGTGGAGAAACTGTGCGACAAGTACATTGTACTGCACAAAGGAAAGGTGATGGCCACAGGCACACAGGAAGAACTGGCTTCATACGCCGGGTTGCCCCTGGATAGCTCAATGGAGAGCATCTATCTCAAACTGGTTGAAAAGTCATGA
>FLAKKPJH_00082	
ATGATCAAGATCTACGGTTACATATTCAAGAACAAGTTTAGGCTGGCCAAGGGCATAATCAGGCACAACCTGATGGGTTTATTCGGGTTGCTTGTCGTGGGAGCTATTGGTTTGTCTCAGGCCCTTCGCATTGCTGCCTATCTGGAACCGGGCAGGCCTCTGGACAACAGGTATGTGTGCTACTTAATGGCCGCGCTTGCAGCTGTAAGCTTCTACAGGGCATTTCTCATGAAATCGCCTGTGATAGTCATCAATGCTGCCACCTTGCACCACACCTTCTACACCAGGTACTTCAAGATAGTCATGATGTGGCAGTACTTGCGGCTTGCTTTCAGAAGCTTGGTTATAGCAGGGCTTGCCGCTTACCTAATCGCAGGCAGGACCCTTAACATCGTTTTCGCGACAACCGGTATCCTGCTGTTTGCATACTTTTTGCTCAGCGAGCTTATTGCGTGGATAGCCTACCACACCTCAGGTTCCAAGGCCCGGTTGCTCGGGCTGATGTGCCTTAACGCCGTGTGTATCCTGGCGGGGGGATACAGCATAGTAGGAGTCGGCAGCACACCTTTGTCCGGAGGTCCAGCCGGAGGCCTCTTCTCAGGGCTCCTTGGAAAACTTGCCAGGCCCTGTCTGGCTGTTGCGTTTCTCGCAGTTGAACTGATAGCAGTGCTAGGCTACCTAAAGCAGAAGTTTCAGCCGGATTACTCCAAGTACGAAGCCTACTTGCGTTTCCTCGATGAAACCATGGCCGCACAGAGCCAGAACAACTGGGCGAAGATGGTGCAGATAGCCAAGGAGCACAGCCTGAAGCAAGAATACAGGATCATGCTGCACCGGTTTCAACTTAAGCGCCACAATGTGCTCGTTTACAAAAACATCATAGAGACAGCCAGAATGGGAAGAGCGGTCTTCGTTATCCTCTTGGCCCTGCTTGCCTTTGCATACGTCATTACAAAGACAACGTGGCTATCCTGGGGATCAGCTGAGTTTCCTGAGTTCGCCAAGGCCATCGCGGTTTTCTGTATAGCCACGGCATTCGCCAACCTGAAAGAAATCTGGCTGAGGCAGGCCAACACAGTGCTGGCCAAGTCTTTGCTGGGACTTCACATCCCCTTTGAGAGGAATAGGATACTCCTTGGATACTTGCCGTTTCCTCTCACAGCCTATGGGGCACTGTCCCTTGTCATCGGGTTGTTGTTTGGCTTAGGAATGACCGGCATGCTAATCCTGTTTGCCTCTGCCTCTATCGCCTATGCAGTAGAACTACTCCTCCCGTTAATGAAGGGAAGCAAGGTGAACAAAGCCGTTCGGCTGCTGCTGAACGCCTTGCTGTTTTCAGGTACGTACCTGGCCTTTACATAG
>FLAKKPJH_00083	
ATGAACGAAAAAGAATTTGCATCTTTCTTGGATTTTTGGATCGAGGATAAGCGAGAGGAAATAGTTGACTGCCTTTTGGAACTTATCAGGATTCCAAGCGTGGGCTCTGAGCCTGCCGAAGGCATGCCTTTCGGCAAAGAGGTTGGGAAAGCCCTCCAATTCTTCGTAGATGCGGCTGAGAGGTTTGGCCTTAAGACCAAGAACGTAGACGGGTATGCGGCTCACGCCGAAATCGGAGCAGGCCAAGAACTGGTCATGGCCCTTACTCACGTGGACATTGTTCCTGCAGGTAGCGGCTGGACCAGGGATCCCTGGGGCGAAGTTGCAGACGGATATGTATATGGCAGGGGAGCCCTGGACAACAAAGGCCCCAGTGTGGCTTGTCTTTACGCGATCCGGGCGCTGAAAGAGAGCGGAGTGCCCCTTAAGAGAAGGGTCAGGCACGTGGTAGGAGGCAACGAAGAGTCGGGCTTCAAGTGCGTAGAACACTATTTCAAAGTCGAAGAGAAGCCTACATATGGGTTTTCGCCTGATGCCGAGTTTCCCTTGGTATTTGCTGAGAAGGGGAGCATCAAGGTCTCAGTTGAACTGGAGCTTGACCAGGGCCTAGACGGCCCAGCGGTTTCAGACACTTATAACGCTTCGGAGGCTTCTGAGGTGTCGGAGGCTACTTCCTGTCCTTGCGACTCTGAAGGAGTGCAGACTCCCATCGCCTTCCTGGACGGCTTTACAGGCGGAGAGAGGGTTAATGTAGTGGCAGACAAGGCCTCGGCTACCTTGAGGGTCGCCAAAGGCTGCGAAGACAAGGTTATTTCCCTATTGGAATCGGCTGTCCCAAGCGCCAGGGACTTTGCCGGCGGCCCTGAACCCCTGGAGTTCCGGTTTGAGAAGGGAAACGGTTTTGTAAACGTAGCCGCCAAAGGGAAGGCTGCCCATGCATCTGAGCCCGACAAGGGCACCAATGCAATCGCAGGGCTCCTATATCTGCTCAGTTCTCTCGGAACCCTCTTGGCTTCTTCCGAGGCGATTGGGTTTGCGGCCGAAGCAAGCCGGATCAACGGAGAAGGGCTTGACGTAAAGTGTGAGGACGATATTTCCGGGCCTCTTACTTGCAACTTAGGATTGGCAAGCCTGGAACTTGTGGGCGGCAGACCTGTCCTGAAGTGCAAGTACGACATAAGGTTCCCGGTCCGTGCAAGGCTGGACGAACTCAAAGAGAGGATCCTTGGGTGTCCCCGACCGAAGGGCGTCCGGATAGGCATCGCGTCGGCGAGCAAACCCCACTACAGCGACCCGGAGTCCTTCCTGGTTAAGACCCTTCTCAGGATCTACCGGGAGGAGACAGGAGACAACTCGCCACCTATGGCTATAGGCGGAGGGACCTACGCTAGGGTGATCCCGGGTGGTGTGGCTTATGGCCCCGTGCGTCCGGGAGAAGACGGCGGGGTACACCAGGCAGATGAAAGGATATCCATTGACGACCTCATGCTCCTTGTGAGGATCTACGCCCGGGCTCTATACGCTCTTGCTGTCTAG
>FLAKKPJH_00084	
ATGATTTTCATATCATGGAACATCGATTCGCTGAATGCTGCACTAACAGGTAAGTCGCAACGTGCTTTGCTGACCCGGGATGTACTCCACACCATCATCGATCATGATCCCGACGCTGTTGCCTTACAGGAAACCAAGTTGCCCAGCAGCGGTCCCACTGAGAGGCACCTAGAGATTCTAAAGTCAATGTTCCCGGGCTATGAAATCGTCTGGAACTGTTCGGTGCCACCGGCAAGGCAGGGGTACGCGGGTACCATGTTCTTGTACAAGGACAAGCTGAAGCCAATTGTCACGTGTCCCACCATTGGGGCCCCGGGCACTATGGATCTCGAAGGCCGCATTATCACCTTGGAATTCGATGATTTCTTCCTGACCCAGGTGTATACGCCCAATGCCGGAGAAGATTTAGGCCGTCTCCAAGAACGCCAGATCTGGGACATAAAGTATGCCGATTACCTGGAGTCCCTGGACAAAAAGAAGCCGGTTATCGCAACAGGTGACTTCAATGTTGCCCACAGGGAAATAGACCTGGCTCATCCTGCCAGAAACCGTCGTACAGCAGGCTTCACCGATGAGGAACGTGAGGGTTTCACCAATCTCTTGGCAAGAGGGTTTACAGACACCTTTCGGTACCTCCACGGTGATGTGACGGGGGTTTATTCTTGGTGGCCTCAGCGTGCCCGGACAAGCAAGATCAACAACTCTGGCTGGAGAATTGACTACTGGTTAGTGAGCAACCGCATTGCTGACAAGGTAGTCAGGTCCGAGATGCTGGATTCAGGCCCAAGGCAAGATCACACTCCGGTATTGCTCGAGATCGACCTATAG
>FLAKKPJH_00085	
GTGGCAAACGCGATCTTTAAGATTGACAAGCCCCAAAACGAGCCCGTGTTGTCCTACGCACCGGGCACCAAAGAGCGGGTGGAACTCAAAAAGCGCCTGGCTGAGTTAAGGGAACAGCAGATTGAAATTCCGCTGCTCATAGGCGGCAAGGAAGTGAGGACCGGGAAAACAGGGAAATGCATAATCCCCCACAACAAAAACCACGTCATCGGCATATACCATATGGCCGGTGAGGAAGAAGTGAAAGCAGCCATCGATGCCGCCTTGGCTGCGCGCCATGAATGGGAGTCGATGCCTTGGGAACATCGGGCTGCCATCTTCCTAAAGGCTGCTGAAATGATCAGCGGTCCATACAGGAGCACCATGAATGCTGCCACGATGCTTTGTCAGAGCAAGACCGCCCACCAGGCTGAGATCGACGCGGCGTGTGAGCTAGCCGACATGCTCAGGTTTAACGTGTACTTTATGAACGAAATCTACAAAGAGCAGCCCGAGTCTACCAAAGATGCGTGGAACCGCATGGAATACAGGCCCCTTGAGGGATATGTGTTTGCGGTAACGCCTTTTAACTTTACATCCATCGCGGGTAACCTTCCTACGGCGCCGGCGATTGCAGGCAACGTAGTGGTATGGAAGCCTGCTTCTTCGGCAGTATACTCCGCATACCATGTGATGAAGATCCTGCAGAAGGCCGGGCTGCCAGACGGTGTTATCAACTTTGTGCCGGGCCCTGGGAACGTTGTAGGAGAAGTAGCGTTCGCCCATCCCTGGTTTGCCGCGCTGCACTTTACAGGTTCCAGCGAAACCTTCCAGAATATGTGGCTCACGGTGGCCAAGAACTTGCCCAATTACAGGACCTACCCCAGGCTTGTGGGTGAAACCGGCGGTAAAGACTTTGTGTTCGCCCATCCGTCGGCCGACATAGATGCGTTGGTGACTGCGCTGGTAAGAGGTGCGTTTGAATACCAGGGACAGAAGTGCTCAGCTGCGTCCCGGGCATATATCCCACAGAGCATCTGGCCTGAGGTAAAGCAGAAGTTGCTTGACGACATAAGCACCATCAAGATGGGGGATGTAGAGGATTTTACTAATTTCATGGGCGCTGTGATCGACGCCAAAGCGTTTGAATCAATAAAAGGCTATATCGATTTTGCCAAGCAGTCTTCCGAGGCGGAGATAATCTGCGGTGGGAATTGCGATGACAGCGTTGGCTTTTTCGTCGAACCCACAGTGATCGTCACTACCAACCCGCGATTTAAGACAATGGAGGAAGAGATTTTCGGGCCTGTGCTGACAGTCTACGTTTACAAGGATGAAGAACTTGACGAGACGCTCGATCTCTGCGATACCACATCGGTTTATGGGCTTACAGGCGCCATATTTGCTCAGGACCGGAAGGCTATTGCCAAAATGGAAAAGCGGCTGGCTCATGCAGCAGGTAATTTCTACATCAACGACAAGCCTACAGGTGCGGTGATAGCCCAGCAACCTTTCGGCGGTGCCAGAGCATCAGGTACTAACGACAAAGCAGGCTCCAAGATAAACATGATGCGTTGGGTAAGTCCCAGGGCTATAAAGGAACTTCTTAACCCGCCGGTTGATTACAGATATGCCTTCATGCAGGAACCGTGA
>FLAKKPJH_00086	
ATGACTAGAAGAAAGTGGGCAGTATTGCTGCTGGTAGGGATTTTCCTGTTGACAGCAGCCGGCTGCGGTCCCAAAGAGCCAGAGACGCCCGCAGCAGAAGCCGACATGACCGCTGACGTAATCGTGGTAGGCGGCGGCGGTGCAGGTCTCGCTGCAGCTGTCTCGGCAGCTGAAAACGGAGCCAGCGTGATCCTGATCGAAAAAGCTGCCAACCTAGGCGGCAACACCCTGGTTGCCGGCGGTGCGTACAACGCGGTAGACCCCGAGAGACAGAAGAATGTGCCGATGAACGATGCTCTCCTCGCTGAACTCAAGGAACTGGTACAGCGCGATGAGAGCGAATTTGGCGAGTTTGCGGAAACTTTCCGCGTACTCAAAGAGCAGATTAACGAGTATCTCCAAGGAGACACCAGCTATCTATTTGACTCTGTAGAACTCCACATGATCCACACCTACCTTGGTGGCACCAGGACTGACTTGCAAGGCAACACGATTTCGCCCGACTTCGAACTCACCAAGATCCTGTGCAGCAACGCTCTGGGTGCCCTCGAATGGCTGGAAGGCTATGGTCTAGAGGTAAGCGACAGCATCAGCACCGTACTAGGCGCGCTGTGGCCTCGGACTCATGGCGTAGGTGGAGGCAGAGGCCTCATTGATACCCTTACAGCTGCGGCTGAACAGAACAATGTTGAGATATTGCTTGAAACCGCAGGTAAAGAACTCATTACCGAAAACGGTAGGGTTGTAGGAGTCAAGGCAGTTAAGGCCGACGGCACTGAGCTCATCCTCAGGGCTAACAACGGTGTCGTACTTGCAACCGGTGGTTACGGCGAGAACCCCGAGATGCGCGCCCAGTACAACACCTACTGGCCTGAGATGCCCCTTACCATGCCGTCCACCAACGTTCCCACAGTTACTGGTGACGGGATTATCATGGCCCAGCAAGTCGGCGCAGACCTGGTCGGCATGGGCTTCATCCAGCTGATGCCCAGCTCTGACCCTGAGACCGGCGTGCTGTTTAACGGCTTGTGGGGCAGCGCTGAGACCCAGGTGTTCATCAACAAGCAAGGCAAGCGCTTTGTCAACGAGTACGCTGAAAGAGACGTACTGGCCAAAGCCGCGCTTGAGCAGGAAGATGGACTGTTCTTCATCATCTGCGACGCTCAGATCGCCGGTGGCCGCAACCTCGATCACCTGATTGAGGCTGAAGATGTCATCATGGCTGATACCCTCGAGGAATTGGCCGAGAAGATCGGTGTGCCTGTTGACACCTTCGTCGCAGAAATCGAGAAGTACAACTCTTACGTCGACGCTCAGCATGATCCTGACTTTGGCAAGCCGAACTTCGGCAACTACAAGATCACAACACCGCCGTTCTACGCAACACCAAGGTCTCCTGCAGTCCACCACACCATGGGTGGTGTTAAGATCGACACCTTGGCCAGGGTAATCAGCACCGAAGGCCAGCCCATTCCTGGACTCTATGCTGCAGGAGAAGTCTGCGGCGGTATCCACGCTGGTAACCGTCTCGGCGGAAACGCCTTTGCCGACATCTTGGTGTTCGGCCGGATCGCAGGCGAGAGCGCAGCACAGAAGAAGTAA
>FLAKKPJH_00087	
TTGTTTGACATCATCTTTAAGAACGCCAGAGTCCTAGACGGTACCGGTGCCCCCTGGTTCAGAGCAGACGTAGCCGTCAAAGACGGTTTCATCGTCAAGGTCGGAAAGGTTGAGGGAGAGGCCAAGCAAACCATAGACGCTAAGGAAAAATACCTGTCTCCGGGGTTCATCGATACTCACTCCCATTCAGATTCAGTGCTGGTGGAAAATCCGACGGCTGACAGCAAGGTTATGCAAGGTGTCACCCTGGAAGTTATCGGTCAGTGTGGATCATCTGCTGCCCCAAGGAACATGGGGTTGAGGAAGCAGGATGATCCAAATGAGGATGAGCTGCCTGAAGGTACTCCTCAATGGACGGACATGGGTTCGTACATAAAGGTGCTTGAATCTCAAGGTGTGAGCATCAACGTTGCTGCTTTGGTCGGGCATGGTACTGTAAGGCGCCAGGTGATGGGTGCTGAAAGACGCCCGGCCACTGTTGAAGAGATCGAAAAGATGAAGAACCTGGTCAGGGACGCCATGGAGCAAGGCGCTTTTGGGATGTCCACGGGGCTTGTGTACGTGCCTGGGCGTTTCTCCGAGACCGGTGAAATCATAGAACTTGCCAAGGTGGTGGCGGAATACGGGGGGATCTACTTCACCCATATTCGCAACGAAAGCGATCGCCTCCTAGAAGCTCTGGCTGAGGCTATAGAGATCGGCAATCAGGCTAAACTGCCTGTGCAGATTTCTCACTTCAAAGCCATGCGCGAGCCCAACTGGCACAAAGTTCCCGAGGCCATCGCCATGGTCGAAAAGGCCAGGGAAGATGGGCTTGATATCACGGCAGACCAATATCCGTATATCGCTTCATCCACGGGCATGAGCTCACCCCTGCCCGCATCTGCCTGGACCGGGGGAGAAGGTTCAGAACGGTTGCGGGATCCTGAGGAGCGCAAGAAACTCCTGGACCAGCTCAGATCCAGGTACTGGGACAAGATAGTCGTAGCCAACCTGGAGCATCCAGATGATCAGCAGTTCATAGGCAAGAGCGTTGCAGAAGTGGGTGAAATCCAGGGTATAAGTGCCGAAGAAGCGGCGCTGGGACTCCTCGAACGAAACCGTGGTTCGGTACAAATTGTCAACTTCGCCATGAATGAGGATGATGTGAGGACCATCATGCGACTGCCTTGGGTGATGGTGGGTTCAGATGGCAGCGCGCTTAATATAAGCACAGCTACCGGCAAACCCCATCCCAGGAATTACGGGACCTTTGTTAGGGTGCTGGGACGGTACGTAAGGGAATACAAGGTGTTGAGGCTGGAGGAAGCCGTGCGGAAAATGACTTCTCTGCCTGCCATGCGGTTGGGGCTTCAAGACCGGGGTATCCTGAGGGAAGGAATGAGAGCTGACCTTGTGCTTTTCGATGCAGATACAGTAGTGGACAATGCCACATACACCGATCCCCATCAGTACCCGTCGGGCATCGGATATGTGGTGGTAAACGGCATGATTGTAGTTGAAAACGGAGAACACACAGGAGCACGCCCGGGCATGGTGTTGCGCCGGAGGAATTAG
>FLAKKPJH_00088	
TTGAGCAATATCCTCATAGAAACCAAGAATCTCACCAAACGCTATGGCACGTTTACAGCTGTAGATGGTCTGAACCTGGCGGTGAGGGCCGGGGAGATCTACGGCTTTTTGGGTCCCAACGGTTCAGGTAAGACTACGACCATCAGGATGCTCACAGGGCTGCTAGACGCCACGGAAGGAGAGGCTTTCATCTGCGGGTACAATATAGCGTCTCAAGCCTCCCAAGCCAAATCGCTATTGGCGTATGTGCCCGACCAGCCGAAAGTTTACGGCAAACTGTCTGCCCGGGAGTTCCTGGCGCTCATCGGCGCGCTTTACCGTATCCCCAAAGAAATCGCTCAAGAGCGGGCTGAGCAGCTGCTGGATCTGTTCGGGCTGTCTGAGCGCGCAGATGATCTGTTAGAAGGGTATTCCCACGGTATGCGCCAGAAGGTGGTAATAGCGGCAGCTCTGCTACACAGGCCGAGGGTGATCCTTCTCGACGAGCCCACGGTGGGGCTTGACCCGGCTAGCGCCAGGCTTCTCAAAGATGTGCTTCAGCAGATGGCAGCCCAAGGTGCAGCCGTGTTCGTCTCAACCCATATACTGGAGATCGCCGAACGGATGTGCCGCCGGGTAGGCATACTGAAAAACGGAAGGCTGATCGCTGAAGGCAGTACCGACGAATTGAGGCAGCTCACAGGCAGCCAGGGAGAGAGCTTGGAGGATATCTTCCTGGAACTTACAGGCACAAGTGAAACCCTTGAAATCATAAAGAGCTTTGAGGAGGGGGATGTCTAA
>FLAKKPJH_00089	
ATGAGAATAGTCATATCACCCCCCTTGGATGAGCCGCCTCCTCCGCAGCCGTTTCTAAGCGATTTCTCCCATCTGCTGAAAGCCCATTGGCGGGTCGCTGTCAACAAGTGCCGTCACTGGCCGGTCCTGGTATGGATTGTTACTGTGTCGTTAGTCCTTGGACTGGGCGGGCTCTTTGTCTACCTCGGCTTGTTGGCTTACAGGTCGCTGCTGTCAGTCGGGCCGCAGCTGGGTGGCGGTGTCTTGGCGATTACCTCCTTAGCAAGTGTCATCGCCCAGGTTCTGTTCGGTATACCGTCTGCTTTCGTGACCTTGTATATGTCCGAGGACTTAGAGATACTGTTTGCGTCTCCTGTGTCCATACGGGCTGTGTTTGCCGTAAAATCAGTGGTAATCGCCCTAAGCAACTTCCTGCCTGTGCTGTTCCTTGCCATCTTGCCGGGGATCTTCTACGGCTTGCTTTTCAAGGCAGGAGTTTCTTTCTACTTGATTCTCCTGTTGGTGGTAATTAGCTTGTGGATTCTGGGCACGGCATTGGCTGTGTTCCTGAACCTCTTCATCATGCGTATAGTGCCTCCCCACAGGAGCAAAGAGGCAGTAGGCGTTATCGGCGCAATCGCCGGTATCGTGATAGCCTTGCTGTTCCAGATCCCCAACATCATGTTGCAGACCCAAGGGGAGATAGACTTCGCTGACTTCATTACGAGGAACGAAGGGGTATTCCGTACGTCTTTGTATTTCCCTTGGGGCTGGGGTTCCCGGGCGTTGGTGAGCGGCATTTCGGGTGATATGATTCCAGCCTTGGGCTGGTCCGCATTGTTGTTGCTCTCGGCTGTCGGCTTGTTTGCGGTTTCCTTTACTTTACTGGAACGGGGTTTCCGTCAGGGATGGATCTCAGTCACCCAACAGCCCGCAAGGCGGCGTGAGAAAAGACGCAAGCCTGCTGTTCCGGCGCCTGCTCAAGGGCATGCCCAAACGCCTGTCCATATGTCTTCAGGAACAGCCATTGCCGGGAAAGCAGGGGAGGCCAATGCAAACATGACGGATGCTGTCAGGGCTGTTCCAGAGGTGGCGGCTGAAAGCGGTGCTGCTTCAGGGATGGCGGTTGCAAGCCCGATGGCCTCACGAACGATGTCAGCAGGATGGGCGGTCGCCGGGGACAACGCAGCCACCGCTCCTGTTTGGAACGGAATGTGGGCAATAGCCAAAAAAGACCTGCTTTACTTGGTGAGGGATACCCGGGAATGGTTCGGTTATCTCACGCCTCTGATATTCATGGCGTTCTTCGTGGGACAACACCTTATCATGCGTACGGATTCTACCCGCGGCACCCTGGTAACTGTCTGGTTCATGTATACGCTGATGTTCAGCGGCAACATTGCGCTTCAGTCCTTCGGCCGGGAGGGTGAAGCCGACTGGATTTTGAGAAGCGTACCTCTGGCCGGTGCCCCGGTAGTGTTGGGGAAACTCATGGCGTGTGTCTTGCCCACGCTAGTGCTGATGGAAGCGCTGTTGGTAGGTACTGCTGTAGCCATTAGGCTCCCGGCACGCACTACGTTGATGTTTGCTGTGGGTGCGGTGTTCCTATCGCTGGGTTCAAGTTCAATAGGCTTGTTCTACTCTGCCACCGGTGCCCGTTACAACCCGGATAACCCCCAACAGAGGGTGGCGCCCGGTGCTTCTCTGATTATGTATCTTATTAACTTAGTTTTTGTCATCTTGTTGGCCTTGTGCCTCTTGTACCTTTTCCCGCCTGAGGAAATCCTGGCCGGTGCGCCGAACCTTACCAAGGTTGATCCGCCAGGCGGGTTCTTAGGAGCGCTGTTTGTTCTTGTAAGGTTTGCGGCCAAACCTCTGCTTTGGGCTAAGCCTCTCCGGATTCTATATGGAATTTTTGTGACCGGAGGTATCTGGGCTGTGTTCTTCTTCGGCTTCCTGACTGCGACAATCAGGCAAGCCAAAAAGGGTGTTCATATTGAACCTGTGGTTGTCACTAAGAAGAAAAAGAAGCAAGCCAGATCGAAGGGTGCGTCGGAAACCTAA
>FLAKKPJH_00090	
ATGGGCCCGCTAATCGGCAAAGGAAATACTGCAGATATCTTTGATATAGGTGACAACAAGGTGGTCAAGCTGTTCAAAGCAGGCTATCCCTTAGGCGGGGTGCTTAAGGAGTATGAGAACGCAAAGCTCCTTGAATGCCTTGACCTGCCCATTACCAGAAGCCATGGCCTTATCAAATCCGGAAACCGCTACGGCATCATCTACGACAGGGTCCACGGAGAATCTATGCTTCAGCTGGTTCTTATGACGGGAGACTGGGAGAACTATGCGGCTGATCTGGCGTCGTTACACAAGCAGATGCTGGCCTATGAGGTGCCGTCCGCTGGTAGCTTGAAAGCCCGGCTCAGACGGAACATAGACGCCACTCGTGACCTCGGTCGGAAAAGCAAGGCCCGGCTCTTGGCGCTTATCGATTCACTGCCCGCCGGCAGTAGCTTATGTCACGGCGATTTCCACTTTGACAATATCCTTGTAAGCCAAGGGGAGTATTTCATTATCGATTACATGGACATCTGCTGCGGACATAAGTATGGGGATATTGCCAGGACGGTGTACATCCTGGAGAGGTCTGCTGCGCCTAGAGATGTTGGCGGTAGACAAGAAATCGCTGCCATGAGGAAGCGCGCAACCGATATATATCTCGGCCACATGGGTGTAAGCAGGGAGGCCCTGTCTGAGTGGCTGATTGTGACCTGTGCTGCCAGGTTGTCGGAGCTCGATGATGAACATAGCTATGAACAAAAAGAAGAGCGGCATGCTATCATGGAATATCTTTCCGATGTGGGATTTGCCTAG
>FLAKKPJH_00091	
ATGATAGTGACCACAACTCCCGGAGTGGAAGGCAAGCGGATCGTTGAGTACAAGGGCATCGTGTTCGGCGAGGTTATCTCCGGTGTAGACTTCCTCAAGGATTTCGCCGCCAGCCTCTCTGACTTTTTCGGAGGCCGTTCCAGGTCCTATGAAGGAGAGCTCATGTACGCCCGGGAAGAGGCGCTGGAAGAAATGAAGCGGCGGGCACAAGCCATAGGTGCCAATGCAGTGGTAGGTGTTGATATTGACTACGAGATACTCGGCGCCAACAACAGCATGCTCATGGTTACAGCATCAGGTACGGCGGTGGTAGTAGAGTAA
>FLAKKPJH_00092	
ATGAGACACGATAACATGGGAGCTGAGGCCCCTTTCACAGCTGAGGTGCGCCTAAGGCAGCACCTGATCCAGGTCGCCCTGGGCAAACATCCGGCTGACCTGGTCATAAGGGGCGGTAAACTTGTGAACGTGTATACAGGAGAGATACTTGAAGGTTTGGACATCGCCGTCGCCGGTGAAAGGATTGCCCTGGTTGGCGACGCTAGTCCATGCATAGGTCCGGATACGGAAATCGTTGACGCAGAGGGTGCTTACCTGGCCCCAGGCTTCGTCGATGCACATTATCATATTGAAAGTTCCAGGCTGGCACCTTGGCGCCACGCCGAAATCACCCTCCCTAGAGGCCTTACTGCCCTGGTAGAAGACCCCCATGAGGCGTGTGCACCCGGCGGGCTGGACGCAATCCGCTACTTCCTCGAAAACACCAGGGGGTTGCCTCAGAAAGTGTACGTCCAGGTGCCGTCGGCCACACCGCCTACCAACGTGGAAACCACGGGCGGCTTCATCGGCGGCGATGAGTTCAGGCAGGCACTTAAGTGGCACAGGGTCACAGGCCTAGGCGAAATGATGGACCCGCCCCGGATCTTCGGAAATGACCCCCGGACTTGGAGCCTGATTCACGAAGCCATCGCAACCGGCCAGCCTATTGAAGGCCATGGCGGGTTTTCAGGAAGCCGGCTGGCAGCCTATGCTGCCGCAGGAGTTCAATCAACCCACAGCCCCAATACTCCGGAACAGGCCCTCGAGATGCTCAGAGCAGGGTTTACCATCCAACTCAAAGCCGAACGGGAAGCAGACACAATCAAGAAACTCCTGAAAAGCCAGGTCGACTGGAGCCGGATAGGCTTGGCGGTGGACGACAGGCCCGTTGAGAAGCTGCTGGAACTCGGCAGCCTCGACCACGAAGTCCGGCTGGCTATCGAACTTGGCATCCCTCCAGTTACGGCATATCAGATGGCAACCATAAACAACGCCCGCCACTGGAGGCTGGACCGGGACATCGGAGGGATCGCTCCGGGCAGGTATGCGGATATCCTGGTCATCAGCGACCTTGACAAGGTTGTGATTGAGCGGGTGTTTGCCAACGGTAAGGAAGTGGCACGCGCCGGCAAGCTAATTATCTCGCTGGAAGCCCCGGATGGGCCAAGCAGGCGGGCCCCGGGGTATGCGCTAAATACCGTGCGGCTGCGGCGGCAGGTTACCGCCGATGATTTCAAGGTGCCTGCACCTATCGAAATCACCTGCAGCGGAGGCCAAGAACGCGTCTGGGTACATGCCGTGGTGATGCCCCCCTTCTACTTCTCAGACGACATAGAGCCAATCACATGTAAACTCCCTGTGCGCAACGGGTTTGTGGAACCTGCCCCGGGGACGGGGATAAACAAGGTGGCGATCGTGGAAAGGCACAAGGCTACTGGCAACATCGGCATCGGTTTCTGGCGCTGGGGGTTCCGGCGGGGCGCCGTGGCCATGAGCGTGCTACACGACAGCCATAACATCTCAGTTGTAGGAGCCAATGACCAAGACATGGCCGTGGCGATCAACCGGGTGGCGGAGATCCAAGGCGGGATTGTGGTCGTGGAAAACGGCCGGATCCTTGCAGAACTGCCCCTCCCCATATTCGGCCTGATGTCCGATGCACCTCCTGAGGAAGTGGCTGAGTTGAGCCGGGCGGTTGAGCAAGCGACGGCATCTCTGCGGCAGGACGCGGCTGAAGAGGCAACGGCGGGTCAAACGCACAAAGCTGAGACAGGGACCGGGCCAGGTGCCGGGCCAGGGGCTGGATCCGGGATGTCTCAAATACCCCCTGATCTGGCAAAGACCATGGAGACTAAGCCCGTTGACGTGATGACCTTTGCATATTTGACGTGTCATCCCAGAACATATGTGCTTACCGATCAGGGTGTGTTTGATATAAGGACTGAAAAGCCGCTGCGCGTTGTGTGGTAG
>FLAKKPJH_00093	
ATGATAAGACGTACGCTGAAACTGGTGCAAGAAGAGTTCAGGGCTCAGGAAGCATTCAATGATGTGGCTAGGATAGCATCTTTTCACAGGGTGCAGCTGAGCCCTGGGATTAATGACGCCGCCCGTTTTATCTATTCGTACCTCAGTAATGCAGGCCTCCAATGTGAACTGTTGGAGTTCCCTGCTAAACAGGGGGTCAGGTGGTGGTCCCAGGAGAGCTTCCAGCAGTGGAAGGCAAACGATGCTCAACTTGTGCTCCTTGAAGACGGCAAGCGGGAGACTTTGTGTGCATTTACGGAGATCAAGACGTCTCTGATCCAGCGGAGCGCCCCTACGCCTCCTGAAGGCATAAACACCACCATGGTCTACGTGGAGAACGGGGAGGACCCTAAGTCGTATGAGGGCTTAGATATTAAGGGTAAACTTGTGTTTACCAGGGGCGATGTAGCCCAGGTGGCAAAGATTGCGGTGGACCGGATGGGTGCCGCCGGCATCGTGTTGGACAACATGCGGGAACTTCCCCTTGTGAGGGACAGGTTTGACCTCCCTGATGCCAGGCAATATCAATCCTTCTGGCCTGCAGACGCCGCTAACCATAAAGCTTTTGGTTTCATGGTGAGCCCCAGGCAAGCAGAAGCCCTCAGGAAGCGGTTCAAGGACAAGAGGGAACTGTCAGTCTGGGCTATGGTGGACGCAGAGTTCTCAGACGGGGTTTGGGTGATCCCTACCGCGGTTATCCAGGGTGAGACCAACGAAGAAGTTGTGGCTGTTGCCCACCTTTGCCACCCTGAGCACTCGGCTAACGACAACGCTTCGGGGTGCGGTACCCTCATGGAAACCGCCAGGACCCTCTGGCAGCTTATCCAATCAGGCAGGCTTGAGAAGCCAAAACGGACCATCCGGTTCTTGTGGGTGCCTGAGATGACAGGGTCGTTCGCGTTCCTTGCTACCCATGAAGACAAGTTATCCGATATCGTGGCAGCAATAAACCTCGATATGGTGGGCGAAAATCAAGCGCTTTGCGGCAGCACCTTTATGGTAGAACGGCCCATCAGCGCCCTGCCTGGATTTGGCGGGGATCTGGCCGCTGCGATTTTGGGCCTTATCGCCAAAGAAGTGGGCAACTTGGCAGGCACCAGTTCGTACTCTACTTTCAGATGGACAGTAAGCCCGTATTCAGGCGGAAGCGACCACTGGATTTGGGGGGATCCCAGCGTGGGGATCACGTGTCCTATGCTCATCCAGTGGCCGGACAAGTTCTACCACACCAGCGAGGATACCATCGACAAGGTGGATCCTAAGATGCTAAAGGTTGCCGGGGTGCTCACCGCAACCTACCTTTACACTGCTGCATCGCCGACGCCTGGAGATGCTGCGGTAATCGCGGATGAAGCTGCAGCCAGGTTTGCAGTCGAGGCTGATGCCCAGCTGTCGGCACTGCTGGACAAAGTCCAGGAGGAGCTTGGCAAGCTTTCCCGAGAGGCCCGTGCTGCAAAATCGGGAGGGGCCATGGGTGAAGCACCGGGCGAGGCAGCAGGTGAACCCGCGGGTGAAACGCCAGGTGAAACTGCAGATGTATCAAGTGATGCAAGGATAAGCGAAGCCCTTGCCAAAGCACGGCGGTCCATTGAACTCAGGATCGGGTTCCTTGTGGACAGGAAGAAGCTTGACATCTCCAGCCTTAAGCGTCTGGTCCCCGATTCGCCCATGCTGGCAGAAGCACAGGCCCAAGCCGATCGCGTAGTCGAGGAAACAGGCAGGTTCCTTAGGGACAAGGCTCTAAGGGGATTGGCTGCTCTTGCAGGTCTGGATGATGTGTCCCACCTTCCGCCCCCATGGCACCCGGAGGAAGATGAGGCTCATGTGAAGGCCAAGAGCATAATTCCCAAGCGGGTATTCCGCGGACCTTTCTCGAGCATAGCCAGAGAAATCCCTGAGGATCATAACGAGAAGGTCAAGGCTCTCAGGGAGAAGTACGGCGTAAGATTCCTGCCCGGCAGCCAGCTGGAATACTGGGCCGACGGACAGAGGACCCTGCTTGACATAGCCCTGCTCATAGAGAGCGAGACCGGTTTTTCCAATCTGGACGCGCTTGTAGAGTATTATCAACTCCTGGTTGAGCGGGGCATTTTCGAGGCGTAA
>FLAKKPJH_00094	
GTGAGCAAGTTCACCGGCCTTACTGATACCTACACCCTGCACAACGGCGTAGAAATCCCATGTATCGGGCTGGGCACATGGCAGGTGCCTGACGGCGACCTTGCATACAATGCAGTAAGGGATGCGCTGTCAATCGGGTACCGCCATGTTGACACAGCGGCAGTTTACGGCAACGAGGAGAGTGTCGGCCGCGCTGTAAGAGACAGCGGCATTCCGCGGGATCAAATCTTTGTTACCAGCAAACTTTGGAATACGGTCCGTGGCTACAACGAAACCAAGGAAGCTTTTGAAGAAACCCTTAGAAAACTTGGCCTTGATTACCTCGATCTCTACTTAATCCACTGGCCTAACCCTGCGGGTTTCAGGGATAGGTGGAAAGAGGCTAACGCCGAGACTTGGCGGGCTATGGAGGATCTCTACAAAGAAGGGCGCATCCGGGCGATCGGAATCAGCAACTTCTTGGAGCACCACATCGAGGCCCTGTTGGAAACAGCGGAGATAATACCTATGGTGAACCAGATCCGGCTGTGTCCCGGGGATACTAAAGCAGACCTGGTGGCGTACTGCCGGGATAAGGGCATGGTTATCGAGGCATACAGCCCGTTTGGCACGGGCAAAGCGTTTGAAGTGCCAGAGTTCAAGCAAATCGCCGCCAAGTACAACAAGACCGTGGCACAGCTACTGGTCAGGTGGAGCCTGCAGATGGGATTCCTGCCACTGCCTAAGTCCACCAATGCAGCACGGATGAAAGAAAACGCAGATGTATTTGACTTTGAGCTTGATGAAGACGATGTCGCCCATCTTGCCGGAATGACCGGAGCATGCGGTGAATCTTGGGATCCTGATACTGTGGATTGGTAA
>FLAKKPJH_00095	
GTGGAGGAAACGCTGGATGTCTTGATAAGAAGAGGGCGCCTGGATGACGAACCCCATATCCGGGAATTCACCAAGCACACTTTCCGTTTCGGCGATTACGTGGGGGATGCATTTGCGGGTTGGCTCGAGTCTGGCTGCGACGTCTGGATTGCTGAGGCCGGCGGTATCCCGGTCGGAGTGGTTTGCGTGGATTACCCCGCCCCGAGAGAGGCTTGGTTCCAGGGGATGCGGGTACATCCGGATTACAGGCGCCGGGGAATCGCTACCATGCTTACTGAGACTTGTATAAAGGGAGCGAGGGAACGGGGCGCTCACGTAGCAAGGGCAATCATCGACTCTGACAACTACCGGTCCATCGGGCTTGTGACCTCCTTGGGATTTAGGCAGGTGGCAGAGATCATTGAGTTCGATGTGTACCCGGAACTCTTGATTCCATATGGGAAGAAAGATGAGCCGGATTATCAGCCGCATTATGAGCTGGATTGTGGCCGCTACCTAACATCGGGCCTAGCAGTGACAAGACTTAACCCCAGCGATGCTCCTGAGGCCTGGAGCCTAGCCAAGAATGATGTCCGATATATCGGAACTTGCTACGGTCAATGGATTTCCCTTTCCCCTGACACCTTACAGCGGAAGGCGGCAGAAGGATATATCATCGTAGCCCGGACAGAGTCCCGCGAAATCGTAGCAGGAGCGCTGCTGGACGACTGGTATGAAGACCACGACAATGAGCGCGGGAGGCCAGAATTGGAACAGGAGATGACCTCTTTCTTTGGTTCGGTCCGGGGAATCCGGGCCTTGCTCCACCACGCAGCCGCGGTTCTTTACGCGGAGGCTTCCAAAAGAGGAGGTATCCCGTGCCGGCTCAGGCCGTCGGTGGAAAAGCAGAGTCCCGCCCTGGAAAAGATAAGGCAGATTGCAATGGTTGAAAACGCACGCCGGGAGGCATCACCCGCCAAGCGCCAAGGCTTGCCTGTCATCGAAACAGGCGATGTGATGCTCCTGTGGGAATATCCGCTCGGTAAAAAATAG
>FLAKKPJH_00096	
ATGCTTTGCCGGCCCGCCGGACCTAACATAAACGAAAGGAGGGGGCGCCGCACCCCAGGCGCTGTGTGGATTATGAAACTCATGTCTCCCAAAGAGTTCCTGGGTTTTACGCCCGGCGACGACAGGAAACTGGCTGACTGGCCTCAGATTACAGGCTACTTCAAGCATCTCGCTGAACATGGCAGGCGGATTAAATGGTTTGACATGGGTGAAACCACAGAGGGTAGGCCGTTTTTCTATGTGTGCATATCATCTCCTGAAACCTTGGATGACTTGGAGGAGTTCAGGCGAATCAATGCGCGTCTGGCCGATCCCAGGGGGCTTAGCCAATCAGAGGCGCAAGATCTCATAGCCCGGGCCAAGACCATCGTCATGATTTCCTGCTCAATCCATGCTACCGAGGTTGGGGCTGCCCAGATGTCCATGGAGCTGGCCCACGACCTTGTAACCTCAGAGGAGCCTAAGGTCAGGGAGATTCTCGATAAGGTGATATTGCTGCTGGTGCCGTCGTTAAACCCTGATGGCCTCGATCTCGTGGTCGACTGGTACAAAAAGTACCTGGATACGCCGTACGAAGGCACTATCCCGCCATTCCTGTATCACAAGTACGCAGGGCACGACAACAACCGGGACTGGTTTATGCTCAACTTGGTGGAAAACAGGCTTACCGTTGAGAGATTGCATAACGTGTGGCATCCTCAGATTGTGTTGGATATGCACCAGATGAGGGATACGGGGTTCCGGTTCTTTGTGCCACCCTACGTTGACCCATACGACCCCAACGTGGACTTCATCCTGCAACAGCAAATCAACATGCTCGGCACCCACATCGTCGGCGAACTCCTTTCGGCGGGCAAGACAGGCGTTTCGTGCTACAACGGTTTCGATGCTTACGCGCCGTCACGCGCCTACCAGCATTATCACGGCGGGATCAGGATTCTCTCAGAGGCAGCGAGTGTCAAGATAGCCACGCCTGTAAGCAGGAGTGCCGATGAGCTTCTGGTCACCCGGGACGGCTGGGACCCCAGACAGTCTACATGGAACCATCCAGTGCCTTGGCCGGGTGGTGTGTGGCGGCTGAGAGACATCGTGGAGTACAACAAGATCGCTGCCATGGCCGTGCTCACACACGCGGCAAGATTTAGAGAGCTTTGGGTGAGCAATTTCTACAAGATCGGGGTGCGGGCGTGTGAGCGCAAGCAGCCCTATGCGTTCATCCTGCCTAAGGACCAGCGGGATCCGGTGATGCTTTATGAACTGCTGAAAGTGTTGCACATGGGCCAGGTGGAGATCCACCGGGCGAAGTCAGATTTTGAAGCGGAAGGAGCCTGGTTCCCGGCGGGTTCGTATGTGATAAAGCTGGCGCAACCTTATGGAGCGTACGCCAAGACCCTGCTTGAGATCCAAGAGTACCCGGATCTTAGGCAGTATCCCGGCGGGCCTCCTAAGTTGCCTTATGACATCACAGGACATACTCTTCCGCTCCTTATGGGGGTAAGGTGCACCCTTGCCAAGAAGTCCTTTGAAGTGGAACTTGAGAGGGTGGAGGTTCCGGAACTTCCCTGGGGACAAGTACAAGTACTTGGTGGGCTCGGGGACAAGGCGGCTAAAGGTAACACAGGCTGGTATGTGCTTTCTTCTGCTGTAAGCGCTTCGTATAAGGTGGTCAATAACCTGTTGGAGCAATCCCGGGAGGTTTACAGGACCGCCGGCTCCTTCATAAAGGGCGGTCGGCATGTGCCTGCGGGAAGTTTCTTGGTTCCTGCTGATGCTGCTGATGCCGGGGAAATCCAGGAGCTTTGTAGCCGGTACGGGGTGACTGCTTGGTTCATGGATGGCGGCGGTGGCGACGGTGCGACCGGTGATAGAGGCAGCGTTGACGTCGCCAGATACAAGCTGAAGAAGCCTAGAGTCGGTGTGTATCAGGCTTATTTGCCTGTGGCAGATGAGGGCTGGCTCAGGTTTGTGCTCGAGGAATATGGTTTTCCATATGAGACCATCCGTAACCAACGCATAAGGCGCGGAAATCTGCGGGAAGAATTCGACACGATTATCTTCCCGTCCATCCGGGCACAAGTCATAGCTCATGGTATCCGGCCGGGAACGTATCCGCCTGAGTATGTGGGCGGGCTGGGCCAGGAAGGCAAGCAAGCCATTGCTTCGTTTGTCGAGGCCGGCGGGACCTGCGTGTTTGCCGATGCGTCTTGCGAGTGGGCCATCAAGGAGCTGGGTCTGCCGGTGGTAAACGTGCTTGATGGGAAGCGGCCACCTGAGTTCTTCGCCCCCGGTTCGATCCTGAGGACGATTGTAGATACAGAGCATCCCCTAGGATTCGGTCTGCCTAGGGAAACCGCTGTGATGTTTGCCAGGAGCCCTGCCTGGGAGGCTGAGGCACGGTACGTGGTCGCACGGTATCCGGCGGTTGACCCGCTTATGTCCGGGTGGCTTCTCGGAGGCAAACTGCTGGCTAATAAGGCGGCGTTGCTGGAGATTCCCGTTGGCTTTGGCCGGGTTGTGCTTATCGGTTTCCATCCCCATTTCCGGGCGCAGGCCCGTGGGACGTACAAGGTAATGTTTAACGCGATCTATCTCGGTTCAAGAAGGTCTGAAAAGTGTTGA
>FLAKKPJH_00097	
ATGGTTCCCCGGGACGGGGGTATATTCGCTTTCTTTGCGTTCCTTATTTTGGCTACAGTTCTTTTCTGGTGTTATCGGAAAGTCAAGGCGGGCTACAAACCGTACTTCAGACAAATACCGGCGCTCAAAGGGTTGGAAGAGGCCATCGGCAGAGCCGCGGAGATGGGACGGCCGGTCCACTTCACCCCGGGTTCAGACGGGTTCGACTCAGGTACTGCAGGTATGACTCTAGCAGCGACGATTTGCCTAGCTCACATAGCCAAACTCTGTGCTCAATATGATGTACGTCTTCTGGTGTCAAACCGGCGTCCTGCTGTTCAACCTCTAACAGAGGAGATTGTCAGACAAGCGTTTTTGGCTGAGGGCAAGATTGAGAACTTCCGACCGACGGATATTCGGTTCTTCTCTGATGACCAGTTCGCGTATGCCTCTGGTGTTGTGGGTGTAATCAGCGGTGAGCAGACGGCTTCCAATATTATGCTGGGTGGTTTTTACGCCGAATCCTTGATGTTTGCGGAAGCCGGTGCCACTTACGGCAATATCCAGATAGCAGGTACGGCAAGCACGGCCCAGATTCCATTCTTTGTCACCACATGTGACTACGTGTTGATCGGAGAGGAACTGTTCGCCGCAGCAGCCGTTCTCTCAGTGGATCCCGCACAAGTTAGCACTCTGATGATGCAAGATATAATCCGTATTGCCCTCGTGTGCCTGATCGCAATAGGTGCACTTGCTGCGACATTTGGCTCAGACGTCATCAGACAGTTGATTCTCAAGTGA
>FLAKKPJH_00098	
TTGAACACGCTCATCGTGATCGTCGGCTTGGTAGCGGGCGTTCCCATATTATTGTCATCATTCGCTGAAATACCTGTCATCAGCGACCTGGCTCAAGAGTTTCAACGATGGGGAATCATTCTGGCCGGGTTTTCAACCTTCCTTGGTGTGCTCAACCTTACCTTCGTCAATGCAAATGCTCTACGTCGCAGAAAGCAGGCAGGTCAAGTCATAGAGCCCGTCGTAGTCCTCGTAATGTTGTGGGGCCTTGTTCTTATCGGCGTGTTTTTCGGGCAAACGCACCCTGCGTACGATTTTGTGTTTGAGAATGTGCTCAAGCCCCTTAGCGCATCAGGATTCTCCATGTTGGCGTTCTTCATTGCTTCTGCTGCTTATAGAGCATTTCGTGTGAGGAATGTGGATGCAGCCATTCTACTGGTATGTGGATGTCTGGTTATGCTGGCCAATATTCCTTTCGGTGAACTGATCTGGAGCGATCTCCCAGTTGTGTCCGATTGGATCATGCGCATCATCAACGGGTCTGCGATGAAAGGTATTGTAATCGGCGGGGCGATAGGAGCGATTGCAACGGCATTAAAGGTGCTTGTTGGAGTCGAACGTTCACACTTGCGAGGCTGA
>FLAKKPJH_00099	
ATGTCATTCTTTGAAAGACTTCAGTCGATCCCGCGTATTACAATATACGTCTTGGTCATAATCGTGCTGTCCATACCACTCATATTTCCGATTAGTCTTCCCTTGCAGGTAGCACCCATGACTCAAGCCGTGTATGATGCGATTGAAGCCCTCGAGCCGGGATCGATATTCATGTTGTCCACTGACTGGGAAGCATCTACCGAGGCTGAGTCGGGACCCCAGACAGAGGCCATCGTAAGGCACGTCTTGGGAAGAGACCTGAAGCTAATCATTGTTGGACTCTGGCCTCAGGGCAATTCGGCTACACAGCAGATTGTTGAGCGAATAGCGTCCGAAATGGGTAAAACATATGGCGTAGACTGGGTGAACCTGGGGTACAAACCGGGAGGCGAAGTTGTTCTCGCGTCTTTGGCTGCTAACCTGCGGGAACTTTACAGTTCAGACGTTAAGGGGACCCCGTTGGACCAGCTTGAGATATGCAGAGGGCTCACCAGCGCTAAAGATGTGGACTTGGTTTGCTCGGTTTCTTGGGGCGACCCGGGCCATCTCACTTGGGTAAAAATGGTTCAGACTCAGGTGGGGGTTCCGGTGGTGGCTGCGGTAACTGCAGTGTCTCTTCCAGGTTGTGCACCCTACCTCCAGTCGGGTCAGCTCTTGGGTGTAGTAGGTGGCTTGGGCGGAGCAGCCCAATATGAAAAACTTGTGGGCTATGCCGGAAAGGCCACCGCCGGAATGGGCGCGCAGAGTTTCGGCCACATATTGGTTCTAACCCTGGTTGTGCTGGGCAACATCGGATATCTTGCCACCAGAAAGTCGAAGGAGGGTTAA
>FLAKKPJH_00100	
ATGAAATTTGGAATCACTGTTGCAGCCCTTCTTAACCTTGGTTTGTGGAGCTTCCTTATAGGCGATAACCGGGTGTTCAGGTTGGTTCAGAGCCTCTATGTGGGTGCTGCGGTAGCTCATACGTTTGTACTAGCTTACAGAAACACCCTCATACCCAACCTTTGGCAACCCTTTACGGAAGGCAAATATGTGTTGATTGTTCCCATGGTGCTGGGCTTGGCTCTGTTTACCAGGGTGACCAAGAAATACTCCCATATTTCCAAGATACCCATGACATTTATCGTGGGCGTCGGAGCTGCCCTGGCTATCCGCGGTGCCCTGTTGTCTGACTTGGCCACCCAGGTTGCGTCAGTCATGGTAGCTTTGAACACCGTAGACAACATCGTCATGCTGATAGGAACTCTATGCACACTCATTTATTTCACCTTTACGATCAAGCCGACACCTGTGACCCGCACCATGTCTTACATCGGCAGGTACTTCATGATGGCGGCCTTCGGAGCTGCATTCGGAAATACGGTCATGGCCAGGATGTCCCTGCTTATAGGTAGACTTCAGTTCCTATGGGGCGATTGGCTGGGCATCATCAAGTAG
>FLAKKPJH_00101	
ATGTCAAGAAGAGACGAGTGGCGGAAGAGGGCTCTGGCATCCATCGATGCCGCGAGGGAAGACCTATTGGCGATTTCCCATGACATCTTCGAGTACGCAGAAGTCGCATTTGAGGAATTCCGTTCAGCGGAAAGGCTCCGGCATTTCCTCAGAGAGCGCGGTTATAGGATCAGCGATGTTGAAGGGCTGCCCACGGCGTTCGTAGCTGAGAAAGGGACAGGTTCGCCGGTAGTGGCTTTTATGGCTGAGTACGATGCCCTTCCCGAAATAGGGCATGCCTGCGGGCACAACATTATAGCTGCGGCTGCCGTAGGAGCAGGCCTAGGAGTTGCCTCGTTCATCGAGGAGTCCGGCGGCACTGTTAGGGTAATCGGCACTCCTGCCGAGGAGGGCGGAGGCGGGAAGATTATCATGGTAGACAAAGGCGTGTTCGACGATGTGGATGCCGCCATGATAGTGCATCCGTCGGGAGCCTACATGGCCGACGATCATTCCTATGCCATCCAGAGCTTTGACATCCAGTTCATAGGCAAAGCGGCTCATGCGGCCTCCGGGCCTCAGCACGGCATAAATGCACTTGATGCGGCCGTGGAATTTCTCGTCAGCCTGAATGCTTTTCGCGAGCACATGACAGATGACGGCCGGATTCACGCCATCATCACCCACGGGGGTAGTGCGGTCAACGTAATCCCTGAACGCAGTGAGCTAAAGGTTGCGGTGAGAGCTACCACTAAGGAATACCTAGATGAGCTTATCCAGCAGGTCGAACGCAGGGTCAAGGGTGCCTCAATCTCCACGGGGTGTCAGTACTCCATAAAGCCTCGAGGGCTCCTTTGCAGGGAGATTAACGTGAACCGCGAGCTCTCAAGGTTGTTTGAAGAGAACTTCAAGTCACTGGGGATACCCGTTGCTCCCAGAGGGGATTCCAAGGGTTCTACCGATGTCGGCAATGTGAGCCATGTTGTTCCCACTATCCAAGCGTATGTGGGAATCGGCGCCGATGTTTGCCACACCATCGAGTTCCGGGAGGCCAGCATATCTGAGAAGGGAGATGAAGCGGTCATCAATGGCGCCAAGGTGATGGCGCTGACTGCGGCGGATATTCTCTCAGACGAAACGGTGCTTGAGAGGATGCGCTCGTCGTTTAAGGGTCAGTGA
>FLAKKPJH_00102	
ATGCAAGAATGGCGGATAGAGGAGCAGAGGAGACCCGGGAGTAGAGGCAGGAATAAAGGATGCGGGGGCAGATGTTCCAAGAGTAGAGGCAGCAGCAGAGGGTGCGGGAGGAGGGCTCTCTCGCCCGTAGAGGCAGTCAGCAGAGGATGCAGGAATATAGAGGGTACAGGGATAAAGGGCACAGGAGTATACAGGAGTATAAAGGATGAAGCCTGGCCTCTGTTGAAAGATGTCACAGATTCAGAACCAGAACCCAAGGCCAAGCAACGGGAGTATGCCTACGAGGTGATCCCTTTGTTGACAGTGCGGCGTGCACTCAAGATTGGCGGGTTGGCAAAATCGAGACTTGTGGCAGGGCATCAGGGGCTTGATAATGAGATCCATTCAGTTGACGTGATAGAAGTTCCCGACATCAGGGATTGGATCAAGCCAAACGAGCTGGCGGTGACTTCCGGTTTTGCGGTGAAAGACAGCAGGCACGCACAGGAACGTCTGGTCAGAGACATGGCGGAGAACAAGGCTGCTGCCCTGGCTGTCAAGACAGGCCGCTATCTTGGTGATACCATACCCGAAGTGATGATAGCTGCGGCCAAGGAGGCCGGTTTTCCCCTCATCGAGGTTCCCGCCGACATCCCGTATACCGAAATCACCTTGCCGATAATATCCGCCATCTTGAACGAACATGCATACAGATTTCAGTATGAATCGTACATCCGGGGAATGCTGCAGAAATGCGTCATAGAGAACAGGGGAATCGGGGCCCTTGCCAATACCATAGCAGAGATAGTCGGAAGCCCGACTTGCATAGTCTCTCATGACGGACGTTTACTTGCTTCCTGCCGAAAGCATCTTGAGCATCGGAACATCAAGGCCCTACTGGACCAAAGCAGAAAACAGTCTGGCTCGGTTACCGATGGGAGTCTGCCAGGAACCTGGTTTGAGGATCTGCTTTGTGTGCCTGCATGTGGCAAAGGGGGCATCTTAGGGTACCTGATCGTCGACCGTTCAAAGCAAGGCCCCTTGGACGTGTTCGAGGAGACAGCTCTTAGGGAAGCGGTAACGGTGGTAGTGCTGGAATTGACCAAACATCGTATAGTCCAGGAGGCTGAAACAACCCTAAAGCGGAGGCTTCTCGAATACAGCTTGGCCCACCTCCAAACCGATTTGCTGTTGCCGGACATACAGGAATTACCCGGATTCGTCTTCAAGGAGCCGTACGCGGCCATCCTGGTAAAGCCCAGACAGCATGCACGCTTGGCTGCGGACCGCGGAAGATGGCTGACGGCAAGAAAATGCTTGGAACTGGTGAAATGCAGCGAAAGGCCCTCGGTGGGCAGTTGGTTGCCCGTGTTCGTTGACAGAGAACGAGACGAGGTAATCATGGTTTGGTCCGGAATAGGAACGCCCGACAGTAACATGATAAGCGACCAATGTGTAGCAGAACTCCAACGTTTGCAGAGATGCCTGTGTCGCAATGCCGGCATTGAGATGCTGCTGGGTGTGAGTAGGATCCATGTGGGAATCGACAGTTATGCAAGTGCTGTTGACGAGGCCAGGAAGGCGGCAAGGATTGGAAACTCCTGCATTTTCACAGAGGGAGTAATGCTGGCTCAGGATACAGCCATATATGAGTTCATCGACAATATTGACAGAGACACGCAAGCACGATTTGCCGAGGACAATCTGAAGCAACTCATAGGGCAAGACGGGAATCCTGAGCTCATCAAGACCTTGGCCGTCTTCTTGTACTGCGGCGGCCAGATTTCCGAGGCAGCCGAGAGACTGTTTATCCACAGAAATACACTCAACTACCGTTTGGACAAAATAAGTGCTCTTCTTGGTTGCGATGTGAGACAGCCCAGGAACCGATCCAGATTGGAGATTGCGCTTGTTGCAGCTTGTCTGTCGGGCGTAATCCCGAGACAGGGCGATTGA
>FLAKKPJH_00103	
GTGTTGAGGATAAACGCGACAGCCAAGATCGGGATCATCAGGGTATTGACCACCGACGACATACATCTTCTGAACATGCATGGCACACTAATAGAAGCGCTATTCCCCAATTTGGATGTCGTATCTCGCTGTATTCCGAATCATCCTAAAGGGGTGTATAACTCGGAAACCGAAGCCAGTGCAGGACCGCTGGTGGTCCGCCTGGCACGGGAGTTTGAGGCCGAAAACTGTTCAGCAGTAATCATCAGCTGCGCGTCAGATCCCGGCCTGGACATGGCAAGAAAAAATGTAGGTATTCCGGTGATTGGAGCAGGTGAAGCAGCGGCCCTTCTGGGGAGGGCCTTTGGCCGGAAAGTTGGTGTGCTTGGCATAGGTAGTTCCACCCCCAAACGGATGGAGAGAATCCTCGGAGACTTGCTGGTAGGCTACTCCAAGCCAGAAGGTGTTGAGAATACTACCAACCTTCTGACGGCTGAGAGCCAAAGGGCCGTGTTGGATGCAGGCTTGAAGTTGAAGCAGGCAGGAGCGGAAGTAATAGTCCTTGCGTGCACCGGGCTCTCAACAGCCGGTAGTGCAGCGCTTTTATCAAAGGTCACAGGGTTAAGAGTAGTTGACGCTGTCCAAGCTGCAGGTTTTCTGGCATATTATGCCGTTACTTTCTAG
>FLAKKPJH_00104	
TTGAGCTTCAAAGCTACTTTGAAAGCACTTGACTTGCTTGATGACGCCCATGTAACTGGGAGCCAGGTTGCTGAATATCTGCAATCACTGGGGCTGGAAAATGTGGGGACTGCAAGGGTCCACGGTGAGAAGGGGTTTACAGATTTCCTTCAGGTTACCGTCCCAGGAACCCAAGGGAAACTGGCAGGAGGCAAGGCGCCCACCCTGGGGATCATCGGCCGGCTGGGAGGCATCGGTGCCCGTCCTGAGGTGATCGGCATCGTGTCTGACGGCGACGGAGCGGTAGCAGCAGTGGCTTGCGCCATAAAACTGGCGGCTATGACAAAGCGGGGCGACACGCTGCAAGGAGATGTTATAATCTCCACCCATATATGCCCTCATGCACCCACACAGCCACATGACCCGGTGCCATTCATGGGGTCACCAGTGGACATGAGGACCATGAACAAATATGAAGTATCCGATGATATGGACGCAATTTTGTCCATCGACACCACAAAGGGGAACCGGGTGATAAACCACAAAGGGTTCGCCATATCGCCTACGGTGAAGGAAGGTTACATACTCCGGGTAAGCGAGGATCTTTTGGATATCATGAGCATCACAACTGGGAAGCTCCCAGTGGTGTTTCCCATAACGACGCAGGATATTACGCCGTATGGCAACGGAATCTATCATCTCAACAGTATCCTCCAGCCGTGTACGGTGACTAAGGCGCCGGTTGTCGGCGTCGCGATTACAACTGAGACCGCTGTTCCGGGTTGTGCCACCGGAGCCAGCCATGTGGTGGATATTGAGCAAGCGGTCCGGTTCTGCATCGAGGTGGCCAAGCAGTTCGGGGCAGGTAAATGCAAGTTTTACGATGAGGCGGAGTTCCAAAGGCTGGTGGAGCTGTACGGGCCCATGACGGTACTGCAGACCCATGGTTTAGCCGGTGATAATCAATAG
>FLAKKPJH_00105	
ATGGAGGCAGACGCATTTAGATTGTTGGGTTTGGGGTTTCTTTTTGAGATGATTGACTTCCGGATTGCGGGCTTCGATGTACTTCCTGACATATTCGGCTTTATTCTTTTTGGCAAGGCTTTGGCCATTTTAGGTGGGAAGAACGGGTATTTTTCCAGGGCGAAAAAGCTCAACCCGGTGCTGCTTATCCTGTCGGTGCTGCACATATATGAACGTCCCGTCCAGCAAAGCGGAACCCATGTCATTCTTAGTAATCTACCTGCACTTGTCCTCGGTATAGCGATAGCCATCATGGAATTGGTGCATGTGTACGACGTGTTCATGGGAATCCGGGAGTTGGCTCAAAAGGCCGGAAATCTGGCCATAGCCCAGGAGGCGGATTCAAAATGGGCTCAGTACCTCGGGCTTGAGATCGCAATCATACTGGGGTTCATCATCGCTGCGATTCCCTCAATCGGACCGCTCTACTTACTCGGCGTGCTTCTGGGCACCATAGCGCTGGCGTTTAGCATAAGGGGATACATGGGGAGGTGTGGAGAGAGTCTGGCCTGA
>FLAKKPJH_00106	
ATGGTACTCAAACTGTACGACAGGATATCCACTGATACGGAATACCACAGGTTCCTACTAAGAGAGACTACTGCTTCAAATGGTATCAGTGTCACGAATGGCAGTTCGAAGATGCCAGTGTTTTACGCTGGTCTTTCCTCCGTTCCTGGCTTCCTCTGGCTTGTGGTGATTGGCAATTTCATGTAG
>FLAKKPJH_00107	
TTGGTTACGCAGGTTTCGAGCATGGCTCTTGGGGATAAACAGCAACTTGAAGCAGACCCGATAATCGTCGTGGAAGAACTGACAAAAATCTTCCGTGTGAGGCTCGATGGCGATGGTTTCCGCGAAAGGGTGAAGCTGTTTTTCAAGCCTGAATACCGTGCGGTCACGGCGCTGGATAGCGTGAGTTTCACCGTCCGTAGGGGTGAATCTGTCGGCTACATCGGCCTCAACGGTGCAGGCAAGTCCACCACCATCAAGCTCCTGTGCGGCGTCCTGGTGCCTACATCTGGTCGGGTGACTGTGGCAGGCATTGAGCCACACCGCCACAGGAAACTCAATGCCCGCAGGATTGGGCTTATGATGGGTCAGAGGACCCAGCTGTTGTGGGACCTGCCGGTCAAGGAGAGTTTCACCCTGCTAGGCAAGATCTATGATTTGGATCCTCAGACTTACAGGGCTAACAGGGATAGGCTAGTAGAGGCACTGGGTATAGGGTCCCTCATGGAGACGCCGGCGCGGATGCTATCCCTTGGGCAGAGGACCCGCTGCGACCTGGCTCTTACCTTCCTGCACGATCCTGCCGTGGTGTACCTCGATGAGCCCACGATTGGGCTCGATGTGTTTGCCCGGGAGCGCATCCGGGAGTTTCTCCTGGCTGAGAAAGCCCGTGAGGTAACGATTTTCATGGCCAGTCACGACCTAGATGACCTGGAGATGGTAACTGACCGGGTGCTTCTTATACACCAAGGCAGAATCCTGTTCGACGGAACGCAAGGCGAGCTCAAGGCTATGTTTGGCGGGCAGTTGGGATCCCTGGAAGACACGGTCAAGCGCTTCTACCGGGAGGAAGCGTTGGCACAGGAGGAGGCCCAGGGAGACGCACACAAGAAGGCTAGATGTGATGAGGCGCGGGGATGCGAGAAGACACCGGGATGCGAGGAGGCGCCAGAACGTAGGGAGGAGGCTCTAAGATGA
>FLAKKPJH_00108	
ATGACGCACCGGCAAACCTCAGCCACAGCCGCCTTGGGGCGGCTAAACATCGGAAAATACCTTTACTACACCAGGGCAGAGTTCATGCGAGGCCTAAGGTACCGGGCCAACTATTGGGCAACCTTGTGCAGCAGCGTGATAATAACAATCATCCAGTGGTCCCTGTGGAGGGCGGTTTACAGCAACACACACTCGATTGCAGGTGTAGACCTGCCTACCATGATGGCCTATGTGCTCATGGGAAGGGTGACTGCCGGCTTCCTTGCAGAACCTGCAAATTTGAGGATCGGTCCCCGGGTCAGGAGCGGGACGATAGTCCACGACCTGGTAAAGCCAGCAGATCTGCATATCCAGCTCTTGTTTCAAAGCCTGGGTGGGGCGCTGTTCCGCTTGGTTTCCACCGGGTTGCCAATATTCCTGGTGCTGCTAATCACAGGTGCCCTCACCATCCCTGACCCAAAAACCATAGCGCTGTTCATGGTGTCCTTGGCCATGGGCTATGTCACGCTCTTCTCAACTGGTTTCGTCTCAGGGGTGCTGACGTTTTACACCAAGAGCGGTGTGGGTGTGGAGCATCTGTATACCTTGGTTGAGTTCCTGTCGGGGCTGTACCTGCCGCTTGAGTTTTTCCCGGGATGGCTGAGGACGGTTGCAGATTGGCTGCCATTCAAAGCGATACACTACATCCCCATGGCCATCTGGAGCGGTTTAACCGGGCCGGGAGAAGTGGTGTCGTCGCTGGTGTCCCAGCTTATCTGGACGGCAATCATGGTCGTTTTGTGCAGGGCAATCTGGTCGGGTGCTGTAAGGCGCCTCACTATCCAGGGAGGTTGA
>FLAKKPJH_00109	
ATGAGTGATAAGAGAAATCCACATGCCGAAAGTACAGGCAGGACCCGGATGAATACATGGCTGAGCACTCCCAGGCCAAGCCGTGGTCTAAGCACCGTTTGGCACTACGTAAGGCTGTATTACTGGTACCTTCGTGCCAACTGGCTGTCGCTTATGGCTTATCCGATCGAGTTCATCATAGTCAACCTTTCCGGTGTGGCGTATTCGCTGGGCTCGGTGGCGTTGGTTTGGGTGCTGTTTACCCAGGTCAAAGCCATCGGCGGGTGGACTTATCCCCAGGTGCTCCTGATTTACGGGATGAGCATATTCTCGCGGTCCCTGTTCCACCTGTTCTGGGTAAACCTCATGTCCTTAAGCAGAATGGTGAGGGACGGCTCCATGGACCGGGTCCTGGTACGGCCTTTGAACCCCTTGTTCCAGGTTGTGGCGGACTATCTGGACAACGATGACTGGGGTGAGCTGGCAACGGCTATAATCCTCACATGGACATCCTTGGGCATGCTGGGCAAGAGGACGGTCTGGAACATCCTGTGGGTGCTTGTGTCTGTGATTTCAGGCTCGTTGATCTTTGCGTCTGTACACATAGTAGCTAACGCTATGGCGTTTTTCACTGTCGAAAGCAGCGGTTTTAGCTGGCTAGCCTGGACAGTGGATGAGTTCACAAGATACCCGGCAGATATCTACGACAGGGTCACCCGGACTGTCATCACCTGGATCCTGCCTGTGGCTTTTGCCAGCTTTTATCCGGCGCAGCTGTTTTTTGAAAACGGGTACCTGAAACGGATGGCCTTGGCTACCCCCGTTGTGGCTGTGCTTACTTTCATGGTGGCCTACCGGTTCTGGAGTATAGCAGTCAATCATTATCAAGGAGCCGGGCATTAA
>FLAKKPJH_00110	
ATGAGTATTGCATCAGGGAATGTATTTGGATTTTGGCTGTTTATAGCCATATCCGCGTTGGTTATCTATACAATTAACGCTTCGCAAAGAGGGAAGCTTAAGGTAACCATCAGACCCATTGCTGGGCTTGAAGCAATAGAGGAATGTGTAGGACGAGCCACTGAGATGGGAAGGCCGGTGCACTTCTCACCAGGGTTGGGCGACGTAGTCACCACTGCAGCTGCTGACACCCTTGCAGCGCTTCAGATTCTGTCGTACGTCACCGACGTGGCGGCGAGATACGATGCCAGGTTCCTAGTTACCATCCGTATGCCTAACGTATATCCTTTGGCCTCGGAGACCGTGCGCCAAGGATATATCGCAGCCAACAAGGCAGATGCGTACAGGGAAAACACGGTGAGGTACATTTCCAGCGACCAGGACGCTTACGCTGCTGGTGTAATCGGCCTGTTCCACCAGGAGAAGGTCGCATCCAGCATCTTGGCCGGCCTTTACATGGGAGAAGCCCTGCTGCTTGCTGAATCCGCTGCACGGCTTGGAATCATGCAGGTAGCAATCACTGCATCAGTAACCCAGATTCCCTTTTTCGTGGCTGCATGTGACTACACCGTAATCGGTGAAGAGCTGTATGCAGCCGGAGCTTATTTGACAGACGATAAGGGGCGTCTTGGAGGTATAGCAGCACAGGACTACATCAAGTTGATCGTCATCGTTTTCATCCTGCTAGGTACTTTCATGACGTCCATGGGCAGCAACGTAATCCAGGAACTGTTGACCATGTAA
>FLAKKPJH_00111	
ATGCGGAAGGAAGCGCCATTGCTAATCACGTTCGTGGTTGCGCTCATTGTGATGCTGAGCCAGGTTACCACCGGCAACGTGCCTGGGCTGGGCATTTCAATGCCGGTTCTTTTTGAACGGTATATCAGCCCTTGGATGACAGTGGTTTCCGCTTTTTCACTGTGTTTGGCTTCTGTTAACTTGATAGTGATACATTCGCGGAACGTGTCGCGGAAGCAGCCTGAATGGATTTATAGCCTTATTCTCCTAGGCTCACTGGTGCTTTACGGTGCCTGGTGCACCTATGTCCAGATTAATCCCGACAACGCAGCTGCTGCTGCGACTTACTCGCTGCTTTACAACAACATCCTTTCGCCACTTATGACAGGGCAGTGGGCCTGCTTGGCATTTTACGTGGCTTCAGCGTCGTACAGGGCATTTAGGGCTAGAAACCTGGAAGCAACTGTACTGCTGGTGTCCGCCATCTTGGTCATGCTTGGCGCTACCCCTGTAGGCGGAGTCATCTGGAGCAAGTTCCCGGTGATACAGCGGTGGCTAATCGACGTACCCAACATGACAGGCCAGCGTGCCCTGCTGATAGGCGCCGCAATCGGAAGTTTTGTAGCGTGCTTGCGCACAATGCTTGGGATTGAGCGGAGTCACCTCGGCATCGGCGGCGGCTCTTAA
>FLAKKPJH_00112	
ATGGATCTGATGACCAGACTGCAGAACGTGGACTCAAGGGTCATATACGTGATACTGCTTATTGCTCTATCGTTGCCTCTGCTCTTCCCCATGGGGATTCCGATGCAGGTAGATCCGATGGTCCGGGCGGTTTACGACATAATCGAAGGACTCGATCCGGAAACAGACAAGGTGCTCTTGTCCATAGACTACAGCCCCGGTGCGGGACTTGATGCAGAAGTGTCCCCCGTGGCAGTGGTAGAGCATTTGACGCAACGAGGCATTAAGTGGGTGGCCATATCTTTTGGCACACCAGACGGCCCTATGATGACCAATAGGATAATAGACAGCCTCGAACAGCGGGGCTATGAATACGGCAAGGATTTTGCCAACCTGGGATACATGGCGGGCGAAGAAAACGCAATCCGTCTGTTTGCCCTCGACTGCCTGAGTGTACCGACTGACGTCCGGGGTAACAGGACGGCTGACCTACCTGTGATGCAAGGAATAAAGAACGTCAAGGACTTCGCATTCGTGATGCAGTTCTCATCGAGCGGTCCTGAAATGTGGATCCGGCAGGTAGTAGACCCCATGGGCGTACCGTTTGCTACCGGGACGGTTACCGTATCGGTTCCGGCAATCATCCCTTATTACCATTCAGGACAGGTCAAGGGCATAATGGGAGGCGTATCTTCAGCAGCCCAGTACGAGCTTTTGTGCAACAATCCTGGACGGGGCGCATCTCTCATGGATGCGCAGTCTATGGGGCATTTGATTATCATCCTGTTTATCGTTCTCGGCAATATCGGATACTTCATGACCAAAGACAAAAAACAGAGTGCCGGGTCGTAG
>FLAKKPJH_00113	
ATGCAGATTTCAACAAACATTTGGCAATGGATTTCCGTGGCTTGCGTGTTTGGCATGTGGTCTTTGCCGCTTTACAAAGACAACCCGTTTTACCGGGTATGCCAAAACGTATTTGTAGGCTCGTGTGCCGGACATGCTATCGGGATTGCCGTTGGAAATATCGTAAATTACGGTTTCCAACCGTTGGGGCAGGGTAAGTTGGATCTCTTGATTCCGATTATCCTGGGGCTTATGCTGTACACCAGGTTTTTCCCTGGGATTGCCTGGCTGAGCCGTTGGCCTGTTGCCTTCCTGGTAGGTGTGGGCGTGGGCCAGACCATCTACACATCGTTGAGGTCACAGATTATAAACCAGTCGATTGCAGCTATGACTAAGTTCCCAGGGCAGGACCTGGCATCTTCGCTCAACGGCTTGATATCGCTTATCGGATTGCTGGCGATTCTCACCTACTTCTTGTTCACCGTCCCGCAGTCCAGGTTTGTCAAAGGTATGTCTCAACTGGGGCGCTGGATGATGATGGTGACCTTTGGAGTAGGGTTCGGCAACGTGGTATCAGGACGTCTGTCAGTGCTCTTGGGAGAACTCCTCAAGATCTTCGGTGACTGGTTAGGCATGATCTAG
>FLAKKPJH_00114	
ATGGCCAACTTCAGGTGCAATCTAAAGAAATTCAGGCAGCTTGCCGGTTTGACCCAAGAAGAGCTTGCCAAAATGGTGGGCGTGAGAAGAGAAACCATCCAGCGTCTGGAGGCAGCGAGATATAACCCTTCACTCAAGCTGGCAATCGACATTTCAAGAGCGGTAGGAGCGCCCATTGAAGAAATCTTCGTGTTCGAACCTTCCCGCCACCCTAAGCCCACCAAGGAGACCTAA
>FLAKKPJH_00115	
TTGAAAAAACACGTAGACCGGCTGTCTAGGAGCGAATGGTTGGGTTTTCTCGGACTACTGGGGTTCATGGGCTTTCTAAGATCGTATACAGGAGAACCACAGTATGTATTCTTCGCCTTCTTCGGCTACTTCAGCTACTTCTTCATCGGCCGCATACAGAGGCAAACCCCGGACGAGCGTATGGTTTACAACTATCAGAGAGCACAGCTGTCAATGAATAGGTTTTTCTCGATCCTGCTGGCTCTGACCTGGGTGTTGGTTATCCTGAACCATACAGTTTTCCACATCCAGTACTTGCCGGTGAAAACCATTGAACTGGTAGTAGCTTTGGTCTTTGCAGCTTCCCTGATCTTGCAGGCATTCTTGGTTTACTACTATGACCAGGTGGAGTAA
>FLAKKPJH_00116	
ATGGCCGGACACAAAGTCAGCGCAAACTCACCTATCGGCGTATTTGATTCGGGTACAGGCGGCCTCACGGTGGTAAGACAGCTTAGGAACCTCCTTCCAAACGAGAGCGTGCTTTATTTTGCCGACACCGGAAGGCTTCCTTACGGAACCAAGCCCCAATCCCAGGTGAGGGAATTTTCCGTTCAAATCGGAGAGTTCCTCCGGGAAAGGGGAGCAAAAGCCCTCATCATAGCGTGCAACACCGCGACTGCCGCATCGCTGTCTGCATTGGAAGAGACCTTTCCTGGGCCTGTGATAGGGGTCATAGGGCCGGGGGCCCAATCTGCTATTGCCGCCGCAGGTACCGAAGGCAAAGTGGGGCTTATAGCCACCGATGGCACGGTCCAAAGCGGTGTATATGACAGGGAACTGGAGGACCTTGGGCTTAAGAGCGCCCTGGTTAAGCAGGGATGTCCTGATTTTGTGACATTGGTGGAATCAGGACTTGAGGACAGAGAGGCGGTGCAAGGGGCCGTCAAGCGGTACATGAAGCCTTTCCATGAGTCGCCTGTCGATGCCTTGATACTGGGCTGCACTCATTTCCCGCTGCTTAGCGAGTATATTGCTGAAGAGCTGCCTGGGGTGAAGCTGGTAGACCCGGCGATCCAGACGGTGAACAACTTGAAGCAGATGCTGGAGGAACGAGGTCTTCTGGCGGAGCCAGATAGCCAGGCTGAGTACAAGTTTTTCGTTTCAGGCGACGTGGAAGCTTTCAAGCGGAATCTGCGCATGGTGCTCGGGCGGGATGATTATCCTGTAGAGCATGTGGCGTGGCAGTGA
>FLAKKPJH_00117	
GTGAAAAAGAACTTCGACTACGCGGCACTTATAGGCGAAAACAACCCGCTGTTGCGTTATCCGCAACTGCTGGACGCAGCCATCGATGAGTTTTCCGCTAAAAGATACGATGATGCATCGCTAAACGAGATCCTGAAAAAAGCGGGGATGAGCAAAGGCAGTTTGTACTATCACTTCGGTGACAAGTTCGGGCTTTACGTAGCCATGATGGACATCATTGTGCAAAAGAAACTTTCGTATTTCTATCCTCTTGTGAGTGAGAACCTTGACACCGGCGATTTCTTCGCGACCCTCAAACAAGTCATGAAAGCCACACTGGACTTTATGTTGGCCGATGAACGCATGCACCACCTTTCTGTGAGGGTTATGGAGGAAAGCGTTGGATTCCGCAATCAGGTGTTTGGATTCTTTGTCCACGACTACTTCCAGACTTTCACCGGATACATCCGTCAAGCCATGGAATCAGGACAGATTGACACCCGTTATCCTCCCGAACTTGTGGCCCAGTTCATAGAGGTGGTGATGGCGAACCTGGACAAACTGGTCACCAGTGGTGATCCTGAGAAGCGCCTGGAAACCGCCAATCAGGTATTGGACATAATCCAGCATGGGATTTCAGGCAAGTAA
>FLAKKPJH_00118	
ATGGGGATTGCCTTTAAGGTGGAAAACTTGCGTTTTAGATATCCATCGTCAAAGGAGGACACCATCAAGGGAATAAGTTTTGACATCCGGGAAGGGGAAGTATTCGGGTTTCTGGGACCATCGGGGGCGGGCAAATCCACCACCCAGAAAATCCTGATAAAACTGCTTGAGGACTACGCGGGCAACATCGAATATTTCGGCAAAAACCTAAAGGCTTTGGACAAATCGTTCTATGAGGAGATTGGTGTAGGGTTTGAAATGCCCGTGCATTTTACTAAGCTCACCGCTTTGGAGAACATGAAGTTTTTCTCGGGCTTTTACAGACAGACCGCAAACATTCAGGATCTCATGGAGAGGGTCGGACTATGGGACTACCGGGATGTCAAGGTAGGCGAGTTTTCTAAGGGTATGAAGGTGCGGCTCAACTTCGTGCGGGCGCTGCTCAACAAGCCCCGGGTGCTTTTCCTGGACGAGGTGACCAACGGGGTTGACCCCAGGAATGCAAGGATAATCAAGGACATGATAGCTGAATTCCGGGACAGAGGCGGCACGGTGTTCTTGACTACCCACCTGATGAACGACGTCGAGGAGCTTTGTGACCGGGTTGCGTTCTGCGTAAGCGGCAGGCTGGTCGAGATATCAACCCCCAGGGACCTCAAGTTGAAATATGGCAAGCGGGAAGTAAAGGTCGAGTACAAGAAAAACGGGAAAACTGCCAGTGCTGTGTTTCCTCTGGATGGTATCGGGTTCAACGAAGACTTCCGCAGATTGCTGCAGACTGAGCAGATAGAGACCATCCATACTGCAGAGTCATCCATGGAGGATATATTTATCAAGGTGACGGGGGTTGAGGTGAAATGA
>FLAKKPJH_00119	
ATGAGCACCCAGACAAAACTTATTGCAGGCGAACTAATGAGGCTGATGAAGTACAACATTCTGGCTGCGGGTCAGGTAACTGCAGTCATCTGGGTGCTGCTGTTGCTGCTTGTTTCCGCAAGTGAGGCGCTCAAGATCACCCCGCTCCTGATATTTGTCGATGTATCCGCTATGTCAATATTGCTGCTGGGCGCGTCCCACCATCTTGAGAAGCAGGACGGTACCATGAAGACAATGATGGTGTTGCCTGTATCCGCCTGGCAGATACTGGCGGCGAAAACCGTCGCATCTATGACACTCGCCTTAATATCAGCAGTTGCCACAGCGGCTGCGCTGTACCTTATTCACAAGATCACCTTCAACTACGTCCTGCTGCTGCTCTTTGTGGTCATAGCCGGTGTTGCCCATGCGGCAATCGGATTGGTGCTTTCACTCAGAAGCAGGGATTTTACTTCCATGCTGGGTTTGCTGATGGCCTACATGTTCGTGTTTACCATACCTTCAATCCTGTTTAGCTTGGGTGTAATTGATGCCAAGTATGACTGGCTCCTTATGATTTCACCGTCCCATTGCGCCAACTACCTGATCAGGGCAGCAGTAAGCGGTGATTTCGAGACAACCACGGCGGCAGCTGCGTGCGCGTATCTGGCAATTCTGGCCGCGGGGCTGTTTAAGTTTGCCGTGTATCCCTCGTTTAAGGACAACGCGGTAAGGGGGTAG
>FLAKKPJH_00120	
ATGAACAAATACCTGCCGTTGCTCAAATACGAAGCCAATACCATCATCCGTGATCCCGTAAACCTGTATATGCTTTTGTTTCCGGTTATAATACTTTTCCTGTCGTCCTTCTTGTTCCCCATGCTGCTTGAGGCAATTGACCCGATGCAAGAAGCCAGGCTCAAGATGACAATGCTGTTGGTGCTTGTGGTGATATTGGTGTTCGGGACGTTTTTCCTCGCTGCCATGGCCACTTTTCTCTTGGTAGAGCAGAAGGATGAATGCACCCTGAATACCATTGCCGTTACTCCTGTGGGCACTTCAGGCTATCTCAAGTTCAAGATGACGTACCTCTACCTGGCTTCAGTTGCCGGGATCATAGTGGTGCTCCTAGGAACGAAACTGCTTGCCGGGGATAAATACACGATATTGGGAACACGGGTGTTGGATAATATAGGTATGCCTCATATTGTCTCGTTTGCTGTAGTTAGTGGGCTTTTCACGCCTGCGTTGGGGCTTACGCAGGCAGCTTTCGCGAAAAATAAGGTTGAAGCGTTTGCTTTTGTGAAAGGCACAGGCATAGTGGCATTGGTTCCTGCTCTGATGATACTGGAAACCTTCCAGGGAGGCCTGCAATATGTGTTAGGCATATTCCCCAACTTTTGGGCAGTTAAGGGGATGCTTCTTGAACTCATGCCGGTCCAAAACCAGGCTAATCTCAGCTACCCGCTGTATCTTCTCATCGGCGGGGCATACAATGTAATCTTGATCGTGGTAGCCTACAGGTTGTTTCTCAAGAAGGCGCAATATTAG
>FLAKKPJH_00121	
ATGAACGCTAATGATAAGGGTATTCCCGGACCACATATTGAGGAGATCCTTTTCACAGTCGGAGGCTCCGGGGATACGCCATGTGTCGCATCACCTTTGGGCGGGAAAAATACCAGATGCTCAACCCTGCGGATATTGAAGAGTATTTGGAGTATCTTTTTAGGCAGGTACATTAATGAGATTGAACGTAAGGTATGTGAATGTTAG
>FLAKKPJH_00122	
ATGTTAGAACTTAATGGCTTGCTGAAACGCTTTGTACAGCAAAATATAACACTATTGAGCGACAACCTCGTCGGCATCTACCTCCACGGTTCTGCTGCCATGGGCTGCTGGAATGGCAGAAGCAGTGACTTAGATCTACTGGTTGTTGTTAATAGTGCTCTCCCAAATGAGGTCAAGCGGAAGTACATGGACATGGTAGTGGAGCTGAACAAAGAGACTCCTGGAGATGGCATCGAGCTTCACGTTGTGAGACAAGCGGTGTGCAACCCGTTTGTGTATCCCACGCCATTTGAACTACACTTTTCCGCCTGGCATCTGGAGCGGTACCTGGCAAATCCTGAGGGATATGTGGAAGCGATGAAGGGCCCCGACAGGGATCTCGCGGCACATGTAATGGTGCTCCGCCATAGGGGCAAGACCCTGTACGGGAAACCCATACGGGATGTGTTCGGACCCGTCAGCAAAGAAGAGTACTTCGACAGCATCTGGCATGATATTGCGAACGCCCGGAAAGACATCTTAGACAATCCCATGTACATAATCCTCAATCTGTGCAGGGTATTGGCATATGTGAAGCATGACCTTGTATTGTCCAAGTCAGAAGGCGGACGCTGGGGGCTCACCAGCCTTCCTGAGAGATTCCGCTGCCTGGTTCAGGCCGCTCTGGACGAGTATGAAAAGGGCACAGCCATGTCCTTGGACAATGGGCTTGCAATACAGTATGCCGGCTACATGCTTGCCAAGATAAAGCGGACTTATGAGACCCTTTCGTGA
>FLAKKPJH_00123	
ATGAGCCTGGAACAGAGACTGAAGGATGATAAGGCAAAGCACAAGAAAGGTAAGAGTCTTGAGGTTGGTAAGAGCGAAAAGCGGTCTAATGCTTGGAAGGATATCCGGGACCTCTTGTCGCTCCTCGGGTCTTACTGGCCCCTCTATGTAATCTGCATACTGCTGGCCATCTGCGGGAACCTGGCTTACGGTCCCGGTATAGCTTACTGCCTGGCGATTCTCACCGATTCCATTACCGCAAGGGATATGGCCTTGGTGTTGAAATCAGCGCGGCTTCTCGGGCTCATGGCGTTGGCTATGGGAGTCTTGTCCGGCTTGTCTCTCTTCCTGTCGGAGTGGACTCTGGAAACCGTGGCCTTGAACACCAGGCGGAAGGTGATGTCCAGGGCTCTAAGGACAAGTATGTCTTACTGGCACACCCACAAGACGGGAGACACGGTGTCGTTAATCATAAACGATACTGAGACAGCCAAGCAGGGCCTGAGTTCACTTTTCGGCCTTGTCGGTAACGTGGGGCTTATTGTGTCGTGCATGATTACCCTCATTGCATGGGGCCCTGTCACCGCAGTGGCCCTCATTATCCTGGCGGCGCTGTGTATGTTCGTCGGAGCCCGGTTCGCAACACCTGTAGGAAAGGTCAGCGATGAATACCAGGCTGAAATGGCCAATACCACCTCAGCTGCCACTGAGCTGTTCAGTGGGATAGCGATTGTGAAGTCCCTCAAGGCCGAACCTGTGGCCCTCGGGAGGGTACTCAGGACTGTAGATCGGCTGTACGACGTCGCCCGGCAGAGGGGCCGGGTGCTTGGCCTCCAACAGGGAGCCGTGGGGATTGCTCAAGGCCTTGCCTTCGCAGGGGTGTTCATTGTAGCCGCGTTAGTGACAGTCCAGGGCGGGATGACAGTCGGACAGGCGATCGGGGTGATGCAACTGGCCTCCCTTCCCCTTAGCGTGTTCGGATCGCTGGGCCAGAGCTGGGCCTCAATCCAGCAGAACCTGGCGGCAAGCCGGAGGCTACTGACAGCCATGGAGATATCTGTGGAGCCTGTAGAGCAGGATGCCCAAGACGCTGTGGCGCTGCCGGTATCCCAAGACGACGCGGATCTCCAAGCTGACGCCCGCTTTGCACTTGACGCCGGTGGGCCTGAGTCTCTCCATCCTGTCACCCATGCCGTGGTTCATCCAGGCGCGCCTTATGAATATGTGCTCGAGTTCGACTCGGTTACGTTCGGTTACGAGCCTGGCAAGCCCGTCTTGCAGGAAGCGAGTTTCAGGCTCAAAGAGAATGAAAAGGCAGCCCTGGTGGGCCCGAGCGGCGGAGGCAAGTCATCGGTCCTCAGGCTCATCCAGAGGTTCTATGAACCATTGGAAGGGACCATCAGATTCCGGGGAACCGATATCTCACACATTCCGCTAAGGGAACTAAGAAGCCGAATAGGCCTGGTTACCCAGGAGCCTTTCATCTTCCCGGGGACGGTGCGTGACAACATCGCCATGGGCAATGCACACGCTTCCCTCGACGAGATAGTAGCTGCGGCCAAACTGGCCAATGCCCATGAGTTCATCACCAGATTGCCTCAAGGATATGACACGCTATTGGACGAACGGGGAGGCAATCTCTCAGGCGGTCAAAAGCAGCGGATCTGTCTTGCCAGGGCGTTTCTCAAGGACGCCGAGCTCCTGCTGTTGGATGAGCCCACCTCAGCGGTGGACGCCGAGTCCGAAGCGCTTATCCGTCAGTCGGTAGATGAGTATGCCTCACGCAAGACAGTGCTGGTCGTGTCTCATACAGAGGGGGTTGTCGAAGGCGCCAGCGTGATTCTGTCCCTGGCAGACGGAAAGATAAGCGAGGAGCGGTAA
>FLAKKPJH_00124	
ATGGTGCAAGGCAGTTACCGGGAGGCATCCTGCCCTGGTCACCTGTGCAACAATGGGGCTGCGCTGCTGCCGGGACAACACCTGGCCAGCGTCAAGGAGCCGGCGCCTCAGGGGACCGGAGATCCGACATGCCTCAGGATGGACCCGGTTCAGGTTGAGGCAGCGGAAGCACCGGAGGTGACAAAAGCAACCAAGGCTTTTGAAGTAGCAGGTGCCGCGGACGCAAGAAGGCCGGCAGAAGCAGCTGAAGACGCAGCAGGAACTGGATTTGCACCAGCAACTGAAGCAGCAAACGCACCGGTAGAGACAGAACTAGCTGAAGAAACCAAGCAAGCGGGCCTGTCGATAATCGTTAGGGATCTTTCCTTTGAGTACGTGAAAGGCTCCCCGGTCCTCCGTGACATCTCCCTGGACATTCCCTCAGGCTCCCTGGTGGTCCTGGCGGGCAAGAGCGGGTGCGGTAAGAGTACCCTCATCAAGATCCTTGCAGGGCTGTACCGGCCGGCCCCGGGTACCGTGTTCATCGGATGCAGAGACCTCCACTACCAGGCCGGCTGGGCCCGTACTGTAACGGCCTACCTACCCCAGGAACCCTTCCTGTTTTCAGGTTCCTTGCGGGAAAACCTGAGCCTGGCCAGGCCTGAGGCGTCCGATGACGAGCTACGGGAGGCTTTGGCCATCGCCGATGCCCTTGATTTTGTCCATCGGGATGAAGACGGGCTGGACCGCACGGTAGCAGAACGGGGTACCTCATTCTCAGGGGGAGAAAGGCAACGCCTGTGCATCGCCCGAACGCTTCTTAAGGGAGCCTCGGTGCTCTTAGTTGATGAGCCGACCAGTTCGGTGGACAAAGAGTCTGAAGAGCGAATTTGGTCGAGCCTGCTCAAGGCAATGAAGGGAAAGACCTGCATAGTGGCGACCCATCGCTTGGATATAGCCCAAAGGGCTGACTTGGTCGTGGTGATGGAGGCCGGCCGGATCGTCGAATGTGGCACCCATGGCGACCTGTACAAACCAGGGTCTGTCTACGCCAGCCTCGTGGGTGGAACGGAAGGGGTGATTGCCGGATGA
>FLAKKPJH_00125	
GTGAAAAGCCAGGCATCCACAATCCATCAGCTTAGGCGGGTCACTACGCTAATGGACAGCCCGCTAAAGACCTATGTCCAAATCGGCTTCTTCCTGATCGCCGAATCACTTGACCCGGTGCGACCCCTCGCCCGCACCTCATAG
>FLAKKPJH_00126	
ATGAACAAGGCAAAACCGCCCATCACCTGTGAGCCTTTTTCGTGTCAGCGTGACAACCTTACCATCCGCGGCCATGTGTTTCGTAGAGAAACCGAGGTCCTGCCGGCCGCCATCGTCTGCCATGGGTTCATGGCAAACCAAAGCTTTGTAAGGCGTTATGCAGAGTGCTTAGCCCGTCTCGGCTGGGCCGCCTTTGCCTTCGACTTCTGCGGCGGAGGCCTGATGAGCAGCAGCGACGGCAGTCCCGCCGAAATGTCGGTTCTGACAGAAGTAGAAGATCTGAAATCAGTCATAGGGTATGTCAAGCAAAGAGATGACATAGACCCCGGACGCATTTCACTTATGGGCTGCAGCCAAGGCGGGCTGGTATGCGCACTCACGGCCGCTGAGCTAAACACTCAAATTGAGCGCCTAATCCTTTTTTGTCCAGCCCTTTGCATCCCTGATCATGTACGCCGGGGCAAGGCGCTGTTTGCAAGGTTTGACCCTGACAAGGTCCCACCTGTGATCAGCCGGTTTCCCATGAGACTGGGCGACGTGTATGTGAAAGATATCATAGGTATGAACGTCTATGAGGAAATCCGAGGTTACGAAGGCCCGGTACTGATAGTACACGGGACAAAGGACCGAATAGTGCCTGTCTCCTATTCAAGGCGGGCGAAAGAGGTATATAAGCACTGTGAATACGTAGAGATCGAAGGTGCAGGCCATATGTTCCGGGGAGAACACGACCGCAAGGCCATGGAAGCATTAGAAAGGTTCATGACGGGTGATAGCCGGGAGGGATCACGAGAGTGA
>FLAKKPJH_00127	
TTGCCGAGAGTGATTTCCCAGCTTAAGCCAAGGGCTTTGTCGAGTGCGGTGTTTTTAGCACTTTTTGTGATTTGTGTTGCGGCTCTGGTGCCTGGATGTACGTCCGCCAAGGTCAACTTGTATAGGCGCGACGGGCTGACTATAGCCATACCCAAACAATATGCAGGCCAACTGCTTATCGACCCCGTAGACCATGAAGACGGGCGCACCCTTTTAAGCATCTATCTTAAGTCAACTTACGAAAAATACCCTGAGATGGGCCGCCTTTTTGACCTTGTGCGTTATACCGAAGCCCAGTATGAGCAGGCCCTAACCTCGGTCGGCACTGGGCTTAGTTTCTTCGCCAAAGATGCCAAACACTACTACGGCTTTTCGTTTCCCACTGATGTACAACAGTTACCTGATGACCATGAGGCATATGCAGAATTGTTTTCTTCTGTAGGTGATTTCATACGGAAGGATTTTATACAGCGCAACGGCTTAACCGCCTATGATGACCAAGAGTTCCTCGGGAGACCCTACACCTACGACAGCGAGCATATCTTCATCAGATATTACCCTTACTACTCTGTAAACGGGACCAAAGACGTAGCGTGGACACTGTATCTTTCCCAGCCGGTGAAGCAGGGGGAAGGAGGGATCTGGTGCGTGGAGCGCTGGCGCGACGAGATTGGCAACGTCTACGTGTATTTCCCCGATGCGGATGGAGTGCCATCCAGAGAATATTATGCTGCCTTGCAAGAGGAGACAGATGCCGCACGTAAAGCTCAGCAGTTTGATGTCGGAAGCTCTTTGTTGGATCCCCAACATGTGGCGGCTGAGTTTGTAAAGAGTGTGTTTGGGCATACCCCTGTGGCAGGCAGTTTCGAGCGTGGCGACAGCTCCGGTACCCCGCAGGAGTTGTTCACCCAGTCGTCAGGGAATATCCATGACTACATGCCCAAGCTCATAGCCGAAGGCAAGGATGCGGTCAGCGCGTACGACCTTTTGCCCTGCCTCGAGCACTTCACCAAGGACACCTGGGAAGAGCTCCGCCGGGCCTACGGGCTCGAGTGGTGGAAGCCCTTCTGGGACGCACTGTTTGACGCAGCTTTGAGCGGCATGGCGGCAGATCCTTACGATCAGATTATGCGCAACTATTACTTGGGCAAGCTGTTCCTGGCATCCGACGGTGCCTATGCCGAGATGACCACCCAGCTTGTGCTGCTACAGTGGAACTACCACAACCGCTTGTACACCGCGGCACTGGACAGGTTCACTCCCGATGAAGCAGATAGGCTGCGGCGTCATCTGGCTGTGCTTGTAAGCTACCACGAGAGCACGTTTAACCTTGACATCAAAGAAGCCGGCAGGCGGTTCTACGTTTCGCTGAACTCATATCCCACAGGTTTCCCTTTTGGCACCAATCTTGCGGTAACCAGCAGCGAGACCTTCTATGCAGAAGGGCTTGGCCAGGTTACCATCGTTGAGTCCGACGGGGTCCAGCTCAAATACATGGATGAAGGGGACGGGGTATACTACGTCTACTGCATCCGGACCAGCAGGGAGGGGGCTTCCACTAAGGGGGTTGCTGTGGGTGATCCTGAAGAGAGACTCTGGGAGCGCTGGAGGCCGGAAGAGCTTAGAAAGCTCGATCAGATAAGCCACGAGGATGAAGGTTGGTTCGGGCCAGATTATGATTACGGTTTTGTCTACGTGCCGGAGGGCAGCACAAAAAGCATTATGTATCTGGTCAAACACAGCCGGGTGATAGGCATCAGCCTGGTGGACGGATTGTTCGGACCTATGTACTAG
>FLAKKPJH_00128	
ATGGAGCCCTTGGAAGATCCACACGGAAAAGGGGGATTACATGTAATGAAGCGGATAATTGTAACCGGTGCGAGCGGCCAAATCGGCATAGAGCTGGTACCGTACTTGCGCAAGATCTACGGGGACAGCAACGTACTTGCCACAGCGAGACGGCACGTACCAGGGCCGGTATCTGAAGGCGGACCGTTTGAGCTCCTGGACGTGCGGGATGGCAAGACTTTCTCCAAGCTGGTGAGTTCGTTCAAGGCTGACACCATCCTCCACCTTGCCGGCATCCTTTCTGCCAAGGCTGAAACGATGCCTCAGGAATCATGGGACATCAACCTGGGAGGTACTTTCACCGCCCTCGAGGTGGCTAGAGAACATGGAGCGGCACTGTTTTTCCCAAGCTCCATCGCCGCGTTTGGCCCGTCGACTCCCCAGGATAACACCCCGCAGGTGACAATCCAAAGGCCAACCACCATCTACGGGGTGGCAAAGGTAACCTGCGAACTGCTGTGCGACTACTATCACAAGAAGTATGGGGTCGACACCCGCGGGCTCCGCTTCCCCGGACTCATATCTTATGAAGCGCTTCCCGGCGGAGGTACCACCGACTACGCAGTCCACATATACTACGAGGCTCTGTCCAAAGGCCGTTACACCTGCTACATAGCTCCCGGCACTTACATGGACATGATGTACATGCCCGACGCCCTAGCCGCGGTTGTACAGCTCATGGAAGCCGATCCGTCAAAACTGGTGAACCGCAATGCATACAATGTGTCAGCAATGAGTTTTGCTCCGGAAGACATCGCGGCGTCCATCAAGAAGTTCATACCGGAGTTCGAGATCTCCTATGATGTAGACCCGGTGAGGCAGGCCATCGCCGAATCGTGGCCCAATTCCCTTGACTGCACTGCAGCCAAGGAGGAATGGGGTTTTGATCCTGAATACGATCTCGACCGGATGACTCAAGATATGCTGGAGCGGCTTAAGCAAAAGCGGCAGGCAACTGAGGGATAA
>FLAKKPJH_00129	
TTGAAGAAACTCTACACGGGCAAGACCAAAGACGTTTTCCTTAACGCTGACGGCAACATCGTGCTTCGTTTCAAAGATTCAGTCACGGGAACAGACGGCGTTGTCGACTCAGGCGCCAATGAGGTGATTGGCGAAATAGCGGGGAAGGGCCTGGCGTCGCTAAGGACCACGATTTACTTTTTCGACTTGCTCAAAGCCGCAGGCATTCCGACCCATTACATAGGCCCCGGGCGGGAGTTTGGGCTTTCCGATGACACCATTGTGGTAAAACAAGCACGTTCATATCACCTTGAAGTGATCTGCCGCGAAAAGGCGTGGGGGAGCTTTGTGCGGCGTTACGGCAAGTATGTGGAGCAAGGCAGAGTGCTTCCTTCCTTGGTTGAATTCACCCTCAAAGATGACCAACGTGGGGACCCTCTCATCACTGAAGATGCTTTGGTGGCGCTGGGTATAGTGTCGGCCGAGGCGGTGGAGTATATGAAACGCACCGCGAAGGAGGCTACCGCTGTGATCAAACAGCACCTGGCGGAAAAAGGCCTTGAGCTTATCGATATCAAGTATGAGTTTGGCGAAGTAGGCGGCCAAACCGTCATCATCGACGAGGTATCGGGCGATAGCATGAGGGTTGTAAAACAAGGCAAGGTGCTCCTGCAGAAGGAGTTGTTTGCAGAGCTTTTCGGGGAAGCCCTGGAGTAA
>FLAKKPJH_00130	
GTGAGAATCTCCACTGAAATCGGAGTATGGGTAGGCGCACTGGCAGCCCTTGGCATCTACTCGGTGCTCATCAAAGACAATCCCTTTTACAGGATGGTCGAGCATATCTTTGTAGGTGCCTCGGCAGGGATAGCCGTAGTGGTCGGCCTGAATACCTTCAAGAGCACTGCCTGGACGCCTATGACCGAGGGGAACTATCTCCTCATCATCCCTATGCTGCTGGGGCTGCTCTTGTACACCCGCTATTTCCCCAGCGCCGCCTGGCTTAACCGGATCCCTCTGTCCTTCCTCATGGGAACCAGTGCCGGGGTGGCCATGCGCGGGGCTGTGGAAAGCCAGATAGTTGGCCAGATATCAGCCACTATGGTAAACCTTAGCAGCATCGACGCATGGATCGTGTTCGTAGGTACCGTGTGTTCCCTGAGTTACTTCTTCCTGACCTGGAAAACCGGGAAGGTCACAGGGGTAACGTCCAAGCTGGGGCGGTACTTTATGATGGCCGCGTTCGGCGCTGCTTTCGGCAATACGGTAATGGGCCGTGTGTCGGCTGCGATTGGACGGTTCACCTTTATCCTGAAAAACTGGCTTGGATTCTGA
>FLAKKPJH_00131	
GTGGATATTTTCGAAAAGCTGCAAGACCTCGATAGACGGGTCTTCTATCTGCTAATGGCCCTGGCTATCGCCATCCCTATCATCCGCCCCATCGGACTTCCCATTGACGTGACAGATCCTGTTAAGAGAACATATGACTTCGTAGAGAGTTTGCCTAACGGGTCAATCGTCGTTATGGGATTTGACTACGAGCCGGGAGATGAAATCGACCTGAGCCCCATAGCTCAAGCCATCCTTCATCAACTGGCCCGTAAGAATATTAGGGTTGTGGCGCTAGCTTCTTTCCCTGCAGGGCCCACGTTCGCCGAAGAATGTCTCGCAGTGCTTGAGGAATACGGATATGAATACGGCAAGGATTACATCAACCTGGGGCACTATGCCGGTGGTGAGCCTACCTTGGCTGCGTTCGCCAACAATCCCACATCCATCTTTGTGAGGGACTGGCTGGGTAACGACGTGGCTTCCTTGCCGCTCATGCAGGAAATCTCCAGCATGAAGGATTTCTCTATGGCCATGACGCTCAACGACGGACCTACCGGAGGCACCGGCACCCATGAATGGGTACGCCAGGCAGTGATGGCCCACAACGTACCTTTGATAATGGGGGTCACCGGAGTACTCGCCGCCAGCAACGAGACTTATGTGCAGTCCGGACAGTGCAAAGGCATCCTTGCGGGACTCAGGGCTGCGGCTGAGTACGAGCAGCTGATTGACAGGAAAGGCATCGGTACCACCGGTATGGACGCCCAGTCCATGGCCCACATGCTCATTGTAATCTTCGTTGTCCTCGGAAACATCGGTATGTTCCTATCCAAGAAACCAAGCGGCCGACCTGGTCCGGGTTCACCATCTAGGCCCGCTGTGCCGGGAGGTGAGGGCAAGTGA
>FLAKKPJH_00132	
ATGTTCGCTAAGAGAACTCTGCCCACGATTATCGCCTTCGTGTGCGGTATCACCGTTGTAATCGCTTACTTCTTCAACATCCCCGCAATCCAATCCCTGGCTCAGGGTATCCTTAGATGGCAAGCTGTCATCGCCGTGTTTGCGTTAGGGCTTGGTGCGGTCAACATAATCAGGGTCCATGTGAACAATATACGCAGATCTCAAGGCACGAACATATATAGCCTGGCTCTTTTGATAACCTTTGTGATTACCATCTTCGTAGGCGTGTTTCTAGGGCAGAACTCTAACGCCTACAAGTTCATATTCGACTACATTAACGTTCCCACAGGAAGCGCCATATTCTCGCTCCTTGCGTTCTACATAGGCACTGCAGCATACCGGGCATTCAGAGCCAAGAACGTCGAAGCTGCAATCCTGCTCATCACAGGATGCATCGTGATGCTAGGCCGGGTGCCCATAGGTGCCAAGATCCTGCCCGTATCAGTACCCTTGACTAACTGGATCATGTCGGTGCTGAACGTAGGCGGGCAGCGCGGAGTGATGATCGCCGGCGCCATTGGTTTCATAGCTGTGTCATTGAGAATTATCGTTGGACTTGAGCGCCGTTCCTACGGCGGAGAATAA
>FLAKKPJH_00133	
ATGTTCGTAGAAGGCAGGATTTTCGACTTCTTTGCTCTCTTGATAAGCACAGGGCTCATGGGGATCTTCATGTCCCTCGCAAGAAAAGGCATGGAGATTAACGTCCGCCCCATTCCCGGGTTCGAAGCAATCGACGAAGCCGTGGGCCGCGCCGCAGAAATGGGTAAGCCCCTCCACTTCACACCTGGTTTCGGAGGCCTGGTAGCTGCAACCTTCGCCGGGCTGGAAGTGCTGAGCCACGTCACCAAACTGGCAGCTCAGTACGACGTCAGGCTGATCGTAACAGTGTCTCAGCCTGAGACCTTCGCCGTTACCGAGCAGGTGATGAAGCAAGCTTACCTGGATGCAGGCAAGCCCGAGGCGTTCAGGCCCGAAGATTGCCGGTTCATTTCCACCGACCAGTGGGCATACGCCAGCGGCGTCATCGGTGTGCTGTACCGTGAGCAGGTGGCGTCAAACATCATGATCGGCCAGTTTGCCGCGGAAGCACTGATTCTGGCGGAAGCCGGCAGCACCGTAGGAGCCATCCAGATCGCAGGCACCACCAACGCATACCAGATCCCCTTCTTCGTGGTGGCATGCGACTATGTCATCCTCGGTGACGAGATGTTTGCAGCCGGTGCCCACTTCAGCAAGAACGAATACCACCTGGGAAGCCTCCGTGCGGAGGACATTGTCAAAGCACTTTGCATCGGATTCATGATCGTCGGCGCGATAATGGTCACATCAGGTTCCGACGCCTTGGTAACGTTGCTGTCCAAGTAA
>FLAKKPJH_00134	
ATGGCGAATCCGGTTCAGTTTGCATCTAAGAGCAGATCTCGCGAGCCATCACCGCAGGAGATGCGCAAGACCATCTATAATATGGTGTGGCCTGCTACTGTGGAGAGCCTGTTGCAGATGGGTGTCGGGCTGGTAAACACCGCTATAGTCGGGCATCTGTCCGCAGTGGCCATAAGCGCCGTGGGGCTATGCAACCGCATCGGCAACCTTCTTGCCTGGCCCCTGAACCAAGCCGTGTCTACCGGAGGCACTGTGCTTGTGGCACAATCCGTAGGTGCAGGCGACAGAGAACAGGCCAGGACCCACGCAATCCAGGCAATCCTTTTCGCTTTGTTGAGCATCTCGTTGGTATCGGCGGTGCTTTTTGTGTACGCCGTACCGGCGTTGTCTATATTCTCCCCGGAGCCTGATGTGCTTGAGACGGCCGTCCGTTATTTGCGGATCTTCGTCATAGGACTCCCGGCAGTTGGGATCATGATGGCAGTAGGCGCTGCCTTGAGGGGAGCAGGGGATACCCGGAGCCCGATGATTGTAGCGGCCATGGTAAACATTCTCAACGTGGCGCTTAGTTGGATTCTGATCTACGGCAAGTTAGGACTGCCTGCTTTAGGTGTGATTGGATCCGCCATTTCCACAGTGGTTGCCCAGTGGATCGGGGCGGCTCTGGCCTTCTGGACCCTTACATCAAACAGGTCCATATTGGGCATCCGGCTCAAGGGGCCATGGCGGTTCAACCGGGAGTCCTTGGGACGATTGCTCAGGGTCGGGCTCCCGGCCTCAGGGGAGTCTTTTGCCTGGCAAGCGGCTGCGATAGTGCTCACCTTCTATGTCACCAGTTTCGGAACTAAAGCCCTGGCAGCGCATCAGGTAGGGATGAGCGCTGAGTCCCTTTCATACATGCCTACTGCAGGGTTTGAGATAGCAGCTACTGCTTTGGTTGGACAGTCGATAGGGGCCGCCAACTTGCACCTGGCAAAACGGTATTCCCGTGAACTTACGAGGATTAGTGCGATTATCACTGTATTTACTGCTGCACTCCTGTTTTTCTTGCCTGTACCTATAATGAGGCTGCTCGCTGAAGATCCGGAGGTGGTCGTCCTAGGGGCGGTATATCTGCGGATCATGGCCATCGCCCAGCTTCCGCAGCAAGTTGCAGCGGTGATGAAGGGCGTCATCCGGGGTAACGGGGATACCCGTACGCCTATGTACATTGCGAGCCTAGGACTGTGGGGAGTGCGGCTGCCCATGGCATATCTCCTAGGGTTTACTCTAGGGATAGGGGTGGCTGGCGTTTGGACCAGCATGTGCGTGGACCTGATCGTCAGGTTTGTGCTGATGTTTTGGCGGTACAGAACGATTCCGTGGATTAGGGCTTCCGATGGGGTGGAGGCCGGAGAGAGCTAG
>FLAKKPJH_00135	
GTGCACGCAGTGCACCATTTGGGCAATCATCCAACCATATACTACCATGAGACGACCACAAGTGACAATAACTGCCATCGAGATGCAAACATCTCCGGAGGTTTGTATGCGACACGCCAGAAAAAAATTAACCTCCCTGGCTGCGAACCGGTAACCAGGGAGGTTGTTTCCTAG
>FLAKKPJH_00136	
ATGAAGAAAGCTCTGAGAATCGCCTTGGTGTTAACCTTGTTCGCTAGCGTGCTTGTAGGCTGCGGGCCCAAAGGCGGCGAGGGCAAGAAAGAAACCCTGAACCTGTTTACCTGGGAAGGCATGTTCCCCCAGGAGGTGCTCGATGAGTTCACGGCTGAAACAGGCATCGTCATCAACTACAACAACTTCGACTACAACGAGACCATGCTTGCAAAACTCGAAGCCGCCCAAGGTGGCGACTATGACCTGATCATCGCCGATGACTACATCCTTGAGACGGTCATCGAGCGCGGGCTGGCACAGAAGCTCGACAAGTCCAAGATCCCGAACTTCGAGCACATAAATCCGCTGTATCAAGGGCAATTCTACGATCCCAATGATGAGTACACAGTGCCGTACGGCGCCGGTGTACAGACCATCGTCTACAATCCTGACAAGGTTGACATCGAGATCACAGGATACGCCGATCTTTGGCATGAATCACTTAGAGACAGCGTGGGCACCATCGCCAACTATCGCGTGATCAACGGTATGGCGCTTAAGGTGCTTGGCGAGAGCTACAACACCGAGGACCTAGAGGTTATCAGGAAAGCAGGCGATAAGCTCCTGGAACTGGCTCCTAACATCCGCATCATCAAAGACGACAACCTCCAGGATGACCTGCTCTCCGGCGAAGTGGACGTTGCAGTGATGTACACCTCTCAGGTGACCAACGCTGTGCTGGCCAATCCGGACCTGAAGCTCGTCTATCCTAAAGAAGGCATCGGGTTTGGCATCATGGCCAAGTTCATCCCGGTAAACGCACCCAACCCGGATGCGGCCCACAAGTTTATCGACTTCATCCTAAGGCCTGAGATATCTGCCAAGTGCTTCGAGTGGATGGGCTACTACTGCACCAACAAGGCAGCCGACGAACTAATCGATCCGGATCTCAGGGAAATGCTCACCCTGCCTCCGGAGTTTACCTCCGAAGATATGGAGATGATCAGGGTCGTCGGCGCTGAAGCCGAAGAGCTGCACTCCAAGATCTGGACCGAGTTTAAGGTGGCAGCCGGGCAGTCGTAA
>FLAKKPJH_00137	
ATGAGCGACTTCTGGGAAAGGTTCAAGCAAAGACTCAAGGGCATAAATATCCCCAATATCTATATGGGCATCATGATCGTCTTGATGTATGTTCCCATTTTGCTGGTAATCATCTACTCCTTCAACGAGAGCAAGATAAGTTCTGTCTGGGCAGGCTTTTCGCTGAAGTGGTATGAAGAGTTGTTCAGGGACAGGTCCATGCTGGAAGCCACGATCAACAGCCTCATCCTGGCTACTGTGAGCAGCTTTCTGGCAGCAATTATAGGGACTCTGGCAGCCGTCGGGATGCCGAAAGCCAAACTCATCACCAAAGGCATCATCGAGTACATCTCTACCCTGCCTATCATGATCCCCGAGATCATCTTGGGCATGGTGTTCTTAGCGTTTTTCACGCTGCTTAGACTGCCTTTCGGGATGGTAACCCTTACCATCGCCCATACATCCTTCTGCATCCCGTATATATACATGCTGGTAAAGGCAAGGTTGGTGGGCATACCCAAGAGCTACGCCGAGGCGGCACGCGACCTCGGAGCTACCGAATGGAACGTGTTTTTCGACATTACGCTCCCCCTTATCATGCCGGCCATTGTTTCAGGGATGCTGCTTTCCTTTGCAATGAGCCTGGATGATGTGGTAATTAGTGTGTTTGTAACCGGAGTGACTACGAATACACTCCCACTAAAAATATACACTCAGCTTAAGACCGGAGTGACGCCTAAGACCAACGCTCTGTGTACGTTGATGTTTGTCACCACTCTGGTCGTGCTGCTGCTGGCCTCATGGGTCGGCAGGAAAACTCCCAAAATGACCGATAGGAGGGAAACACATGAAGAAAGCTCTGAGAATCGCCTTGGTGTTAACCTTGTTCGCTAG
>FLAKKPJH_00138	
ATGAAGCAGCCCTCTACCAGCCCAATCACTATACCCGGCTCAGAGGGGAAACCGGTTCCGGCCGGGACATCCAGCCCCAAGCCAGCAGCCAAGCGTAAGAGGAAGATAGACTCAGCATTCCTCAGCGTGATGCCTCTTTACGTGTTCACGATCGTTTTTGTAGCAGGGCCGCTTATATATATGTTCGTGCTGAGTTTCCTCAAGCGGGCCGAGGTGTGGGGAATCATCCGTGAGTTTACCATTGAAAACTACACCAAGATCCTGGAGCCGATTTATCTCAAGACCTTCTGGGAATCCCTGAAACTTGCAGCGATCACTACGCTATTGGTCACCCTCTTCGGTTATCCCTTTGGGTATTTCATGGCGAAGCTCAACGCTAAGTGGAAACAGCGGGTTATGTTGCTTCTCATGATCCCTTTCTGGACCAGTTCCCTCATCAGGCTTTACGGCTGGATCATCATTTTCCGTGCCAACGGGACCCTGGACCAGCTGCTTATGTGGCTTGGGATAACTGATGCACCCCTTAAGGTGCTGTACACCTACCCTGCGGTAGCTGTGGGCATGGTTTACGCCCTGGTGCCGTTTATGATCTTTGCAGTCTACTCCAGCGCAGAGAAGCTCGACTGGCAGCTGGTAGAAGCAGCGCGGGACTTGGGTGCCACCCCCTTTCAAGCGTTTTGGACCATATCCTTTAGGTTGACCTTGCCTGGGCTCTTATCAGGGATCGTACTAACGTTCATTCCCTCCATGGGCCTGTTCTTCATAGCAGACATCTTGGGCGGCAATAAAGTGGTACTTGTGGGCAACCTCATCCACGAACAACTTATGAAGGCGCGCAACTGGCCGTTTGCAGCGGCCCTCTCGGTGGTACTGATGATACTTACCAGCCTGATGATTGCCTTCTACAGGAAGATATCGGGCGTGAAGGAATTGGAGGGCCTGCTATGA
>FLAKKPJH_00139	
ATGACAGACATAATCCTGCAGCTGGAACAGATCAAGAAAAGTTTTGGCGATACGCTGGTGCTTGACGGAATTGATCTTAGCGTCCGCCGGGGCGAGTTCATCACGTTGCTGGGCCCGTCAGGTTGCGGCAAGACTACCACATTGCGGATTATCGCAGGACTGGAGTCGCCGGACAGTGGGCGCGTCATCATTGAGGGCAAGGACGTAACCGACGTAGAACCCAACAAGCGCAACGTCAATATGGTGTTCCAAAACTACGCCCTGTTTCCCCACATGAACGTAGAACAGAATATAAGCTACAGTTTGCGGCTAAAGCGCGTCGATAAAGACACCATTCGCAAGACCGTCCAGGAAGCGCTGGAACTCGTGCAACTTCAGGGTTTTGAAAAACGGATGCCCAACGAACTGTCAGGCGGCCAACAGCAGCGGGTAGCCATTGCCAGGGCAATCGTCAACCAACCGGCGCTGCTCTTGTTGGACGAGCCCCTTGGCGCCTTGGACCTGCAGCTCAGGCGTCAGATGCAGCTGGAACTCAAGAGGCTCCAGAAACGGTTGGGAGTGACGTTCATTTACATCACCCACGACCAGGAAGAAGCGCTCAACATGTCAGACCGGATTGCTGTGATGCGTAATGGCACGTTTGAGCAGATCGGAACGCCGATGGAAGTGTACAACCACCCGAAGACGAGTTACGTTGCTAGATTTGTGGGTTCAGCCAACGTACTCACAGGCGAAATCTCAAGCATAAACGGGCAATTGGTCGAGTTCCGCAACCATAACGGAACAGGGTTCATAAAGAAGAACGGCGCACCTGTCAGTCCCGGGCAAACGGTGACCATCGCAGTCAGGGGTGAGATGGTCAAGCTGGCCCCCGCCGGCCAAGACCAGACAGGGCTTCAGGCTGTAGTAAGGGAAAAAACCTTTGCAGGAGGAGTACTCCAGGTCACATTGGCTCTAGCTGATGGCAGCGAACTGGTGTCCAAACACCATGGGATCGATCTGCCTTTCGCTCCAGGGGACCGGGTTGTGGCAACCTGGGAGCCTGAGAATGCGGTATTTGTAGATCTGGAGGAGACAGAATGA
>FLAKKPJH_00140	
ATGCTAGCGATAACCAACGCCAAGATTTTCCCGGTTGACGCACCGGTGATCGAAAAAGGCTCAATCCTCATAGATGCCGGCAAGATCGTGAGGCTGGGTCCCGATATCGAAATCCCTGAAGGGGCGGAAGTAATAGACGCCGGCGGACGCTCTATCTATCCCGGCTTCATAGACGCCCACTGCCACGTGGGCATGATGGAAAGCGCCATCGGATTTGAGGGCGACGACGTGAATGAAATGACCGACCCCGTTACCCCGCACATGAGGGCCATAGACGGTTTCAACCCTCTGGACGAAACCGTGGCTGAAGCCATGCGTGCCGGAGTGACCACTGTCGCCATCGGACCGGGAAGCGCCAACCCCATCGGCGGAACTTTCATGGCCATAAAGACCTGCGGCCACCGGGTTGACGATATGGTCGTTAAGGACCCCCTCGCCATGAAGATAGCCTTCGGCGAGAACCCAAAGCGAGTCTATAACGCCAAGAGCAAGACCCCAATGACCAGGATGGGCACCGCGGCTATCATCCGTGAGGCCCTAGGTAAGGCGGTAAGGTACATGGAGCAGATCGACCGTGCCGGCGATGACCCGTCGAAGCTGCCAGCCTATGACGCCAAAATGGAGGCCCTCCTCCCCGTCGTGAGGAAGCAGATCCCGCTCAAAGCCCATGCCCACAGGGCAGACGATATCTTCACCGCGATAAGGATTGCCGATGAGTTCGGTCTGGACATCACCCTGGACCACTGCACCGAAGGCCACCTCATCGCTGAAGATCTGGCCAAGATCGGCGCCAGGGCTATCATCGGGCCGTCCTTCGGTCACAAGAGCAAGTTCGAACTCAAGCACAAGACCTTCGAGACGCCGGGGATCCTGGCCAGGGCTGGAGTCAAAGTGGCGATCATGACCGACTCGCCTGTTACCCCGCTTTCAACCCTGCCTCTTATGGCCGGAATGGCCGTTCAGTCCGGCATGGACAAGGACGAGGCCCTCAAGGCTATCACCCTCAACGCCGCTGAAATCCTGGGCCTGCAGGACAGGGTGGGCAGCCTGACCCCGGGCAAGGACGCCGACCTCGTCATCTACGAGGGCGACCCCATGGAGATCACCGGCAAGTCATGGATGGTCATCATTGACGGCAATATCGTGTACAGGCGGTAA
>FLAKKPJH_00142	
ATGCTGCGGATCCGCATCGGTGAGCTCAAACTCCATCTGAGGAGAGAGGCAGATGATACCGGGGTTCTCATAATCAACGCCCAAGCTGCCTTGTTTCTGGACCGGATAGCTTGTGCATATTACGAAGCGTTTTTCGAAGAATTCGACATGCTGGCCGGTAGGCTGGCTGGCATGGAAGGTGCTGCCGGCGGGTCTGCATTATCAAAGCCCGAGCCTCAATCCAAGTCTCAAACCTGGAGCCCCCTGGCTAGGATCTTCGGCACAGCTTCTCATGGGGCATGGGATTCAACTGACATCTCTAATCCCCACGAGGTTGGCGTTGCCCTCGCTCCCCGGGTGATCAAAAGGATACGCCGGAAGTTCAGGGTAGACAAGCAGCAAGCCGCCGCCGACTGGGAAAGGTTATGGGGCTCGGTGCTGGCTGTGGCTGAGGGAGGCATGTGCCCGTTCTCAGACTTTGAGGTAAAACGGATCCCGCCGCTGTCAATTGAACTTAAGGCACCTTACAGGTGCGACCTTATCCTCACTTACAGGTGCCAGAACGACTGCGCCCACTGTTACGCAGGTGGGCCTCACGTCACCGCAGAGCTTTCCAAAGACCAGTGGAAGCAGATTATTGACAGATTGGCAGACTGGGGAGTCCCTACAGTAGTGTTCACCGGCGGCGAACCTTTGCTGTACGAAGGCATCACGGAATTGGTGCGGCACGCAGAAGACAAGGGGCTCATTACCGGACTAATCACCAACGGCAGGCTTCTTACTGAGCCCAAAGCCAGTGAACTGGCCGGCGCAGGATTGGACTTTGCCCAGATCACTCTGGAATCATTGATTCCGGAAGTACACGACAAGATGGTAGGGGTAGAGGGTGCATGGGCTGAGACGGTAGACGGCATAAGGAACTCGGCATCCAGGATCTACACCACCACGAATACCACGATAACCATGGACAATGCGGATACGGTGCTTGAGACTATAAGGTTCATAAAATCCCTCGGGGTAGAGAAATTCGGCCTGAATGCGCTCATCCGGTCCAGGCGCGGAGCGTCTCATGAGGGGCTTGAGCCGCCAAAACTTAAGACCCTCCTTGAAGAAGTAATCGGGACATCGGCCGACGAGGATTTCCCGTTCATCTGGTATACGCCGACTTGCTATAAAGAACTCAACCCTGTGGCACTGGCCTTAGGTGTAAAGACATGTTCGGCTGCCAGCACGGTGATGGCCATAGAGCCCGACGGCAATGTCATGCCCTGCCAGTCGTATTACAAATCCATAGGCAATGCGCTTACAGATGAGTTCTCCAACATTTGGAACCATCCGCTCGCCAGGGCCCTGAGACACCGGAGGGTCCCGGGAACAGCGGAGCATCCCGATTTTCCGCCTCTTCCGGGAGAGTGTGTGTCATGCGAGGAACTGAGCCTATGCGGCGGGGGATGTCCGCTAGAGCGTATGCAGGCGGCAGGTGCCCAGGGAGAAGGCTAG
>FLAKKPJH_00143	
ATGCACCTGATAACGCTAATTATGCACCTAACGATGGACAGGCCGACATACCAGACCATCTATCAAGCGTCGCACACTGCTTACGCCGCCGCTGTCCATTTGCCCGCACGCGGGTTCCTCCTTTGGGGACAGCCCTTTCAAGGCACCTTGGGATGGCTTCTTGCCGCATACAATGTGTTTGCCTGCATCTTGATGGGCTACGACAAGCTCCAAGCCATCCGGGGCGGCCGGCGTATACCTGAAAACACGCTGTTTGCGATAGCGCTTACCGGCGGGAGTTTGGGGATCTTGGCTGGAATGCTGATTTTCCGACACAAGACCCGGCACTTGAGTTTCAGGTTGGGGCTCCCTGTAATCGTGCTGCTGCAAGCGTGGCTGCTAAGCCGTTACTTCTGA
>FLAKKPJH_00144	
ATGAAACTCAGGCTCATACCCCGCTTCCAAAAGCTACCCGGTTCCCAGGCTCGCGGTTCTCAGGCTCGTAGTTCTCAGGCTCACGGTTCTCGGAATCACAGTTCCCATGCTCATGGTTCCAAAGACCAAATCAGGTCCTATGGACCGCTCGGCTCAACCACGAGCTCAGCAAACAGACTAACAAACAGCTCGACAAAGGGATTCCCAGGGACCGGCAGAGCATCACGACTATCCTTGTTGGCCACAATGTCAGGAGTCACCCTGGCAGTCATCATCCTTACCCTGTCCGTATTCCCCGGCACCGCCTTTGGCGCCTTCCGATACCACATTCCGAAACAACAAGACCAGCTCACAATCAACGAGGACGGCTCAGTCGGGCTAATCCGGTACTTCGAGTTTGCCGTATCCCAAGACTCCTCTGACGCAGGTACTGAGATTTGGATAGGCTTGCCCACATCAAGGACAGAGGTGTACTCGGTCACCGATGACAAAGGGAATGACGTGGATTTCAAAACCAGAATATCCGGAGGAGACTACACCCTCATATTGACCGGCTTTGACCCAATCAAACCAGGCACTTCAAAGGGATTCACCGTGGAAGCGGTTATCCCCGAGTTCATCTTCCCCGATTCCCAGAACGAAGGATATGCCACTATGAAGTACATCCCCGGATGGTGGTCCTCGGAAGTCAAGGTGCAGGATATAGCGGTAATCTTGCCTGGTGGCGCAGAGAAAGACGAAATAAAGACAGGCACCAGGGAATGGGATGGAATCGCCCAAACCGAATCAGGGGCGTATGTGATTACCTGGCACTTTGAGAACCTCGGTCCCAACGAAAAGGTTTCGATTAATGTAGGATTTCCCGGCAAGTACGTTGCCCTTCCCGCAAAGCAGGAGCCAGGGCCACTGATTCCTTCCGAAGAAGGCCCCTTCGTAAGAGTACCCCGCTTTGGTCACTCTGACGGCCTTTGGATAGGCATCGCTTTTGCCGGACTAGCGGTCGCTTTTCTGATTTCAACCGCGATAGCCGTCAGCCGTCGTGAAGAGTACATGCCCCCAAGCATAAGCATGGAAGGTATCGGCGTCAACGAAACCCTGTCACCGGTGGAAGTATCGGTGCTCTTGAAGCAGCCTCCGGAGAAAACCATGACCTTGCTGCTCTTCTCCCTTATCAAGAAAGGAAAAGTGCAGGTAGTCTCCGAGGATCCATTGAAGCTTTCGGTTCAGGACGAATCAGACCTATCGGAAGCCGAAAGGCTTTTCGTAGAAGCCATCGACCGGAACACGGGACAACTCGACCAGGCCAAGCTCGTGGGTGTGTTCCGTTATCTGGCCACTTCAGTAAACGAGAAGATGAAACCGTACTGCCGGAAGGACACGGAAGAATTCTACCGCGGCCATATAGCCAGACTCTGGGCTGACGTCAAGCAAGCCGACACTCCCGAATTGAAGCTTGAAACCCTGGATAAGAACCTGCTATGGCTTATCCAGGACGAGGAGCGGTTCAAGGCAGCAGAAGGCATGTTCGAAGCCGCAGACAAAGGAGCCTCTTGGTATCCGAGCTGGTGGCTCTTAGGCTTCCCGTACCTGCGAGCATATCCTGGGCTCTACTTGTGGCCGATATACATGCACCGCTCTTACTCGGACATTTCAAGCGGGATAATCCAGGGCAACGAACGCAAGTACAGGGAGATTACCGAGACCGTGTTTACTCCGGCACCGCCCGTAGGCGCCCGACCCATTTCGGGAGGAAAAAGGAGCGGATCAGGTAACCAGGGAGGATTTACTCCTCCCAGCTGCGCATGTGCTTGCGCTTGTGTTTCGTGCGCGTGTGCGTGCGCGTGTGCAGGAGGCGGAGGATGCACCTGA
>FLAKKPJH_00145	
ATGAAATTCAAGATGGTCCATGAAAACTACAATGTCCGCGACCTCGAGAAGTCACTGAAGTTCTACGAAGAAGCGCTGGGACTCACGGAGAAGAAGCGGATCGAGGCCAAAGACGGCTCTTTCATCATCGTCTACGTCGGAAACGACGCCACGGACTTCCTCCTGGAGCTCACCTGGCTCAGAGACTGGGATAGGCCCTATAACCTCGGGGACAACGAATTCCACCTGGCCTTTAGTACGGACGACTTCCAGGCGGCCTACGAGCACCATAAGAAAATGGGTTGCATCTGCTATGAAAACCCTGAGATGGGCATCTATTTCATCGAGGACCCCGACGGGTATTGGCTGGAGATCCTGCCTGAAAGGAAACAACGGAAGTAA
>FLAKKPJH_00146	
ATGAAAGTCCGCTTTCTGGGCCACAGCGGGTTTCTCCTGGAATGGGATTCATGCTACTGGATCTTCGATTATTACACAGGAGAAATCCCCAAACTGGACACGGGAAAAAGGGTCATGGTATTTGTCAGTCATGCCCACGAAGACCACTGGAACCCAAAAGTCTTGGACTTAGGCGTCAAACATCCGGACGTACATTATATCCTTTCCTCGGACGTCAGATTACCACGAGACACGCAGGTGTCCGGGACGGTATTCCACGTTGAGCCCGGAAAGGAATATGACCTCGCTGACGGCAGCGGACGGCCCATCCGACTGACCACCCTCAAGTCTACCGATGAGGGCGTCGCCTTCCTCCTGGACTACCTCGGGAAACGCATATACCACGCCGGGGATCTCAACCACTGGGTGTGGAAGGGAGAGCCCGAGGAATACAACAAGGCGATGACCGAAGCCTTCAGCGAACAGATGGACCACCTGGAGGGCCTCGTCATCGACCTCGCCTTCGTGCCCCTCGACCCCAGACAGGAGGAATACTACTCCATGGGGCTCGAGGGCCTCCTAAAGAAGGCGAGAGTCAAGAGGGTCTTCCCCATGCACTTCGGCAGGAATTTTTGGGTTATCGGGCAATACAGAGAGGAGAGGGCAGGAAGCCTCGGGGAGACGGTCCTGATGGAGATCAGGCAAGCCGGCCAGGAGTGGGAAATCGACCTGTGA
>FLAKKPJH_00147	
ATGAAACAAGGAATCATATTCCACATTCAGAAATATTCCATCCATGACGGTCCGGGCATCAGGACCACCGTGTTCCTCAAAGGGTGTCCGCTGAGATGCCAATGGTGCCACAACCCAGAGGGTATTTCAAACGAGCCGGAACTGGTCACAATTGGGTCCAGGTGCATAGGTTGCGGTATGTGCAGTCTAGTTTGTCCAAACGGCGCTGTCGCCCTCTCGGCGCCGGCTGTGGATTCCGAAAACCAAGAGGTGACGCGAACTCCTGCCCTAGAGGCTGACCTAGGTGCCGATGGGAGTAGGCCCACTGCTGTAACCGACCGTGGAAAGTGCACCGTATGCGGCAAATGTGCAGATTTGTGCCCTACCCAGGCCAGAAAGATTGTCGGTATGTGCGTTACTTCCGATTGGGTTATAGAGCAGGTGCTCAAAGACCGAGTGTTCTACGAGCAGTCAGGAGGGGGAGTTACTTTTTCGGGCGGGGAACCGCTGATGCAGCCTGAATTCCTGTTGGAGCTCCTCAAACGGTGTAAAGCAGAAGGTATAAATACCGCAGTGGACACGTCCGGCTGCGCGCCTTGGGACTCGCTTGAGAAGATAATGCCTTTCACAGACCTGTTCCTGTACGACGTAAAACTAACGGATCCTTCCAGGCACTTGGAATACACTGGAGCATCCAACCAACTCATACTGGAGAATCTGTCCCGATTGGCCGAGCGCAGGCCTTCGATAATTGCCCGCATACCTATGATTCCCGGGGTCAACGATCATGAGGACAATATCATAGCCACAGGCCGCTTTCTGGCAGGCTTGGGAATCATGCAGGCGAGCATCCTGCCATACCATGATATCGGTTCCGACAAGTACGCAAGGCTGGGTAAGACGTATGCCCTGGGCGACACAGCCCAGCCGCCGGATGAAGCCGTGTCAAGAGTAAAGGGCATTCTGGAGGGATTTGGGCTTGCTGTGAACATCGGCGGATGA
>FLAKKPJH_00148	
ATGGATGACAGCGATCAGAAAGCAATCACTGGCCCTGGATATAGGAGCCAGGCAAGAGAGGTGACCAAAGCCACTATGAGCACCATGACTAACATGACCGGCATGACCGAAAGAGTGTCGAGGCTGAGAACTCAGAGCCTTGAAACAGTGCCCACCATCTCCATGGAAAGGGCACGGATAGTTACCGGGGTGTACAAGCAATACGAGGGCAAGGTGTCGGTTCCGGTCCTGCGGGCGCTGGTATTTAAGGAATTGATGGAGAGAAAGGAGGTGTACATAGGCGAAGATGAACTTATAGTGGGAGAACGCGGGCCTGTCCCTAAGGCAACCCCCACATATCCCGAGGTCTGTTGCCATACCCTCGAAGACCTGGTCGTAATCGATAGCAGGGAAAAAGTGTTCTTCAAAGTAGGGCCGGCTGAAAAAGCGATCCAGCAAAACGAAATCATCCCGTTCTGGCAAGAGCGGTCCATGCGCCACAAAATATTCAGCCAGATGACTCAGGAATGGAAAGACTGCTACGAAGCAGGGATCTTCACCGAGTTCATGGAGCAGCGGGCGCCGGGACACACTGTGGCCGATGGGAAGATATATCAAAAGGGATTCCTTGATTTCAAACGGGACATCGAGCGAGCCCTGGCCAAGCTGGATTTCCTAAACGACCCTGAGGCGTGGGACAAGAGCGAGCAGCTCAAAGCCATGAGCATTTGCTGCGACGCCATAATCAGGTACGCAGAGCGCCACGCCGACAAGGCCCTGGAACTGGCCGGAAGGGAGACCAACCCCAAGCGTAAGCAGGAACTTCTCAAAATAGCCGAAGTGTGCAGGCGTGTTCCAGCCAACGCGCCCAGGACCTTCCACGAAGCCATACAGATGTATTGGTTTGTGCACGTAGGAGTAATCACAGAGCTTAACACCTGGGATTCCTTCAGCCCGGGTAGGCTGGATCAGCACCTCTATCCGTTCTACAAAAGAGAGGTTGAAGCCGGTACCTTGACCAGGGACGAAGCCAAAGAGCTGCTGCAGTGCTTGTGGGTCAAGTTCAACAACCACCCTGCGCCCCCCAAAGTGGGGATCACCCTCCAGGAAAGCTGCACCTACGCTGACTTTGCAGCCATCAATACAGGCGGGCTCACTGCACAAGGGCAAGATGGGGTCAACGAACTTACATATTTGATACTTGACGTGGTGGATGAAATGCGCCTGATTCAGCCCAGTGCCAACATCCAGCTCAGCCAGAAAAATCCCGACCGGTTCCTCAAGCGGGCCCTCGAGATCGTGAGAAAAGGCTGGGGCCAGCCTTCGATATTCAATGCCGACATGGTGGTCCAGGAGCTGCTCGCCCAGGGCAAGGCGATTGAAGATGCCCGGCAAGGGGGCACCAGCGGCTGCGTTGAGGCAGGCGCCTTCGGCAAAGAAGCTTATATCCTGACCGGTTACTTCAACCTAACCAAGGTGTTGGAGATTACCCTAAACAACGGCACTGACCCTCGGACAGGCAAGAAAATTGGTCTTGAAACGGGCGATCCTGCGGAGTTTGATTCCTTTCAAGACCTTATGCAAGCCTTCCAAGAACAACTCAGGCACTTTATCGATATCAAGCTCAGAGGTAACCACGTGATCGAAAAGCTTTGGGCCGAATACATGCCAAGCCCATTCTTGTCAATCCTCATAAGTGACTGTATCGAGAACGGCAAGGACTACAATGCAGGAGGTGCCAGGTACAACACCAGGTACATCCAAGGGGTGGGGATAGGCAGCATCACAGACAGCTTGGCGGCGATAAAGTACCATGTATATGAGCGGGATACCGTGTCCATGCCGGAGTTGCTCCAAGCGCTCGGGTCAGGCTTTCAGGGCCATGAACTTCTGCGGCAAACCCTGATTAGCCGGACACCCAAGTACGGCAACGACGATGATTTTGCCGATGAAATCATGAGCCAGATTTTTGATATGTTCTACCAGGCAGTAGACGGACGTAAGAGCCCAACCGGGTTTACGTACAGGATAAACATGCTGCCTACCACATGCCACGTGTACTTTGGGTCAGTGATCGGGGCGACCCCTGACGGCAGGCTTGCCGGGAAGCCATTGTCAGAAGGCATCTCACCGGTGCAAGGCGCAGACAGGCAGGGACCTACTGCTGTACTCAAGTCTTGCTCCAAGATGGACCACGCAAAGACAGGCGGCACCTTGCTCAACCAGAAGTTCAATCCCAAACTAATAGAAGGCCAGGAGGGGATAGACAACCTGGCTCATCTCGTGCGGGCGTACTTCCGGCTGGGAGGCCACCATATACAGTTCAATGTGATAAGCGCGGACACCCTGCGTGATGCCCAGAAGCATCCAGAACAATACAGAAACCTTATAGTCAGGGTCGCAGGCTACAGCGACTACTTCTGCGACCTTACCGAGGCGCTCCAGGATGAGATCATCGCCAGGACAGAGCACGCAGGTTTCTAA
>FLAKKPJH_00149	
TTGGAAGCTTCCGGCATCCGGATCACACAGCACCCCATACTTGACTTCCCCGAGCGCCGGAAAGTCAAGTTCTACTGGGAAGGCAAAGAGCTGGAAGGATACGAAGGCGAACCGATAGCAGCTGCCCTCCACGCAGCAGGCATCAAGGTGCTTCACAAGAGTCTCAAGCAAGGCCGTCCACGCGGCTTTTTCTGTGCTATTGGCAATTGTTCCTCATGCTTGGTAGTAGTCGACGGAGTCCCCAACGTGAGAGCTTGCACCGAAAAACTCAGGGCAGGCATGCGCATTGAAATGCAAGAAGGGGTCGGGCCAGTACCCGTAAGTAAGGAGTGA
>FLAKKPJH_00150	
TTGATAAGGACGGAGCTGGCGATTGTAGGAGCGGGACCTGCAGGTGTATGCGCCGCGCTTGAAGCTGCCTCCTACGGGGTCAAGGTTACCCTCCTCGACAGGGAACAATGGATAGGCGGGCAGCTGGTGAAACAGACTCACAAGTTTTTCGGATGGTACGAAAAAAGCGCAGGCACCCGCGGGGTCGTGATTGCCAAAGATCTTGCCGTCAAGGTGAAAGCCAACCCGGATATCCGCTTTATGGGTTCCACAGAAGTGCTGGGTTATTATCAAGCCGACGGTGTGCTGCTCCTTGAGACTCCTCAAGGCATCCAGACCCTCAAGCCTGAGCGGCTACTTGTCGCCACCGGAGCCTCTGAAAAAATGATCCTTTTCCCGGGCAACGACCTGCCTGGAGTGTACGGGGCAGGTGCGGTGCAGACCCTCATGAACGTCCACGGCGTAAGGCCGGGCAAGTCGGTACTCATGATAGGGTCGGGGAACATCGGATTGATTGTGAGTTATCAGATGGCGCAAGCAGGGGTCAAGGTGGCAGCTGTTGTAGAAGCACTGCCCCATATCGGCGGATATGCGGTACATGCCTCCAAGATAAGGCGGCTGGGTATCCCTATATACACTAGGCACACCATCAAGGAAGCCTACGGCACAGACTGTGTGGAAGGCGCGGTCATCTGGCAGTTGGATGATGACTGGCAGGGAATCCCGGGCACCGAAAAGCAACTGGACGTAGATGTGATATGCTTGGCCACCGGGCTTACGCCTCTGTGTGAATTCCTGTGGCAAGCAGGGGCTGAGATGACAGACATCCCTGAACTGGGCGGATTCGTCCCCCTCTATGACGAACACATGGAGACCACAGCCAAAGGCATTTACGTGGCCGGAGACGCAGCGGGGATCGAAGAAGCCTCTACCGCCATGGCTGAAGGACGGCTTGCAGGCTTGGCGATAGCCTATAGCCTGGGCAAAGTGCCGGACCATGAGTTTTCCCGGAAACGGCAGGATTGCCTCAAGGAGCTGGCTGAACTTAGGGCCGGCCCCACAAGCCAGGCAATACTTAAGGGGCTGGCTGCCATGAGGGAGCAGATGGGGAAACAGGCGAGAGCGCAGACGAGAAAGAAGGTGAGGTCATGA
>FLAKKPJH_00151	
ATGAAGCCCGACAAGCTGTTGACTACCGGTATTCCGTCAAGACAGCAGATTGAGAGCGCGACGCCGCCTGAATCCCGCCGGAAGCAGGGAGCCTTTGTGGTGATCGAGTGTTTTCAGGAGATCCCTTGCGATCCCTGTTATCACAGCTGCAGGTTCGGAGCCATTAAGCCGTTTGGGTCGCTTAATGATATACCCCAGGTTGACTGGGATAAGTGCACGGGCTGCGGCGTATGCGTTGCAGCCTGTCCCGGGCTGGCGATCTTCGTGGTAGACGAAACCTTAAGCGATACCCAATGCCTCATTGCCATGCCTTACGAGTTTCTCCCCTTGCCTCAAAAAGGCGATCCGGTTTATCTGCTCGACAGGAGCGGCAACAAGCTAGGCCAGGGGGTTGCCTACAGGGTGGTTCCGGGCAAGAAGCCCCAAGGCACGCCCGTGGTGTGGGTGAGTGCTCCCAAACAGCTGTCCATGGAGGTACGGAATCTCCTGCCTATGGGAGAAGCCCATGAATTGGATCAAGCTGCTGGGGCACAGGAAAGCGGCCAAGTGGCTGTAGATGACAAAACCCAACCAGACCATCATGTGCCCTCTGGAAAAATACCTGCAGATGCAACGCCTACCGGCGAGCCGCTTGCAGAGAAGGGTGGGATGAACTGTGTCTCATGCTGA
>FLAKKPJH_00152	
GTGTCTCATGCTGAAGATTCCATCATCGTCTGCAGATGCGAAGACGTAACCCTGGGGGAGATACGCAAGGCCATAAGGGAAGGGGCGGTCACCCTGGATGAAGTAAAGCGCATAACCAGGGCAGGCATGGGGCCGTGCCAAGGCAGGACTTGCAGGTTGTTGGTAGCCGGAGAGATTGCAAGATTTTGCGGAAAACACGTTTCGGGAATCCTCCAGTCGAAGTACAGGCCTCCGGTTAAGCCTGTGAAAATGGGCGATTTGGCGGCGCTTGAGTTGACACCCCTTTCAGAACCCGGGCATGGGCAGCAGAGCGGAGCAAGTCCGGAATGTACATGCGGTAAGGCGGTGAATGGCCGATGA
>FLAKKPJH_00153	
ATGAAAACCAGGGCGGACGCAGTGGTAATCGGCGGAGGCGTGGTGGGCGCTGCGATTGCGTATAACCTGGCCAAACTGGGGCTCAAAGATACCGTCGTATGTGAAAAGCACACTTTTGCCAGCGGTTCAACAGGACGCTGCGGTGCAGGAGTCAGGGAGCAATGGGGCGCTGAAGGCAACATCAGGATGTGCAAAGCGGCAATCGATATATTTGAAACTTTGCAGGAGGAACTGGAGTACGATTACGACATCGAATTTGTCCAAAAAGGCTACCTGATGCTGGCATATACCGAAAAAGAATGGGAGCAATTCAAGGCAAATCTAAAAGTGCAGCATAGGCTGGGTGTAAATGCCGTCGCGCTCACCCCTGAAGAGGCTAGGGAAATAGTGCCTTCACTTAACATAGAAGGGCTTTATGGGGCAACGTATAACCCTAGGGACGGCCACGCCAACCCGTTTCATACAACCAGGGCTTACCTCAAGGCGTTTGAGCGGCTGGGGGGCGAGGTATATTGCTTCACTGAAGTTACAGGAATCGAACAGTCAAACGGCAAGATTCAAAAGGTCAGGACCACCAGGGGTGACATATCTACTCCTGTGGTAGTAAATGCCGCCGGGCCTTGGGCAGCGCCTGTGGCTGCCATGGTGGGCATAGATCTCCCGGTGTACACCGAGCGTCACCAGATCCTTGTCACCGAACCTGTAGGGCGGCTGTTCGATCCCATGCTTATGTCGTTTTCACGCGGGTTTTACAGCCAGCAAACTCCTCACGGTTCGATTATCATGGGGATAGGCGACCCCGACGAGCCCAAGGGCTATGACATAGGCCATTCGTGGCAGTTTCTCAAGCGGATGTGTGACATTATGTGTTCTGTGGTACCGGCGCTCATGGGTGTGCGGGTTGTGAGGCAGTGGTCGGGGCTTTATACTATCAGTCCGGATGCCCATCCCATCCTTGGAACCGTGTCCGGGATCGACGGGTATTACCAGGCGGTGGGGTTCAGCGGCCACGGCTTCATGCTGGCACCTATAGTCGGGAAGGTAATCGCCGAGATGATCCTGGACAGACCGCTGTCTATCGACATAAGCGGGCTGGACCTGGGACGTTTCGAGAGGGGCGACCTTAGGGTGGAGCCGTCCGTGGTCTAG
>FLAKKPJH_00154	
ATGCTCAAACAACGGTGGGATAAACTTGCTTCTGCCATGGAAGCCTCCCATGTGTCAGGCGTAGCCCTTATGCCCGGGCCGAACATGTTTTACCTGACAGGGCTGTCCATGGGCCTGTCTGAAAGGCCAACCCTGCTTGTTGTTGGCAGAGAAGGTACGGTGAGCCTCATCATGCCCCAGCTGGAAAGGCAAAAAGGCGAGGCGGTTGCCGACTGCTTGCAACGCCAAGGGGTCCAGGCCCGGTTCCATGTATATTCGTACACCGACGAGGCAGGCCCGCACAAAGCTTTTGAGGAAGCCTTCCATGGAAAGACAGGCACCTGGGCATTGGAGTACACCGCCCTTAGGATGTTGGAATACTCCCTTATGAAGGCAGTCTTGGGTGAGTTTGCCTGGGTTGATGCAGGAGAAATCATGAAAGGGCTCAGGGTGGTGAAAGACACCGGCGAACTTGAGGCCATGCAGGAAGCAGCCCGGCTGGCAGATATGGGCGCTGACATTGCAAGAAATCTCCTTACTCCAGGCAAGCGCGCCACGGAGATCGCGCTTGAGATTGAATGGAAACTGCGGCAGGAAGGGGCGGACAGAGTCTACATGTCCCTGGCAACAGGGCCTGACACTGCAATACCTCATGCGGGCACAAGTTCTAGGGTGATTGAATCAGGTGATCTGGCTTGGCTGGATCTATGTGTCAACGTGAGAGGTTACTGGTCTGATATTACCAGGACTTATGCTATAGGCGGGATTCCTGAGGAACTAAGGCGGATCTACGAGATAGTGTTAGAAGCCCAGGAACGGGCAAGGTTAAACGCAAAGCCAGGCATGACCGGGGCTCAGGTGGATGCTCTGGCGAGGGAGGTAATAGCCGGTCACGGCTACGGCCATCGCTTCATCCATAGAACCGGGCACGGGCTTGGGCTTGAGATACATGAAGAGCCTTACATAGTGGCAACCAACCACAGGCCCTTGCCGGCCGGGTCAACGTTTACCATAGAGCCTGGGATATATATCCCTGGCAAGGGCGGGGTACGGATAGAAGATGACGTCGTGCTCACAGGTGAAGGAGCAAGAAGCCTTACTCAGTACCCCAGGAACCTGTTGGATATGTAG
>FLAKKPJH_00155	
GTGGGCCAGAAGGATGTAGTGGATAAGCTGTTCGAAGTGTTTGAGCCCTTCCTCAAGGATATGGGGTATGAACTATTGGACGTTGAACTGACGTCAGACATGGGAAGGCAGATTTTGCGCGTGACCATTTACAAAACCGAGGGAATCACATTTGACGATTGCATAGCAGTGGACAAAGCCTTAGACCCGATTCTTGAGGAACTGGATCCAATACCCGGCAGTTACAATCTTGAAGTGTCTTCCCCGGGTTTGGAGAGGACCCTGAAACGGGATAAAGAGTTTGAGATTTTTAGCGGCCGTGAGTGTAGGGTGAACCTGTATGCGCCTGTGGACGGCAAGCGTTCGTTCGAGGGAATACTTGTAGGATTAGATAGATCGGCAGACGAGGAAAGCGTCGTTATCAGGGATGAAGATGGAGACATAGCCCTACCCAGGCACAATGTGAGCAAAGTCCAGCTGGTTTACAAGGATCAACCGTGGTGA
>FLAKKPJH_00156	
ATGGAAGCTGCGCTTCTGTCAGCTTACCGCAAGCATTTTGGGAAAGCCGAGAACGTAAAGGTGAAATTTGACCGGGAGACTGGGGAAATCAAGGTCATCTCCCGCCGTGAAGTCGTGTCTCAGGTCAGGGATCCACGCAAGGATATTTCGCTCAGTGAAGCTCAGAAGCGTAACCCTAAGTACAAAGAGGGAGATTTCATCGAAGAAGAGATCCAGGCACAGGGTTTCGGCAGGATCGCTGCCCAGACGGCTAAGCAGGTGGTCATGCAGAGGCTTCGCAACATAGAGCGGGATATGATCTACGAAGAGTTTTCCGAGCGCGAAGGGGATGTGGTGACGGGCCAGATCATCCGGGTAGACAGGGGCGTTGTCATCGTTGATTTGGGCAGGGCTGAAGGGTTTATCTTACCTAAAGAGCAGCCCAAAGGTGAACGCTACCGCGAGCGGGATAGGATCAAGTGTTACGTGCTCGAAGTGAAAAAGACTACCAAAGGCCCGCAGATCCTGCTCTCAAGGACACATCCGGGACTTCTCAAGCGGCTCTTGGAGTTGGAAGTGCCTGAGATCAGGGATGGGATAGTGGAGATCAAAGCCCTGGCCAGGGAAGCGGGTTCACGGTCAAAGGTCGCCGTGGCAGCTAACCTTCCGGAAGTGGATGCCCTTGGAGCATGTGTGGGACCGCGGGGTTCCAGGGTCCAGGTGATCGTCCAGGAACTCCGGGGCGAGAGGATAGACATTATCCAGTGGGACGATGATCCTCAGGTCTTTATCGGCAACGCTTTGAGCCCGGCAAGGGTGATAGACGTGCAGCTGGATGTAGATGAGCGGATTGCAAGGGTGACCGTTCCGGACAATCAGCTTTCTCTGGCTATCGGCCGTGATGGGCAAAATGCCCGTCTTGCGGCTAAACTCACAGGTTGGAAGATTGATATAAGGTCTGATCGGGATATGTGA
>FLAKKPJH_00157	
GTGGCTAAGCGACAGCCTCAACGGACTTGTCTAGGGTGCCGGGAAGTAAAGCCCAAACGCGAGTTGCTCAGGATTGTCCGGACGCCCCAGGGTGAGATCGAGTTCGACCCCACAGGCAAGAAGTCAGGCCGGGGTGCCTACGTCTGCCCAAACCCGGAGTGTCTGAAGCAGCTCTTCAAGAAGAATCGGCTGGAGAAGTCCTTGGGTGTGGAACCACCCCCTGATTTGTTCTCAGAATTGGAGCGTTTTGTGGAGGAGATTGAGAGGGGTTGA
>FLAKKPJH_00158	
ATGACACGACGCATCCGTGTATATGAGCTCGCAAGGGAGCTTGGATTAGATACAAAGGTATTGATTTCTAGATTGAACGAAATGGGGATACAAGTACGCAATCACATGACTGCATTAGATGAGAAACTAGCCCAGAATGTGCGCCGGAAGCTCTCAGGGGCAGACAAACAAGACGGTTCTCCTGAGCGCCATCCCCGTGCTGAGGAAGCCCAGGCAGCCAAAGCCAGGGAAGCCCAGCGCAGGGGCAGGCGGGGAAGCCGGCGGGGCACGGGTAAAGGTTCAAGACAAACAGAAGGTTCCGGCCGGAAGCAAGCCCGGCCTGAGATAGGGGCAAGGCGTGTGGTGATCCAGGGTGACACGCCTGTACGGGAACTGGCTACATTGATAGGCGTGCCGGTGGCCAACGTGCTCAGGGCGATCATGAGCTTTGGCAAACTGATAAGCATCAACCAGGACGTACCCGTGGATTTGGCCGTCAAGGTAGCGGAGAAGCTTGGTTGTGTGGTCACCGTTAAAGAGCCTGAGAAAAGCATTGAGGAGCAAATCGCTCTGGAATTGGATCGTCCTGATGATCCCGAAAAGTCTGAACCAAGGCCTCCTGTAGTTACGGTCATGGGCCACGTAGACCACGGCAAGACCTCCCTCCTTGACGCCATAAGAAACACCAACGTGACTGCACGGGAAGCAGGGGGCATCACCCAGCATATCGGCGCTTCGGTAGTTGAACATGAGGGCAATAAGATTATTTTCCTGGATACGCCCGGACACGAGGCTTTCACTCAGATGAGGGCAAGAGGTGCCCGGGTTACCGACGTAGCGGTGTTGGTAGTTGCAGCCGATGACGGCGTCATGCCCCAGACCATAGAGGCAGCCAACCACGCCAAGGCCGCAGATGTACCGGTGATAGTGGCGCTCAACAAGATCGATAAGCCCAGTGCCAATCCCCAGCGGGTGAAGCAGCAGTTGGCCGAGATCGGCCTGATCCCCGAAGAGTGGGGAGGCGACACGGTAGTGGTAGAGGTATCGGCCAAGACCAGGGAGGGTATAGATGACCTCCTGGAAATGATAGTGCTCGTGGCCGAACTCCAAGAACTAAAAGCCGATCCTACCCGCAGTGCCAGGGGCTACATCATCGAATCTGAGATGGACAAGGGCCGGGGCCCTGTAGCTTCAGCCATCATCAGGTCGGGAGTGCTGGAGGTTGGCCAGGTAATTGTGACTGATACTACCTGGGGCAGAATCAGGGCCATGTTTGACGGGCGAGGCAGGCAGGTACAGAAAGCAGGGCCGTCCACCCCTGTAGAGATCATTGGCCTGGAAGAACTGCCTCAAGCAGGAGATACCTTCCTGGTTGTGCCCGATGAGAAGATCGCAAAAGAAGTGACCGAGCAGCGCAAGATCCAGAGGCGTGAGCAGGAGCTGGCCACCAGCCGCATGACGCTTCAAGATTTCCTCAAGAAGCAAGAGGACGAAAAGCGCGAGCTGAGGCTGATCTTAAAGAGCGACGTTCAGGGTTCTCTGGAAGCCATCTTGCAAGCGTTGGGCAAAATGGATACCGATGAGGTAGAGATAAAGGTGCTCCACTCGGGAGTGGGAGCGGTCATAGAATCTGACATAATGCTTGCCAAGGCATCTGACGCCAGGGTGCTGGGATTCAACGTGCGCCCAGATGCCAACGCCAGAAACGTAGCCGAGGCCGAAGGCGTAGAGATCCGGACCTACAGGATCATCTACGAACTTCTGGAAGACGTTGAGCAGATGGTAAAGGGCCTCACCAAGCCCAAGTTCGAGGAAGTCGTGCTGGGAAGGGTTGAGGTCAGGGCTACGTTCCGGGTGCCTAATGTGGGAACCGTGGCAGGTTGTTACGTCACAAGCGGCAAAGTAACCCGCAACGCAAGTGTAAGGCTGTTGAGAGACGGCAGGATTGTGTACGAGGGCAAGATTGCTTCGCTCAAGCGGTTCAAGGACGATGTTACTGAGGTTGCCCAAGGTTACGAATGCGGAATCGGGCTTGAACGCTACCAGGATATAAAGCCGGGCGACGTCTTAGAAGTCTATACCATGGAAGAAGTGAAGCCCGCTTAA
>FLAKKPJH_00159	
ATGGTAGTTGCACAATGCCTGGTTGACATCCGGCTTTTCGGGATTAATTCTTTGAAAGAGAAGAGGCGGGTGACCAAAAGCCTCACCACCAGGCTGCGCAGGAACTTCGGCTTGTCGTGCGCAGAGATAGCTGCGCACGATACCTGGGGCAGGCTGGTGCTTGGCATGGCGGTTGTGAGCAACCAGGGTAATCACGCCCGGGAGCTCCTTGAAAGAGCCGTAGTGTGGATTGAAGATAACGTAGATGGCCAGGTTCTTGACTACCAAATAGACATTATTTCATGA
>FLAKKPJH_00160	
ATGAATTACGGGGTGATGCTCGTGTCACAGAGAGCTGAGAAAATTGCAGCGTCTATCCGGGAGATCGTGTCCGAACTCCTGCTAAGGCGGCTTAAGGACCCACGAATAGGATTTGCCAGCGTTGTCAATGTAGAGGTTAACAGGGACCTGTCCATTGCTAAGATTTATGTCAGCGTCTTAGGGTCAGAAGAGGAAAAAGCCAGAACTATGGAAGGCCTAAAGAGCGCCCAAGGCCTGGTGAGGACCGAGGTTTCCAAAGCCCTGGGGATAAGGCAGGCGCCAGAGATCCAGTTCGTGCTGGATAAGGGCATAGAGCACAGTTTGCGGGTATCCCAGATCATTTCTGAACTTAAGGCATCTGAAACCGAGTCTGAGCAGGAGGAACTTGACGCAGAGGACGCTGAAGAGCCTGAAGCGGAGAAGTAG
>FLAKKPJH_00161	
ATGATAGCAAACGGGATTCCACATAGGGATAGCTTGGAGCAGATATCGGAACTCTTGCAGAAAAGCGAGGATATCTTAATCCTTGAGCACGAGAAGCCTGACGGTGACTCAATCGGGTCAGGCTTAGCTCTTGCTTTGGCCCTTTCGTCCCTGGGCAAGAAGGCCCTGTTGTTGAGCCAGGATCCCCACCCTGCGGTGTACGATTTTTTGCCCGGCAGGCAGCTTTACGCTACCGTTTCAGATGTAGACCCTGAAGATATCCGTCCTGATGTCACGGTGTTTCTGGATTGTGCAGGGCCTGAAAGGGCAGGCAAAGCTCTGGATTATGCCCGCTCTGACGCTTGGGTCAACATCGACCACCATGTTTCTAATCCGGGATTCGGAGATGTAAGCTTAGTTGACCCTGACGCAGCGGCCACAGGCGAGCTGGTGTTCTTCCTGCTTAAGGTCATGGGTGTTGCCTTTGATACAGATGTTGCAACCTGTCTGTATGCGGCCTTGGTGACTGACACAGGGGGCTTCCGGTATCAAAACACCAGCCCCAGGTGTCTTCAGGTTGCCGCAGAGCTTCTGAGCCGGGGGGTAAACCCATCTGAGGTCGCCGATCAGCTCTACGAGGCAAAGAGTTTCGCTTCCTTGATGCTGCTCAAGAACGCCTTGCATACCCTCACCTTGCACGGAAACGGCCGGCTTGCCACCATAGAAGTGACCAGGGCCATGCTTGAAGACTCTGGGGCATCTCTTGAGGACGCAGATTCCATAGTAGATTACCCCCGGTCAATTGCCGGGGTGGAAGTGGCCTTGTGCTTCAAAGAGAACCTGGACCGGGAAGCAGTCAATATCAGCCTGAGGTCAAGATCGAAGGTGGATGTGTCCCAAATTGCCGCCATGTTAGGAGGCGGCGGCCATCCCAGGGCGGCAGGCGCGGTGGTGGAAGGAACCTTGGAACAAGCTAAAGCGCGGGTATTTGAAGTGCTGGCAGGTTTGGAGTTATGGACGGATTCGTAA
>FLAKKPJH_00162	
ATGGACGGATTCGTAAACGTACTTAAACCTAAGGGAATTACGTCCCATGATGCGGTGCTCCAGGTAAGGAAGATTTTTGGCGAAAGAAGGGTAGGGCATCTTGGGACCTTGGATCCCATGGCTGTGGGCGTGCTGCCCATGGCCCTGGGCTGCTACACCCGTTTGTCAGAATTTCTGTTGGACGAGGATAAAGAGTATCTTACCGAGTTTGTGTTCGGGATCTCAACTGATACATGCGACTTGGACGGCCGCATCATTTCCAGGGCCCAGTGTAGCCGTTTGAGTGCATCTGATGTGACCAGGCTACTGGGGAATTACACAGGCCGCATTAAGCAACGACCGCCTATGTATTCTGCAGTGCACGTCAAAGGGCAGAGGCTCCACCAACTTGCCAGGCGGGGCATTGAGGTCCAGGTGCCTGAGCGGGAAGTAGATGTGTATGAGTTCCGGCTCTTGCACTGGAAACCGGGGCCGCATCCCAGGGGGATGTTCCACCTAAGGGTGGGGCGGGGTACCTACGTAAGATCCCTTGCCCGTGATCTTGGGGACGACCTCGGGTGCGGCGCGGCAGTTTCGTATCTTTTGCGGACCAGGGTAGGCAGTTTTGCCCTTAAGGATTCTGTGCCTCTGTGTTCCATGAAACGCAGGGCTTGCGGGTACCCGTTAGAAGGGTTCCTGACCCAGCCCGTGCAGGTGTTTTCCAACTTCCCTCAGTTTGAAATAAGGACTGATGCCCTTTCCCGGGTGGCTAACGGGGGACCCATCGGCCCCGGGGACTTCACAGCTCCTGATGAAGTTAGAGCTTGGATGGAACGAGTATGCGCAGGTAAATGGGACAAGTCCACTGTATTTGTGGGACTGTACCGGCATCCTCGCACCAAGGCACATGAGATTGCGTGCGTGCTGTCCCTTGTACCGGTCCAAGGCAAATGTAGAATCAAGTATGAGAGAGTTCTGGTATCCAGGAAGAGTGATAGCATTGAAGACCGTGGCAACACCTGA
>FLAKKPJH_00163	
GTGATAGCAGCGATCGGTACTTTTGATGGGCTGCACCTCGGACACAGGCAGCTTTTTGAGACTGCCCTCAAGATCAAGGCCGGCACCGGGCTGCCTGTCATGGTGATAGGGTTTCACCCTCATCCCAAGAGTCTGGTCAAGCCCGGCGGGGACTACGAGAGCTTGCTGACGCCTATGGAAGAAAAGCAAGCTTTGCTTGAGGACATGGGGATAGACTATTTTTGGCCCATACATTTTACCAGAGAGATGTCTCAACTTAGCCCCAGAGAATTTACCCGTATGTATCTTCGGGACAAGATACAGGCTGACCATGTGGTGTGCGGGTTTAACTTCACCTTCGGGTACAAAGCCGAAGGAAATCCCCAGGTCCTGCACCAAATCGGACAAGATATGGGTTTTGAGGTTAGCGTGGTACCCCCTTACACCATCGATGGTGAAGTGGTTTCCAGCACTAGGATAAGGCGGCTGCTTTCAGAAGGTGATGTGGAACGGGCTGCAGTGTTCTTAGACAGGCCTTACTGCATCTACGGGGATGCAACCGGAGATAACGAGACTCAAAGCCAGGCAGGCATGCCTGTGTTCCGGCTGAGTTTTCCCCAGGACAAGTTTTTGCCCAAACCAGGCGTGTACGCAGTATGGGCCAGGACATCCAGGTTCCTTAAGCCTGCTGTGGCAAGCCTCAGGACAAACCTCACTTCAGGCGAAACCCGGGCGGTACTGCAAGTGTATGTGGGGGCTATACCTGCGTCCCGCGCCGAGGGTATGCAATTGTTCCTAATGAAGCATATTAGGGAAGAACGGCAGTTTGAACTCGGGAAACAAGCCGGAACACAGATCAAGGTAGACTATGAGGCTGCTTTGGCGGCACTTAAGCCCCAGGGTCAGGACTTCCATGATAAGGGTTTGTTTACACGTATAAGTGCGTATGATAAAATTCTCAGTGCTGATATACCTTGA
>FLAKKPJH_00164	
ATGACTGCTTTTGATCCAGCTACCAAGAAAGCCATCATCGACGAATTTAAGCGCCACGAAAACGACACAGGTTCTCCTGAGGTTCAAATTGCGCTACTAACTAACAGGATAGCTCACCTGACAGAGCATTTGAAGGTGCACAAGAAGGATCACCATAGCCGGAGAGGCCTTTTGAAGATGGTAGGTCAGCGCCGTGCCCTTTTGAATTACCTGCGCAAAGAATCTCCTGAACGCTACAGGGCGATTGTGGAGAGACTTGGTCTGAGGGGCTAA
>FLAKKPJH_00165	
TTGGATGAGTTTAGACGATATTCATTGCCTGTGGCGAGCAGGGAGCTCGTGCTCGAGTTTGGCAAGGTTGCCCGGCAGGCAAATGGTTCCGTAGTTGTCAAGTATGGCGACACAACCCTGCTTGTGACGGCCACTGCATCGAAAGAACCAAGAGAAGGAGTTAACTTTTTCCCTTTGACGGTAGATGTTGAGGAACGGCTGTATGCCGTAGGCCGGATTCCTGGGAGTTGGGGGCGCCGTGAAGGCAGGCCCCCTGACAAATCTATCCTTCAGGCCAGGGTCACAGACCGGCCGCTAAGACCCCTCTTTCCGAAGGGATTCCGCAACGATGTGCAGATAGTGATCATACCCTTGGCGATAGACCATGATAATTCGCCGGAAATCGCCGGTATGATCGGCGCATCGGCTGCCTTGTCAGTGAGCGACATCCCGTTTAACGGCCCTATAGGTGCCGTGGAGGTGGGACTGGTTGACGGCGAGTTCGTGATCAACCCTGATGTGAAACAGGCAGAAGTGAGCCAACTCAGCCTCACTGTTGCAGGAACCAAAGATGCCATCCTCATGGTGGAAGCGGGAGCCCATGAGGTCCCTGAAGACCTTATCGTGGATGCGATAATGGTAGGTCATGAGGTCATCAAGGAAATAGTTGAGTTCCAGGAACAGATCGTACGGGAGATCGGCAAACCCAAGATGGAGGCAGTGCTGTTCATCCCGTCAGAAGACATAGTGAAGAGGGTTGATGAGCTGGCTACGCCCAGGCTCAAAGAGGCCATCAGGATCAAGGACAAACTTGAACGGGAAGAAGCCATCGACCAGGTGCTGCAGGACGTATTCGATGAGATCGCAGAAGAGTACCCTGAGAGGGAAGAGGAAATCGAAGAAGCCTTCCACGATATTTTGAAGCGGGAAGTCAGGGATATGATACTCAATGAGGGTATCAGGCCCGACCTTCGACGGCCCGACGAGATCAGGCCGATAAGCTGCGAGGTTGGTGTGGTGCCACGTGTCCACGGTTCAGGGCTGTTCACCAGGGGCCAGACCCAGGTGCTTAGCATCGCGACCCTTGGAGCGGCCAGCGACATACAGGAACTGGACACCACGGGGCTCGAGGAGTTCAAGCGGTATATCCATCACTATAACTTCCCGCCGTTTTCAGTGGGAGAAACCAAGCCCATGAGGGGCCCGGGACGCCGGGAAATCGGCCACGGGGCTTTAGCCGAAAGGGCGCTTTTGCCGGTGATCCCGGATGAAAACGAGTTTCCCTATACCCTCAGGGTAGTGTCTGAAGTACTTGAATCCAACGGTTCTTCTTCCATGGCCTCAGTATGCGGGAGCACCCTGTGTCTTATGGACGCGGGAGTCCCGATTAAGGCTCCTGTTGCAGGCATCGCTATGGGGCTGGTTAAGGGAGAAGACAGGGCAGTCATCCTCACTGACATCCAGGGAATGGAAGACGCCTTAGGCGACATGGATTTCAAAGTTGCAGGCACCAAAGACGGGATAACCGCCTTGCAGATGGACATCAAGATCTCAGGCGTCACCAGAGAAATCCTGGTTCAAGCTCTTGAGAAAGCCAGGGAAGCCCGGATGTACGTGATGGAGAAGATGCTGGAAGCCATCGACAAACCCAGGGAAGAGCTGTCTCCTTATGCTCCGAGGATGATTGTGATCGAGATAGATCCTGACAAGATAAGAGACGTAATAGGCCCCGGCGGAAAGACCATCCACAAGATCATCAATGAGACCGGTGTGAAGATCGACATCGAACAAGACGGCCGGGTGTTCATATCATCCCAAGATGAAGAGACAGGACTTAGAGCCAAGGAGATCATTGAAAAACTCACCGCAGATGTTGAGGTGGGTGCAACTTACACCGGCAAGGTTACCAGAACTGCGCCCTTTGGCGTGTTTGTCGAGGTGCTGCCCGGTAAGGAAGGGTTGGTACGTTCGACTGAACTATATCCTGTAGACGTAGATGATCTTGAAGTAGGAGATGAACTCCAGGTCCGGGTATCCGAGATCGACCACTTGGGCCGGATCAACCTGTCCACCCGGATGAGTCCCCAGGACCGGCGTGGAGCCAGGGATCGGGACCCCAGGAACCGGAACAAGCCTAATAAGTTCAGGAAAAACCCGGGCAACACCAGAAGGGGCAGGTAA
>FLAKKPJH_00166	
ATGGCTAAGACCGCCGTTAAGTTGGGTTGCGAGACGGTGCAGATCTTCTCTCGCAGCCCCCGTGGCGGAAAGGCGAAGCCATTGGATCCTGACGATATAGCCAAGATGAAGCAATTGCTAAAGGCCCATGACATAAGGCCTCTTGTGATCCATGCACCTTACTTCATCAATCTTGCCTCAATTGATGAGGCGAAACGCTCTTACTCTATAGAAGTGCTGGCAGAGGACTTGACGCGGGCAGAGGCCCTTGGAGCCGGCTTTGTGGTAACTCATATCGGGCACAAGCATCCTGACGAGCCAGATGGTGGCGGCCAGGCTCTGTGCCGCGTCATAGACAGCTTGAACCAGGTGCTTGAGGCATACTCAGGGCCTGTGAAGCTGCTCCTTGAAAACACCGCGGGCCAAGGCCGGGAACTCGGCTCGGCTTTTGAAGAGCTAGGTAAGTTGGTCCACGTGTTCCCGCGTGAAAGGGTGGGCACGTGCTTTGATACCAGCCATGCGTTTGGTTGGGGCTACGACTTGTCAGATCCTGACAAGGTCGACCAGATTTTTCGTGCCTACTACAAGCACGTGGGCCTGGATACCCTCGAAGTGATCCACCTCAACGACTCAAAGATGTCCTTAGGTTCCCGCAGGGACAGACATGCCCATATCGGACAAGGCGGGATTGGCCTGGAAGGATTTAGGGCTATTGTCAACTACCCCGGCTTTAAGCCTGACATGCCGGGCATCATGGAAACCCCTAAAGATACCCCTACGGCTGATGAAGACAACCTGGCTACGGTGAAGGCTCTGCGTAATTCCTCTAAGCACGGCAAATGA
>FLAKKPJH_00167	
ATGGCTTATTCAATCGCCCTTACGCTGGCAGTGTTTGCGCTGGTATACTTGTCAATGAATGCAAGGGTAAAACAGATTACCCATGCCAGGAAGAGGTCCTACAATGAAGTCCCTTCTCCCCTTTCAGAAGCAATAAAAGACTTTGTGGCGGTCGCAGGGGGAGTATACCTCGCGCTGATGGCTCTCTCAGAATTCCTGAAAGTCCCGGTACCTATCGAAGCAGAGGTGTGGGGGTTGTCCTTTGATCCCTTGGCGGCGGTTGCGGTAGTGCTGGCAATTGTGGCACCGCTGTTTCCTTCGAGAAGCAGGTACTAA
>FLAKKPJH_00168	
ATGAGTAAGACTGTCTTGGGCGTGTTTGACAATACTATGCAAGCCGAAAAGGCTGTGGACGATCTGCAGAGGCAAGGGTTCAACAAGGAAGATATCAGTATCGTCGCCAGGGAATCCTCGGCCCGGAGGGGTGGCAGATCCAGGGGTGACATGGAGGCGGGCCAGGATATTTCAGGCGGAATCGCCACAGGCAGCGCCATCGGCGGGGTTGCAGGCTTGCTTGCAGGAGTTGGCGCCCTTGCCATTCCAGGCCTGGGACCTGTGGTTGCCGCTGGGCCTATTGCAGCAGCGCTCAGCGGGGCTGTTACCGGTGGCATAGCAGGAGGCCTGATCGATTGGGGTATCCCTGAGGACGCAGGCCAAAGGTTTGAGCAGAGAGTCAGGGAAGGCAAGATCCTGGCCCTGGTAAGGACAGACGACAGCAAGATTAACGAAGCCGCGGACATCTTGAGGCGTCACGGTGCACAAGAGGTAGAAACCCACTAA
>FLAKKPJH_00169	
ATGACAAGAGAGATACGACTAGTGGCACTAGGCGGCTTGGGCGAAATCGGTAAGAACCTCATGCTGCTCGAATCAGGTCCTGATATCATCGCTATCGATTGCGGGCTGGCTTTTCCCAAGGACGATATGCCCGGCGTGGATTTTGTGATCCCCGATATTTCCTATCTGATTGAGAGAAAGCACAGGGTGCGGGGGATATTCCTGACCCATGGACATGAAGACCATGTAGGTGCGCTACCCTTTGTATTGAAAGAAGTCAACGTACCTGTATACGGCACCAAGCTTACTCTTGGGCTTGCCAGGAGGAAAATGGATGACTACTTCGAAGGCCCCTTCGATTTCAGGGTGGTTGCTCCCAGAGATGTGGTCAATGTAGGGTCGCTTGAAGTCGAGTATGTGAGGATGACCCACTCGGTGTCAGACAGCGCCGGGTTAATCATACATACACCTTGCGGAACGCTGGTGTTTACAGGAGACTTCAAGTTCGACCAGACCCCCGTGGACGGCGAAACACCAGACTACCACAGGCTCGCAGAAGTAGGTGAGCGTGGGGTATTGTGTCTCCTGTCCGATAGCACCCATGCAGACAGGCCAGGGTTTACCCCGTCAGAAAGGGAGGTAGGGGAGAACCTTTCCCGGGTTTTCTACCAGGCAAAAGGCAGGATTATCGTTACCACCTTTGCCTCCAACGTTCCCAGGATCCAGCAAGTGATTGACGCAGCCTATAAGTACGGGCGGAAAGTGTGCGTGATTGGGCGCAGCATGGAACAAGTGGTGGAAGTTGCGATGGACATGGGCTTCCTCAGAGTACCCCTGGGGACCCTGATAGATGTCCGGGATGTCCGCAATTACCCCCAGTCGAAAATCGTGATCCTGAGTACCGGGAGCCAGGGAGAGCCCCTGTCTGCCCTTGCACGTATGTCTGTTGGGGAACACAGGCATGTTAAGATCCTCGAAGGCGACCTTGTGGTAATGGCGGCTTCGCCTGTGCCAGGCAACGAGACCACAGTGTCAAGGGTGGTCGACAACCTGTTCAGGCAAGGGGCGGAAGTGATCTACAGGCCCGAATCCGGGGTGCATGTGTCCGGCCACGCCAGCCAGGAAGAACTCAAGCTGATGCTCAACTTGACCAGGCCCAAGTTTTTCATACCGGTCCATGGCGAGTACAGGCATCTCATCACCCATGCCCAACTGGCAGTGGCTACGGGGGTTCCGCCTTCGAACGTGCTGGTAGGCGAAAACGGAACCGTGTTCCGGCTTACCCCTCATCGGGCAGAGATACTCGGTACTATCCAAACCAGGGATGTGTTTGTGGATGGGTACGGGGTGGGGGACATAGGCCATCCCATCTTGAGGGAAAGGCAGTCCCTTGGAGAGGCCGGCGCAGTGTTCCTTTCGTGCGTGCTGTCCAAAGATACTGGCGAGTTTATCACCCCGCCTGAAGTCAGGAGCGCAGGGCTTACCGGTACCAAGCATCAGGACGCCGTCGCCTGCGAAGTAATCAATCTAACCCAGGATTACCTGTCTACGCTGTCTTTGGAAGAGCTGCAAGACAAAGAAACCGTAGAAGACGAACTGGCAGCTGTGATAAGGCGGCTTTTCAGGAATGAACTGGGCAGAAAACCCCTGGTGATGTGCAATATCACCCTGGTGTGA
>FLAKKPJH_00170	
ATGCCCGTAAAAAGAGTGTTTGTGGTTGTGCTTGACGGATTGGGTATTGGTGCCCTTCCTGACGCCCACCTGTACGGCGATGAGGGTTCCAATACCCTTGGCAATATAGATAAGGCATTGGGTGGGTTGGAGCTGCCCAACCTAGCCAGGCTTGGGATGGGAAACCTTCTGGAGCTTCAGGGAGTGCCCAAACTACCCCCCTTAGGCGCGTGTGGCCGGATGGCCATGGCGTCCCCCGGCAAGGATACCATGACCGGGCATTGGGAATTATGCGGTGTTATCTTGGACAAACCTTTCAGGACTTATCCCAGCGGGTTTCCGGACCATATAATCCAACGTTTCGAGCAGGCAATAGGACGCAAGGTGTTGGGGAACAAGCCTGCTTCTGGTACGGTGATTATCGAAGAACTGGGGAAGCTTCACTTAGACACCGGATACCCCATTGTGTACACTTCTGCCGACAGCGTATTCCAGATAGCTTGCCATGAAGAAGTAGTGCCCTTGGACACTTTGTATATGTGGTGCCTTGAGGCTCGGGCAATCCTCACAGTAGATGATTTGGTAGCCAGGGTGATTGCCAGGCCGTTTGTGGGACAACCTGGGAGCTTCACCAGGACTGCCAACAGGAAAGACTTTTCCCTGCCACCTGTAAGGGACACCTTGCTGGATTATGCTTCTGTTAGCGGAGTGGCCGTGACGGGAGTGGGTAAGATTCATGACATCTTTTCAGGCAGGGGGATCCACAGTTCGATACCTACGGCTTCCAACATAGAAGGCATTGAAGCAGTGAAGATGCTCATATCTCAAGGCGGCGGTGCACAGGACGATGGCCGGCATTTGGTGTTTGCCAACCTGGTGGATTTCGACATGCTCTACGGTCACAGGAACAACGTAGAGGGTTATGCAGACGCCCTCAGGGAGTTCGACGCCCAGCTACCTGAGATGATTGAACGCCTCAGGCCCTATGATGTGCTGGTGGTAACAGCAGACCATGGGTGCGATCCCACTACTCCAAGTACCGATCACTCCCGGGAGTACGTGCCGCTGCTTATTGTAGGCAAGCCCATAAAGCCCGGGGTCATGCTGGGCACAAGGCGCACTTTTGCTGACCTAGGCGCTACCCTGGCAGATCTCTTGAATATAGAATACGGCGGTGACGGCCGTAGCATGAGATCTGAGGTCTTGGCAGATACCTAA
>FLAKKPJH_00171	
GTGGCTCAGGAGTTCTCCCAGCATCACATTAAAGCCAGGGATGAAGATATCGCCAAGTATTGTTTCATCCCCGGCAGCCATGTGCGTGGACGGAAAATGGCGGAAAGACTTGAGGGGATGCGGCTGGTTGCCGATACCCGCGGATACTATGTATATACCGGGACCTACAGAGGTGTGCCCATGACAGTTTGCTCTACGGGGATGGGGGGCCCCCAGGCAGCCATTGCCATAGAGGAACTGGCCAACATGGGAGCCGATACTTTCATCCGCATCGGTTCTGCCGGAGGAGTTGCTGAGCATACAGGTGTAGGTGACATAGTGATAGGTACCGCCGCGTACAGGGGCGGTGGCACGGCAGACGAGTACCTTCCCAAACCCTTCCCGGCAGTAGCGGATTTTTGGGTTACAAGAGCTTTGGTGGATGCTGCCCATGAGTGCGGCATAGATGCCCTGGTTGGCCCTGTAGCTACGGTGGATGCCTTTTATGCCCCTGACGACAAGAGCAAGCGGGAAGCCATGCGGAAAGGCGGGATTTTGTGCGTTGAGATGGAGGCGGACACCCAGTTCATCCTGGGGCTGTACAGGGGACTCCGGTGTGGGGCTGCGTTTGTGTTGGATAACGGGCCTAGGACAGACCGGGCGTATGCTGAAGGCGGACTCGCCATTGCCGACCACGGTAAAGACCGGTTGTATATAGAAAGCGAGGATCGGCTGATCGACATGGGTTTTGAAGCGATGTACAAGCTTGCCTTGGGGGATCAAGCTACCACCAGTCCAAGCTAG
>FLAKKPJH_00172	
ATGGGTTTGCGTTTCATCATCGGGCCTGCAGGTTCAGGCAAAACACAGTACATAATCGATAGTGTAATCGAAGGCTTGCTCCGGGACGGCTCAGCATCCCAAGGGCCGGAGGCAGGGCCTTTTGACATATTGTCCAAACCTCCTGTGCTGATAATTGTCCCCGATCAAGCAACTTTCCAGATGGAGAAAGCCATCCTTGAGGATGGAAGGATCAGGGGATTTATGAACCTCCACGTGCTGGGTTTTAGGCGTCTGTGCCTTAAGGTCTTAGACGAGGTAGGCGGCGTCACCCGGCCCTTTATCACCCCTGTGGGCAGGAGCATGGCGGTCCAGTCCATATTGTGGGAGCACAGGGATGACCTCAAGGTCTATGCTCCTTTGGTGGATTACCCAGGGTTCCGCGATGAAGTGATTAGGGCGTTTTCTGAGTTCAGCGCATATGACATAAGTCCGGAAGATCTCAAGACCCTGAGCATGGGCCAAGCTTCGCACCCTCCTTTTTTGTCCCAGAAACTTCAGGACTTAGAGCTTATATACCGTAAGTACAGAGAGTTTCTCCAGGACAGGCTGCTCGACCCTGACGACTATCTTATATTGGCGGCCCAGCGCATACCTAGGTCAAGCCTTGTGCAGGATGCTACAGTGTGGATTGACGGGTTTTCAGGTTTCACCCCCAGGGAGTACGAAGTTATCGAGGCCATCCTGAGAACCGCATCCCAGGTAAATCTGGCGCTCTGCATGGATCGGGAGGAAATCCAGCACCCGCCTAATGAAACCAGCCTGTTCCATCCGGTGAGGGAGGTTTACGAAAAAACCCTGGACATATGCCGTAGCAGCGGGATTTCCGTTGAAGATGCCATTATATTAGGGGAAGACAGCCCGCTTCCCAGGTTCAAACACCCGGAACTTGCCTGCCTCGAGTCGGCATTCAGGAGCAAACACCGGGGCAGGTGGAGGGCGTTTGAACCCTTGTGCGACGAGACTAATCCAGGCGGGGTGTGCTTGGTTTCTGCAGTGAATCTTCAAGCGGAAGTAGAGTTTGTGGCCAGAGAGATCTTGAGGCTGGTCAGGGAAGAGGGGCTAAGGTTTAGAGATATCACCGTTGAACTCAGGAATTTGGAAACTTACAAGCACCTTATCGAAATGGTGTTCACCCGCCACGGCATCCCCTATTTCCTTGACCTTAAGAGCTCCTTGGCCCACCATCCCCTGGCAGAGCTCATACGGTCTGCGTTTGATATAGTACTCACCGATTTCAGCTTCGACCCGGTGTTCCGGTATCTTAAGACTGATCTTGTGCCCCTTGACCGGGAATGTGTCGATGAGCTTGAAAACTACGTGCTTGCGTGCGGGATACGGGGTAAGCAGTGGATCCTGGACGAGCCCTGGGCGTACACCATGGAGTTTATCTCAGATGATGAAGCATCGGCGGGGACCCGGGTTGACAATAGGCGGGTAGACGGTATCCGGCGGCAAGCCATGGCGGCTTTCAGCCGGTTCTATCAGAAACTAGAAGATGCGACGAGGCTTACGGCCGAGGGAATTTCTCTGGCGTTGTTTGATCTGCTCGTGGATCTGGGAGTTCAGGAGACCTTGGCCCGGTGGCAACAAGATTGCGAGCAACGGGGCGACCTGATTTCAGCCATGGAGCACGCAGGGGTTTGGGATAAAGTGCTCGAGATATTGGAACAAGCTGTGGAGATTTTGGGCCCCTTGCCGTGCGACATAGAGACCTACGCTCTCATCATGAACGCCGGATTGGAAGACATGAGGCTAGGTGCCATCCCGCCTTCCCTGGATCAGGTGCTTGTGGGGAGCCTGGATCGGACCAGGCAGCCTGAGTGCCAGGTTACTTTCCTACTAGGTGCCTCAGAAGGCAGCTTCCCTATGAAACATGGGGAAAAGGGAGTGTTTACCGACGAAGAACGGGAAATCTTGCTCAAAGCAGGCTTGAATCTGGAGCCTTCGTCCAGGCTTAAGCAGCTCCACGAAGAATACCTGGTATACATCGCGTTTACCCGGCCCAGAAAGGCACTTTATATCTCATATCCCCTTGGGGATAACGACGGCAAGGCCATGTTCCCGTCGCCTGTGATCTCTTGGATCAAGGCGACAATGCCGTATAAGCAGATCAGGTTTGTGTCCACCGACCCGCCTGGCAGCTACCCTGAGGATCTCCACTACGTTGCACCGGCTACGGTATGGGGTGTAACTGCCCGGCGGCTGTCACTATTAAGGCAAGGCCTCCAGCCAGGGATTGTGTGGGAAGAAGTGTACCGCTGGATGCTCGAGCCTTCAAGGGTAGATAAGGCTCGCAAGATCCTGGGTGCGCTCGGCTTTACCAACAAGCTAGAGCATCTGGGACAAGCCCTGTCCGCCAAGTTGTACGGGCAACCTCTGATAACAAGCGTATCCAGGTTGGAACGGTTCCAGCGGTGTCCATTCAGCCATTTTGCCGCCGACGGCTTAGGGCTTAAGCAGCGGCAGGTGTTTAGGCTGGATCCCCTTAAGACGGGCAGCTTTTTCCACGAAGCCATGCGGGAGTTCGTCAGGGAAGTTTCTGCCCACGAGGAAGAGGTTTCCCACATGGAACAACAACAGATTGTAGAGCTGATGGACCAGGTTATAGGCAGGCTTGTGCCCAGGATCCAAGACCGGATATTCCTAAGTTCATCGAGATACAGGTATATTTCAAATTCCCTCGGCGCGTTGCTGAGGAGCTCAGCCCGGGTGTTTCTTGAGCATGCCAAGCGGGGTGACTTCCGCCCGTTGGCTGTGGAAGTGCCTTTTGGACTGCCCGGAGGGGTGTCCGCCTATCCGGTGGATGTACCCGGCCATGGGCAAGTACTGCTCCGCGGCCGCATTGACAGGGTGGACGTTGCCAGGATGGGTTCCCGGGCATATTTCAGGGTGGTTGACTACAAATCCAGCAAAAACAAGCTGGACCTGCTTGAGGTCTACTACGGCTTATCCCTTCAGCTCCTGGTCTATCTCGCCGTAGTGCTGGAAAAATGGAACGAGCTGGCGACAGGGGCATTTGCGCTTACCGCCGGGCCGGCTGAGCGGCGAGGGGATCTCGGCAGGGTAACACCTTATCCCGCAGGCGCCGTGTATCTGCCTATGCACGATCCTTTCATCAGATCAGACGGGCCTCTTGACGGCGCCAAGGCGTGGGCAGAGCGGAAGAAGAACCTCAAGATGGCAGGGCTGCTATTGGAGGACATAGACGTGCTTAGACTGATGGATTCGGCGGCTTCGGGCTACTCAGACATCCTGCCGGTCCAGTTTACCAAGGCAGGGGGGATAGGGGCCAACTCCCAGACCCTGGCGGGATCCGACTTGGAGCTGCTCCTGGGTTACGTGGAGCACAAGCTAAGCCAGATATGTGCTGATATCATCGCCGGCAAGATCGATATAAGGCCGTATCGGAGAAACCGGGAGACAGCATGCACTCACTGTGAGTTTAGCCCTGTGTGTACTTTTGATGTGTTAGTTGAGGGCAATGAATACAACACCCTGAGCAACTTGTCCAAGGCACAGATATGGGAAGAGATCAGGGAGATTATGAGGGGAGGGGAATAA
>FLAKKPJH_00173	
TTGCCCCAGGGCAAGGTGACTCTCACTCAAGAACAAAAGGTTGCCGTGGAGTTTAAGGGCAACAACATGTTGGTATCTGCCGCAGCAGGCTCGGGCAAAACCTTTGTGCTGGTGGAAAGGATTATCCGCCAGATCCTCTCCAAAGAGGATCCCTGCGACATAGAGCGGCTCTTGGTTGTAACCTTTACTGAGAAAGCGGCTCTGGAGATGAAAGAAAGGATCCGCAGGGCGCTGCAAGAAGCGTGGGAGCAAAATCCCCAAGACCTTAGGATTGCAAGGCAACTGTCTCTGCTTGAAAGGGCCCAGATTTCGACCATCCACTCGTTCTGCCTGAGTATCGTGAGAAGATATTTTTACCGGGTGGACCTTGACCCGGGTTTCAGGGTGCTGGACCCCAACGAAGCTGAACTTCTGCGCTATGAATCCGTAGACGAAGTGTTTGAAGCCCTGTATGGGCTAAGCCCCGACGAGAATCAAAGATTCTTAGACCTTGTGGCGGGTTTCGGCGGCCGGGAAATAGATGAGGATCTTAAGCAGCTTGTGTTGAGTCTTCACGAGTTCCTCGGGACCCAGCCTTCCCCCCAAGCATGGCTGGATGACGCCGTGGACCAGTACAAAAAGGTGGCAGACGCCCTTGATAAACCGGGTATAACCCCGGAACAACTTGACGGGCTCATGTTGAGCTTGCCTTGGACAAGGCTGCTGTTGGAGCAAATAGAGTCTGAGCTGGCGGAAGGTGTAAGCTTATTAACCCAAGCGTGTAACATATGCCGGCTGCCAGGCGGCCCTGAGCATTACCTCGATGTCCTGGTGCCTGAACTCTCTGTGTTCGAGCAGGTATACGGCGAGGTCAAGAAGCTGCTAGGCTTAGTCCCGTGCGGAGGGGAAAGGGGGAGCCGGGCAAGCCTCCAGGCCGGTCTGGGCAGCCTGGAGGTGCTCAGGGGGTTTGCAGAGTTTGAGTTTCAAAGGCTGCCTTCGAGGAAGAAGGGGACGGTAGATCCCGCCCTGTCGGATATGGCTAAAGAACTCCGCGATAAGGCCAAAAAGTGCCACAACAATTGCGCTTCCAGTGCCATCATGAGGCCGGTCTTGGAGGTGCTGCAAGAAATCGCAGATTCGCTGCCTCTCATGGAAACCTTCGTAGATTTGGTAACCCGTTTGGACCGGGTGTACACCCTCAAGAAGAAAGCCATTTCCGGCGTGGATTTCACAGACCTTGAACGGTACACCTTGGAGATCTTGAGGCAGGAGGACGGCCGGTTGGCAGCAGAGATAAGGGCTTGTTACGACTATGTGTTTGTGGATGAATATCAAGACACCAACCCGGTACAAGACGAGATCCTGACCCTGGTGTCCCGGGGCGACAACATGTTCATGGTAGGGGACATAAAGCAGAGCATATACCGGTTCAGGCTGGCAGACCCCAATTTGTTCCTCGCCAAGTATACCCTTTATACGCCGGTAGACCGATTTGCCCATGGCGCAGGCGTGCCCGGGGTGAGAACTGGGCTTTCAAGCAATTTTAGGAGCAGAAAGCAGGTCATCGATGCGGTTAACTTCCTGTTCGGGCGCATCATGGAGCGTTCTGTGGCTGAAATCGATTACACCGAGGAACACAGGTTGAACTTGGGTGCGTCGTACCCTCAAGCGCCTGACTACAACCTGGCTACCGAACTTATCCTGCTGGAACGGGATGAGGTGGACGAGGGTGCAACCGGGTCCCGGGAAGGGCCCCAGGGCGGTGGCGGACAGGAAGACTCTGAACTGGAGCAATACGAAGCTTTGGAAAAGGAGGCGCTGCTGGTGGCGGCGAAAATCAAGCAACTGGTTGACCCTGCAAGCGGGTTCCGGGTTTGGGACGCCAAGGCATCGGAATACAGGCACTGCATGTTCAGGGATATAGCCGTGCTCATGCGTTCCACCAAAGGCAGGGCCAACGTAGTGTTGGATATTTTCCAGCAGTGCGGTATTCCGGCCTATGCCGAACTGGGCACAGGTTACTTCAGGGCCCGGGAAGTAGAGGTAGCCCTTTCGCTACTGGCGGTCATCGACAACCCCCGGCAAGATATCCCGTTGGCGGCAGTGCTGCGCTCGCCGGTAGTCGGGCTTACTCCTAAGCAGCTGGCTGTCATCAAAGCCATGTGCCCTCAAGGGCAATTCTACGATTCCGTGAAAGGTTTTGCCTCCCTTGAACCGTCCCGGCTTGACCCAGGAAACCTTAGGGAAGACTTAGGGGAGCGGGAGATCCTTGAAGCGAGAGAGGCGGCCGCCAAGTTCTTGGACGATCTAGACCGCTGGCGCACCATGGCCAGGCGGATGCCCCTTGCCCACGTGTTGTGGGCTGTGTTGGGTGAAACAGGTTACTACGATTATGTAGGGGGGCTGCCGGGAGGCGCCCAGCGTCAGGCCAACCTTAATGCCCTGATCAACAGGGCGATGGAATTCGATAAATTCGGGCGTCACGGGCTTTTCCGGTTTCTCAGGTTTATCGACAGGATCAGGGAATCCAAAGGTGACCTGGGTTCTGCCAGGGCCTTAGGCGAGCAGGAAGATGTGGTCAGAGTGCTTTCGGTCCACAAGTCTAAGGGCCTGGAGTTCCCCGTGGTGTTTGTGTTAGACCTTGGTAAGCAGTTCAACATGGAAGATCTAAGAAGGGACATACTGTTCCACAAAGACCTTGGCATTGGCGCGCTGTGTTGCGACCTGGCTAACAAGGTCAAGTATCCCAGCCTGCCATACAAGGCTGCTCAGGTCCAGATAAGGAAAGACAACCTTGCTGAGGAAATGCGCATCCTGTATGTAGCTATGACCCGTGCAAAGGAAAAACTGTTTCTGGTCGGCTCGGCAAGGGGGCTGATATCCCAGATGGACAAATGGCAGGACATGCGGTTGGACAGGGCTGTGACCTTCCTTGACTGGATATGCCCTGCTGTGCTGCCCAAACTCAGGCAGGTGGTTGAGACGGGGGTACAGGATGACGTGGACGGGCCGGACGTTCCCTTTGACATCCAGGTGTTCGGGCTGCCTGGCTTGCCAGGGATACCCCAGCCGTTTGCACGCCGCGGCCAAGGGGAGCACACCTGGGCTCAGGTCAAGCACCTTATGCCCCTGGAACAGCCTGGGAACCGGGAAGTCTATGACCAAGTGAGGCAGCGGCTTGAGTGGGAGTATCCATACAAGGCGCTGAGCCAAGTCCCTGCCAAAATGAGCGTTAGTGAACTTAAGAGCAAGCTGGACCTGGAGGATGAGTTCCGGGAGTTTGTACCTGCTTTAGGCGAACGGAGCCTATCTGTGAGCAAGCGAAGGCGCGGCATCGAGCGGGGCATTGCAGTCCACGCACTGCTGGCAAGGATGGATCTTTCTAAGGCACAGAGTGAAGCGGGGGTGCGCCAGGAAATCGAGAGGCTTTGCAGCCTCGGCTTCCTGGACAGCCAATATATAAATCCAGAAGATGCCTCGCGGATCGCAGAGTTCTTCAACTCTGACACAGGCAAGATGCTTGTGGCGTCCCCCCACAAGGTGCGGCGAGAAGTGCCGTTTACCATCGGAATAGCTGTAAATCCTGCCGGCTTGCCTGAGGAGCATGCCAGGGAGACGGTGGTGGTCCAAGGGGTGATTGACGCCGTTTTGGATACAGATGACGGGTTGTGGATAATTGACTACAAGACCGACTCGGTCACCACCCAATACCTGCCCCAGGTTGTACGCAATTACACCCCCCAGGTTGCTATGTATGCGTATGCAGCTGAGCAAATACTTGGGATGCCGGTCAAGCGGGTGTCCCTTGTGTTCCTCACCGCAGGCAAAGAAGTGGCAGTTGACTGGCGCGGTTACCTGTCAGATTTGCGGCTGGATGATGTCTTGCTTCTCATGAGCCGATAA
>FLAKKPJH_00174	
GTGTCAGCCAACTTGACCCCTGAATTCCTTGCTGCCAAGAAGCGACACGAGCAGGCCATAACCTCCGAAGAAAAGCTTGCAGCGCTTGAGGAAATGCTTGCTACAATCCCGAAGCACAAAGCTACGGAGAAGATGCAAGCTCAAATCAAGCGGCAGATGTCAAAACTGAGGAAAGAGCTCAAGTCTGCTGCAAGGAAGGGCCCTGCCAGGAAAGAGTTTTACAGGATCGATAAAGAAGGCGCAGGGCAAGTACTCCTGGTTGGCCCTCCCAATTCAGGCAAGTCGATGTTGCTAAAAAGCGTGTCCAAGGCTGAGCCTGAGGTTGCTGATTATCCGTTTACGACCAGGATGCCTCTTCCGGGTATGGCCCGTTGGGAGAATATCCAGGTTCAGTTCATAGATATGCCTCCCATAGCTCTAGAGACTGCACAACCGTGGGTGTGGGCCATGATGCGGATGGCCGATGGGCTCTTGCTTGTTTTCGATATGGGCGACGACGATGTGCTCGACCAATACGAGACCCTTATAAACCTCATGGAGCAAAACAACGTGAGGATCAAGAATCAGGGTGAAAGGAATTTTACCGAAAAGCCCGCTATGTGCGCCGCCAACAAGATCGATGCACCGGGGGCGCTCACCCGGCTCGAGCTTTTCCGGGAAATAGTCGGGGATACTATGGAGATCATCCCGTGTTCGGCACTTACAGGGGACGGATTATCCACCTTAGTTGCCAGGGTGTTCTTTGAGCTTCTGGGCAAGATCCGTGTTTTTACCCGGCCGCCAGGTGGCAAGGTGGACTATTCTGAACCCTTCGTCCTGGATAAAGGCACTACAGTGATCGAAGCGGCAGCAGAAATCCACAAGGAAATAGCTGAAAACCTCAAATATGCCCGGGTTTGGGGCACAGGTGTGTTCGATGGCCAGATGGTCCCCAGGGATCACGTGCTCAACGACGGGGATATAGTTGTGTTCTACACCTAA
>FLAKKPJH_00175	
ATGTCTAAGTTAGAGTTTCTTTCTGAGGAACTCGGCGCTTTGAAAGAGCAAGGTTTGTTTAACGTCATCAGGACAATAGACGGCCCCCAAGGCGCCTGGTTTGTTGTTGATGGACGGAAAGTGCTTAACCTGTGTTCAAACAACTACCTGGGATTTGCCGATCACCCGAGACTCAAAGAGGCTGCCAAGAAAGCAATTGACGAGTACGGCGTTGGCCCTGGTGCGGTGCGGAGCATCGCAGGCACCCAGACCATCCATCTGGAACTCGAAAGGAAACTGGCAGATTTCAAGCATGCCCCGGCATGTATAGTGCTGCAGGCTGGATTTTCTGCCAACACGGCGGTAATCCCGGCGATCACCGGCAGGGGTGATGTAATCTTTTCAGACGAGCTGAACCACGCCAGCATCATCGATGGTTGCAGGCTGTCGAGGGCCGATGTGGTAAGGTACCAGCACAACGACGTGGATGACCTGAGGAACAAGATCATTGAACATAAGGATTCTGCCCGGAGGATGCTCATCGTCACCGACGGCGTGTTCAGCATGGACGGAGACATCGCTCCCCTTCCTGAGATAGTTGAGATTGCAGATGAATTTGGCGCCATTGTCATGGTTGACGATGCCCACGGCGAAGGGGTGCTGGGCGACAGCGGCAGGGGTATTGTGAACCACTTTAGACTGGAAGGCAGGGTTGACATCGAGGTCGGCACCTTGTCCAAAGCATTTGGTGTGATGGGCGGCTTCGTAACCGGTCCGGAAGTGCTCATTGACTACCTCAGGCAGCGGGCACGGCCGTTCTTGTTCAGCTCAGGGCTCACCCCAGCCGATACCGCAGCAGCCATTGCCGCAGTGGATATGCTGCTTGAAAGCGATGAGCCTGTAAAGACACTGTGGGATAACGCCGCCTACTTCCAGAAGGGGCTTAAGGAAGCCGGGTTTGACACAGGCGGGACCCAAACGCCGATTACCCCTGTGATGCTGGGCGAAGCCAAGTTGGCCAGTGAATTCTCCAAGAAACTGTTTGAAAAAGGCATATTTGCCCAGTCGATAAGCTATCCGACGGTGCCCAGGGGCAAAGCCAGGATACGCTGCATGGTGTCTGCTGCCCACTCAAAACAAGACCTGGATTTTGCCCTGGAGAAATTTGTAGAAACCGCAAAAGAACTGGGTGTTTTGAGCTAG
>FLAKKPJH_00176	
ATGGCTCTCAAGATTGACGTAGGCAAAGCACTGCTCCCCAAGAAAGGCGAAGAGCTTCCCGGGGATACCATAGAAGTAGGTTCCTCTGAATCATCCACCGTGGTGGTGCTGTCAGACGGGCTCGGCAGCGGCGTAAAAGCCAACATCCTGTCCTCTCTCACGGCCAAGATGACGGTAGGTATGCTCAAGTACGGCTGTGACCTCAGCGAGGTCATTCAAACCCTGGCAGGCACATTACCCGTGTGCGAGGTAAGGCACATCGCTTATTCCACCTTCACAATACTTCAGGTGTTCGATGATGGCCGGGCCTACCTTGCAGAATACGACAACCCGCCGGCGATCATCGGGCGCGGTGGCACCATAACCCATGTACCTAGGAACACCAGGGTCATCTCCGGCAGGAAGATAAACGAGGCCTACTTTGAGCTGGACGAAGACAGCTGGGTAGTGCTAGTCTCTGATGGAGTGATCCACGCAGGCATCGGCGGCATATGGAACCTTGGCTGGACCCATGAGCGGGTCCAAACCTATGTTTCCAGGGTAATCACGACATTTGATGATGCCCAGGAGATGTGCGACGACCTTTGCCACGTGTGTCAGCGGTTGTATGCAGGAGAAATCGGGGATGATGTAGCAGTGGCCACGGTTATGGTGCGGAAACCTCGGTACCTTACGCTCATGATCGGCTTGCCCAAGGACAAGTCCAAAGACAGGGAGATGCTTGCCCAGTTCATGGCCCGGGAAGGCAAGCGGGCGGTTGCAGGCGGTTCAACCAGCCAGATGGTAGCCAGGGAGCTTGGGCGCGAACTTAGGGTGAACCTGGGTTCAATGGTGGACGGTATACCCCCTACCGGGTACATAGAAGGCATAGACCTGGTGGTAGAAGGCACGTTGACTATAGAAAGGACCCTGAAATACTTGAGGGAAGACAGAAAAAAAGTATCCCTTATGTACAAACCCGACGGTGCGTCAAGACTGTGCGCCGCCTTGCTTGAAGCCGACGACATCCACATACTCATGGGTACGGCAGTCAACCCTGCCCATCAAAGCCCTGACTTACCTGAAGCTCTGCAGCTTAAGAGCAGGATGGTAGAAGAGCTTTCCAAGATATTGACTGAGAAGGGCAAGAAAGTCACGGTCACAAGGTTTTGA
>FLAKKPJH_00177	
ATGGATTTTATTGTACGCACCCCCGCCAAGTGCAAAGACTGCTACAGATGTCTGAGAGAATGTCCGGTCAAAGCTATCCAAGTGGTACAAGAAGACGACGGCCCTGAAATGCACGTGGAGATCATCGAACACAGGTGTATCCTTGACGGCAAATGTATAACCGTTTGCCCTCAAAACGCAAAACAACCCAGGTCAGACATAAAGACAGTCAAAACCATGCTGTCCCGGGGTTACAAGGTAGCGGCAACGGTCGCGCCGTCTTTCGCCGCACTCTTACCCCTGGATGAACCGCTCAAGCTCCCTGCCATCTTAAGGCAACTTGGGTTTGCCACGGTATCAGAGACGGCTTTCGGAGCAGAACTGGTGGCTAAAGCTCAGCGCAAATTGCTGGACCAAGGCAAAGGGCCTTACATCACTAGCCCGTGCCCTGCCGTGGTAAACCTCGTGGAAAAGCATTACCCTGAAGCTATCCCCTACCTAACGCCCCTGGTTTCACCGGCAGTGGCATCTGCGAGATATCTTAAAGCCCTGGATCCGGATGTGAAGGTGGTTTTCATAGGCCCGTGCGTGGCAAAGAAGGAAGAATGCACCAGGCCCGATGCGGCCTTATCAGTGGATGTGGCCCTTACCTTCTTGGAACTTTGGTCGTGGGTTGAAGAAGCAGGTATCGATGTGGAATCGGTAGAACCTTCTGATTTTGATCCCCCCTACCCGGATCTGGGAAGGCTGTTCCCCACCGAAGGCGGAATCATAAGGGCTGCCGGAATCGAAGGCAGCGTGGCTTCTTCCAAAGTGGTAATGGCTTCAGGCATAGAAAACTGCATCGAGATGATTTCCTACGTTACGTCAGGCAAAGCTTCCGTCGGCTTGGTCGACCTCATGGCTTGTAACGGAGGCTGCCTGGGGGGGCCAGGAGCGGCCAATGACCTTAACATTTTCGCCAGGCGCCAAAAACTCTTGGAATACTGGCACACCATGCGGTCCAAACATACCTCCGGCGGTAAACACACCGGCGACGTGCACCTGCTTCCTGAATCCCATCTCTTCCGTACATATCGGAACAAGCAACCCAAGCCGGTTGAAGTACCGGAGGAAGCCATCAGGGAGATCCTAGCCGCAACGGGCAAATACTCCCCTGAAGATGAACTAAACTGCGGCGCATGCGGCTACCACAGCTGCCGCGACAAGGCAATAGCTTGTTACATGGGATACGCTGACCCGGTGATGTGCATCCCCTACATGAAACAGAGGGCGGAGTCCATGGCCAACTTGATTGTATCAGCGATTCCCAGCGCGATTTTCGTGGTTTCCCCCGACGGGCGTATCCTCGACGTAAACAGGCTCGCTCAGGTGCTGGCCAAGGTGCCCCTCCGGGACTTAATCGGGATGAACATCGAGCAGATCTTGCCGCCTGACTTGTGCTCCCACCTGGACGAGATGCAAGACGATGAAGATGTATACCGTGGGCTCTCCCAATTTGGCGGAAGGTGGTTTGACGTTACGATTTTCTCTGAACCCACCCAAAGGGTTAAAGTGATAATACTTACCGACAAGAGCAAGGAGATCCAGGACAGGGAGCGCCTTATCCAGCTTAGGAACGAAACCCTGGGCAGGGTCGAACAGGTGATCAACAAACAGATGCAAGTCGCGCAGAAAGTGGCCGGCTTGCTCGGGGAAACCACTGCAGAGACCAAAGGCACTCTGAGCCAATTGGTAAAGATTCTAAAGGACGAAACCAGCACGGGGATGGGACGGGGTGACGCCAATGGCTCTCAAGATTGA
>FLAKKPJH_00178	
ATGGTAGAGGTAGAGGTTTGCGTTGGAAGTTCCTGCTTTCTGAGGGGTTCCCAAGAGGTAGTCAAGGCTTTTCAGCATCTCATAGAACAAAACTGTCCAGGACAGGCAGTACTCAAAGGCAGCTTCTGCATGGGCCAATGCACAGAAGGAGTTACAGTCAAAATCCAGGGCCGGCAATTTTGCTGCGTGACCCCTCAGGATGTCCCGGAATTATTTGAGAAGTACATTCTTCCACATATAGGGTGA
>FLAKKPJH_00179	
ATGTCCATTGGCGAAAAGGTCCGCAGGATCAGGCTGGCCCAAGGCTTGAGCATGAGAGAACTGGCCAAACAAGTGGGAGTATCGCCCAGTCTCATTTCACAGATTGAGCGCAACCAGGTGTCTCCTTCCTATTCTACCCTAAAAGGCCTAGCCAGGGCGCTTAGCGAAGATCCGTCAAGCCTCATCGATGACAAGACCCCTCTGGAATGGCTGCTGGTAAGCAAAGACGGACGGCGCAACGTGTATACAGGCCAGGAAGGCGTCACCTTGGAGTTATTTGCATTCCCCGGCCCCAGAGACAGGCGGATGGATATTTACATGATTACCCTTCAACCTGGCGGGGTTTTCGTGGCAGACATGCTCTATACCGACAATTCCGACGGACAGGACGATTTCCTTTACGTAATTGCAGGCACAGCTAACATCACCACAGACAGGCGCAGCATGACCGTCCAACACGATGAAGCATGCTACTTGACCTACGAGAATATCCAGTCTGTAGCCAACACCGATCAAATTCCAACCAAGCTTATCTGGTGCATCCACCGTATCTTGTAA
>FLAKKPJH_00180	
ATGATAATCGCTGATCTGCAGGACACGTTGGAGGGTGCATATCTGGCGCTTCCCATCCACGGCGACGGCGGCAAACTCATGCTCGCTACCGGAACGCGGCTCACGAAAAATGTGATAAGGGCACTGAGGTCCCGGGGATACACCAAGGTAGTCATAAGAAAATCCCTGGTGCCCAATCTGAAGCCAAGTAACCCCATAAGCCACAGGACGCGGCTCCAAACAGAGACCGCACTTGATCAGGCTGCAAACCGGCTGCTGACAGGCCAATCCCCTGACCTTAAGCAGGTTTTCGAGGCTGTGGACGCGATTATCGCAGATCTGTGGAGCAATTCAGGAATGTCCCGGGGCATCGTGTCAATACAGACGTACGACCGGAATACATACACCCACAGCATCAACGTATGCGTGCTAAGCATCGCTATAGGTGATACCCTGGGATGGCCTCTGAACAAACTCAGGGAGCTGGGCACTGCCGCCTTGCTCCACGATATCGGCAAGATCCTCATACCGGTAGACTTGCTCAACAAGCCCGGCCCGCTTACTAACGAAGAATACGGGCTTATGAAGACCCATTGTGAAAAAGGCTGGGAGATCTTATGTGAATGCTTCAACGCCTGCGAGTATGTGGCCCGGGGCGCCCTGGAACATCATGAAAGGCTGGACGGATCAGGCTACCCAAGAGGCCTCACAGCCAGGGATATTTCGGATATCGGCAAGATCACTACGGTCGCAGATGTCTACGACGCAATGACCGCAGACAGGCCCCACAGAAAAGCAATTTTCCCCGAGGCTGTGTATACCCACATGAACAAGTGTAAAGGGGTGCTCCTGGACACTGCTGCAGTAGACGCCCTTTTCAGCAGGGTAGCCCTGTATCCCACAGGCACCATCCTGTCCTTGTGGGGCGGCTACATCGCGGTGGTCACAGGCCAAGATCCCCGCTCCAACCGCCGCCCTCTTGTACGGATCATCGGTGGCCCGGGCATTACCAAGCCCATTGACCTCGCACTGTATTCAAGGCCGGACATAAAAATCAACCTGCTGCTTAAAGATTACGTGCCCGATGGCAACCGGGTGATCGCAGGCGGTCTGGAGAACGTCAGTTCCAGTTCCGATTCCTAA
>FLAKKPJH_00181	
TTGAACAAAACTGCAAACTACGTAGTATTCGCCGCAATAGTAATTGCTACCTTTCTCACTGTCATCAACAGCAACATGGTCAGGCTGGCCTCACCCCACCTGCAAGCAGAACTTAACGTAAGTTACTCCAACCTCTCATGGGTGTTTAACAGCTACCAGATCGCCTATGCGATATTGCTGCCTGTATTCGGACTAATCGGTGACAAGTTCGGGCGGAAGTATTATCTGGTAGCTGGGGTTGCCATCTTCGGACTGGGAGCTCTTTTGGCCGGACTTGCCTGGGATTTCACTTCTTTGGTCATATTCAGGACCCTCCAGGCAGTCGGCGCTGCCGCAATTTATCCTAACGCACTGGTTGCCGGAACAGGCCTGTTTCCCCCTGAACACAGCGGTAAAGTAATGGGTATATGGGGAATGGCGGTGTCGATGGCGTCTGTGTTAGGGCCTACAATAGGCGGGTTCATAGTCCAGTATTTGGGCTGGCAGTACATTTTCTTCATGAACGTTCCATTTGCCGTGCTCTCAAGTCTGATCATTCACTTTATGTTCAAGTCAGACAGACGCAAGCCCCAAGAGTTCCACTTTGATTACCGTGGTACCGTTATACTTGGGGCAATGATCATCTTGCTCATAGCAGGGCTTCAGGCAGGTTCGGAAGGTGGCTGGAGTTCTCCCCGGGCAATGATAATGCTTGCCGGGTTCGCAGCGTGCCTGCCCTTGTTTAAGAAGATTGAGGAAAACTGCGACCAGCCCGTGATTGATCTTGAGATGTTCAGAAACCGTGCTTTCCTGTCAGCAGTGTACGTAGGCTGCGTCCACTTAATCGCCATTCAAGGATTGCAGTTCTTGATGCCGATCTATCTAGCGTCGGTAAAAGGATTTGACGCTGTAAAGATAGGCTTCATGCTCCTGCCCCAAGCCATCGTCCGTTTGGCAGTGTCTCCTATTGCCGGCATGCTTGAAGACCGCTTCGGTCCTAAAGTGCCCATAGCTGCAGGCCTGGCCATCCGCAGCCTGGCTCTGGCATCAATAGGGCTCCTGACGCCACACTCAACCAATACGGTTATAACCCTTACGCTGCTCCTGGACGGGTTAGGTGCAGCGCTCATGTGGTCCCCGTCCCTCAACGCCGCCATCAACTCGTCTCCTAAAGAAAAAGCCAGTTCTGCCACAGGGCTTTTCAATACCATTAGGCTTATTGCGGCATCCACCAGCATGGTGCTTGTGGGGCTGGCCATGGACAAGCTTTTTACTGCCGCGCCTCAAGGCGCTTCCGGTCCGGTTTCCGGATTCTTCCACGTGTATATGGCATTTGCAACCCTTGCTGCCGTGGGCCTGATCACCACAAGATATCTTAAAGTGCACACTCCGGAAGAAGAAAGGGTCAAGCTCCTGCAAAGGTAA
>FLAKKPJH_00182	
GTGGAGGTCATGGAAGCTGTCAAGACCAGAAGAGCCATTAGGAGTTACAAGAACCAGCCGATTCCCGAAGACGCCCTCGCCAAAGTACTTGAGGCGGCCAGGCTTGCCCCGTCTGCGTCAAACCGCCAGGAGTACAAATTTATCTTGGTAAAAGACCCGGCTTTGAGGAAGGCCTTGGTGCCCATATGCTACGGCCAAGTGCACGTGGGACAAGCACCTGTGGTTCTGGTGGGGTGTGCCACCAATCCGGGACAGAGGTATGCCTCTGTCGACGTGGCCATCGCCATGGACCACATCACCTTGGTTGCCAAGTCCCTTGGTTTGGGCACTTGCTGGATTGGGGCATTTTCAGAAGCCAAGGTTAAACAACTCCTCGGCATCCCGGAAAGCGTGGGCGTGGTGTGTCTGATGACCATAGGCATACCTGCCAAGGACGGGTTTATGCAATCCAGGAAGTCCCACGAAGAGCTGTTCGTGGAGAACAAATGGCAAGATTAA
>FLAKKPJH_00183	
ATGGCTTTGCTATGGCTCTGCAATGTAAGCATTTCCTTCCAAGGTGTGCCTGTGCTTGAAGACGTGAACGCCTACGTTTCGCCCGGTGCCCGTGTTGGGATCATCGGGCCCAACGGATGCGGCAAGTCTACCCTACTTAGGATAATCACAGGGGATATTAAGCCTGGCAGGGGCGTGGTAGAATGGGCGAAAACCCCCAACATAGGGTATGTGCCGCCCCAGGAAGATGCCGGTGTGTTTCAGCAGAAGACGCCCTTGGATCTTATAAGCCCTGAGCGCGCCGGAGCCCTGGGCCGGTTCGGGCTTCCAAGCCGGCTGTGGGATAAGCCTGCAGCCGCCCTAAGTGGCGGGGAGCGTACCAGGTTGCGCCTGGCTCTGGCGTTTTCTAAGAATCCCGATGTGCTTGTTCTGGACGAACCTACTAACCACCTGGACATCCACGGGATACAGCAGCTGGAGGCCATGCTTAAAGAGTTCCCTGGCACCGTATTAGTCGTATCCCACGACCGTTACTTCCTGGACTCTGTGTGCAGCGAGATCTGGCTGATAGAAAACTGCAACCTGAGAACATACAAGGGCAACTATTCGGCGTACCTCCAAGCCAGGCAGGCGGAACAAACCCATATGGCCAGGGAGTATGCAAAGTGGCAAACTGCCGTGGACAGATTGGCGGTTGAGGTCCGGGCGAGGCAGCAGTGGTATGACAGAGCCCACAAAGCTGCAGGCACCAATGACTACCTGAGGAGGCGTGCCAAGAAGCACGCCACCCAGTTCAAAGCCAAACAGCGGCGGCTGGATAAGCTGTTGGACCAAAAGCCTGAAAAGCCCCGCAAGCTCAAGCCTGTGACCATAAAATTCCAGGAAGGTTCCCATAGGACAAAGACCATCCTCAGGGCCCGAGACCTCTGCTTCAGATACGCACCAGGAGCTCCCCAGGTCATAAAGGACGCTTGCTTTTCTGTGTCTCCAGGCGAGAAGATCGCCTTAGTGGGTCCCAACGGCAGCGGTAAGACCACCATGATAAGGCTGTTTGCAGGAGAGCTGCAGCCTGAGGCAGGTAGCCTGTGGGTAAATCCCAATATACGAGTGGGGTACCTTGCCCAGATGCTGGAGCACCTGGACCTAAGCCGAAGTGCGGCAGACAACGTTTCCACCCACACTGGCAGGCCCATCCCGGAGGCCAGGCATCTCCTTGGATATCTGGGGGTATCCAAACACACCCAGATGCTGCCTTTAGGCAAGCTGAGCATGGGGCAGCGGACCAAAGTTGCCCTAGCGTGCCTCACCTTTGCCCCTTATGACCTCTTGCTTATGGATGAGCCTACCAACCACCTGGACCTAATAGCCAGGGAAGCTGTGGAAGCGGCGGTCCGGGCGTTCCCCGGGGCTGCCATCATTGCCAGCCACGACAGATATCTCGTAGACAAGTCGTGCACGTCCATATGGTACCTTGAACAGGGAAAACTTCATGTGTATGGAGGTTCATTTGCAGAGTTTACCCGGTGGCTTGAGAGCCGGAAATCCGGCAGGCCAGACGGGGCGGCCGGTGGGGTTGATACGGATGAAGCCGGCGGTGGGCATGCCCGCCGGGAACCCCCAGGCGACCGGAAGGCAATGGAACTTGCCCTCAAGACCAGGCTGGCGTATATTGCGTCTCAGCTGGCCCTGGCAGACGATGCCCGGGACAAACTCAGGCTTGAAACTGAGTACCAGGAGGCACTGGCACAGCTCAGGAGGCTGGAAGCAAGCCGCTGA
>FLAKKPJH_00184	
ATGATACAACGGGATAAAGAATGGTATTCTCAGTTTGTCCGGGATTCGGTATCCCGCATCCGGGAAATTACAGGGGAGTCCCGGGCGATTGTAGGGATTTCAGGCGGAGTGGATTCTGCCGTTGCCGCGGCTTTGGTACATAAGGCCATAGGCGGCCGCCTGATACCTGTGATGATCGACAACGGCCTGCTTAGGCTAGGGGAAGTTGAACTTGTAGTTTCGTGTTTTGCCGGCCTTGGCATAAACCTCAGGGTGGTCGACGCCAGCTCCCGTTTTCTCGCCAGGCTGGCGGGGGTGGCCGATCCTGAGGCCAAGCGGAAAATCATCGGCGAAGAATTTGTACGGGTGTTTGAAGAAGAAGCGGCTAAGTACCAGGATGTGCGCTTCCTGGTCCAGGGGACTATTAAGTCAGACGTGGTGGAGTCAGGCTCCCAGGCAGAAGGCAGCGAGGATGATAAGCCGCGCCTTGTAAAGAGCCACCACAACGTCGGGGGGTTACCTGAGGATATCGGGTTTGAACTGCTAGAGCCGCTTAGGGACCTCTACAAAGAAGAAGTGAGGCTTGTGGGAGAGGCTCTGGGGCTGCCGAGAGACCTTATCTACAGGCACCCTTTCCCAGGCCCCGGATTGGCAGTGAGGGTGCTGGGCGAGGTGACCCGGGAGAAGCTCGACATCCTCAGAAAGGCCCAGGCGGTGCTCGACAGAGAAATCATCGAAGCCGGCTGGTATGATAAGTTGTGGCAGTATTTCTGCATACTGCCCAATGTAAGGACCGTGGGTGTCAAGCAAGGGGGAAGGACCTACGGGCACCTTATTGCCATAAGGGCGGTCTTGTCTACCGATGCCATGCAGGCCGAGTGGGCGCGGATCCCCCACGATTTGCTTGACAGGATAGCAAAGAAGATCACCGAAGAAGTTCCCCAGGTAAACAGGGTAGTCTACGACATTACCTCGAAACCTCCGGGAACCATTGAGTGGGAATAG
>FLAKKPJH_00185	
ATGATTCCCCGGTATATCAGGCCTGAAATGGCCCGTCTGTGGAGCGACGAGAACAAGTACCGCCGCTGGCTTGAAGTTGAGATACTTGCCTTGGAGGCATGGGAGATTCTAGGGAGGGTGCCCCAGGGTACCGCAAGCACCGTGAGGCAAAAAGCCAGGGTAGATGTAGACCGGATAGCAGAGATCGAATCCCAGGTGCGCCACGACGTGATCGCCTTTGTAAGCCAGGTGGCCGAGACCGCAGGCGAGGCTGGTAAGTACATACACTACGGGCTAACCTCATACGACGTGGTGGATACTGCCTTGTCTTCACTCTTGAGAGACTCGTTAATGGTCATAATCGATGACATCAAGCGGTTGCTGGACGTGTTAGGCGGTTTGGCAGTGGAGCACAAGCATACTCCCATGGTAGGGCGGACCCACGGGGTCCACGCTGAACCGCTCACTTTCGGGCTTGTGCTCGCGTTGTGGTATGAGGAAATGAAGCGCAACCTCAAGCGGGTTGAGTGGGTGCTCCAGGAAGTCTCAGTGGGCAAGCTTTCAGGGGCAGTTGGGACCTACGCCCACGTGGACCCGTTTGTGGAACGGTATGTGTGCGACAAACTGGGGCTTACCCCTGCGCCTGTGTCAAACCAGATAATCCAGAGGGACCGGCACGCCATGTGCGTGTCTACCCTGGCAGTGGTTGCCGGGACCTTAGAGAAGATGGCAACCAGCTTGAGGGGAATTGCCAGGACTGAGATCAGGGAAGTAGAAGAACCGTTCAGGCGGGGGCAAAAGGGCTCTTCTGCCATGCCCCACAAGAGAAACCCTGTAGGTTTAGAGCAAATATGCGGTATGGCCCGGCTCATGCGGGGTTACGCTTTGGCAGCCTTGGAGAACAACAATCTCTGGGATCAACGGGATATATCAAATTCTTCTGTAGAGCGGATCATCCTGCCCGATTCGGTAACCTTGCTCAACTACATGCTCAACCGGATGACGGGAATCCTCGCTGATCTCCGGGTGTACCCCGGTAGGATGCTCAGCAACCTCAACCTCACAGGCGGGCTTGTGTTTTCCGAGGAAGTGATGCTCCTTTTGATTGCTAAAGGGTTTACCAGGGAACAAGCTTATGCTAAGGTGCAAGCCCTGGCCATGGCGGCTTGGGAAGGCGGCGCTGATTTCAGGCAAAGGGTGTTTGACGATCCTGAAATCTCCCAGGTTTGCACGAGAGAAGAATTGGAATCGTGTTTTGACTTGAATAAGACGCTAGCCCATGTAGATGCTGTGTTTGAGCGGCTAGGACTTGCCGGCAAATTCAAGGTCAAGGAGCTGGACGTAAATGAGCAACCACAATGA
>FLAKKPJH_00186	
ATGAGCAACCACAATGAAACACTCAGGGATGGCATTTGGAGGGAAATGGGGCTCAAAGACGACGAATACCGCTTGATCGTAGATCGATTGGGCCGGGAGCCCAATTTCACCGAATTAGGCATGTTTGCCGTGATGTGGTCAGAACATTGCGGGTATAAGCATTCAAAGAAACTTCTACAGAAATTGCCCGTGACCGGCCCTCAGATCTTGGTGGGTCCGGGAGAAAATGCAGGTGTGGTGGACATCGGCGACGGGTTGGGAGTGGCTTTTAAGATCGAATCCCACAACCATCCTTGCGCCGTTGAACCATACGAAGGTGCTGCCACGGGTGTAGGGGGAATCGTCCGGGATATCCTGGCTATGGGTTCACGCCCTGTGGCGCTGGCTAGTTGCTTTAGGTTCGGCACCCTTGAGGGCGAGAGGGCCAGCTTCCTGTTTTCCCAGGCGGTAAAGGGGGCCGCCGATTACGGCAATACCCTTGGTATCCCGACGATCAGCACCGATATTATGTTTGCTGGGCCGTATATCCTAAATCCCCTGTGCAACGTATTGTGCGCCGGGATCTTGCGCCACCAAGATCTCCACAAAGGCTTGGCTGCAGGGGCAGGTAACGTGGTAATGGTCGTGGGCAACACCACAGGCAGGGACGGCATCCACGGCTGTACTTTTGCCTCTGACGAGCTGGAAGGTTCCCAGGCTGAAGGCACCTCAACCGTCGCCAAAGGAGATCCTGAAATCGAGAGGCGCCTGATCGAAGCCTGCCTTGAAATGATGGCTCAGGGTGCAGTGTTGGGGATACAGGATATGGGCGCGGCAGGGATCACTTCTTCAGGCGCCGAGACTGCTGCCAGGGCAGGCACCGGGCTTGCCATCGAGGTGTCAAAGGTCCCGGTAAGTGAGGAAGGGATGACCCCTTACGAAATCATGCTGTCAGAAAGCCAGGAACGCATGCTGCTCATCGTGTCCCCTGACAAGGTGGACACGGTCATGGAAATAGGTAACAAGTGGGGCCTTAGTGTGGCTGAGATAGGTGTGGTCAACGATTCGGGAAATCTTCAGGTTTTCGAGAACGGAGTGAAAGTGGCCGACGTGCCGGTAAACCTGCTCACCCAAGCCCCGGTATACGATCCTGAATCCGAAGAACCCGGATATATGAAAACCATCAGGGGGTTTTCGGCAAGTTCCGTCCCTGTACCTGAAGTCCATGAGTTCAACGGGATCTTGATTAGGCTTTTGGGATCGCCCAACATAGCTTCGAAACAGGCGCTCTATAGCCGGCACGGAGGAGAGCCTGACGGGGTTCAGGGCTGGGACAAAGGTACAGGAATCTTTAAGGTGGAGGGCACGTCCAAGGGATTGGCGGTTACCACCAAGTGTAACGGCAGGCTGGTTTACTTAAGTCCCAGAGCCGGTACCCAGTGGGCGGTAGCCCATGCTGCCAGGACTGTGGCTGCATCTGGAGCAGTGCCTTTGGCGATAAGTAATTGCCTCAACTTCGGTAACCCTGAAAAGCCTGAAATCTTCTGGCAATTGGAGCACAGCGTCCAAGGTATGGCAGAAGCATGTGACGCTCTTGGCACTCCTGTAACCGGAGGCAACGTAAGCTTGTACAACGAGACACAAGGACAACCGGTTTGCCCCACACCTGTAATCGGGATGGTTGGGCTCTTGGACGATGCAGCCAAGGTGGTAACTCCGGGATTTAAGGCCTCAGGCCACAAGATTGCCATCATAGGGAAAATTTTCGGCGATAACCAATCCCTCCATGGCAGCGAATACCTCGAACTTATCCACGGCGCCGTGGCGGGCGACATTAGATATCCTGACCTTGAAATGGAAAAAGGCATCATCAACGTATTAGTTGGAGGTGCCAAAGAGGGGCTGTTTGCGTCAGCCCACAGCGTTTCAATTGGTGGCTTGGCAGTTACCCTGGCCCAGTCATGCGTTTGGGGTGAGGCAGGGGCCAGAGGTGCCAATATTGCCCTGGGTTCTCTCCATGGAATCATCGAGGTTTCCCACAGGCCTGACGGTGTGTTGTTCGGCGAGTGCGACTCAGTGGCTATAGTGAGTTTTGACCCCCAATACGAACATAAGATTGAGGAACTGTGCCGCTCAGAGGGCGTGACTTTTGCCGTGATAGGCACAGTTACACAAGATGGATTGGTAGTAAAGCGGTGCAGCGCTTGTGCAGAAGCGGAAATCGTAAACCTAAGTTACAAACAGATGGCTGATGCGTTTTACATTAGGGCGTGA
>FLAKKPJH_00187	
GTGATTAAACTCTCCAAGGTTTCCAAGAGCTACGGGGGCGGCGTCAAGGCCGTAGACAGCCTGGACCTGCACGTGGTTCCCGGAGAGATCTTCGGGTTCCTGGGGCCCAATGGCGCCGGGAAAACCACTACCATAAAGATGCTGGTAGGAATCCTCCAGCCCGACGAGGGTTCCATTGAAGTTAACGGCATCAGCATGGCTGATAACCCCATCGAGGCAAAAAAGCAGCTTGGCTATGTCCCCGATGAAGCCCAATTGTGGGACAAACTCACAGGGGCGGAGTATCTTGATTTCATCTGCGATGTCTACGGAGTCCCTGGTGAAAGCAGGGAGGCCCGGGCCTTGCCCCTGCTTGAGACTTTCGAGATGCTCCACGCAGTAAACAACCCTATTGGAAGCTATTCCAGGGGTATGCGCCAGAAGATTGCCTTGATAGGCTCGCTCTTGCACCGTCCCCCAGTGTGGGTTTTGGATGAACCTATGGTGGGCCTGGATCCCAGGTCTTCATACTTGCTCAAGGAACTTATGCGTTCCCATGTGGAGCAAGGGGGCGCCGTGTTCTTTTCGACCCACGTGTTGGAAGTGGCTGAAAGGTTGTGCGACCGGGTAGGGATCATCCACAAAGGCAAACTCATAGCAGTCAACACGGTGAGCGAAATGAAGGAACTGTTCGCCAAAGAAGGCGATAAGTCTTTGGAGGAAATATTCCTGGAGGTTACGGGAGCCAAGCTTCCGCAAGAGCAGCTAGCATCCCTGGAGAAGTGA
>FLAKKPJH_00188	
ATGACCGGCCGCATACAGGGATTTAGGGCCAAAGGCGTGCGGAAGCCGTTTTGGGCGCTTCTGAGAATGCAATTTAAGGTTCAGTTCAATGCCGCAAAAGTAGCGGAAAGCTTGGGACTCGACGACAACAAGCGCCGCCAGGTATACCTTTACCTCGGACTCATGGCCCTAGCGTTTGTGCCATTTACGGTGATGGTATTCAAGTATGCCAATATGTTGAGCCAGGTGCTGGTGCAGGCAAATCAGCCGGGCCTGGCAGTGATTTTGGCCGTAATGGCAGGGCAGCTGGTAGTGGTGTTTTTCGGCTTGAGCCACCTGATGTCCAGCTTGTATTACAGCAGCGATCTTGAACAGCTTCAGTCGTTGCCCCTTACACCGCGGCAGATAATGTACGGTAAGGTGGGTGTGATTTATGCAGGGCAGCTCGCGATCATGCTGTTTGTGGCAGGGCCGTTTCTGATAACTCTTGGAATTCATTTAAGCTCAGCACTGTATTGGCCTCTCGCCTTGGTGATTTTTTTGCTTATCCCTGCTGTGCCTTTAGGGATTGGTTTGTTGCTTGTGGTACCCCTTATGATACTTACTGCCGGGACCCGCAGGCGGGATATGTTCCGGGTGTTGTTTGGGCTGCTATTTGTGGCTGTGATTTTTGCGTTTCAATACCTGAACACCAACATGATACGGTACGGCCCTGACACCCTCATGGCCAGGCTGATGGAAAAGGATGGCCTGGTAAGCGTTGCCGCAGGATATTACCCGGTGCTCAAATGGGCAGCGTGGGCGCTTACCGGTACGGATTTCGTCCGGAGGGCGTCAGGGTTGGCGTTGTACTCAGGGATATCGCTAGGTTTGCTTAACCTTGTGATCGGGCTCACCCAGGGCTGGTTCTTGGGCGGGGTTACCACTGATAACGGTGCTTCCGCCAAGAAGCCTGTGTCTGAGGTCAGGGCCATATTTGCAAGGCAGAGGGGTACTATAGGTGCACTGCTCCTCAGGGAACACAGGATCATAGCCCGGACGCCCAATTTCTTGTTGACTGTGCTGCTTAACCTGTTGATATTGCCTATCCTGATGGTATCCATGTACTTTACAGGCGGTGAGGAGCTGGCTCCGTTCCTGGAAATGATATTGGGCGCGCAGGCAAAAGACGTGGTGGTGCTGGCCATGGTGGGCTTTCACGGTGTGGTCACAGGGCTCAACCAGGTGGCTTCCACCGCTGTTTCCAGGGAAGGGCCCATGTTCTGGATGAGCAAGATGATCCCTGTATCTCCCAAGGTTCAAATGCGGGCCAAACTCATCTACAGCTTGCTGTTTGCCTTTGTGCAACTGGTGATCCTAGCAGGGGTAGGGATTTGGTTCTTTAAGCTGGGCGCTTTAAGGTTTGTGGTGCTAATGGCCTTGGGTATCCTTGTTTCTGTCCCGGTAAGCATCATATGCTTGCTAAACGACCTGCACAGGCCAAAACTTAACTGGACAGAGCCCCAGCAAGCCATGAAGGGCAACTTCCAGACCATGGTGGCGTGGCTGCTTTCCATGCTTTACCTGGCTGCCGTGGCATTTGTGGTGAGAGGGTTTTACCTCCTGGGCCTGTCGGCAGGCTGGCTGTATGGCATATCAGCTACGCTGCTGGCGATCTCGTCTTACGGGTTATTAACCTGGCTTGACCACGCGTCTGAATCAGTCTATGTCAAACTCTGA
>FLAKKPJH_00189	
ATGTCCAACTTCAAGTACAAGTTTCAGATGTATAAACATCTGCAGGCGAAGACGCCAGAGATCTACGCAGAAGCCCGCAAAGCAGCTGACGACTTGGGCATCACCAAGTATAAGGGTCAGATAGGGCTTACAGGCGCCATCTCAGGTTGCCCTGCGCCCATGCGGAAAAATGTGGTGAAGGCCATAATGGATGGCGAGCGCCGCTCCATCCCCTTGGCAACCTTGGTTGAAGAGATCAGGGAAATCGTGAAAGACGTATACGGCGATGAGTACGACGCTTGCCCTGTCGCCACCTGCGAAGGCGGCTTGTGGGTATCTTTTGACACGCTGTTCTCGCCGCCTCTTGCCGGCCGCGGGGACAAATACCGGGCAAGGTACATAGTGCCTTGGGAGAAACACATGCATCACCAGGCCGGTTACGGTCGCCCGGTACCTCCTAAGTACAAGGAAATCCTTGCAGACCGTGGCACCACCCCCGGCGAGTTCGGATTTGCAGGAAAGCGCCTGGACAACCTGGACGTAGTGATTGTGCCTCTGGTAGGCGCAAAGTATGACGTGCACGGAATCAAGTATCATCCTGTCCCAATGCTGATCGATGTTGACCCCGAGGCATCTCTCGAGGCAATCGCAGCTACTGCAGAAGTCCACGCTCCGTTCCTGTCAGGCTTCTCATCCTTGGCTTACGACACCCCCGGATACGGTTATGGCGTAAAGGATGAGACGGGGACTCCGGTACTCCAGAAGGGCTTGGCAGAACTGGCAGAGGAATTTGATGTGCCTTATGTGCTTGACAATGCGTGGGGCCTCCCCTTTGTAGGCCATGACCTGAGGAAGTCAGGCGGACACGCCATCGTCTACAGCATGGACAAAGCATCGGGTTCAGGCACTTCAGGCCTTATCATCGGTCGCGAAGACGTGATGGTCCCCATCAGGCGGGCAATGGGCTTCCACGGAGACAGGTGGGGAACCACCGCTTCCTACGGCAAGGCTGCCTACGTAATGATCGACCCGGGCAAGGAAGCGCTGCTCACACAAGTTGCCGTACTCAAAGACCTGAGAGACAACCCCGAGATGTACACCAGCCAGGTAGACAAACTGTATGAAATCGTAACATCCGAGGTGGACCAAGTCCATCCCAAGCTCAAACAGGGGCTGGTCATCTCCAAGTCCTACAACTCGGGAACTGTCGAGATTAACTACGAGAACACATGGAAAGAAGGTATGGGCTTCCCGATCTTCTCCATCGAGGACATGTACGCAGGCTCCCATCTGCTGCAGGTTGGCTGTGCCCAGATGGGTATCATAGCCACCATTTCCTACGACGGAAACATCTTCATCTCACCTGGACAGGGCACTTCCGACGAGGAAGGCAACCTGGACGAAGAAAAGATGAGGCTGGCCGTCAAGGGCCTGCTCACCCTGATGGAAATCATCGGGAAACACGCAGGATTCCTATCCTAA
>FLAKKPJH_00190	
ATGTCCAACTCTGACCCTTACACACGCAAGCTTGTCAACACCGGTTACTACGCACAAAGAAACGAGCTCGTGGCTAAAGTAGTAGCGGTTCTAAGAGGCCAACTTGACAACCGCAACCTGGAGCTCATCCCTCAACCCTCCCGGGCCATAAGGCAAGGGGAAATCCACGAACTTATCGTCACAGATGAAGAGGCAGCCCCTGGTTCCAACGTACAGCGGATTGCCTACGTGGCGTTTGTGGAGTTCCTAAACGGCGGGGTTCTGTTGCACAAAGACCGCGTGTTGACGGAAAAAGGCTGTCTGGGTACCTTGGCAGGCTACGATATGGCCCATTTCCCCAACCATATGAACGTAGTGCTGCAAGGGAGCCTCAAGTCAGGTGAGGACTGGGGCTTAGAAGTTGGTATGCATGTGGTTTTCAAGCCACACTAG
>FLAKKPJH_00191	
ATGCGGCCCAGAAGCGATAAGACCGCATTAGGCTTAGCTTGGGTTGAAAACGGGAAACTCAAGGTCAAAAATCCTGGCCCTGGAGGGGCTCCCGCAAAGATAATACCCTCAGACGGTGTGGAGGTTTTTGTTGAAGGCGTCAAGATAACCGGCGAGACCGAGGTAACTGAATCCAGCAACGTAATCATACGCCCTGTAGAACAACCGCCCCACGTATCTTTCAAGTTCCAGATAACTCCTGATGATCTTGAAGCTTATGTAATGCTCGAAGTCATAGACGGAGTACGGTATAAGGTGAAAGATACAGAGCCTTCCCACAGACTGGAGTTGGACGTGGAAAGCGAGCCGATTCCTGCGTGTGTGGATCCGCAAGAGATAATCCAAGGGGCCGAGAAGGCAGGTATCAGGTTTGGCCTCGATACCCAGGCGTGCCACAAGGTAAGCGTTGAAAAACCGTCCAAGCCTGTGCTCATCGCGTCAGGCGTCCCGGCCACTCCGGGACAAGACGGCAAACTTGAATTTGCCGTCAACCTGGAGAAAGTGGTGGAACTTCCTCTTGACGAAATCCAGGTTGACTTCAGGTCTTCTGTGAAAATCCCTGATGTTAAGGCAGGCCAGACCATTGCCGTGAAGACGCCGCCCAAACCCGGGTTGCCAGGCAAGGGAGTGAGCGGTAAGGCCATTCCCCCTAAGAAGCCCAGAGATCCCCGGCTTAGAGCGGGGAAAGGGGTTGAACTGAAGCAAGAAGGCGATTTCGTCCTGGCAGTAGCCACCACCTCAGGCTGGCCCAGGTACAACGAAGCTTCGGGGATAGTGGAAGTAGACGAAGTATATTATCACCGGGGAGACGTGGATCTGTCTTCAGGCAACCTCAAGACATCTGGGAGCATTGAAGTCGCCGGGAACGTGTTTGAAGGCATGAGGGTTGAGAGTGAGGGCAACCAGACAATTAGCGGTACGGTTACAGATGCAGAACTCATCGCTTGGGGAAACATCACCGTCAGGGGTAACGTGTTCAAATCCCGTATTTCAGCAGGCAAAGATGTGAAATGGCTTCACAGATGGAACGACTTGTTGGCAAACGTAGAAGAGAGCCTGGTACGGATCATGGAGATCAAGGCGCTTGACCGGCGCCTGGCAGAAGAGGCCCAGAATGCAGCAGGCAACGCGGCTGTCGCAGACATAAAAATCTCCGACTCAGAAGTGTTGTTTGATTATTTCAGGCAGCTTATAGTGTCCCTGAGCGCCCTGTACAAAGAAGACCTATCCCAACTTCCCAACGACATCATCCAAAGGATCCTGGGTACCAGGGAGAAGATCGCCGGGCCGAGAGGGGATGTGTACCAGCGGGCCCAGTCGATTGAAGGCGACATCAACTATGTGAGGGCTTGGATTGAATGTGAGTTCTCCAAAGGCGAATCAGACGTAATCGTGCCCTACGTCCAAAGCTCCACCATTGAAGCTTCCAGAGATATCGTGGTCACTGGGCAAGGGGCGCTGTATTCCAACCTTTCTGCGGGCCGGGCGGTCAAGGTAGTAGGAAGCCCTGGGATTGTCCGAGGTGGAGAAGTGAGCGCTGCTGAGCTCATCCACGTTAACCAGGCCGGAAGCCAGGGTTCAGCTGCAACGGTGCTTAGGGTATCTGAAAAAGGCAAGATAATCGCAGGTACAATCTATCCCAACACCACCTTGATCTTGGGCAGGCTTAAGGCCAGGACCGAGAATTTGTTGGAATCAGTGGAAATCCGCATAGTCGACGAAAGGCTGGTTATATCAAGCAGGTCCGGTGTGGTTGAAATGGACGGTTAG
>FLAKKPJH_00192	
ATGAGAGTATTCATTTCAGTAGACATGGAGGGCATTACAGGCGTAGTCCATTGGGACCACACTGTGTACGGCAAAGACAGCTATGAAAGATTCAGGCGGCTCATGACCAAGGAAGCAGATGCCGCAGCCAAAGGGGCATTCGATGCAGGCGCCACCGAAGTGATCATCAATGACTCCCACGGCGGGATGCGGAACATCATCATCGAAGACCTGGATCCCAGGGTCAAGCTTATAACCGGCACAGCAAAGCCCATGTCCATGATGGAAGGAATAAGCCCGGACTTTGATGCGGCAATGTTCGTCGGTTACCATTCCCGGGCGTCAACCACCGGGGTGCTCAACCATACTTACACAGGCAAGGTGGCCCATTTCTGGGTAAACGGCAAGTGCCTGGGCGAGACGGGGATGAATGCCCTCATCGCAGGCTATTACGGGGTACCTGTGGTGTTTGTTTCCGGCGACTCTGTGGTGGTCCAAGAGGCAAAAGAGCTCTTGGGCGACATTGAAACGGTAGCGGTGAAAGAGCCCAGGAGCCAATTTTCAGCAATGTGCATCCATCCTGTGAAGGCCCAGGAACTCATCCGCGAAAGAGTGGCTCTGAGCCTCAAGAACCTTGAGAAATATAAACCAGTGGTACCTGAGGCGCCCAGCACCGTCAGGATTCAGTTCCACACTTCAGTCCATGCAGACGGGGCGTCAATTATGCCCGGGGCCGTACGCATAGACCCGGTGACCGTTGAGTTTACCGGAAAGGATTACCTTGAAGCATACCGCGGTGCACGCACCATGATGGCACTGGCATAG
>FLAKKPJH_00193	
TTGGATGAACTGAAGTACATGAAGTTTCCGGGAAACACTTGTGCAAAATACAACATTCTATACATGCTGCTAGAAGCGCAGGGCACGATAGTTCCGTGGGAACAAATAGCGACCTGCGCCGGGACCACCGCTGAAGAAGCCCGGAGGTATGTCAAGAGTCTACTTGACCAGGGCTTCCCTGTGGAGATCCATGGACACACAGGATGTGTGATTCCAGCAGACGAGGACATCCTATCGCCCTCCAGGATTTACAAGCATCTTAGAACCCGCGCCTTGGGCAGGCACATCCGTTACACCTTCACCACGGCTTCAACCAATGACGATGCCAAGTGCCTTGCAGCCGGCTCGCCCGACGGCACTTTGGTGATATGCGAAACCCAGACCAAAGGCAAGGGCAGGCTGGGCAGGCAATGGGAATCCCCCAGAGGCGGAATATTCATGTCGCTTATCCTAAAGCCTCAAATCCAGCCAACCCTGCTCCCTCCCCTGTCACTTGTGGTGGGATACGCCACTGCAACCGCGCTGAGCCGTTTTGGGCTCCAAGCAGTGGCAAAGTGGCCCAATGACGTCTTGGCCAAGGGGCGCAAACTGTCGGGAATACTATGCGAGATCGGCGCTGCGCAGGGTAAGCTTGAATATGTGGTCGTGGGGATCGGGATTAACGCCAATATCTCCACAGCCCAGATGCCCTCCGCTGTGCGGCATAGGTCCACGTCTATACTGGACCAAACCGGACGGCGTGTAGACAGGAATCTTGTTATTGCAGAAGTGCTTAGCCGGTTTGAACCGGTTTACTTGAAGTTCTTGGAGTCCGGAATCGGGGCCCTGATACCTGAAATCCAAGGTTCAATGGCCTATGTCGGGAGCTCGGTAGTGATCAGCAACAGGGCCATGGGTTCAGACGAAACATACAGCGGCGTGCTCCAGGGGCTGGACGAGCACGGCCGGCTGCTCCTCCGCACTTGCAGCGGAGAAATCCAGGCGTTTGCAGCAGGGGACTTGTCTCTCAGGCCTCAATAG
>FLAKKPJH_00194	
ATGATAGATTGGCTCACAAAGATCAGGGACAAACCATCGAGGATGGTAATAGGGCTGATGTCAGGCACTTCCGCTGACCAGGTAGATGCCTGCCTTTGCGAAATTACGGGATTTGGGCTCGATACCAGGGCCAGAGTGGTGCACCTGGCGTCAGTAGATTATCCGGAACGCGTAAGGCACCTCCTCACCCACAGGATAGGCAGCCTCACTGTGGAAGAAGTAGCCAGGCTCAATTTCCTGATAGCCCAAGTGTTCGCCCAAGGGGTGCTCAAATGTATCCAGCAGGCAAACTACCGCCCGTCCCAAATCGACTTCATCGCTTCCCACGGCCAGACCCTGGCCCACTATCCTGAAGCAGACAATGATTGCTTGCCTGTACCCGCCACCCTTCAGGTAGGAGATATCTCGCTGATAGCCCAGCTCACCGGGATTGTCACCATCGGGGATTTCCGCCCTGCCGATATGGCCCAGGGAGGTCAGGGGGCACCCTTGGTCCCCTATGCCGACCTGGTCCTGTTCAGAGACTCTTCCATAGGCAGGGTGGTTCAGAATATCGGAGGGATAGCCAACCTCACCTACCTTCCCCCGGGCTGCACCCCTGAGCAAGTTGTGGCATTCGATACAGGCCCCGGCAACATGGTGATCGACGCCATAGTGGACAAGTTGACCCAGGGCAGGCAGACCATGGACATGGACGGAAAACTCGCTCTATCGGGCACAGTAAACCAGGAATTCCTGAGCTGGCTCATGTCCCATGAATACTTCGCCAAGCCCCCGCCTAAATCTACCGGCAGAGAAGAATTTGGAGTCCAATATGCCGCACAAATCCTGGAGCAATACGCACAGTTCACCAAGAAGTCCGGGGCAACATGGGACCCTGCTGTGCACCTTGAAGACATAGTGGCAACAGTATCAGAGCTTACGGTCCGGTCGATAGTTGAAGCTTACAAGTCGTGGATCCTCCCCAAAGGGCCCATCCACCAAGTAATCCTGGGAGGAGGCGGCGCGCGTAACCCTTATCTTGTCAGCAGGCTGGAGCAAGAGCTATCGGAGTTTAGCCCCGGCATCCAGGTGCTCACCCACCAGCATTTCGGGATATCCGACAAAGCCAAAGAAGCCCTGGCGTTTGCCATCTTGGGAAACCAGTTTGTGGGGGGCATGGCCAACAACGTGCCGGCGGCCACCGGCGCATCCCGGAGTGTGATCATGGGCAAACTGGCACTTCCGTGGTAA
>FLAKKPJH_00195	
TTGGAACAGCTCACCCTTGAACAGAAAGTCGGACAGGTGTTTATGTTCGGGTTTCCGGGAAAGGACCCTGAAAATGCCCGCTACTTGGTCCAGAACCTCCAACCGGGGGGCATCATCTATTTCGCCCGCAATTGCGGCACTGTTGAAGAAGTAGCCGCGCTTTCCGCCCTGCTGCAACAGTGGGCCACTACTTCCTGTTCAGGCATCCCCCTGTTTATCGCGGCCGACCAGGAAGGCGGAGTGGTAGCCAGGCTGACCCAGGGGATTTCAGTGATGCCTGGCCCCATGGCACTTGCCGCTGCAGTGTCAGACGGAAGGCCGGAGCTGATCGAAGAAGCGTCGTGGGCAATGGCTATACAGCTCCGCAGTGCCGGTATTAACCTCAACTTGGCACCTGTGCTCGACGTAAACGACAATCCTGAAAACCCGGTCATAGGCATTAGATCTTTCGGGGAAAATCCCCAACTGGTCGCTAGACACGGCGTGCTTGCTGCCCAGGGCTTGCGCCGGGGAGGGGTGATTGCAACGGGCAAGCATTTCCCAGGCCACGGCAACACCTCTGTTGACTCCCATTTGGACTTGCCTGTGCTTCCCCACTCCTTAGAGCGGCTGAATTCATGCGAACTTGTGCCGTTTAAGCAAGCAATAGAAGCCGGTATCCCGGCGATCATGACCGCCCATATCGTGTTCCAGGCTATTGACCCTGAAAAACCTGCCACCTTATCAGGCCCGGTACTTAAGGGGCTGCTCAGAAACACCTTAGGCTTCAAAGGGGTCATAATGACAGACTGCCTCGAGATGAACGCCATTGCAGAGCATTTTGGCACCGCAAGGGGCGCTGTAGAGGCGTTTAAGGCCGGGTGTGACTTGCTGCTTATCTCCCACACCCGCAAGCTACAGGAAGAGGCTTGGCACGCCCTGCTGGAAGCGGTCAAGTCAGGTGAGATCCCCGAGGAACGGCTGGACGAATCAGTTGCCCGCATCCTGGAGCTTAAGCGGGCATTTCAAATTCCTAACCCTCTGCCTGAGGCAGACGCATACCACCCCAGGTTTGAACAGCTGTCCCGCGATCTCCACGTGAGTTCGATCACCCTGGTGAAAAACGAAAAAGGTTTGTTCCCGCTGGCCGTGCCCGCAGGCCGCAAGTTAAGGTTATGTGTGGCTGCCACCATGCCCAAGCGCTTGCTCCAAGTAGAAGATGACCCAAGCCGGTATCCCGGCCTGTCATTGTCCGGGCCCAGGACACACCTGGCCAAGAGCTTGCTTGAGGTTGGCAGTTCCCTGGAAATAGGGCTGGTAATAGATGAAGTTGACATGGATGCGCCAGGCGCCTTGGAGACTTGCCTGAGCTTGTCCCAGGAGGCTGACGCAACCATCATCCTCACCCAAGATGCAGTAAAGAACCCTGCCCAAGCAAGGTTTGCTCAGGCAGTAGTCGAAAAAGTGCCAGACACTTTGCTCATCGCAAGCAGGAGCCCTTACGACATCCGGGTGATCCCTGGGGCTCATACGTACTTGTGCACGTACAGTAACCGCCCAGAAGCCATGGACGCCCTGGCACATGTGCTACTAGGCAAGAAGGTACCGGCAGGCAGATTGCCTGTAACCATACCGGGGCTCAAAGCAGACTGA
>FLAKKPJH_00196	
ATGAAAGCTCAAAACTTCGTTCCCAGAACCGAAAACTCAAACCCCCTCACCAGAGACATAGATACTTGGCCTTTGCGCAAGATCCTCGAAGTGATGAACTCAGAAGACCACAGGATAGCCCCTGCAATAGCCAGGGAGATTCCCAATATCCAGAAAGCTGTGGAACTTGTGGTCGATAGCCTGTCAAGAGGCGGCCGCATGTTCTATGTAGGTGCAGGCACCAGCGGACGCCTGGGGATACTTGACGCAGCCGAACTTAAGCCCACCTTTGGCCTGCCGGATGACAGGGCCATAGCCATTATATCCGGGGGCAAACAGGCGGTGTTCTCTGCAATTGAAGGCGCTGAAGACAGCGAAGATGACGGAAAGCAAGCGCTTATGGCCCACAGCCCCACTGAGCGCGATGTGGTAATCGGCATCACTGCCAGCGGCAGGACTCCCTTTGTATTGGGTGCTATGAAAGCAGCAGCTGCTGCAGGCGCCAAGGCCATCGCCGTGGTTGGCGACCCAAGAGGGCCGGTCGCACAGTACGCCCAGACCACCATTTCCCCTGATGTAGGGCCTGAAGTGATCACAGGCTCAACCCGCCTAAAGAACGGTACCGCCCAGAAGATGGTGCTCAATATGATATCCACCGCGTCAATGGTCGTCTTGGGCCGGACGTACTCCAACCTCATGGCCGGTACCAGCCCTACAAACCAGAAGCTTACATCCCGGGCCAGGCGTATCCTCAGGGAAGCTACCGGATGTGGCCCCGATGAAATACAAAACGCCCTGGAACAAACCCACGGGGAGATCGCGCCGGCGCTCATCATGCTCATGGCCGGGGTAGGGGTAGATGAAGCCAAGAGTGCCCTGCGGCAAGCTTCCGGTTCCATACGGAAAGCCCTGGGACTTGCCATGAGAGCAAGTGCTGACGAAAGGAGGACGTTTGCAGTGCCACAACCAGATGCAGACAGCAGTACCAAACCTGACCTGCCTCTGGGTACACCGGAAGAAGCAGGTTTCAATCGGGAAAGGCTTGAACACGCGTTCCAGGTAGTTGCCCAAGCCGTAGGTGACGGCAGCGGGCCCATACCTGGCGCGGTAGCCCTGGTGATCAGGAACAACGTGGTAATCGGGCCCAGGGCATGGGGATGGGCTGTGAAGACACCTGAGCGGATCCCGGTAACACCAAACACCATCTTCGATATGGCTTCCCTCACTAAGGTAATGGCCACTACCCCGTCAATACTCATCTTGTGTGAACAGGGCAAGTTCCGCCTGGACGATCCCGTAGCCATGTTCATACCTGAATTTGCAGCCCACGGCAAAGATGCCATCACTATAAGGCACCTTTTGACCCACACGTCCGGGCTGCCCGACCACATCAGGTTCTGGCAGGAAGGACTAAGCGGCAAGCAAATCGTAGAACGGATATGCTCCATGGAGATCCCTCAAGGTAACGAGCCCGGCAAGCAAGTGATATACAGCGACCTTGGGTTCATACTTCTGGGCGAAATCATTGAACGGATAACCGGAATGAACATCCAGCAATTCGCAGAGCAAAACGTGTTTAAGCCTCTAGGTATGCATGACACATATTTCGTGCCCCCTGATGAGCTTAGGCACCGGATAGCCGCAACCGAGTACCGCGAAGATCTCGGCAGGGTGATGTGGGGAGAAGTCCACGACGAAAACGCCTACGCCCTTGGAGGAATAGCCGGCCACGCAGGCTTGTTTAGCACAGCAGAAGATACTGCCAGGTATGCCCTGATGTGGCTCAATAACGGCAGCTGGGGCGGCGCCAGGATCCTGGGAAGGCGTACAGTGTGGGCGGCCATTAAAGAACAAGTAAACCTCGAAGAACGCAGGAGCCTGGGTTGGATGCTCAAGTCCAGGGCTTTTTCCTCAGGCGGTGATCTCTTGTCAGACATGGCATATGGACACACAGGATTCACAGGCACTAGCCTTTGGTGCGACCCGGTTCACAATCTTGCCATCATCCTGCTCACCAACAGGGTGCATGTGGGACGTGAAGGCAACGCCCATATAAGGCTGCGGGCAACCTTTGCCAACGCAGTAGCAGCGGCAATTGAACAATGA
>FLAKKPJH_00197	
ATGCGCTATTTTTTGGGGATAGACGGCGGGGGCACCTCAACCACCGCATGCATAACCGATGACAAAGGCGAAGTGATTGGAACGGGCTCAGGCGGGCCCAGCAACATAAACTACACTCCCGAGAATCAAGTAAGGCAATCCCTGAAAGCTGCCATAGAAGCCGCTCTCAATTCAGCCAGGGCCAAATACCCGCATCTTACCATTTCAGCCGCGTGCGCGGCCCTTGCAGGAGCAGGCCAGGAGCGGAACAAGGCAAGGGCGGCCGGCCTGTTAGAGCCGCTTCTGGACACTACCCCCTTCCTGGTCGTCGAAGATGCAAAAGGCGCCCTTTACGGTGCACTTAGAGGGCAAGACGGCATAGCCGTAATCTCAGGCACAGGCTCCAACTGTCTGGGCGTGCGCCAAGGCAAATACAAGCGGTCAGGCGGATGGGGCTCCCTTTTAGGAGATGAAGGCAGCGGGTTCAGCATAGCCAGAAAAGGGCTTATCGCTGCCCTAAGAGGTTACGACGGGAGGAGTCCGGCAACTTCCCTCACCCAAAGGTTTGTGGCCCGTTTTGGGTTGGAGACCCCTGAAGATATCATTGGGGCAGTCCACCCCTTGAGCCGGCATGAGATCGCAAGCTTGGCCGTGGTAGTGTTTGAAGAGGCAGAAAACGGCGACATCCTGGCCCGCAAGATCATCCAGGAAGAAGCCTTAGAACTGGCTGTCATGGTACGGGCGGTATACCAGGGACTGGGATTTTCGGGAGAAACGCTTGTAGCCATGGTGGGCGGCTGTTTCTCCCAAACCGTGCTCAAAGAGGCTTTTATCTCCCAGCTTAAATCAGCCCTGCCTGAGGCCAGGCCAATATTCCCCATGGAGCCGCCCCACGTAGGGGCTGCTTTGCTTGCCCGGGATGCCCTGCTGCCCGGACAAAGCTCACAAAACCAACATTGA
>FLAKKPJH_00198	
ATGCGCGTAAAGCCAGGATTGGAAGTGATGTTGGAAAACAGCCGGTACATTGACAAAAAGATAGGGCTTGTGACCAACCATACAGGGGTTGACTCCGGGCTTGAGCAAAACATCGATCTCATGCTTAGGCAAGGATACAAGATAACCGCACTGTTTTCCCCTGAACACGGCTTGTTCGGCGACTATCCTGACGGGGAATATGTGGAAAGCTCCGTCTACCCCGGAACGGGAATTCCGATCTACAGCTTGTTCGGGGATACCCAGAAACCTACCGGAGATATGCTCCAAGACGTGGACGTGTTGATTTTCGATATCCAAGACATTGGCTCGCGGTACTACACCTACATGTCCACCATGCTGCTTTCCATGGAAGCTGCGTCCCAACACGGCGTGCAATTTGTAGTATTGGACAGGCCCAACCCTATAGGTGGCACAGATGTGGAAGGGAATGTGACCAAGCCTTCCTGGATATCCCCTGTTGCTTACGCCCACATCGCCATCCGCCACGGGATGACTCCGGGTGAGATCGCCAGGTTTGTAGCCGCTCAAGAAGGCCTTCCGGAACCCCAGCTTGTACCCATGGAACACTGGTCCCGGGAAATGTATTTTCCGGATACAGAACTGCCCTGGGTGCCCACGTCCCCTAGCGCCCCGTCAATCGAAATGGCCCTGCTATATCCCGGTACCTGCCTCCTGGAAGGCACCAACGTATCTGAAGGCCGGGGTACCTCGGTGCCGTTTCAAGTGCTTGGCGCTCCGTGGATAGACGGGGCTGAGCTGTCCAAGGCCCTCAACGATATGGGGCTGCCCGGCGTCAAGGCCCGCCCGGCATACTTCAGGCCTTCTTTCAGCAAGTGGACTGACCAGGTCTGTAGGGGCATCCAAGTGCACATCTTTGAACCGGAAAAGGTGCGCCCTGTCGAACTAGGTGTGAGGCTGCTGTTCGCCTTAAGGGACCTGTACCCCAATCACTTCAGACTCACGCCCCCAGGCGCAGACAGAAAGCGTTTCCTAGATCTTCTGTGTGGAGGCGATGATCTGAGTACTGCATTGGAAAACGACCACTCGCCGGATGCCCTTCTGGAAAAGTGGGCACAGGAAGCTGAAGAGTTTAGGAAACAGCGTCAGGATTACTTGCTATACCAGTGA
>FLAKKPJH_00199	
ATGGGCCGGCAACGGAGTACTGTGCGGACCCCCTTTGACAACTTAACCAAAGGCTCTCATATTTGCTACTTCTATTTGAACAGCGAGGAACTGTCGCACTTGGTCATAACATACTTCCAGGCGGGACTAGCCAATAACGAAAAGTGCCTCTGGATATGCGCCGAACCTCTTGATGCCAAGACCGCCACTCATTTGCTTAGAGTTCACTACCCTGAGCTCGATCGCTACCTCGAAAGGGGACAGCTGGTGGTGATGGACTATGACCGGCTGTACGTCGCCAACGGACAGGAATTCGATGTGCCTACGGTGCTCAACCGATGGGCCGCTGAGGCATCCCACGCCATAACCCAAGGGTTCGACGGCTTGCGGGTCGCAGGCGACCTGTCGTGGCTGAAGTCCATCCAGGCGCTTAAGGCATATGAAGAACGTTTCTGCACTTTTTCCTTGCAGACCCCTATCGTTGCCCTGTGCTGCTATCCCCTCGCCCGAATGAACCACGTTGATATCTTGGACATATCTTATGTACATCACTTTGTGGTTGCCCCTCAGGGTTCAAGCTGGCGCCTGGTCCCATCGGCCAGGCACAGGGATCTGCTGTGGCACTCTCTGGTGGAAAGCCTCACCAGAGGCATGCTGGCGATTGACGCTTCAGGCACTATCATCACCGCCACCAACATGTTACTCGAGCTTTTCGGCTGCACCCGGCTATCATGCCTGGGCGCTGACATAAAGGAGTTTGCAACCCGTTTCAAAGTAACCTCGATGACAGGCAGGGTCAGGCCTGATACGGTAAACCTGATGTCCTCCTGCGATCTGGACGATTACTGGAAAGCTACATCCCCGGCCCACGGGGACATGGAATTTCTGGTCAACATAAAGGGGGCAAAGCCAAACGGGATCATACCTGAAGTACTGCTCCTTATCTTCCACGACATCACAGGCCTAAGAACCGTCGATACCATCGAAGGCAACTTCCTCCAGGTGGTAAGCCACGAACTCAAGAATCCCATTCAAACCATGACGGCACTGATTAACCTCATGAAGGCATCAGTAGATGACCGGGAATCACCTGTGTACAAGTACATCCAGATGGCTGATTCATGCCTGGCCAGGATTTCCGGGGCGTTAGAAGATCTCCAATCAGTAGGCCAAATCAGGAGGGATACCGCGGTCATAAACCCCATCCCGGCCGACCTCACATCCCTGGTCTTAGAGGCCCTCGAACCTTACCTCACTAACCCCAAACATACATTCATCTGCAAGTTTGACAAGACCCAGTACATCCCGGCCATGGTTGACCCAGTGCGCATACACCAAATCCTCGCTAACGTGCTTAACAACGCGATAAAGTACACACCGCAAGGCAAGAGGATCTGGCTGGATTTGGAGGTTTCAAACGGTGCCGCAGTGCTGGTGGTGGAGGACGAAGGGATCGGTATCCTGCCCACAGAGCTTGAGCTCGTGTTCGAACAGTTCTACCGCGGCACAAAAACCAGGGGCAGTTTCCCAGGCATCGGCCTGGGGCTGTATGTAAGCAGGTGCCTGGCACGGATGCACGGGGGCGACCTGTGGGCAGAAACCAGGCCTCACGGAGGTGCCCTGATAAAGCTGTCATTGCCTGTGTCCCACAACGACACACAGTTCGAAACTCTTGAAAAGGAGACGATATAA
>FLAKKPJH_00200	
TTGTCTAAGAAGGTACTTGTGACCGGTGGGGCAGGTTATATCGGAGCGCACACAGTCAAAGCTTTGACAGAGGCAGGATACCATGTGACGGTATTTGACGATCTTTCAAGAGGCCATCCTGAGCACATCCCTGGAATTCCCCTCATCATCGGCCGGCTGGAAGATGAAAAGGCCGTAATGGACGTGTTCGAATCCCACGAATTCGACGCGGTGATACATTTTGCCGGGGAAAGCCAGGCAGGGGAGTCGGTGTCCAAACCTGACAAGTATTTCAGGCGGAACGTGATAGGCGGGCTCAACCTGTGTTCAGCCATGGTGAGAAAAGGGGTAAACCGGCTTGTGTTCTCCTCATCGGCTGCGGTGTATGGTGACCCTGAGCAAATACCCATCACAGAGGACGCCCCTGTGAGGCCAAAGAACCCATATGGTGAGACCAAGGCAATGCTGGAAAAGGCGCTGGCGTGGTACGACCATGCTTACGGGCTCAAATCAGTATCCCTAAGATACTTCAATGCTGCTGGGGCCGATCCGGGTGCCGCAATCGGCGAAGACCATGAGCCCGAGACCCACCTCATCCCCCTGGTGTTACAGGCGATTACGACTCAGAAACCCATTACTGTCTTTGGGGATGATTACCCCACCCCTGACGGCACTGCCATCCGCGACTACGTCCACGTCACCGATCTGGCCGATGCCCACGTGCTGGCTTTGGACTTCCTGGAAAACCAGAGGCGGAGCCTCGTCGTGAATTTGGGTTCAGGCAGAGGCTATTCTGTATTGGAGATAATACGGGAGGCAGAGCGGGTAACCGGAAAACAAGTGCCCTACGTGATAGGCCCGCGGCGGGAAGGGGACCCGGCGGTCCTGGTGGCATCTTCGGAGAAGGCATCCCAGGTGTTGGGATGGGAGCCCAAGTTGTCCTCCCTGGAAGACATAATTGCTACCGCCTGGGCATGGCACCTCAAAAACAGGGTGGACTGA
>FLAKKPJH_00201	
GTGGCACAGGAGCCCAAAAAGACCCCCTTGTACGACACCCATGTGAAAAACGGTGGCAGGATAGTGGACTTCGGCGGCTGGGCGCTTCCGGTGCAGTTTACCGGTATCAAGGAAGAGCATAACGCTTGCCGGACAAAAGCTGCCCTCTGGGATGTATCCAACATGGGTGAACTGCTGGTCCAAGGCAAAGAAGCCCTTGACCTTCTCCAGATGCTTCTGGTCAACGACGTGTCCAAACTCTACCCGGGTAAGCTCATCTATTCGCCCATGTGCTACCCTCATGGAGGTATTGTAGACGATCTGCTGGTGATGTGTCTGGCTGAAGACAAGTACTGGCTTATCGTCAACGGTGCCAACATACAGAAAGACGTGGAATGGATCCGGCCACTGGTACGCTTTTTCAACGGTACCGTCATGGAGGATATATCGGACACCATAGCACAGCTGGCGCTTCAAGGGCCCAATTCGGTGGAGATCCTGAAAAAGCTCACTGCCTACCCTGTTGAAGACATACGGTACTATCACGGGGCACAAGATGTAGATGTCGCCGGTATCAGCTGTGTGGTTACCAGAACCGGGTATACAGGGGAAGACGGGTTTGAGCTCTATTGCCAGGCCGATAAGGGGCCCGAGCTCTACGAAGCAGTGGTCGAGGCAGGGCAGGATCACGGATTGGTTTTGGCTGGGTTAGGAGCCCGGGATACCTTAAGGTTTGAAGCTTCCATGTCTCTTTACGGTAACGAACTCGATGAAAACCACACGCCTTTGGAAGCCGGGCTTGGCAGGACCGTGGCTTTCGACAAGGGAACCTTCTTTATCGGTGCCAAAGCCCTTATGGAGCAGCGGGAAAAAGGTCTGGAAACCAAACTCGTGGGAATCGAAATGGTTGGCAAGGGTGTGCCCAGAAACGGGTACAAGGTGTTTGATGAGACAGGCGAGAAAGAAATAGGCTATGTGACCACCGGGACTTATGCCCCTTACTTGGAAAAATACCTTGCCATGGCGTATGTGCAGGTAGACTACAGCCGCCGGGGTACCGGCCTCACCATTGACATAAGGGGCAGAAAGGTTCCGGCCAAGGTTGTAAGAATGCCATTTTATCGCAGGGAGGTTAAGAAAAAATGA
>FLAKKPJH_00202	
ATGAACTATCCTGAGGATCTCAAGTACACCAAAGAACACGAGTGGGTCAAGGTGGAAAACGGCAAGGCCCGGGTAGGTATCACCGCTTATGCCCAGGACCAGCTTGGCGACGTGGTGTTTGTAGAGCTTCCTGAAGTGGGGACCGAGGTCAAAGCCGGGGCCATGTTCGGGACCGTGGAATCGGTAAAGGCCGTGTCAGACGTGTATGCTCCTGTGTCGGGTACCATAGTAGAGGTCAACGAAGCTCTCAATGATGCACCTGAGCTGGTTAACGAAGAGCCCTATGAGGGCGGCTGGATGATAGTAATTGAAATGTCTGATCCTGCTGAACTCGACAACCTTATGGACAGCGCAGATTATCAAAAAATGGTTGAAGAGGGCGGTGAGTAA
>FLAKKPJH_00203	
ATGAACTTCTTACCCAATACTGACAAAGACAGGGAGGAAATGCTGAAAGTTATCGGTGTGAGTTCCGTTGAGGAGCTTTTTGGCGATATTCCTCCCGAACTGAGATTCAAGGGAGATCTCAAGCTACCCCCTGCCCTGAGCGAGTTTGAACTGGCAAGACACATGGAGGAGCTTGCGGCCAAGAACACGGCCCAGGATTACGTGAGCTTTATAGGGGCCGGGGCTTACGATCACTACATCCCTGCCGTGGTGGGCCACGTATTGGGTAGGTCTGAGTTTTACACTGCATATACCCCTTATCAACCTGAAATCAGCCAGGCAGTGCTCCAATCAATATACGAGTATCAGACCATGATTTGCGAACTTACCGGAATGGATGCAGCTAACGCGTCGATGTACGACGGGGCATCTGCGGCAGCTGAATCTGTGACCATAGCCGCAGGGCTCACCCGGCGCAAGCGGGCGCTGGTATCCAAGACCGTCCACCCTGAGACCAGGGCGGTGATAAGCACCTATGCAGACGCCCGGGATATCGTGGTTGAGGAAATCGACTACACGCAGGGTGTAACCGATGTAGAAAGCCTGGCCGCAAAGCTCGGGGATGATGTGGCCTGCGTGGTGATCCAACAACCCAACTTCTTTGGTGCTCTTGAGCCGGTAGACGAGATTTCGGCCAAGGTGAAGCAATCAGGGGCGGCCTTCATCGTATCGGTCAACCCTATGACCCTGGGGCTTTTGCGTCCCCCTGCCGAATACGGGGCTGACATCGTAGTAGGCGAAGGGCAGGTATTTGGCAGCCCCATGGCATTTGGCGGCCCGTACCTGGGTATTTTGGCGGTAACGCATAAGCTTCTCAGGCGCATGCCCGGAAGACTGGTGGGAATGACCACCGACGATCAGGGCAACAGGGGTTTTGTGCTCACCCTCCAGACCCGGGAGCAGCACATCAGGCGGGAGCGGGCTACATCCAACATTTGCTCCAACCAAGCCCTCAACGCCCTGGCTGCGGTGGTGTACCTGTCATGGGCCGGGAAGCAGGGGCTCAGGGAAATCGGTGAGCAGTGCGTGCAGAAGGCTGCATATCTGGCAGGCAAGATTTCTGAAATAGACGGGTTCAGCCTTGCTTGGGAGGCGCCGTTCTTCAACGAGTTTGCAATCAAGTGTCCTGTGGACGCAGAACAGGTATTAGAAGCGCTGCTTGAGCAAAACATCCTGGCAGGGTACCCCTTAGGGCGCGCGTATCCTGAACTCAAACAGTACTTGCTCATTGCAGTCACAGAAAAACGCACCAAGCAGGAAATGGATGCACTTGTGGCCGGATTGGAGGGATTGGCATGA
>FLAKKPJH_00204	
ATGAGACGCCCTGAACCCCTGATCTTCGAAATCTCCAAACCAGGGAGGAAAGCGTATTCGCTTCCGGCGCTCGATGTGCCTGCAAAGAGCATAGATGAGCTTTTGCCCCAAGGGGAGCTCAGAAAGCAGCCTGCCGAGCTGCCGGAGGTCTCAGAAGTGGACCTGGTGAGGCACTTTACCAGGCTGTCCCAGCTCAATCACGGGGTGGACATCGGGTTTTACCCCCTTGGGTCATGTACCATGAAGTACAACCCGAAAATTAACGAATATGCTGCCAACCTTCCAGGGTTTAACCGCATCCATCCTTATGTGCCGGAAGACTTGGCCCAAGGCGCCTTGCAGCTTATGTATGAGCTCCAGTACTACCTGGCTGAAATTGCAGGCATGGACCATGTGTCGCTTCAGCCTGCTGCCGGCGCCCACGGCGAGCTTGCCGGTATCCTGATTATCCGGGCCTATCACAGATCCAGGAACGATCTTAAGCGGACCAAGATCCTTATCCCCGACTCGGCCCACGGCACCAACCCGGCATCGGCAGCCCTTGCCGGTTACACCGTGGTTGAGTTGCCCACAGATGAGCGGGGCGGAGTGGACGTTGAGGCCCTTGAGGCGGCCATGGATGAGACCGTTGCAGGGCTTATGCTGACCAACCCTAACACCCTGGGGCTGTTTGACGAAAACATCCAGCGGATTGAAAAGATCGTCCACGACAGAGGCGGCCTGCTGTATTATGACGGCGCCAACGCCAACGCCATACTAGGCATCTCAAGGCCAGGTGACATGGGGTTTGACGTACTCCACTTTAACTTGCATAAGACTTTTGGGACCCCTCACGGCGGGGGAGGGCCCGGCTCAGGACCGGTTGCAGTCAAGGATTTCCTTGAACCGTTCTTGCCTGTACCTACAGTGGTGTACGAGGACGGGAAGTACCGGCTCAATTACGACAGGCCCCATACCATCGGCCAGATGAAATCGTTTTACGGCAACTTCCTGGTGATGGTGAAAGCGTATGCTTACATCAGGTCTCTCGGGCCAGACGGGCTAAGGCAAGCTTCCCGGGATGCAGTGCTCAACGCCAATTACCTCCTGAGCAGGGTTCGCGACTACTACGATGTGCCTTACGACCGCTACTGCAAGCACGAGTTTGTAGTAGCCCCGCTCAAGATAAAGAAGGAAACCGGGGTAAGAACCCTTGATATCTCAAAGAGGCTGTTGGATTACGGCGTGCATCCTCCCACCAACTACTTCCCGTTGATCGTAGACGAGGCGCTGATGATCGAGCCAACCGAGACGGAATCCAAAGAGACCCTGGACTATTTTGCCGATGCGCTGATCGCCATCGCAAAAGAAGCTTACGAAGATCCTGACAAGGTCAAGAGCGCGCCTCACACTACAGTGGTGGGCAGGCTTGACGAAGCAGGTGCAGCACGTAATCTCAATATAAGGTGGCGAAAGCCTGAATGA
>FLAKKPJH_00205	
ATGAAGGCGGGCGGCCGGTCCGGCCGCCCGGCTGTACCGATCCGGGCTGCCTGTTTACACAGAATGAGAGGAGATCATGCATTACAGTTGTTGACCCTTGCACCTCATGTGGCACAAGCAATGGTTTTGGAAGAACTGCTTGACCTGTCGTGGCAAGCCAGGCAATTGTCAAGGCCTGATTGTTTCGAGGCTGTGTACCCCGGCAGCACTTTGCCGGTAAGCGTCACCGGCGCGGCTTGTTCCCTAAATTGCGCCCATTGCGGGGGCAAATACCTGGAACACATGGTAAGCGTGGATGTCCTCGAGGAAGCGTTGTCGGAGAAAAACCCCGCCAGCATCTTGCTAAGCGGCGGTTGCGACCCCACAGGCCGGGTCCCCCTGGCCCGGATCATAGACAGAGTGCGCTGCAAGCTTGCTCATACCCGCCGTCCCCTCAAAGTAAACGTCCACCCGGGCATCGTAAACCGGCAGGAAGCTGAGCTTATTGCGGATTTTGCAACTGTGATCTCATTCGACTTCATCGTGGACGATGAAACCATTAGCGAAGCCTTGGGCACTTCGTGGACAGGCAGGGATTACGTCGATACTTTCAGAAACTTAGGACAAGGCAAAGCCAAGGTGGTGCCCCACATACTCGTGGGGCTTTACAGAGGCGAGATCCGCGGGGAATACCAAGCAGTGGAGTGTCTCGCCAGGGAGGGCGCAGGCCAGATAGTCTTCATCGTGTTTATCCCCACGCCTGGCACAAGGTGGGAGCACCTGGCCCCGCCTCAGGTTGAAGATGTGGTGCGCCTTCTGGCGTGGACACGGATACGGCTCCCAGGGGCCAAACTCACTCTGGGCTGCATGAGGCCTAGGGGGAAGTACCGCCGGGCGCTGGATCTCATGGCAGTAAGAGCCGGGGTAGATGCCATAGTGTTGCCCCATCCTGATGCGGTAGCAGAGGTCAGGCGCAGGAGGCTTACAATTTGCAGGAAGGAAGAGTGTTGCGCTTTTGATTGA
>FLAKKPJH_00206	
TTGATTGAGAAGATCGGTGTGTCTTACGGTACGTTAACAGTGCTGGGGCTGAACAATGCAAAGCCCCTGGTCCGGCCGGCTACTGCCCACTTTATGCTGGGCGAAAATTGCATTTATTCCTGTAAGTTCTGCGCCCAGGGCCGGGGCAGCCATAGTGCACCCCACATGCTGTCCAGGGTTACCTGGCCCCAAGTGTCATGGGACCGGCTAGCCATGCCCCTTGCACAAGGGATAGCTTCCAGGGAGGTCAGGCGGGTTTGCCTGCAAGTGGTGGAAGCCCCCGGAGCCGTGCCGGCTGCCCTTGCCCTGATAAGGCAGATCCGCAAGATCAGCGGCAGGATTCCCATAAGCGTGTGCATAACTCCGACTTCAGTATCCAGGGCGGGGCTGTTCTTGGAAGCAGGCGCTTCAAGAGTAGGGCTTCCTGTTGATGTGGCTTCAGTCCGCCTGCATGAGCAGATCAAGGGCCGCAGCTTCCAAGATGCCTGGGCGGTACTGAGAAAAGCTTCCCAGTTGTGGCCGGGACGGGTTTCCACACATTTCATAGCCGGCTTAGGTGAAACAGAGGAAGAAATGGTAAGATGCATCGCCAAGGCCCGGGATTTGGGGGTAACCGTAGCGCTGTTTGCATTTACCCCCGTAAAAGGGACGCCCATGGAAGATGTGCTTGCGCCGGACATCGGGGTTTACAGGAGGATCCAGCTGGCCGCATATTGCCTTTCGAGGGGCGGCAGCCTGGATTGGATTGAGTTTGAAGCAGGCAGGATTGCCCGCATTAGCATTCCAAACCCAGAGCTACTCCGCGAGATCCTTGAGGGACGTGCTTTTGAGACGTCAGGCTGCAGCGATTGCAACAGGCCTTACTACAATGAACGGCCGGGCCAGGTACCTATGAACTATCCCAGGCCTCTTACTGCCGAGGAAGCCCGGAACTGTCTCTTGGAGTCGCAGCTTAGCATAGGCTGA
>FLAKKPJH_00207	
GTGAAAGTCAGGCTCCTAATACATGGGCCGGGGAAGGGCAAATACAATATGGCCGTTGATGAAGCGGTACATAATGCCTACCAAAGGGGACACACAGGCCCGACCTTGCGGTTTTACCGGTGGAAGCCTGCGTGTTTGTCAGTGGGACGGTTCCAGGATGTGCGCAAACAGGTGAACCTGGAAAACCTGCGGCAGCTGGGTATAGATCTGGTAAGGCGCCAGACCGGCGGCAGGGCAGTGCTTCACGATGACGAACTTACTTACAGCCTGGTGATTTCCGAGAGACTCTTGCCCGGTTCGATACTTGAAACCTACAAGGCCATCTCCCAGGCGCTTGTGAACGCCCTGAGGAACTTGGGTGTGCCGGCGCAGCTGTCAGAGCTGGAAAAGGGAGTGACCGCGAGGGATCCCAGGTTCAAAGGCGCGGCGTGTTTTTCTGCAGCGTCCTGGTATGAGATCGAAGCCCACGGCAAGAAGATCATCGGTTCGGCCCAGTTCCGCAAAGGCGGGGTAATACTCCAACATGGTTCAATCCCCCTCAGCATAGATTACGCCAAACTGGTCAAATGCCTAAAGTCCAGTTCTCAAGCCCATGCCGGGCGGCTTGAGTCTATGTTGTCCAACAAGGCGGCGGGGGTGTGCCAGCTAGCCCCGCGGCCTGTAGGAATAGATGAACTCCAAGAGGAGCTCATACAGTCATTTGAGATTACTTTCGGCTGGAAATTGGAAAAAGGCAGCCTTAGCCCGGAGGAGATCGCCGAAACGGTTAAGTTATGTCAAAGCAAGTACGGCGATGATACATGGACAATGAAGCGGGCAGGCGCCGGTGTCAACTACGAGGATTGA
>FLAKKPJH_00208	
ATGTTTGACGTTGTGGTAATCGGTGGCGGGCCAGGCGGTTATGTGGCTGCCATAAAGGGCGCTCAGATGGGCGGTAAGATTGCCCTGGTCGAGGGCGATGCCTTGGGAGGCACATGCCTCAATATAGGGTGCATCCCAACCAAGGCGTTGGTGCACTGTGCTACGACCTACCTGGACGCCAAAAGGGGCAGCGAATTTGGGGTGGAAGCCAGAGACGTTACTCTCAACATGGAAGCGGTGATGGCCCACAAGCGGAACACGGTCCAGCAGCTGGTCTCAGGGGTTGAGAAACTGCTAGAAGGCAATGGGGTTACGGTTTACAAGGGCTGGGCCAGAATACCTGCCCCGGGCAAAGTCGAAGTAAGCCTTGAAGATGGTTCAACCGAGACCCTCGAGGCCAAAAACATTGTGATTGCCACAGGCTCCAAGCATTTCACTTTGCCGTTTCTTCAGGGGCACGCTGTGACTTCCGATGATTTGCTTGAGCTAGATTACGTGCCTGGGCGGCTGTGCATAATAGGCGGCGGGGTAATCGGCATTGAATTTGCGTGTATTTTCTCGGCTTTCGGATCTGAAGTCACGGTAATAGAGCTCTTGCCTTCCATCCTGCCCAACACGGATCAGGAGATAGCCAGAAGGCTGGCGCTGCTCCTCAGGCGGAGGGGCATCAAGATCCACACCAACACCCAGGTCACCGAAGTCCGGCGCGAAGGGGAAATCGAGGTGGTGCTGGCGAAAGCCAAAGACGGCTCAGAGGTCCGGTTCGAAGCGGACCTGGTGCTCTCAGCCGTAGGCAGGGTGCCTAACTTTGGCGGTATTGACCTGGATGCTTTGGGGGTTGAATACGACAAGAAGGGAATTAAGGTAGACGGGCGGATGGCTACTAATGTCCCGGGGATCTGGGCCATAGGGGATGTAGTAGGGCGTACCCAGCTCGCCCACGGGGCTTCAGCTGAAGGGATCACCGCCATGAAAAACATCTTCGGGATCCCCAAGATCATGGACTATTCAGCCATCCCCGCCTGTGTATTTTCGATTCCAGAGTGTGCCTCAGTAGGATATACTGAGCAAGAGGCCAAGCGGCAAGGCTTGCAGGTTACGGTCTCCAAGTTTCCTTTTGGCGCAAACGGTAAAGCGTTGTCAATGGGAGCCACAGACGGTTTAGTAAAGGTTCTGGCAGACAGCGCTACCGGGAAGGTGGTTGGCATGCACGTGTTGGGGGCACACGCCGACGACCTTGTCCACCTAGGGTCCATGGCAGTGCAGTTGGGCCTCGGAGCGGACCGGCTGCAGGAACTGATTTATGCCCATCCCACCCTCTCGGAAGCAGTCTTGGAGGCGTTTTACGGTTTGGGCGATGGACCAATCCACCTTTTGAGCCGCAGGTAG
>FLAKKPJH_00209	
ATGAAATTGCATTTGAGAAGCCTGGCTGAAGTAGACCCGCAACTCAAGGAAGTCATAGATAACGAGACGAAACGCCAGCAAAACGTGATAGAGTTGATTGCATCAGAAAATATGGTCTCCAAAGCAGTGTTGGAAGCGGCTGGCTCAGTGCTCACCAACAAGTACGCAGAGGGTTATCCGGGCAGGAGATACTACGGCGGCTGTGAATTTGTCGATATGGCTGAAACCCTCGCCCAGGAGAGGGCAAAGCAGCTTTTCGGTGCAGAGCATGTTAACGTACAGCCCCATTCAGGGTCTCAGGCAAACACCGCAGTATATTTCGCGGCCCTCAAGCCTGGGGACACAGTCTTGGGCATGAACCTGTCCCACGGAGGCCACCTGACCCACGGCAGCCCCGTGAATATTTCCGGGACGTATTTCAATTTTGTGGCGTACGGGGTGAACCCCGAGACTGAACTGATTGACTTCGAGCAGGTGCGTGCCTTGGCCAAGGAGCACAAGCCAAAGATGATAGTGGCCGGGGGAAGCGCATATCCCCGGGCTATAGATTTCAAGCGGTTTAGGGAAATCGCCGATGAGGTAGGCGCGCTGCTGATGGTAGACATGGCGCATTTTGCAGGGCTTGTGGCGGCGGGGCTCCATCCGTCTCCTATACCCTATGCCGATTTTGTCACCACCACAACCCACAAGACCTTGAGGGGTCCCAGGGGTGGCATGATCCTGTGTACCCAGGAGTGGGCACAAGCCATTGACAAGGCGGTGTTCCCTGGAATCCAGGGCGGGCCGCTCATGCACATAATTGCGGCTAAAGCAGTTGCGTTTAAGGAAGCCCTTGAACCGTCATTTAAGGAGTACCAGGAGCAGGTGGTGCGCAACGCCAAGGCTTTGGCTGAAGGGCTGTTGTCCAGGGGATACAGACTGGTTTCAGGAGGGACCGATACCCACTTGATCTTGGTGGACCTTACCCCCAAGAAGATGACCGGCAGGAAGGCCGAGAGGCTCCTGGACTACGTGGGGATCACCGTCAACAAGAATACCATCCCGTTCGATAAGAGGAAGCCCACGGTTACCAGCGGCATAAGGATAGGCACCCCTGCTGTCACCACCAGGGGCATGAAGGAAGAGGACATGGAGACTATCGCTTCCCTCATAGATGCAGCCTTGTCGTCAGAGGGGGACGAAGCTAAGCTGCAGGCGGTTGCAGCACAGGTGAAACAACTCACAGACAAGTATCCGTTCTACAACGGGTAA
>FLAKKPJH_00210	
GTGAGCGCCTTGGAAAAGCTCAGGCTCAAGATGAGCCAGGTACCTGTGGATGCTTTTATGGTGTCAAACCCCAATAACTGGCGCTTTATCTCAGGATTCACAGGCGATGCAGGCGTTTTGCTCATAAGCGGAACCGATGCGATTATCTTTACGGATTCCCGCTACACGGAACAAGCTGAGCAAGAAGCACCGGGTTACCAGGTCATAAAGACCGTAGTGGAAAAGGATGTAATCAAGGAGACTGCAGATCGGCTTGGGCTGAAAACCATTGCCTTCGAGAAAGATTACGTCACCTATGCCCGTTGGGAAAAGCTCAAGGAAAGGTTTAGCGGCCAGGAACTCATAGGCGTTTCGGGCTGGGTTGAGGAACTCAGGGCGGTAAAATCCGAACAAGAAATTGAGTTCATAGCCAAAGCCCAAAGCATAGCCGACGAGGCCTTCAGCCGGCTGTTGCCTCTGATAAAGCCCGGTGTCACCGAAATTGATTTGGCTTTGGAGCTTGAGTTTACTATGCGGAAGTTGGGTTCAGAAGGCGTTGCATTCCCATTCATAGTGGTATCAGGGGTAAGGTCTTCGTTGCCCCACGGCGTACCCACCCGGAAGCAGCTCGAACCCGGGGATTTTGTGACCTTGGATTTCGGGGCCCGCTGCAACGGATATTGCTCTGACATGACCAGGACGGTGGTGGTGGGGCATGCGTCCGATAAGCACAAAGAAATCTACGATGTGGTGTTAAGGGCGCAGCTTGCAGCCCTGGAGGTCATAAGGCCCGGCATTCCGGCAAGAGAAGTGGACCTTGCCGGGCGAAGGGTGATTGAGGAAGCCGGGTACGGCGAATATTTTGGCCATGGCATAGGCCACGGTGTGGGGCTCAACGTGCATGAAAAGCCTGCTGTGGGCAAAACTTCAGAAGATATGCTTGAGCCCGGAATGGTGATAACCGTAGAGCCAGGGATATATATCCCCGGGTTCGGCGGAGTCAGGATTGAAGACCTGGTGGTGGTCACGGAAGACGGCAAGAAAAACTTGACGTCAAGCCAAAAGCAACTCATAGTTGTCTAG
>FLAKKPJH_00211	
ATGATATCCACCAATGATTTCCGGACTGGGGTCACAATCCAAGTCGACGGACAACCTTGGATCGTCATCGACTTCCAGCACGTGAAACCCGGCAAAGGTTCGGCTTTTGTCAGGACCAAGCTCAAGAACGTGATCACAGGCGCGGTGCTTGAGAAGACTTTCAGTGCCGGGGAGCGGGTACCCAGGGCGCACATTGAGAAGCGCGAAGCCCAATATCTTTACAGCATGGGCGAGGAGTACACGTTCATGGATGTTACGACCTATGATCAGATCACACTAGATAAGGAAGCAATAGGCGAAGGGGTCATATATCTCAAAGAAAACATGAACGTGCATATCATGACGTATGAAGGCCGGGTAATAGGCGTAGAGATTCCCACCTTCGTGGAACTGGAAGTTATCCAGACCGACCCGGGCTTCAAAGGGGACACTGTTTCCGGCGGGACCAAACCTGCCACCTTGGAAACAGGCGCGGTCGTCAAGGTGCCTTTATTCGTTAACGTAGGCGATGTGGTGAAAATAGACACCAGAACCGGAGAGTATATTGAAAGAGTTTCCAGATAA
>FLAKKPJH_00212	
GTGTACGACCTTTACGACCTTAACGAAAGGGTGTCGTACCTTCAAGGGTTGATTGACGGGCTGAGCCTTGAAGACGACAGCAAAGAGGGCAAGGCTATCCGTGTGATAGCTGACATACTGGAGGAAATGGCGTATGTGATTTCCGACCTGGTAGAGGCCCAGAAGCAACTTGAAGAGTACATAGACTCCATAGATGACGATCTAGCTGACCTTGAAGATGAAGTGTATGCAGACGATGTAGTGGAAATTGATTGCCCCAAGTGCGGGGAGCCCATTGAAGTGGATGCATCGGTGTTTGAGGACCCGGACATTACCATAGTGTGTCCCGAGTGCAATGAATCCTTCTGTGCCGATGACATCGACTGGGTCACATGCTACTGCGAGCTGGATGACGACGAGTGGGACGACGAAGAAGACGAAGATGATGAAGAGTAA
>FLAKKPJH_00213	
ATGCCAAGGACCATGACCGGCGTTCTCATCCAGGATATAATGCCCCTGTTTTCCAGCAGGATAGGTAAAGCCCTGGGCGGCTGGATGGAGCGCCATCCAAACCAAGCTGAAACAATCCAGGAAATACGGTTGAGAACCGGGCTCCCCTTGTGCATAGGGCTGCCAGGCCATGACCACTTAATCCACAGTCTGGTGGTGTCCAGGGCAGACATTGACAAGACGCTGTCACTGATCACCGACTGTTCCTATTACGCCTTGGAAGATGAGTTCAAGGGAGGCTACATAACCATTCCAGGCGGGCACAGGGTGGGTTTGTCCGGGCAGGTTATTGCACATGCAGACGGAGGGCACAAGCTAAGGCTCATATCCGCCCTTTGCTTCAGGATCGCCAGGGAAGTGAAGGGTGTTGCCGAACACATAGTGCCAAAGCTCATGTCTTCTGATGGCAGCATTGCTTCTACCCTGATAATCTCTCCTCCCGGCTGCGGCAAGACCACCTTCTTGAGGGACCTCTGCAGGATTCTGGGACACGGGCTAAGCTCCTGTAGTCTGCGTCCTGCCCAGGTTGCCATAGTGGACGAGCGGTCTGAGATCGCTGCCTGCTACGGCGGCGTCCCCCAGCTTGATGTGGGCCCCAGGGCAGACGTTTTGGACAGGTGCCCCAAAGCCAAGGGCATAGGTATGCTGCTAAGGTCGATGAACCCCGACGTGATCGTGACCGACGAACTGGGCGGGGAAGATGATGCGAGGGCAGTGGCCATGGCCCTTTCCGGTGGCGTCAAAGTGATTGCCAGCTGTCACGGCAGAGACCTGGATGATATAAGGAGCAAGCCCTATTCCGAGTGGCTGGTTTCTCGGGGGTACTTCACCAAGGCAGTGGTGCTCTCGAAGCGGCACGGGCCGGGGACCATTGAATACGTGGGAGACATAATGTAA
>FLAKKPJH_00214	
ATGGCCGGCGTAGCATTTTGGACAAAAGCTCTGGGTTCGGTTTTCATACTTTGTGCAGGTGCTTTAGGCGGCAACCGCATGGCCGCCAAGCTGGAAAAGCAGCTGGATGAACTGAGCAGGTTTGAACTGGCCTTGCTCACCCTGTCAAACGAGATCTCGTACTCTTTGTCGTCGCTGCCCAAAGCGCTTGTGAACGCAGGACACAAAGTAGGCGGGGACACCGGCACCTTGTTTACCCTCATCGGAAGCCTTTGCGGCCTGGAACAGAGAAGGACCGTAGAAGAAGGTTTCCGGCTGGCCCTGGAACAAGCGGAGGGGCTGGACCTGCCCGGATGTGTGGTTGAAATCATGGGCTCTTTGGTGAAAAACCTTGGGGTATGGGGATCCAAGGAGCAAGTGAGCTTCATAGACATGGCGTTGGGAGAGACCAGAAACTACAGAGCCTGCGTTCAGGAAGAGTACCTGAAAAAAGCCCGGATGTACCGTTCTTTGGGACTGCTGTTCGCACTAGGTATTGTAATAGTGCTCTTGTGA
>FLAKKPJH_00215	
TTGCCCAATACCGACTTGATCTTCAAGATTGCAGGACTGGCAATCATTGTATCCGTGCTGCATGCCGTGGTTAAACAGGCAGGCAAGGAAGAATATGCGTGGCTGATTACACTCACCGGCGTGGTGATTGTGCTGTCTATGGTTCTGGGCCTGGTGGCCGACTTTTTCCAGGCGGTCAAGTCTACATTTAACCTTCCATGA
>FLAKKPJH_00216	
TTGGACATCTTCCAGATAGTGATCTTGGGAATCACTGCTAGCCTGATATTGCTCATCCTCCGCCGTGAGCGCCCTGAACTGGCCCTGGTTCTATCCATGGCCGCAGGCGCTGCGATCCTCGTGGCCGTGCTGCCGGGGCTCAGGATGGTGATCACGGCTTTCTCAGACATAGCGAGGGAGGCAGGGGTAGGGCCACTGTATTTCGGCATCATCCTTAAGGTAGTCGCAATAGCGTATATCGCAGACCTGGGAGCTTCAATATGCCGGGATGCCGATGAGAACCTTATAGCTTCCCGGATTGAGATGGCGGGCAAGATCCTGATACTTGTGTGCTCCATCCCCATCATCCAGGGGATCGTGGAGCTTATTAGAACGCTCTTGGCTTGA
>FLAKKPJH_00217	
ATGGATTGTAACATTTTTTCCAGGCGTTCGAGAGTGCTGGCGTGTATCGTGGCTGCCATAGCTATAATGCTTTCACTTGCCGGACCTGCCTATGCCCAAACCCCTGAGGCTATTTGGCAACAGTCCTTGGACAACATCGAGGATTCCGGGCTGGGGGCGCCCATAGAGCAGATCTTTGAAGAGGTTTTCAGTCACGAAGGGCCTAGGTTCAGGGATATTATCCAGGGCATCCTCACTGGGAAGGGCGTAAGGCTGAAGGACTGCCTGAAGATCCTGCTGAGCCAAGCCCTGGGCAATTTCTCTGGCTATGCCAGGGTTCTGGGCCAGATAATCCTGGTGGGGGTTGCCATCAGCAGCCTTAACATCCTGGGCGAAACCATGGCGCCTGACGGTTCCAGCCGGATAGCCCAGACCGCGGCCCACATGGTGTTGGTGCTGATAGCGGTACTCTCGTTCAAAGACGTCTTGGCTGTGGCGGTAGAAGCAGTAGACGGTCTCAGGACGGCATTTTTCGCCTTCATCCCCGTTGTGACCGGCATGGTGCTTGCTTCGGGGGCGCCGGTGACAGCAGGCGTACTCTATCCCACAGTGTTCGGCATGGGCACCTTTGTGAGCGTGTTCATCCTGGATGTGGCGTTTCCCCTGATCTTTACTTCCATCGCCATAGATATGGCGGGCAACCTGGGTGGCGGCGACAGGGTGTCAGGCGTGGCTGAAGTGCTTAGGCAGACCGCCTTCCTGGGTATGGGGATACTTATGTCCGGGTTTGTGGGCGTGGTGGCAGGGGAAAGGGCGGCTGCAGGGGTGGCCGACGGTATAGCGCTGCGCACTGCAAAATACATGAGCTCAACCTTTATCCCAGTGGCCGGCAAAATGGTGGGGGACACCATGGATATGTTCTTCCACTCCTTGTTTGCTCTAAGGTCAGCCATCGGGCTGGCGGGAAGTATCGCCATAATCGGGATTGTGCTCTCTCCCCTGGTTAAGGTGTTTGCCTGCTTTGTGGCGTGGCGGATTGCCTTGGCGCTGCTTGGGCCCACCTGCGGGCCCCAGGTCAAGCGCTCACTGCAGGCCATGGCCGGCGGGGTAGGGCTCTTGGCCATGGTGCTGTTTGCCACATCATTCATATTCATAATTTGCCTGTCGCTGGTAGCCCAGGCGGCCAAAGCCCTGTAG
>FLAKKPJH_00218	
GTGGAGTCTTTGAAAGCGTGGGCCAAAGGCGTGTACCTGGTTGCAGTTATCTCGTCTGCTGCCCTGGTACTGATCCCCAAGTCAATGCAGAAGCAGTCTAAATTTGTGATTGAACTGCTACTTCTGCTATGCATCCTGGCGCCTGTGGCGGGGTTTGTGGGTAAGCCCCAGCAGGTGGCAGGGCTCAGGCTGGGACAAGACACGTGGGAAGCGGATGGGTTCTCCTTGGAGCGCTTCTATGCCCTGGAAGTACAGAGGCGCGTGACCCAGCTGGCCCTGGCAGCGGGGCTGCCCATACACAGCGTACAAGTTGAACCAGCAGGGGTGGCACCGGAGTTTTCAGCGACCAAGCTCACCCTCTACCTGACCGTTTCCTTATATGAGCCAGACGGGGAGGTGCTCCAGAAATTCAGGGAACTGATTGCAACCCAGCTTGATATAGATCCCGGCAATATCCGGTTTGAAGGGTTCCAAGAGTAG
>FLAKKPJH_00219	
TTGGATCAGAAGCGAACCGCGGGGAACCAAAGGTTTCAGGCCAAAGATAGGCCTTTTGGCATTCCGGTACTCAAGCCTGAGTACTTAAGGCTTGCATTGCTGGGTGCGCTTGGACTGGCCTTGATTATCGCAGGCAGCTTCATGTCAGGCACAGGCAAAGGGGCAGAAGCAGAGGAGGGGCGCCTGCTTTCTGAGCTCAGGGAGTACCAGGATGCACTCACCAAACAGCTGGAGCAAGTAGTCTCGGCGGTTCAAGGTGCAGGTAAGGTGCACGTATCCATAACCTTGGAACGGGGGCCAGAGACGGTCTATGTAGCGAACACATCGGTATCAAGAAACACCCAGTCGGAATCTACACCCCAAGGGCAGACCAGGCACACCGTTAACGAAACAGAGACCACCCAGGCAGTTACCGGAAGGGGTGCCGGTTCAGGCGATTCCCTCATCCCTGAGACGGTGCTTACCCCGAGGATCTCAGGGTGTGTGGTGGTGGCCGAGGGCGCCAGGGATCCGGTAGTAAAGACCAACATCTACAGGGCGGTTCAGGTGCTCTTGGGGATTCCCATTTACAAAATTGAGGTACTTCCTATGCAAGGAGGGAAATAA
>FLAKKPJH_00220	
ATGAAATCTCACTCTACCATGAGAAGATTTCATGAAAGCATGGAGACAGCAAAGAACGCCAAGAAACAAATCTGGCAAGTGCTGGTGTTTCTGTTGTTGGTTGCGGGCCTGCTATACTATGTGTCCACACGGGCCAAAGATATGTTGGGGCTAGAACCTGCTGATGTCCCCACCGGGGCGCTAGTGGGTGCGCAGGACTTCTTCGCCGAGTTCAGGTTAACCCGGGAGAAGGTACAGAAAGAGCAGATGGACCTCGTTAAACAGGTCATGGAGGACAAGAACGCATCCCCTGAAGTGCGGGACGAAGCCCACCTAAGGTATCTTGACCTTGTAGACGCCATAGGCAAGGAACTCAGGATTGAGGGGATACTCAAAGCCAAAGGGTTAGATTCCCTGGTGTTTATCTCAGGGGATTCATGTACCGTAGTGGTCAAGACTACAGCCCTGACTGAAAAGGACGTGGCTCAAATAGGGGATGCCGTAAAGCGGATTGCAAAGATAAGCCTGCACAACATCACGGTGATCCCTACACCCAAGTGA
>FLAKKPJH_00221	
ATGCCCGACTATATTGATGTTTCGGAAGGTACGGAAAACAAGGGTGCGAAAGTGCGCATTTCGGATGAAGTGATCGCTGCCATAGCAGGTGTGGCTGCATCTCAGGTAGAGGGCGTGGCTGCGATGTCAGGCAACCTTGTAGGTGATATCAGCAGCGCCATCCTGGGCAAGAAAAACAAGGGCAGGGGAGTCAAAGTCTCCCTGGGCGAGAAAGAGGTATCGTTGGACCTTTACCTGAACGTGAGATACGGCGCCAGGATCCCCGAAGTAGCTTATAAAGTCCAGGAGAACGTCAAAAAGTCCATAGAAAGCATGACTGACCTCAAGGTGACGCAGGTCAACATTCATATACAGGGAGTCTCCCATGAGGGTGTAAGAGCCGGCACTGACGCGTAA
>FLAKKPJH_00222	
GTGCGCTTAGCTGACAGAGTGGTCCTGACTATCTACGCAGTATCCCTCTCAGTAATCTCACTTGTGTTCCTCATAGTCAGCCTCGGGTGGGAGAGGCCTCTCACTGCATTTGTGCAAGGGGTGAAAACGCCTACAGGCAGGGCTACCCTGGGGGTGGTTTCAGGGTTCCTGTTTTTGATAGGCCTCCGCTTTGTGTTTATGGGCCTAAAGAGGGCCCCTGTGCACGCCCTTGTCCATGATACCGAAATGGGACAGGTGCGCATTTCCCTGGTGGCAGTGAGGAACTTGGTCACCCGCGTGGCATCCAGGATTTCAGGGGTGCGGAACGTCAGGGCAGCGGTTACTCTAGGCGAAACCGGGCTTTGTGTGTCCTTGGAGCTCAAGGTTGCGGTAGACGCTAACCTGCCTGAATTGGCAGACAAGCTTCAGAAGGCAGTGTCCACCTACGTGAGGGATATTGTAGGTGTGAACGTAGAAAGGGTATCAGTATCTGTAGCAGATATTTCCCTTGAAGGCAGGCGTTAG
>FLAKKPJH_00223	
GTGGAAGACCGACTCCTGAACATCATCGTTGCTTGGGTGCGGGAGCATCCTGGCCGGGCACTGGGGACGCTGATCGGTTTTGCTACAGGGCTATCCCTCATTTTCCTTGGAGTTTGGAAGACCCTTGTGATAGCATTAGCTACATGGTTGGGGTATTCTATAGGAAAATGGACAGATGACGAAGGAAAGGGGATAAGGGAGTACCTGGAAGAAAGGCTTCCGGGGAGACCGTATTTCCATTGA
>FLAKKPJH_00224	
TTGAATAAGCGGAGAATGACCAGACACGATTCACGGATATTGGCGCTGCGTGCGCTTTTTTGTTGGGAAGTCGGCAATATAGACCCTAAAGAGAGCTTCGATTACCTTGCCGGCGAAGCCGGGCAGGAGTATATACTTGAACCCCGCAACCTGGAATATGCCCGCGAGATAACCCAGGCCGCCATCGAGAACGTTGGTCAAATAGACCAGGTGATCAACGAAGTATCGGTTGGCTGGCCTGTGTCAAGGATGCCCAAAGTGGACCTCTCGATTATCAGGCTGGCTTATGCTGAAGCCGCCTACGTCAAAGGAGCTCCCATAGAAGTAGTACTGGATGAAGCAATAGAGTTGGCCAAGGAGTTTGGCACCCACGCCTCTCCCAAATTCGTCAACGGATTGCTTATGGGGATTTTCCGCAAATTGGGCTGGTCAAAGATTGTGAAAAACGGTACAATACGGGAGTGA
>FLAKKPJH_00225	
ATGAATCAAATACTCAAGAAGCGAGTGCTGACTCCTGTTACCAAGGAAATAGTAGTTTCGGCGCCTCACATCGCGAGAAAGGCCCAACCGGGCCAGTTCGTTATCTTGCGGGTGACCGAAGAAGGGGAGCGGATCCCTCTTACCATCGCAGATTTCGACCGCGAAGCAGGCACCATTACCCTTGTTTACCAGGAAGTCGGCTACACCACCAGGCTGTTAGGTAAACTTGAACCCAACGACTGCATTTTGGACTTGGCAGGGCCTCTTGGATTGCCTGCAGAGCTCCCTGAAAAAGGACGGGTGGTAGCAGTTGGCGGCGGAGTAGGGGTTGCTCCGTTGTTGCCCAAGTGCAAAGAACTCCATAGGCGTGGGATCAATTTGATCAGCATAATTGGAGCACGCTCTGCAGACCTGATAATCCTGGAAGAGGAAATGAGAGCTTGTTCAGATGAGCTGCACATTTGTACTGACGACGGAAGCCGCGGTTTCAAGGGGTTTGTATCGGACAAGCTTAAGGAACTGCTTGAGACCAGCTTGAAACCTGAAGACATCGACGAAGTGATAGCCATTGGCCCCATTCCCATGATGAAAGCTACATGTGCTGTTACCAAGGAATTCGGCCTCAAGACCTGGGTTTCCATGAACCCGATTATGGTTGACGGAACCGGTATGTGCGGAGCATGCAGGGTTACTGTGGGCGGAGAGACCAAGTTTGCATGCGTAGACGGGCCGATGTTTGATGGTCACTTGGTAGATTGGGATGAAGCTTGGAGACGGGCTAACTCATACAGGGAACAAGAACAGATTGCCAATGAACGTTGCCGGTGCGGAGGTGACCACTAA
>FLAKKPJH_00226	
ATGGCCTTGAAGAAGAACAGAGTTGAAATGCCGGTTCAGGATCCAAAGGAGAGGAAGTCCAACTTTGACGAGGTAGCTCTCGGTTACACCGAAGAGATGGCCTTGGAAGAAGCGTCTCGGTGCCTTAATTGCAAAAAGCCTTTCTGTGTCGACGGATGCCCGGTTAACGTCAACATTCCGGGATTCATAAAGCTTATCACCGAGAAGAAGTATCAGGAAGCTATCAACGTGGTCAAGGCTACCAACAGCCTTCCTGCAGTATGCGGAAGGGTATGCCCGCAGGAAACCCAGTGCGAATCCAAGTGCATCCTCGGCCGCAGGGGCGAGCCTGTAGCCATCGGAAGGCTGGAGAGGTTTGTGGCTGATTGGGAGATGAAGCACGGCGAGGCTGAAATACCTGAGATTAAGCCTAACGGCAAGAAGGTCGCAATTGTAGGTGCAGGTCCTGCAGGACTTACGTGCGCAGGAGACTTGGCCAGGCTGGGTTACGAAGTGACGATCTTTGAGTCGCTCCACGAACCCGGCGGGGTTTTGATATACGGGATTCCTGAGTTCAGGTTGCCCAAGGAGATCGTCAGGAAAGAAGTAGACTACGTAAAGCGCCTGGGAGTCAAGATTGAAACCAGCTTTATCGTCGGGCGCACCATGACCGTCGATGAACTGTTTGAAAACGGTTTCGACGCAGTGTTTATCGGCAGCGGTGCAGGCTTGCCCATCTTTATGAACATCCCTGGCGAGAACCTCAACGGGGTATATTCAGCCAACGAATACCTCACCAGGATCAACCTGATGAAAGCTTACAAGTTCCCCGAATTTGACACTCCTATCGTATCCGGCAAGAAGGTAGCAGTGGTAGGCGCCGGAAACGTAGCCATGGACGCTGTCAGGTGTGCCTTGAGGCTGGGAGCAGAAAAAGCTATGATAGTATACAGGAGAGGCAGAGAAGAAATGCCTGCTCGTGCAGAGGAAATTCACCACGCAGAGGAAGAAGGCGTGGAATTCCACCTGCTCACCAACCCTGTCCGGATCCTTGGCGACGAAAACGGCTGGGTTAAGGGCATGGAATGCATTAGGATGGAGCTCGGCGAGCCCGACGCGTCAGGCAGGCGGCGCCCTGTTCCCGTCCCAGGCTCTGAGTTTGTGATGGACGTGGATACTGTGATCATGGCCCTTGGCACCAGGCCCAATCCCATCCTTGTCCAGACAACAGAAGGACTGGATGCCCACAATTGGGGCGGCCTCATTACCGGTGATCAAAGAGGCAGGACCACCAGGCCACGGGTATGGGCCGGCGGCGACGCAGTAACAGGCGCGGCAACTGTAATCCAGGCCATGGGCGCAGGCAAGGCTGCTGCCAAGGACATCCACGAGTACCTGCAGAGCGGCAGCACTGATTGGTAA
>FLAKKPJH_00227	
GTGGATCTTAGGAATGTGATATCTGTTACCCAGCTCAACTCCTATATCCGCAAACTGTTCTGGCAGGACGAATTCTTGCGGCAGGTGTTTGTGCAGGGTGAGATAGCCAACCTGAGAGACTACCAGGGCCACCTTTATTTTACCCTCAAGGATGAAAAATCCAGCGTGAGGGCGGTTATGTGGCGCAGCAACAGGACCCGCATGACCTTCGTGCCCAGGGAAGGTATGCAGGTGATCGTTGCTGGAAGTGTGTCTGTGTTTGAACGGGACGGTGTCTATCAGGTTTACGTCACCTACATGGAGCCGGCAGGGTTAGGCGCCTTGTATGCCCAGCTTGAACAGCTCAAGCAGAAGCTTGAGAAAGAAGGGCTGTTCGACCCGGCGCGCAAGCGGCCCCTTCCTTTGTTTCCACGCAAGATTGGCTTGGTAACCTCCATACGCGGCGCTGCCATAAAGGACATTGTGTCCGTCGGCAAGCGGCGTTATCCCGGGGTACAGTTTGTGGTGGCGGATTCCAAAGTCCAGGGCGAGGGAGCCGAGGTGGAAATCGCCGCAGGTATCAAGCTCCTCAACCAGGTGCCAGGTGTGGATGTAATCATCGTGGGCAGGGGCGGTGGTTCCCAGGAAGACCTGTTCGTGTTCAACCACGAGCTAGTGGCGAGGGCCATATATGCTTCCAGGGTGCCCGTGGTGTCGGCGGTGGGCCACGAACGTGATGTTACCATAGCGGATCTCGTGGCAGATGTGAGGGCTGCCACACCGTCGGCGGCGGCTGAATTGGTGGTGCCCAACGCCCGAGAACTCAAGACCAAGGTGGAAAGGCTGGTTCAACGGGCTTATGCCAGCCTGGCCTTGGAGATCAGGAACAACCGCACCCGTCTGCAAGGCCTAGCCTCACGCCCGTGCCTACAAAGGCCTGACTGGTTCCTGGTGTCTCAAGGCGAGACCCTCCTCAGGCTCAAGGAGCAGCTGGTTAACGCAATGGGATTCATCCAGACAGCTGAGGATGAAGTTCTACATCTCAAACAAGGTCTTACCCAGGTCATGCAGGCTTCCCTGGACGGAAACAGGCAAAGATTTGCTTCGCTGGCCCTAAAGCTTGAAACCCTGAGCCCCCTTGCGGTACTCTCAAGGGGTTATAGCGTGACCCGGTCGGTCCCGGACATGAGGGTAATCAGGAGTTACAAACAAGTTCGCCAAGGGGATCAGGTGTTTATCAATCTGTATGAAGGTTCCTTGATTTGCCGCGTTGAACAAACCAGCGAGGAGGAGGTGCCACGTTCAGAATGA
>FLAKKPJH_00228	
ATGAATTCCCAGCCTGAAATCGATGTGGCCGGTGTCCAGCCCGCACAGGACGAACAGAAAGATCTGAGCTTTGCCGAGATGCTCAAGCAGCTCGAGGCAATTGTGGACCGCCTGGAAAGCGGAGAGTTGTCTCTGGAAGAGTCGCTTGCCAAATTCGAAGAAGGGGTACGGCTGGCGAGACAACTGGAATCCATCTTGGCCCGTGCAGAGAGCAGGGTTCAGGAAATACTCAAGGCGGAAGCGGAACACCTTGAAACGGAGGAAGCTGATGACTTCAGCGACGCTTGCAAAGAAGCTTGA
>FLAKKPJH_00229	
ATGACTTCAGCGACGCTTGCAAAGAAGCTTGAGGAAAAGCGTAAAGCGATTGACAAGGCGATTGAAGCAGCTATGGCTGCTTATCCTTGGGCAGTGCCTGAACTTAGGGAAGCCATGAGCTATTCCCTTGTGGGCGGCAAGAGGCTCAGGAGCATCATATTGCTTTCTATATACGATGAACTATCAAACGTATCAGAGCCTTTATCGCCGGCAGGGCTATCTGCCAGGCCATCGGCAATGCTGTCAGGGAGCCCGGACTCATCAAGCCCTCCGCGTTCCCCGGAATACCTGGACGGGCCTATGGCGTTTGCTGTAGCCCTTGAGATGATCCAGGCATATTCATTGGTGCACGACGATTTGCCCTGTATGGATGATGACGACTACCGGAGAGGCAGGCTCAGCTGTCACAAGAAGTTCGGCGAAGCGCTTGCCCTGCTTTGTGGGGATGCACTGCTCACTATGGCGTTTGAGTGCATGCTGTCGTGCAGGAACTTGCCCCACCATCGAGTGCTGCATGCGGCGGTTGAGATCGCCAAAGCGGCCGGCCCGTCAGGCATGGTAGGCGGGCAGGTGCTGGATTGGCTATTGGAAGGGCAAACCCAAACCGGGCGGATACCTGATATGTACAGGATGAAAACAGGCGCGCTGTTTAGGTGTTCTGCCATGGCAGGAGCCATATTGGCGGGCGCTTCCCCTGAGGTAGTTGAGCTGTGTGGCACTTGGGGTGAACAGTTTGGGTATGCGTATCAGATAATCGATGACATCGAGGACTTAGGCAAAGGCGGCAAAGAGCAAGACAAGAATACGCTGCTTAAGACCAAGACCATGGCCGAGGCATGCCAGGAGGCAAGGGAAATCCTTCAAATGAGCATCCAAGCCGCTTCAGCTGCGTTCCCTGGGCAGGCCCTGATAAAGGAACTCTCACGCATGTACCTCTCAAGACTCGAGGCTCCCGGACACCCTAATAAGTGA
>FLAKKPJH_00230	
ATGCGCATACGGATTATCCTTGTAGGCAAGCTACGTGAGAGATACCTCTGTGAGGGCGTTTGTGAGTACCTGAAACGCCTTAGACCCTACGCCAGTATCAAACTGGTTGAATTGCAAGATGAACCGGTTCCTGAGGCCTTTTCAGAGAAGCAGCTGGCTTCGGCTCGGCAGGCAGAGGCTGAACGTATCTTGCGGACGATCACGGACAATGAGTATGTAGTTGCCCTGGACATCCGGGGCACCCAGATGTCCTCTGAGGAACTCAGCAGATGGGTTCAGGAACGTGCCCTTTATGGTGACTCCAGCTTGGCGTTTGTAATTGGCGGCACCACGGGATTGGCGCCAGAAATCCTGTCCCGTGCGCAGCTCCGCCTGTCCATGGGCCCCATGACCTTTCCTCACCAGTTTATGCCGATGCTCATTGCGGAGCAGTTGTACAGGGCGTTCAAGATTGCAAGGGGAGAACCGTATCATCGGTGA
>FLAKKPJH_00231	
ATGACCAAACAACGGAGGAACAATAACCGCTACGTGATCCAAGCCTTGGGGCTTGGATTGCTTGCATTCTTGCTAAGTTTTGTGCTCAACGCTTCGTTTGAAGAATTGGCCCAGGAAATCTCGGTTTACCTAAGCATTCCCCTGTTTCTGCTTGTGATTGCCCTCGGCATCCTCACAGACGGCATCGGGCTCGCTGCCACCGCAGCTGATGAGAAGGCGATTCTGTCCATGGCGTCGAGGAAGGTCCCAGGGGCAAGAGAGTCGCTGTGGTTTGTGAGGAACGCCCCCAGGGTGTCCTCCGTCTTCAATGATGTAGTCGGTGATGTGTGTGCCACTTTGTCAGGTGCCCTGGCAATTGCTATGATATACAAGGTAAGGGCCTTGTTTCCATGGACCAATCTGGTGTGGCTAAGCAGCTTGGGTGTAGGGGCTGTATCAGCTCTGGGGATCGCGGGAAAGGCCCTGTTTAAACCGTTTGCGCTTAAACACGCCGAAGGTATGGTGCTGATACTCGGGAAAGCCAGCTATTTGATGTGCCGTGTGTTCAGGAGGAAGTAG
>FLAKKPJH_00232	
TTGGAACTCCGCAACGTGAAGTCTCCTGAAGACATCCGCAATCTGTCTGTCAGGGAACTTGAGGATTTGGCACAGCAGATAAGGACTGCCATAATTGAGACGGTGTCTAAGACCGGGGGCCATCTTGCGGCGTCCCTGGGCACGGTGGAACTGACGCTGGCTCTCCACTCAGTTTTCGATACGCCCCGGGACAAGATCGTGTGGGACGTGGGGCACCAGACATACGCTCACAAACTCATAACCGGGCGGTATGACAGATTTCACACCCTGCGCCAGTTTGGCGGGCTTTCCGGTTTCCCCAAACGGTCAGAGAGCCCTTATGACGTGTACGACACGGGACACGCTGCAGGGTCGATTTCATATGCCCTGGGGCTTGCCAAAGCCAGGGACCTTAACGCTGAAGACTACAATATAGTCGTGGTCATAGGTGACGGGGCACTTACCTCGGGGCTCGCCTTCGAAGGGCTCAACAATGCAGGCGAGCTCAAAACCCCTCTTATCGTTGTACTTAACGACAACTCAATGTCCATTTCGGAAAACGTAGGCGGAATAAGCAAGTACCTTACCTTGCTGAGGCTTGCTCCGGCATATCGTTCTGCAAAGGCAAGGATAGAGAAGATACTGGACCATATACCCACAGGGCCGTCTACAATCTCTTTGCTGCGACGATTCAAAGGCAGCCTGAAGTACTTCCTGTTTCCCGAAGCCTGGTTCGAGGCGCTCGGTTTCAGGTATTACGGGCCTGTGGACGGCCATGACATAGCAGGGCTAAAGAGGGTACTTGCTGAAGCTAAGGCCCTTAAGGAGCCTGTGCTCATTCATGCGGTAACCCAGAAGGGCAAGGGGTATTCCTTTGCCATGGAACAACCTGAGAAGTTTCACGGGCCGGGACCCTTCAATGCTCAAACAGGTGAAATCGTAAAAGAACCGGCTCCCCCCACTTACAGCCAGGTGCTGGGGCAATCCTTAGTGAAATTTGCTGAAAACAATCGCAAGATAGTTGCAATTACCGCGGCCATGACAGACGGCACAGGGCTCAAACCTTTCAAAGCAAAATTTCCTGAAAGATTCTACGATGTAGGCATCGCCGAAAGCCACGCGGTCACCTTTGCCGCAGGACTTGCCCAGGGAGGCATGATACCTGTGGTATGCATATATTCAACATTTTTGCAGCGGGCTTACGATCAAATAGTAGAAGATGTATGCCTACAGAACCTCAAAGTAATTTTTGCCATAGACCGGGCAGGCATTGTGGGCCAAGACGGCGAAACTCATCACGGGCAGTTTGACATAAGCTATCTCCGGCATATTCCAGGGCTTACAGTCATGGCGCCAAAAGATGAGCGGGAACTCATAAACATGCTGTGGACCGCCTTAAGTATTGACGGGCCGTGTGCCATACGGTACCCAAGGGGATGCGGTGTGGGAGTACCGGTTGAAGATGCCTTTGATAGCCCTGAGGTCTTGGATGTAGGCAAGGCCGAGGTGCTCTGTCGCGGGGAGGATATCAACATCCTAGCTCTAGGCAGCATGGTGTATCCAGCGATTGAAGCTTGTGAGAAACTGGCTCAAGAAGACATTTCCGCAGGCGTGGTAAACGCACGGTTTGTAGTACCTTTTGATTTGGACACGGTGACCGATCTTCTCAGGAAAGCACCTTTATTGGTGGTGGAAGAAAACGTCCAAGACGGCGGGTTTGGCGAGATGGTTGCAAATGCCGTGGGCTTTGGGCAGGACAAGATCCACAAGCTGGCTCTGCCTAAGCAGTTTATCCCCCACGGTTCCCAAGACCGGCTCCGCTCGGTTTACGGCTTAGATGTGCCGGGTATAGTGGCGCAGGTCAAGAAATTACTTGGTAGATAG
>FLAKKPJH_00233	
TTGAAAGATGCAATAGGGATTATTCCAAACCTGGGGAAGGACGAAACCTGGGAATTTGCAAGGGAACTGATTGAATGGCTCAAGCCTAGGGGATTTGAGGTTTATATGCCTTCCTGTGCTGGTATGGCATTTGGTGCGGGGTGCCAGGCTGTGCCTGTGGACCGGTGGCGCGACAGGGTCAGGTTTGCAATAGTGTTGGGGGGCGACGGCACTTTGCTGGGAGCGGCCAGAGCCCTTGCACCGTCAGGCATCCCTATCTTAGGCGTAAACCTCGGCCATTTCGGTTTCCTGACCGAACTTGAGACAAGCAATGTGTTTGAGCACCTTCCTGCATTTCTTTCCGGGGACTTCATAGAAGATGAGAGGCTCATGCTTTCGGCGGCGGTGATCCGCAAAGGAGAGGTAGTATACAGTGGCAGGGCGCTCAATGAAGCTTGTGTAGCCAGGGGGCATTATGGCCGGTTGACCGTGCTGTCTATGCGAGTATCAGGCAAAGATGTAGATGCGTATGAAGGTGACGGAATCATTATTTCTACTCCTACAGGTTCGACAGCGTATTCGCTTTCGGCAGGCGGCCCCATTGTGGCTCCTGAAATAGATGCTTTTCTTGTCACCCCCATATGTCCCCATACCTTGTACTCGCGGTCGGTTATGGTCCCGGGCTCTGAAACCTGCGAGATAGAAGTGGTGCTGCCCAGTCAATCCACGATGCTGTCTTTAGATGGGCAGGAATTCTATTCGCTTGAAAAGAATGACATGATCATGATCAGGAAGTCTGAATTTAAGGTAATGCTTCTCCGGCGCAAAGGATGGTCGTTTTACGATGTGTTGCGCAAGAAAATGAAAGAAGGAGGGGCCAGATTGCCCCAAGGGGATGCCGGGCTGAGTGCAAAACCATGA
>FLAKKPJH_00234	
ATGAAGGCCAAGAGGCAAATGAGAATCATTGAATTGGTGTCCCAGAACGTCATCACCAGCCAGGAAGAATTATGCAGGTTACTAGCCAAGGAAGGGATCAAGGTTACTCAAGCGACCATATCCAGGGACATCAAAGAACTCAACATGGTGAGGGTTCCGGCCGGCGATGGTAGGTACAAGTATGCACTTATGCCAGGAGACCCCACTGCTGTATACAGGGAACGTTTTCACAGACTGTTCATGGATTGTTGCATCGATATGGAGAAATCAGGTAATTTAGTACTTGTGAAGACTATTTCAGGCACTGCGTCAGCGGTGGGAGAGGCGATTGACGGCCTCAAATTAGACGGTGTTCTGGGAACCATAGCCGGAGACAACGCAGTACTTGTAGTGGCAAGAGAAGGGTATCCAGCAAGTGAAGTGCTTCAATCTTTAAGGAATATAGCGGGATTGTGA
>FLAKKPJH_00235	
TTGTTGCTTACCTATCTGCGGATCAGAAATTTCGGGATTTTCGATGACGTAGATATTGAGCTAGGGCCTGGATTGACCGTCTTCACCGGAGAAACAGGCGCCGGTAAGTCAATGATCGTTGATGCGGTCACTGCCTGCCTGGGATACAGGACCTCTCCGGATACCATAAGGAGCGGAGCGGAACGGGCCACCCTTGAACTTCTGATTTCCCCGCCCCAGCACATTGTGCCCCGGCTCAACGAAGTGGCGGAAGTTTCCCAAGAGATACCTGAAATCATGATCCAACGGGATATCTTGCCTGAAAGGTCGTATATGCGCATTAACGGTAGGATTGCCACCATGTCGATGGCACAGGCTATCGGTGGTTACCTCGTTGACATCCACGGCCAGCAGGATCACCATTCACTTCTAAGGCCTCAGAACTACTTGGCCATACTGGACCAGATGATAAAGGGCGAACTCAGCGAGATAAAGCGGGACTACCAGGCGGCGTTTTCAGCCCGGCAAGAGATCCTGAAGAACTCTGAGGAGCTTAACCGGGATGCGTCACAGCGCAAGCGGGAGATTGATCTGCTTTCATACCAGGTTGATGAAATCGATAAAGCCGCCTTGCGCCGCGGCGAGGAAGAAGAACTCAGGCAGGAATACCAGGTGCTAGCTTCACAACGGACCCTGGTCGAGTTGGCCCAGGAGGCGTATGAAAGGCTGTATGAAGGGGCTAAAGGATTTGAGTCGGCTTACGACCAGCTCACCCAGGCGGTGTCTTTGGCCCGGAAAATAGCCGGGATTGATCCGGCAGGGGAAAAGCTGGTGCAAGACGTCGAACAGGTGCTTTTCGCTTTAGAAGTGGCAGTGGACACCTTGCGGGATTACCAGCGGAGATTACAGTTGGATCCTTCAAGGCTCAAACAGGTGGAAGCCAGGTTGGATCTGATCGAAAGACTCAAGGGCAAGTACGGTGGATCCATAGACCAGATACTGGAGTACAGGGATAGGTCAGCTGAGAGATTGGCCAAACTCTTAAATGCCGATGAGATTCTGAGGGAACTTAAGGAATCCCTTGACCAGGTTGAAGCGGAGATGGCGGAGCTGGGCAAGAAGCTTTCGGCAATCAGGCGGGAAGCCTCAGCCGGGATAGCCGAGCGGGTGTCTTCGGTGCTAGAGGAGCTGGGCATGCCCGGTGCCAGGTTTCTTATATCCCTGGACTACCAGGACGACGAAAACGGTATCTGTGTGGACGGGAGGAAGATCAGACCCTTTGCCGACGGGTTTGACGTTGCAGGGTTCTTATTCTCTGCCAATCCAGGAGAAGCGCCCATGCCCATCCATAGAGTAGCTTCGGGAGGAGAGTTGTCCCGGTTGATGCTGGCCCTCAAGTCTTGCATGGAAGGGGTGGCTTCTGTCCCTACCCTGATATTCGACGAAATCGATGCAGGTGTAGGCGGAAAAGCCGGACAAGCCATCGGCGAAAAACTCTGGCAACTCAGCCAGAATCATCAGGTGTTGTGCGTGACCCACTTAGCGTCCATCGCAGCCATGGCTGATACCCATTTTGTCGTGAACAAGTATGAGAAAGACGGCAGGACCTACGCTCAAGTCACTGAGGTCAGCGGTGAGCACAGGGCCAGGGAAATTGCGCGGATGCTGAGCGGCAGCGAGAGGGGAGTATCTTTGGAACACGGCCGGGAGCTTTTGGCAGCGGCGCAACAGTACAAGCAAAGATACAAAGGATAA
>FLAKKPJH_00236	
TTGGTCGTAGCAATTGTATCTTCCAGTTCGTTCCGGACGGCGTTTTCCTTCCCTGATGCCATATCGGTAGCGGCGGGTGAGCTGTTTGCTATTGATACCGGGTTCCCGGTGGTGTCAGTGTACTCTCCAAGGGCTTCTTCAGTTGAAAGGCACCCTATCGGCAATCTCCCTACTAAAGTGGTGTTCCAAACTGAGGAGCCAGGGAGCTTCCCTGTAGAATTCCGGCTGTTTGGACTTATACCCATCAGAAAGGTTTCCTTGGTCGTAGAAGAACCTGTGATGGTCATGCCGGGCGGCCATTCAATCGGTGTGATCTTGAGAAGCCATGGACTTGTGGTCACAGGGTTGGCGCCTGTGGAATCCATCGACGGAAGGCAAGTGTGGCCTGCCAGGAACGCAGGTATTGAAGCCGGGGACGTGATCATATCTGTAGGCGACCAGAAGGTGAAGGGCAAAGAACAACTGTCCATGTTGGTAGATGCGGCAGGGCGGGCGGGCAGCTGGCTGGAGGTCCTGATTGAAAAGCCAGACGGGTCTTTGATCAACAAGGTGCTGAGGCCCGTGCAACACAAGGACGGGGGATTCAGGGTAGGGCTGGTAGTGCGGGATTCCCTGGCTGGGGTTGGGACCCTTACGTTTTACGAACAGAACACAAGGCTGTACGCGGCATTGGGCCACGTGATCTCAGATGGAGATTCCAGGCAGCCTTTGGTGATGAAAGAAGGCCACATAGTCCGGTCGACCATAGCCGGAGTGCAGCCTAGCAGGAAAGGGCAGCCCGGGGAGTTTCTCGGGATGTTCGTGGAAGATGAGGACGAAATCGGCAACATAATCAAGAACGGGCCGTGCGGGATAAGCGGCATACTCAACACGTCCCTGGTCAACCCGTTCTACAGCGAACCTATCCCGTTGGGGCTTCCCAGCCAAGTGGTGAAAGGCCCGGCTGAGATGCTCACAACGGTGAGCGACCGGCGGATAGAGAAGTTTTCTATCGAGATAGAAAGCGTCTTTTCTGGCTCGGGGGTTTCATCGAAAGGATTTACAGTGAGGATTACAGATCCCAGGCTTTTGTCCCTTACCGGTGGCATAGTGCAAGGGATGAGCGGGAGCCCTGTAATCCAGAACGGCCGTCTTGTAGGGGCAATAACCCATGTGTTGGTAAATGATCCTGCCCGGGGCTATGGCACCTTTGCCCTGTGGATGGCCCAGGAAGCCTACATAGTCCCAGGGGACGGCTATACAAGTTACAGGGCGGCAGCGAAGATTGTGGAAGGCGATCTATAA
>FLAKKPJH_00237	
ATGCAGAAAATCCGCGTGCTTATTGCAGATGACAACAGGGAATTTGCCGACCTTCTTAATGAATATCTGCAGCAACAAGAGGATATGCAGGTTGTGGGGGTTGCATACAACGGGCTGGAAGCTTTAGAGCTTATCGAAGAATCTTCCCCGGATATCGTGGTGCTTGACATCATCATGCCATACCTTGACGGCATCGGTGTGCTTGAACAGCTGTCTACCCATTCCCTTGCCAAACGCCCTAAGATAGTGATGCTCACTGCCTTTGGACAAGAATCTATCACCCATAGGACTCTGGAACTAGGTGCCGATTACTACATACTTAAGCCTTTCGACTTAGACATCCTCGCCCATAGACTCAGACAAATGGCGAAAGGCGACGCGCCGCCGTCTAAGACACTTACCGTAAGAGATAAGCAGAAAGAACAGGACATGAGGGTAACCCAGATTATGCACGAGCTTGGGATCCCTGCACATATCAAGGGATATATGTACCTCCGGGATGCTATCCTCATGGTAACCTCCAGGGTTGAATTGCTTTCCCGGATCACGAAGGAACTCTATCCTACAATCGCTGAGAAATATTCCACCACACCCAGCAGGGTAGAAAGAGCTATCCGTCACGCCATTGAGGTGGCTTGGACCAGGGGCAACGTTGAATACATCGATGAGCTTTTCGGGCATACTGTGAGCCAAGAAAAAGGTAAACCCACAAATTCTGAATTCATAGCAATGATTGCCGACAAATTACGATTGACTTCCTAA
>FLAKKPJH_00238	
ATGGATACTATCGATAGCGCCAGGGCGGGATTACTTGATTTCATACTCAATTCCACCCACGATGCGATCGTCGCCGTGGACAGCGCCGGTGATGTGCTGCTTTTCAACCGCGCTGCCGAAAAGCTTATCGGCAAACGGGCCGAAGAAGTGTTGGGAAAGCCCGTCAAAGAGGCTATTCCCAACACAGGCCTTGATGATGTGCTCCGGACCGGCATACCAGAGATCAATAAGACCCAAGAACTTCACAACCGTACAGTGGTAGTAACCAACAGGATGCCGGTGAGAGACGGCCAGGGTAGGGTCGTGGGTGCGGTCGCAGTCTTTAGGGACATCACCGAAATAAGGGCCCTGGCAGAACAGATTACCGACCTCAAACAAATACAGTCCCTGCTCACCGCCGTGATTAACTCCACCCAAGATGCGATTTCTGTGGTTGACCATCATGGGATGGGTATCCTCATCAATCCCGCATACACCAAGCTTATAGGCTTGTCAGAGGAAGATGTAATCGGGAAGCCTGCAACGGTGGACATCGCCGAAGGTGAAAGCGTCCACCTGCAAGTACTCAGGACCAGGAAGCCTGTTAAGAATGCCAAGATGAAGGTGGGGCCCATGAAAAGGCCTGTGGTGGTTAACGGTTCGCCTATACTAGTGGATGGCAAGCTTCTGGGCAGCGTTGCAGTAATCCGGGATGTGTCCGAAATCATGCAGCTTACCGAAGAACTGGAAAGAATGAGGAGCATGGTCAAAGGATTCGAAGCCAAGTACACATTTGATGATGTGGTGGCTGAAAGTCCCCTCATGGTCCAGGCGGTAGAGCAAGCCAAACAGGTGGCTGCGACACCTGTAACCGTGCTCTTGAGGGGCGAAAGCGGCACCGGTAAAGAGCTTTTCGCCCACGCCATTCACAACGCATCTCCAAGGCGGAACAAACCTTTTGTGAGGGTCAATTGCGCTGCTTTGCCAAAGACCTTGCTTGAATCGGAACTTTTCGGTTACGTGGAAGGCGCCTTTACCGGGGCAAGGAAAGGTGGCAGGAAGGGGCTGTTTGAAGAGGCTGACGGCGGTACTTTATTCCTCGATGAAATCGGGGTCATGGATCTGTCAGTCCAGGCGAGTTTCTTGAGAGTGCTTCAGGAACGGGAGATCATCCGCATAGGCGACACTAAGCCGGTTCCCATTGACGTAAGGGTGATTGCCGCAACCAATGTACCGCTTGAACAGCTTGTAGCCCAAGGCAAGTTCAGGGAAGACCTTTACTACAGGCTCAACGTGATTCCCATTTTCATCCCGCCCTTGAGGCAGCGCCCGGAAGATCTGCCTAAACTGTGCCGCTTTCTGTTGCGTAAGCTCAACCAGGAATACGGGCGGGCGATCAAAGGTATAGACGATGAGGTGATGCGCCGGTTTGCAGCTTACAAGTGGCCGGGGAACGTGCGGGAACTTGAGAACGTACTGGGAAGAGCCATCATAAACATGGGTTTCGGGGAGCAGATCATCTGCAGCGAGCATGTTCCCCCCTTGGGCTGGAGCGGCCAACCTTCTGCGGCGGCATCATGGGGGGTATCAGCCTCGGGCGCCGACAGTGAAGACACCTTGCAAGCCGCTGTGGCTAAGGCCGAGATTGAGGCGATAAAAAGAGCCTTGGAGCGCCATTCTTACAACAAGACCCGCGCAGCCAAGTCGCTTGGGATAAGCATCAGGGCGCTTTACAACAAGATACATAAGTACGGGTTGGACCCCAAGCCTTTGTGA
>FLAKKPJH_00239	
ATGGAAGTATTTGCTTCTATGGAGGAGTACGGGTATGAACAGGTGGTTTTCAACTACGACAAGGTGTCGGGCCTAAGGGCCATCATCGTCATCCACGATACCACCTTGGGCCCCGCCCTGGGCGGCGTGAGGATGTGGCCTTACCAATCTGAAGAAGAAGCGCTTTTCGATGCCCTCAGGCTCGCCAGAGGCATGACTTACAAGAGCGCCGCCATGGGGCTGAACTTGGGCGGCGGCAAAGCCGTGATCATCGGCGACCCCAGGACGGACAAGACTGAAGAGCTGTTCCGGGCCTTCGGCATGTTCGTAGAAGCCCTCATGGGCAGGTATATCACAGCGGAAGACGTAGGCACCACTACAGACGACATGGACATCATCAAGACCTGCACAGACCACGTGGTAGGGCTTTCAGGCACCAGCGGGGACCCCTCACCCTTTACTGCATTCGGTACTTTCAGGGCGATGCAGGCTTGCGCCAAGTACGTGTTCGGCGATGAAAACCTGGCAGGCAGGAAAGTGGTGATCCAGGGGGTGGGCAACGTAGGTTACCATCTCGCCCAGCGCCTGTTGGAAGCCGGTGCCCAAGTGTACGTGGCAGACTTGTCTCCTGACAAAGCCGAAAGGGCCGTGGAGCTGGGTGCACACGCCATCCCTTGCGATGAGGTCTATGACCAGGAGTGCGACATCTTCGCTCCGTGTGCCCTTGGCGGGTGCATCAACGACGAAACAGTAGGAAGGCTCAAGACCAAGATAGTGTGCGGAAGCGCCAACAACCAGCTCTTGGAAGACCGCCACGCCCAAGTGCTTGCCGAGAGAGGCATCCTCTACGCACCGGATTTTGTGGCAAACGGCGGGGGGCTTATCAACGTGTCGTTTGAGCTTGCACCAGGCGGGTACAACCGAGAGCAGTCACTGGCGAAGGTGTCCAAGATCTATGACATCCTGCTCAGAGTGTTCCAAATCGCCGATGAGCGGGGCATAACCACCGCAGAAGCCGCCAATCAGATGGCGGAAGACAGAATCAGGAAAGCCTTTGAGCAGAAGCGGATCTATTTGCCGTAA
>FLAKKPJH_00240	
TTGGACAAGAGGGTTGTGTTTAATGAAGCCCATTGTAAGAGTTGTGAACTGTGTGTATGGATATGTCCCAAGCAGATTATCCACCTCAAACAAGAACTCAATCCACTAGGATACCGCCCGGCTTATGTCAGCGATGAAGACCAGGAACAATGCATCAGTTGTGCCATGTGCGCCCGCATGTGCCCCGATGCGGTGATTGAAGTTTTCAGGTAA
>FLAKKPJH_00241	
GTGGCAGAACCTATCCTTATGAAAGGCAATGAAGCCATCGCAGAAGCGGCGATCCGTGCCGGCTGCAGGTTTTTCTTCGGCTACCCGATTACGCCTCAAAACGAGATCCCAGAGTATATGTCCAAACGGCTCCCTGAAGTGGGAGGCGTGTTCGTGCAGGCAGAAAGTGAGGTTGCGTCCATAAACATGGTGTACGGCGCGGCCGGGGCAGGTGCCAGGGTGATGACCTCGTCTTCCAGCCCGGGGATTTCCCTAATGATGGAAGGTATTTCGTATCTTGCCGGCGCCGAGCTGCCTTGCGTCATCGTAAACATGTCCAGGGGAGGGCCGGGGCTCGGTGGCATCCAGCCATCCCAGGCTGACTACTTTCAGGCCACCAAAGGCGGCGGCCACGGTGACTACAGGCTCATCGTCTACGGGCCTTCCTCGGTGCAGGAAGCGTGCGACCTCATGATGAAGGCGTTCGATGTGGCTGACAAATACCGCAATCCTGTGATGATCCTGGGAGACGGGATGATTGGCCAGATGATGGAGCCGGTGGTTTTCAAGGACGATGCCCGGGAGTCATCTATCTCTGAAAAACCCTGGGCAACCACTGGGAATGAAGGCAGGAAACCCAACGTGATAACCTCCATATACCTTGACCCTGAGGTGCTTGATGCCCACAATTGGAAGCTTTTCCGGAAGTACAAGGCCATCGAGGAGAACGAAGTGATGTACCAGACTTACCACGAAGATGACGCCGAGTGGTTCCTGGTAGCTTACGGTACCGTAGCCAGGATATGCATGTCTGTGATGGAAAAGATGCGGAAGGAAGGGGTCAAACTTGGGCTCATCCGTCCCATTACCCTGTGGCCGTTTCCAAAGGCAATCTTGAGGCAGGTGGCTGACAAGGCTAAGGGGTTTCTGTGCGTCGAGATGTCAACAGGGCAAATGGTGGAAGATGTGAGGCTGGCGGTGGGAGGTAAGGCTCCTGTCTACTTCTACGGGCGTACCGGAGGTGCAGTGCCTTTGCCCAGGGCAATCGAAAAGCGTGTGCGTGACGTGATTGCAGGGCGGGATCCTGTGGTCACCGATTATCTGGAGCACAACCAGGGAGGTGGAGGCAAATGA
>FLAKKPJH_00242	
ATGAAGCCGGTATACCTGCGCCCTAAGTCCCTTACCGAAACGGTGAGCCACTATTGTCCTGGCTGCACCCATGGCATATCCCACAGGCTGGTAGCTGAAGTAATCGACGAACTAGGCATACAGAGTAAGACTATCGGCGTGGCGTCTGTAGGGTGTTCTGTTTTCGCCTACAACTACTTCGAAGTGGATTTCCAGCAAGCGGCCCATGGCAGGGCGCCGGCGGTTGCCACGGGGATAAAGCGGGTACATCCCGACAAGATTGTGTTCACATATCAGGGTGACGGTGACCTGGCATCGATAGGCGCTGCCGAAATCGTGCACGCTGCTGCAAGAGGCGAAAACATCACGGTTATATTCATCAACAACGCCATTTACGGCATGACAGGCGGACAGATGGCGCCTACTACGTTGGAAGGCCAGGTAACCACTACCTCCCCCTCAGGCAGGACGCACTCTGTCCAGGGTTATCCTCTGAAGATGTCAGAGCTAATTGCCACGATTGAGGGTGCTTACTACGTCGTCCGGTGTTCCCTGCACAATCCAGCCCACATTGCCCGGGCCAAAAGGGCCATAAAGCAAGCATTTGAGAACCAGATAGAGGGCAAGGGGTTTTCCATGGTGGAGGTCCTGTCGACGTGTCCAACCAACTGGCGCATGACCCCTGTGGAAGCCCTCAAATGGGTAGAGCAACATATGATCCCGGTGTATCCGTTAGGCGAGTTCAAGACTGGGGAGGGTGAGTGA
>FLAKKPJH_00243	
GTGAACCACCAGATTATAATAGCAGGGTTCGGCGGGCAGGGAGTGATGCTCATAGGCACACTGTTGACTTACGCCGGCATGCGTGAGGGCAAGCACGTGTCGTGGTTGCCCTCGTATGGGCCTGAAATGCGGGGCGGGACGGCCAACTGTTCGGTATGCATATCAGATGCGCCTATAGCATCCCCGGTGGTCACAGAACCTACGGCAGTGATTGCAATGAATTTGCCATCCTATGCGAAATTCAGTAAGATTTTAGTAGCCGGAGGATCGCTTATAATTAACTCAAGCTTGGTAAATGCCGAGAGTATACGAGAAGACATCAAAGCCTACCACATACCCGCCAATGACGAAGCGGCGAACCTTGGCTCAGAACGCGCGGCCAACATGGTATGTCTCGGTGGCTTGCTGGGCGTTGAGGATATAGTCAGCATCGATACTGTAATAGAAGCTCTGCCTGAAGTAATACAGGAGAGATACCACCACCTGCTCGACCTTAACGCAGAAGCACTCAGGCGTGGATACGAAATGGTCCGGAGAATCAAATAG
>FLAKKPJH_00244	
ATGAGTCAAAGAAGAGTGGTCAGCGTAAAAGATGTAGAAAACATTCTGGTATGTCTTCCTGGTGTTCAGAAAGCCCGTGTGGTGGTCAACGATTGGGGTGCCATCGAGGAAATACATATCCTCACAGGTCTGGACCGTAGCCCTAAACAGATAGTGAGGGACGTCCAGAGTGCCTTAAAGGCCCAGTGGGACATAACCGTAGATCGCCGGAAGGTTTCGGTTGCCCAACTCAAGTCGACTACACCTGTGACTCCTGGGCGTCTCCGCTATGCAGGGCTGGAGATCAAGACTGAGACCAGCACAGGAAAAAGCGAAGTGTGCGTTACCCTTGAACGGGCCAACGAAGAACAGACTGCTGTCTATGTAGGTAAAGCAGAGACAGACGGGACCGAAGGCTCCTTACTCTATGCCATTGCCCGTGCTACATGTCTTGCTGTAAACCTCACCATCCAGCCTCCCAACGCATTTTTCCCAGAAGATGTGGCAATCATCCAAGTGGAGCCCAGGCAAGCAGTTGCAGTGCTCGTAACCCTGGTTACCCCCAGGAGGAACCATGAAGAACTCTTGGGGGCGGCCCTTATCAGGCGGGAGCCAATGGAAGCTTGTGTCCGGGCCACCCTCGATGCCTTAAACAGGAGGCTTGAGGTATTGCCAACGCAAGGAAGTCTCCAGGAGTCTCAAAAGGATCCGGGAGAAGGTGAAGGCCAGGCAGATGATGCTGAAGCCGGCCAGGCCGTGTCAACCCCTGAAGACGAGCCCGAACAACACATTATGTATTAG
>FLAKKPJH_00245	
ATGAAAACACGTGCCGTCGCGTCACCCATTGTATTTTGCTCCCTCTTGCTGATTTCAGGACTTATCATGGGCGCCCTGGGGCTGAGGGTGCTTTCCCCTGATGAAAAAGCCGAACTTGCATCGTATCTGGAGGTATTCATGAGAGGGCTGTCCAACCCCGGATTGGAGCCGCCAGTGATCCTGAGGTTGTCCCTTGCCCACAACCTTAAGTCAGTGGCGCTATTGTGGGCGTTCGGGCTCGCGGTAATCGGGGCGCCCCTTACATGTATCATGCTGTTTATCCGCGGGTTTGCCTTGGGCTTCAGTTCGGCGTTTGTGGTCCAACAAGTCCCGCAAAAGGGTTTCTTGGTGTTTGCATCAGGGATGCTGCCCCACAACTTGGTGGCACTTCCGGCGCTGGTGCTCCTGTCATCTGTGTCCCTGTCCTTTTCGGTGAAATTGTTCAGGGAGCGCCCCTGGGTGCAAGGGGGGCTGCTCAAACTCGCCGCCGGATACACTCTCAGGTTTGCCCTGATGTCTATGTTGCTCCTAGCCGCCTCATTGTTGGAAGCGTACCTGACGCCCTTTCTCTTGAGAAAGGCCGTAGGTTACCTATAA
>FLAKKPJH_00246	
ATGTTAATGGAAAACCTCATCCAGGAATTTATAGAATACCTCGGCCACGAGAAGGGGCTAGCCAGCAATACATTGGAATCTTACGGGAGAGACCTGAGGCAATACTGCGGGTTTCTGTCTGAAGGCACTTCACAGACGCCTGAGACGGCTTCCCAAGCTACGATCGTAGCGTATCTTATGTCACTTAGAAAGCAAGGCAAAGCCACCGCCACAATAGCCAGGCGGCTTGCGGCCCTCAAGGCGTTTTATCAATTCATGTTGAAAGAAAACTACGTGACAAAGGATCCCACCGATGAACTGTCATCTCCCAAATTGGAGCGCAAGCTTCCAAAGGTGCTGAGCGTTGAGGAAGTCGAGAAGCTCCTGAACCAACCCGATACATCCACACCTGCGGGGATACGGGATAAGGCCATGCTTGAGGTGCTCTATGCAACAGGCATCCGGGTATCTGAGCTGGTAAACCTTAACTTGGATGACGTAGACCTCAAAGAAGGCTTTGTGCGGTGCGTTGGGAAGGGCTCCCGTGAACGGGTAGTGCCAATGGGCGAGATTGCAATCAACTCCCTCAGGATGTACCTGTCCCAAGGCAGGCCCAAACTGATGTCTAATCCCAAGGAAAATGCGCTGTTCCTCAATCACCACGGCAGGAGGCTTACCAGACAAGGTTTCTGGAAAATCGTAAAAAAGTACGCTGCCCAGCTTGGCATAAACAAGCACATTACTCCCCATACCCTGAGGCATTCGTTTGCCACCCACCTATTGGAAAACGGGGCGGATATCAGGGCGGTCCAGGAGATGCTCGGCCACGCCGATATCTCAACTACCCAGATTTACACCCATGTGACCAAGGACCGGCTCAAAGATGTGTATGCCAGGAGCCATCCAAGGGCGTAA
>FLAKKPJH_00247	
GTGACGTCGGACAGAAGCAGGCGCTGGACTAAGCCATTGTGCTTTATGCTGGCGCTCACGTTTTTATGCAGCGTAGCCTCTTTTGTCGAGGCTGGTTCTCAAGCCGGTCCGCTCCTTACGGTCCAAGCCCTTGCCCAAGCGGCCCACTCAGGCCCTGACCTCACCTCTGTACCGCCTCCCCGGGTAGATTCCCCTTCGTGTGTAGTCATGGATGCGACATCAGGCACTGTGCTATTTGAAAAAGACGCCCATACCAAGCGGGCGCCTGCCAGCATGACTAAGATCATGACCCTGGTGCTTGCCTTAGAAGACGTAAGTGCCGGAGTGGTGAGCCTGATGGATGAAGCTGTTGCGTCGGAAAACGCGTGGGAAATGGGGGGCACTGAGGTTTGGGCTGAGCCAGGTGAATCCATGCCCCTTGATGAATGGCTGAAGGCAGTGGCGGTCGCCTCGGCCAACGACGGAGCTGTAGTGGTAGCTGAGTTCATAGCCGGAACTGAAGAAAACTTTGTCCAGCGGATGAATGCCCGGGCTAAGGAACTCGGCATGTATAACACAAGTTTCAAGAATCCCCACGGGCTTGACGAAGAAGGCCATTACACCACGGCTATGGATATGGCAATACTCTCACGGCATGCAGTAACCGTGCCCCATCTTCTGGATTACACCAAGATCTATCAGGCACCTTTCAGGGGCGGAAAAAATGAGCTTACCAATTTCAACAAGCTGGTCTACCTCTATGAGGGGGCCGACGGGCTCAAGACGGGAATGACCAGCAAATCCGGTTACTGCCTTGCGGCCACCGCTAAGCGGGGAGATTCCAGGTTCATCGTGGTAGTGATGGGAGCTGAAACCCCGGATCAGAGGCTAGACGATGCTTGGAGGCTCCTGGACTGGTGCTTTGCCAACTTCAAGACCGTTCCGGTTGTAGGCGCAGAGTCGGTTTGTCAGGCGAGGGTGTATAAGGGCAAGCGGGACATAGTTGACGTGGGCACCTCCGAACCTCTTGCCGTTACTGTGCTAAAGAGCAGGCCGGGAGAGGTCAAGAGGATAATCAATCTTGAGAAAGTGACCGCGCCTGTGAGCAAGGGGGAAACTGTCGGGGAAATGGTAGTCGAAATCGACGGCGAGATCGTTGCGCACTTGCCCCTTATCGCCAGGAGCGATGTGGAGCGCGCGGGCTTCCTGGATTACATCAAGAAGTACCTCAAGGCGTTCATGATCGGCAGGTAA
>FLAKKPJH_00248	
ATGGAAATTGAATTTCACGTCACACCCTTGTTTGCCGTAGCCAGGGTATCAGGGGAACTTGACCTATCATCGGCGGCGAAGTTCCGCAACCTTTTCGACCAGCAACTGAGGAAGTCCGGAGTGCCCAATGTGATAGTCAACCTCAAGAACCTTTCCTTTATCGATTCCACAGGATTAGGCGTACTCCTTGGCCGCCACAAGGCTGTAAAGTCGTGGGGCGGCAAGTTCATTTTGTCGGACGTACCTCCTAAGATAATGTCCATGCTGGAGATGGCCGGCCTCATGCGCGTGCTGGACACAGCCAGGACTGAGCAAGATGCAATCGGCTTAATTGAGTCGGGCGGGTACGCTAACCAGGGGGAGGCAAGCACCAATGAATAA
>FLAKKPJH_00249	
ATGAATAACCACATGCTAATCCGGTTTCCAAATGTATCATCCAATGTTTCCGTGGCCAGGATTGCTGCTGCAACTTTCGCGTCATTTAAGGAGTTTTCCATATCTGACATTGAGGAAATCAAAGTAGCCGTGTCAGAAGCTGTGTCAAACGCAGTGCTTCACGCATATCCCGACTGCTACGGCATGATTGAAGTGATCATGGAGGATCATGACGAAGGCATCCAAATCACGGTAAAAGACTCCGGTAAAGGGATTGAAGACATAGATAAGGCAAGGCAGCCCGGGTTTACCACAATGCCTGAGCACATGGGGCTGGGGTTCACCTTCATGGAATCTTTCATGGACGAACTGCATGTTGAATCCCAACCTGGAAGCGGTACCACGGTAAGGATGGTCAAGAAGGTATGA
>FLAKKPJH_00250	
ATGACTGTAGATGTGGCTCTCTTTGAAAGGGCCAAGAAGGGAGATCCCGAAGCCAGGGAACGGGTTTTTGAGGCCAACACCGGGCTAGTCCGCGCGTGTATACGTAGATATGCAGGTTTGCTCGAGCAAGAAGATTTGTTTCAAATCGGCGCCATGGGGCTTCTCAAGGCCATAGACAGGTTTGATCCCGCCTATGGCACTGCATTTTCCACCTATGCAGTCCCGCTCATCCTTGGTGAGATCAGGAGGTACCTCAGGGATCAGGGAGCGCTCAAGGTGAGCAGGCGCCTTAGAGAACTCGCCATGGCTGCAAAGCGTATGTCTTCCCTGATGAAGGCCCAGACAGGCAGGGAACCCTCAATGGAGGAACTGGCGAGGGCACTTCAGGTAGAAGTGGATTTGCTGTGTCAAGCTTTAGAAGCGACCCAACAGGTGGTCTATCTTGAAGATCTTTTGGCTACGACCCATAAAGAGGTAAGTGCTCGCAGGGATACCGGTATTCCAGGAAGGGAAGAGTTTTTCCAATCAATTGACTTGCAGGATGCAGTGGCGGGGCTAGATGAGCCCATGAGGACTATCATTGAAAGCCGCTTTTTCCACGGCAAGACCCAGCAGGAAATCGCCAGGGAGCTCAAGCTTTCCCAAGCCCATGTGTCGAGGCTGGAAAAACGGGCTCTGCTCCTTTTGAGGGAGGCGCTTCAGCCTGAGCCCTAA
>FLAKKPJH_00251	
ATGCCTGTAGTCAAAGTCCTGGAAATCGTAGGTGAGTCCACCGAGAGCTGGGCCGACGCCGTAAGTAACTGTGTCAAGGAAGTTGCCGCAAGGATACCCTCTCTCTCGGGCGTGGAAGTGCTCAACTGGACTGCAAACGTCGAAAACGGGCAGATCGTCAAGTACAAAGCCAACGTAAAAGTCGCATATTTGGATGATGCCAGATGA
>FLAKKPJH_00252	
ATGACCAAGGCAAATATCCGGGAACAGGAAGCGTACTCGGTGTTTCTTGAGGACTTTCGCCCGAAGCGGGCTACATTGCGCAACATCGTGGTGGCCTTCTTAGTAGGAGGCCTTATATGCACCATCGGGCAGGGTGTGCTTACGTTCATCTTGTCTAAGGGCATTCCGCTTAAGCAGGCATACGTGCTTACCTCTTCGGTGATGGTATTTGCCGGGGCTTTGCTCACAGGGCTCGGCGTATACGACAGGATAGGCAGTTTTGGCGGTATGGGGGCAGCGCTGCCTATCACAGGGTTTGCCAATTCAGTGGTATCCCCGGCTATGGAGTACAAGCGGGAAGGGTTTGTGCTGGGCGTCGGTGCCAAGATGTTCCAAGTGGCAGGGCCTGTAATAGTGTACGCCACTTTGACTGCAACTATCGTATCCATCATCAAACTCTACGTTTTCTGA
>FLAKKPJH_00253	
TTGCAATTTCATCGGAGGGGAACGTCTACCTGTGTGTTTGAAGACATGCCGGTTGTGGTTTCAGCTGCCGCGGTGGTGGGGCCCCGTGAGGGAAAAGGGCCTCTAGGCGATACGTTCGATATGGTGTACAGCACCACACTCTTGGGAGAAACTTCGTGGGAAAAGGCTGAATCCAAGATGCTGCGGCAAGCGGTGGACCTGGCGTTGGCCAAAGCCGGCCTTGAGGAATCAGATGTTGATTTCCTGATCGCCGGAGACCTCCTCAACCAGATAATATCCTCTGCCTACATGGCCAGGGAATACGATATTCCTTTCTTGGGGATTTACGGTGCGTGTGCCACTATGTCGGAAGGGATGGGCTTGGGGTCTTTCCTTGTGGGGGGACGGTTTGCCCGCTACGTGCTTGTGGCATCTTCCAGCCATCATGACGCTGCCGAGCGGCAGTTTAGGTATCCAACAGAATTTGGCCATCAGCGGCCTCCAACAGGGCAGTGGACTGCAACTGCGGCCGGGGCGGTGGTGCTGGGAGCACAGGGGAAAGGTCCCCGGATTGAGTCTGTTACCATAGGGCGGGTCCAGGACTATGGGGTGACTGAACCTAACGACATGGGTTCAGCCATGGCTCCGGGGTTTGCCGATACCGTGTGGCGCCACCTCCAAGATATGGCCAGGCAACCGGAGGACTATGATCTTATACTCTCTGGAGACCTCGGCAGGATAGGTTCTGTAGTAGGCCGCCAGCTCTTGCGCAAGAAAGGGATAGTCATCGACGAAATCCATCAAGATGCAGGGGTGATATTGTATGATCCCAGCCCCGAAGTGGGGGCCGGCGGATCAGGATGCGGATGTGTGGCCAGCGTGTTTGCGGGAAAAGTGTGGAAAGAGCTTTATGAAGGGCAATACAAGAGGGTACTCCTTGTGGCCACGGGCGCCTTGCACAGCCCTACTGCTTGCCAGCAAGGGGAATCGATTCCGTGTGTGGCCCATGCCTTGTCTATAGTAAGTGGGGATCATTGA
>FLAKKPJH_00254	
GTGCCCTATGTGAGGGCTTTTGTTGTGGGAGGGCTGCTATGCGCCATTGCCCAAGCGGCAATGGACCTTACCAAGGCCAACCCGGCCATAATCATGGTTTCAGCGGTGAGCATGGGAGCCATCTTATCAGGGCTGGGCCTTTATGCTCCCCTTGTGGAATTTGCCGGTGCAGGTGCCACCATCCCCTTGCCTGGTTTCGGCCATACCCTGGTGACCGGCATGCTGGAAGATGCCGCCCAGTGGGGCATTTTCGGGATCCTCACCGGTGGTTTCAAAGCCGTATCTGCGGGACTCCTCTCGGCTGTGCTGTTTGGTTATCTAATGGCCGTGCTGTTTAACCCCAAAGGCTGA
>FLAKKPJH_00255	
ATGCCTAGCTCGCTCGGTGTGCTCATCTTGCGGCTTCCCGGATTGCTTCTTGCCATAAGTGTCCACGAATATGCCCATGCCAGGATGGCCTATAGGCTGGGAGACGACACAGCTGCGCTTTCGGGACGGATGACCCTGGAACCATGGGCCCATTTCGATATTATCGGGGCCCTCATGTTGTTGCTGGTGGGATTTGGATGGGCCAGGCCTGTGCCTGTAAGCCCGTACAGGCTCCAAGATCCCAAGAAGGATATGGCCAAAATCGCGTTTGCAGGGCCTTTGGCCAACCTGATAACTGCATTTGTGTTGGAAGTTGCAACTATCCTGCTTTTCACCTTCTACAAGTTTTCCGGGGTATGGATCTATGTTCCCATGGTGTTGCAGATGGCGGCCCGGATCAACGCAGGCCTTGCCGTGTTCAACCTGATACCTGTACCGCCCCTGGACGGTTCACGTATCCTGGAGCAGTACATACCGTACAGGTACCAGCATATTTGGGATGAAGTACAGCGCCACGGTTTCATCATCCTTGTAGCCCTCTTGGTGCTGGGAGTGGTATCTTGGATTATGCAGCCGCTGGTGACGGGGTTCATGGGTTTTGCCCAAAAAGCCGGCTTGAGCCTGTCGCTCCTACTGCGTAGGTTTTAG
>FLAKKPJH_00256	
ATGAGTGTGTTGCAACTGGCCCCATTATGCAGGAGATTGCGGGAGCAAATCGAAGAAGGCGCGGTGTCCCTTGATGAATCGGTAGACCTTGTTGTGGACGCGTCCTTTCTGATATTTGCCAAAACCCAGTGGCTTCTGCCCCAATCTATGCCGGTTGAAGAAGAGGAGCTAGTGGACGATTGGTGTGAAGAGGCTGAGGTATTTGAAGAGACTCCTCCTTTGCTGGAACCAGCTGAATTGGAACAGGTAACAGGTGTGATTGAAGCGCTCTTGCAAAAGTCCCGGTTTGAGTTCACCAGAGGGTATACGGCTCCCATAGACCAGTTGGGACAGATCGAAACCGCCGCTATCGACGCAACGGAACTGGTTGAAGCCATGGAAACCCTCCTGGCGGAAATGGGGCCCAGGGAGCGCACGGTGAAAATAATAAGGAGGAATTTCGCGGACCACATGAGGTGGTTTTGGAGACAAGTTACCCGGCTGGCATCGCGCTACAAGGTGCTCCGGTTTTCCCTTTTTAGGAGCAGTAGGGCTCAAGACTCGGTTCTGAACTTCCTTGTGCTGCTTGAACTTGTAAAGCGGCGAAGGGTTTTTGCCATGCAACCGAGGCTTTTTGGAGATATCATGTTTTCAACCAGACGGGATATTTTGACGGGGATAGGTGATCTTGATTGA
>FLAKKPJH_00257	
TTGAGACTAGATGCCCTGATAGAGGCCGTTTTATTTTGTTCCAGTGAACCGGTGCCCGTATCCAAACTGGCTGAGGCGCTTGAAGTTCCGCCCGACCAGGTTGAGGAAGCCGTGGCTGCCCTGGACAAGCTCTATGCTGATAGGGGCATCTTCATCCAGAGGGTTGCAGGCGGGCTGAGGATTGCCACTAGGCCGGAGTACGGCGAGGTGATATCTCAGGCGTTTACCAGAAAGATCCCTGTTGCTCTGTCAAAAGGCGCCTTAGAGACCCTGGCGGTAATAGCCTATTGCCAGCCTGTGACCAGGCGGGATATTCAGTCGATAAGAGGCGTAAACCCAGATGCAAGCATAGAGACCCTGTTGGAAAAAGGCCTCATAAAAGAAGTCGGGCGCAAAAACACCATAGGCAGGCCCAAACTGTATGGGACCACAGACGAATTCCTCAAGAAAACTTCACTTAATTCCCTGTCGGACTTGCCCCGCATAAAAGCGCTTGAGGAAAAGATCGGCGCCGGCGGCACCGATAATTAA
>FLAKKPJH_00258	
TTGGTAGCCGCAAGTTATATTCCTCAGCTGGTGTTCGGCATGATTTGTGCCGCTGCCCTGGCCGTGGCCTTGCCGTCACGGTTTAGGGTTGATCTTGACCATGAAGGTGGCACGAGCCTTATAACCGTCTCAGTCAAACCCTTGTTTTTTCCATACCTCATTATTTTCAAACAAAGACGGGAAACCAAGATGACCGCCGGCGAAGCTCTCGTCCATTGGGTGTTGTCGCTAATAGAAAACCGATCCGGGGCAAAACATAAGAAAAAGGCGATGGGCGGAAAGGGTCCCTCCCAGGAACTTCCGTCCTGGAAGGTTCCCTCCCGGAAAATCCATTCAGGGATGTCTTCCTCAGGCGGACCTCCGGCGGCGGGACAGAGTTCAGGCTCACCCAAGTCTCAGGTGTCGTCAGGCTCCAAAGGCGGATACCGGGATCTTTTGGATGAGGCCAGGAGGATAATGGTGGTAGAGGAGCTTGTAGTCAGAGCCAAGATCGGGTTTGACGACGCGTGTGCTACTGCAGTTTTGTGCGGTGCCCTCCAAGCCATAAGAGGGATGCTGCCAAACTCACGCATGGGGCCAGGTCGTTGGGATGTGCGGGTCATGCCCGTGTACCAAAAAAGCCATTTTGCATTGAAAGCCAAATTGGTGGTTAGAGTAAGCCTGTTGAACGGCATAAGACTTGTGATTTTTGCAAAACATTTGCTCAAAAAGCGGTGA
>FLAKKPJH_00259	
GTGGGTCATCCAATTGAGAATCTGATGAAGACTACCATGGAAAGCCTAAAGGCCATGGTGGATGTTAACACTGTGGTCGGTGATGCAGTCGAGACCAAAGATGGGACGGTTATCGTGCCTGTATCCAGGGTCTCCTTCGGCTTTGTGGCAGGCGGCGGGGACGACACATCCATAGAACAAGGGCAAGCATATGGAGGTTCCCAGGGGCACAGTTCTGGTGCAGCTGAGCAGAGCCACTTACCATTTGCCGGCGGCAGCGGTGCCGGGGTTTCAGTCAAGCCCGTAGGGTTCTTGGTTGTGGGAGACGGAAAGGTGCGTTTTTTGCCTGTTGACTCCCGGGCAATCTACGACCGGTTGGTCGAAGCTGCGCCGGATCTGCTGGATAAGATTGCAGACATCATGGAGCGGAAGCACATTCAGGAAGAGGAAGCGGAAATTTTCGAGCCCCGCCACTGA
>FLAKKPJH_00260	
ATGAGGCCGATTTGGAACGGAACTATAGCCTTTGGGTTGGTAGTGATACCCGTGAGGCTTTATGCAGCTACCCAGAGGCAAAACATATCTTTCCGTTTGCTCCACTCAGCGTGCAACTCTCCTGTGAAGTACCAGAAGTGGTGTCCGGCCTGCAATGCGCCGCTTGACGCTGATGACATTGTGCGAGGTTACGAGTATGAGAAAGGCCGGTATGTGGTGTTGACCGAAGAAGAATTGGACGCCATACCTGGGCCTGATGCCCACAAGGTTGAAATCCTGGACTTTGTGAACCTTGCTGACGTGGATCCTGTGTTCTTTGAGAAAAGCTATTTCCTTGAGCCCAGGGAAGGTGCCGAAAAGGCCTACAGGCTCCTGGTGGAAGCCATGGGGCTCCAGGGCAAGGTGGCAATTGCAAGGGTAGCTCTGAGGGCCAGGGAAACCTTGGCTGTGGTGAGGACCTACCAGGATAAGTTCATCATGATGGAAACCATGTATTGGGCCGATGAAGTGAGGTCGGGCCAGGAACTCAAGGTCCCAGGAGAGACCAGTCTGGATGAACGGGAAATGAAGCTAGCCATCACCCTCATTGAAACCCTGTCAACCGGATTTGAGCCTGGCAAGTACAAGAGCCGCCAAAAGCAGGCACTCCAGGAGCTAATCCAGCAAAAAATCCAAGGTAAACAAATAGTTAAAGAGCCTGAAAAGGCGCCTGAGGTTATCGACCTTATGGAAGCCCTCCGCAGGAGCGTCGAAAGAGCCAAGGCTGAAAGCAGAGATGCAGCTGTCGGAGCAGCAGGGGTAGGCGGGGGAGCAGGAATGCCTCCGGGTGGTAGTATAGATGGGAGCACAGCGGGCAGCGGATTAGGTGGAAGCCCGGTAGGCGATGGTGCAGAGGCAAGCACGGCAGGCGGCGGTGCAGAGAGAACAGGTGAAGTAGGCTCGGGGCCTGAGGGCAGGTGA
>FLAKKPJH_00261	
ATGCCGGATATCGCCCCCATGCTAGCTCACAAATGGCCCGAGCCGTTTGACGGGCAAGACTGGTTGTTTGAGCTTAAGTGGGATGGCTACAGGTGCCTGATGTATATAGGGAGCTCGCAGCTGCTGCTGCGGTCCCGCAACGGAAACCCCCTCAATCACAGGTTTCCCCAACTTGAATCGGTGACAAAAGCGGTAAAGCGAGACTTCCGCAACCTCATCGTCGACGGCGAGATTGTGGTGTTCAAAGGAGGTAAGCCCGATTTTGCCTCCCTCAAGACCAACCCCGGACGCGCAGTGTATATAGCCTTTGACCTCTTGTACCTCAATGACCAAGCCTTGTTAGAGGTCCCCCTGGTAGACCGGCGGTACGAGCTTTTTAGGGCATTTGCGTGGAACCACCTCATCTATTTCTCAGAAGCCCTGGAGGCACAAGGCCGCACCCTCTTTGAGTTGGTTAGAAGCAGGGACCTGGAAGGCATGGTGGCAAAACGCAAATACAGCTTATACTTTCCCGGAAAGCGGACACATGACTGGCTCAAAATCAAAAACTTCAAAGAAATAGCTCTGTGGGTGGTAGGTTACTTCCCTTCCCCTGGGCGCAAGATCGGGTCTTTGCTGGTGGCAAGAGAGGTGTCCGAGTCAGCAGGCGCCGTTCCGGGGGGGCCGCCTGCACATGCCCAACAGGACACGGGAACCGTACATGACTCAGTGCATGAGGTGGTGTTCCGCCAATCCGTAAAACCCAAGCCTAGGAGGCTCGTGCTAATGGGCCGGGTGTCAACGGGGCTTGACCAGGAGACGGAAGACGCCCTTGAGGCTGCGTTCAGCCCGCCTGCACCCCATCCTCTAGCCCAAGTGGAGGGAAAACTATCCAAGCAAGAGCAGCGAGACGTCAGGTGGGTCAAACCCTTTTTCGGCGTAAGAGTGCAGTATACCGAAATCACTCCTGAAGGCAGGTTGAGGCATCCTGTGCTCAAGGAGGTGGTTTGGTAA
>FLAKKPJH_00262	
GTGTATGCTCCCGCTACCGCTGTGACATCTATCGGGTCTAAGCTTCGGATTGGTAGGCAAACAGGGGTGATTCCTGTGCAGATTAAGATAGCCGTTATGGGCTACAAGGCCATGGCTGAGCTGTTCAAGAATATGACCCTGCCTCCGGATCTCGAAGGTAAAGTATCCATTCAAGTGTATGATGCTCTTTTCGAAAAGACTTTGGAAATAGCCACAAAGCTTGAACAAGAAGATGCAGTGGATGTTTTTTTGAGCGGAAGCGGCAATGCCAGTTTCATTAAGCCCCATATCCAGACTCCAGTTGTGTGTATCAACGTAAGTGTTTTCGACCTTATGTCTGCCATAAAGAAGGCATCAGCTTATGGAGGGCCGGTGGCGGTAGTAAGTTTCAGGGAACCAATAGAAGGGCTTTCAGAGGTTCTTGATGTGTTAAAGCCAGAGGTTGTGCAAGTGATATACGAAAACTATGACGATTTGCTGGGAAAGATCGCAGCCGTAAGGAAGCAGCATTCTTGTCAGGCTGTAGTAGGTGCCAGCCTGGCATGTGAGATAGCCGGGTACCATGGGCTTAAGAGTGTGCTGGTGTACTCCAACGAAAGCCTCCGGGTTGCGCTAAGACATGCTTATCAAGTTGGGCAATCCAGAAGAAAAGAAAGGGAGAGGACCCAGAGGCTCTGGACTATCATCAACTTTGCCTACGGCGGGATTATGGTTACAGATTCAGAAGGTAAGATCACGCTGTTTAACCCGGCTGCGGAGCGCATCATGGGGATTCCCGCAAAGAAGGTTCTGGGGAAAAAAGCCGTAGACGTGATCGAAAACTCCAGGATTGATGTGGTGCTTGAGACGGGGCAAGCCGAGCTAAACCAAGTGCAAGACGTAGGTGACGTCAAAATTGTGACCAACAGGGTACCCATTACCGATGGGCAGGATGTGGTGGGGGTTGTAGCCACCTTCTTGGACGTTGGATATATCCAGAAGGCTACCGACGAGATCCGCCGGTCCCAGTACAAGAAAGGGTTTAAAGCCAAAGCAACCTTTAGGGATATAATCTACAAGGATCATAAGATGGGTAGTGTGATACAGCGGGCAATCCGCTATGCCCATTCAGATCTGTCTGTGCTCATAACCGGTGAAAGCGGTGTGGGAAAGGAACTGTTTGCTCAGAGCATCCACAACGAAAGCCCCAGAAGGACAGGCCCCTTTGTGGCGGTAAACTGCGCTGCTTTGTCTGAGAGCCTTCTTGAAAGCGAACTTTTCGGGTACGAAGAAGGTGCCTTTACCGGGGCAAAGAGAGGAGGCAAGGAGGGGCTCTTTGAACTTGCCCACCGCGGCACAATATTCCTGGACGAAATAGGGGAAATCTCCCCGGCCCTGCAAGCGAGGCTTCTCCGGGTACTTCAGGAAAAGGAAATCCTCCGGGTAGGTGGCACTCGGGTCATCCCTGTTGACGTAAGGATAATCTCATCTACTAACAAGAACCTATGGCAAATGGTTCAGGAAGGGCGTTTCAGGGACGACCTTTACTACAGGCTTAACGTGCTCACCCTGAGTATCCCTGCATTGAGGGAGCGGCCGGAAGATATCCCTGTACTGGTGAGTTCGTTTCTTGCCAAGCGTCCTGGAGCTAACCCCCGTCTTCTGGAAGAGCCACGGCTTAACGCCATCTGCAGGGTGCTGTGCAAATATGATTGGCCAGGCAACGTGAGGGAACTTGAAAACATCATCGATCGGCTCATAATTGTGCTTCACGGACAAGCTCCTTCCCCGGTAGAACTGGAAACTGTGGTGGAAGAGCTCCTCGAGACTTCCAGGGCGGAGCGGGGGTGTAAGAGCTCGAACTTACTCCACGAGGAAGTTGCTGCTGAGGACGACACCAGTAACCAACCGCCCACCGAACATCTCACAATGGAAATCAAGAGGTTTAAAGTTGAAAAACTGTTGGAAGCATTGAGGAAGACAGGCGGCAACAAGTCTGAAGCCGCCCGCCTTCTGGGAATCAGCCGCACAACCCTTTGGAGGCAGCTGAGAGACCTTGGGATTGAATAG
>FLAKKPJH_00263	
ATGGAAGTCCGCAAGAAGTTCAGGGCTTTACTGGAAAAGCCAACTTGCATTATCGCCCCAGGCGTCTATGACGGCCTTTCTGCCCTGGCAGCAGAAATGGCCGGTATGGAAGCGGTGGTCATGGGCGGTTACGGGGTGTCTGCTTCTAGGCTTGCCAGGCCTGACGTAGGCCTGCTTACCATGACTGAAATGGCTGAACAACTCAAAATGATATGCGATGCAGTAAACATCCCTGTAATCGCCGACGGTGACACAGGTTACGGCAACATCATAAATGTGGAGCGTACTGTACAAGAATTCGAGCACGCAGGCGCCGCCGCTATTCTGCTTGAAGACCAGGAATTCCCCAAACGGTGCGGCCACATGGCAGGCAAGGCGGTGATTCCAGCTGAAGAGCATGTCCAAAAGCTCAAGGCAGCAGTGTCAGCGCGACGGGATCCAGACTTTGTGATAATCGCCAGGTGCGACGCCCGCGGTCCTCTTGGCCTGGATGAGGCTATCAGGCGAGGGCATCTTTACCTGGAAGCGGGAGTAGACATGCTCTTCATCGAAGCGCCACAATCGGTAGATGAACTGGAAAAGGTGGCTCAAGAGTTCAAGGGAGCAAAACTTGTGGCTAACATGATCGAAGGAGGAAAAACTCCCGAGGTAGATGCCAAGACCCTGGGGGCGATGGGCTACAAAGTGGTGTTCTGGCCGTGCACCGCGCCGTATGTAACCCTGAAGAACCTGCTTGAGGTGTTTAAGGCCTTGAAGGCTGACGGAACCACAGCCCGCGTACGTAACATGATGTTTACTTTCAACGAATTCAACAGATTGGTCAACCTTGAAAGATTTGCCCCATCAGCCGTGGAGGAGAATTAG
>FLAKKPJH_00264	
GTGAAAAAGACGACCCAGCTAAGACAACTTCTCTCTAGCGGAAAAATCGTTGTTGCTCCCGGCGCATTCAACGCCCTGTCGGCCAAGATAATCGAACAGGCAGGTTTTCCTGCAGTGTACATGACAGGGTACGGCGCCTCGGCAGACCTTCTGGGTGCTCCTGACTACGGGCTCCTGACCCAAACGGAGATGGCCTACCATGCGGCTAGGCTTGCCCAGGCAGTGAACGTTCCCTTGATAGCCGACGGCGATACGGGCTATGGGAATGCAATCAATGTAAGGCGTACCATACGGGAATATGAAAGGGCCGGTGTGGCTGCCATCCACCTTGAAGACCAGGTAATGCCCAAGCGCTGCGGACACATGGAAGGCAAGCAGGTAATCGACGCCAGGGAGTGGGTGAAGAAGATCGAGGCAGCAGTGGATACCAGGACCGACCCGGACTTTGTGGTCATCGCAAGGACCGACGCGCGGGCAGTGTATGACCTGGACGAAGCTATTTCCAGAGCCAAAATGGCGGTTAAAGCAGGCGCTGACTTGATTTTCGTTGAAGCCCCCCAGAGCATTGACGAGCTGAAGAAAGTCCGCGACAGCATCGACGCACCGATTATGGCAAACATGATAGAGCACGGCAAGACGCCCCTCCTGTCAGTGGATGAGCTCCAGGAACTAGGGTACAACCTGGTAATCTATCCTCTGGCCAGCCTCTACGTGGCTGCCTATGCTATCCGTGAGGCGATGGCAGAATTCAAGAAGACCGGTACTACCGCCGGGCTTATGGATAAGATGCTTGCTTTCCACGAGTTCAACCAACTGGTAGGGCTTAAAGAATTTCAGGAACTGGAGAAGAAATACCAGGTTGAGTGA
>FLAKKPJH_00265	
ATGGGTATGACCATAACCGAGAAGATCCTGGCAGCCCATGCTGGGAAACAAAAGGTGAGTCCGGGAGAGATTGTCCAAGTCCGCCCCGACTTGGTGATGACCAACGATATTTCCGGCCCTATCGCTGTCGATGTGTTTAACAGAATGGGGGCGGACCGGGTGTTCGACCCAGACAAGGTAGTAGTGGTGCTTGATCACTTTACGCCTAACAAGGATATGCAGGCTGCCAGGACCAGCAGCAAGATGAGAGAGTTTGCCCGGAGCCAAGCACTTACCCACTTTTACGATGCGGGGTTTGGGATTGAGCATGTAGTCTTGCCCGAACTTGGTCTGGTAAAGCCTGGCGACATAGTGATCGGCGGCGATTCCCATACTGTGACCTACGGCGGTATTGGTGCATTTGCCACTGGCGTAGGGAGTACCGATATTGCCGGTGCCATGGCTATGGGCGAGATCTGGCTGAAAGTGCCTGAGACCATAAGGTTTGAGTTTACAGGCAAACCAAGCCATTGGATAGGAGGTAAAGACCTGATCTTGCTTGCTATCGGAGAAATAGGGGTCAGCGGTGCGCTGTATTGTGCCATGGAGTTTGGCGGAGAAGCCGTTGAAAACCTGGATATGGACGGGCGCTTCACCATGTGCAACATGGCTATTGAAGCCGGCGGCAAGTCTGGCATAGTCGAACCAGACGAAAAGACCCTTGCTTGGCTAAAAGAGATTGGGCTTGATGTTTCCCGCGAAGATGTAATGGCTTTCCGGAGCGATGAAGATTGCGAGTACAAGTCGGTGATCACTTTCGACGTGTCAGAACTTGAACCCCAAGTTGCCGTACCTCACCTCCCATCGAATGCAAAACCTGTGTCCCAACTCAAGGATGTGGAAATCCACCAGGTGGTTATAGGGTCTTGCACCAATGGAAGGATCTCTGACCTCCGGGCGGCCGCGGAGATTCTCAGGGGACGCAAAGTGCATAGATGGGTGAGGGCGCTCATCGTGCCTGGCAGCCAGCGGGTTTTCAAACAGGCGCTGGATGAGGGCTTGATAGATGTGTTCGTCGAAGCCGGCGCTATTGTTACTGCTCCCACTTGTGGTCCCTGTTTCGGTGGCCACACGGGGGTTCTGGACAAAGGCGAACGCTGTGTGTCGACCACAAACAGGAACTTCTTAGGGCGAATGGGCCACGAAAAGAGCGAAGTTTACCTGTCGGGACCCCAAGTTGCGGCGGCCTCTGCAATTGCTGGGCGGCTCGCTCATCCAGAGGAGGTGTGA
>FLAKKPJH_00266	
GTGGAAGTGTCAGGCCGTGTGTGGAAATTCGGGGATAACGTGGATACTGACCTGATTATCCCCGGTCACTATTTGACCATCCACGATCCCGAGGAACTTGGAAAACATTGCATGGAGGCTCTAGACCCTGAGTTTGCCTCCAAAGTAAAGCCGGGTGATATCGTCGTGGCAGGTCACAACTTTGGCTGCGGGAGCTCGAGAGAGCACGCCCCTTTGTCACTCAAGTCCTGTGGGCTTGGGGCAGTAGTAGCAGTTTCTTTCGCTCGGATATTTTTCAGGAACGCCATAAATATTGGGCTCTTGGTCTTAGAGTGCGAGGAAGCCTACCATAGGACCAACCCTGGAGATGAGATGCTGGTTCAACCCGAACTTGGAGTAATCAAGAATCTTACCACAGGAGAAGAGTTCAGAGCCGCGCCCTATCCGCCCCTCGTTGCCGGCATCGTGCAGGCAGGGGGATTGGTCCCATATGTGCAGATGAGGCTTAAAGCCCAAGACAGGTGA
>FLAKKPJH_00267	
GTGAAACAAGTTCGTGAACCGGTAAGGGTTAAATGGATCTGGCCGGTGCTCATAGCAATCATCTTGTTGGGGGTTCCATGGTACCTACCTCAGGGTGCTATAGAACCTATAATCATAGGCTTTCCCTACTGGGCACTTATCTCAGTGATTATGACCGTAGTGCTGTCAGTTTTCCTGGGCAACTGGTGGCCATGGGACAAGCCATTTCGGGCCTGA
>FLAKKPJH_00268	
ATGGGACAAGCCATTTCGGGCCTGACCGCAGGCGTCATCCCGTACATTTACGGCGTTTTGTTCCTCGTGGTGATCATGTTGGTTTACGAATGGATGGGCGGTATGAAGGCGGTGGCTCTGGCCGATTTTGTCAACGGCGTTGTCATATTGGCGGGTGTTATCGGATTTCTGTTCCTGGCTTGGTCAAACTTCGGTTCCCTTGGCGATGCTACTGAGTACTTGGCAGCTACTGCACCTGAAAAGGTGGGAGTTCCCCCCCTTCAGACTTCGACCAACTGGATCAGCATGTATGTCTTGGTGGGAATAGGGGCGGCGGTGTATCCCCACGCTATTCAGAGGATCTATGCAGCAGAAAGCGAGAGGACGCTCAAAAAGTCCCTTCTCAGGATGGCATGGATGCCTTTCTTTACCACAGGTGTTGTATTCATTATCGGCATAATTGGTACACAGGCATTCCCCGGGCTGGACAGGATGCAGTCTGAGCAGCTGGTCGGGATGATGGCTGCGGGCATAGCCGGAAAGTCTACGCTCAACTATTGGTTGATGATGTTGCTGTTCAGTGGCGTGATTGGTGCTATCATGTCTACTACCGACTCTGTGATACTGTCGTTATCCTCGCTTTTGTCCAACGATATTTACGGCAAACTGATTAAGCCTGAAGCCGACGAAGCTGAGAAGGTGTTGTGGGGCAAGGTAGTAGGCATAATCTTGGTGTTCTTGCTACTGGTCATCGCTTGGAAACCTCCAGCTACCCTAGTAGAGATATTCACACTGAAGTTCGAGGTTTTGATCCAAGTGGCTCCCGCCTTCTTACTGGGCCTCTACTGGAAAGGCCTCAGCAAAACCGGAGTTCTCTTGGGGATGCTGTCTGGAGCGGTGCTAGCAGGTGGCATGACCTTCTCAGGCATGAAGACTCTCTGGGGTTGGCATGGCGGAGTGCTTGGATTGGCGCTAAACATTGTGGTATCGGTAATCTTCAGCTTGTTATTCCCCGACTCCAAAGAAGAACAAGAGCGTGCTGAAGAGGTATATTCCTGGGTAGTACGTGACTGA
>FLAKKPJH_00269	
GTGTCAACAACAATCCGGAGCAAGCGGGTAAATGTTGCGGTAGGTCGAAGGCAGCTTAGCTTGTCCAATTTGGAGAAGGTCTTATGGCCGCAGCAAGGCTTCACAAAAGGGGACTTGATCGAGTACTACGCGGCTGTAGGCAAGTGGATGCTGCACCATCTCAGACACAGGCCCCTTTCTTTGGTGCGGTTCCCTGACGGCATTGGCAAGCCCGGCTTTTATCAAAAAGATGCTCCCGAAGGTATCCCGGACTGGGTACGCATAGCTCCAGTGTGGTCAAAAGACAAGCAGTCATACATAAATTTTGTCTTATGCGACAACATTGAAACTTTGATTTGGCTTGCCAACCTTGGGACGATTGAGATAAACCCGTGGCTTTCCAGGTATACATCCCTGGATTCCCCCGACTTTGCAGTGTTTGACATAGACCCGGCACAAGGGTCTACCTGGGCAGATGTAGTGGTGGTAGCCAAAGTTGTGAAAGAGCTCCTGGATGAGTGGAAACTGCGAGGATTCCCCAAGGTGTCAGGTGGCACAGGGCTTCACATCTACGTGCCTGTCGAACCGGTTTATACATACAAACAAACCGCGGCGTTTGTTCAATTTGGAGCTGAGCTGATCCAACGGGCGTACCCCGAAAAAGTGACTCTAGAGCGAAAGGTAAAACAGAGGTACGGCCACGTCTACATCGATTACCCCCAAAATGCCAGGGGACAGACTATTTTGTCGGTATACAGCGTGAGGGCCTTGGACGGGGCGCCTGTTTCGGTTCCGGTTTCATGGGATGAATTGGATTCAGTTGGCCCCCAATCGTGGGATATAAAGAGCGCTCCCTCTAGGCTGGCCCACGTGGGAGACCTGTTTGAAGAAGTGCTTACGTACAAGCAGAATATAACTTCCATTTTACAGAATACCCCTTCGGGAAATACTATGTGA
>FLAKKPJH_00270	
ATGGTTCTGGGAAGACGGAAGTCCCGGCGCCCGGTTAACCCGAATGCAACCAGGGTGCTAGACCGGCTGAAGTACGAAGTCGCCCAGGAACTAGGTCTTATCCAAGGTGGGGGTGAAGCAGAACTCAGAGCCGCTCTGGACTCCATGAAATACGAAATAGCCGAGGAGTTAGGCTTGGCCGAAAAACTCAGGACAGTAGGCTGGGCTAACATGACCTCCAGAGAATGCGGCATGATCGGTGGCCGCTTGGGAGGACGGCTGGGAGGCCAGATGGTCAAGAGTATGATCGAGTTTACTGAAAGGCACATGGCCCAAAACCACCTGCGGTAG
>FLAKKPJH_00271	
ATGAACGCCGTATGGCTTGTCCTAATCATTTCCGGATGTGTGGTCGCGTTGCTTGCCGGCAATGTAGACGTCCTCATGTCATCAGTGTTGGAAGGGGCATATGACGCTGTTGAGCTGGTAATCGGGCTGGCGGGGATATTCTGCCTTTGGGTGGGGATTGAGCGGCTGGCCAACGAATCAGGGCTGATAGATGCCCTGGCCAGGGTAAGCAAGCCCGTACTTGGCCTCTTGTTTCCGTATGTAAAGGATGAAGACAAGATTATGGGTGCCATATCTGCGACGATAATATCTAACATCCTTGGATTAAGCTCCCAGACTCCCCTCGGGCTCAAAGCCATGGCTGAAATCAAGCAGATCCACGGTGAGACGTATAAAGGACTCCATTCAATGATAACCTTGGTGGTTATCAGCGCGGCAGGTTTTTGTATATTCCCCTCGGGGGTCATTGCCCTCAGGGCGGCGTTGGGCTCGAGAAATCCGGGCATAGTAGCCGGGCCCACTGCCGCAGCTGGGTTCATATCTACCTGTGCAGGGCTATTAGTCCATCGTGTGCTATCAAAACGTCCAGGATTCAAACCCTGA
>FLAKKPJH_00272	
ATGTTTTTCCTGGCAAACCTAGGGATGTACGTTTTTCCGATAATCCTTATCGGAGTGCCGCTTTACGCTTGGGTCAAAGGCGTTCCAGTTTACGAGACGTTTGTAAAGGGAGCTGAGGAAGGGCTGCAGGTGGTCATCAACACCCTGCCGTACCTGGTGGCGATCTTTGTGGGTATCTCGTGTTTCAGGGGTTCAGGTGCCTTGGACCTAGTGTCGAGGTACATGGGCCGCCTGCTCAAGCCTCTGGGGATCCCGTCAGAAGTGCTCCCGATAATCGTTACCAGGCCAATAAGCGGCAGCGGTTCTTTGGGAGTCACCGGTGAAATCTTAAGGGTCCACGGGCCTGACACGTCCCTCGGGCTGCTGGCATCCATCCTGCAAGGGGCAACCGACACAAGCTTCTACGTGGTGACCATCTACTTTGGCTCGGTGGGCATAAGGAAAACCAAACACGCATTACCCGCTTGCCTCATCGGAGACTTGTGCGGGTTCCTTACAGGGTTTATCATTTGGAGACTCATGGTTTACGGCCGCTGA
>FLAKKPJH_00273	
TTGAAAACCGCTGTCGCCGGCAAACTGTCATGGTTCGGAACACTGTTTGTAGCAGGCCTTATCGCCTATCTCTTGTACCTGGAAAACACGTGGCTTCAGGTCACGAGGTACCAAGTGGTATGCCCCGGCTTGCCCCAGGATTTCCAGGGGTTCAGGATTGCGCTTATATCAGACCTACACGGCAACTCTTTCGGAGACGGACAATCCTTGCTTGCGTCCGCCATCAGGAAGTTTGAGCCTGATATGATTGCCATCGCAGGAGACTTACTGGATGAGAGGGAGTTTACCCTCGCTCCCGCCTTTTCGCTAATTCAGGCAATAAAGGACTTGGCTCCGGTCTATTATGTGTGCGGCAATCACGAAGTAGCTACCCGCAGGCTCGATATGATTCAAGCCCAATTGGAGGACTCGGGTGTCCATGTGCTGAGGAACCAGGCGGTTTCCATTGAGAAGGGTGAAAGCAGCATCACTATTGCAGGGCTTGATGACCCGCTGGCGCTGGATGCTCCGCCAGGCCTGCGGCGAGCGAAATTGCAGGAGGTTATTTCAAAAATCACGGCCGGCGATCCAGACGCGTTTACCATCCTGCTATCTCACAGGCCTGAGCTTGTAGACGTTTACGCGGCTGGCAACGTTGATCTTGTGCTGTCAGGCCACGCCCACGGAGGACTTATCAGGATACCGGGTATAGGCGGGCTTGTGGCACCGGGGCAAGGCTTGTTGCCCCGCTACACCGCAGGAGTCTACCGGGTCAATCACACTTGTATGGTAGTAGGCAGAGGGCTTGGAAACAGCGGAAGGTTTCAGCTACGGGTGTTTAACCGCCCTGAGCTGGTACTCATAACCCTGACCAACAGTGAACTTCAGCGGCCGTAA
>FLAKKPJH_00274	
ATGTGTGCGGCCGGTGTACCTATTTTTGAATCACTGTCCAGGGAAGAACTGTACGAACTTGGACAGTCCATGAACCATAAGAGGTACCGGAAAGGCCAGGTAATCGCGCTGGCCGGAGATCCTGTCGAATACCTCATGATCGTAGCCCGGGGCAGGCTCAACCTGGTCCACACCAGTTCCAGCGGGAGAGAGCAAGTGGTGAGGACCGTAGGCCCCCATGAATCCTTGGGCGAACTTGCGTTGTTTACCCATTCAGTGTTTGAAGGCGACTTAGTTTGCGCAGAAGACGCAGATGTGTGCCTCCTCTACAGGAACTCGGTTCTGGAACTTATGGCCCGGAATCAAAATGTGGCGTTGAAACTTGCGGAAGCTCTGGCCCGCAGGCTCTCCAGGGCGGAGTCGCTCATCGCCGACCTCGGCTTGAAAGATGTGGGGCAGAGGCTGGCCAAAGAGATCATGTCCCTGGCCCAAAGCGGCAAGCCTGCGGATGAAGGGATAGAAGTTACTGTGCCCTTGGCTTGGGCGGAAATTGCCGCCAGGATAGGCACTACCCCAGAGACTCTGAGCCGGAGGTTAAATGCGTTTGCGGATCAGGGACTTATAAGACTCACAGGACCCAGGAGCCTCATAGTGCTTCGACCTCTCAAACTACAGGCCATAGCGGAACAGTAG
>FLAKKPJH_00275	
ATGAAGAAACTCATGATTATGCTTGGGAATCTCAACTGCCCCACTTGCGCATCGAAGGTGGAAACTGCGCTTGCCCGGATGGACGGGATAGGGTCGGCCAAGGTCAGTTTCGGTTCCGGCGTGCTCAACATCGAGTACGACGAGAGCAAAGTATCGGAAGAGCGAATCAAGCAGGCAATTAACCGGTTTGGAGTTGAGGTGACGGGAATATTTCCCGGAAAACAAGGATGA
>FLAKKPJH_00276	
GTGAGCGTCAGACTTGAGACGATTCAGTTTTGGGTGTCAAGCAACAAGCAGCTGGTTACCGTAGCCGTATCAGGAGCGCTCATTTTTTCTGCGTGGATTTCGGCCTGGGCTCAGCCTGGTGCTACGGCTTACTACTGGCTTATGATAGCAGGCGCCTTGGTGGCAGGCACACAGGTGGCAAAAGAAGCGTGGGCCAGGCTAGCAGCAGGCCAGTTCTCCATACCCTTGCTGGTAACCATCGCTGCAGTGGGGGCTGTGTGGATAGGGGAAGTATGGGAGGCAGCAGCCGTTACCTTCCTGTACGTTTTCGGCGGATATCTGGAGAGCCTGACTTTGGCCCGGACTAGAGAAGCTCTAAAGAGCCTTGTGGATATGGCCCCAAGGATTGCCCGGGTGAAGCGGCAGACTACCAGAGCCAAGGCCGCGCCGGATGTTGCCTCAAAACAAACATTCTCGGGCCAAGCCGGTGCCCCGGAACACACCGGAGAGGAGCCTTCTCAAGCCCTGCAAGGTGCTACTGATGGCGGAAAAGAGCCTGTGGAGACTGGCATTGAAAAAGGCCGCCTAGGAATGCGAGTAGGTGCTAACGGTAGTGAGGAGATAGTGATAATCCCGGCTGTCCAGGTGCAGGCGGGCGACATTGTCGTGGTGCTTCCGGGAGACAGGGTGCCCGTTGACGGTAAGGTGATTGCGGGGAGGGCGTCGCTGGATACAGCTGCGCTCACAGGAGAACCTCTTCCAGTTGAAGTAGGAGAGGGTGACAGCGTGCTCGGTGGCTCGGTGAGCATGGGCGGCTACCTGGAAGTAGTTGCTGAACGGGTTGGGCCTGACACTACGTTTTCCAAACTCATCTACCTCGTTGCCGAAGCTCAGGAGCAAAAGCCAAAGGTTCAGAAACTTCTAGACAGGTTCGCCCGTTGGTACACCCCGCTGGTGATAGCCCTAGCGGTGGTCTTGTATGCCGTCACTAGGGAACCCGAGCTCGCCCTTACTTTCTTGGTGATAGGATGCCCCGGGGCGCTGGTAGTGGCATCACCTGTGGCAGTTGTGGCAGGCCTGGGCAAAGCTGCCAGGAAGGGCATCCTCATCAAAGGAGGCGAACGTCTGGAGCGGATAAGCAGTGTAGACGTTGTGGCTTTCGACAAGACAGGTACCCTTACCCTTGGAAAACCCAGGGTTTCGTCAGTCATTGCCTTTGAAGACGGGACTCTTGGCCATGGAGCAGGTGGCAGCCAAGCGAGCGATGAGAGCCATACTGCGATTTATCTGGACGGGGCAAGCAGAGTGTTGTCCTACGCAGCCGCCGCCGAGCAGCGATCTGAGCACCATTTGGCAAATGCCATCCTCACGTATGTCCAGGAGCAAAAGGTGTATCCCGTCAAGGCATGGGATTGGCAGCTGGAAGCTGGACTTGGCGTGGCCGCCCAGTCGGATGACGGGGAAATACTCGTGGGCAACAGGAAACTGCTTGAGTCCCGGGGGATCCAGTTGCCAGGACACGCACAAACGGTTGTCAAGCAACTAGAAGCTCAGGGGCAGACCATCGCTTTGGTGGCAGTGGGTGGCAATCCTTTAGGAGTGATTGCAATAGAGGATCCGGTGCGCCCCGAAGCCTTGGGACTGGTCCAGAGCCTCAAGCAGGCAGGAGTCAAGCAAACAGTGATGTTAACCGGGGATAACCCTGGCTCGGCCGCCAGGGTGGCCTCACAACTTGGGATAGATGTGGTCAAGGCCGGGCTCCTTCCGGAGCAAAAAGTACAAGCCATAAGGGGCCTCCAATCCCAGGGCCATGTGGTGGCAATGGTTGGGGACGGGGTTAACGACGCCCCTGCCCTGGCAGTGGCCGATGTGAGCATCGCCATGGGTGCATCGGGAACCCAGGCAGCCATAGAAACGGCAGATATTGCGCTCATGGCTGACCGGCTGGAAAGGGTGCCGTATTCCATCAGGCTTAGCGGGGATATCTTGAAAATCGTCAGGCAAAACGTGGTATTCGCCGTAGCGGTGGTAGTTTTGCTGCTGGCAGGGGTAATTGGCCGGGTAATTTTCTTAAGCAGCGGGATGTTGGTCCACGAAGCAAGCATACTCCTGGTAATCGCCAACGGAATGAGGCTCCTTAGGCCCGATGAGTAG
>FLAKKPJH_00277	
ATGTCAGTAGAACAGAAATTGGCCGAACTAGGTTTGACCCTCCCTGAAGCTCCGGCACCGGTGGCTTCATATGTCCCTGCAGTAAAGCAAGGCAATTGGGTGTACGTTTCCGGCCAGATTCCTCTAAGAGACGGAAAAGTCAGGGTTACGGGCAAGGTAGGTAGCGAGGTCACCTTGGAAGACGCACAGCAAGAAGCAAGGCAGTGCGCCCTCAACGCTCTGGCGGTTATCAAGAGCGTCGCAGGCTCTTTGGATAATGTGGAACGGATCGTCAAGGTAACAGGGTTTGTGGCTTGCACCCCGGATTTTACAGACGCTCCTAAAGTAGTCAACGGTGCTTCCGATCTATTCGTTGAAGTGTTTGGCGACAAGGGCAAACATGCCAGATCAGCTGTAGGTGTCGCCGCGCTTCCCCTTGATGTTCCTGTTGAAGTTGAGGTCATTGCATACGTGAAGGACTAA
>FLAKKPJH_00278	
GTGATATTCCTGAAGGTTCAATCGAGAGAAACTTATTTCAAAGCCCTTGAGGCTATACGCGAGTCTTCCCGACCCATCGGCGCATGGCGGTTGTGCCGGTTGCTTCAGGATAAGGGTTTGGAAGTATCCAGGGCGACAGCAGGGAGGATCTTAAAGCGGCTTGAGGATGAAGGCCATGTGCGCATTGAAGGCCGCGTGGGCCGGGTGATAACTCCCCGGGGGGAAGAAGCCCTCAAGGAATGGCTGGACGAACAAGCAAGCCGGGAATCCCACAATGCCCTGGCAGAAAGCCTGACCATCCGCGGCCGCCAGCATCTCATTGATGCCCTTATCGCCCGCCGGGCTATTGAAAGTGAAACCGCTTATCTGGCGGCACAGAATGTAACTGACGAAGAACTAAGGCGGCTGGAGAAGATAATCGAGGAACACGAGCAGCTGCTCAAGGCAGGGCATTCAGGAGTTGAAAAGGACGCGGAATTTCACCGGGGCTTGGCGCAGGCCTGCAAGAACAGGGTGCTTGCAAGCGCCTTGGATGTTATCTACAACAATCCCAAGATAGGCCAGGCTCTTGAGTACATCCGTGCCAGAGTAGGCTCCCAGATGGTCAGGGATCACAGGTATATTTTGTCACATGTAGCAAGAAGGGATAAAGAAGGCGCTAGGTTAGCTATGACCGAACACATAGACGGAGTCATCCAAGACGTGGACAAGTACTGGTCTGAGATAGCAGAACCTCAAGGGGGGCGGGGAGATGTCAGTTAA
>FLAKKPJH_00279	
ATGTCAGTTAAGCACCGGATCCTGGACGGATGCGACGTCGAAACATTTATATTATGCAACGATGTTGAAGAAGGTAAGACCCTGGGTTTGAGGCTCATGGCGGAACTAGGCTTTGACGACGCCGACGTGGTGTCCTGTGAAATGGGAGGCCCCGGCGTGAGGATTAGGTTGAGGGGCTACGTATACCGGCCCTCTGCAGACTACCAGTGGTATGGCCCGGAGGTGGAACAAGATGGCACACACGCGTAG
>FLAKKPJH_00280	
ATGGCACACACGCGTAGCAACGGGATAGAGCCCCGCAAAGTAGTTCTCGCCCCACTTGATCCGGTTCATGACGTCGGCCTCAAACTCATAAGGAGAAAGCTGGTTGAGCGGGGGCACCACGTAACATTGCTTCCTCCCGATCTTTCAATCGAAGAGATTGTGGCACGGGCAAAAGCCGCAGATCCTGATTTTGTCATGATAAGCCGCGCTCTAAGCTACGGTATTTCAGAACTCCTGGCCAAGTTCGTCGATCTGGCTGATGCGGCAGGGCTAAGGGAAAAGGCCAAGCTTGTGGCAGGCGGTCTGAGCATGAAGCCTGTAATCGCACAGGAGCTCGGGTTTGATGCAGGATTTGGGCCTGACACCCCTGTGGAAGCCGCCGTCGCTTATGTAGAAGGCCGGGAACTGGATCTTCTCGGCGGGAGCAGGCGCCAGGAGAAGCCCGACCTTACGGCTGGGTTTACCTATAAGTTCTTAGACAGCGAGATCGGCTCGCTTTGCACAGCCATAGCCCAGCAACTTATAGACTGGGCAAACAAGCGTACGAGTCCGGGCATACAAAGGGCCCAGTTGCGAGTAGAAATGGAGTCCCAAAGGCAAGCCTGCCCTGAGGCTTATTCAAGATTGCGGCAGGAGTACGCTGCCCTCTCATCAGGTGAGGTAAAAGAATGGTACTTGACGGGTAAACACGTATCCCATACAAGGCCAATCACTCAAAAAGAAGCAGATTACATCAGGTCATTGGCGAAAAACGCCGGCAACCTGGTGGTTCCCAGGTCCCAAGAGGTACTCAACGACCGCAACGTATTCGTCCAGTACGGAACCGGATGCCCGGTTATGGATGCTTACCACATTAACCTGAGCATTGCATGGGGTGCCAGGGGTGTTGTCCATTTTGACCCGTCATGGGGCGCCAGGAACGAAGGCCTCTTGGAAGAGGCGTGGAGCCACGAGCATGACGGAACCGTGCTCACCCTTGACAACCTACGTTTGATAAAGCAAGGGATTGTACCGGGCATTCTGTGGCAAGTAAGGGCTCACAGGGGGCTCAACACGCCCGAGACAGTGGTGCTGGCTCATCTGTCCGGTGCTGACCTTACCAAGATCAACATCGTGTACGGCAGCCTGGCTGCAGGCACCGACCCTGAGCGGTTGACCGTAGACGGTGTTGAAGCCATGAAACTTGCTGCCAAGTACAACATGCCCTATGACGTGGTGACCAACGAAGAACTTGCAGGGGTTCCTGCAGCAAAAGCTTTTGCAGGCATGTTGATAGTTGCCACAGCCGGGGTACTCTTGGGAGGACGCCCGATACTGCAGCCCTTGTTCGCCAATTCTCCCGAAGGCATGATAACAGGGTACACAGAGCACAACTTCATCGATTTTAACGTAGCCAAGATGAAGGTGCTGTCTTCTATCATAGATGCGCCCATCTGGCCCGGTGCGCCTGTAGGCTTCCTTACCCAGACCCAGGATAGGTGCCAATCATCGGTTATGACGGCGCTTCACGCAGCCTTGGCTTTGAATTCAGGCGCAACCGCCGTGACCATAGCTTCGTCAGACGAAGCTTACGCAGGCGGTCCGATTACGGCGCCTGCCCGGGTAGATACCTTGAAAGCTACTGCCGCTGCATTCAGGTTCTTCGGAGAAGGCGGCATCAGGCCTACCCAAGAAGCCGACAAGATCGCAGAGCAGCTTAGGCAAGGGATCGTAGAGGTGCTTAAGCAAGTGGCTGCCCGGGGTGATTTTGTGGCATCCCTGTACGAGGGCGACCTTGGCAACAAGGAAGACGGTGCTTATCCCGGCAGGTCGGGTAAAGGCACAGTTACGCTCAAACAATAG
>FLAKKPJH_00281	
ATGAGAGTCATAGGCTTTGCGGGCACTGCAAAGAACACCGGGAAAACCACCACGCTGGTGGAAGCGATAAAGTATTTTGCGGAAAACCAGAAGAAACTGTTTATTACCGGCATAGGTTACGATGGCGAGGATTTTGACAACCTGACTGGACTGCCTAAGCCAAGGGTGTTGGTGCCCGAAGGTGCCATAGTGGCAACCGCCCTGCCCCTTTTGGAGTCGTCAGATGCCAACTTCACAAACCTAAAGGACACCGGGATAAGGTGCGCCCTGGGACGTATATTTTACGGCACTGCCACGGCGTCCGGGAGGGTGGTACTTGCCGGGCCGGCAAGCACCAGGGATCTTTCCACGGTCTTGGGGTTTGCGCCTGAAGATTCAGTGGTATTGCTTGACGGGGCGTTCTCAAGGATATCCCCTATGGTTGTAGCCGATGCTCTGATCCTGGCTACCGGCGCCGCAAGGAGCCGAGATTCTCACAGGATCGCCAGGGAAATCAATGCAATTCACAGGATAATGGACTTGCCTGTTGACCAGACTTCAGGTGACCGGGTGCTTAACATATCCGGGGGGCTGTTCCTCCCCGGACAAGGCCAGGAACTTGCGTGGCGGATAAAGAGCGACGGAAAACCCCGCACTGTGCACGTTTCGGGCATCGTTAATCCTCAGGTATTCCTTGAAGCTCTCCAGGAAATGAGCGTAAACGGCCATCGGGGCGTGTCTATGGTTTTTGACCACCCTATTATGCTGGTGCTGTCAGGCGATCTCCTGCGATGGGAAGAGGTGTTTAGCACCATCGCTGAGGCGGGGCTCACGGTGGGGGTAAGGGAGTCAACCACCCTTTTGGGCGTAACCGTAAATCCGTATACGCCAACCGAATCGGGCCCAGGTAAGTATATCGCCACTTACGTGCCTCCGGAAGCCTTCTTGAGTGATATCCGCACCCTCACCAAAATCCCGTGTACGGATATAATGTTGGAAGGGCCGGGTAAGCTTCACTCGTGGCTTGAGAGCCTGCTGAATTAG
>FLAKKPJH_00282	
TTGAACCGCACGCCCGGAAGTCAGGAGACCCAAAGGCTGTCCAAGGTGCTCGCCCAGGCGGGGGTTGCGTCCAGGCGCGCTGCCGACCGGCTCATCCAGGAAGGCCGGGTGACCGTAAACGGCAAGGTGGCTGTGCTCGGGCAAAAGGTTACTCCTGGGATAGACGACATACGTGTGGACAATAAACCAGTAACGCAAAACCAGAAGCGAGTTTACATCATGCTGCATAAACCTCAAGGATACCTGTCTACATGCCAGGATCCTTTTGGCAGGCCGATTGTATTGTCCCTTATCCCTGAGGTAAAGGAGAGGGTGTTCCCCGTTGGGCGTCTGGACTTTGATTCTGAAGGCTTGTTGCTGCTTACCAATGACGGGCACCTTGCCTATCTGCTAACCCATCCAAAACACGAAGTAATCAAAGAGTACGTGGTAGAGGTTTCGGGCAAGCGAAACAATCGGAAGATCAAGGAGCTGCTTTCGGGTATAATCATAGACGGCAAGAAGGTGTATGTGGATTACGCCAAGTTTCTAGACAGTTCCGACGGCAGTGTGCGGCTTCTCATAGGGGTCCACGAGGGCCAAAAACACTTGGTAAAACGGCTATGCAAAGCCGTAGGATATGAGGTAAAACGATTGATAAGAACCAGGATAGGCCCGCTTGCCCTGTTCGGTCTCGAGAAGGGAAAGTGGCGCCATCTCACACGTAAAGAAGTCCAAGCCTTATACAAGGCAGCCCGGGGTTAG
>FLAKKPJH_00283	
ATGTCAGGAAACAGCAACATGAAACTTAGCACGGACAAGGATGTAAAAGACTTCAGCCCGGAACAAGACAGGCTGTATTCGGCGACCCATGAAGAAATCCTCTCAGGTGCCACAGCCGACGTTTATCTGGTTAGGACCCAGGAAATCTTGGCCCGGGAAGGTAAGGCAGACACCATCGTGACTGCAGAGATTTTCCCGAGCCGTCCAGGCATTTTGGCCGGTATGCCAGAGTGCCTCCATATGCTCGAAGGGTTACCCCTGGAAGTGTGGGGACTTGAAGAAGGGGAGAGCTTTGAGCCCAAAGAGACGGTAATGAGGATTAGGGGCCCGTATTCCCTGTTTGGCCTGTATGAAACAGCGCTGCTCGGAATCCTGGCTAGTTCGTCGGGTTGGGCGACCAGAGCCGCTGAGTGCAAACAGGCTGCCAACGGCCTCCCATTCTACTGCTTTGGCGCAAGGCACATCCATCCGGCAGTTGCCCCTGTCATGGAGAGGGCAGCGGTGGTGGGAGGAGCAAACGGCGCCGCATGCATACTGGGGGCCAAGCTGGCAGGGCAGGAGCCTGTGGGTACCATACCCCATGCCCTTGTGCTGATCTTGGATGATACCGTAAAAGCGGCGGTAGCCTACAACACCCACATGCCTAAGGATGCTCCCAGGACAATTCTGGTAGATACGTTCAAAGATGAATGCGAGGAAGCACTGCGGGTTGCTGAGGTCTTGGGGACCCAGATGGAAGGAATCCGCCTCGATACCCCTGGAGAGCGTGGCGGTGTGACTGAGGACCTGGTGAGAGAAATCAGGGCCCGTTTGGATATGGCTGGGTTTAGCCACGTAAAGATTTTCGTTTCAGGCGGGTTAAACCCTGAAAAGATGACCAGGCTGGCTGAAGCCGGCGCTGACGCCTTTGGCGTAGGGAGCTATATAGCTGCTGCCCCGCCCATCAACATGACCATGGACATCAAGGAGATCGAAGGCAGGCCGGTGGCAAAGCGGGGCCGGATCCCCGGGGTTATCCATAACCCAAAACTCAGGCGGTTTATGTAA
>FLAKKPJH_00284	
TTGCAGTTTCAGCGGGATAAAGATTTTGCCTGGGTAATAGTATTTGCGTCGTTCCTCGTGCTTGTGATTGCTTCCCTGGTGTCCGCCATTCTCCAAGCACCAAAAAGAGATGTGCCTCAGCCTGTAGCCTTGGCCAGTTCAACTTTTGAAAGGGAATTCGTCCTGCACACGCTACAATTGGTGAAGTACATCTCTTTGGGAACAATGGCTTTGGGCGCATACGGGGTGTTCACCTGGCCATCTGGCCCGGGAGCACCCAGATGGTAA
>FLAKKPJH_00285	
TTGGTATCACGATACATTCGTACAACCAAAACCGTACACATGTTCAAGAAGGGCATCGCCTTCACGCTGCTTCTGGCAGTTATGGGATGGGCGGTCCTTGTCTTGGTCGGATGCTTACCGCGTAGTGTGACTTTCACTGACGGCGCGGGCAGGACCATTGAACTTGAAAAGGCCCCTGAACGAATAGTGTCCCTGTCACCCGCCCACACCGAGATCTTGTTCGCCCTGGGCCTGGGCGAAAAGGTGGTGGGTGTGAGCAATTGGTGTAATAAGCCGGAAGAAGCGTTGGAAAAGGAGAAAGTAGGCGATGCGTTTACCCTCGACAAGGAGAAACTGGTCGCCCTCAAACCCGACTTAGTGTTTGTCCCGGGGACTGAAGCCACCCAGCTGGCCAAGGAAATCGAGGACCTGGGCATTGCAACCTACCTGTCAAGCCCGGGCAGTGTAGCCGAAGTGTTTGAGGACATTAAGCGCGTAGCCAAGGCAGCCGGTGTGGAAGAAGAGGGTCAAGCATTGGCAGCGCGATTGGAGCAAGAACTCAACCAAGTGTCAGCTGAGATTGAAGCCTTGGAAACCTCAAAGCCCTCTGTCCTGGTAGTGCTTGACCAAGACCTTTGGACCGTGGGGCCTGGCTCGTTCATGGACGACATGCTCAGCCGGGCAGGCGGGGTTAACATAGTAAAAGACGTTGAAATGCAGTATCTCCAGGTAAGCATGGAAGAGGTCTTGGACAAGGATCCCGATGTGATCCTCATCACTATCCCTGAAGAATTTGTAGCCGGGCTTAAGGACCGCCCAGGCTGGTCCGAACTGAGGGCTGTCAAAGAGGGCAGGGTGTACTATGTCGACGGCGATCTTACCAGCAGGCAAGGCCCTTCTATCGTGGACGGCGTGAAGGAGATCGCCCGCCATCTTTATCCTGAGTTAGAGATCTAG
>FLAKKPJH_00286	
GTGGAAGCTAATCGCAATGGGTTTAAGGCAAAGTTCAGCCCGCTGTTCTTGACCGTCTCAGGGGCGGTGTTTATCATCAGCATGCTTTTGGGCTTGTCCCTGGGCAGCGTACCCATCCCGTTGAAAGATCTCGCCAAAGCTCTGCTGGCAGGGCCTGTCACAGATGATGGCGAGACCGGACATATCATCCTTTGGACGCTCAGGTTTCCCAGAGTGCTTATGGCGTTTATCGAGGGTGCCTCCCTGGGGGTTGCAGGCGCAGCCATGCAGGGATTATTCAGGAACCCAATGGCTGACCCGTATGTTTTGGGAGTATCGTCGGGCGCTTCTTTAGGCGCCGTGCTTGGGATAGTGTTCGGCGCCGGGAGGGTATTGGGGCTTTGGTCCCTCCCGGTGCTTGCGTTTTTCGGGGCTTTTGCTTCTACAGGGGTCGTGTATCTCTTATCGACGAAAAACGGGCGTACTGATACCTGGACCCTGCTGCTATCAGGGATTGCAGTGTCCAGCCTTGTGTCATCCTTGATCGCTTTCCTTATGGTGTTCTTCCGGCAGAGGGTGGAAGAAATCGTGTTCTGGACCATGGGCGGGTTATCCAGGTCGTCGTGGAAAGCAGTAGGGTCTGCGCTTCCATATGCCGCAATTGGGATGGGGGTCTTGTGGGCCCAGTCAAAAGCCCTCAATGCGTTTTCTTTCGGGGAAGAAGCTGCGTTCCACATGGGGGTATCGGTGGAGAAGGTAAAGCGCCGCATCCTCTGGGCAAGCTCCCTTACAACGGCCAGCTGTGTGGCGTTTACCGGGCCGGTTGGTTTTGTCGGGCTCATCGTCCCCCACGTGGTACGGATGATCATGGGACCTGACCACCGCTGGCTTATCCCTGTGTCGGCGCTGGCAGGCGGCAATACCCTGGTGCTGGCTGACCTCTTGGCCCGCACCATGGTGTCTCCCCTTGAAATCCCGGTAGGCGTCATAACCTCTTTGTTCGGGGCTCCGTTCTTCTTGTATCTCTTGGTAAAGGTCCGGAAGAGGGGGATATGA
>FLAKKPJH_00287	
ATGGGTAAGAGTAACGCAGCAGCAACCATATGGGTAAACGGGGTGTGGTTTGCTTACGACGGCAATCAGATTCTCCACGACATTAGCTTTGAGATACCAAGAGGTACCTTCTCAGCCCTTCTGGGACCTAACGGGGCCGGCAAAAGCACCCTGCTCAAAGTGATCTCTGGTTACCTTGAGCCCCAGCGCGGCCAGGTGCTGGTGTGCAACCAGCAGGTCCATTCAATGAAAGACAAGGATAGGAGCCGCCTGATAACTTATGTGGCGCCGGAATACCGCTCAGCTTTTGAGTTTACCGTGGAGGAAGCGGTGCTCATGGGGAGGATTGCTTATTCTGATTCGGTTGTGGCTCAATCCCAACGTGACCTTAAGGCAGCTGAACACGCCATGGCTGCTACCAAGATACTCCACTTACGCCACAGGCCCGTGACTTCTCTTTCATCAGGTGAGCAGCAAAGGGTGCAGATAGCCCGGGCGATTTGCCAAGATCCGGCCGTACTCTTGCTGGACGAGCCCACCGCCCACCTTGATATGAGTTTCGAAATAGAGATTATGGAAATCCTCACTCAACTTGTCCGTGAAGGCCGGACTGTGCTCGCCATCTTCCATGATGTAAACCTTGCCCTGAGATACGCCTCAACCCTGTTTTTCATGAAGCAAGGAAGGTTTGTGGAATCGATCCGTCCCAGGGAAATATCTCCCGAAATCATCGAGAAGGTATATGGGGCAAAGTCCCGGATCATAGCGGATCCACACGCCGATATCCGCTACGTGGTACCGTATTCCATCGCTAAGCCTTAA
>FLAKKPJH_00288	
ATGCCGGAGGTTTTAGCGCCGCTTGTTGTGAGTGCAGATGGTGGTACACCTGCATACGGCTGTCATGGCCTCACGGTTTCGCGGTTTAGGAGGTGGCCTACAATACGTAGCAGGCGGGATCGCTTAAGGCAGGAGCGCAGGAAGTGCTTTGATTCCCGGTATTTCGGGTTTCTCTTAGCCTACTTGTGCCTGGTTGTGCTGGTGCAGGGGCTGCTCCGGTTTGATTCTATGCGAGCTCTGCTTAACAAGACCATTTGGCTTGAGGGGCAACCCCTGGCTAAAGCCCTCAGCGGAGTAGAAGTACCTATTTACACCTGGCTCCAGTGGCCTCCGGCGGAGCACGTGTATACTAAGGATACCGGGGTGATTTGCCTCAAGTTCATAGGCGAACCTAATCCCCATGTGTGGATAGTGGTGAACGGGCACGCCGCTAAGCGGGCTGACCCCGCAGACGCGGTAGTGGTGTGCTGTCATGGAGATGTAATCGAGATTGTTGCCGAGAAGGGGACGGCTAACGTCGTCGTGTCCGCGGTGAGCAGTAATGTGCTAACGCCTTCCGTGGGTACCTGGGTCAAAGGAGAAGGAGTTTTGTCATTAGGTCGGGTAAATCTTGTACAACCCTGA
>FLAKKPJH_00289	
ATGGATATGGGACATTCTCAGCCGTGTAAGCACCAGGCGATGCCAACTAAAGACCCAGCTAGACCCAAGAAGCTTAGGATAGCCATTGACGGCCCGGCAGGTGCCGGCAAGAGTACCGTGGCCCGGAAAGTGGCGGATATCCTCGGATATACCTACCTTGATACAGGAGCTATGTACCGCGCGCTGGCAGTGCTGGCTTTGGACCGCAAGATCTCCTTCGACGACCACGAAGCCCTGGGTGAGATGGCTGCATCAGTGAATATGGATGCACGTGAAGACGACGGGGTTTTCAGGGTTTGGATCGATGGGCAGGAATTCACCCACAGGTTGAGGACTCCCGAGACCGACAGGGCAGTTAAACTCATCTCCATGGCCCAGCCGGTCAGGCGGGTGCTTGTGGAAATCCAACGGGAACTGGCCAGGCGTGGAGGGGTGGTCATGGAAGGCAGGGATATCACCAGCGTGGTCATACCCGATGCCGAAGTCAAGGTGTTCTTGACGGCCGATGTGAACGAACGGGCCAGGCGGCGGTGGGTGGATCTCAAGAATAGAGGAATTGACATGTCATTTGAAGAAGTACTGGCAGAGATGCAAGCCCGGGATGCCAAGGACCTGGAAAGAGAGTGGGGCAAACTGGTCAAGGTCGAGGATGCGGTGTTAATCGACAGCACTGACATGAGCATCGACGAGGTTTGCCGTATCATAGTCGGGCTGTGTGAGGCGAGACAAAGATGCTCTACAGTATAG
>FLAKKPJH_00290	
ATGCTCTACAGTATAGGCAGGCAAATAGCGCGTGTAGGCATGAAGCTGCTGTTTGACGTAAGGGTCGAAGGTATCGAAAACATCCCTTCACAAGGCCCTTTAGTGGTATGCGCAAACCATATCTCATGGTGGGATCCGGTGCTGCTGGCGTGGGTCATGCCCTGGCCTGTCCATTTCATGGCCAAGAAAGAACTGTTCAACAATGGCCTCATGGCATTCTTGCTGACCAAACTACATGCTTTCCCTGTAAACAGGGGAAAAGCTGATGTGGGAGCCATAAGGACTGGGCTTTCGGTGCTCGAAGCCGGACAAGTAGTCGGGGTGTTTCCCGAAGGCACCAGGCAGAAGACCCCTGATAAGCTGGGGCCGGGCCACGGCGGGGCTGCCCTCTTGGCCATAAAGACAGGCGCCCGGGTGCTGCCTGTAGCCATAAGGGGGAAGTACGGCTTCAGGAGCGTTATCAAGGTAGCCTGCGGTGTCCCCTTTGAAATAAAAGGTGGAACCGGAAGGCTATCTACTGATGTGCAGGAAGGATCATTACAGGTAATGGAGGCTATAAAGCATTTGTGGGAGACTTTGGGCTCTGATGAACCGGCATGA
>FLAKKPJH_00291	
ATGATTCAAGTTAAGTTGGCAAAGCACAAAGGTTATTGTTTCGGTGTCAAACGAGCCATCGAGATGGTGGAGAAGGCGCTTGAGGAAGGCCCGTATCCGATATGGACATTGGGGCCGATTATCCATAACCCCGTGGTAGTTGCCGAACTCACTAAGAAGGGTGTAAGGATAGCCGGTAACATCTCCCAAGTGGATTCCGGCACCTTGATACTTAGGACCCACGGTACAACTTTGGAAGAAAGGCAAAACATCCCCCCGACAGTCCACCTTATCGACGCAACTTGCCCATTTGTGGCCCGAGCTCAAAAGGAAGCCCGCAGGCATGCAGCGGAAGGCAAGAAGGTCCTCATTGTGGGCGACAAGGATCACCCGGAAGTACGGGGCATTCTATCCCACGCAGGGCCTTATGCCATCTGCATAAGGGATGCGTCGGAGCTGGATGCGATTTCCGGCGAGGACTTAGGCTCGAATGTTGGGCTTGTGGCTCAGACAACGTCAAAAAAAGCAGACGTGGAGCAAGTGATAAAAAAATTGAAGAAAAAAGGTATTTCGGTTGATCTATCGAATACTATCTGCACGGCCACAGAAGAAAGGCAGCAGGCTACGAGGGAACTTGCCGAGGAATGCGATCTTGTTCTGGTAGTCGGCGGAAGGACAAGTGCAAACACCAGGCAGCTCCTGAGAATAGCCGAGCAGTGTGGTGCAGAAGCTTACCTAGTGGAGTCGGCAGAGGATGTGTTGCCTCAGTGGTTAGCGGGCAAACGCATCGTGGGCGTAACCGCAGGTGCGTCTACTCCCGACCGGGTAATAAAGGAGGTTGTAGGCAAGGTGGAGGAATTGGAAAAGACTAATTTGGAGCAAGGGACAGAGGAGGTACAAGAGGAACATAGACAGGAGCAGGAAAACGTTGTCGAGCCTGAGGCTTCAGAACAAACGTCTTCTGAGGAACCGCAAGAAGGCCCCGCCGAAAGTGCAGCCGCAGAAGAAAAGACCCCTGAACAGCTTTACGCTGAGACCTTTAAGACCCTGCGTGAAGGAGAGATTGTCAAGGGCAAGGTAGTGTCCGTTGACGAAAACGGCGCACTGGTAGACGTAGGGCACAAGTCCGAAGGGTTCATCCCGGCTCATGAGTTTCAGCGTCGAGGGGTCTTAGCTCCTGAAAAAGTGGCTCCAGGGGACGAAATAATGGTCTATGTCCTCGGTGTAGACTCTGAAGAAGGAGGCCTACGACTCTCCAAGAGGAAGGCTGATGAGGAAATTGCATGGAAGAGATTGGAACAAGCTTACCTAGAGCAGGACATTGTTGAAGCACCGGTCGCGCAGGAAGTAAAGGGAGGACTGGTGGTTGACGTAGGAGTCAGGGGTTTCGTACCTGCCTCTCAAGTGGAACGCGGCTATGTTGCCGACCTTTCCAAGTACGTCGGCCAAACTCTGAGGATGAGAGTGCTCGAGTTGGATAGGTCCAAGAACCGGGTAATTCTTTCTCAGAGAGTTGTGCTCGAGGAAGAACATGAAAGGCTCTGCAGGGAAACTTGGGAAACTATTGCAGAAGGCCAGATCAGAAAAGGCATTGTAAAAGGCATTACAGACTTCGGAGTATTTGTCGACTTAGGTGGGGTTGACGGCCTGTTACATATTTCTGAACTTTCTTGGGCAAGGGTCAATCACCCGTCCGAGGTAGTCAGCGAAGGCCAGGAACTTGAAGTCAAAGTGCTCAAAGTCGACAGGGAAAGAGGCAGGATCTCCTTAGGACGCAAGCAAGTTCTTCCCGATCCCTGGGGTGATGTAGAACAGAAATATCCTGTGGGTGCAGTAATCAAGGGTGAAGTAACCCGGACCGCGCCTTTCGGTGCTTTTGTGCAACTTGAACCTGGAGTGGAAGGGCTTGTTCACATATCCGAGATTTCTCACCAGCATATCGCTAAGCCGGAAGACGTTGTCAATTCCGGCGATGTGGTCATGGTCAAAGTACTTAGGACCAGGCCTGAAGAGCGGAAGATCAGCCTGAGCATCAAGCAGGCCGATCAAATACTCTTGGAGAGCGGAGCATCTGAAGAGGCTGAAGACAAGGTTGAAGCTGCAGTTGTAATAGACGAACCTACTCCGGAGGCAGAGGCCGGGGAAGCTTATGCAGAAGTCGGCGAACCTGCTGAAGCAGAGGCCCAAGTACGGGAGGCCGAAGCGGAAGCTGAAGCTATTTGCGAGGCAGTGGAGACAGAGGAACCTGCTGCCGAGGCAGAAACCGAGGAAACTGCTCAAGAGCCTGTAGAGGCTGAAGAGTGCGTTGAGCCTGCCGGGGAAGCAGAACAGGCACAGCAGCCTGCTAAAGCACCGGCCGAGGCAGAAGAGCCCGCAGAAGCAGATGCGCAGGAGCCTGCTGAAGACTCAGAACCTGACAAGCAGGCAGATGAGCCGGCAGAGATTCAAGCACCTGAAGAAGATGCCGGACAAACAGACGCACCTCAGGAGTTTGCAGAGAATCAAGAACAAGCCGTAGAGCCGGCAGAACCCGAGGCAGACTAA
>FLAKKPJH_00292	
GTGGGATTACCTATTGGTGTGATCCTTCTTATCATCGTGGCCATCCTCATCTATTTTGGGGTGCTGCATAGGGTGTTGGACAGGATGAGGTTGTCTGACAGGGCCGCCCTGGCGATTATTGTTGCCATGGCTGCCGGGACGTTTTTCGACCTGACGCTCCTCAGGAGCCCCATTGAGGTCAAGATGAACATAGGTGGCGGGGCGATTCCCATAATCGCAGGCATTTGGCTGATTGCCACTGCAGATGAACCCGGGGAAAAGGCTAGGAGCATTATCACCGCCTTGGTTACCGGCGGCGTGATTTGGGGTTTGTCAAAGATCCTGAGTCCCGACGAGCAATTTATGAGGGTGTCCCCCATGCTGGTTTATGGCATTGCCGCAGGGATTATTGCTGCTGTATCCAGCAGGTCCCGGAGGGCTGCGTTTGTCGGGGGGCTGGGAGGCATCGTGATAGCAGACATAATTCACTGGATAGAACTTGCAGTCACAGGGATGCCAGGAAGGGTGTTTTTCGGAGGCGCAGGAGCTTTTGACAGTTCAGTGATTAGCGCAATCCTGGCCGTGGGGCTGGTGGAACTGGTCGGGGAAGCCAGGGAAAAAGTAGTTAAGACCCGGGGAGGTGGCTCTGGACGTGAAAATTAG
>FLAKKPJH_00293	
GTGAAAATTAGCAAAAAGGTATTGGCATGGGCTTTGGTGCTGGTCTTTACGGCCGCCACAGGGGTGGTGTACCTGTACCGGTCGATAATGCCTGTGACTTCAGAAGTGCCTCCTATGCTCACCGAGCGCGAACGTGGCTATTTTACCGTGGTTGACGAAGATGGCGTGGTTATCTTCACCACAGGGCTTATGGTAAGCGTAGGGGACGAGTATATCGACGAGGATGACAACAAGTATGTGGTGATCGATGTATCAGACGATGTGGCCACTGTGAGATCCGTGGGCAAAATGGAAGCGCTACCGCCCTTTACCGGGCCCGTGCTTGGAGCTGCCATGTCAGGTGGCGCCATAGGGATATACCACACCCACTCGGCCGAATCATATGTACCCTCAGACAACTCTGAGTCTATCCCCGGCAGGGGGGGGATCATGGACGTAGGTGCCGCCCTGGCAGAGAAACTCAGCGCTTTGGGCATCAAAGCGATACATGATACTACGTCTCACGATCCCAATGACGCCAGGGCTTACGACCGCTCTCGGAGGACTGCCGCCGACCTCTTGAAGAAGCAAAAGCCCCTTGCATTGTTCGACGTTCACCGGGACGCAGGGCCTGCAGAGGCTTACCTTAAAGAAATCGATGGCCAGGAAGTTGCACGGTGCATGATAGTCATCGGACGGCAAAACCCCAAAATGCAGTCAAACCTAGAGTTTGCAAGGCGTCTCAAAGATGAAGCCAACAACCAATACCCGGGATTGGTCAAAGGCATTTTCATGGGTAATGCAGACTTTAACCAGGACCTGTTCGACAGGGCGCTGCTGTTGGAAATGGGCACCGAGCAGACAACGAAAGAAGCAGCCATCAGAGGCGCCACTCTGCTGGGGTCCGTGGTCCCCAATGTGCTGCCTGCTTCAGGCCCGGGCGCCGGGCCTCAAACCCGTAGCGCAGGCAGGACCGTCGGCTGGCTGCTTGGGATTGCGGTAGCAGGCATATTTGCGTACCTGTGGATTGCCACAGGCAGCTGGGATGAAATGAAGGCCAAAATCCTCGAGTGGTTCGGCACAGGCGGTATAAGGGTGGGGGATGTTGATAATGCTGGAGGTAGTTCCGGCTCTGATGCGCCAGGGGCTGAAGGGGAGGACGAGTAG
>FLAKKPJH_00294	
ATGGCCCATGGCCGATCAATAGGGTTAGGGTTGCTCATGGGAGTGCTGGCCAGGATAATCTTGCTCAGGTCAGATTACCGCCAGTATCCCACATACCCCCACGGCTACGCATCCCACCTGTTCCTAGGGATTATCGCTGCGCTGGTTGGTGCAGTGTCCGTGCCTGCGCTAATCGAAAGGGAATGGACGGCGGTGACCTTCTTCGTGGTGGTGGCCCAGCAGTTCAGGGAAATCCGCAGCATGGAGAGGGATTCTCTTAAGGCTTTGGAAGAGACCCAGCTGGTTGCCAGGGGAGCGGATTACATCGAAAGCATCGCCAGGGTGTTTGAAGCCAGGTACTACATCGTGATATTGGTGGCTGCGTCTGCTGCCTACGGTACTGAGCGGGGAGGCGTGCTCCTGGGGATCGTCCTGGGCGTGCTGGCTTTTGCAGGGAGCGCTTCGGTAATCAAACAGGAACCCTTGTGGATGTCGGTAGAGGTCAAACCTGCTAAGCTCAGCTTCAAAGGTGCCGGCCTATACGTGGATGACATTTTCATCATGAATGTAGGTTTGGAAGAATCCAGGCAAACCATAGTAAGATACGGGATAGGCGCCATCCTCATCCCCAAGACCGAGACCGCCAGGGATACCCTGGCCAACCTGGGGCAGAGGCAAGCTATCCTTCACGATGCTGCGGGGATCTTGGGGATTAAGAAGGATGTGGACACTCCTGAATACACGCCCATGGCTACCAGGCACATTCCCACGGGACGGGTCGGGGTATTCATGGTGCCTGAGGAGCGGGATCCTCAGCTCCTCGTTCAAGTCATTAGGCGCACTCCGGTGCTGGAATCTGCAAGAGGCCGGTCAATGTACCGCCGGTCAATGTAA
>FLAKKPJH_00295	
GTGGTGAAAGTGTTGGAGGTAACGTTTAGCGGCATTATTTTGTGCGCTGTCACTGACGATGGGGCTAAGATTCAAGCCATACCGGCGTTTGTGGTCAGAGACGAAGCAGCCAGGCAGGAAAAGGCACGGCTGCTGTCACGGATCCTAAAGGGTGCGGTCCACGACCTAGGTGATGGCGTGCTGATAGTGGTCAGGCACTGA
>FLAKKPJH_00296	
ATGCAGCAAAAGGCCCAAGTAGTGATTGGGACAACCAAACACGGCGTGCTGCAAGCTGCCGCCCAAGCCGGAGTAGATCCTGGTGAAATCAAATGGGGTAGCCGAGGGTATGCAGGCAGCGGCGGAAAGGTGTTTGTAGTTTGGGGCATAAGCCCGTCGCCTTTAGCCCGGCGGGCAATAAACGCCATATTAGACCTCTCCCTGGGACAGTCCTCAGCGACACCCCGGATATTTTACGTGTGTTACGGTGGCACCCATTCTTCGGTTGTGGCAGCCATGCTCCATTTGGGTTTAGTCAGCGTGCAGGATATCCAGGTCCACGGGCCGGAGGTGTTGTCTTGGCTCCCGTACTTCGATAGGCGCACTACCGGGGAAATAGGCTTGCCTGTACTGCTGGGGCACGATGTCTATGGCTCAGAAGTGTATGCTTTGGGGACCGGCTGGCTTGGCCGCCGGTTGGAGCTGTGCTTATGCGACCTTGTGGAAGTGGCATGCCCCGGTGCCCGGGCATGCTTTTGCAGCGTAAGGGGGGTGCTTGACTTTAGGGCGCGGATAGGGGGATTTCTGTCCCGCCGCGTCCATCTGGTGCAGCCAGGACGCAAGCTGGTGAGCCGTTCCTTGGCAAACAAGGCACAACTACTGTACCAAGCGAGCCGCGCTTGCCTTGACCTCTCTTCAAAGTGGAAGGATAATGGGAATCACAGCGAAGGGGAGGTTGTGTGGATTGACGGCTCAACGCAGAGGGGGACTGGTGTACCAGGTTGA
>FLAKKPJH_00297	
TTGACGGCTCAACGCAGAGGGGGACTGGTGTACCAGGTTGAACCTGGCAGCCTGGCTGAATATCTTGGAATCACGCCCGGGGACCGGATAGTCTCGGTGAGCGGGCATATACTCAGGGATGAAATCGACTTCAGGTTTTACAGTGCCGCAGAACATATTACGCTGGACGTACAAAAGCAGGATGGAACCAGGCAAAGGTTTGAGATTGAAAAGGACCCTGATGATCTCATGGGTGTTTCTTTTGTTAACCCGGTGTTTGATTCTATTAGGACATGCAATAACAGTTGCTGCTTCTGCTTTATTTCCCAGCTTCCCCCGGGGATGCGCCGGCCCCTTTACGTACGTGACGATGATTACCGGCTGTCTTTTCTGTTCGGTAACTTCATTTCCCTCACCAACCTGACTGAGGACGACTGGAAGCGCATTGAAGAGCAGAGGCTTTCCCCGCTGAGGGTATCCCTGCATACGTCCAATCCGTGCCTTAGGGCGCAGATCATGGGTTGCCCTGAAGCGGCGTATGCCATGGATTACCTGAGGAGGTTTGGGCAGCTGGGGATTGGTATCCACATTCAGATCGTGCTCATGAAAGGGATAAACGACGGAGACAGGCTGGTCGAGACGCTCAGGGACTTGGAAGGTTTGGGGGAGACGATCCTGTCTGTGGGTGTTGTGCCTGCGGTTTACACCAAGTACAGGAAGGTGCTCCCGTCGCCTTTAGGAGATCCGGCGTGGGCGCGTAAGACCCTGGAAATCATTGAAAACTACGCTGAGAAAGTGTACAAGGAGCGGGGGATACACTGGGTGTACGGGGCGGACGAGTTCTACATGGTGTCAGGCAAACCCTTCCCTGATTACGATTATTACGACGACTTCCCTCAGTTTGAGAACGGTATCGGAATTGTGGCGGATTTCCGGGAAACCCTCAAGACAGCCCTGTCGCGTGCAAGAGCATCCCGGTCTCGGTTGGCAGTAGGGCCAGAAGAGCAGAACTCACCATCCTGCCGGCCTGGCCGGGCTCCAGGTGCAGGCTCCGGACGTGGTAAGATATTGGTGGTTACAGGATATATGGCCTATCCTGAGGTCGTAAGCGCCGTGGAGGCCCTGGGGCTGGGGCACAGGATTTCGGTAATCAAGGTTAGAAACAACTTCTTTGGAGATACGGTTACATGCGCAGGATTGCTTACGGGCGGAGATATCTTGTCAGCAATAATGGAGTTTAGGGGCACGGGGGAGCGGTTTGAGTCTGTGCTCATTCCGTCGTATTCAGTATTTGAAGGCAGGTTCTTGGACGATATGACGGTAAGCGGATTAAGCGAAGCAACCGGCGTTCCGGTGGAAGTGGTCGCACCTTCTCCCATGAGCTTTTTGGATGCAGCATTGGCCTCAAGGAGGGTAGACACATGGGTTATGTTGTAG
>FLAKKPJH_00298	
ATGGGTTATGTTGTAGCTATTGTGGGCAGGCCTAACGTGGGTAAGTCTGAGCTTTTCAACAGGATGGTAGGCGCCAGGGCATCCATCGTCCATAGCCAGAGGGGTGTCACAAGGGACAGGCTTTATGCTTCATCTACCTGGCAGGGGGAAGAGTTTACCCTGCTGGATACAGGCGGGTTTGACCTTACTTCATCCAGCGAGTTAGCCCAAGCCATCAGGGTTCAAATTGAGCAAGCCATCGAAGAGTCTGACCTGCTGATCTTTGTGGTAGATGCCAGAGCGGGGCTCATGCCTGAGGATGAAGAGATCGCTGATATCCTGAGGAAAGCCGGGAGGCCGGTGCTTGTAGCGGCGAACAAGTGTGATTCGCCTAAGCATAAGCATAGGGCGGCGGAATTCTATGCCTTGGGGTTTGCTGAGGTGTTCCCCGTTTCGGCGGCTCATGGGCGTGGCGTGGGCGATTTGCTTGACAGGGTGATAGAGCTCAAACGCGAAGCCGGGCTGAGCCCAGAGGAAGACGATGTTGAGGTGGAGACCGGACAGCTTGACGCCCTTGATGTCGGGGCACAAGACCAAGCGGGCATGGAAGGCCTGGAAGATCAAGAAGGACAAGAAGGGCAAGAAGACGAGGAAATCAAGACCATCAGGGTGGCGATTGTGGGCAAGCCCAATGTGGGCAAGTCTTCATTGGTCAACCAGCTCATCGGCCGGCCCAGGATGACCGTGTCTTCGATCCCCGGTACTACCGTGGATGCTGTAGACATCACCCTTACATATGAAGGCATAGAATTCGTCCTGGTGGATACTGCGGGCATGCGGCGGCCTGCTAGGATCGACGAAAAACTCGAATCCCTGGCGGTGGGCAAGGCGCTCCAGGCGGTCAAGCGGTGCGACATTGCCATATTGGTGCTGGACGGGAGGGAACTGCCTTCAGCCCAGGAACGAAGAATCGCAGGGTATATCCGCCGCAACCTGAAAGGTTCCATACTGGTGGTAAACAAGGTAGACCTTGGGCTGTTCGACGGTATGTCCAGGGAAGCATTTGCCCGGACGGCCAAGGTACGGTGCCATCCCGTGTGGTATTCCAACGTGCTGTTTACCTCTTGTGTTACGGGAGAAGGCATCGACCTGATCTTGCCTGAAGTAGTCAGGACCTATCGGGAATACAGCAAACGAGTTGGAACTTCCCTGCTCAAGAAAGTGGTAGACCGGATCATTGATTTCAGCCCGCCTCCCAGGGATGCGAGGGTGTTTTACTGTACCCAGGTAGGCACACGGCCTCCCCAGATCGCGTTTTCCGTAAGAGATCCTGAAAAGATGCCCGATTCATACGTGAGGTATCTGGAGGCTGAAATCAGGAGGCGGTTCGGGTTTGAAGGAGTGCCTATCGTGATGGAATTCCGTCCGTTTAGGAGGAAAAGGGGAACATGA
>FLAKKPJH_00299	
ATGAACTGGCCGCTGTTTGCTTCATGTCTGCTTGGATATTTGTCAGGCTCGATCCCTACAGGAGTGCTAGTGTCCAGGCTGGCAGGGGTAGATGACATCATGTCCCGGGGTAGCGGCAATACCGGAGCTACCAATGTGTTCAGGGTGCTAGGGCCAAAATATGGACTTATAGTACTTATCATCGATATATTAAAAGGTGCTTTGCCGGCGTATTTTGTGCTCACCAGATTTGAGATGGGCAAGGCAGGTGCGCTTGCGGCAGGTATTTGCGCGGTAATAGGCCACAACTGGTCGGTGTTTTTGGGCTTTAGAGGCGGCAAGGGAGTGGCGACCACCGCCGGCGCGGCTGTGGTTGTGTTTCCAAAGCTTTTGGGCGTGGGCTTTGTGGTGTTTGTGGTTGTGGTAGCCCTATCCAGGTATGTGTCCCTTGGCAGCTTGCTGGGGGTGTGGGCTGCTTTTGCGGTCTCACTCTTGCCCGGATTTACCGCGTTTGACCGGTGGGTGGTATTCGGATTGGCTGCCCTGGTTACCTACAGACACAGGGCCAACATCCAGAGGTTGCTTAAGGGCCAAGAACTCAAGATAAGCTTTTCGCGGAAAGGGGAAACCGGTTGA
>FLAKKPJH_00300	
TTGAGGCTAGAGCAAGGGGACAAGGCGTGCATCATCGGTGCGGGCGCTTGGGCCGGCGCTTTGGGCGTGGTGCTTTCTGATAACGGGTACCGGGTGACTTTGTGGGCCCGGAGCGAGTCCACAGTCAGGTATTTTGAGGCTAACCAGGGAGTCCCTAGGCTGCCTGGAATCAGACTGTCTCGGAATATCACCGTGACCACTGATGTTGACGCTGCTTTACACGGTGCATCCTTGGTTGTGCTGGCCATCCCCTCGTCTGCATTAGCCCAGGTAGCGGAGGAAATAGCGGGCCGCCTCCCTGAGGATGCCTACATTGTCACCGCGACCAAGGGATTCGACCTCGACACCCTAAGGCGGCCATCTCAGGTGTGGATTGATGCCAACCCCTCCATAGAACACAGGATGTGCGTCATCTCAGGACCTAACTTCGCCCAGGAAATCGCCATGAGGCTGCCTGCGGCGACGGTAGTAGCTTCTGCTGACAAGCTAACTAGGCTGGCAGTGCAACATGCTTTCATGACCGAGTACTTCAGGGTGTACACCCATGTAGACATAGTCGGCGTGGAGATAGGCGGTGCCCTCAAGAACGTAATTGCCCTGGCGTGCGGGATGGCTCAGGGGATGGGGGCAGGCTACAATGCCCAAGCTGCAATAATCTCAAGGGGTATCGCCGAGATAACCAGGCTAGGTGTGTCCCTTGGAGCCCAACCCTTGACATTTGCCGGGCTTTCAGGCATCGGCGACCTGGTGCTTACGTGCACAGGGCACCTTTCCAGGAACCGTCAAGCAGGTATAGCCGTGGGGAAAGGTGAGCCGATCCATAGTTTCTTGGAGCGGACAGGTTATACCGTTGAGGGGCTCCAGACGGTGAGGTCAGCGAAGCAGCTGGCACAGACCCACAATGTACAGATGCCCATCACAGACATAGTCTACCGGATCCTTTACGAGGGCCTGCCGCCCCGGAAGGGGCTTTACGAGGCCATGAACCGGGAACGGAAACCCGAGCCTGAGGAATACTTCTTCAAGTTGCTGCCGTGA
>FLAKKPJH_00301	
GTGGAGAGTTTCGACATTTTTCAGGATATTGCGGAACGTACAGGTGGCGACATATATATCGGTGTAGTCGGCCCCATGCGGGCAGGCAAGTCCACCTTTATCCGTAGGTTCATGGAACTGTTCGTCATTCCCAATATCACCGGTGACTATGACAGGCAACGAACCGTAGACGCCATGCCCCAGGCAGGTGCCGGCAAGACGGTAATGACGGTAGAACCCAAGTTTGTGCCTGAAGAAGCGGTGCCCATAGATCTTAAGGATAATCTGTCCCTCAACGTCCGGGTGATCGATTGCACCGGATACCCGGTGGAAGGCGCCCAGGGGTACATCGAAGGCGACGAAACCCGGATGGTCAGGACCATGTGGTATGAAGAACCAATCCCGTTTACAGAGGCAGCAGAACTCGGCACAGAGAAAGTGATTATGGACCATTCAACCATCGGGATAGTAGTCACAACCGACGGCACCATCGTGGATATACCCAGAGAGAACTACGTAGAGCCTGAACGAAAAGTTGTGCAAAAGCTTCAGGAGATCGGCAAGCCCTTTGTGATAGTGCTCAACTCAACGGATCCATATTCCAAACATGTATCGGACCTCGCCACCGATATGGAAGAAGAGTACGGCGTGCCTGTAATCCCTGCAAACTGCCTGGAACTTACACATGACGACATCATCCTTATCATAGAGCAAGTGCTGTATGAGTTCCCGGTGACGGAGATCACAGTACGGGTTCCCAGGTGGATCCAGATGCTAAGCTCTACCCATTGGCTCAAGAGCACCATCCAAGCCAACATCAACGCAGCTGTCGATTCAGTCAAGCGGATCCGGGACATCGATTCGTGCGTGATGAGCTTGAGTGTATCGGACTACGTAGACAGGGTTGAGGTTGAGCAGGTCAAGATGAGCACCGGCACGGCTACCCTGAGGCTGGAAGCCACCGACGAAGCGTTCTTCAAAGTGCTGAGCGAACGGGTAGGCCAGAACGTGATGGATAAGGCGGACCTCCTCGGTTTGCTGAACGAACTGGTGGTAGCCAAAAAGACCCACGACAAGTTTGCCCTGGCGTTGCGTGAACTTGAGGAAACCGGATACGGAATTGTGGAGCCTACCTTAGAAGATATGCAATTTGAAGAACCTGAGATGGTAAGGCAGGGCAGAAACTACGGTGTCAGGCTGTCTGCCAGAGGTCCGGTAATCCACCTCATTAAGAGCGAAGTTGAGGCTGAGGTAAGCCCGTTAATCGGCTCGGAGGAGCAAGGGCTTGAACTGGTGAACTATCTCATGGAGAAATTTGAGGACGACCCAAGGAAGATTTGGGCTACCGACTTGTTTGGCAAGTCCTTGCAAGACATTGTGATTGAAAGCGTGTCAGGAAAAATCGACAGGATGCCTGAAAACGTCAAGGCCAAGATGCAAGAGACCATTACCAGGATTCTCAACGAAGGCTCAGGCGGGCTCATCTGTATCATCCTCTGA
>FLAKKPJH_00302	
GTGAAATACGATTTTGACAAGGTCTATGACAGGAAAAGCACTTTCAGCAGCAAGTGGAATGTAGAAGAGGTTTTCGGACGTGATGATGTGCTGCCCCTATGGGTGGCGGACATGGATTTCAGGGTGCCTGAGCCGGTAATGGTTGCCATAAGGGAGCGGATGGAACATCCGATTTTCGGATATACAGCGGTCAGCCCCGGATTTTACGATTCAGTCATCCAGCGTCTCGATGCCAAGTTCGGATGGAAAATAGAGAAGGAATGGATAGTGATCACCCCTGGGGTTATGCCTGCGGTAAATGCCGCTGTGCTTGCACTTACCCAGCCAGGCGACAGGGTGGTGCTGCAGAGCCCTGTGTACCCGCCGTTCTGGACGGCCATAACCCACAACAAGCGGGAGCTTGCGGTAAACCCCTTAAGGCTTTCCGGCAACCGCTATGAGATTGACTTCGAGGACTTTAGGGCTAAGTTTGAGAGAGACGGTGCCAGGGCGTTCATCTTGTGTAGCCCCCACAATCCAGGCGGCAGGGTATGGACCAGGGAAGAACTCATGGCCATGGGGGAAACGGTCATTGGCGCAGGCGGGGTTGTAATCTCCGACGAGATCCACTGCGAGCTGATCATGAAAGGTTACTCCCATATACCTTTTGCATCCCTTTCTGAGGAATTTGCGATGAATTCGGTTACGTGTTTCTCTCCCAGCAAAACCTTCAACATCCCGGGATTCCACGTGTCTGTGGCCATCATCCCCAACCAACAACTCAGGGAAAGGTTCAATGAGGCCCGGGGCAGGCTCATGGGTGCGCCAGGCATTTTCGGGCTGATTGCAGCTGAGGCAGCATTTAAGCACGGAGACGATTGGCTCGGGCAGGTGCTGGAATATATCGAGGCCAATGTCGATTATGCCGTAGAGTTTCTCACAAAGCACGTGCCGGAGATAAAGCCCATGAGGCCTGAGGCTACATACCTTATCTGGCTCGATTGCCGCGGTTTAGGGTTGGAGCAGGAAGAATTGAGGAGGTTCTTTATAGAAGAAGCCCGGGTCGGGCTCAACGATGGAGCCACTTTCGGTCCTGAAGGCACAGGCTTTATGAGGCTCAACGTAGGGTGCCCCAGGGCCATCCTCGAGGAGGCCCTTGCCAGGATCGAAAAGGCGGTCAAGGCCCGGCGGGGAAGATGA
>FLAKKPJH_00303	
TTGTCGTCCCTGGAGATTTTCGCGCAGAATGTGAAAACCCTGTTAAACCAAAGAAACCTCAGGCTCAAAGACCTGGCCGAGGCAATCGACCTATCCGAATCCTACCTTTCATTGGTCCTCAACGGAACCAGGAGAAATCTCGGAGATAAGTACAAGGACCGGATTGCGGCCTTCTTCGGCGTGCCTATGTCGCAATTGTACGCAGAATTCCCTGCCTTTTCCGATAATGATGATACGCAGGCGTACACAGAAGACCCCTTACGGGCCGAAGTCAAAGGCGTAATCGATGCCTTCATCCAACGGGCCAACCTCTACTCGAAACAGATCCCATTCTATCTGGCGCTTGCGTCCCTGTCAGATCAAGAAGCCCGCTCGGTCAGAAAGTACCTTACCATGGTACTCAAGCATTTTGAAGAATCAGATTCCTCGGATAGCATCTTGCGTGAGGCCCACCTGCTGGAGCTCACAGCCCAGCAGCGCCAGGTGCTGCTGGCGTGTTCCCTTGCGGGCGATAATGCCAGGACCGAGTGGATTAGGCCGCTTTGCCAGATGCATGATACTGCGTTTCAAGAGGCCCTGGAGCAACTGGCTGCCCTGGACCTGATTTCGATCGTTGAAGATGTGTCAGGCAATCGCGTACGGCTCAAGCGAAGCCTAAGGGACGTACTCTCATCCCAGTACACCCAGGACAAGCTCAAGCAGCTCTACGCCGATCTTGCCGCTGCCATGGAGATGTATCCCGGCGACGATCCCGGCTTCTATGCAGACCTTGCCCGCACCTTGGTCAAGGCCGGGTTAACTTCAAGGGCGTTACCATACTACAAGCAAGCGGCCCTCGGCTACCAGGACCATAGGTTGTGGGATATGGCAGTTAAGATATGGCACGAACTGTCCCTGGCCTACGCGGTCCTAGACAGGCCGCGCGAAAGAGGCAAATGCTTGTGCCGGTGTGCCCAGGCCCTTGCTCAAAACGGAGATTTCGACTCTGCCGATACCTTGGGCAACCATGCATTCAAAGTGTTCCAGGAAGCCCAGGCAGATGACATGCTGGTGTATTGCTGTCTTACCATGGGCAATATACACTCTGACACCGACTATGCCAAAGCAGCCTCATGGTACAAGAAAGGATTGGATTCCGCCGGCGTCACCTCGCCAAACTATGGACACTTGCTGATGAACCTCGCAACCTCGTATTTTGCCCAGGGCAAGATAGATCAGGCTGAAATATGCCTCAATCAAACCAGGAGATGGATTCAAGAACACAAGCCTCAGGAAGCCTGCAGGTTAGCGTCTCATGCAGATCTGATCTCAGGGCTAATCGAATTTAGGCGCAGGAACTGGAAAGCCGCCAAACGCTACTACCAATCGGCCATAGAGCAAGCTCCTGAAAAACTGGGAGACCTGGCTGTGGCCTATCACAACCTGGGGATGATCTTCTACCGCGAAGATAGCCCAGGGATGGCCCTGGACTACCTACGGCAAGCCAGGGAACTGTTTGAACGGGATAACCTACAAAGCCGTTGGGCCAGCGCAGGCGTTGAGATCGCCAAAGTGTACATCCGGGAAGGCCGGCTAAAGGAAGCCGCTTCACTGCTTGACACTGTTCCTGACAAGCTTGACAAAGCCCATCGCACCGAATTGGGCTGGGTGTTCCTACTTAAAGCTTGCATCGAGAAAGCCAACGGTAATTATGGCCGGGCCAAAGCCATGGCAACCCGGGCACTGGAGATTTTCCACCAAGAAGAATCAGCCAGGGACGCTGCATGTGCTTCCCTATGGCTGTGCAACCTGATGGAAGCAACCGGTGATATACCCAGGGCGCAACAGCTCAGAAATACGGCCTACACCATATACTACAAGAACCACTGGGATCTCCGGGATCTCCACAGGGAATGCACCCTGCTAGAACCCAAGCGCAGTTAG
>FLAKKPJH_00304	
ATGAACAAGCGCCTTCGCCTCATCGTTTGCCTGGCTCTCTTGATCGGTATTGCGCTCGGGGGTACGGCCGCGCTTACCAGAGATACCCTCGCCATATACAGGACCAGCGGACCCGTACTACCCCTGCCTCTTCCGCCGGTGGAGGACGACCCGCCGGATCCGCCCGATGTTGACGGATTCCCCGGATACTGGATCACGGCCGGCGGGCCTGTATTACCGCTTCCCCTTCCGCCAGTGGAAGACGATCCACCCGATCCACCCGATGCCGATGGATTCCCTGGCTACCGGCTGACAGCCGGCCCAGTGCTACCTTTACCACTTCCACCGGTGGAAGATGATCCGCCCAAACCGCCCGATGTGGATTGGCTACCACCTGTGGTAATCCTCATCTAG
>FLAKKPJH_00305	
ATGACTTCTGCCGTAAGAGCACTAGCCCATGCACTCAAGAGGTCAAAGTACACAGTGGTGTTAACCGGTGCCGGCGTTTCAACTGAAAGCGGCATTCCTGATTTCAGAGGCTCAAGGGGACTGTGGAAGAACAGAGATGCCATGGAGCTTCTCAGCCTTGAAACCCTCTACTACCGCCCTGAGCTTTTCTACACCGAAGGTCTCCGGCTGCTTAACACCATGCGCGGCAAAAAGCCCAATGCTGCCCACAAGGCGCTGGCGTGGCTTGAGGAGAGATCATTGGTACACACCATCATCACGCAAAACATCGATGGGCTCCACTACGAATCAGGCTCTAAGAGGGTACTTGAGATGCACGGGCACCTGAGGACCTGCCACTGTCTTGAATGCGGGAACACTGCCTCATTCCAGTCCCTGCTGGATGCAGTGGAAAGCGGCCAAATTCCACCTAGGTGCAGTTGCGGCGGCATTCTAAGGCCAGATGTGGTATTCTTCGGCGATCCAATGCCACCTACCTTTGAAGAAGCTGTGCACGAGGCACGGAAGGCCGAGTTGATGCTGGTTGTGGGGTCCAGCCTTCAGGTGGCTCCCGTTTCTTATCTTCCGTCACTGAGTAAGGAGATCGCTATCGTAAACCTGGAACCTACACCTTACGACCGTACCGCGTCAATCGTGATCCACAACAAGGCCGGTATCGTGTTCAAAGAGCTTATCGATTACCTTAAGACCCAACAATAG
>FLAKKPJH_00306	
ATGAGGAGGAATCCTGAGGCAGTCCATAAACCTCAAGACAGCGATAACACCCCGTGGTGCCGGGTAAGCTGCAACAAGGACACAGGTGAGCAACGGCAGCAGCAACATGAGTCGGCGGTGCGGGCAGGATGTGAGGGCAAGGCCGGTGCATCGGGGAGTTACAACGAAGCGAGGATCTACGACCGCTATCGCACAATTGTAGCCGACGCCCTTGGCTCCAGGGTTCCTTCGAGACTGCAAAGCGTGAGCCAATGCCTCTTCCTCTTACCGGACCTGGTGGTCTTGATTTTGCGTCTGCTCAAAGACAAGAGGGTGCCTGCTAAGGCTAAGATCAACCTGGGGATAGCCTTTGCATATCTCACCTCGCCGGTGGACATCTTGCCGGATTTGGTGCCGGTATTAGGGCAGCTGGACGATTTGATCATTGCTACAACTGCCATACACTCCATCCTCAGGAGTACACCTGAATCAGTTATACGGGAAAATTGGTCTGGTTCAGTGGATGTGCTTGAAGGAGTACAAAACATTCTTGACGCGGTCTCTTATATCGCCGGTAACAAGCTCATAATGAGGCTGATAACCGGCTTTGTGGGCAAACCTGGTTTGTCGTGGCCGGGAGGGAGGAAACTCATAAGCAATCTGATAAGCGGCAGGCTAGGGATACTAAAGGGCCTGGGCCGTGGGAAAGCCGGAAGGGGGCGTACAGGATGA
>FLAKKPJH_00307	
ATGATAGTCGTAACCGGAGCAACGGGCCATTTGGGAAACAATCTCGTGAGGGCTCTGGTGAGGAGGAATCACCGGGTAAGGTGTCTGGTGCTTCCGGGAGAAAGTCTGGTTCCCCTTGGGGGACTGGATGTAGAGATCGTAGAAGGAGATGTGCGGGACATCGAATGCCTGTACCAGGCGTTCGACGGGGCTGATACCGTATTCCACCTTGCTTCGATCATCAGTCTGCTGCCGGGCAGGACCAAACTCCTGGAAGAGGTAAATGTCAAGGGAGCTAAGAACGTCGCACAAGCGTGCCTTAAGACCGGAGTAAGACGGTTGGTGTACACAAGTTCCATCCACGCTCTGGTTGAACCGCCTATCGGACAGGTGATCGACGAAACCATGCCGTGCGACCCCGATAGGATCTCTATGGAATACAGCAAGTCTAAGGCCAGGGCGACCCTTGAGGTCATGGACGTGATATCCCAAGGGCTAGATGGAGTAATCGTGATGCCTACGGGCGTGATTGGCCCGTATGACTTTAAGCCCTCTGCCACCGGCCAGATGCTCCTGGACTATGCTTCAGGCAAAATCCCTGTGAGAATTGAGGGCGGCTACGACTTTGTGGACGTTCGAGATGTGGCTGAGGGCCACATCCTCGTAGCTGAGAAAGGGAGAACAGGGGAGAAGTACATCCTGTCCGGGGAATGGATGTCTGTAGACGACATACTCCATGAGGTTGCGAAGGTTACCAATGCCCCGTTCCCACGTTGGAAGGTACCAGGAAACCTAGCGCTCACCGTAGCCCGCATGATAACGTCGTACTGTATGCTCACAGGGGCCAAGGTCCTCATAAACCAGGATTCGGTGAGCACCCTCATGGGTAACTCCCTTATTTCATCTGAGAAGGCCCGTAGGGAACTTGGCTACACCTCCAGGCCTTTGCGCCAAACCATCAGAGATACACTGGAATGGTTCAGGGAGCAGGGCTGGCTCAAGACTAGGTAG
>FLAKKPJH_00308	
ATGCTTACAGGACAACTGCTTGAACTTATATACGAGGCAGCCAGCATCCAGCGGTGGAATGATCATATAAGGCCGCCGCAGGGGTTTACCGAGCTGGACAAGCAGGCCCACAAGATGATCTTTGCGTATGTACTGGGCAAATTCGAAGAGGATTCTGGTTCAGGGCTTGAGTTCGATTGGATCCGGCTCATCGAAGGCGGTTTGTTTGAGTTCCTCCACAGGATAAAGCTTACCGATATCAAGCCACCGCTGTTTCACAAGATCATGGAAGAGAAAGGTCCGGAGATTAACCGGTGGGTGCTTGAGCAGTACAGGGAGCCCTTAGGTCAAGTCAACAGCAGGCTATATGCACGGTTTGAAGCTTATCTTACCGATGACGATTACAGCTCTGCAGAAAAGCAGATACTAAAGGCGTCCCATTACCTTGCCACCCAATGGGAATTCACCCACGTATACAGGCTCAACCAAGGGCTTTACGGGCTGGAAAATGAACGCCAAAGCATAGAAGGCAGGCTCAAAGAACACGGTTCCCTTGCAGGCGTGAGGAACCTGGCTGTTGATACCAATATTCGAAACTTCATGGACCTTGTCGGCCAGCTCAGGTTCCAGCAGCGCTGGGGCCATTCTCCCAGGATACCTCAGACCTCTGTGCTGGGGCACATGCTGGTAGTGGCGGTGATTGCGTTTTTTGCGTCCCTTGACCTGGATGCCTGCCCCAAGCGCCTCTACAACAACTATTTGTGCGGGCTGTTTCACGATCTGCCTGAAGTGCTTACAAGGGACATTGTGGCGCCGGTTAAGCGCTCAGTGCCTGACCTGGACAAGATCATTAAGAGTATCGAATCAGCCTGGTTCGAGGAGAAAATCTACCCTCTGCTGCCGGCGGCTTGGCACGATGAAATCAGGTATCTTGTAGAAGACGAATTTACAGACCGCATAAGGATTGACGGAAAGCGGGTCAATACTAAGATCACCGCTGAACACAACGCTGATTGCTACGATCCCCTGGACGGGACCGTGATAAAGGCGTGCGACCAGCTTGCAGCCTATGTGGAAGCTTTTCTGTCCATCAGGCACGGGATCCGCTCAAAACACCTTACAGACGGGCTTTCAATACGGAACCTGTATGAGGGTGGGAAGGGGATCGTGTCGGGTGTGGATTTTGCCTCCGTATTCAGGTACTTCGATCCCGCCGAATTGAAAATCTGA
>FLAKKPJH_00309	
GTGAGGCTGAGGCGGTGCAGCGCTTGGGCGAGCGGCAAAGAGACCACATGTGATACACTATATGTGAACTTCCTTGATGGAAGGGAAGGGGTGTGCAGTAAGTCGCACATCCTGTGCTTGGAAAGGGGGCAGTGTTCCTTGAAGCGCATCAAGATACTGGCTATCGTCGGTTCCCTTCGCCAAGGCTCTTACAACCGCCAGCTTGCCATGCTGGCGAAAGAAATCGTAGGCGATCGGGCGGATTTCGAGATCCTCGAGCATGCGGATGTTCCCTTGCTCAACCAGGATTACGAATGGCCCCCGCCTGAGCCCGTCAAGCGGGTGCGCGAGGCAGTGAAGTCTGCAGACGGCCTTTGGTTTTTCACGCCCGAGTACAACCACTACTTCCCGGGTGTCCTCAAGAACCTTATCGATTGGCTGTCCCTTCCGGTCGGCAAGGAGCCTCCTGTTATCGTCAAGAAGCCTTGCGCCATAAGCGGGACTACCATTGGTATGCACGCCACGGCCTGTGCCCAGGACCATCTGGTCACTCTGCTCAGCTACCTCGACGCAGACGTCATGAACAAACCCCGTCTAACCATCCCTTACATCCTGGAGCAGGTCGACAGTGAGGGTAGGGTGACCCTCAGTAAGAGCCGCAAGTACCTTGAGAGGCAAGCAGACGCGTTTCTGGAGTTCGTTGAAAAGCGCATCGAGTGCGCATCCGGCGGCAAGTAA
>FLAKKPJH_00310	
ATGTTGACACCTCTAGAAGCTATAGACTCCTTCAGAGCTATTATCGAGCATGGCAAGAACACTTCTACCTACAAGATGGCCCTTGCCCTTGCAATTGCCCGGTTGGTTGAAGGCAACAAGAGGCATGTGAACAAGAGGGAGCTTGCCGGCCTGTTCTTTGAAATATACCTGGTTCGGCTTGAAGTTGACATGCCGCAGTTGTCAGATCCCACTAAGTCCGCACGGGTTGAACAAGCCATCGCGGGGTTCAAATCGGGTTCACTAACCAGAGAACAAGCAATAAGCAGAATCGAAAAAGAGGCTTTCCGTGACGTATTGCCCCGGTTCCATACGGTAAACGGTGTGCAGGTCCCGGTTAAGTTCTACACTTATTCCTCTTCGGGTCTGGCCCTCACAGACGCTGCATTCATGGTGTTCCAGTCGTCTGAGAGAGATAAGCTGCTGCGGGAGGTAGACAGTAAGTGGAGTTTTCTGGAGGAAACCTTTGCCCGTAACAGGCTAGGGGATAATGTGTCTGTTTGGGTTGTGAGTTCTGGCGCTTCAGGCCGCAAAGGTGAGTTGTGGTGTTGTGCAAGCGCATCTGACGGGGCAATCCTAGCTATGGGCGGGGACATGAAGCAATTTGCGAGAGGTGTGGCGAAAGACCTCGCAAGCGGGCAAAAGGTATGTCTCGGTTTCCAAGGGCCACTTACCCTGTTGGTGCCTGAACAATCCGGAGTCTCGCCCCGCTTTCACTGCGCGCGATCAGAGCATCCCGCAGTGGCCGGGCGAACACCAGTGGATGAGACGCCGAGAGCGGCTAAGCCAACACATCGTAGGCTTACACTGCGCAAGCTGGCCGATCCGGTTAGGGCTGTGATTTGTGCGGCGCGGGTGATGCGGGACATCAAGAACTCAAGCCCGGATACCAGCGAACCTACTCTGAACTGGCGGCGATTTGTGGACAACCGTTCAAACCTGTTTGTCTGGGAGGCAAGTGGTTCCCGTGAATATCGGCAGCGGGCAGAAACAGACCCCGCACGGTTGGCAATCAACCGCTTCTTGAACCCCTATCCGAGGTTATATCCCCAACTTCCGCCGGAAGGCTATGAGCCATTCTCGCTGGTAGCGGCAGCCTTGTCTTGGGCCGGGTTCCAGGTAGAACAGGATTCCTTCCGGATGCTTTCCGTTGTGGTCTGA
>FLAKKPJH_00311	
ATGACCTCAGTCGGGGTTGTGTACAACCTCAAACGGGAGTCAGCGGAGGATGATGAGCCTCCAGACTCATGTGCTGAGTATGATTGTGAATCTACTGTCACCGCTGTGGCTGACGCCCTCCGCAGCTACGGTTACAACGTAAGCCTCATAGAAGCTGATGAAACCGCCTATCTCAAGCTACTTGCCCACAAGCCGGACATAGTGTTCAACATGGCCGAAGGGTTAAGGGGAGAATCCCGGGAGAGTCATATCCCTGCCATCTTGGAGATGCTGAATATCCCCTACACAGGCTCTGGTGTGATGGCTCTTGCCCTTACCCTGAACAAACCCTTATCCAAGCAGGTACTGGCGTACAAGGGGATCCCTACTCCTAAGTTTGTCGTATTGGATCCGGCAAGTGTGTGTGGTGATGGTCCGGGAGTAGGCGGCTTAGACTTGCAGCTGTTGGATGGGCTATCCTATCCGGTGTTTGCGAAACTCGCCTGCGAAGGTTCGAGTATGGGCATCACTTCTACCTCGTGTTGTCACGATCAAGAAGCCCTGTTCCGGGAAGTCAGGAGACTTTCTCTCATGTATAGAAAACCCATTCTGGTTGAAGAGTACCTTCCTGGAAGGGAGTTCACCGTGGGGATCATAGGCAACACGCATCCAGTTGTGTTTCCTATCATGGAAATCAACTTTGATGCGGTACCCGAAGGGCACGGGCGGGTATACTCCAGGTACTTCAAAGACAACCTGCTTGAAGACAAGTATTACCTTTGCCCGGCGCCTGTGTCACCTGGTCTGGAGGCCGAGATAAAAGAACTGGCGCTCAGGACTTACCGGGCCCTAGGGTGCAGGGATTTCGCCAGAGTAGATCTGCGGCTGGATAGGGATGGGGTGCCCAACGTGCTGGAAGTAAACCCTCTCCCAGGCCTGGCCCCGGGATACTCTGATTACCCCAGGATTGCTGCAAAGGCAGGGTGGTCGTATACCGAACTGATAAACGGGATCCTCGAGTGTGCCCTGAGACGATACGGGCTTGAGCAGCTTATTGCCCGGTCTCCGGTACATGAGATTGCCTAG
>FLAKKPJH_00312	
ATGAACATCATGCAACGCTTCACCCTACGCAGCATGAAAACCAATAAGCGGTGGACTATCGTCACCTTGATAGCCATCATCATCTCGACTGCCATGATATCCGCAGTATCTACCCTATGCGCATCGTTCATGGAACTTATGCGGAACACCGCCATAGCCGAACTGGGCAATTGGCACTTTATGATAACTGATGTACCAGCGAAGGATGTGGCCGCCCTGGAACATTCGGGCTTTGACGGCCAGATCGCCCTATGCAGGCAGGAAAAATTCGCCCTGCTGGAGCGCGTGGCCAACTACAACAAACCGTATCTCTTTATCCTGGAACTGGGACCCGGCGCAGAACAAAACTTCCCTGTTGAACTAATTGAAGGCCGTCTGCCAGAAAACGAGAATGAGATAGCGTTGCCTGAGCATTTGGAAACTCACGGGGGCCTCAAGTACCGCATAGGCGACACTATTACCTTGGAAACGGGAAAACGTATATGTCCCCAAGGGTTTGTGCTTGAATTTACAGACAGCTTCCTCCATGCATCTTACCAATCAGAAGGCGAGACCTTTATCCCCGAAACGTCCCGGACGTACACAGTAACCGGGATATTCAAAAGGCCTACCTTCGAACCTTCCTGGTCGGCAAGCTACACTGCGATTACGTTCCTGGACACCCAGGCGCTGGGGCCAAACGACACGGTATATGCACTGTTCCTCGCCCGTAGGGCAAACCGGGGGTTGTTCGAAGAAGGCAGAGAGTTGGCGGCGAGCATAGGGCTTGAGGAAAAACAGGTCAGGTTCAACACCAACCTCTTACGTTACAGCGGCATTTTTGCCGGCGACAGCACCCAATCCATGGTTTATACCTTTGCCGCGGTATTTATGGCAATTATCATCGTAAGCTCGATATCAGTAATATACAATGCTTTTGCCATATCGGTATCGGAGCGGATAACCCAGTTAGGGATGCTTGCCAGCGTAGGCGCAACCAAGAGGCAGAAACTTAACAGCGTTTACTTCGAAGGTTTTGCTTTGGGAGTAATAGGCATTCCCCTGGGCATACTGTCGGGTATCGTAGGCATAGGAGTCACCCTTAGGGCAATCCGGCCTATACTGGACGACGTGATGCAGTTCGCAGCTCCTCAGGGGCTCGCGCTTTACGTATCCCCCGCTTCGGTCATCGCAGCTGCAGTCTTGGCGGGTATCACCATATTCATCTCCACATGGAAGCCTGCCCGGGAGGCTTCGAGGATCACGCCAATCGAGGCCATACGCCAGACACAAGAGATCAAACTTACGCCCAAGGCAGTGAGGACTTCCCGGTTAACCAGGGCGGTTTTTGGGATCGAAGGAGACCTTGCCCTAAAGAGCCTCAAGCGCAGCGGCAAAAAGCACAGGGCTACAATAGTGTCGCTTACGATAAGCCTTGTGTTGTTCCTTACAGCGTCATATTACGGCCAGCAGTTACGCCAAGGGGTAAGCACTATGTCCACCGGGCTCAATGCCGATCTGTGCCTCACTTACAATGACATCTCAGAGGAACACGCGGCACAGCTAAATGACAGAATCAGGGCGATCGAAGGCGTATCCGAAGCAGTGGCAATACAGGCGGTAGAAGGATACCTGGAGATTGAAGCCAACCGGCTTACTTCGTTGGCCAGGAACTATATTGGGGAAAACATCGCCGAAGACGGCCGGGCAGTGCTCAACGCATCTATCTACTGTTTGGATGACACCGGTTTTGAAGACTACGCCAGGGCTCTTGGGCTAGCCCCCCAGGAATTCAGGGATTCAGCAGACCCAGCGGCGATTGTGATAAATTTGGGCAGGATAGCACTGGGCAAACGGGGCACAGGCGAGATCTTGGCAGTAAGGCCTGGCGAAACCCTGAAAGTAAGCCCGGAACCATATCGGCAGGGTTCTGAACAACCGGTGCCCGGTATGGAACTTACCGTGGGCTGTCTCACTGACCAAAGGCCCCTCGGGGTGATTATCTCTCCTATGAACACTGTTTCCATAGTCGTCAGCCCCGAAGTGTTCGAGGCATTCCCTGACACCTGGAAACACCTGGGCCCTCAAGGCAATCCTGCGGTTCAATACCTCTATCTCACAGCAAGCGACCCTGATTCTGCCGAGTTAGCGCTTCAAGAGGTTGTCAAGGACGCAGACATCGGCATGGATTCTGGCGGAGCAATCCATATATTCAACATGGCCAGCCAGGCCCGGCGGGAACAAGGCGTACTCCTGGTGATGGGCGTATTCGTCTATGGGTTCATCAGCCTTGTGACTCTAATCTGTATCGCCAACATCCTGAACACGGTCACCACCAACATCAGGCTCCGCAGACGGGAGTTTGCCATGCTCCGCTCAGTGGGCATGACGCCTAGGAGCTTCAACCGGATGATAGCTTTCGAAAGCATATTCTACGGACTAAAGGCCCTGCTTTGGGGGCTGCCCATAAGCGTGCTTATTGCATGGCTTTTGTACCGCTCAAGCCAAGACGTGTTTGCGTTTGGGTTTGCCCTTCCGTGGAAAAGCTATGTGGTAGCAGTCATAGCTGTGTTTGTCATCGTAGGCGCAACCATGCTTTACTCAACTGTGCGGGTCAAAAAGGAAAACATCGTGGATGTGCTCAAGAGGCAGTTTGTGTGA
>FLAKKPJH_00313	
GTGTACATTGAGAACACCGACATCTATGCCCTGGATGAAACCAACCTGGCCATATTCCGCAGAAGGCAGATAGGGCTCATTTACCAGTTCTACAACCTCATCCCTGTGCTAAACGTTGAAGAAAACATCGCCCTGCCGCTCCTTCTTGACGGCAGGGAAGTGAATAAGGCCCAGCTGGACCGGCTGCTAGCCAAACTTAACCTCACAGGCAGGAGGAAACATCTTCCCAACCAGCTTTCAGGAGGCGAACAGCAGCGGGTTTCGATCGGAAGGGCGCTCATAAGCAATCCGGCGCTCATGCTCGCCGATGAGCCCACCGGCAACCTGGACAGCGCAAACAGCGCAGATATCGTGAGGCTCTTGCGCCAGGCAAACCAGGAGTTCAACCAGACCCTTATCCTCATCACTCACGATGAAAGTATCGCCCTTCAGGCAGACAGGATCATGTACATGCAAGACGGACGGATTATCAGGGACGAGGTGATTCGCCGATGA
>FLAKKPJH_00314	
ATGTCAATCATGCGCAACAAAGAACTCAAGCAGCTGTTTTGGGCTATGTGCTCAATCACAGCCGGAGCCACCATAGCAGCCTTGTTTATCTCCAAGGAGGCCGGTGCACTTGTGGCCATTACATGCATTGTCCTGAGCACAGTGTTTCTCGTGTTCACCCGGAGCAGGTACCGCCATATCGCGATGCTCAACGACTACCTAAGGCGCATCAACAGCGGTGAGTATTTCCTGGACCTTCCCTCCTACGATGAAGGGGAGCTCTCCATCTTAAGAAGCGAACTTTACAAGATCACCGTATTCCTCAGGGAGCAAAACAGGCTCCTTCGCCAAGACCGGCTGCGCTTGGCAGAAGCCCTTTCGGACATATCCCATCAGTTCAAGACGCCGCTCACATCCATGTCTGTGATGGCCGAGTTGCTTTCCGATGACCGCCTTGACTCGGACGCCCGGAGGGAATTCAGCTCCCGGCTCCGCGCCCAGATTAGCCGGCTTACCTGGCTCACAGACACACTGCTTAAGCTGTCCAGGCTGGACGCAGGGGCGGTAAAGTTCAATACGCGTCAAGTTCCGCTAAGAGACCTTCTTGACAAAGCATGCAGCCCCCTGGCCATCCCCCATCATAGGCGGGGTCGACAGGCCTACATCAGGCAAGGTGTACATTGA
>FLAKKPJH_00315	
ATGAGACCCGGACAGCGTATTCTCTTGGTGGAAGACGACAAAAGCATAGCACTTGGACTGGCTTATGCCTTGGAACATGAAGGCTACAGGGTTAAGGTATGCCATGACAAGGCGTCGGCATTGAACGAAATCCAGGCCAACGAGTTCGACCTGGCGATTCTCGATATCACTCTACCCGACGGCAACGGCTACGACCTTTGCCGCACCCTGAGGGGGTCATCTGATATCCCGGTGATCTTCCTCACCGTGTTGGATGACGAGGCAAACGTTGTGGCCGGGCTTGACATGGGGGCTGATGATTACATCACAAAGCCCTTTAGATTGAGGGAAGTGCTATCCAGAGTGCGTTCCGTGCTCCGGCGCGCAGGCAGCGCAAGCCGGGATCACGACACGATCACCATCGGCAACCTCACCATCTACACAAAACAAGCCCGGGTGCTCAAGAACGGCAAGGAAATCGCCCTCACCGCCCTGGAATACAGGCTTTTGCTCATTCTCGCTCAAAACAAGGGACACCTCCTTACCAGGAACAGGATTCTTGAAGAAATCTGGGACATAAGCGGTGAGTTCGTAAACGATAATACCCTCACGGTGTACATTAAGCGCCTGAGGGAAAAAATCGAAGACGACCCGCAAAACCCTGCTTTGATTAAGACAGTGCGCGGGCTGGGCTACAGGATGGGTTAA
>FLAKKPJH_00316	
ATGGCCAAACTTAATCAAGTCTACAAGTGTGATCTGTGCGGCAACATAGTCGTGGTTATCCACGCCGGAATGGGCAAACTTGTGTGCTGCGGACAGGCCATGCTGCTCATGGAAGAAAGAACCTCAGAGAACGAGGGCACCGAAAAGCACGTTCCCGTGGCTGAGCAGGAAGGTTCAAAACTGACGGTCAAAGTGGGCAGTGTAGAGCATCCTATGACCAAAGAGCACTACATAGAATGGATCGAGGTCCAGGAAGACAACGGCAACGTACAGAGGAAATTCCTAAGCCCTGAAGACAAACCTGTTGCTGAGTTCGAACTAACAGGCAAGCCGGTCGTAATAAGGGAATACTGTAACCTTCACGGATTGTGGAAAGTTGAAGTATAG
>FLAKKPJH_00317	
ATGAACAAGCAAACTTCGAAGCAATCTTGGGTAGCCGGGGTACTCATAATCTCCTTTGGCTGGTTCCTGCTGTATGCAACCAGGACCGCGCTATCATCTGCCCTCAAGGACATAGGAGAGTATTGGTCGCTTTCTGAAGGATTTCTGGGGTTCATAGCCTCGTCATTTTTCTTTGCTTACGCGGTGCTGCAGATCCCGACAGGCATATTGGCCGATAAGTTTGGCGCCCGGAAGATGATAATGCTAGGGTTTGCCGGCCAAGGTGCAGGGCTGCTTTTGGGGGTTCTATCCCGGAGCCCTTATCAGTTTCTCCTGTCCCGGGTGCTAACCGGCGCAGGACAAGCTCCTTATTTTGCAGCCCAACAGGCAATCCTGTTTTTCATGCTTCCTCCCGAAAGGCGAGCCAGAGGTATAGCCATCACTTCTGTGGGAGCCGGCCTAGGAAGCGCAGCCGGATTTGTTCTTGGCAAGTTTCTCGGGAATTCTGCCCTTGGTTGGAAAATGCCCTTTGCCGTACTGGCAATGCTAGCTGCAGCCTTTATTTTGGTTGTACTGCGAGGCGTACCCGAGCCGCCGCTTGGAGGCGGCGGGGAGCCGGAGATAGCTGCTGAGGCGGGAGATGTAACACAAGCAAGAGCCACTGAGCAGCGCGGCCAAACCGGGATTGCAGGGATATTGTCCCAGATAGGTCCACGGTGGAAGTTTCTCGCTTTCATGGCTGGATGTCATTTCACAACCATGTATGCCCTCAATCTGATCCTTACGTGGCTGCCTTACTATCTGGAAGCTGTGATGGGGTTTGAGGGCGAGCTGGCGGCGGTCATTCCGGTTGTCATGCCTCTCATCATGGCCCCTGCGGCGGTTGTGTGGGGAGGCGCTGCGGACAAGCGCCAGAACAAGGACTTGGTGCTGTGGATCTGCCTGCCTATTGCAGGCGTTGCCGTAGCCTTGCTCCCTGTGATGGGCTCTGCCGCCCTGTTTGTTCTGGCATTGGCGGTTTACGGCATGACCGGAAAACTAGCATTCGATCCGGTACTTACAGCCAAGGTTTCAGAAAATGCCCCGCCAAGCGCCCATAGTTCTTTCTTGGCGGCCTACAACCTTGCAGCCAGCCTAGCCATGGTGATTGCCCCTTCGGCAACAGGCTTGATAGCAGAGAAGTTTGGAAGTTTCAACATAAGCTTCTACATGGCAGGAGGGTTTCACTTCTTAGCCCTGCTCTGCTTGGTTTTGGCTGAGAGAAGCGTTGTCAAGGCAGAGCGTCAACAAACGGACATATGA
>FLAKKPJH_00318	
ATGGCCTATCTGGATGCTGGACATGAGAGATTGAGTGACGGCGGGGCTAGAACTGAGTTTATCCGGAAACTTGTAGCGGGAGCAACTATCACGCAGCTGCAAGCAGCCATGGCTTCCGGCGAGGTTAGCTCTGTGGAGATTGTCGCAGGCTACCTAGAGCGGATTGCGCTTTATGACAAGCAGGGGCCGGCGCTTAATTCGGTGTTGGAACTGAATCCGGAAGCCTTGTTCATCGCCGAGGCGCTGGATGCGGAGCGGGCCCGGAAGGGGCCGGGGTTCTTCCGGCCGGAAAGGGACGGGCCTCTCTACGGAGACTCTGTGCAAGTGCGGCGGGGTACAAGAGGGCCTCTGCACGGGATACCGGTCTTGGTGAAAGACAGTATAGATACTGCCGATATGATGCACACCAGTGCAGGTTCGTTAGCCCTCGCCAACTCTTACGCTCGAAAGGACTCCTTTGTGGCGCGGAGACTGAGAGAAGCAGGGGCCATCATTTTCGGCAAGGCTAATATGACTGAATGGGCCAACTTTATGGCGGAGAACATGCCTGGAGGCTACAGTTCCCGGGGTGGGCAGGTACTCAACCCTTACGGTCCGGGTGTGTTTAGTCCGGGAGGCTCAAGCTCCGGTTCGGCGGTTGCCGTGGCGGCTGGTTTCGCGCCTGTTTCAGTTGGTACCGAAACATCAGGTTCGATTCTGAGCCCGGCCCACGCCAACTCCATAGTGGGCATAAAGCCTACAGTTGGCTTAGTGAGCCGGTCCGGGGTAATCCCGATCTCCCACATCCAAGATACTCCTGGCACTTTCGGCGCCACAGTTGAAGATGCAGCCATCCTGTTAGGCGCATTGACAGGCATCGATGAGGAAGACCCGGCGACTTGGGCAAGTGAAGGCAAGTCTTACAAGGATTACACCCAGTTTCTCGACAAAGACGGCCTCAAGAATGCCCGGATAGGTTTTGCCAAATCGTGCTTGGAGAAAGTGGATGAGGGGTCCCGTCCGGTCCTGGGAGGGGTGGAACAAGTTCTCAGAGATGCCGGCGCTCAGGTGATTAATATTCCGCCCGTATACTCCGGACCTTGGCGGATAACAAGCCTGATTTACGAGTTTAAGCCCGCCATAAACAAGTACCTGTCCCAGCTGGCCCCCAACGTGGCTGTCCACTCACTGAGGGAACTGATAGACTTCAATAACAGAGATCCTGAAAGGATGCTCAAGTACGGGCAGGCAGTGTTGCTTAAGTCCGAAGCTACCAGCGGCACCCTGACGGAACCCGAGTACATTGCTGCCAGAATCAACGGGCAGCGGACGGCTAGAGAGCGCATTGATTCTCTTCTTAAGCAACATAACCTTGATGCCTTGCTGTTCCCGCAAATAGTGAACTATCCCGTGTCTGCAGAAGCAGGGTATCCGTCTGTAACCGTGCCAGTGGGTTACACCGACGAAGGCAAGCCCGTGGGAGTGACATTTACCGCCGGTGCCTACTCCGAACCGGTGCTGATAAGGCTGGCTTATGCCTTTGAGCAGCTCACCAAAGCGCGTAAACCGCCGAAATTGGAATAG
>FLAKKPJH_00319	
ATGAACTACGAAAACCCATATTACCGGAGAGTCAAAGGCAGTAATACTATGCTCGTGCTTTGCGGCCACTGCAAGACCGGCATTGCCCTCTATCAGAAAGTGGGCAAAGGACGTCTATTGAGGATGTATGTGGACAGAATCATCCGTAGTTCGATAGACTTATCCGGCAAACCGGGAGCTTTGCATTGCCCCAACTGCAATGAGCTACTCGCCACCAGGATGACCCTCAAGAGGAAGAACACCGAAGCATACGTAATGGTCCGCGGAGCTTATAACACCAGGTGGGTATAA
>FLAKKPJH_00320	
TTGCTTAACCAAGAACGCGCGGATTTTGTAATTAGGCTAGCTCAAAAGATGGTCCAATGCTCCAGTTTGTCAGGGCAGGAAGGCGATCTTGCCCGCTTGGTGAGGCAAACCATGGAGCATTTGGGTTATGATGAGATTGGCACCGACAGATACGGAAACGTTATAGGTAAGATAGATTTTGGCAGGCCGGGCAAGACCATCCTGCTCGAAGGCCACATGGATCACGTGGATCCTGGCGACCTGTCCAAGTGGACGGTGGATCCTTACGGGGGAGTCATACAGGACGGGAAACTCTATGGCCGCGGGGCTTCTGATATGAAAGGCAGCCTGGCCGCTATGCTCGCAGCCGCTGCCTATCTTAAAGCAGATAAGTGCGATGAGTTGAGCGGCACCCTTATCGTAGCTGCCACCGTCCATGAAGAGTGTTTTGAAGGGGTGGCCAGTCGAGAGGTAGGTGAGGCGTACAAACCCGATTTCGTGGTAATCGGCGAAGCCTCGTCGCTGGATGTCAAGCGGGGCCAGCGGGGCAGGGCAGAAGTGGTGGTCGAAACTTACGGAAAATCGGCCCATTCGTCCAATCCCGAAAAGGGGATAAACGCCATAAAGCAAATGATGAGCCTCTTGGCCCGGCTAAAGGAAAGGTACATACCTCCCTATGATGCCGTCTTGGGCCATGGGATTCTGGAGGTTACGGATATCATCTCCCACCCGTATCCCGGGGCCAGCGTTGTGCCTGACAGATGCAGGGTTACTTTTGACAGGAGGCTGCTTGTTGGAGAGACCGAGGAAGACGTTTTGAGGGTTTTCCATAAGCTGTTCGAGGAACTCAGGCGTCAAGATCCAAGTTTCCAGGCTAGAGCCTTTATCGCCACCGGAGAAGCCAGCTGCTACACTGGGGAGACCATTAGGGCGCCGAGGTTTGCCCCAGGTTGGCTACTAGACGACGATCATCCTTTTGTGACAAAAGCCATGGCAGCCCTGGAAAGCGCAGGATTGTCGCCGAAACTATCACATTATGCATTTTGTACCAACGGAAGCTACTACGCAGGTAAAGCAGGCATACCCACCATCGGCTTTGGCGCATCCCACGAATATCTTGCCCATGTGATTGATGAGTATGTGGAGGTTGGCCAGCTCATATCGGCGTGTAAAGGCTATTACGCAATTTGCCAAGGTGTGCTAATATAG
>FLAKKPJH_00321	
ATGGATTTAGCGATAACTAACGTAACGGTGTTTGACGGTACAGGCAAAGCCCCGTGGGGGCCTGCCACTGTGCTCATAGAAGGTGACAAGATCGAAGAGGTTGGGCCTTCCGATGCGGTAGATGTACCGGAAAACTTGGAAGCAGCAGGCAAGGTTATAGACGGCACGGGTATGTTCCTCATGCCCGGGCTTGTGGACTGCCACGTACATATCACCAATACCTGGGAACCTGACCACTTAAAACGTATGAAGCAGCTCGTTCCCTACATTGCCATACGTTCTACCATCAATGCGAAAAACACCTTGGAGGCCGGCATTACAGCCGTCAGGGATGCGGGTGCTCCGTTCCTGCTCGATGTTGCCCTCAAACAGGCAATTGAAAGAGGGATCGTGCCGGGCCCGAGGCTAAAGGTGGCATGCAGGGGGTTGTCCATAACCGGAGGCCACGGGGACAGCCAGAATGGGTGGCCGCCTGAGATTGAGTTCAAGGGCCGTTACGTGGTGGACAGCCCCGATGAGGCGAGAAGAGCAGCGAGGGAGCAGCTCAGGGACGGTGCCGACCACCTCAAACTCCACGCAACAGGCGGAGTTATGTCCGAAGGCGACGTTCCCACAGCCAGGGGGCTCACTTTCGAAGAAATGCGGGCAGCCATTGAAGAGGCCCACAACGTAGGCAAGAAGACCATGGCCCACGCCCAAGGTTCAGTGGGCATCAAGAACGCGATTTTGGCAGGCATATCATCGATCGAGCACGGGTTTTACCTGACCGATGAAATAATCGAGCTTATGCTCAAGCGGGATGTGTTCCTAGTGCCCACATTGTCAGCAGTACACCACATAGTTGAAAAAGGTACAGAAGCGGGGATCCCGCCTTACGGCGTCGAGAAAGCCAAGGAAGCTCAGGAAGCCCATCTCAAGAGCTTCTACGAGGCGTACAAAGCCGGAGTCAAAATCGCCATGGGTACTGACGCCGCAACTCCTTTCAACTACCACGGCAACAATGCCCTGGAACTGGAGCTCATGGTCAATGCAGGTATGAAGCCCATAGATGCCCTGGTTTCCGCCACAAGACGTGGTGCGGAACTTATGGGCTGGGGCGACAGGATGGGGCAGGTGAAGCCTGGCTTCTGGGCCGATCTTATCTTGGTGGACGGCAGCCCTGTCGACGATGTGCGGGTACTGCAAGACAAGCAGAAAATCAAGGTGGTCATAAAAGGCGGCGTAGTGGTGGTTGATAGGCGGGGGCAAACCGGGGCCTGGAAGTAA
>FLAKKPJH_00322	
TTGATAGGCGGGGGCAAACCGGGGCCTGGAAGTAAGGCAGGCAAGATTGGAACTAAAGCCAGAATCGGAGCAGTTGAGAGGTTTGACAACATGCCTTACTCAACTGCTCCGTTTTTCCTTCCATTGTTTAGCTTTCGTTGTTTCCTCCTCAAACCTGACCTGGTAGTATATGGCGCGCAACCCAATGTTATTGGGATGAGTAGTTTTTGCCAGCGCCGACACTCTGTGTCGGATCCCCATTCGGCGGCTTAG
>FLAKKPJH_00324	
GTGTTCAAAGCAGAAACCTCTTTAACGCTGGTCGTGTTCCTCGGTTTGGTAACCATCTCAATTTACCTCATAAGCAAGGGTAAGAAAGGCTATCTCCCGTATGTGCGCCCCATCGCCGCCGTTGAATCGCTTGAAGAGGCCGTGGGAAGGGCAGCTGAAATGGGAAGGCCTGTTCACTTCGCCCCGGGTTCAGGGGAGCTTGACTCTGAATACGCCTCTCAGACTATCGCAGGTCTTCAGATTCTAGCGGAAGTAGCCCGGCTTTGCGCCAGGTACGACGTGGAACTCATCGTAACCCTGTGGAAATCGGTGAGCGTGCCCATCTGCCAGGAAGTAGTGAGGCAGTCCTACCTTGAAGAAGGCAAGATAGATGCATACACCCCTGAAATCGTAAGGTTCCTGTCAGATGACCAGATGGCCTATACCGCAAATGCCATGGGGCTTATCCAGCAGCGGGAAGTAGCTTCAAACATCCTCATCGGGCCCTTCTACATGGAGTCATTGATGCTTGCCGAAGCGGCTCACCAGGTTGGTTCCATCCAGATCGCGGGCACTGCAAGGATGTACCAGTTGCCCTTCTTTGTGGCCGCGTGTGATTACACACTGCTGGGCGAAGAAATGTACGCTGCGGGCTCGTATATCGGCAAAGACGCCATCCGCCTGGCCAGCATACAGGCTATAGACTGGGCGAAGATAGTGTTTCTTGCAGTGATCATCCTGGGAGCTGTGCTGGAGACAGCAGGTGTAAGCATCATCGGTGACTTCATAAAGGCTTACGGTAACTGA
>FLAKKPJH_00325	
ATGAGAAACAGGCTTCCGTCATACATCGTTACCATCGTCGGAATCATTCTCATAGCAGAGTACTTCATCGATGCCCCGTTCTTGACCACCTTGGCGTCGGAACTAAAGAACTGGGGCGTTATTCTCGGTGCTGCTGCTATAGTGCTTGGAATCGTAAACATTGTGCTTGTTAACATCCGTGCAGTGAGAAATAAGAGGGCGGATATAGCTTCAACCAGCTTGCTTTTTGTCGCCCTCATCGTGTTCGGGGCGCTGGGTGTTTTCGGTGGCACAGAGCATCCCCTGTACCAGAAGATGTACACAAATATGTACATCCCTATGGCTACCACCATCTTCAGTATGAAGATCTTCTATATGCTCAGCGCAGCATACAGAAGCTTCGTGGCTAAGCGGGGAGAAGCTGCCGTAATGCTGGCGATATCCCTCATAACCCTCATTACCATCGTGCCTGTAGGGGAGCAGATATTCCCGGCTGCGCCTGTAATCCTCGACTGGCTTCAGAAGGTACCCAACGTAGCCGGCCAGCGCGGGATTTTGCTTGGCGCCGCCCTGGGTTCCTTTGCAACGGCTTTGAGGACAATTTTGGGCTATGAACGCAGCAACGTGGGCCTGTAA
>FLAKKPJH_00326	
ATGATTTTTGATAAACTGCGCAACATAGACCGTTCATGGCTGTATGCAGGGTTCCTCCTGGTGACCCTGTTCCCGCTGGTTTTTCCCATACCCTTGCCGGTTACCGTTTCATCCACCACCCAGCAGGTATATGACGTAATAGAGTCCCTTAAGCCCGGCGACGCGGTGCTGCTTTCTGTGGAATTTGCCGCCGACATGTCAGCAGAGCTATATCCCGGGCTTGAAGCAGTGTACAAACACATTGTGAGCAAGCCAGGAGTCAAGGTCGTCATGATTGCAACTTCCACCGACGGCCCCATGTTTGTGCAGAGACTGCTGGACACCATTGATGCCGGTGACAAGCAGTACGGCACGGACATTGTAAACCTGGGTTACTTGCCCGGCGGCGAAAGCGCCATTGCCGCCCTATGCCAGGACGTTCACAAGACCTTCCCCAGGGACTACTATGGGACCGATATAAAGTCCCTGCCGGCTATGGCTGACCTTAGAAGCGCCAGCGATTTTGCCCTGATCATCAACGACTCGTCAGGTGGCCTGGGACCTGTAGGCTGGATACGCCAAGCCCATACCAACTACGGCACCACAGTAGCTACGATTTTGGGCCAGGACATGGCACTGTCAGCCCTACCCTACATCAACTCCAGGCAGCTGTCAGGGCTGGTGGCTGGGCTCAGGGGCGCCGCCGAGTACGAAAAACTCCTTGATACTGTAGGCAGCGGCACAGCAGGCATGGGCGCCCAGTCCTTTGCAGCCATATACTTCCTGGTGCTGCTGGTAGTGGCAAACATCGGGTTTTTGGGACAGTCCTGGGCCCAGAAGAAACACGCCGGAGGTGGAAATAAATGA
>FLAKKPJH_00327	
ATGAGCACTGATATCTGGGTATGGATTTCATCGATTTTGAGCCTGTGCATATTCTCGTTCTTGTGGAAGGATTCATTGGCTTACAGGATGGCCCAGAACATATTCCTGGGTATTGGGGCGGGCCACGGTTTGGCGATTGCCTTCAGGAGTCTGCGCAACTCCTTGTTCTACCCGTTGTTCTACGAAAAACGGCTCACTTTGATTATTCCTCTGATCCTGGTGGTCTTGCTCTACACCAAACTCATACCCAAACTGGAGTACCTGAGCCGTATTTCCCTGGCGTTCCCCATCGGGTTGGGAGCGGGGATAATCCTCAGGAGCACCATCAGCGGCCAGCTTTTCCCGCAGGTCGCTGCTACCTTGCTCCCCCTCAATTCCATAAACAACATCATAATCGTGGTGGGCACGTTCTGTGTGACGTATTACTTCCTGTTTACCATCAAACCCAGGAGGAATACTCAGCCCATTAGCAAAATCGGGATATATCTCATGATGGTCACTTTCGGCTTGTCGTTTGCCACGTCGGTTGCGGCAAACACTGCAATTTACCTTGGGTTCCTTCAGAACATCTTCGGAACCTGGCTTGGGATTATCAAGTAA
>FLAKKPJH_00328	
ATGAACCAGATCAAGACTGCACGCAGTGTTCTATTAGAAAACCTGATAATCTACGACGGCACAGGCGCTCCACCTGTATCAGGCGATGTATTGATATCCGATGGCAAGCTTGTTGCCGTGGGACAAGTGGACAGTTCCCTTGTCCCCGCTGATGCCGTCAGGCAGGATTGTAAAGGGCTTTGCGCATCGCCGGGATTCATAGATATCCACAGCCATTCTGATGGGGGTATAATCTTGCATCCCGAGGCGGAGTGCCTCATAAGGCAGGGGATTACCACATCGGTGGGCGGCAACTGCGGAGGCAGTGCCGGCGGGACCTCGTTCTGGACCGAAAAGAACCGGGATAAGTACCTTGCCCTGGGAGTACGCTGGGAAGACTTTGCCGGCTTCTTGCAGGCAGTTGAAAAGGTGGAGCCGGCAGTCAACCTTGCCATGCTGTTTGGGCATGGAGATGTAAGGGTTACAGTGCTGGGGAACTCAGGCCGGAAACCCACCCCAGAGGAGAAGCAGAAGATGCTTGGGGTAGCCCGGGCGCACATGGAAGCGGGCGCGTTTGGCATATCAAGCGGGCTTGAGTACGTGCCGGGCAGGTTTGCCGATGTGGATGAGATGGTGACCGTGTCGAAGCCGGTTGCGGAGCAGGCCGGTATCCATTCCATGCACATGCGCAACGAAGGCCCCATGCTGTTTGAAGCCGTCGGGGAAGCCATGGAGATAGCGGAGAAGAGCGGCGTGAGGTTCGAGATCTCCCACCTCAAGGCAGTGGGGGAGGACAACTGGGGCAAGCTTCCCAAAGTACTTGAAATGCTAGATGAAGCCAAGGCCAGGGGGGTAGACATCTCAGCCGATGTGTACCCATATCTGGCATCAAGCACCGAACTTGCCATCGTGCTGCCTGACTGGGTGTTGGAAAACGGCAAGGCTGCTGCGGTAGGGTTGCTGGTGGAAGGCAGCCCTGTGCGGGAGCGGATAGCTGCCGAGTCTCACCAACGTACCGAGAGGCAGGGCGGATGGGACAAGATCGTGGTCATCTCCGTTGAAAACCCCGATGACAAATGGATGGAAGGGCTCAATTTGGACCAAATCGCCCGCAGGTGCGGCAAACCGCCACAGGAACAAGCCTTGGACATCCTGATAAGCAGCAGGATGAAGGTGTCTATAATCAGGCATTCCATGAGTGAGGACGACCTCGTAGCTGCGATGAAGCATCCCAGAGTATGCTTTGTCACCGATGGCCATGTAGCGGTCGAGGCTGAGGGCAACATCCACCCCAGGAGCATCGGGACTTACCCCCGGATACTAGGGCGTTATGTAAGGGAGAAGCAGGTGTTGGCCATGGAAGAGGCGATCAGGAAGATGACCTCGCTGCCTGCTTCGAAGATGCAGATCCGGGATAGGGGTGCCCTCAAGCCAGGCATGGCCGCCGACGTGGTGCTCTTCGACAGGGAGACCATTATCGATAACAGCACCTATCAGAAACCCTGGCAGTTCCCGTCGGGGATTTTCGGGGTGTTTGTCAACGGCCGCCCGGTCATCTGGGAAGGTGAAGTCACAGGCATCAGGCCCGGCAAGGTGCTGAGAAAGCGTTAG
>FLAKKPJH_00329	
ATGACAGTGATAGAGAAAGCAAGACGCGCCAAGCAAGCATCGAAGATACTGGCAAACCTGACGCCGGAAGAGCGGGCTAAAGGCCTCATGTACATGGCAGATGAGCTGGAAGCAGGCCAATCCCAGATACTCGCAGCCAACCAAGAGGACCTGGATGCTGCAGAAAACGCAGGGATTACCGGCGCCATGCTGAAGCGGCTTGCCCTGTCGGAGGCCAAGATCGGCCAGATGGCGCAGGCTCTCAGACAAATCGGCCTGCTCCAAGACACCGTGGGTAAGACGGTTCAGCTTATAACCCGCCCAAACGGGCTTACCATCAAGAAGGTAAAAGTGCCTTTCGGAGTGATAGGCATAATCTACGAATCCCGGCCCAACGTCACCGCTGATGCCGCCGGGCTGTGCATCAAGTCAGGCAACGCGGTAATACTCCGGGGAGGGAAAGAAGCTCTGAGGACCAACACCGCCATCGCCCAAAGCCTGCGCATAGGGCTGAACAAAGCAGGCATCACCCCTGAATGCATCCAGTTCGTAGACAACCCCAGCCGCTTAGAAGCCCACACCATGATGAACCTGAGGGGCCTCATCGACCTCCTCATCCCCCGGGGAGGCCCTGGCTTGATTAAGGCAACCTTGGAGAATGCCAGCGTACCAGTGATTGAGACCGGTGTAGGCAATTGCCATATCTACGTAGACGCCGCGGCCGACCTGGACATGGCCTATTCTATTGCGGTAAACGCCAAACTGAGCAACCCTGCCGTGTGCAACGCCATGGAGACCTTGTTGGTCCACCACAGCATTGCACACAAGTTCCTGCCCAAGCTAGCGCATGACTTGGCCGATCAGGGGGTGGAGCTTAGGGGATGCGCCAGAAGCCGGGACATAGTGCCTTGGGTGGAACCTGCCACTGAAGACGACTGGCATGAAGAATACCTGGACCTTGTGCTGGCCGTCAGGGTGGTATCGAGCATTGAGGTAGCCATAGAACACATTGCCAAGTACGGAACCGGCCATTCAGAAGCGATTGTCACAGAAGACCCTAAAGCGGCTGCTATGTTCACCCGTTCGGTAGATGCTGCCACGGTTTACGTAAACGCCAGCACCCGATTCACCGACGGCGGGGAGTTCGGCTTTGGCGCTGAAATGGGCATCTCCACTCAAAAACTTCACGCCAGAGGTCCCATGGGCATAAATGAACTCATGACCTACAAGTATGTGGTGGAAGGCACAGGGCAAATCAGATAG
>FLAKKPJH_00330	
ATGAACAGCCAACAGTCGGCGAAAACCATTGACTACCTTGGCGGAACTTGTGGGCCCGGCGCGATTAACGGCGCTCCAGTAGGGTTTATAGGCGCAGGCAATATGGCCACGGCGATCATCAAAGGGCTTACTACCAATAAGACCGCACCAGGCCCAAGAATAACCGTGATAAACAAGCACAACCGCAAGCGGCTCATGCACCTTTGCAGCGCCTACGGCGTCAGGGCGGCTAAGGACTATGAGGAGCTCATCAAACAATCAAAGATTGTCGTACTCGCGGTAAAGCCTGATCAGATGGGTGAAGTGTTGGATGCCATATCGCCACTGGTAACTGCAAACCATCTCATTATTTCAGTTGCTGCAGGCGTTACCATAAAAACCATTGAAAACAGCTTGAATCAAGATGTGCCGGTAATACGGGCCATGCCCAACACCCCGGCCCAGGTAGGCGCAGGAGTGTCGGTGCTCTGCGGAAGCCACCGGGTTACAGATGAGCACAAGGCTCACGCAGACGGTGTGTTTTCTGCAATTGGGAAGGTGGTTTGGCTGGATGAGATCTACATGGATGCGGTTACGGCTCTGTCGGGAAGCGGCCCCGCCTATTTCTACCGCTTGGCTCAAGAGATGACCGAGGTAGCGGTAGAAATGGGACTGGACAGGCAGGTGGCTGAAGAGCTGTCCCGTCAAACCCTCATAGGGGCCGGCTGCCTCCTGAAAAGCACTGACCTCACCCTCAAACAGCTCATTGACCAAATCGCCTCACCTAACGGCACCACTGAGGCAGCGCTCAGGGTTTTCGAGTCAAACGGCCTGGGGCTCTTGGTAGAAGAAGCTATGGGCAAAGCCCTCCGCAGGTCAGAAGAGATTTCAGCGGCTTATGCAGAATACGAGACCCGGAAACGGGCTGAGATCACCAGAGCAAGGCGAATCGTGGTCAAAATCGGTTCATCCACGGTCACCGACGAAAACGGGATGTTCAATGAAAGACTGCTCAGGGGTATTGTAAAGCAAGTGTCATCCCTCATGGCAGAAGTCCGGGAAGTGGTAATCGTGTCGTCGGGTGCCATGGCAGCCGGCAGGGGCCGGATAGGCCGGGAAAAGGGATTTTCCATTACTGAAAAGCAGGTACTGGCGGCAGTAGGCCAAGGGCTTCTCATGAGGAGCTATGAAAGCTTGTTCGAAGAATATGGGCTCACTGTAGGCCAGGTACTGCTCACCCGGGACGACTTGGGAAGCCCTAAGCGTTCCGCCCTTTGCAAAGACACCTTGGAAGCAATGCTCAAGCGTGGGATCATCCCCATCATCAACGAAAACGATACTGTTGCGGTAGAAGAAATCAGGTTCGGGGACAACGACACCTTGTCGGCCAGGGTGGCCGTGCTCATCGGCGCTGACCTGCTCATAATGCTCACAGACACAGACGGATTTTACGACAAAGATCCCCGCCTCCTCCCCGATGCCCGGCTTATCACTACCATTAGAGATATCGATCCTGAGATACTGGCCATGGCACAAGGGTCTCACAACGTAGATGTAGGCACCGGAGGGATGATAACTAAGGTTTGGGCCGCTAACATGGCCCTCCAGCACGGGATCCCCACGGTGATCGCCAACGGCAGTAAGCCCGAGGTGCTTACCCTGATACTTGAAGGCCACCTGATAGGCACCCTGTTTGTCACGAAAACCGATTAG
>FLAKKPJH_00331	
ATGTCTGGAAGGCAGGTGAAACAATTGTCAATCGCACAAGGACAGGTATTCTCCTTTATTGCACTACTGGCGTACTGCATAGCAGTGCTGGCCATGATCGGCAGGGCGCGGAAGGGGATGAAGATTCCCGAACTGTATCAGGTTCCGGGCCTTGAAGCCCTCGATGAGGCCATTGGCCGTTGCACTGAGATGGGCAGGCCTCTTCACTTCTCGCCGGGTATTGGAGGCGTGGATAACGCTCAGACCCTGGCAGCCCTATCCATCCTTAGCTATGTTGCAGGCCAGTGCGCCAGGTACGACACTGATCTAATCGTAACTAACAGGATCACTGTCGTGTACCCCATCTCAGAAGAAATCGTGAAGCAGGCTTTCATCCAAGAAGGCAAACTGCAGAACTTCAAAGTTGAGAACGTACGGTTCATTTCAGAGGACCAGTTTGCCTATGCCACAGGCGTAACAGGTATCATGTACCGTGAACAGCCTGCGGCCAACCTGCTTCTCGGTGCATTCTGGGCAGAATCCCTGATTTTCGCCGAGGTTGGGGCGACAGCCGGCGCAATCCAGATTGCAGGAACCGCTAACACCCACCAGATTCCGTTCTTCGTTGCAGCTTGTGACTACTGCCTAATCGGCGAAGAACTCTTCGCAGCAAGCGCATACCTCACCAGGGAACCTATCCTCATGGGCAGCATTATAGTTCAAGACTGGGGCAAGATGTTCGCAGCAATTGCCATAGCAGTTGGTACCATTCTTGCGACGTTTGGCAGTTCTTTCCTAAGCGACATCATGGGCAAGTGA
>FLAKKPJH_00332	
TTGAAACAAGAATTGCCGGTTCTGTTCGGATTTGCCTTTGGGTTATTCATAATCATCGCCATGTTTGTAAGCGGCATTCCGGGTCTTGCAGAGGCAAAGAACGTGGTTGATGACTGGTTCCTGGTGGTGTCCGCATGGGCGGTTGCCGTCGGAATAGTCAACCTGACCCAGATTCACGGAAGAAGGGTCCAGCAGAGGCGCGAGGGATGGATCTACAGCCTGTGGCTCATAATCTGCATGTTTGGCATGGCCTTCTTTGGCATCTTTATCGCCAAGAGTGCAGACCATGAAGGCTGGAAGTTCATGTACAACAACCTCATCGCGCCCATGAACGCTACTGTTTACTCCACTTTGGTGTTCTATATCGGCGCTGCCGCCTATAGAGCTTTTAGGGTCAGGAACGCGGAAGCTGCAGTGCTGCTCATCGCCGCAATAATCATGATGCTCGGCCAGGTTCCTCTCGGTTCTGTGTTGCTGGGGGACTGGATTACAAATGCTTCCGCCTGGATCCTCAACGTGCCTAACTCTGCAGGCATGAGGGGTATCCAAATCGGTGCTACCCTTGGCGGTATTGCTACTGCTTTGAGAATTCTTGTTGGAATTGAACGTTCGCACCTTGGTGGTACGGGTGAGTAA
>FLAKKPJH_00333	
GTGTGGGAGAGACTAGCTAACATTGACAGACGTGTTATATACGTCCTGATGATACTGATAATTGCCCTGTCTCTCATAAAACCTGTCGGGCTGGCCATCATTCCGTCACCTGAAACCCAGAAGGTGTACGACTTCATCGAGTCCTTAGCTCCAGGCAGCATAGTGTACCTTGGGTTTGACTTCTCGGCAGGCGGAATCCCTGAGCTCATGCCGGCAGCCCAGTCACTGGTGAGGCAGGGATTCAGGAAAGACCTTCGGTTCGTATGCGCAGGCATGTGGGTCATGGCAGGCGACATGGCTGATACGGCCTTCTCGATTGTTCCGGAAGAATTCCCTGACAAACAGTACGGCGTGGACTGGGTCAATATTGGCTATAAACCAGGAGGCGAAGTGCTTTTGCAGAAGATGCTTTCCAGCATATATGAGGCAGCCGTCGGCGTAGACCACTACGGCAATGACTTGAACACCTTGCCTCTTATGAAAGAAGTGCAGACGCTCAAGGACGTCGACGCGTTGTTCATATTCGTTACCGGAACCCCGGGTGAACGGCAATACATTGCACACGTGACCTCGCCCCACAACAAGCCTTTGATTGTGTCATGCATCTCGGTGAGCGTTCCTGAACTCATGCCCTTGGTTCAGTCTGGGCAGGTACACGCCGCTGTGCTTGGCATGAAAGGGGCGGCTGAGTACGAGCTTTTGGTTGGCCACCCGGGTAGTGCGACAGCCGGTATGGACGCCCAGTCATTTTCACATGCGCTGATCATAGTTTTCATCATATTGGGAAACGTGGGTTATCTTTTGACCCAGAAGAAAGAGAAGAAATAA
>FLAKKPJH_00334	
GTGGAATTGTTGGGCACTTGGCTGAACGCAATTTTCACCATCTTCCTACTTTCAGTGGTGTTCAAAGATAACCCTTTGTACAGGTTTGCTGAGAACACGTACGTGGGCCTGTATGCCGGTTACACAGTGGCATTGCAGTGGTTTCAGTACATCAGGCCCAGTGTTCAATTGAGAATAATGCAGGAAGGCAAGTGGTGGTACATCTTTCCGATCATCATCGGGCTTATGATTTACACCAGGTACATCAGGCCCATCGCGTGGATCAGCCGTTACCATATTTGCTTCCTGCTGGGAATCGGTTCGGCATACGTCTTGACTACCCAGTTTAAGCCGATGTTCATCGACCAGATCCGTGCCACGTTCCTGCCCCTGTGGGTACCAGGGGATTGGTGGGCAAGCGTCTCCAACATCCTGTACGTCGTGGGTACTTTCACCGCCCTGGTATACTTCTTGTTCACACTTGAAAAGAAAGGTTTCCAGGGCAAGGTATCCAGCGTTGGCCGTTGGACGATGATGCTCGCTTTTGGAGCGGCTTTCGGCAACACGGTCATGGCACGTGTATCGTTGTTCCTCGGCAGAATGCAGTTCTTGCTGGGTGATTGGCTAAAGATAGTCAAGTAA
>FLAKKPJH_00335	
ATGGGCGCCTGCGAGGTCATAGCGAAGACAATAACCGGAACCATGCTCCTGAGTGCCCTGGCCGCTGCCGGGCCGAAACATATTGTCAGCCAGTTACTGATGAGTTAA
>FLAKKPJH_00336	
GTGGACGACCCCGGAGGTAGTAGCTACGTTGTAGCGTTGTGTTGTCTGCTATTGTCTGCATACTTCTCGGGCTCTGAGAGCGCCATATTTTCCTCAGACGAGGCCAAACTCAAGGGCAAGTACCATGATGACAAGAGGGCTCAGGAAGTTCTCCATGTGAAAAAGAACCCCAATTCATTGCTCTCGAGTATTTTATTTGGCAATACCCTCGTAAACATCTTGTTTTCTTCAACATTTACCGTGATTGTGTATGCTCTGCTTCCCAAGTCAAAAGGACTGGCAGAAACTTTGTCAGTTGTGTTCGGGACTATGCTGGTTCTGTTGTTTGGCGAAATTACTCCGAAGCTTCTGGCCGGTTCAAACCCTGAGGGGATTGCCGTAAAGGTTGTGAGGAGCCTTTGGTGGCTCCAGCTTATCATGAAACCTGTTACGACCGTATTGGAGAAAGTAGCCTCCTTGTTTGCCTGGATGCTTCCAAAGCCCGTCCATAGTGCAGACCACTTTGAGGAGATGTCGGAAGCCAGGGTTATGGCTGCCCTGGAGTATGGGGAGGACGTTGGCGCCATAACTTGCACTGAGAAAGAAATAATCACCGGGGTTATCGATTCCCGGGATATCGACGTATCCGAGGTTATGGTCCCGCGCCCCAAGATGGTAGCCATACAAGAGGACGCAAGTGCGCTAGATGCCCTAAAACTCATGTTAAGGGAAGGGTTTTCCCGCATTCCGGTTTACCAAGGCTCACGGGACAATATCACGGGCATCGTGAACATAAAGACTCTGGCCAGATTTCTCCGAGAGAGACCTTCAGATTGGGAGGATGCCCTGGCTGATATCCCTGTGAAGCAGTTTGCAGCTACACCCTATTTTGTTCCGGAGAGCAAGAATGTATCTGACCTCCTCAATGAAATGAAGGCGATGGGCGTGCATATGGTCATCGTTGTAGACGAATATGACGGCGTTTCAGGACTGGTGACCATCGAAGACCTGATTGAGGAGTTTGTCGGAGACATAGAGGATGAGTATGATTCTGACAATCACGAATACGTTGTGCTGGGTGACGGCAAATGGCGGGTGCCTGGTAGCATCAGCCTGGTGGAGCTTGAGGACTTCACCGGGCTTGAGATCGAAGCAGAGGATTGTGACTCCTTGGCAGGCCTTGTGATGACGTGTCTCGACAGGGTACCTGTGCCGGGTGATGCGTTCTGCCTCATTGAGCCTAAGGTATGTTTCACCATAGAAGAGGTAGAGGGTCCGAGGATAAACAAGGTATTGGTAGAAAGAATTGAGGGAGAAACAGAAGAGTCATGA
>FLAKKPJH_00337	
ATGAATGCTGATATACCGATAGTGTCTGTCTTGCTGAGAGCCGTTCTGCTGGTCATTTCCGTTCTAGCCGTAGGGTTTTTCGCAGGTGCAGAGACCGCTTTCCTGGCGATGGACAAATGGGTTATAAGCAGCCTCGCAAGTGAAGGGGACAAAAGAGCCCGCGTGCTTCAGAACCTCAAGGATAATTCAGAAAACACAGTGTCAGCAATATTGGTAGGAACCAACGTATTCACGATTCTGGTTTCGGTAAGCGCGCTGTCAATCGCTATCTCGCTGGGCTTTAACAAATCCGTCCATGTGACCGTGGTTTCGCTGCTTGCCACAGTCGTTGTATTCATTTTCTCAGAGCTCATCCCGAAGACCTACACGGCCAACGCTCCCACCGAATCGGCGCTGGCAGTGGCTGTACCTCTCGAAATCGCGGTCAAAGTGCTAAGTCCTGTGGCATATGTGATGGCTGCACTTCCCGGGGCCCTTGTGTCAGTATTTTCCCGGGGTAAGAAAACCGTTTCCGACGAGCCTGAGTCAGAGGTGCTTGCCATATTTGAAATCGCCGAAGAAGACGGGTATGTAACTCCTGAGGACAAAGATGTCATTGAAGGAGTGTTCAGTTCCCGGAGCAAGACCATGGCAGACATCATGCAGCCGTGGGATAAGGTAGTAGCTTATGGTCCTAACGTTACCTTATGGGAAGCGGTGGATCTGTTTGACTCACACAGGTACAGCCGTGTACCTGTGGTTTCTGCAGAGGGCAGCCAGGTTATCGGTGTGGTATACATTAAAGATGTAGTGCGCGAAGTCGTGTCTAACCCTGACAACAAGGCATTGCCTGTGACTTCGGTGATGCGTCCGCCCCATCACGTACTCGCCGGAGACAATATCCTGTCTGTGTTTTCCAGGCTCCAGCGGATGAAGGTCCATCTGGCCGTGGTGGTGCAGGGAAACAAACCTGTGGGCATAGTTACAATGGAAGACCTGCTGGAGGAACTTGTGGGCGACATACCCGAGGAAGTTAGTCTGGGCGAAACCGCCGGTACCTTGGGCGGATATCACAAGTCGGGGGTAACCCTAAGCGGCACAGATTGA
>FLAKKPJH_00338	
GTGAAAAGCCGGTATGGAGCGCATGCGGCTTTTCGAAAGGCTGTGTTTTGTTTTTTTGAGCCGGTCTGTCCTGTGATATTGCTATTTGAAAACCGGTGCAAATTCCGGCTGAACCTGGCCAAGAGCAACAATCCTTTATGGCTTGAAAAGCCTCGTGAGCTGCCCGGGAGGTTCTGTTGGCTAAATATTGTTAAGTCGCATTAA
>FLAKKPJH_00339	
GTGAGCAGACTCACTGTTTACACGCCGGACGATGCTGAGATAGTTATGGAACGTATGGTCCATGAGATGGAGAGACGCTTGGCCGCAGCTCCTCAGGGCATATGTCCGGTAGACATGGCCTTGGTATTCTTAAGGCTGTGTCATGCACAGACCTGCGGGAAATGTGTCCCGTGCAGGATAGGTCTAGGCAGGCTTGGAGATCTTTTGGACGATATTTTGAGTGGCAGGGGCGACGAACACACCATCAAGCTCCTGGAAGAAGTATCTGAATCGGTTGCAGATACGGCTGACTGTGTGATTGGCTCCGATGCCGCAGCCATGGTATTAAGGTCCGTCAGAGAATTCCAAGCAGATTACATTTCTCACATTGAAGAAGGACACTGTCTCGGAACTTTTGCGGCTCCGGTGCCGTGTATCTCAGGTTGTCCCGCTGGTGTTAACGTACCGGGATATATTGCGCTCATTAGGGCAGGCAGGCCTCAAGATTCTGTAAAAGTTATACGTAGGGACAACCCATTCCCGTCAGCGTGCGCACTGGTTTGCGAACATCCTTGCGAATCTCATTGCCGCCGCTCGATGTTGGATGACGCGATCAACATCAGAGGGCTTAAGAGATATGCGGTTGAAGCTGCAGGGGACGTACCTGTACCTGAACCCCAACCTCTCACAGGCAAGAAGGTAGCTATCATAGGCGGAGGCCCGTCGGGGCTTACAGCTGCTTACTACCTAGCCCTCATGGGTCACGACGTAACGGTGTTTGAGAAGCAGCCGAAACTCGGCGGCATGCTTAGGTACGGTATCCCTGAATACAGACTTCCTAAGAGACTTCTGGACAGGGAAATCGAGACTATCCTCAACCTCGGAGTAACCGTTCACACCAACTTCGAAGTGGGCCGCGACGGAACTCTCGAGAGCCTCAAGAAGAAATACGATGCGATCTACATTGCCATAGGTGCTCATGGTGACAGGAAACTGGGCATCCCAGGCGAAGATGCCAACGGCGTGGTACCTGCAGTGAAGATGCTGCGGGATATTGCGCTGGGCGAACCTTTGGATCTCAAGGGCAAGACCGTGGTGGTTGTAGGCGGTGGCAACGTAGCGATGGACGCCGCCCGGAGCTCTGTAAGGCTCGGGGCCCAGAAGGTGATTGTAGCCTACAGGCGCAGGATAGAAGACATGACTGCGCTGCGTGAAGAGATCGAAGGCGCCCTGGCTGAGGGAGTAGACATTATGGAACTTACGGCTCCGGCCAAAGTTGAAACCGATGCCAATGGCAACGTGACAGCCCTTTGGGTACAGCCCATGACCGTAGGAGCCATAGACTCCTCAGGCAGGCCGAAACCTGTACCCAGCGGCAGCTCGGATCAGAGAATCCCCTGTGACGTTGTGGTTGTTGCAATCGGGCAGGCCATTGAGTCTGAATTTCTCGGAGAAGAGGGTATTCCGCGTTCAAGAGACAGGGTTGTTGCCTACGACGACCTTTCAATCGAAGGCCATCCTGGAATCTTTGCAGGTGGAGACTGCGTCACTGGGCCTGCTAGCGCAATCATGGCAATAGGAGCAGGTAAAGTCGCTGCTTACAATATAGATATGTATCTCGGTGGACAAGGACGCATACCTGAAGACGGCGTTGAAATACCTCCTGCCATTCCTGGAGATTTGTCACCTCAAGGCAGAGTAAACCTCAGGGAAAGGGCTGCTTCTGAGAGGATCCACGATTGGCAGCAGATCGAACTTAGCATGGACTTCAAGGAAGCGCTGCACGAGGCCAGAAGGTGTCTGCGGTGCGACCACTACGGATCCGGTGCCATGGAAGGAGGTAGGGTTGCAAGATGGTCAAGCTCACGATAG
>FLAKKPJH_00340	
ATGGTCAAGCTCACGATAGACGGCAAGGTCGTAGAAGTGCCTGAAGGCACGACGATTTTAGAAGCTGCCCAGAAGGCGCAGCTCAGAATACCGACTCTCTGCTATCTTAAAGACATAAACGAGATAGGGGCATGCAGGGTATGTGTTGTTGAACTCGAAGGTTCCAAGCAACTGGTGACTGCATGCAACACGGCGGTACAGGAAGGCATGACAGTTCGTACTGCCAGCACCAGGGTGCGTCATGCCCGGAGGATGGCGGTAGAACTCATGTTGACCCAGCATGACAGCAACTGCCCCACCTGTCCCAGGAACGGCAACTGCAAGTTGCAGAACCTTGCCCGTGACCTGGGTGTGCGTGACGTAAGGCTTAATAAGGAAATCTCGATTCAGCGAAAAGACGCCAGTACTCCTTCCATAGTCAGGGATCCGAAGAAATGCATCATGTGCTACAGATGCGTGAGTTTCTGCGACAAGGTTCAATCCCTCGCTATATGGAGAATCTCAGGCACAGGCGCAAGGACCATAATCGAACCTGCTTACGGGGCCCGTTTGGGCGAGTCAGATTGCGCCCTGTGCGGCCAGTGCATCACCCACTGTCCGGTAGGAGCGCTCAGCGAAAAAGACGAGACGGACCGCGCATGGGAATTGCTGTCTGACCCGGACAAGATCACAGTGGTCCAGGTTGCGCCTGCAGTACGTGCTGCCTGGGGCGAATCGCTGGATATTCCGGCAGAACTGGCAACTCCGGGACGCCTGGTCGCTGCCTTGAAGCACTTGGGCTTCGACTACGTGTTCGATACCTCCTTTACTGCCGACCTCACCATCATGGAGGAAGGCACCGAGCTCCTTGAGAGGCTTGGAGTTAAGGAAGGTAGCAATGAGCCAGGCCCGTTGCCGCTGTTTACATCATGCTGTCCTGGTTGGGTGAGATTCGCCAAGACCCAGTATCCTGAACTCTTGCCCAACATATCCAGTGCTAAGTCACCTCAGCAGATGTTCGGCGCGGTAGCCAAGACCTACTACGCACAGATATTGGATGTGCCCGCTGACAAGATTGCGGTAATATCCATCATGCCGTGCACTGCTAAGAAGTACGAAGCCGGATTGTCTGTGATGAACCAGGCCGGAAGCGGGCAGGATGTGGATCTGGTGCTGACCACCAGAGAAATGTGCGCCATGATCAAGGAAGAAGGCGTACAGGCTCAGCTGCTGCCTGAAGAAGAATGGGATACTCCCCTCGGGGTGTCGTCAGGTGCCGGAGTGATATTTGGCGCTACCGGTGGCGTAATGGAAGCCGCTCTTAGGACGGCGTATGCCCTGGTAACCGGCCAGAATCCTGAACCCGATGCGTTTACTGAAGTAAGGGGGCTTGAAGGCTGGAAGGAAGGCAAGTTCGTGCTGCCTGGCAAGACCCTCAGGGTGGCTGTGGTCCACGGCTTGGGTAATGCCCGCAAGCTGATCGAAGCAATCAAGCAGGGCGAAGTAGAGTACGACTTCGTCGAGGTCATGGCTTGCCCCGGCGGTTGTGCCGGCGGAGGAGGGCAGCCAATTTCGGTAGACGACGAAGAAAGGGCAGGAGCACGGTCCCAGGTACTGTATGCCCTAGACGACAAGGCAGCTGTGAGGTTCTCACACGAAAACCCGGCGATTAAGGAAATCTACGAGAAGTTCTTGGGTGAACCTGGTTCGGAACTTGCCCACAAGCTGCTGCATACCGACCAGAATACCTGGGAAATCGGAACCGGTAAGACGCGCAGGCGTAGGGTATTCCAGGCTGCCGGTACCGATTGA
>FLAKKPJH_00341	
ATGCAAGTTGGAATCGCGGGAAGTCCCCAGTCAGGAAAGACGACCCTGTTTAGGCTGCTCACCGGGATGGCAGGTTCACATGCAGCGAGTACGAGCAACCTAGGTGTCATGGAAGTGCCTGATGAACGCCTCAAGGCACTGGGTGATACATATAAGGTCAGGAAAACCATCTATGCGAGGATTGACCTCCTGGACATTCAACCGTACAAAGGACAGGAGTTTCTAAACGCAGTGCGTAACTTGGATGCGCTTGTGGTGGTTATAGCCTGTTTCATGGGTGAACCTGGTGTTGAGGATTCCCTGGACTTCTTGGCGGGTATGGAGGCAGAGTTTTACCTAGCCGACTTGGCTTCGGTAGAAGGGAGACTGGAGAGGCTGAGGACCAACAAAGCCAAACCTGTTAGCCAGTCGGAGCTGCCCTTTTTGGACAAATGCAAGACAGCCATTGAGGCTGAGGTGCCCCTAAGGGATGTTGACTTTTCCCCTCACGAGCAGGATTTTGTGTCCAACTTTGCCTTTTACAGTGTCAAACCGATAATCCTTGCGCCCAACATAGCCGAGGAGCACTTAGGTGCCGGAAGTTACCCGGGCATGGAGGAGATCAACAGGCTGGCGCAAGAGAGGGGTTACAGGGTGGTGCCTTTTTCCGGCATGGTGGAGGAAGAGATAGAGTCACTGGACGAGGAGAGCAGGGTAGAGTTCCTCATGGCGTACGGGCTCACCCAGCCTGGCACCGCCAGGATCGCCCGGGCTGCCTACGATGCCTTGGGCCTCATCTCGTTTTTTACTATGAACCCCAACGAAGTGAGGGCATGGACCATAAAGCGGGGGACCAAGGCAAGACAAGCAGCCGGCAAAATCCATTCAGACATGGAACGGGGATTCATCAAGGCAGACGTTGTGTCCTTTGAGGATTTTTCCAGACACGGTTCTATCAAGGCATGCAGGGACAGGGGTTTGGTCAGGCTGGAAGGCAAAGATTATGTGGTCCAGGACGGCGACATAATCAACGTAAGGTTTAACGTCTGA
>FLAKKPJH_00342	
ATGCACATATATTCACTGGCTAGTTCGAGCAAGCACGGCAATGCATATGTGGTGTGGGAAGATTCTAAGCCCCCGTTGCTCATTGACTGCGGGCTTTCCTTGAGACGGCTTGTAAACGCGTTGGAGCAAATCGGGCTGTGCCCTGAAGATTTAGCAGCTATGTTCATAACCCATGAGCACAGCGATCACGTGAAGGCCATGTGCCTTAAGACTCCTTTCCCCCAGAAATTTAACGTTCCGGTGTTTGCCTCAGCTGGATTTTGGAAATGGTTTGAGGCGAGACATGGAGGTTGCATAGATCCCTCGTTGGTCCACTGCATCGGGGACAACCAGCGGGTGGAAATTGCCGGTTATACCGTGCACGGGTTCCTAAAACCCCATGATGCCAGGGAGCCTATGGGCTACAGGATCGACGGAGCGTCTTCCAGCGTGGGCTTTGCCATGGATTTAGGGCATGTGCCGCCTAAGGTGGAAAACCTCCTAAGGGGTTTGGAATACCTCGTGTTTGAAGCCAACCACGATGTGGAAATGGAAATCAACTCAGGCAGGCCGGGGTTCCTGATACGGCGGGTGATGGGGAGGCTGGGCCACCTTTCAAATGACGAGGCTGCTGATGCGCTAACCAGGCTGGTTACGCCGTATACCAAGCAGGTTATCCTGAGCCATTTGAGCATAGACTGCAATTGCCCTGACATTGCCACAAAGGTTGTAGGCAATGAGCTTAAGACATGCGGTCTGGAACCGGAGATCAAGGTTGCCCCTGCATGCGGTGTGTGGGGATTCGGGGTATCAGGCTTCGGGGCCTAG
>FLAKKPJH_00343	
ATGGCTATGTTTACCCAGACAATCATAAGGCACAATACCAGGCTGCTCAAGACCCGCACTCTTCCCTCTCCTGGCAAGGTGTTGGTAAAACCCGGCGATACCGTGGGACCCACGGCCATCATCGCCAAGACTGACTATCTCCGGGAAAGCCCTAGGGTGGTAGACCTGAGGGCGGAACTTAACATGCATATCCCCCCGGAACTTGTAGATGCCATGCTGCTGAAGCAGCCGGGTGACTCGGTTAGGTCAGGTGAGCCGATAGCCAGCTTCCAGGACGAAAAAGGCGGCACCAAACAAGTGCTTGCCCCGTGCGACGGGACAATCCAATATGTATCCAAAATAGATGCAAGGATCATTATCATCGAAGATGCTGCTTCTATGAAACCCATGTGCGTGGTGCCTGTCAGCCAGATCCTCAAATCCAACCCAAGGTGGCTGAGGGCGCACGTTACCGTCAAAGAAGGCCAGTATGTACGCGAAGGCCAAATCATCGCCGGCTATCCTGAAGCCGATGATTTCAGAGTGGTCTATGCGCCTATTAGCGGTGTGATAGCAAGGATTTGCCCCAGGACCGGTAATGTGACCATAGTAAGGCCCATGGAGACCCTCAAGGTAGCCGCCCATGTAGCTGGCAGGATCACTGACATCCTGCCCAACATGGGTGCAGTCATCGAGAGTTTCGGATGCTACCTGGAAGGGATATTCGGCGTGGGAGGCGAGTGCCACGGCGTGCTGTGGGTGATGGCCCAAAGCCCTGCAGATGTCTTGGATGCAGGTGATATCGGCCCAGAAGTTGACGGCAAAATACTTGTGGCGGGAGCCGGAGCCACGCATGAAGCGATGGAAAAAGCGGTTTACTACGGCGCCAAAGGGATCATTGCAGGCGGGCTCAACCAGAAGGACGTGTCCAAACTCTCCGGACAGGACTTGGGGCACCAGGTATCCCGGAATTCCCGGGTGAGGCGAGGTTCAGGCCGGAGCTCAGGCAGCACGCAAGGGCTACGGGGCACACAGGTACCGGATTCTGCACCAAATCCTGGCTTTACCATGATCATGACGGAGGGCGCAGGATTCATGCCAATGAATCCCGGAGCATGGAATGCTTTCAATCAACATCACGGCAAGGTAGCCTCAATTGACGGCACCACCAGGCTGTCAGGAGATATGCTGCGTCCGTGGATTTTCATCGGCTCGGTACCCGCCGGCAGCATCCCGGACCACGAGATAACCCAAACGGGCACAGAGTTTAAGAAAGTGGTGCCTGCCGGTAAACCCGGGGTGCAGCCAGGACAAAGGGTGAGATGCGTTAGACAACCCTACTTCGGGCTCTGGGGCATTGTGGAAGAAGTAATACCGGGCAGGATACCCCTGGAATCCGAAGGGCTTATGGAAGCGGTAAAGGTGCGCCTTGATGATGGTACCCTGGTAGAGGTAGCAGAAGCCAACATTGAAGTATTAGAGCAATATGTATAA
>FLAKKPJH_00344	
GTGGCAGAGCGCATCCTGTTCGCCGACGCGGGAACTACCTTTACCAAAGTGAGTCTGCTTGAGCGCAACGGGAGCACATGGCGCGTGCGTGAGCGGGCTTGGGCGCCCACCACCGTGGACTCACCCTACTCCGACGTAATGATAGGACTTCGGCGGGCCATCGCCAAGCTAGAGCGCCTGACGGGGATAAGGCTCCTGTCTCATGACCGGCTCATTCCGGGAACGCATCGAGACCAGGGAGCCGGCCAATTTATGGCCACCTCCAGCGCCGGAGGCGGGCTTCAGGTATTGGTGGCAGGGCTTACGGAACAAATCACCGCCGAATCAGGCCACCGGGCAGCCCTGGGGGCAGGTGCCGTAGTGACCGAAGTGGTGTCCCTAAACCAAGCCAACACAGACTTTGGGACCCTAGAGCGCCTAAGGAACGTGCCATGTGACATGGTGCTGCTTACAGGTGGAGTAGACGGCGGCAACATTTCAGACGTGCTTACCCTGGCACAATTGCTGGCTTTGGCAGCCCCTAAGCCAAGATTTGATGCCCAAGGTAAGACCCCATTGGTTTACGCAGGAAACGTCGATGCCCGTGGCTACCTCGAAAGCATAGTGGGGGATTCTATGGAACTCATCTGCATCGACAACATCCGCCCTACCATGGAAACTGAGCTGCTGCACCCTGTGCGGAGCGTAATCCAAGAAATATTCCTCAGGCACGTGATGTCCGGCGCGCCGGGGTTTAAGACCTTGGCCATTTGGGCCCAAGACAGGGTCCAGCCCACACCTGTGGCAATAGGCTCTGCCCTGACCCAGTTCGCCCGGGAGGGCAACCGCAACATCCTGGCCGTAGATGTGGGAGGCGCCACCACTGACGTGTTCTCAGTCATCGACGGGGAGCTCTACCGGAGCGTATCTGCCAACATAGGGATGTCCTACAGTATCGGCAATGTACTCGAACAAATCAGTCCCGGCATGATAGATCAATGGCTTCCCTGGATCCAGGATGACGGGATTATCCGCAACTGGCACCTAAATAAAATGATACGTCCTTCGACGCTGCCCCAAACAGCTGAAGAACTGGTGTTGGAACAGTGTTTTGCCAAGGAAGCGGTGAGCTTGTCCCTAGAGCACCACCGCTCCATCGTCACAAGCCTCAAGGGGATAAAGATTTCAAGACAGATAGGCGATGTTTTCACCCAGCACGGCACCGGCCACACCCTGGTAAACCTCATGGCTACCGATGCCATTGTGGGATTGGGAGGAGTGATCGCCAACGCCCCCCGTCTCAGCCAGGCCGTGTCCATCCTGCTTGACGGAGTTCAACCTGAAGGCATTACAGACATTTTCATAGACCAAGACCTGTGCTTGGCTTGCGCAGGGCTGGTTTCCACCGGCAACAACGGCTGTGAGACGCCTTTCTGCGGCATCCAGGCACCAAACCTTGCTGGAACATGTATCGCCCCTGTGGGTCCCCAGGCAAAACCAGGCACAGTGATGGCAGAAGTAGTTTGCGGCGGCGACACTTACCATATAGTGGCTGGGGAAATCTCAGTGATACCTTCAGCCAACGTCTCCGGAAACCAGCTTGGCACAGAGATTTCAGTACTGCCCCACAAACGTTTCGACGTAGGCGCCGGCCCAGGCCAGCCTATGGCAATCAAGGTGCGGCCAAGCCAGATGGGCTTAATCCTGGACGGCAGAGGGCGGCCCATCGTCCTGCCTAGCTCCCCGCATCAAAGGGTGTCTAAACTCCGGGAGTGGTACAGCGCCTTAGGGGTTTATCCCGGCAAGGTGTTGGGCATGGGAGGGAATGTCTAG
>FLAKKPJH_00345	
ATGGGACGCTCATCTGACAGGACATATATCCCAGGTAAGGGACAGGTGCTGGAGATAGGGCGGCCAAAGCCTAATTTCCCTGTTTACAATACCATCGCCCTGCGCAGGATTAAGTTCACTAAGGCTTTTGCACTGCTGATTGCATGCTCTGTGTTCCTGAGCGTAACAGTATCATTTGTGATCACCACGATTATAGCCAAGAACGTGGAAGTGCTGGCTGCAAGGGTACATCCTAGCAAGCTCCCATTTCACGGGTTACTGGCGGTTGACACACCTATGACCGCCGGCTCCGAGCCCGGGATCAGCCTTCCCAGGTCTGTAAGGTGGCCCGGAAACACCTACAGTGTGGAATGGGCTGAAGTAGAATCCACCGTGGGGAAACTGCACCTCCTTGGAGCGGGATACGACTTACCCCAGGATACAATCCAGCTGCTGTTCCCTGTAGCTACAGATAGCGGAAAGCCGGGGATCGCCGCCTGGAGCCCAGACAATCCATCCCTCAAGCTGAAGTGGTCCAATGTAATCTTACCCGCTACCGGTGAAGGGTACCCGGCGCTCTACGGCTGGGCTTTGGTAAACCCTGAGCTGTTGAACGCGCTCCCCGACAGGCGCCCAGGGATCCTGCTGGAGCTGGCCGAACATTACCGGTTCGACCCCGAAAACCCAACCAGCACACCATCGATAAACAGGTACTTCCAGGATATTGAGAAATACGCCCCTCCGGGAACCAAGGTAATAACACCCTACTCAGGCACCATGTCTCTGAAGAGAGCAACCAGGGGTGCTTTTTCATCCTGGCAGTTTATATCCTTGTTGGTGCTCTTGTCCGCGGCTGCTGCAATCACATGCGTGTTCACCGTGTCCTTCCTCGGGCGTAAGCGCTCCTTAGGGATTTTCCGGGTACTAGGCGCTACAGTAGCAGATCTGAGGAGGTCCATGGCGCTGGAGGCTGTTTACATCGGATTGCCTGGCATAGTCTTGGGGATATTTGTAGGGCGTTATCTCGCGGCTTGGCTTGAAACAGGCCAGACCCTCCCTGTAAGTGCATACATAACTGCAGTGATTACCGGTATGCTTACCATAGCGGCAGGAGTATGGATGCCGCTTCAGCTTATCAGGAATGCCAATTGCGACCAGTTACTCAACAACAGGCCTGTATATGTGATTTCCAATCCCTCTTGCGCCAACTGTGGCTTGTGCGGAGGTATTTGA
>FLAKKPJH_00346	
GTGAGTAGATGGACCGGGCCTATCATCAGTTGCTATGAGATTTCCAAGTTTTATCCTGTAGGCGATGGGCTGTTTGCGTTAAGAGACGTAGAACTGGAAGTACCCGAAGGCGCGTTTGTAGTGATCATGGGGCCTTCAGGCTCGGGCAAGACTACCCTGCTTAATATCCTGGGAGGCATAGACCGGCCCAGCCACGGGGAAGTAATCCTTAAAGGCCGCAAGTTCTCGAGGCTTTCCGAAGATGACCTGGCGATGCTCAGGCGAACTGAGATAGGCATGGTGTTCCAGTTCTTTAACCTGCTCCCCGAGCTCACCGCCGTGGAAAACATCGGGCTGCCCATGAGGCTGGCAGGGTATAAAGACGACGCAATCACACAGAGGACCACGGAGCTACTGGAAGCCGTGGGACTCATTGATAGGATGAAGCATTATCCGTCGGAACTCAGCGGGGGCGAACAGCAGCGTGTGGCAATCTGCCGGGCTCTGGCCACACGTCCCGCAGTGGTGCTGGCAGATGAGCCTACAGGCAACCTGGATTCAGCCCGTTCCAGAGAGATCATGGAGCTGTTTGCTAAGTTCAATAAGGAAGAGAACCAGACTTTCATCATTGCCACCCACGACCAGAGCTTCATCGAATACGCCGACATCGTAGTAAGGATTATCGACGGGGAAGTCGTCGAGAGGAGTGACCGGCATGGGACGCTCATCTGA
>FLAKKPJH_00347	
GTGGACTTCTCCAGGCTTGCGATTACCGAAATCAAGCGTAATCCCACTAGGACGGTTGTGGGGGTCATCACATGTGCCCTGGCTGCCATGATCGTAGTCCTGCTCCGGGTAGTCCCAGAAGGGTACAATGTGGGGGTGGCTTTGCCTGAGCGCACCTTCTCCGGCGGCGACATCCTCATATTCCCTGCCCAAGCTCCTTTGTCATCGTCTGAATCCCACATGCTGGTATGGAGAAACTGGCACGGAAGCGATTGGCAATCCCACCTGCTCTACTACTTCCCTGACACTGGTACAAACGGCTACCTTGCCGAAGAAGGCTGCGCAGGCTGGCGCGGAATGGTCCCCAGGGAAGTGATGGACCGCATTATGGGCATACCCAACGTGAAGAAGGTTTCCCCCTACCGCTCCCTGCCTTGTGTGGTAACCACTGACCGCGGCACAACCATGGCCTTTTTGAGAGGGTTTGACTTGGAAGGCCATCCCATAGAGCCGTACCTTACCCAAAATGCTGAGCGGCACCCTGCTTTCACCCAGAAAGATGCCCTGGAAGTGATCGTCCCCAGTTTGGGCAGGCTGTTTTCAGATCTCGGGATAGGCGACGTAGTGCGTATCACCGTGCCTAAGGTCTTGGTTTACCATTCGGGGTCGCCAGGAGGCTTGGTGCCCCAGCTAGCTGTGGACTGGGATGGATCCCAGGAGTTCCAGTTCACCGTATCTCAGAAGTACGCCATCCAAGTGGGAGAAGAAGTGGATGTGACGGCCCCCAGGCCCGACGGAGGGCCGCCACCGACGATACCTGTCTACTGGGAGCGGCCTGAAGTGCTTGTGTCCATGGAAGTATTTGAGAGGATCATCGGGAAACTCAGCCCGGAATTTGCCGGTTCCGGTACAGGGAGCTTCAAGCTGGACTTCCCCACTTATCAGCTTGCAGTCACCGTAGACAGAAGCTCCAAACTCAGGGAAACCACAAGGCTTATACGGGAAGCCCTGGGCCCCGACTTCGGGGTATACGCCGTGGCGGAAGCCAGGGGTTACCACACCAGCCATGTGGTGATGCCGCCTGACCTACACGACGTGTACTCGGGGCTTATAATCGGATTTGCCGCTGTAGTGGTGGCAGGCAACATATACATCACCGTGGTGCAACAAAAGCGCAAACTGGGCCTTTTTAGGGTGGTAGGCGCTACCTCCAGCAACATCATCCAATACATCCTTACCTTGGTGGCCTACGTTTCAGCTTCAGGTAGCTTGTACGGCGTGCTTGCTGGCAATGCGCTGTACCTTATCACCCTTATCGGATCTGACCTTACCCTCAGAGAATGGTTTATTCAAGCCCTGGGCGATTTCGGGAAAATAATGGGCCTCTCGGTGGGCTTGTCTTTGGCGATCGGGTTTGGCATCGCCTGGTGGGCGTCCCGACTATCATGTGCGGAGGTGCTGAGTCGTGAGTAG
>FLAKKPJH_00348	
ATGAAAGGACTGGGCCGGCATGTCCTGGCTGAGGTTTATGGATGCGAATTTGACGTCCTAAATGACCTGGATAGGATCCGGGAGGTCATGGTCAATGCGGCTCTCTCCGCCGGAGCGGAAGTGATAGAGACGACTTTCCACCGGTTTTCGCCTCAGGGAATAAGCGGCGTGGTGGTCATTTCTGAATCCCATCTTGCAATCCACACATGGCCTGAACTAGGTTACGCAGCACTTGATGTGTTCACCTGCGGAAGCGACGTGGATCCCTGGGTGGCAATGGAGGCCATAATTGAGGAATTCGGAGCTACATCGGTAACTGCTACAGAAGTGAAACGGGGAGTACTTCTCAAGTCCGTAGAAGCGGCAGGATAG
>FLAKKPJH_00349	
GTGGCAGAAAGAACTCTCGTGTTGGCTAAACCTGATGCAGTGGCGAGGGGGCTCGTAGGCGAGATAATCAGCAGGTTGGAAGCAAGAGGTTTGAAACTTGCCGGCCTCAAAATGATCTGGGTTGACGAAAACCTCGCCCACCGCCATTATTCAGCCCACGTGGGCAAGCCGTTTTTTGAAGGATTAGTCAAGTACATAACTTCCCTCCCTGTGGTGGCAATGGTGTGGGAGGGGCCGTCAGCTGTAAGCGTGGTAAGGAACACTATGGGTGCTACCAATCCAGTCCAGGCCCAGCCTGGTACCATACGGGGCGACTTCGGGTTGGACATTTCCAACAACTTGGTACACGGGTCAGATTCGGTTGAGTCGGCCCAGCGGGAGATAGGGCTGTTTTTCAAGGAAGAAGAACTGTTCGATTGGAAGCGCCCCCATGAAGCGTTCATAGTAGGAGAATGA
>FLAKKPJH_00350	
ATGCTTTACGTAGGTACGTCAGGATTCAGCTATGCTGACTGGAGAGGGGTGTTTTATCCCCGGTCCATGAAGCAAAACGAGTTCCTCTCCTATTACTCACAGCATTTTAACTGCGTGGAACTGAATTTTACCTACTACAGGCAACCTTCGGCCCATTCGATAGAAGCCATGGCGGCCAAAGTGCCTGATGGCTTCAGGTTTACAGTAAAAGCCCACAGGACCATGACCCACGAGCTTCCTGATGATGAGCCCCTCATTGCCCGGGAGTTTGAGGAGTTCCGTCAGGGGATTTCCCCAATGGCTCAATCGGGCAAGCTTGGATGCGTGTTGTTCCAGTTTCCCTGGTCGTTTAGGCCTTCTAGGCGCAATTACGACTATGTGCTGTCCCTGCCTGACAGGTTGGACTACGCGGACGTGGTGGTTGAATTTAGGAACAATGCGTGGGCAAGGGATGAAGTGTACAGATACCTCAGAGAGCGGGGCATCGGGTTTTGCTGCGTAGATGAGCCTGACCTAAGAGGGCTTTTCCCAAGGGTGGCTGTGGCTACCTCCAAGCTGGGCTACGTGCGGTTTCACGGCAGGAATGCCGTCAAATGGTTTAACCACAAAGAGGCTTGGGAAAGGTACGATTACCTATACAGCCGCGATGAACTGGCCGAGTGGATCCCGAAAGTACGCCAGATAGCAGATACTGCTGAAGATACCTACGTGTTCTTCAACAACTGCCACCAAGGCCAGGCTGCAATTAACGCCTCACAGATGCAGCAGCTCCTGCTGGAAACTGAATCGTAA
>FLAKKPJH_00351	
TTGCAATTATTAGGTGTTATAGCCGCAATTGTCATCATCATCTGGTTTTCCTTCAAGAAAGTGTCCCTGGCGTATACCATGTGTGCAGCCACTGTCATCATGGCGCTCACTTCAGGGCTTTCCTTGGGTGAATCCATGCAGGTGATTTGGAGCGCGTTTACCGACGGTACCACCATTGAACTGGCTGTCACCGTGTTTGCAATAGGAGTATTTTCCACGGTGATGAAAGAAACCGGCTATCTTGAGAGAATGGTCCAAGGGCTTTCAAGCTTCCTTGGCAATATCAAGGGAGCAATCATGGCTGTGCCTGCCCTCATCGGGTCAATGCCCGTCTTGGGAGGAGCCGCGGTTTCGGCGCCTTTGGTGGATAAGCTGGGCGATGGGCTTGACCTTTCCCCCTCCATTAAGGCTGCTGTAAACCTGGTGTTCCGGCACGGCATGTTTTTCATATTTCCTTTATCGCCCACATTGATTCTGGTTGCCAACCTCATAGGCGTATCTGTGGGAACCCTCCTGTCTAAGCTTTGGCCTTACGGAATTGCATTCTGGCTTGGAGGCTATTGGTTCCTACTAAGAAACACCGGGCAAGCAAAGGCAGTACATGCGTCTCCTGCGAAAACGCAATCCTGTGCGGGCAAGTCCCAAGCCCCGGCCTCAACTGATGCCGTCAGCCAAGCTTCCAGAGTGAAAGGCTTCAAGGAATTTCTCCGCTACGGCGCCCCTCTCCTTGCTGCGCTGGTTTTGAGCGTTATCTTCAAAATATCCTTGTGGATATCAATGTTCACAGGGGTAATCCTGGGGACAGCCATGGCATACTTGGAAAAAAGGGAGTTGCCGTCAGCATCCACTGTGCTCAAGGGCGCCAATCTCCCTCAGGTGGCCGCCATGTTCTGGATCATGGCTTTTAAGGAGTATGCCGCCCTCTCCCCTGTGTTTCCTGCGCTGGTAAACACAGCTAGCAGCCACGGGATATCTCCCGCAGTGCTTGCAGTGGTTTTTCCGCTGCTGTTTGGATATGTAAGCGCCAACCATATGACCACATCGGGTGTGCTCATCCCAATCCTGGTGCCTGCAGGAGCCTCGCCTGATGCTGTGCTGTACCTTACTACCGTCATATACGGGGCGGGCTTTCTGGCGTATTTTACGTCGCCCCTTCATTTGTGCCAGGTGCTCACATGCCAGTACTACGACGTGGATCTGGCACAGATATACAAGACATACTGGCCGGTGATCGGAGCAATAGCGGCGGTCATGCTGGCGTATGCAGGAATTGCCGCCAACCTTATTTAG
>FLAKKPJH_00352	
GTGGCTATACCTGTACCAGACTACGTGGCTTTTGATGTTGAAACCACAGGGTTTTCCCCTGATGATGACCGGATAATCGAAGTTGCATTTGTGCGTTTTGAAAACGGCGTGCCGGTTGAGCGATTTTCATCCCTTGTCCGCCCCGACAGGGAGGTTGGCCTCAAAATCTTGAGGCTTACAGGGATTTCCCGGGAAGAATTGGCTGACAGTCCTGATATTGGCTCGATTGTTGGCCAGATAGAACAGTTTCGCGGCGGTTTGCCATTGGTAGGCCATAATCCTGAATTCGATGTATCCTTCCTTTCCAGGGTAATCCCCGGCTTTCCAGGCGTCCCTGTCTATGACACCCTGGAACTTGCACGGATTGTCTATCCAGGGCTCAAGAGCTTCAAATTGGGAGACTTGGCTAGTGAGCTGGGTATCCCGTTATGCGACGCCCATAGAGCTTGCGATGATGCTGAAGCCACAGGGCTAATCTTTGCAGCCATCCAAGAGAGGGTCCTCGCGATTTCCAAGGCCGTACGGGAAAAGATCATCCGCATAATGGGGGCGGACTGGGTATCCCGGAGCGTTTTCCAGGTCCAAGAGAGCCCCGGTCCTCAATTATTGCTTTTCATTGAACCGTCCTCCGCTGGAAGCTTGCCTGGCGATGTTAAGCCTTTACCCGCTGAAACCTGCTTGGACCGGGTTGAGGAAGCGTGCCTCGATTGGGTGGCGGACCTGCTTCAAGGGCAGCGGGGCCATACCTTTGTGGACTTCCCCCTCGAGGGGCTCACCCCGGCAAAGGTGGCAAAGAGCTTAAGTGCCCATCCAGGGCCGGTGGTGCTTGCTGCAGATCTTGCTGCAGATATGGACACCGGGTCCGCGGCAAGCCAGGGCATGAGTTTCCTGTCAGTTCCCAGGGACTATCTTTGCCTGCTAAAGGCGGATATGGTGGAAGATCTGACCCGGGGCGGGCACTTGGACCACTTGGACGTTGAGTCAAAGAGATTCTTGTCGACCATCACGGTGTGGAGGAGTATCACCCAGAACGGCATGTTCAGAGAGATCCAGGTTGTAGGTAAAGGCCATACCTTGAGCCGTGAATTGAGCTGTCTGGGGTTTCCTGATTGCCAGGAATTCTGCCCCTACCTTGAACGTTGCTTTTACCGGAAGGCGCTAAACGCTGCTTTAGCCAGCCGGCTAATCGTGGTTCCCAAAGAACACTGCTTAGATGTCCCAGGAGAACTCAATGCAAGCGGATGCGTGCTACTGGGCTTTGACGAGCTGGGAACGATATGGGAGCGGAGACAACCCCGGCTTGACTTGGAAAGGCTGAGAAGCGTATTGGAAGGTTTAGGATGCACCGGGTTGGCTGAACAGGTTGAACGGCTGATATTTAAGGGTTTGGATGCCCTGGGTTCAAACCACGATATGGTGGTGCCTGAGGATCTTGTGGCGGCGCTTGCCTCCTTGCACCGTGAAATCAGGCTTGTGCTTCCTGAGCTGAGCCAGGCGCTGAAGCATTCGCTGGGTACCTGCTCTCAACTGCAGGCTGCCCCGCCTGTGTTGGGGGCAGACCTCCGCAGGCTGGAATACTGGGCAGACCAGATGGAGGGCATTCTGGCTCAAGACAATACCTCCGTGTGCCTGTTGGAGCGAGGCTACGGTGATGCCCGGGGGGTTATCTCCAGGAAACATGTATGGCCGGCGATTCATGGCAAGATCAGCCTTGTGGAGCGGTTTGGAAATGTAGTGCTGGTTTCGCCAAACGCAAGCTTTGTGTCCCGGTTTGAGGGGCTTAGGCGCCTTTACGGATTTGAACCCGGAGACCGTGTCCACCATGTGGATCATCCTGTGACCCACGCCCAGGCAGGCACCGGCCCCTTGCTGGTCTCAATAGATAAGGGCCACAGGCTGTCATATTCTGAGCATCTGGAACTTACAGGGGATTTCATCAAGCAATTGGCGCTGGCAACATCTGAGAATATTCTGTGCTTGTGCCCTTCATATTCGTACATCAGGAGCCTCGCAGGCCAGATCTCAGAGTTCCTGGAAAGCAATCAAATCGCAGTGTTTGCCCAGGGGGTAGATGGCGGAGCTAGAGTGCTGGAACACCTGGGCGAGCCTGGTACTTTGGTGCTGGCAAGGTTCGGGGTGGACATTTTGGGCAATACACAGGTCTTACCGCGGATCCTAGTGATACCCAGGATACCCTTCCTGCCGCCTAACACCATGGCAGATATCAGGCAAAGGGAAATATCGAGCCTTGGGAAAAGCGGATTTGTAGAAATCAGCGTGATGCCTGTGGTGCTCGCCCTCAGAGCTTACATGGAAGATTTGAGCCGTGCTGTCGGGAACATTGCAGTGTTTCTTCTGGATCCTAAGCTGCTGCCAGGGCAAAGCGGATGGGGTAGTGAATTCATGGCGCAGTTCCACGACGTAGCTTCCATGGTGTGCCCGCAACAAATTGGCATTGCACAAGCACTGAGATGGATTAGATCGGGTAATAGCAAACGCTGA
>FLAKKPJH_00353	
ATGAAGTACAGGCCTCCTGGTAAACCAGGATACTCACGATGGAGTCAAAGGCAAAAGGTAGAAGAGAGCTTTTCTGTTGCGATGGTGGGCAAGGGCATAGGGTATGCCCTGCTTATGGCGGTGCTGCTCATAGTGGTTGCGTCAGCGGTGGTGTATCTCACTAAACTGGAAGAAAGTATCGTTTACTGGGTGGTCAACATAGGAAGTTTCGCCATCTTAGGGTTGGCATCGTTCATCACTGCAAGGCGGGCCAGGCGGTACGGCTTGTTGTACGGAGCCGCCATCGGAGCGTCATATGCCCTGATAACAGGGCTCTTGGGTGCAATCCTGTACCCGCCCTTCATAGGGATGGTGGCGTTCCTTAAGCGAATAGGTTTTTGCCTGTTGGCCGGGGCATGCGGCGGCGTGCTAGGGGTAAATTCTTAG
>FLAKKPJH_00354	
TTGCTGGGGGTTTTTGCCTTGGTCAGGAAATTTCACCGGACATTTTCAAGACTGGTGGTTTGGCTAATCCCGATAACGATTATCCTAGGGGCATGGCCGGGCAGGGTGGACGGAAGCCGGCCTGATTATGCGGAACTCTTTGAGAGCGGACGGGTTTTGAAGGTAGGACAAACAGGTGAAGACGTGCGGCAGCTGCAGGCGCTCCTACGTGACCTAGGTCTGTACACTGCAAGTGTGGACGGGATCTTCGGGGAGAAGACCAAGGCCGCTGTGCTTGCGTTTCAGCAAAGCTACGGCTTGTTAAGGGACGGCATCGTGGGCCCAGGCACTAAACAGGCCCTTTACGGCCAATTCCTGAAACTCTACCCGCCAGACAAGCACACGGTTTCAGCAGGGGAGACCTTGTGGATTATCGCCGCCAAGTATGGCTTGAGCGTTTCCCAGCTTGTAAAGCTCAACAACCTCAAGGATCCCGACCGCTTGTTTCCAGGAGATGTCTTGGTGCTCCGGGCGGACGAAACCACACCGGTTTCGGGGAATGGGAGCGTGTCAAAAGCCCCGCCTGAAGATACTTCTGATGAAGCGAACTTGTCCCCGGTTGAGAAATTCCCGGTACCTGATAAACGGATATGTCTTACGTTCAACGATGGTCCTGATCCTGCCACGACTCCTGCCATTCTTGACGTGCTGGACAAATACGGGATAAAAGCTACCTTCTTCGTGATTGGACATAAGGCCAGGGAATACCCTGAACTAGTCAAGCAGATGGCGGACAGGGGCCATGTTATCGGCGTTCACGGTTACGAACACAAGATACTGGCAGGACTCAGTTCACGGGAAGTCAAGACTGATTTGGAGATGGCACAAACATGCATAACCCAGATTTCAGGCTACAAGCCTTACCTGTACCGGCCGCCCCACGGGATGCTAGATGAGACGCAGATAAGGGAGGCCCAGAAACTTGGGATGAAAGTACTCATGTGGACCAACGTGGGAGGTGCGGACATTGGGGCCAGATCGCCACAAGAGGTTGTGGAGCGGGTGCTTGCTTGGGCAAGGGACGGAGCGATTATCCTGCTCCACGAGGGATTCCCTCATACTGCCAAGGCGTTGGATGAGCTCATCCCGTCCCTTGCACGGATGGGTTTTGGCTTTCAGAATTTAAGCCCGGATTCGGTTACTGAACCTGTCCCTGGGCAATGA
>FLAKKPJH_00355	
GTGATTGAACATGAAGACTACCCGATAGGCAACATAGATGGCCAGAGTTCCGCATCCCACGTAGTAGAAGAAATGAGGCGCTCTTTCAAACCACCGGGCGCAGGTGCGCCGACTACACCTGCCGAGAAAATCGAGGCAGCACTGTCACAAGTCCAAAACAGCGTCAGGGAACAGCAGATGCTCATCGAGCAGGACTTGCAGAGTGCATTGAGCAAAGCCTCCACCCATGTGGCTGACTCTCAAGCAGTTGACACCTTGCTTGCCTTGTCGCAACAAATCGCTTCTATAGTGTCACAAGGCGACGACATTGTGCGCTCCAATTCACAACAGTTGAGCGAGCTTATCAGCCTCTTGGGAGACCAGCTCTCCATGCAGCAACCTAAGGTAGACAGGCAGGTTGCCCAGGCGCTCCAAAAGGCTGTAACTTCTCTGGCCGAAGCTCAAAATGCAATGTTCCAGAGCATGGCCATTGCCGAGATGTGCCTCTACGTAAAAGGGGCAGAACAAGTCGTAAAGGACATCATTGCCCAGGGACAGGTTCAGTAA
>FLAKKPJH_00356	
GTGTCGAGATTTCTGCGCGTAGGGATTTTCCTAGACCGGTTGGAAGACATCGCAGAAGCCGCTAACCTGCTGTCTGAAGCTATACAATCAGGGGAAGATGCGAACTTGCCCAAAGCCTTAGAACTTGCCCACGACATCGAAACCATGGCGAAGGAATTGCTAAATGTGATTACCAGGTGGAATTGTGAGCCGCTGATTTACACGGGCAAAGGCACCACTGAGGAAATAATCAATCTTTTGGATACACTGCTGGAGAATGCCGAGAAAAGTACCGAAGCGCCAAGGCGTACGGAATGA
>FLAKKPJH_00357	
ATGCCAATCTTCGAGTACAGATGCAAGCGATGCGGGAAAGTGTTTGAGTGTCTGGTGAGGAAAGGCGATGTCCCTGCATGCCCTGAGTGCGGTTCAGAGGAGCTTACTAAACTTATGTCGATGTTCGCCACAAACGTAAGGAAAGGCTCAGGAGGCCAATCATCCTGCGCCGCATGTACCGGCGGAAGTTGCAGTTCATGCAGGGGTTAG
>FLAKKPJH_00358	
GTGTCGCAAGATCTTGAAAAGAAAGGCAGAGACCTATTGTCCAGACTGTCCCGCACAATAAGGACCGGTGCAGAAACCCTGGTACAAGAAACCAAGGAGCTTACCAGGGTCGGCAGGCTGAAAGTGGAGCTTATGTCACTTGAAAATGAGCGGGCAAAGAAGTTTGAAGAAATCGGGCGGTTGGCCCATACCCTGTATAAGCAGGGGGGAAGCATTGAAGAACTCCACGAGCACTTTGAAGCCATAGACGAAATCGAAGCCAAGATTGACGCCAAGAACAAGGAGATTGAAAAGGCTCCTGCAGAGGAAGTGCCTGAAGCCGGAGACGTTACTCCGCCACAGGATGAAGCCGTGTCCCGGATATATTGCACTCAGTGCGGCGCGCCTGCAGACCCGGATGATAAGTTCTGCGCCAAGTGCGGGAACCAGCTCCAGTAA
>FLAKKPJH_00359	
ATGGCCGCAAGGATAATCGATGGACGGAAAATTGCGTCTGACATCCGGGCTGAGGTCCGTGCCAAGGTGGCTGAACTCAAGGAAGAAGGGGTTGTCCCCAAATTATGCGTGATTCTGGTGGGGGACGATCCTGCGTCTGTGCTTTATGCAAGGTCCAAAGAGAGAGCTTGCCGCAAGTCAGGAATAGAGTACGAATTGTTTACCTTCCCCGGAGACGCCCAAGAATCAGAGGTAATCGGCAAACTCAAGCAGCTTTCTGAAGATCCTTCTTGTCACGGCATTATGGTTGAACTCCCGCTTCCGAAACACATGGATAAACAACGTGTAATGATGGCGATTGATCCCTCAAAAGACGTGGATGGTATCAACCCGGTAAACAGGGGTATGATGTTCACTCAAAAAGCAGGCCTGTTTCCGGTTACTCCGCAAAGCTGCATTGAAATCTTGCGGAGGGACGGGATTTCCCTGGAAGGTAAGAACGTATGCCTGATCGGCCGGGGCGACACCGTAGGCAAGCCTTTGATTTTCCTTCTCCTCAATGAAAACGCCACTGTAACTGTGTGCCATACCCGTACCAGGGACTTGGCGTTCCACACCAAGAAAGCCGACGTGGTTATCGCTGCAGCAGGCAAGGCCGGGCTAGTGACCAAGGACATGGTAAGCCCAGGAGTAATAGTCGTGGACGCAGGTATCAATCAGGTAGATGGCAAGACAGTTGGCGACGTGGATTTTGAAGGGGTATCGGAAGTGGCTGCTGCAATTACTCCGGTGCCAGGCGGTGTCGGGAGCCTTACCACTGCCCTGCTGCAGAACAACCTGCTTAAGGCGATCGAACTGCAAAGGGCTAGGGCTTAG
>FLAKKPJH_00360	
TTGGGCAGCCTTTTTGATAAGAGTTTATCTGAAATCCTCAGAGAATCTGCTTCTTCAGCACCTACTCCTGGCGGAGGCAGTGTGTCGGGGATAGCGGCTGCGTTTGCCGCGGCTATGGCGGCCATGGTTGGCAACCTTACCATCGGCAAGAAGAAATACAAAGACGTAGAAGCGGAGGTCACGGTCTTAAGGGACAAAGCACTTGACCTTATGTCTACTTTTGAGGCTTTGGTGGAGGAGGATATCAGCCAGTTTGCCAAATTCATGGAGGCATACCGGCTTCCCAAGAACACTCAGGAAGAAAAACAAAAGCGGGAGCAGGTGCTCCAGCAAGCGCTTAAGGGTGCCACAGAGACCCCGCTGAAGGTCGCCAGGGCGTGTGTGGAACTTCTTGACCTTGTATGTAAGCTGGCGCCGATAGGCAACACCATGGCCATCAGCGACGCAGGTGTGGCTGCTTACCTTGCAGAAGCTGGGCTGCGGGCTGTGTTGCTCAACGTGGACATCAACGTGCCCATGATCAAGGATCAGGATTTTGTGGCGCAGGCGCGAAAAGAAAAGGAAGGCCTGATTGAGCAGGCCTCAAAACTAAGGGAAAAGGCCGTATCTATCGTTTCCGAGAGGATGGCCTGA
>FLAKKPJH_00361	
ATGGAGAATAACAGTGAAGCCAGGAAAGATATGGTGGATACCACAGCTCCAAACCAGCACGTACATCATTACTATGGAAGGACTACCACTGACTTGGATCACTTCCACGTGTTCGACGGTACCACCGGGCTCAATTACGCAACAGGTGAAGGCCATGTCCACCGTTTCAGCAATGAGACTTCCAGAGCCCACGGCCACACTCACAGGATGTACGGGACCACGTCGCTTCAAGTGAGGTCCTTAGGGGGGCACGTCCATCAGATTTCGGGAACTACAAGTTTTGACCAAGGGCATTCCCACCGTTTCGACGTATACAGCGGCCCCCCGGTTAGACCCAGGACGAGAAGGCCGAGGCTCATGAGCTTGCTCAAGGAGTCCAAGCAAACTCAAGATGGAAAACCAGCCCCACGCAGACGGCGGCGCCTGCGTTTCCGCAAAATCAGGCCATCCTCTCGGAAACGATAG
>FLAKKPJH_00362	
ATGCACATTCAGAGTATCTCGGCAACCATTCCCAGGGAAACCTTAGCCAGCTTTCTCAGGGAAGCAAGATTCCCTGAGGGCATAGCCCTTACTGATTTTGTCCTGGGTGAGGGAGCAATCGTACTGGTACTCAAGATCGCATCCTACTTCGGCATACCTGTAAGGGTAAAGCTGGAGCTCGACTCCTTCCACGGCTCAAGGATCATATTCAAGGCAACGCCACCTATCAGGTTTCCAACGGAAGGCATCTTCGACCTGGCACCGCACCATGAACCTGAGGCAGTCTCCCGCAGCAAGTACACATTAGCTGAAATGGACTTGTTGAAGCTCTCAAAAGGCCTGATAAGGTCCGCCACAATAAGCCGTTTATCCATAACCAAGCGCGGGTTCTCCTTGGAAGCGCGAGATATCCAGGCAGATCCCCACAAGATTCTTGCTGCCTTCCAAAACTTGTCACCCAATCACAAGTAA
>FLAKKPJH_00363	
ATGAACAGAGATATTATTGTCCTGGGCAGCATGAATGTGGATTTTGTGGTACGGGTCAAGAGACGGCCGGCGGTAGGCGAAACCATTCACGGAAGCGAGTTTTCAATCTTCCCGGGAGGAAAGGGCGCCAACCAGGCTGTGGCAGCAGCCAAACTAGGCGGCAACGTGGCCATGGCAGGAAGGATAGGAGATGACGTGTTTTCCAAGGTGGTGCTCGACAGCCTGGCAGCTGCGGGCGTAGGCGGCGAGCTCATTGTTACCACTCCAAATGTTCCCACAGGTTCTGCGTTCATCACAGTGGATGACACAGGAGATAACTCGATTATAGTCATTGCCGGCGCCAACGGATATTGCAGTAAGAACGATGTGGACACCCTCCGGCCCTATCTGGAAAAAGCAAAGATACTCATGCTTCAACATGAGATCCCCATGGAGACGGTGGAGTATGCAGTACAGGCCGCCAAGCAATGCGGTGCAATGGTGCTGCTCGATCCGGCTCCCCCAGTCTCCCTGCCGCGGGAGCTTCTTAGCGGAGTGGACGTGCTTACCCCAAACGCCCATGAGGCAGCATTCTTGACAGGACGCCAGGTGGTGGATGTAGAGAGCGCAAGGCTTGCAGCGGCGGATTTGCTTGCTGCAGGCGCAAAAGCAGTGGTGGTAAAACTGGGTGCAGACGGCCTGGTGTATGCCCAAGACGGCAAGTTTGGCAGCATCCCTGGACACCGGGTCCAGGCTGTGGATACCACCGCTGCCGGCGATGCCTTTGCCGGTGGCTTGGCAGTGGCCTTATGTGAGGGCAAGTCACTTGAAGAAGCATGCCGGTTCGCCAACGCGGTGGGTGCATTGGCGGTTACCCGCAAAGGTGCCCAGCCGTCTATGCCTGAACGCCGTGAAGTCGAAGGCTTTCTCGGCAATTGA
>FLAKKPJH_00364	
GTGAAGTGGATAATAGATACCGACCCTGGCATTGACGATGCCTCAGCCATCATTACGGCAGTCAACTCTGGTGCTTTAGATATCTTGGGTATTACCACTGTCCACGGCAACGTGGGGCTGAACCATACTACCAGGAACGCCCTCAAACTTGTTGAGCTCATGGGTGCTGACGTGCCGGTTTACCAGGGCGCAAGCAGGCCCATCCTGCAAAAGCGTGAGCATGCTGCCGAGTATCATGGGGAAGACGGGTTCGGCAACACCTCTCTGGCTGAACCGGAGACTAAACCCCAAGCACAGCATGCTGTGGACTTTATCATTGAAGCTGCAAACAAGCACGAACTTTCACTGCTTACTCTAGGCCCTCTTACCAACGTGGCTCTAGCCATAGCCATGGATAGGGGACTGGAGAAGCAAATCAAACAGATTGTGATGATGGCAGGCACTTCCCGGGCCAGGGGAAATACAAGCCCGTTGGCTGAGTTTAACATATTTGCTGACCCCGAAGCGGCTGCGGTGGTGTTCGAGTCTGGAATACCTATAATTATGGTTCCGTGGGAGACATGCCTTGACACTGTGTTTGGACCCGAGACCATTGCCCAGATCAGGAATTCTTCAACCCAAGTGGGCAAAGCCTTTGCCCAGGCTATGGAGTATTCGGTGGAAAGGACAACTGCTTATCTGGGCACAGAAGTGCTTTTGCTGTGCGATCTGCTGGCTGCATGTGCTGCAATTGACCCAAGTGTGATTACCGAGCAGGTGGAAGCCAGGGTTACAGTTGAGACCGGCGGAAGGTTCAGCAGGGGGCTCACTGTAATCGATGAGCGCATGGATGACGGAAGCAAGCCAAATGCTTCTATTGCTCTCGCTTGCGATCGCGCCAAGATAGCAAAAATGTTCTTGGATGCGATCAACGCAAAATAA
>FLAKKPJH_00365	
TTGAACAGGAGATTTTTGGTCGTAATGCTGGTGGCGGTGCTGCTTGCGTCGGCTGTTCTGGTGGGGTGCGGGCCCAAAGAGCCGGCAGCCCAGAACGGCGAAGATAAAGAGCGCCAGTACAAAGCAGTGCTGTTGCTTGCCGGAAATCTCGGCGACATGTCCTTCTTGGATTCTGCTAACCGTGGTATGCAGATGATCAAGGAGGAACTGGGTTGGGAAGTCAAGGTGATCGAGATGGGTACAGACCCGTCCGCCTGGGAACCCACCCTCACCGACGTCTCAACCCAGGACTGGGACCTCATCATCACAGGAACGTTCAACATGCAGACCCAGATCGAAGAAGTAGCTCCTAGATTCCCCGACAAGAAGTACGTATTGTTTGACGTATCCGTGGACTACGAGAAAGGCGATTACAGCAACGTGTACTCCATCCTCTACAGGCAGAACGAAGGATCCTATCTCGCCGGCGCCCTTGCTGCCATGGTGACCACTTCAGATATGCCCCGGGCAAACCCGGAGAAACTTATCGGGTTCTTGGGTGGCATGGATGCGCCTGTAATCAACGACTTCCTGGTTGGTTACATCGAAGGTGCAAAGAGCATAGACCCCGAGATCAAGGTAGCCGTGTCCTACGTTGAATCCTACAGCGACCCCGCCAAAGGCAAGGAAATGTGCCTCGCTCAGTATGACATGGGTGTTGACATCGGGTTTAACGTGGCCGGCGGAAGCGGGTTGGGCCAGCTTGATGCAGCCAAAGAAAGAGGCCTGTATGCCATTGGGGTAGACTCTGACCAGGCAATGCTGTTCAAAGATTCAGACCCCGAGAAGGCCGAATTGGTGCTTACTTCCATGCTCAAGCGCGTGGACAACTCGCTGCTGAGGGCAGCCAAGCTGTTCCAGGAGGGCAAGCTTGAGTTTGGCAAGGCCGAAAGCCTAGGGCTCAAAGAAGACGCAGTGGGGCTTGCCATCAATGAGTTCTACGAGAGGAACGTGCCTGAAGAGATGCGGGTCAAGCTGCAAGAGATTGCGGACAAGATCAAGTCAGGCGAAATACAGGTGCCTTCTGCTTTCGAAATGGGCCCTGATGCCGTTAAGCAACTCCGTGATTCAGTAGCTCCGTAA
>FLAKKPJH_00366	
GTGGGGGCTCAAACACAAGCTCGAGCAACAGATCCCATTTTACTGATGAAGGGAATCACAAAAGTATATCCCAATGGCTTGGTGGCCAACTCAAATGTCACCTTTGAAGTGCGCAAAGGGGAAATCCACGCCCTGGTAGGGGAAAACGGCGCAGGTAAGACCACCTTGATGAAAGTGCTGTTTGGCTTAGAGAAGCCTGATGAAGGCAGCATTTTCATTAGAGGCGAAGAGGTCAAGATATCATCCCCCAACGATGCCATAAGATACGGGGTCGGGATGGTACACCAGCACTTCATGCTTGCCCCTTCCCTTACTGTGGCTGAAAACATCGTACTGGGAGCCGAACCCCGGAGAGGGATTTGGTTTGACCGCAGGCGGGCGGAACAGATGTGCAGGGAATTAGGGGAAAAATATGGCCTGCAAGTGGATCCTGCTGCCAGGATAAGCGATGTGCCTGTAGGTATCAGGCAGAGGGTGGAGATCCTCAAAGCACTTATGCGTGGCTCTGATATCCTTGTGTTGGACGAGCCTACAGCAGTGCTCACGCCCCAGGAAACCGAAGAACTGTTTGAGGCGCTCAAATCGCTTAAGGAGATGGGGCACACCATCATCTTCATTTCCCACAAGCTCCGGGAAGTCAAGGAACTATCAGACAGGGTAACGGTGCTGCGTTCAGGCAGGGTTATAGGCACCAGGAACACAGACCAGGTGACGGTGGAGGAAATGTCGAGGATGATGGTAGGCCGTGACGTTGTACTAAGGCCTATGCGGCCCAAGGCTCCGGCGGGCCCCGGCGAAGTAAAGCTGTTGGTCAACAAGCTGAACCTTGTCCGGGACGGCACCCATGTGCTCAAAGATGTAAGTTTACAGGTGCGGGCAGGAGAGATCCTGGGAGTTGCAGGTGTTGAGGGAAACGGCCAGGTAGAGCTGGTGGAAGTGATTACCGGGCTTTCGCCGTGCGACAGTGGTGAAGTATGGGTTTGCGGGCAAGATGCGACCGGCAAGAGCCCTGGGGAAATAAGAGACATGGGGCTTTCCCACATACCTCAGGACAGGATGATTTTTGGAGTTGCGTCCAACGCTTCCATATCGGAAAACCTGATTTCGAACAGGTACAATAAAGCCCCTGTGAGCAATGGGTTTTCTTTGAATCTTAAAGCCATCTCCAGACTGAGCCAGGAACTCATAGGCAAGTTTGATATCAAGACATCGTCTGCCCAGCAAGCTGTAGGTACCTTATCAGGGGGCAACATCCAAAAAGTTGTCATAGCCAGGGAGTTTTCTACCGGGCCTCAGGTGATTATCGCAAACCAGCCTACCCGTGGGATAGACATAGGAGCTACAGAGTCCGTCCACAAATACCTTGTTGAAGCCACTGAAAGCGGGACAGCGGTACTTCTGATCTCTGCAGACTTAAATGAAGTCATGAGCCTTTCAAACAGGCTGATTGTGATGTACGAGGGCCAGGTGGTTGCATATTTCGATGAAGTAGAAGGGCTTACTGAAGAGGAAATCGGGCTGTACATGTTGGGGCTGAAACGTCAGGAGCCTGACCAGGTTACGGCTTCGATGATGGGGAGGCCGGTTGAATGA
>FLAKKPJH_00367	
ATGAGTAGGAATACTTGGTTTGAACTTTTGAGGACCGGAGTAGCTATTGCCGCAGCTCTTACCATAGGATTTGTGGTCACGTCACTGGTGTCGGAATCGCCTGTTGAGGCGTTCGGATATTTCCTGAAGGGGCCGTTTACCAGCATCAGGCGCTTTGGCTCGTTCCTTGAAGCGGCAGTTCCTCTTACTTTTACAGGTTTGGCAGTGTCGCTGGTGTTTTCGGCAGGACAGTTTAACATGGGGGCGGAAGGCCAGTTCTTCATAGGGGCTGTTGCTGCTACTGCGGCCGGAGTCTTCTTGGATCTCCCGCCGGTGATCCACACGATAGTGTGTTTGGCGGCAGGTATGATTGCGGGGGCAATAGGGGGCTTCATTCCGGGGGTTCTCAAAGCCCGGTGGAATGCATCTGAGCTGGTAGCGTCGCTCATGCTCAACTATGTGTTCCTCAAGTTGGGGATGTACCTTATTACTTACCATCTGCGGGACCCTTCTGCGGGCGCCCTTGTGTCGCTTCCCCTGAAGGAGAGCTCGTGGCTTCCCCAATTTACCAGGACCACCAAGCTCCACGCAGGCATATTTGTGATGTTTCTGGTTGTTTTCCTCTGCTACTACTTCTTGTACAGGACAAGCAGGGGTTATGAAGCCAGGATGACCGGACAGAACCTCAGTTTCGCCCGGTACTCGGGGATCCCGGTGCTCAAGGTTATACTCCTCATCCAGGTATTGGGAGGGGCCGTAGCAGGGCTTGGAGGCGCAGTTGAGATGCTGGGCATTTACCGGCGCTTCCAGTGGCAGGCGAGCCCGGGATATGGTTTCGACGGCGTGATTATAGCGATTTTGGCCAGGAACAACCCGCTCTTGGTACCCTTGGCAGCGGTGTTCCTCGCATATCTGCGTGTAGGCGCTGACGTTATGGCAATGTACGCTGACGTATCTGCTGAAATGGTATCTATCATACAAGCTGTGATCATATTGCTGGTGACTGCTGAAGCTTTCCTTGCCGGCTACAGACACCGCTTGACCCTGAAAGAGGTGAAGCAACGTGCATCCGCTTCTTAA
>FLAKKPJH_00368	
GTGCATCCGCTTCTTAAGGCAGTTTTCTCAGCATCTTTTGCTGCATCCATATTGCGCGTGACAACCCCTATCTTGTTTGCGTCCCTGGGTGCGGTGGTTGCCGACTTGTCCGGGGTAGTGAACATTGCCCTTGAGGGCATGATGCTGATTTCAGCGCTCATGGGGGTAATCGCCTCTGCGTTTACAGGGTCGGCCTGGGTTGGGTTCCTGGCAGGGGTGGCGTCAGGGATCCTGGTAGGCCTTGTGTTGGGGTATTTCCACCTTAAACTAAGGACTAATGTGATCCTGGCAGGAATAGCGCTTAATCTCTTGGCCGCTCAAGGTACGGTGTTCGTGCTCTACGCAGTGGCCCATGATAAAGGCGTTTCCAGCTCCTTGCCCAGCAAAGTGATGCCTGAGGTACAACTTCCAATCATCAAAGATATCCCTGTCCTGGGGGCAATCATAGGCAAGCAGAATATACTCACCTATTTGTCCCTTATCGCCGTGGTAGTGGTTTACCTGTTCTTGTACAAGACGTCCTTTGGGCTGAGGCTCAGGGCGGTGGGCGAAAATCCTGATGCCGCGGATTCGGTGGGGATCTCGGTCCACAAGGTGCGGTTTATTGCCTTGGCTATAAGCGGTGCCCTGGCAGGCATGGGCGGGGTCCACCTTTCCATGGGGTATGTGAGCTGGTTTTCCAGGAACATGACATCAGGCAGAGGATACATCGCCTTGGCAGCAAAAGCTTTGGGACGCAACCACCCAATCGGGGCATTTCTTGCGTCGCTCCTGTTTGGGGTTACCGATGCCTTATCTAACTACATGCAGAGTCTGAGGGTTCCGGGAGAGTTTGTCCAGATGATCCCGTATGTAGTCACTCTCGTGGTGCTTGCGGTGTACTCGGGAAGGCAGCTTAAGTGGGGGAGGTTTTCCAATGAGTAA
>FLAKKPJH_00369	
ATGAGTAACACCAAGATCCCGGTTATCATCGATTGTGACCCCGGCATAGATGATGCTGTAGCCCTTGCGCTTGCTTTCGGGTGCGGCAAGTTAGACGTATTGGGGGTAACAACCGTTGCAGGTAACAGCAGCGGGGAAAATACCTATCGCAACGCCAGAAGATTTCTGTCTTTTATCGGCGCAGATGTTGAAGTGGCCAGGGGGGCTGACCGGCCAATCCTCAGGCAGCTGGTCACCGCGCCTCAAGTTCACGGTGAGACCGGGCTCGGCGGGCTTGGTGAGCCTGAAGATGAGGAACTGCATGCTTCCGGGCGCAGTGCGTTTGACCTTATAACTGAGACTTTGCTTAGCCACCCCGGAAAAGTGACCCTGGTGCCGGTAGGGCCGCTCACCAACATAGCTATAGCCCTGCTTGCCAAGCCTGAAATCAAACACAAGATTGAAAAGATCGTGCTCATGGGCGGTGCCGCCCTGGAAGGCAACCGGACGCCTGCCGCAGAGTTTAACATATACGTTGACCCGGAGGCTGCCCGGATCGTGTTTGAGTCGGGCGTGCCTATCACCATGATAGGCTTGGATGTAACCCACAAAGCACTTATATATCCCGACGAAATCGAGGCCTTGCGCAAGCACGGCAGGATAGGCAAGACCGTTGCCGAGCTTCTGGATTTTTACGGCGTTCATTACCGCAAGCGGTTCGAAGGCAACCCTATTCATGATGCTCTGGCGGTAGCAGCAGTGTTTGAGCCTGATATCGTGTCAACCAGGCACCTTAACGTATGTGTGGAAACATCCGGGGAGTTTACTCTAGGCAGAACCGTGGTGGATTTCAGAGGTGTTACGGGCAGGGAGCCTAACTGTCATGTAGCCTTGGGAGTTGACAGGGAGCGGTTCATAGAACTTATTTTCAATGCAGTGGAAAACCTGGAACAGACGTCTCAATAA
>FLAKKPJH_00370	
ATGGAGAAGGATGGCATGCGGCTTGAGACCAAGGCAACCCACATAGGCCAGGGGCCTGAACCTCACACCGGCTCAATAGTCACGCCGATATACCAGACATCCACCTTTGTATTTCCCAGCGTAGACGAGGGTGCTGCCAGGTTTTCCGGAGAGTCTGAGGGCTACATTTACACCAGGTTGGGCAACCCCACGATTGCTGCGTTGGAAGAATGTGTGAGCGCCTTGGAGAACGGGGAAAAGGCCATAGCATTTGCTTCTGGTATGTCCGCCATATCTTCGGTGGTAATAGCGATGGTAAGCGCCGGCGATCATATTGTCGCGGACAAATGCGTATACGGGTGCGTTTACTCATTGTTTGCTGAACTCCTGGCAAGATTCGGGGTCCAGGTTGATTTTGTCGACTGTTCTGAACCTGAGCAGGTTGAGAAGGCTATTAAGCCAAACACCAAACTCATATATTTTGAATCTCCTGCTAACCCCGTGCTCAAACTTGTGGATATGCAGGCCATGGTTCAGATCGCCAAGAAGCATGGCATCATGACGGTAATGGATAATACTTTCATGACTCCGGTTTTCCAAAGGCCAATTGATTGGGGCATAGACGTAGTTGTTCATAGCGCCACCAAATATTTAGGCGGACACGGGGACCTGCTTGCAGGTATTGCTGTAGGCCCTGAAGAGTTCATGGACCATGTTGCGGAAACTACACAGAAGGATCTGGGCGGGGCTTTGGGCCCGTTCGATGCATGGCTGATACTCCGGGGCATCAAGACCCTCCATGTACGGATGGAGCGCCATGAGTACAATGCCATGAAAGTGGCCGAGTTTTTGGAGAACCACCCTGGAGTGGAGAGGGTGTACTACCCTGGACTCAAGTCCCATCCTCAACATGAGCTGGCCAAAAAACAGATGACAGGTTTCGGCGGTATGATCGCCGTTGAACTCAAGGGCGGATTTGAGGCAGGGAAGACCTTGATGGATTCAGTGAAGTTGTGTCACCTCGCAGTAAGCCTTGGCGAAACCAGCACCCTGGTTCAGCACCCGGCGTCTATGACCCATTCAGTTATGACTCCTGAGGCCAGGCAAGCTGCGGGTATTTCAGACGGCCTTATACGGATCTCCGTGGGGCTGGAGCACGTAGACGACATAATTGCCGACCTCAGCCAGGCGCTCAAGAAAGCCACGGGGTTCTAG
>FLAKKPJH_00371	
ATGACAAGTGTCTCACTTCAGAAACCTTCTAAGGTGTCTATCATAGGTACAGGACGGGTCGGCAGCACCTATGCCTTCACCCTCTTGCTCAGGGAAACCGCCGATGAGATTTGCCTGATCGATGACAACAAGGAAAGAGCCCTGGGCGAATCAATGGACCTAAACCATGCCATGTCATTGGTACAACGCACTACCATCTGGGCAGGCAGCATCCAAGATGTGGTGGATTCTGACCTTGTGGCGATCTGTGCCGGTTCAGCACAACAACCTGGAGAAACCCGGATGGACCTCATCCATAGAAATGCCAAAATAGTCGGCGACATTGCAGAAAAAGTAGGCCAGCTTGCGCCAAATGCCATACTGCTGGTGGTGACTAACCCGGTAGACGTCATGTCCTATGTAGCCATGATGCGGTCAGGGCTGGCTCCGCAACGGGTTATCGGTTCCGGAACCATGCTCGACACTGCCCGGCTCCGTTACGTAATAGGAGAAGAGCTGGGTATCAGTCCTCAACACATCCATGCATCCATCATCGGCGAACACGGCGATTCTGAAATCGCAGCCTGGTCAGGGGCTACAATTGCCGGAACCTCTGTGCGGAATTGGGCTTTATCCGAAACTCATCTCCAAAGCATGTTCGAAGAAGTACGGGACGCAGCGTATAATATCATCAACCTCAAAGGCGCCACATACTACGCCATCGCAGTGACCATGGCCAAAATAACTGAAGCCATACTGAGGGACCTCCGCAGCGTCTATTCGGTCTCATGTTATCTTGACGGAGAATACGGCGTAAGGGGCGTGTACTTAGGGACACCGGCGGTGGTGGGCCGGGAAGGCATCTTGCGGGTTATTGAACTCCCTCTTTCCCAGGATGAACTTGAAGCTTTCAAGGTTTCCGCCCGCACCGTAAAGCAGGCAATACAGAACCTCAACCTTAGACCTGCTTCCTTTTATGAAAGACTGCTAAAGAAAGTCTCAGGGTTTGATGTCTCCCAGGAACTGGACATCGACGCCGGACGCCTTGCGGCCCACCCCCTTACCGGATGTCCTGACGACGCGTCACAGCCAGGGATACCGGTGTCAGGTGCATCACGGAATGCCTTAACGCCCATGGGAACAGATGATGAGGCGAACATCCAGAACCAAGTCCTCTACCACAAGCAGCCCAAGCCCATCACTGCGCGAAAACCCGGGCGAAAGCCACGCAGGCCATCCCAGCTTACATAA
>FLAKKPJH_00372	
ATGCTATTTTCAAAGCCTATCGCGGGGTGTAGCCCACAAACGGTTTCCAAAGGTATCCGGCAGCATGCCAAGCACTGCGCCGGCCTAGCTCTTGCTTTGATTTTGGTAATCATCCATTGTGGAGCCGCTTTTGCAAGCAGTTTATTACATAGTGATCCTACGTCCCTTGACTACTTAATGGGCGGCCACGGCAAGCAGCAGTTCAAGTTCATCGTGGCCACAGACAGCCATTTTGGGTCAACACAAGGCAACAATAACTCTGCCCTGGCCCTTTCCCACATAGCCCAAAACCATTTTGACGCTGCTTTTATGGTTCATATGGGCGACATAACCGAAACAGGCGCCGATGAGGAGTACGAGTTATTCAAGCAAAACATCACCGGCTTGCGTTTCCCGGTGCTGGCAACTATGGGGAACCATGAATCCCGGTGGCAGGACCCCCAAGGTGCCAAATTCCGGAGCCATTTCGGACCATCCACCTATTCCTTTGATTACGGCATGTGGCACTTTGTGGTGCTGGACACCTCGTTTCCTGAACAGACCTACGGAACCCTTGATCCGGCTATACTGGATTGGCTAGAGCAAGACCTGGCATCCCTGCCGGCAAACCAGCCAGTCGCCTTGTTTTCCCACCACCCTTTGCTCTATCAGGAACGAAACTTCCAGGATTCCGATGACGCGCTGTTGGAGCTCATTAGCAGGTATCCGGTCCATGCCATCTTTTCGGGCCACGGGCACTCGTTTATCACATGGAAAGTGCAAGGATGCTCATGTTTCATGAGTGGGGCGCTTATGGACAACACATACATGCTAGTAGAAGCAGATGGCCCGGAACTCAGGGTGTATTCTGTGACACCAGGGATTCCCGATGCAGCAGCTGACTCAGCACCCCGATATGAAGAATCGTTGCTTGGGGTAGTTTCAACATCAACCCAAGACAGTCTTGGCAATCCCCTAAGCAGGTTGTCAGTCCGGCTGGAAGATCACACCATAAGCGTTAGGTTCTACCTCTCTGAACCTGCATCCGTGTGGTTTCAGATTGACGGCGGACACTACAACCTACTGGGCGACAAGCGGCGGGGAATCCACGAATTCTCAGTTGACATTGCAGCCCATGCTCCTGGCATCCACACCCTGCGGGTTAAGGCGGTAACTGTGGATGGGCAATATATCACAGACGCAGAGTTTGAAAAGAGTACAGACGGACCGGTGCTGTGGAAACAAGACTTGGGGAGTTCCCTTGTGGCCCGGATGATTAAGGCGTCACCTTCCGACATAATCGTTGGGACCAGGGACGGCATGGTATATTGCATCGATGCTGAAACCGGGGATATCATCTGGGAATACGACGCCGGAGCACAGTGGGGCGGCGGAACCATCGACGGCCAAAAACTTTATTTCGGCACTGCCGCCGGAGAGATCCATTGTGTGGACAAGAATACCGGCCGGATGACTTGGAAGATTGCGTTGGACCCTGCAGGATTTGTAGAGCCTCCTGCGGTATGCGATACGGCCACAGGCAGGTGCTTGATTATAGGGTCACCTTCAGGCAAGGTCTATGCCCTGAGCATCATATCAGGGGCCAAACGGTGGGTTTACCAGGCTTCAGGAGCGGTGACCAATACCCCTGCTATCGGCCTCGGCATGGTGTTTTTCGGCGATTGGGCTCAGAAACTATATGCCTTAGAAGCAAACACCGGACAGGAAAAATGGGTAAGACACCTTGGCAGGCAAATATACTACTCCCCTGCAGGCAATTCCCTATTCTACGGTAATACCCTGTTTGCGGTAACCCCTGCCGACAATCACAGCGGGGGCAGCTTCTTGTATGCCCTGAACCCCCACACCGGCGAGGAAAATTGGGCTGAGGTAAACTGGAGGTCTTTTCTGGAGCCTACCCTCCCGTTGTACTCTGAAAAAACCTCAGTGAGGCGGCCGTTCATCCTGGTTCCCGATACAGGCGGGCGGATTACCGCATACTACCGGGCGTACGGCGAGATTTCCTGGCATCTGCAAGGTTACCCCACCCTATTTACCGGCGTACCCAACCTCGATGGCATCTATGTAACCGGCGGCGCCAGAGGAGTACTGGCAATCCACGCTGGTGACACACAGATCGATTATAAGGTCCGGGACACGTTTCTGTTCGTAGACCCGTTAGTGCTGAAATCACAAGGTAACCAGGCGAAGTCCGGATACGAGTACTTCCTGGTTCAAGGCGACAACCGTGGCACTGTGTGGGCGATCATGATCCCTATCTCTCCCTAG
>FLAKKPJH_00373	
ATGGCAAAATCAAAGGCGTCGGTTCTGATGCTCCCTATGAGCTTGGATATCGGCGGTGCCGAAACCCACGTGGTCAGCCTCTCAAAAGGCCTCAAGTCTTTAGGATGGCAAGTATACGTAGCTTCCCACGGAGGGCAAAGGGTAAGAGATCTCGAAGCCGCTGGAATCCCACATTTCTACGCCCCTCTCCACTCCCGGTGGCCCCTGAACATGGCCAGGGCATACAGGGTCATATCAAGACTTGTGGACACTTACCAAATCGATTTAATCCACGCCCACGCCAGGATTCCTATATGGATTGCTGAAAAGCTTGCGGCCAAGCGGAACATCCCCCTTGTGGCAACATATCACGGATGCTTCAAGGGAGGGTTTCCCTGGGTGTTTTTCAGCCGCCAGGGCGACAGGACCATAGCGGTAAGCGAGGTAATCAGGCAGTACATAATCAAGGAATTCCGGTTTGACCCAGGGAAAATCACCGTGATCCCAAATGGCATCGATGTTGAAGTATTCAGCCCCCACGCTCACGGCACCAAGGCAGAAGCCAGGCAAGCTCTGGGCATCCCCCAATACGCGGGCACAGTGATCGCATATGTATCCAGGATGGACGGAGTCCTTGCCCACGCCGCAGTAACTGCAGCAGAGGCGGTCTCTGAGCTTTCCCGGAAATATCCCGGCATTATGCTACTGATAGCCGGGGACGGCACAGAGTTCGATCTGGTCAAGGCCAAGGCCGATGAGATAAACCTCCGCCATGACAGGGAAGTCGTACGCTGCCTTGGTTTTGTTCTGGACATCCCTTCCCTCCATGTGGCAGCAGATATAGTGCTTGGGATGTCCAGGGCGGCGCTGGAAGCCATGGCCATGGCAAAACCGGTCGTGATCTTCGGCCCACAAGGCGCTTTCGGACCTGTGTCGCCTGACAACATCGACATCCTTGAAAAAAGAAACTACGTCTCGCTGGATGCCCCCTATCCACCCACCGCCGAGATACTGTACAAATTTGTCGACGATCTAATCCAGGATCCCGCCAAATGCGCCCGCCTCGGCGAGTTTGGGCGGCAAGTCGTGATCGAACACCACTCTGAAGCAAGCGTCGCCAAAGCCACGGAGAAGATCTACCGGGAACTGCTCAATATCTGA
>FLAKKPJH_00374	
ATGAGAGGAAACAAGTGGCCCCTTTTACTCATAGGTTTGCTGGTGCTGAGCATATTTGCCACCGGATGCGGGGGCAAAGATCTGGTATCCCTGGCCGGCATGGACAAACACGACCTGTATGTGGGAGACAGGTATGGCAACAGGGTCAAAATCGAGGATCCTCAGGATTTTCTCGCAGCGTTTAAGGCGGCGAAAGCCGTGAAAGACCCCAAGGACGTAAGGAGCGAAGTTGAGGCCGAATACGTGTTCTATTCAGGCGACAGCAAGATATATTACGACGCCCAGGGCAAATACCTGATTTTGGTCGATAAAGGCAAGAAAACGGTGTACTCGGCGAATATGGATGCGCTCTTGGCTAAAGTAAGCGGGCTGCCGCCTGGGCTGACCCCCGGGATTGAAGATGAGGAGATCTCAGACTGGATCGAAACCATGGCCGAGGTAGACCGGCCGGCAGCTCTCCTGTTCAGACGGGGAGACCAGGCCATCCTTGTGGTTTTGGGCGGTCAGAGGCCCAAAGACGGCTACAAGATGAACCTGGAGAATGTGTCTTACTCCGGTAATGAACTTACGGTAGACATAAGGATCGTTCCGCCGGAAGCAGGGGCAGATGTGGTTAGCTACCCTGTAGCGGCCTTCACTTTGTCCAAGTACGCAGATGTAAACGTGAGGCTGATTGAGCCCGGATCCGGTGGCGAGGACTTGATCTCGGTGCCGGTATCAGTGGTGGAAGAAGGCCAGAATATCATCTTGTTGTGGCCTGAGCGCGGTGCAATCCTTACCGAAAGGGTCAGGATGACAGGGTTCGCACGGGTATTTGAAGCCAGTTTCATAGTTGAAGTGGAAGACGGGCACAATGTACTGGGAATCAAGCAGGTTACGGCGTCTGAAGGCGCTCCTGGATGGGGACGGTTCGATTTTTGGATGGATCTTGAACCTGCCACCAGCCCATACGGAACCATAATCTTTGTCACCTACTCTGCAAAAGACGGCTCCAGGGTAGAGGAGCTTAAAGTCCCGGTTGGATTTGGCGGGAAGTAG
>FLAKKPJH_00375	
GTGTCAAGACGTCTAGTGAGGGCACCTAGGGGGACTGCTTTGTCTTGCAAAGGCTGGGAACAGGAAGCGGCAATGAGGATGCTCATGAACAACCTTGACCCCGAGGTGGCTGAAAAACCTGATGAGCTCATAGTCTACGGGGGCACAGGTAAGGCTGCCCGTAACTGGGAGGCGTTTGACGCCATAGTCAGGACCCTTAAGGAACTCGAAAACGATGAGACCCTGCTCGTACAGTCAGGCAAACCTGTAGGTGTGTTTAAGACCCATGAAATGGCGCCCAGGGTGCTCATCGCCAACGCCTTGCTGGTTCCGGCATGGGCCACCTGGGAGCAGTTCCGTGAACTTGAGCGGCAAGGCCTCACCATGTTCGGGCAGATGACCGCCGGAAGCTGGATCTACATAGGTGCCCAGGGGATCCTGCAGGGCACTTACGAGACATTTGCAGAAGCCGCGCGCCAGCACTTCGGCGGCAGCCTGAAAGGCAAGTTGGTGGTCACCGCCGGACTGGGCGGCATGGGAGGTGCACAGCCGCTGGCCATCACCATGAACGGAGGCGTAGCCCTGGTCGTAGAAGTTGACCCTGCGCGGATCCAGCGCCGCCTAGATACCGGATACTGCGACATGCTGGCCGAAGATTTGGATCACGCACTCAAAGTGGTAGAAGAAGCTTTAGCCAAAGGTGAGCCAAGGTCAGTTGCGGTGCTTGGAAATGCGGCGGAAGTCCATCCTGAACTGGTACGACGTGGCATAGTACCTGACTTGGTGACTGACCAGACCTCAGCCCATGACCTGCTTGGCGGGTACGTTCCGGCAGGCCTGCCTTTAGAAGAGGCGTATGCTCTGCGAGCGAAGGACCCCGATGAGTATATCCGCAGGGCTGTCGAAAGCGTGGTAGTTCACGTGGAAGCCATGCTCCAGTGGCAGAAGAAGGGGGCCATAGTGTTTGACTACGGCAACAACATAAGGCAGCAGGCGTTTAACGCAGGGGTGGAAAATGCATTCGACTTCCCGGGATTTGTACCTGCCTTTATCCGGCCGATGTTTTGCGAAGGCAGCGGTCCTTTCAGATGGGTGGCGTTATCGGGAGAACCTGAAGACATCTACCGCACAGACGAGGCTCTGATCGAGGCTTTCCCCGAGAACGAGAGCATGATCAGGTGGCTTAGGATGGCTCAGGAAAAAGTCCGGTTCCAGGGGCTGCCTTCCAGGATATGCTGGTTAAGCTACGGCCAGCGGGCCAAGGCCGGGCTCATCTTCAACGAACTGGTGAGGAAGGGCGAGGTCAAGGCGCCCATAGTCATCGGCAGGGATCACCTTGACAGCGGAAGCGTGGCATCTCCCAACCGCGAAACCGAATCAATGAAGGACGGCTCCGACGCCATAGCCGACTGGCCCATACTTAACGCCCTGGTAAATACCGCGGCTGGGGCCAGCTGGGTTTCAGTGCATCATGGCGGCGGGGTAGGGATTGGGTACTCTATCCATGCCGGCATGGTGGTGGTGGCTGACGGTACTGATCGGGCGGCGGCAAAGCTGGAAAGGGTTCTCACCACTGATCCCGGTACCGGTGTAATGCGCCATGCCGATGCGGGTTACGAAAAGGCTATACAAACTGCAAAGCAAAAAGGTATAAAGATCCCGATGCTAGAGTAA
>FLAKKPJH_00376	
ATGGCGGTTGCGGTAGACGGACATCCCAAGACAATCCAGGAAATCGCCAGGGTAGCGCTGGACAGGGAACAGGTTGAGATCCCCCGGGATGCCTGGGACAAGATGCAAGCGTCGCGCCAGATCATTGAAGACATTATATCGGAAAACAACAGGGTATATGGGATAAACACTGGATTTGGCAAGTTTGCCGATGTCGCTATCTCAATCGAGAACATAAGGAAACTCCAAACTAACCTGGTCCTTAGCCATGCAGTGGGTGTGGGTGAGCCCTTTTCCGAACCAGAAGTGCGGGCTGCGATGTTCCTGAGGGCCAATGCCCTGGCCAAAGGTATGTCTGGCATAAGGCCTGAAGTAGTCGAGACCATATGCAGCCTTCTCAACAAGAATGTTGTTCCGTATGTGCCCCGGAAAGGCTCAGTGGGAGCCAGCGGCGATCTGGCTCCCCTTTCCCATATTTCCTTGGTGTTGTTGGGGAAGGGGCATGCGTTCTATGAAGGTAAATTGCTTTCCGGGCAGGATGCGTTAAGCCGTGCCGGAATCGCTCCGGTCCGGTTGGAAGCCAAGGAAGGGTTGGCATTGACCAACGGGGTCCAGATGACCGCCGCTGTGCTTGCCCTGGCGGTACATCAGGGATACACCTTGGCAAAGGCGGCTGATGTTATCGCGAGTCTCACCGGCCAGGCACTCAGGGTGGTGCGGGATGCTTTCGAACCGTGGATCACATCCTTGAGGCCCCATACAGGGGCGGCTGATGTGGCACATAACCTTAGGGTGCTGCTTGAAGGCTCACGGTTGGCGACATTTTCAGGGGAAGTAAGGGTTCAGGACCCTTATGTCTTACGTTGTATCCCCCAGGTACATGGTGCTGTGCGGCAGGCCCTGGATCACGTAGCGTCTGTGGTTGAGACCGAGTCTGGTTCTGCCACAGATAACCCGTTGGTGTTGCCCGACGGAAGGGTGGTCTCGGGAGGCAACTTCCACGGCCAACCCCTGGCGGTTGCCGGCGACTACCTGGGCTTAGCCCTGTGTTCCTTTGGCAACATGTCTGAAAGGCGCATTGCCAGGCTGATGGACGGCAACAAGACCGGCTTGCCCTCTTTCCTCACTGAACACGGAGGGCTCAATTCGGGGTTCATGATTATGCAGTATACCGCGGCTTCTCTGGCATCTGAATGCAAGGTACTCGCCCATCCCGCCAGCGTGGATACAATCCCCACATCGGCTGATCAGGAAGACCACGTGAGCATGTCCACAACAGCTGCCAGGAAAGCCAGGGAGATATGCGACAACGTGGCGTACATCTTAGCAATTGAGTATCTCGCAGCGTGTCAGGGAGTTGAATTCAGGGGCCCTGAGCTTCTGTCCAAAGCCGGCAGGGCGGCGTATGAACTCCTGCGCAGCCGGGTGCCTGCGCTCAAACAAGACAGGGAAATGCAAGGTGATATAGAACAGGCGAAACACTTGATCGTTACTGGTGCTTTAGAGGAAGCGGTGGTAAAGGTAATAGGGCCGCTTAAGTAA
>FLAKKPJH_00377	
ATGAAACAGGTAGTCGAATGCATACCCAATTTCAGTGAAGGCAGAGACCCGTCATTCTTGGATGAAATAGTCAAGGTGATCAAGGACGCTGGATGCAAGGTGCTGGATGCGTCCATGGATGCCAGCCACAATCGATCAGTGGTTACCTTTGTAGGAACCCCGGCTGATGTGGAACAGGCGGCGTTTTCTGCTGCAAAAAGGGCGAGTGAGCTCATTGACATGGAAAAACATCAGGGTGAACATCCACGGATCGGCGCTACCGATGTAATACCTTTTGTACCTATCCACGGCGTCACAATGGACGACTGTGTAGAGATGGCCAATCGTGTAGGCAAACGGATAGGCGAGGAGTTGGGGATACCCGTTTATCTTTACGCTAAGGCAGCCACAAGGCCCGACCGGGTGCGCTTGCCTGATGTAAGAAGAGGCGAATATGAAGGCCTCAAGGAAGCCATAAAGACCGATCCTGACAAAAAGCCCGATTTCGGGCCCAGCCAGCTCCATCCAAGGGCAGGTGCTACCGCTGTCGGCGCCAGGCCGCCCCTCATCGCGTTCAATGTTAACCTCAATACAGGAGATGTAAAGATTGCCCGCGCCATAGCCAGGAAGATAAGGGAGTCGTCTGGTGGGCTTCCCCACGTCCAAGCTATGGGGATACGAATAGAGGAGACAGGGCTTGCCCAGGTCACCATGAACCTCTTAGATTACCGGTCCACCTCCATGGAAGTTGTATTTAGCAAGATTGAAGAAGAGGTGGCAAGCAGAGGGGTGGAAATCGTAAACTCAGAACTTATCGGATTGGTTCCCTTAGACGCGCTTTTGGATGTAGCCTTTGCCAGGCTCAAGCTGGAGGGGTTCTCTAAAGAAAGGATCCTTGACCTTATGGTGTAA
>FLAKKPJH_00378	
TTGGATCTGTCAAAGTTTCTGGATGATTTGAGGGCCGCTACAGGTGCGCCTGGGGGAGGTGCGGCTGCTGCGGTTACAGGCGCCATGGGGTGCGCGTTGTTTCAGATGGTTTCAGGAATCACATTGAGGCTGCCCCGGTTTACCGAAGGCCGGGACAAGCTGGAGGAAATCCGATCAGCCGCTGAGACTCTTCATGTAAAGCTCCTGGCTTTGGCCGAGGAAGATGCTGAAGCTTACAAGAGTGTAGAAAGCGCCTTTAGGCTGCCCAAGGCGACCCCTGAAGAGAAAGCCGAGCGCAGCAAGGCAATACAAGAGGCGTTTGTTGGCGCGACCAAGTCGCCGCTAAGAACCCTGGAAACATGCCTTGAAGCGATGGCGCTTTTGCCCGGCTTGCTGGAATACGGAAACCCCAACGCCATAACCGATGTTGCGGTCGGTTTCTTGCTGCTTGAGGCTGCTGCATTGGGGGCAGCCATGAACGCTGAGATAAACCTGACTTCCATAAAGGATCAGCAGTTCAAACAAGCCACAGCCGATATCCTAAGACGAGCCAGGCAACAGGTGGTATCGTACCGGCCTCAGCTTAGTGCGGCACTGGAAAAGGCAGGGCTTGAGCCGCTGAGATGA
>FLAKKPJH_00379	
ATGTTGAAAAAAGCCAGGGTTTCGGTGTTGGCTTTGACCGGTACTTATATAGGCACTGTTGTGGGAGCAGGTTTTGCTTCAGGCCAGGAAGTGCTCCAATTCTTCGGCATGTTCGGCCCTATGGGGATTCCAGGCGTACTCGGAGCAGTGTGTGGCTTCTTCCTATTCGGATTTGTATGCATAGAGATCGGAAGGCAAACAGGAGCTACCTCCCACCAGCCGGTGTTGAGGAAAGCTGCCGGCAAAACCCTTGCTCCCCTGCTTGACTTGGTGACGGGCTTTTTCTTGTTTGGCGCGCTATGTGCCATGATTTCAGGCGCAGGCTCAATAATCAGCCAAGAGTTTGGGTTGCCGTGGCTAGTAGGGGCCTGTACAATGGCGGCCGCCACGTTCATAACCGTGCTGACGGGACTTAGGGGGATCACTTACGCCATAGGTTCTGTCGTGCCGTTCTTGTTGGCCGGGGTGTTTCTCATCTCAGCCAGAGTGATACTTACAAACGGGCTGCACATCGGCTTGCCCCCGCCCGAATCCCAGCCGCCTGTGGGACACTGGGCGGTATCTGCGCTAAACTACGTTTCCTACAACATCCTCATGTCTGCTCCCGTGCTCTCAGCCATAGGAGGCATGCTGGATACCCGGAAGCAGGCGTTTTCCGTAGCAGCCCTGGGTGCTTTGGGTCTAGGTGTAGGACTCATGCTTGTGTACCTTACGATAGTGTGTTCTCTCCCCGGTATCGCCCGGTTTGAGGTCCCGCTTGCCAGGCTGGCGTCACAGGTATGGAGGTTCGGGCAGCCCCTTTTCGTCACGGTATTCGCAGCAGAAGTGTACACTACTGCGGTGGCAAACCTTTATGGTTTTTCCGCCAGGCTCATTCCTCCGGGAACCAGGGGCTTCGCACTTGCCGCGTTTGCCACCACAGCCGTGGCGCTACTGGCCGCATCAGCAGGGTTTTCCCGGCTGGTGAGAGTGGTATATCCCTTGTGTGGTTGGGCAGGCTTGGTTTTCATAGCAGGCTTAGGGGTTTACCTAGCAAGAATGCTTGTGGCAGATCGCTAA
>FLAKKPJH_00380	
TTGACTAAGAAGCGCGGCTTCCGAATAGATTTACATGTACACTCGATGTACTCAGGCGAGTCTCTGGCAGAGCCCCGGGACATCCTAGACGCTGCCCTCGAAAGAGGGCTTGATGGTATTTGCATCACTGAACACCACAGCCTGTATGCCAGCCGCCCCTTTGACGAACTTAAGAGAGAATATCCCTCCCTGGTTGTACTAAGAGGAGTCGAGATTTCCACAGACTCAGGCCACATGCTGGTATATGGGGTCGAAGACACCGAATGGGATGACTGGGGCAAGAACAGACTGGTCAATGGCCAGGAACTCATAGATCGTGTGCGGAAACTTGGCGGGATTGCCATCCCTGCACACCCGTGGCAGGTCATGGCCGGCGCAGGCAACCAGGAAGGCTTGCATTTCACGGTGGACGAGAGGATTACCACCCTTAGAAATCTTACAGCCATAGAGGTTTGCAACGGAAAAGGCCTGTGTCACCCGATTATCTGTGAGATCCTGGGCACTTACGCCAGGCATCGGGAACTTGGCGGTATCGGCGGAAGTGATGCCCATGTACCCGAAAATGTAGGCAATGCGTATACGGTTTTCAAGACCCCCATCTATTCATCAAGAGATCTTGTAGGAGCCCTGCTTTCCAAGATGTATTACCCTCAAACCTCTTAG
>FLAKKPJH_00381	
ATGGGAAAAGTAAAGCTAGACCACGGCTTGGTCAAGTATGTGACCGATGACGACGAAATCTACTATGTCAAACAGCACTTTGACCCCTCGTTTATTCCCAGCCGTGCCTCCCGCAGCTTCTTGGTCCAGGAGACTTTCTTCAGTTACGGGCCCATTGAGAAAATCGTAAGCCTGCTGGGTATAGGGCGGGTTAACATAGTATCGGTAAAGCTTGAACACGAGATGAACCTGTGCCGGAAAGACAAGGAGATGCTTACCGAGCTGGTTGGCCCCAAGTTTTACTTCTCCAGGGCAGCTTATCAATATGACAAGACCTCCCTCCCCCACAAGGATCCTGAGACTGCCATGGGATACCAAGTGGTATTTGATACATTGGTGCGGAACTGGGATGACGGCGACAGAAACATATGGTACGTATCGGGCATTCCGGTGTGGTTTGATTTTGGCGCCAGCCTCGATCCCCGGTGCCAGAACATATACAGGTTTCTGCTCAAGCTACAGGACGCTCAAGAGACAGGCCGGGTCTCGGTGATTACCCGCTACTTTGAGGACTTCTCGCGACGAAAGGACGATATCCTTAGCCGTGCAATAAGTATGGTCAAAAGCATCACGCTAAGCGAAATCAGGGCCATCGTCGAAGTTGCCGAGCACAATTACGCGGGATTCTTCGCGGAATATCTTGCCAAGAACGTGTCGCAAATTGACGAAGACATTGATATAATAAGGGGAGCATTTGTGCGCAGAGAGCTTGACAGCGACCGTTCCCTGATCTTCACATCCATACCGAGGGAAGCTTTCGGGCGTCAAGTCAAGTAG
>FLAKKPJH_00382	
ATGAAGCAAGTGGCCAAGCTGGGCTTGACTCTGGCGCTTATTTGTGCTGTGGCCGGACTGGGACTGGCGGCAGTGTACGCTAAGACCAAGCCTATAATCGATAAACGTGCCGAGGAAGACATTCTGAATGCGGCAAAGGAAGTTATTCCCGGAGCCTCCGCTATTGAAGAGCATGAACTTGACGGGGCTAGATACTGGTTGGGCAAGAAGGGTTCCGAAATAGTCGGAGCAGCTATGCAGGTGGAAGCCCAGGGTTACGGTTCTGAACCCATCCAAATGATGGTCGGTGTAGATACAGACGGTAAGATTACTGATGTGAAGATAGTTTCCATGTCTGAAACGCCCGGCATTGGCACACGCGTCAAAGATGAAGCTTTCTTGTCGCGGTTCCGGGGGACCGACAATCCCGCCGGGGTTGACGGTATTTCAGGCGCCACCGTGTCTTCAGGGGCTGTAAAGGCTGGCGTGAACAAGGCGCTGACATTCCTGACGGCTGTGGTCGCCCCGGGTGACATTGAGGATGGCGAGCTTATTATAGATTTTGCCCAGGTACCTGACGGGACATATGAAGGGTCCGGAACTGGTCTGTTCGGGCCTATAAAGGTAGCTGTGATTGCAAAAGGCGGTAAGGTTACTGAAATCCAGGTCTTGGAACACAGGGAGACTGCGGGGATTGCGGATCCGGCCCTCTCGAGGGTTCCCAAGGCCATGGTCGAACAACAAACCCTTGAGGTGGATACCGTCGCAGGAGCTACGTTTACCAGTGAAGGCATTATTGACGCAGTCAGAGATGCTTTGAAGGCGTTTGGCGTAAGGCAGGGCGCAGCAGATGGACCCAGGGACATCACCGAGCTGCCTGATGGCGAATATGAAGGTACCGGAAACGGTTTGTTCGGCCCCATCAAGGTCTCAGTGGCCATGGAAGGCGGCAAGATAGTAGACATCAAGGTGCTTGAACACAGGGAGACCGCCGGGATATCCGATCCTGCGTTCAAACGTGTCCCTCAAGACATAATCGAGAAGCAAAGCCTTGAGGACATTGATACGATTGCGGGGGCAACCTTTACGAGCGAGGGGATCATTGAGGCGGTGAAAAATGCCCTCCAAGGGTCCAAGTAA
>FLAKKPJH_00383	
ATGCCCTCCAAGGGTCCAAGTAAGGGGAAGATACGAGTTCTCCTGTGCGACGATCACGCCCTTGTGCGCGAGGGTACGAGACGGCTGCTTGAAGGGGAACCTGACATCGAAGTGGTGGGGGAAGCTTCTGACGGGTTTGAAGCGATAGAACTTGTCGGGAAGCTTTCCCCCGACGTTATTGCCATGGATGTGTCCATGCCCCGCATGAACGGCATCGAAGCCACCAGGCGCGTTAAAGAGAAGTTTCCCGATATATTCATCCTGGCACTTACCGCCTACGACGACTTCGCCTATGTTTCCCGCCTTATTGAAAACGGTGCTTCAGGCTACATCCTCAAGAGCGTGCGATCAGAAGAACTGGTCCAAGCCATAAGGGCTACCGCTTTGGGCGAATGCATTCTCCATCCTGATATCGCCAGGGAGGTTTTTGCCAGGATTGCCAGGCGGTCAGGCCATCAAGCGGAAGACCGGGGGGCAACAGCACAGGCAGAGGGTTCACAAAGCGGGGCTCGTCGGGATGACGAGGAACACTGTGAAACAGATGTTTCGCAGCTGCCAGGGCGCGGCTTGCTCACACCAAGAGAAACCCACATCCTCAAACTTGCTGCCAAGGGGATGTCGAACAAGGAGATAGGTTTTGAGCTTGGCGTAAGCCCTAGGACGGTCCAGTCTCATCTGAGTTCGGTGTTTGACAAATTGGGGGTGTCCTCCCGGACTCAGGCTGTGGTTGCAGCCCTGAAGAAAGGCATCATCAAACGGGAAGATGTAGAGGTGAATCCCCATGGGTGA
>FLAKKPJH_00384	
ATGGGTGATCTGCCTGGGTGGAAGGCGGGCACTTATCTCTTGCTTGAAATGGGGAGGATAACCCGGGGCAATCTCACCCGGGACCAAGCCCTGGACAGAATCGCCAGGCTTATCTTGGACAGCTTCGACATCGACGCGGTGGCAATCTTACTCTATGAGCCTTCTTCCAAATCGGCCTATGTGGTTTCATCGGTGGGTAAGCAAGACCTGCTGGTATCTCCTGATATCACTTTGAGAGTAGATAGCGGCTCTTGCCTTATGCAGTCAGCCCTTAGCCCCTATCGTCCCATCATCATCACCAAGGGGTACAAGGATTCGGTCTTAGGGATCTTGGAGTTCTCATTTGCCGCTATAGTCCCCATGACCCTGGGACAAGAGGTAACAGGGTTTATGTTGCTGGCCCGCCAAGGCGACGTGCCGTTCTTCCAGGCGGACCCGGAGATCATCATGGCTGTGGCCACCCAGGCTGCCATGATAGCTTCCAAGGCAGCACTGATCGAGAGCCTCAAACAGTCTGAAGAGAGATACCATATGCTCATGGAAAACGCAGGAGACCTTGTGTTCGTGCTGGACAGGGGCGGCCGCTTCCTATATGTGAATTCCCAAAGCGTGGACATGTTAGGATACCGGCCTGAGGAACTGTGTGGCAGGTATTTTGGCGAGTTCGTTACCCCCGAGTCGTGGGCTACCACCGTTGCCTCCCTTAAGAATGCGGTGCGCAACAGGAAGAAACATATCGAATATTCCTGGGTTATACAGCGGAAAGACGGGCACATGGTAAAGCTGGATGTGCGGGCGTCCCTTTTGTACCAAGGATTTGAACTGCTGCACCACCAGGGGATTGCCAGGGACACTTCTACCGAGAAACGCCTATGGGAAGAAATCGAGAAACGGGATAAGGCCCTGGATGTTTCAAGGACCCGAGAGGAAAGGATGCGGGAATACCTTTCAGTGGCCGACCTCGCCCAGGAAGAGGAAAGAGCCAGGATTGCCAGAGAACTTCACGACGGTGCGATCCAGTATCTGGTGGCGCTTAGGAGGAAGCTGGACCTTCTCGAACGGACCTTGTCCCACAATCAATCTCACGATCGGTCCCGGGAGCAAGCTCCGGATGATAATGTGCAAGAGCTGCTTACCGATATGGACTCCCTGCTGGATGAGACCATCGCCGATTTGAGGGAATTTGCCAGGAATCTCAGGCCGCCTGTGCTTGACGATTTCGGGTTTGTGTCTGCATGCGAGTGGCTCTGCGACCAGGCGGAAAGGGAAGGCTTCCGTGTGGTGTTTGATGTCACAGGTAGTGTAAGGGAACTGCCCCGGGAAATAGAGGCGCTGGTGTTCAGGATAGTTCAAGAAGGGCTGTCCAACGCGGTAAAACATTCGGGGGCCAACTTGATAGAACTTAAGCTGGGATTTGAAGATGACCTGCTTAGGATAGAAATAAGGGACAACGGGAAAGGCTTTGATCCTCCTCAGGCTGCTCCTGCCTCTTTGGTGGCCGCCGGGCAGATGGGCTTGGTGGGCATGTTCGAACGGGCAGAATTGCTGGGTGCATCCATTCAAATATCATCTGAACTGGGAAGGGGAACCCTCCTGAGTGTGGTTGTTCCTACCGGTTCCAATTCTCCTCTCCGCAAAAATGCCTAG
>FLAKKPJH_00385	
GTGGGAATGGAATTATCAGCCGTATACCAAGCGGAACACATGACGGAATATGTGGTAGAAGATGATTTGGCCCTAGCCCGGAAGATTTCCCAGGGCGATGAAGAAGCTTTTGAGACACTGTATAACCGCTACTACAAGCAAATCTATTTGCATGTTTCAGGGATTGTCAAGAATAACGAGGATGCGGAGGACCTCACTCAGGAAGTTTTCTTGCGGGTGTATTCCTCGATCGGTACATATTCAGGGCGTGCATCATTAGGCAGATGGATGAGAAGGGTGGCTACCAACCTTTGCATAGATAAGATGAGGAAAAAGCGGATTCCTACTGTTTCGTGGCCGGTGCTTACAAGCAAAGACGGGGATGAACAGCCTGTTGATTTTCCCGACGGTGAGTCTGAATTGCTGGATATATTAGAAGCCCGGGACGGGCGGGATGTGATTCTCAAAGCCATAGAATCTTTGCCTGATTACTACAGGGATACGGTGATGCTCCACGATGTGCTCGAATATTCGGGCAAGGAAGTTGCCCAGCGGATGTGTTGCCCTGTCGGTACCGTTAAATCAAGGCTGTCCAGGGCGAGGAGCATGTTGCAGACCAAGGTCCTAACCGAATTTCAGACGGCCGTCTGA
>FLAKKPJH_00386	
ATGTCCTGTGTATATTACTTCAAATTCATAGGGGCAAGGGCGTACCAGGAAAAGGTTAACCGCAAGCTCGATCCCAATATGCCCCTTGCCGTGTGTTTCCAAAATAGCATCCTAGATTGTGACGAACACTCATTTAAGGATGGCGTACGGCCGGGCGACACGGTACGGCAGGCTAAGCTGGCATCTCCTTTGTGCAGGATAATCCAGGTGTCTGACCCGACTTCCAACGGCCTCAAGCACATCCTTGATGCGTTTGCGGCCCTGACGCCCTTTATCGAGCCTGACAAAGAGGGTTGTGGGGTTTTCGTCGAAGTTCCCAAGGATAAACTGCCGGCTGAAATTTTGGCCTTGATGGACGGCATGTTCCATATTGCCATTGTGACAAAAGCCCGATCAAAGTTTTTGGCAAAAGCTTCTTCTATTTGGATGGCTCAAAAGCTGTTCCAAAGCCGCAAGCCAGCGCCGGGCAAAAAGCCGTGGGGACATGTAGAGTCGGGCGCAAATTATATCTCAATTGACATCAAGCCTGGGAAGGAAGCAGTTTATTGTGCCAGCATGCCAATTGCCTTGCTGTGGCCTTTAACACCGGATATGATATCCCACCTATATACCTTAGGGTTTAGCACCTTCAAAGATTTGCAGCAAACACCTGCCAACCGGCTGGCATGGCAAATCGGTGATTGGGCATACCCGGTGCTTGACTGGGTAAACGGCCGGGACCGTTCCCAGGTAAAACCGCTGTATCCCAAGCCAAGCATTGAAAAAACCATCACGGTAGAAAACCCCATGGATGCGTTGACGCCCCAAATCCTCGAGCCTGCGTTACGGGAAGTATCAGAGCAATTGATCCAAAGCGGCACAGGGTTTAAGCACCTAACCATAACCTTGTCAGGTGCGTTTAAACCTGTAGTGCGGGAAAAGAAATCAGTACGGCCTGTGTGCATGTTTGAACCGCTTAAAACCATCGTCTCGCAACTTTTTGAGGAGATGGTGTCTGAATTAAGCCATGAGGTTTTGTGCCGGGTTTCCTCGGTTTTGCTTACATTTGAAGATATCGACAGGGTGCCGGTGACCCAGATGTCATTGGGGGAACCCAACCGGGGTGCCCTAGGGGTTCCTGCGTCACTTGAACTGGCTTTGACGGGTATAGAGCAAAAATACGGGGATTCAGCCCTCATATGGGGACATAAGCATAGCAAGGTTTTTAAGCCTGAAATACTGCGCCGGGAGAGAATGCTTGCTTTTTGGGATCCTGTAAGATTCACCAAGACCCAGGTACCGGCAAGCTAG
>FLAKKPJH_00387	
ATGTCAAAAATAGTAGACCAGCCGGTTTTGGTGGTTTGCGAAAACGGTACCCCCAAGCGGTTTTTTTGGATAAAGAAATGGATAACCGTAAAAGCCGTGATAGATAAATGGAACGAAGTAGGCAGATGGTGGGAGGACGAAAAAGAAAAGACTTTTTTCCGGGTCTTAGCCGGGGAAGGCGGGGTTTACGAACTCTATTTAAATCAAAAACATTGGAATCTTTACAGGGTGTTCGATTGA
>FLAKKPJH_00388	
ATGTTTGTACATCTCCACGTACACAGCCCCTTCTCTTTTCTGGACGGGGCTTCAAGCATAACTAAACTTGTAGAAAGGGCTGCTGACCTGGATATGCCCGCTCTGGCCTTAACCGACCATAACAGGCTCTCAGGTGCGGTAAGGTTCGTAAAAGCTGCTAAGCAGGCGGGGATTAAACCCATAGTCGGGTGCGAAGTGACCATGGAGGGCGGGTTCCATCTCACCCTGCTTTGCAAAAACCACACCGGGTACAGGAACTTGTGTGCCGTTTTAACCCAAGCCCATTTGGGAAATGAGCGTGGGTCGCCAAAGGTGGATTTACATACTCTTGCATCTCACAAAGAAGGGCTGTTGGTTCTTTCAGGGTGCAGGAAGGGGCTGATCCCGTCTCTGATACTCCGGAAAAGATTTGAGGAAGCCAGGCAGACGGCAGAATACTACAAACATATCTTTGGGCAAAACTCGTTCATCATTGAACTGTCAGAATCCCTGCTTCCCGGCTCTATGAGCCTGAACAAAGCCTTGTCGGAGCTGGCTTCATCCCTGGGTTTGCGTACCGTGGCCACAAATAATGTGCATTATGCCACCAAATCAGATTTTCAAATCCACGATATCTTGACCTGCATCCGCACCCTGACCAAACTTGAAGACGTCCATCCGGAAAGGCGGTTGAACTCGGAAAACTACCTGAAATCCTGGGAAGAGATGAAAGCGGAGTATAGGGATTATCCTGAAGCAATTCATATGGCCCGGATTTTGGCTGAACAATGTGAGTGTGCTTTAGATCTGGGGGCTTTAAATTTCCCGGCCTTCGCATATCCGGAGGGTTTTAGGTCATCGGGCCACTTCTTACGCCACCTGGTGCTTAAAGGGGCACAAACAAAGTACCGCAAGATAACCCGGGATATAAAAGCCAGGCTTGAGCATGAACTTGGCATAATTGAGCAGTTGGGATACGAAGATTATTTCCTCGTAGTGTGGGATCTTGTAAACTTCGCCGAAAGGCAAAACATACGCCATGCAGGCAGAGGTTCAGCCGCTGATTCTGCCGTAGCTTACTGCCTTGGGATTACCGATGTGGATCCTATCGCCCACAACCTTTTGTTTGAAAGGTTCATGAGCCTGGAGCGGGGGGAAAAACCGGATATAGACGTTGACTTCGATGCCAGGCGGAGGGATGAAGTAACCGCCTATGTGTACCAAAAATACGGGGATACCCATGTGGCATCGGTGGCCACATACAACACTTTCCAGGGGCGTTCAGCCATAAGGGATGTGGGAAAGGCCATGGGGTATGCCCCGGATGAGATCGATATAATCGCCAAACGGGTGCCCCATATACCGGCTTGCCGGCTGGAAGAAGCTTTTAAATCACTGCCTGAATTGAGGGCCTTGGATATCCCAGGAAAGCGGCTCCAAACCCTCATTGAAACCGCAGGCAAACTAGCCGGGTTTCCCCGGTTTTTAGCCACCCATTTAGGCGGTGTAGTTATATCCAAAACCCCGGTCACCTGGCTTTCTCCCCTTGAGCGATCGGCCAAAGGAGTGAATATCCTGCAGTTTGACAAAGACGATGTAGAAGATTTAGGCCTGGTCAAAATAGACCTCCTGTCTTTGCGCACATTGGGAGCGGTGGAAGATTCTCTGAGCTTGATCCAGGGGGCCAAGCCCGACTACGACCGGATCCCCTTAGATGACAAAGCTACTTTTGAGCGGTTAAGACGAGCAGACACCGTGGGGGTGTTCCAGTTGGAGAGTCCGGCACAGCGGGGGCTCCAGGCAAGGCTTGGTGCCGATAACATCGAAGATATTGTGGCCAGTGTTGCCCTGATACGCCCGGGCCCAATCAAAGGGAATATGGTGACGCCTTTCATCAAGCGGCGCCACGGTCAGGAAGATATATCGTATCTGGACCCAAGGCTTGAGCCGATTCTGAAAAATACTTACGGGGTGGTGCTGTTTCAGGAACAGGTGATTGAAATCGCATCGGTAATCGCAGGTTTTACCCCCGGGGAGGCCGATAAGCTGCGCAGGGTCATGACCCATGGCAGGTCGTTTGAAGAGATGGAAAAGATAGGCGGGCTTTTCATTGAAAAAGCCGTAAAACGGGGCGTAACAGAAGAGGTTGCCGCTGAGATTTTCAATTGCATCCGAGGCTACGCCAGCTACGGTTTCTGCGAAGCCCATGCCCGGGCTTTTGCCACCACTGCGTATAAAACCGCGTACCTGCTTGAGCATTACCCGGCGGAATTCTACGGAGCTATACTCAACAACCAGCCTATGGGGTTCTATCCCATATCCACTATATGCGTCGAAGCCAGAAGCCACGGGGTGGAGGTGCTTGGCCCATCAATCAACCACTCAGGTAAAGATGTGGTGGTGGAGGGCTCAAGCATACGCCTGCCGTTTAAGATGATAAAGGGCATGAAACAAAGTGCCATCGATCGTATAATCCGCGAAAGGGCAAAAGCTAAATTTAGGTCTTTCTACGATTTCACCAGGCGCGTCAAGCTGGATTCTGATATTTTGCGCAACCTCATTTTATGCGGTTGTTTTGATGAATTTATGGAAAGCCGGAAATCCCTGCTGTGGCAGCTGAAAGATGCTTACGCGGTAGGCGACAACCCCCAGTCAGAAATGCTGGTGCCACTGCCTGGCGCAGGGGCAAACTGCGGCGGGTGTGGCCCGGAAAATCCCGTGGTCCGCGACCACGGCGACGGCGCTTACGGCACTGCTTATTTTCCCGGCCAAGCAGAGTTTTCCTTGGCGGAAAAAGTAGCTTTTGAGTACCAGATCCTCGGTACCGGGGTTTCAGCTCACCCTATGGAAATATGGCGTAACAAGCTCAAAAAGCAGGGGTTTGTATCAAGCCGCGAACTTCCCCAGATCAAACCAGGCGACTTTGTAAAGGTGGGCGGCATTCCTGTAAGGCCCCAAAGGCCACCTACCAGAACCGGAAGGATTGTGGTGTTTGTTTCCCTGGAAGATGAATACGGCTTAATCGATGTGACCTGCTTTGAAGACGTTTATGCCAAATACGGCAAGTTCCTTTTTCCCGGAAAACTCATGCCCCTGGGAGTATGGGGCCAGGTCCAAAAGCAGGGCAATGGGTTTTCAGTTATAGCGAAAACGGTGTTCCCTTTGTCGTACGTTTTGTAA
>FLAKKPJH_00389	
GTGCTTAGGATCACCGGAGGGTACCTGGCTGGAAGAACCATATCCTCTCTCCCCGGAGAAAACACGCGGCCGCCCCTTACCAGGGTAAGGGAGTCGGTGGCGAATATTTTGAGGCCCTACATCGAGGAAGCAGTAGTGCTTGACCTGTTTGCAGGCACCGGGAGTTTTTCATTTGAGCTCCTGTCCAGGGGTGCCCAATTTGCCGTGCTGATAGACAAGAGCCCCAAGGCAGTCCAAGTACTCCGGAAAAACGCCGCCAAACTGGATGTAGAGGATATGGTAGAGATAATCAGGGCCGACGCGTTGCAGATGATAGACAGGTTCAAGAGGGCCGGGAACCGGTTTGACATCATTATCGTGGCACCTCCGTATTTTACAGGGTTGGACCAGGAAACCATGACGAGACTGGGTTCGGGCGAGCTCCTGAGTCCTGGCGGGATTGTGTTACTCCAGCAATCGAGAAAAGAAACCTTCAACGAAAAATATGGTGATCTGATTCTTAAGAAGACGTACCGTTATGGGGAAACACGGATATCCACGTACATCCTGGACGAGTAG
>FLAKKPJH_00390	
ATGAAGAACAACGAGTCACTTACCGTAGGCAAAGTACCCCCTGAGCTACTGGAGCAAATAGTATTCAGCCGTCTGGGCTACCCTAGGAAAGAAGTAGTGCTTAGGCCGGCAATCGGAGAAGACACGGCAGCCTTGGATCTGGCGGATGAGTTGCTTCTGGCCAGCACGGATCCAATCACAGGCGCGGAAGACAAAGCGGGCTGGTTAGCTGTAAAAGTAGCCATAAACGACATAGCCGCAACCGGCGGAGAGCCTGTATGCATCCTGGTTACGCTGCTGCTGCCCGAAACCGCCTTGTTGTCAGACTTAGAACAGATAATCAATGACATAAACGACGCCTGCGTGGAAGAAGGGGTGCAGGTTGCAGGTGGCCACACTGAAGTGACGCCAGGGCTTAGGCAGCCAATCATAAGCGTAACCGCGTTAGGCAAAACCAGAAACAGGAGAGTGCTTAGTTCATCTAATGCCCAAGTTGGGGACGATATAGTAGTCACCAAATGGGCGGGTATGGAAGGTACTTCGATATTGGTGCGGGATTTCCCCGAAGTGTTTGAGGGCGTGCTTGATGAAGTTGCGCTTGAACAAGCCAAAGACCTGTTTTCAATGATCAGCGTGACCCTTGACGGCAAAATCGCTGCTGAAGCCGGCGCCAATGCCTGCCACGACGCCACGGAAGGTGGTGTGTTGGGTGCTATTTACGAGCTGTGCCAGGCATCAGGGCTAGGAGCTGTGATCTATGCCGATAAAATCCCGGTGCTTCCGGTTACATTAAAGGTAGCAGAGTTTTGCAGGATAGACCCTTTGCGGCTGATTTCATCAGGGTGCCTTGTAGTCACCGCACCTGACGGGGAGGAGCTATGCGAAGCATATCGCAAGGCAGGCGTAAACGCCACGGTTGTAGGCAAAATTGTTCCCGAAGGCAGGGAGGTCGTGCAATCAGGGCAGAGATTTGCTCTAAGTTCGCCCGGCCCGGATCACTTATGGCTGGCCCGGCGATATCTCGAAAGCATTACTCAAGGGCGGTGA
>FLAKKPJH_00391	
ATGTGGTTTGTGTGGACTCTCATAGCCTTCGTAGTCCTGAGCTGGGTAGGATACAGATGGACAAAGACTCTTACCACCAAATATGAACATACCGCCGAATCCGTTGCAATACTTACCGCACTCTTTATCCTTGCAAACTACACCAGCCTGCGGTTGACCTATGTAATGATACCTGTACTTAACACATGGGCCAGGTTGGTGATCATGCTGCCCATCGGCTTTATCATATTCGTCGGCTTCTCTTACGTGGCCGTGAACCTATGGTGTTCGTTTCTAACCAAAGATTTTGACGAGAGGATAGGGGCGTTGGAGGAAGAGAAGGACGATCTTCAAAGGCAGCTTGAGATGTGGCGTTGGAGGCACATCACACAGGTTCCGGTCGAATACCCGGAACCAGAGCAGGTGGCTGCCGCGGTTGCTTCTGATGAAATCCAGGAGCTGCAAGAGTTCCTCGACAATTGGCAACAGGCAGGCGGAGCCGCCAGGGTCCGTTCTATAAAGGTTTCAGAATGGAAGACCGAGGCGGAAAGTTTGGAGGACGCCAGGCTGAAAACCGAAATAAACTTGCTTAAGACACAGATGGACGTAGAAACCGATGCAGCCAGGAGGGAGCAGCTGAAAGCAAGGGTAGCCGTGCTTGAGATAGAGTTTCTGAGCAGGGAAGAACGGTTCCGGAAGACCACAGGCCCATTAGACAGGGTTGCAAGGAACAAAGAATTAGGTCCGGAGGCCATGAGGCGTCGTTTGCAGGATATCCATGGTGAGATCCAGTTGCTTGAGGCCCAGAAACGTGACTTTTTGAGGGGTAAGATAAGACTTGGATGGAGGGTGCGGCCATGA
>FLAKKPJH_00392	
ATGAGTCACATAAGCTCCTATCATGCCGACATCAAGCTTCAGACTGCTTTAGAACAGGGTAAGTCTGTAGAGCAGGATCCTGGCTGGGAAATTCTCAATGAAGCTGTTTGGGCGTGCGCAGAAGAGATGAATCTGGACGTGGGACACAGTATCCGGGATTACTACGGCCGGCTCATATATTGCGATTGGTCCTTGTCGGGGCCTGCGTTCGACAGGGGAATTGGGATCAGCGTTAACCGGGAAACCGGCGATGTGGTGTTCATATGCGACAGTTACGGGGGTTATGAGCGGATTGCGGGGGAGATCAAGGAGAAGGTAATCCAAAATTACATCGCGCTTTGCGTGGCCAAAGCTCTTTCGGCCCTTAATTACGAAGTTGAAATGGAAGAAGTGAAACACCCGGTTGACGGTAAAAAGGTGCTTGTGAAGGGTGTGTTGTGA
>FLAKKPJH_00393	
ATGGCAAGGACAATAAAGGCTGAGATTGGCGCCAAACGGGAGGTCAAGATAGAGTTTTCAGGTTTTCCGGGTGAGTCCTGTTTCGATGAAGCTGAGCGGCTAAAAGGTTTGCTTAAAGAGCTTGGGCTTTGGGCAATTCCTGTGACGGTTGCCCCTAAGACTGCTGCCCAGATTGCCAGGGAGATTGGGGAAGACGCAACAGAAAAGAAGAAGGTGCTGCATTCGTGA
>FLAKKPJH_00394	
GTGAGGGCTACCAAGACCGGCCTCAAGTCATATTTTGAGATAGAGATCACCAAGGGTAAGATAAATATCCTTGAACGGGCAGGCCACGGCCAGACGGCGAAAATCGTGAGCCTGCTTAAGAAATATGGTTTGAACCTTAAGACCAATGTGGATGCACCCTGTGGTTGA
>FLAKKPJH_00395	
GTGGCCAAGGACTACCTTGATGATTCCTGGATCAGGCACGGAGTACTCAAGCGCAGAGCCAATTATTCGCCCATCATCTGCTTTGAGACAGTGGATCCTAAAAGAATCTACCAGCTTAAGCGATTTGTACTGTCTGATCCTGAATTCCAAGACGTCGACAATGTGTTTCTCTACGACCCGTGGGATGGATTAGGCACCCTAAATCCCGGGCCCGAAGGACCTGTGTTCCAGCCGTACAAGAAGCGTATTCCAAGTTCCACACCGCTTGCTTCCCGCATGCGTCCTGAGGGCAGTGTTGAACTTCATGCGCTTAGAGCCGTCCTGAAAGAGGTGGATACTTATCTTAAGACCTCCACGACGGTATTCATCATGCAGAATATCTCCGAGGCCAAAGAATACGATACCGGTTTCCAGGCAGCCCTCAGGTCCTGGGCCATAAACCCGCAGATCATGGCGAAAGGGTCATGTGTGATGATCCTCACCCAGGACGCCACTTTGCTGATGGACGAGTTTACCAGGGAATTCACGATAGTGGTCTCGGTGGATCCCTCCAGCAGGGAGGAACGGGCCAAACTGATAGAAGCCACAGCTTTGACTCTGGATGTGCCGTTAGATCACACAAAACTTGAAACAGCTACCGTGACTTTGTCAGGACTCAACCTGCACCAGGTAGAGAGCATTTTGCTCGAGTCATACCAGAGAGCTAAGACTTTCGACCCGGATATCATGAAAGAACTCAAGTCTGAAATGGTGAAGCGTTCCAAGATCTTAGAAGTGGTGGATCCCCAGTACAACTTCCAGGATATTGGCGGGTACCATGCGATCAAAACGTTCATTTCAAAGTACATTATCAACGTGCTGCAGCGGCCTGAGAAAGCCAGGTATTTTGATCTAGGGTTGCCGAAAGGCCTCCTGTTTTTCGGCCCTCCGGGCACAGGCAAGAGCTTGTTTGCCCACGCCCTGGCCAGCGAAGTGCAGCTGCCTTTTATCAACCTGGTCACCGAGAACATTTACTCCAAGTGGCTGGGCGAATCAGGCCAAAACATGAAAAATGCAATCACCCTTGCGGAAAAAATGTCCCCTGCCATAGTGTTTGTAGATGAGATCGACAGGTTCGGTAAGCGCACCGGTACCGCAGCCGGATCTGCCGAAGAAGAAACCCAGCGGGTATTTTCCCAATTCCTCGAGTGGCTTGGCAAACCTGACCGGAGCGCCATAATAGTAGGCACCACCAATGTGCCTGAGCACCTGGATGACGCCTTCTTGCGGGCTGGCAGGTTCGATTACAAGATACCGTTCCTTTACCCGGGCCCCCAGACCAGGCTCGAAATCCTCATGGTCCACCTTGGGCTTTCTAAGGGCACCAGCAGGAAAAGAGTCCCCCTGGAGATGGGAGATGATGAAGTCAGGGATATGCTGTGGAGGGATATTGTGCCGCTTACGCAGAACTTTTCCTGTGCTGAACTTGAAGAGCTGGTGACCCGGGCTAAGAGAATAGCTTTTGACAGGGACAAGGATGCTTTGGGTAGAGAGGAACTGCTTGAGGCAACCAGGACTTTCAGGATTGACGGCTCATACAGGAAGCGGGTAGTTGAAACGTGTATGATGCAGGCTAGGAAATTCACGGACGATCAAGCTTTCCTGGACGCTATTGAAGAAGAGAACAAAATAGATGAAAATATGGAAAAGAATCTGTGA
>FLAKKPJH_00396	
ATGGAAGCAAGAGTGAAAGAGGTTCTGGATCAGATTCGCCCGTCGCTCCAGGCGGACGGAGGAGATGTGGAACTGGTTGAAGTCACCGAAGACGGAGTGGTCAAGGTGCGGCTTACAGGCGCTTGTGGCACCTGTCCGTTTGCCGTGATGACCCTAAAGGGCGGGATTGAACGTATACTCAAGCGGGAGATCCCCGAAGTCAAAGAAGTCCAGTCTGTGCAATAA
>FLAKKPJH_00397	
ATGAACCTGTGGTGTGTAATCCCTGCACAAAACGAAGAGCGTACCGTAGCCCACGTGATCAGGGAGTGCTTGGCGGCAGGCGCTAGCTATGTGCTAGTGGTATGCAACGGCACTTCAGACAGGACGCTTCACATCGCGCAAAACTACTCTGACAAGAGGGTGAAGGTGTTTTGGGAGCCCCAGCCTCTGGGGATAGATGTACCAAGGGCAATTGGAGCCGTAATCGCGTATGCTCAGGGTGCTGATGGGATACTGTTTTGCGATGGGGATTTGTCCGGCCGGCTGGCTGCCCACCTTTCGTGCTTGCTTGCCACGATTGCATGGGGATACGACCTGTCGCTCACAGACTGCTATCCCAGAGGGCTGCCCTACGGAGGCATGGCAGGCAGGGTAATAAGAGCCCGCTTGGACCTAAACTGCGCCATAGGCCGCCGAGACTTGGGCGCTGCTGTGATGTCCCATGGCCCGTCGTGCATATCCAGAAGGTTCCTGGAGCTTGTGCCGTATCAGGCCCTGGCAATTCCTCCGCTGGCACAAGCGTTGGCTGTAAAGCAAGGGCTAAAGGTGGAGATCGGAGCAAGCCTTGCCCACGAGCTGTTGGGTTCAAGGGAAAGACGGGGCGACCATCCAGACAAAATCGCCGATTTGATAATCGGCGATTGTATGCTGGCCATGTCAGTATTTGACGGCGGACTGCCGGCAAGGTGTTCGGGCCGGCGGACTTATATAGGACTAGACAACACCCGCCGTTGGGATCTGCTCAAATATCACGCCGACAGGATTATTGCACAGACTGGACTTCTTTGA
>FLAKKPJH_00398	
TTGAGCCTGGATACCCTCGAAGTCAAGACCGAGGAGATAAAACTGGAGGAAACCATAGGCGTAGGGACTTCGCAGATTGTGGTTTCTGAGCCTGTGACAGTTCCTGAGCCCAAGCCACCTGTGGCAGCAGTCATAGATTTTGCCGGCAGGCCCGAGATCACCAAGGTGACTGTGCTGCCCGGAAAAGTGATAGTAGATGGTGTCCTGGACCTGGCCATTATTTACGAAGCCGCAGTTCCCTATCAGACTGTCCATGTGTTCCATGCAGAGATCCCGTTTAGCACTTTCGTTGAAATTCCCGGTGTGCAGCCTGGCATGGTGGCAATTCCCAACGTAGTTATCGAGCACGCATCGTTTGAAGTGCGCCCCGACGGTATGGCCATAGTGGTCAGGGCTGTAGTGATGCTTACCGTAAGGGTTTCGAGGACCGCGGTCATCGAAGTGGTAACCGATGTAAGCGGGATCCCGGGACTTAAGGTCACCAAAGAGATGATCAAGGCAGAAACGGTGCTGGGAGAATCGTCGGCCCAGGCGGTTATCAGGGAGCACCTGTTTATCCCTGAAGTCAAGCCTGACGTGGTATCCATCATTGACCAGGTAGCTACGATTCAGGTGAATTCGACCACGATTCTGCCCAACAAGGTCATAGTCAACGGGACGATAAGCCTTAGGACCATCTATGAAGCCAGGAGCCCTTATCAGACCGTTCACGTGGTCCATCACACCATTCCTTTTGAGCGGTTTGTGGAGGTGCCCGGGGTACAGCCAGGGATGACGGTGGTGGCCGATGCGGAAATAGAGTTCATATCAATCGATGTGGCACAAAACGGGAGGGCAATCACCGCCAGGATAATCATCGAAGTAACTGTCAAGGTCATCAGGGTTCAGAAGATCCAGGTGGTTACCAATATTTCCGGCGTTCCCGGCCTTGAGGTCGAGAAGGAACTTGTCAGGGTGCAAGAAGTCCTAGGTGACAGCAAGTCTCAGGGAATCGTCAGGGAGATTGTAGACATACCCGAAGAAAAACCTCTTGCCAGAGAGATTCTCGATTTCTCCTCAACTCCTGAGGTAAAGCGTGTCATCGTAGCACCTGGCAAAGTCATAGTCGACGGGACTATAGCGCAGCGCATCATATACGAACCCTTGATGGATCCCACTCAAACAGTACACACGCTGCACTTTACCGTGCCGTTTTCTGAGTTCGTGGTACTTCCGGAAGCAAAGCCAGGAATGACGGCCAGGGTATCGGTTGAAGTGGAGCATGCCAGTTTCGAAGTCCCGCCGGCTGGGGAACCCATCATGGTGACCAAGATCATCGTGCTCACTGCAAGGGTCTTCACAACCAGGCACGTGCACGTAGTCGTGAAAATCAGGAAAAGTAAAGTAAGATGCACAGGCACCGTCACTGCCCACCTGGTCAATGTAAGGCAGGGACCCGGACTGACCTTCGCAGTGATAGCCCAGGTAAATGCCGGCACTCGTCTGCGGGTGATCGAGGTCCAGCGAGACTGGCTCAAAGTGCAGATCCCCTCGGGCCAGATAGGCTGGATATCGGCGCAGTACGTCAAACATGATTGTATGCCTCGTGGGTAA
>FLAKKPJH_00399	
ATGAAGTACAAAAAGAGAATTGCCGCAGTAATCGTGGTCAGCCTGATCTTGGGATTAGTGATGCCGGCAAGGCCACTTGTAGCATCGTCCTACAAGCGTTACGTGCTTCCGGGGCCTGACGGAGGTAAAGTATTCCTTTTCGCAGGTCCCTCACGCCACAGCCTTGCCTTGCTCCTGGCGGATATATACAGAGATAACATTGTACTTCAAAGGATGCTCAAGGTACTGATTCCGGAGATCTGGGATCTTGCACCAGGCATACCTCCTGGGGAGCAAGCTGGGCCTTGTCCTGAGCCTGAGCCCGGACAAGTACCGGAGCCTGAGCAGCCTGCCCAACCTGAACCAGAAGCTGAACCGGAGCCGGCACCAGAACCAGAGCCGGAACCTCAGCCTGAACCGGAACCTGAGCCAGAGCCAACTCCCGAGCCGGAGCCTGAACCTGGGTTGACTCCGGAAGAGCAACTCATGGTTGACCTGGTAAATCAAGAGAGGGTCCAACGTGGTCTGAACCCTTTACAGGTGGACATGCGCCTGGTTGAGCTGGCCAGGCTCAAGAGCCAGGACATGATCGACCTCAATTATTTCAGCCACACGTCTCCTACATACGGTTCTCCCTTTGACATGATGAGGCAAGCCGGGGTCGAATACCGTACGGCGGGGGAGAATCTGGCAGGGGCGTCTACCGTTGAGCGTGCCCACAATGCCCTGATGCAGAGCGATGGGCACCGACGGAACATCCTTAACCCTGCGTTTACCCACATTGGGGTAGGCATCATTAAAGGCGGTTCATACGGGATGATGTTTACCCAGATGTTTATCGGTTTGCCGGGGTTCTAG
>FLAKKPJH_00400	
ATGGAGGAAATCTTGACTGCACTTATGGAGCAAGAACAGCAAGCGGTTGAGAAATATAAGGATATAGCAAGGAGAGCGAGGAGTTCCACAGAACGTGATCTCATAAACCGCATCTTAGCCCAGAAAAACTTCGAAATTGAAACCTTGAGGCTGTTATGCTCCGGCAATGTCCCCGACAGGTTTATCGCCTTTGGCACAATCATCGATGATGAAGTCAACTTCAGGGACGCGCCCAGCCCCTCAGGCAGCCTCTTGGCCGTCTTAGACAGGGGGACCCCTGTGATCTTGACTGAGCGCCGAGGCAATTGGGTAGGGCTCCAACTCTACGACGGCAAGAGCGGATGGGTGTTTAAAGATTACGTCAGGGCTAATGATTGA
>FLAKKPJH_00401	
GTGATAAAGAAGGGGGATTGTGTACGGGTTAGGCCCAGCCTGCTGACCACAATAGATCCCAACATGTTCCGTTTCACCCTTACGTTTGAGATCCTCCTTATAGTGGTGCTAGGCGGTATGGGCAGCATAACCGGCACAGTGATTGCCGCAACCATTGTGACCATCCTCAAAGAGGTACTCCGCAGCGTGGAAGCTCCTATGGACCTAGGTTTCATTTCCCTGCCAGGAATACCGGGGATGCGTATGGTGATTTTCTCCCTCCTGCTTATCCTGGTGGTCTTGTTTTACAGGGAAGGCATCATGGGGCAGAGGGAATGGTCCTGGCAGGGTCTACTTGGGGCAAGGAGCAAGACCCCTGAAAGGGGTGAGGATCTATGA
>FLAKKPJH_00402	
ATGAGTCTTTTGCTGCTGGAAGGAGTATGGAAGAAATTCCACGGACTTACTGCGGTGTCAGACTTTAACCTTTGCCTGGAATCAGGTGAGCTGGTCGGGCTTATCGGTCCCAATGGCGCCGGGAAGACCACGGTGTTTAATCTAATCACGGGTGTACATAAACCTACTGCAGGGCGCATAGTTTTCAGTGGCGAGGATATCACAGGCCTCCGCCCTGACCTTATCACCCGCCGGGGCATTGCCCGCACCTTCCAAAATATCCGGTTGTTTGGCAGCTTGAGTGTCTTGGAAAACGTGCTGGTGGCCAATCACCTCCGTCTTCGTTCGAGCCCCTTGGAGGCGGTAATCAGGTGGGGACAGTACAAGTCAGAGGAGAAGGCAATGCTTGAGTATTCCTGGTCCCTTCTGGAAGCGGTCGGGCTAGCCCATGTGGCCGGTGAGCAAGCAGGTTCCCTGCCTTACGGGCAGCAGCGGAGGCTGGAGATCGCCCGGGCCTTGGCCACCAGGCCGAAACTCCTGCTCCTGGACGAACCTGCAGCCGGTATGAACCCAGCTGAGGCTGGGGAACTGATGGATTTTATAAGGCAGATAAGGAAGGATTTTGACCTGACTATTTTGCTTATCGAACATCACATGCGGGTGGTCATGGGGATATGTGAGCGGATCCTGGTGCTGGACTATGGCGTGACCATCGCCCAAGGCACCCCTGCTGAGATTCAGAAAAACCAAAGGGTAATCACTGCCTATCTGGGGGTGGAGACCAGTGCTTAG
>FLAKKPJH_00403	
GTGCTTAGCCTTTCGGACTTGCATGTGCACTACGGCGGTATCCATGCCCTCAAGGGGATATCCCTTGAAGTACCTGCCAACCAAATCATTACCTTGATCGGGGCCAACGGAGCAGGGAAGAGTACCACTCTCAGAGCTATCTGTGGATTGGTAAGGGCCAGTTCCGGCACTATCACCTTTCAGGGGAAGGACATTACCAGGGCGTCTACCACCCAGATTGTGCAAATGGGGATTACCATGGTGCCTGAGGGGAGGCGGGTTTTCCCCGACTTAACCGTTTTGGAAAACTTGTACTTGGGGGCATACACCAGGAGTGATCCTGGCGTGAAGAAAGACCTTGACTGGGTGTTCAGCCTGTTTCCGCGGCTCAAGGAAAGGAAGGCTCAGCTGGCAGGCACCCTGTCCGGAGGCGAGCAGCAGATGTTGGCCGTCGGCAGGGCGCTCATGGCTAATCCTACTCTGCTGATGATGGACGAACCTTCCTTGGGGCTGGCGCCTATGCTGGTGCAAGAGATCTTCAACATCATCAAAGCAATCCACGGTGAAGGCAAGACAGTGTTGCTTATTGAGCAGAACGCCCGGGCTGCGCTTCAGCTGGCTGACTATGGCTACGTGCTGGAGACGGGCAGGATAGTGCTGTCCGGTACCGGGAAGGAGCTCCTGGCCAGGGATGAGGTCAGGAAAGCGTATCTGGGTGAGGAATGA
>FLAKKPJH_00404	
GTGGTGTTAAAGATGACGGAATTTTTTGCTTTACTTAAGGACAACTCGTTCATAGGTTTGGGCCAAGCCGGCCACGCGCTGATTGGCGGAAGGCCCCTTGGTATCCGCCTTTTGTGCTTCTTGCTCATACTGGCACTGGCACTCACTCTCATCCCAGTACAAGCTGCAAGCGCACAGACTAAGGCATCTCAAACGGTCACCCTGAATTTCGTCGGTGACATCCTGCTCGCAAGCCGGATTCAAGACCTCATTGACGCCGAAGGTCCCATGGCCCCCTGGATTGGGGTCAAAGACTTACTTCAAAGCGCGGATTTCACCATAGGCAACCTTGAATGCGCAGTAGGAACCACAGGCTCCCCCATGCCCGACAAACAATGGACGTTCAGAGCATCCCCCGAAACCCTCCAGGGACTTAAGGACGCAGGTGTTGACGTAGTATCTCTTGCCAACAACCACACTCTGGATTTTGGTGTAGAGGGTTTGCTGGAGACCATCGAAAATGTGAAAAACTACGGAGTTATCCCGATAGGCGCCGGTCCTGATGAAGCCTCAGCGAGACACCCTGTGATCCTCGAGAAACACGGCATCAGGATTGCTCTGTTTGCCACATCCATGGTGATACCCGTATGGGAATGGGCAGCCGAAGGCGACAGGCCAGGACTGGCGGTAGACTACAGCATGTGGAATCACAATATCGTAACGGGAATTGAAGCAGTCCGGCCCCACGTTGATTACATCGTGGTGTACCTCCACTGGGGCGAAGAAAGGACTACCGAACCTGAAGATTGGGTGTTGCGGATGGAAAAAGTGCTGAGGGATGCCGGCGCAGACATTATCATCGGCAGCCACCCCCACGTGTTGAGGGGGCTTAGATTTGATGGCAAAAGCCTCACAGCATTCAGTCTCGGTAATTTCATATTCACCACCCGCCCGGATTGTCCGGCATGCCAGATCGGCGCAATATTGAGCATCACCTTGTCAAAGACAGCCATCGAAGAGGTTGTGATACATCCGACAGAAATCGTATGGGGCAAGACATTTGTGATGGAGGACCAAGCGAAACTGGACGCTCTCGCCACACTGGACCTGCTTTCCGGGCCCTTTGACACGGACATCACCTCATCCGGGCAAGTGTTAGAACGGATATTTCCAGATGTACTGGACCACTGGGCCAGGGTCAACGTAAACAAACTTGCCCGCTTGGGAATTGTGACTGGGTTTGAAGACGGAAGGTTTCTGCCTGACAAACCTGTGACCAGGGCGGAATTCGCCACCACGCTCGCACGGGTAATCGCGGGCAAACTTGAATTGGACAACACAGACGTTCCACTCTTCGGGCCTGATGAGTTCACCCTGTGTGCACCCGGTCATTGGGCATATACATACTTAACCTACCTGGCCGGTATGTCCATCCTCCCCGCCCACGATCCCGAGTGGATCCCTGATGAGTTCTGCCCAAGAGCCGAGGTGTGTACACTGCTTTGGAAAGCTGCGGTAAGACACAATGCAGCTAATGATATGGACAAGAACGGCAACGGTGGCACCGGTGAAGACGCCGAAGACGGCGCAGTCACAACCGGCATAACAGACCGACTCTGGTCCCAGTTCCGGAATGAACTGGAATCTCTGGACCCGGAAAGCCAGACAGCCGTGATGTGGTGCATAAGTGAGTCTCTCCTCATGGGGTATGACGACGGAACACTCAGGCTAGACAACCCGGTCACAAGGGCTGAAGCTGCGACCATCATACGGAGATTCATGAACAGGCAAAACAACGTCCCTTAA
>FLAKKPJH_00405	
ATGGGGCGGATAATGAAATCCAGAAGAAAAAACTCCAAGGATACCTGCACTTGTAGGAGAATCCGGACCTATGATTTGCTCACGGCAGCCCAGAACAATGTAAAGCGCCTCTATCCCGCCGGGATTTCCGGGAAACCTTCTTCCCGGCAACCTCCCATAGCAAACCTGGACTCAGAACCCTCATCTTCAGGCGGGGTTAGACCGTTTCAAGTCCAGTGTCCCACAGGCGTTATATGGACTGTACAAGCCGGCGATACCCTTTTTAACATAGCACGCGCCACAGGAACTACCGTTGAGAGGATCATGGCCCTCAATCCTAGCCTTGTACCCGAAAACCTCCAGCCCGGCATGGAAATCTGCCTGCCTCAAGAAGCAGCACTCCCGAGGGGGCCGATCCCGCCGTGTGAATCAGGATTGTACTGGGTTGTGGCTCAAGGAGATACTTTGTTCTCAATAGCAAGGGCTTACGGTACCACAGTCCAGCGGCTGCTTGAGCTCAATCCGGGAATTGACCCGTTAAACCTTCAGATTGGGATGAGCATATGCCTGCCTGGCTGA
>FLAKKPJH_00412	
ATGTGCCTGCAACGCAGACCTGCCAGGCGGAGGAACCCAATCTGCAGGCCATTGTCTTGTTTTGGGATCATAGCTCCCAAGGGCGTGCTCTTCTACCCATGTTGCGGTGATGATACTCTTGAACCGATACAGTTATTTATCGACCGCATCACCGAGTTCCATTTCGCCGATATCCGTAGATTTCCCACTCTTCCAACGGCCTACGTGTGCCCGGGAATTCCGGCGGCTAGGCCTCACAGAACCAACGGGGCGCGTTTTCCTCATAGAGGCTATATTTTTGACCCAACCCCTTTTTTCCAGTGGGCGGAACGTGATGAACCGACCCACAAAGAGGTCTGGACTGTGCGTGGTCGTCCAGGTGAAACGATCACCTTATATGGCCACAAGGCTGATGGCGAGGAGACCTTCAACAAATTGCCCGCCCTCAGCGTTTTCTATTACAGGGGAGATAGCCCAGGTGAGGGCGGTAGCGGTGTATGGTGGCTGGGCCCCCGCCTGTTTCACCGGATCCTGGACAAATTAGTCGACGGTGGGCTAATCGTAACCGATGGTTCCAATCCTGATCCCGGCTTCCGGCACGTGCCTTGGAATCCCTTGTGGGAGACTAACCGGTGGTGGGATCTCCGTGCTGGTGAACCAGAACCTAAGGACTTAGTATGGGAATTTGAATACGCAGGCCGGCGGTTTATCCGTCTGATGGAGTGTGGATATAGATATGGCCCAGTGTATGCTTGGAGGGTTGAGAGAATCCCTACTCAAAGAAACGCATCGCCGAAGACCTCTTTGGGAGGTAGAACCATGGGTTTACATAGAGTGAGGCATTCATTTGCTGCTCCGCCAAATTTGTGA
>FLAKKPJH_00413	
ATGATCAAAGCAATAGTGAACGCCAAAATACATACCATCACCAACGGCATAATCGACAACGGGGCAGTGGTGTTCGAAAACGGCAAGATTACAGCTGTAGGCAAAGATGTGCGAGTGCCGGAAGGGGCTGAAGTGATCGATGCGACGGGCAAGATAGTGACGCCCGGCCTCATCGATTGCCACAGCCATGTAGGTGTGTTCGGAGAGCCAATGGTATGGGCCCACGAAGACGGAAACGAGTTTTCTGACCCGGTGACGCCCCACGTAAGGGGTATTGACTCTCTCAATCCCCAGGATCCCGCTATTGCTGAAGTTGTGTCGGGCGGAGTGACTACAGTCTACTCGGGACCCGGCAGCGCCAACATCATCGGTGGCACAGGGTTTGCAATGAAACTCAGGGGCAGGACGGTAGAAGAAATGGTTATCCCAGGTACCGAAGCCATGAAGATGGCCCTGGGCGAAAACCCAAAACGCTGCTACGGCCGGGACAAGAAAGTGATGCCGTACACCAGGATGGGAAACGCTGCTGTGCTCCGTGAGGCACTCACCAAGGCTCGCAATTATGTTAAAAGGTCAGACAAAGAAGGGGATAACTTAGAGGTAGACCTCAAGATGGAAGCCCTTGCCCGGGTGATAAAGGGCGAGATCAAAGCCAGAATCCATGCTCACAGGGCCGATGATATCCTTACCGCAGTGAGAATCGCTGAAGAGTTTGACTTGGACTTCATCATCGAACATGCTACCGAGGGGTATCTCATCGCAGACATACTTGCTGAGAAAGGCGTGCGTTGCACCATAGGGCCGACCCTCCTGGGCAAGGTCAAGATGGAAGTGGCTAATATCAGCCTTAAGAATGCCGGGATCCTGGCAAAAAGCGGCGTCAAGATTGCCATTCAGTGCGATGACTTCAGTGGCACCAAGTGGCTCCCGCTCCATGCAGGTATTGCAGTGCGTGAAGGCATGCCAGAAGATGAGGCTTTCCGCGCAGTCACAATCACTCCCGCGGAGTTCATCGGCATTGCTGACAGGGTGTGCAGCATTGAAGCGGGCAAAGATGCAGACCTTGTCATCTGGAGCGGACATCCTTTCAGCAGCATGACCGTTGCAGAAAAAGTGTTTATCGACGGCAACTTGGTCCACGAGAGACAGGACCCTGTAGGGCAACTCCAGCTATTGTAG
>FLAKKPJH_00414	
GTGGTTACGGTCCAATTGAAACAGGCTCCAAGTCTTTCTGGTTCCGGATATACTGGCCTGCAAATCCAAACAAGCCTTTTGGCCTCTGCCCACGCTCATGCGCTTTCCCAGGTTGAAGACGGGTTCGTGTACGTGCTTGTTGCGGTCAGGATGTTCCTTGAGGAATGGCAGGGCATGGATGAGATAGGCGTGTTCATTGACAAACTGCTTGAGGCATGTGACAAAGCTGCTGCCGGAAGCGGTAAGCCATATGGGCGTGCCTAA
>FLAKKPJH_00415	
ATGACCAAACCAACCAAACCAACCGGCCAAATTAGCTGCGAGAAAGGTTATGCCACGGAATTGCTGGACATAGAAGGCGTGAGCCTTCACAGGCTAACCCTCCCGCCTCCGGCGCCTGGTTTCGAGGATTTCATCACCCCGTGGCTTCTCAAGACAAGGCACGGGACTTTACTGGTAGACCCTGGCCCTGCGGCAACCATCCCTTGCCTCGCAGAGCTGCTAAAGGACCAGGGCGTAGACGAACTAGACTTGGTGCTGCTTACCCACATACATATCGACCACTCAGGCGGCATAGCAGACTTGATATCACTCTTCCCCGGTGCCAAGGTGGTAAGCCATCCCAGGTCGTTTAGGCACCTCACCGACCCGGCCAGGCTCTGGGAGTCAAGCCAGAAGGTGCTGGGTGACTTAGCCAACCGGTACGGGCCCATAAAACCCCTGCCTGAAGACGCATTGTTGCAAGACCTCCCGGGACCTATCCCAGGGCTAGAGGTAATAGCTACTCCAGGCCATTCTTCCCACCACCAGTCATATGTTTTCACAAACCAAGACATGAAGATATTGTTCGCAGGAGAAGCTGCAGGGGTTTATCTCGGAGGCAGCTATATAAGGCCTGCCACCCCTCCTCGGTTTTTCTTTGACGTCGCATACGGATCCCTGCAGAAACTCATGGCAGTCGGACCTACAGCCACATGTTACGGCCACTTTGGCTTTACCCACAATCCTGGATGGCTCAACAAAGCTGCTGAGCAGCTAGTCTTGTGGCGAGAGGCACTCGCAGAGTTGATAGACACAAAGCCGGACGTAGCAGTTGAACAAGCATTGACATACTTGGAACAAAAAGACCCATACCTGAAGGGGCGTCATAGGTTTGGTGGACAGATTGCATCAAGGGAACGCTATTTCATCCAAAACAGCATCAAAGGGTTCCTGCAAGCGCTGAAGGAAGGTACTTGA
>FLAKKPJH_00416	
ATGTTCAAGTCGAGGTTTACAAGCTGCAGAGTAGGGAAGCGAGGCATGGTTGCGGCTGCCCATCCCATAGCCGCTATGGCAGGGATTAAGGCGTTGTGGTCCGGCGGAAATGCAATGGATGCCTGCCTTACCATGGCTGCGGTCACGTCGGTAGTCATGCCGCACATGTGCGGGTTAGGAGGCGACGCGTTCCTGATATACTATGATGCTTCCGCCGGTGAGGCAGTGGCCCTCAATGGGAGCGGGGTAGCCGGAGATGGTGCTACCTTGGCACGCTTTGCCGGCCAGGGCGATATCCTTCCGCAACACGGTATCGAATCAGTGGCTGTTCCCGGCGCGCCACTGGTTTACGATCTTGCCTGCAGGAGGTTTGGAACCTTTTCCCTCAAGCAATGTTTCGAGGCTGGGGCAAAAATTGCGGAACAGGGATTTGTGGTATCCCCCGGGTTTGAGAAAGCGCTGAGGGCAGCAAGAGACAAGCTGTCCCGGTACCCGGAAGCATCCCGGATTTTCCTTCCCGGAGGCCAGCCGCCTAAGGCGGGTACTTGGTTTAAGCAGCAAGACCTGGCACGCACCCTCAGGGAGTTTGGTGACCAGGGAGCCGAGTACTTCTACAAAGGGCCTTTTGCCGACAAGTTCTACGAGACAAACCAAGAGCTGGGAGGCGCTTTCTTGGGCGGTGAGTTCTCCAGGCATTTTGAGGATTCACCTGGGTGGTACCGGCCTATAAGCACGGATTACAGGGGATATACGGTGCTTGAGACTGCCCCGGTGTCTGCCGGGTTCATGGTCTTGGAAGAATTGAACCTCTTGGAGCAGCTTGCCGTAGCGAACCTCGATCCCATGTCACCTGACATGATTGACCTAATGGTAAAGATAAAGCAGCTGGTGTTTTCAGACCGCAATGCGTTTGCGGGAGATCCTGCCGTATCAGGCTTCGATGTTTCCAAGTTGATATCAAAGCGATATGCCAGGGAGGCTGTCAAACGGATCCATGATAAGCGTCCAGAAACGGTACTTCCGGCAAGCCATGGGCAGGGAGATACCACTTCGTTTGTTGCCTGGGATGAAGCCGGCAACTGCTGTACTTTCATACACAGCATCGCGTTTTCTTTCGGGTCGGGAGTTGTAGTTCCGGGTACAGGGGTGATTCTCAATAACCGTGCCGGCAGGTCGTTTAACCTGATGCCGGGCCATCCCAACTGCCTGGAGCCGGGCAAGCGCCCCATGCACACACTCAATTGTTACATGGTACTGAAAGACGGTTCGCCCTTTATCATAGGTGGTACTCCGGGAGGCGACGGGCAGCCTCAATGGAACATGCAGATGCTAAGCCTTATGCTGGACCGCGGTGCAGGACCCCAAGAAGCGGCGGATTTCCCAAGGTGGACGTCGGCCCCGGGCACGGACATGATCGCTCTCAATAGTTCCCCTAGTCTTACCTTGGAATCACGGTTTCCTGCTGAAACCATAGCCTGTCTGGCTGAAATGGGGCATGAGATCCGCGTGGTCGGCCCTTATTCAGGAGGCGGGGGTGCCCAGATCATCATGAAAGACCCTGAAACCGGGGCGCTTTTGGGAGGATCAGACAGAAGGACGGAAGGTGTGGCTCTAGGGTTCTAG
>FLAKKPJH_00417	
ATGATAGAAGCTGGCAAGCAATTTTCCTTTGCATCTCTCCTCTTACTATGCGTCCTGTTCATCTACTGCATCCGCCAGGCAAGAAGAGGCCAAGTACCTTCAATTAGAAGATTGCCTGCATTGGATGCCATCGAGGAAGCCGTAGGAAGGGCCACGGAAGTGGGACGTCCGGTTCACTTCAGCCCCGGAATCATTGAACTCACCCATGAGCGTTCTGCTCAAACCCTGGCAGGGCTTTCGGTGCTTTCTTATGTCGCCAAGCTGTGCGCCAGGTACGACACCGATTTGGTGACCACAATCATGAAACCTGACGTCTATGTGGTTGCCGAAGAGATCGTGAAGCAGAGCTTCCTGGAAGAGGGCAAACCCGATCGGTACAGAAGCGAAATGGTCCGGTTTATCGGGGCCGAGCAGTTTGCCTATGCTGCCGCTGCAGTAGGTATCATGCACAGGGAGCAGGTGGCTGCCAACATCATGATAGGGTCATGGTTGGCCGAAGCCCTCTTGCTCACGGAAGCAGGCGCACAAACCGGTGGTATCCAGGTTACCGGTTCTGCGACAGTAGCCCAGTTGCCCTTCTTGGTCGTAGCCTCTGACTATTGCCTTATCGGTGAGGAAATCTACGCTGCAAGTGCATACCTGTCACAGAATCCTGTCGAACTTGCAATTGTCAAGGGGCAGGACATCGCCAAGGCAGTTGTCATCGGCTTGATGTGTCTAGGTTCAGTTTTGTTGGCATTTGGAAGTGAAGCGATTTTGCAGCTAATCTCGAAGTAA
>FLAKKPJH_00418	
TTGAAGACTACCTTACCTGTGGCAATAATGACAGTGATTGCACTGATTATCATATTGGACTTCTTCGTCGCGGATGCTCCGTCGGTACAGTGGATCAAGCAGTCAGGCTTGGTCCTGAGGTCCTGGGGTATCGTCATATCAGCGTTCGCTATGGGACTCGGTGCGGTTAACCTGTTGCGGAGGCACGTTGTAACCATTTCAAGGCGTGAGTCTGGTGCCTTCTACAGCGTGCTGTTGGTTGGCTCCATGTTGATCATGATAGTCGTAGGAATAGGGGCGGGGCAAGACAGTCCCGTATATGACTTCCTGTTTTCCAACATCCTTTCTCCTGCCTCAGCTACAATGTACGCATCCATCGCGTTCTACATTGTTACTGCGGCGTACAGGTCTTTCTCTGCCAAGAGCCTCGAAAGCTGGGTGCTCTTGCTCACTGCAGTAGTAGTTATGCTAGGCAAAGCCCCTATTGGCGCGGCGATTTCGGGCTTTTTCCCTGTGGCGGCCGATTGGATACAAAATATACCTAACACCGCAGGCATGCGCGCTATCATGATGGGGGCTGCACTGGGTGTGGTATCCAACGCCGTCAAGATGTTCCTCGGACTTGATAGAACTTACTTGGGGCTTCGTGACTGA
>FLAKKPJH_00419	
ATGGAACGTTTGCAATCAATACCAAAAGCATGGATATATGTCATACTGCTAGTTGTATTGGCAGGTCCTCTTTTGAAACCCATTGGAATACCTATACAAATCAGCGATGAGGTCAGGACCTCGTTTAACGCCATCGACAGCCTGGCTCCTGGCTCCATCGTGGTGTTCGGTTTCGACTATGCGCCAGGCAGCGCAGCAGAGATGGAACCTCAAGCTCTGGCTATTCTAGAGCATCTTGCAGAAAAGCAAGTCAAGGTAATCGGCATTTCATTCCAGGCTCAAGGCCCTCAGATGGCTGAGAAAGCATTCGCCAATACCGCCTGGGCTGAAAAGGAGTACGGCGTAGATTACATCAACCTAGGTTACAGGGCAGGCGGGCAGGCGGCTGTTGCAGCGTTCGCCTCGGATATTCCCGGAACGTTCAGCACAGATTATTCAGGCAAGCCCAGCACGTCTTTCCCGATTATGCAGGGCATAAAAACAGCCGCAGACATCGATATGATCATCACCATCGCTCCCGGCCAACCCGGGCCTGAAGACTATGTACGCCAGGTGTACGGCACCTACAGGACCCGGATAATCGCCGGCGTGCCTGCAGTGGCCATCACCCAGGTGGCTCCGTATGTCCAGGCAGGCCAGATCGAAGGGATACTCGGTGGGCTTCCTGGTGCAGCCGAGTACGAACTCCTGGTTGAAAAACCCGGTACGGCTGTAGCTGCGATGGACGCTCAGTCATTGGCTCACTTGCTGATTATAATCCTTATCATTCTCCGGAATATCCCCAACTTCTTCGGAGCAAAGCAAGCTCACGCACAGTCGGTAAGCAATAGCACACAAAAGGGAAGGGGAGGGCGTTCATGA
>FLAKKPJH_00420	
ATGAGTCTGGATATGGGTATCTGGGTAGCAGGTTTAGTTACCCTTGCAATACTAAGCCACGTTTGGAAAGAAAATCCCTTCTACCGCATCGCGGAACACTTGTATGTGGGAATCAGTGCCGGCCACGCAGTTGTAATGGCATGGGGCAACATCAGAGACACCGCAGTAAAGCCGCTTGCTGAAGAAGGCCAGCTGGTGTGGATCATCCCCATAGTCTTGGGTGTGCTCCTCTATGCCAGATATTTCAAAGGAGTTGCCTGGATTGCAAGGTTCCCAGTAGCTGTGATGGTTGGTATCGGAACCGGGGTTGCTGTGAGGGGAGCCATCCACGGCGACTTCGTCCAACAGATTTCAGCTACTATAAGTGTGGGCAGCGTAAACGATATCCTGCTCCTGGTGTTTGTCATCGCCTCTCTCAGCTACTTCTTCTTCTCACGCACTATCAAGGGGCCGGTGGCGGCCATTCCTCAGCTGGGAAGAGTGGTACTCATGGTAGCTTTCGGTGCGGCGTTTGGCACCACGGTAATGGGCAGAATGGCGCTGCTCATCGGGCGGATCCAGTTTGTGCTCGGTGACTGGCTAGGGGTAATGAAGTAA
>FLAKKPJH_00421	
TTGCTGGCTAAGCACTTCGGAATAAAGGGGATAGCTGATATGAGGTTTGAAGAAAGACGCGAGAAGCTGGTTCAGGAGATTGATGCGCTGAGGCCTGTTGTCGAGGATGTTGCCAGGTCACTTTATGAGAACCCTGAACTTGGGCTGCAGGAATTCTTTGCACTGTCAAAGCTGACAGGCATCCTTGAATCACATGGTTTTCACGTGGAGAAGGAAATCGCCGGTATGCCTACGGCGTTCCGGGCACAGGCCGGCAACCAGGGACCACGGATTGCCTTTATGGCAGAATACGATGCCTTGCCTGAAATAGGCCACGGATGCGGGCACAACCTAATGGCGGCTGTTGCCCTTGCGGCCGGGATAGGACTTAAGAACGCCTTTCCCCCTGACGAAGCAGGGGCAAGCTGGATTGTGCTCGGTACCCCGGCCGAAGAGACCATCGGCGGCAAAGTGGTCATGGCGGAAGCAGGCGTGTTTTCAGACATAGATGCTGCATTTATAGCCCACCCTGGGCAGCTCAACTCCCTCGGCGGCTCGTCTTGGGCATCCCATCCCATCGAAATCACCTTCCACGGCAAGACCGCTCACGCAGGTGGTAATCCTCAGGCAGGCATAAACGCTCTTGATGCGTGTGTATCAGCGTACATAGCTATACGCATGATGAAAAACCACCTTCAGGACGATGTGAGGCTTGCAGGGATCATAACCCACGGTGGAGATGCCCCTAACATTGTCCCGGAACGTGCTGTGGCAAGGTTCACTGTGAGGGCAAAAAGTTCCCGTTACCTCGAAGAAGTTGTGCTTCCCAAGGTGAGGCAAATTGCCCAAGGCGCGGCTGCAGCAGTTGGCGCCACAGTGGAGTTCAATCACTACGAGCCTCTCTTTAAGGAAACCCTAGAGCACCCGGTGTTGAGGGATCTAGCTAAGAAGAACTTCGAGTACTTGGGTCAAGAAGTTCCTGAGCCCAAGCGTGGAGGCGGTGGTGTCACCGATGTGGGCAATGTAACTTGGGAAACTCCGTGCATCCAAATTGGTTTCAGTATGACCGACGCCAGGGGCCATTCCAGGGAGATGGCCGATGATACCATAAAGCCCCGTGCAATAGACGCCACTTTGATGGCGGCAAAGGTGCTGGCCCTGTCTGCAATGGAACTTGTGTACAAACCCGAACTTCTGGAACAAGCAAAAGCTCACTTGGAACAAATCCGTCAGAGCCAAGACTGA
>FLAKKPJH_00422	
ATGAAAAAAGGCAGCAAGATCGGCTTCTTGCTTCTACTTTGTGTGCTTGGTTTATGTGTCTTGGTGTTTGGTGATACCATTAAGGGGCAGCTTGACAACGCCCAGGATGACATCCCCGTCCCCGGGGAAGGGGAACTTGTGTGTTACGAAAACGCTACTTACGGTTTTAGGTTTTCTTTGCCCGAAACTTGGAAAGGCTATTCCGTCGTGGAAGACAAATGGAGCAGCTCGCCTGACGGAACATATTCCGGCCCGGTAATAAAGATCCGGCATCCCTCCTGGACCGCGGAAGCACCCCGGCAAGACATACCCATCATGGTTATTTCCCTAAACCAATGGAGTTTGCTTCAGGAAGGCAAGTTCAACATAGGTGCAGCTCCTGTAGGCCCGGCAGAACTTGGCCGCAACAACAAGTGGGTTTTTGCCCTCCCTGCCCGCTACAATTATGAGTTCCTGGAAGGATATGAGGAAGTTGAGCAAATACTTGAAAGCGATCCTCTCGTGACATTTGATGTACCTGAATCCGGCATATCGACTTCTCCCAGTCTCGGTGGCATATGCTTAGGGGATTCTCCCGACAAAGTGCTCAGCGTCTTAGGCGATGCCTACAAGGAAACCACCGAACCTGATGAGGCCGGGTATTTCGGTGAAGACCTTATCGTATGGAGATTTGAGAGCGGAATTGACGTGACCTTGGGGCAAAATTCAGGCAAGGTGCTCAGAGTAGCTGCAACAAGCCCCGACTTCCCTACTGACCTGGGGGTAAGCGCCGGCGATGAAGCCGGGACTGCCCTCACCAAATACAGAGCGTTGTACGAAGAAGTCAAGAGCCGCCACTACGATAAGGTGTTGGAAGGCTGGTTCCTTCTGGATGAACAGCAGGTCATTATCCTTGATTTCGATGCTTCAGACGGGTCCCTGGTAAACAGCGAGCTTACGCCCGATTCCCGTGTGGAGCAAATCATCTTGGGCTATTGGGCGCATTTTGACTGA
>FLAKKPJH_00423	
ATGAACGTAGATTTTGCAAAGTATCTCGTGGATATGGCATTAGAGATGGGTGCAGATCATGCTGTACCTTTCAGCATCGATGATATTGTGTTTGACCCAAGAACTCTGCTTAAGTGCATGTACGGATGCGGGGATTGGGGGTACGGGCACACTTGCCCGTCAAGGCCAGGCAGCCTTAAGCCTTGGGAGTACGAGAAGATTCTCAGACGCTATTCGTGGGGTGTGATAGTGCACTCTACTGACAAGAAAGTGTCCCACGATATATCGTTTGCCCTTGAGAGAGAAGCGTTCCTTAAAGGCTACTACTTCGCGTTCTCCATGAGTGATTGCGCCATCTGCAAGGAATGTGCAGGGTTTCGCGGCAAGCCTTGTGTGGATGCGAGGCGGGCTAGGCCGGCGTTCCACAGCGTGGGTATAGATGTGTTTAAGACAGTGAGGAAATTTGGCCTGCCCATTGAAACCCTCAAGAGTGAAGATGAAACCGTCAACTGGTACTCTGCCGTGTTCGTTGAGTAG
>FLAKKPJH_00424	
TTGAACCTGAGCATCTTTGATGTAATCGGCCCAATAATGATAGGACCTAGTTCCAGCCACACTGCCGGGGCGGTCAAGCTGGCCAGGGTAGCTGCACGTATTGCGGGCAAGCCTTTTAAGCACGTTGAGTTTGGCTTGCATGGCTCTTTTGCCAAGACAGGGAAGGGCCATGGCACCCATTTGGCTCTTCTAGCAGGAGTGCTGGGCCTTACTGAAGAGGACGAAAGGATAAAATGCAGCCCCGGAATCGCTGAAGCCAGGGGCATAACCTACAAGTTTTATGAAGTGGATCTTGATGATGTCCACGAAAATACTGCGGTGATCACATTTACCCACGATGATGATACGACTACCGAGATTGTGGGATGCAGCACAGGTGGCGGCCGGATCCTCATCACCCGGATTAGCGGTGTGGAGGTTGAGGTAACGGCAGAGCGGCCTACTATCATCATGCAGCAAATAGACAGGCCGGGAGTGATAGCCGGTATCAGCCGGATTCTGGCCGAAAACAACATCAACATCGGCGTCATGCGGTTTTCCAGGGTAGCCAAGCGTGATGTGGCGACAAGCGTGCTTGAGACTGACGAGAAAATCCCACCTGAAGTTGTAGAGAAACTGGCTGCACTAGATGATGTGCTGATGGTTAGGGTAATTCAGTAG
>FLAKKPJH_00425	
ATGTACTCCTCTATCCAGGATCTGATCGAACAAGCCAATACGCGCAAGGTGCCCCTCTCCCAGATCGTACTTGAAAACGAGATGGCACTTACCGACAAGACCGAACAGGAAGTGTATGAACTACTGGAGCGGCATTACGAGGTAATGGCAGCCAGCGCAAAGAAGGCACTAGAACAACCCCAACAGATGATAGGGGGGTTCATAAGCGGTGTAGCTGCCAGACAATACCGGTATGAGAGCCCTTTGGTCGGCAAGTACCTGAATGATGTGATGTCCATGGCCTTATCAAGCAGTGAAGTAAATGCATCTATGGGCTTGGTGTGCGCTGCCCCGACAGGGGGAGCCAGCGGCGTATTGCCGGCAGTGCTGTTGGCCACCGCAGAGAAGCTCCGGGCCTCAAAGCAGCAAGTGCTTGATGCTTTGCTAGTGGCGGCCGGCGTGGGAGCGGTGATTACCAAGAACGCCACAGTGTCAGGAGCGGAGGGTGGTTGCCAGGCCGAGTGCGGTGCTGCTGCCGCCATGGGTGCCGCTGCAGTGGTGGCTTTGGCTGGAGGAACTCATGAAGCCTGTGCCAATGCAGTTGCCATTGCGCTTATGAATTGTATGGGGCTTATATGTGACCCTGTAGGCGGCATGGTGCAGATCCCGTGTGCCTTCCGGAACGCTTCTCAGGCGGTCAACGCTATTATCAGCGCCGATATGGCCCTGGCAGGGCTAGACAGCGTTATCCCGGCAGATGAGGTAATCGAAGCCATGTTCAAGGTGGGGAAGATGTTGCCTGAGGCGCTCAGGGAGACGGCGTTAGGCGGTATTGCCACTACCAAGACTGCGAAACTCATCACACAGAGTGTAAGCGGCGACCCAGCCCACATCTAG
>FLAKKPJH_00426
[truncated: 1,248,119 more chars]
