# Supplementary material for: Integrating metagenomic binning with flux balance analysis to unravel syntrophies in anaerobic CO2 methanation
Source: Microbiome. 2022 Aug 3;10:117. doi: 10.1186/s40168-022-01311-1 (PMC9347119; doi:10.1186/s40168-022-01311-1)
Supplement: Supplementary file 9 — Additional file 8: Dataset S7. Operons predicted by Operon Mapper in MAGs. Results are available at 10.6084/m9.figshare.16691878. [file 40168_2022_1311_MOESM8_ESM.zip › functional_descriptions_bin_8_metaspades]

#gene_id	sprot_Top_BLASTP_hit	product
PIHLBHDG_00001	Q02UB7^E:1.5e-13	Putrescine-binding_periplasmic_protein_SpuD
PIHLBHDG_00007	Q8R8Z8^E:1.7e-82	Nucleotide-binding_protein_TTE1834
PIHLBHDG_00009	Q9X0Y0^E:4.9e-112	Probable_glutamine-dependent_NAD(+)_synthetase
PIHLBHDG_00010	P33640^E:8.1e-24	Ribosomal_large_subunit_pseudouridine_synthase_D
PIHLBHDG_00012	O32219^E:1.2e-169	Cadmium_zinc_and_cobalt-transporting_ATPase
PIHLBHDG_00013	Q55940^E:1.2e-21	Transcriptional_repressor_SmtB_homolog
PIHLBHDG_00015	P39800^E:8.3e-07	N-acetylmuramoyl-L-alanine_amidase_XlyA
PIHLBHDG_00017	P23847^E:1.7e-66	Periplasmic_dipeptide_transport_protein
PIHLBHDG_00018	P94311^E:9.6e-76	Dipeptide_transport_system_permease_protein_DppB
PIHLBHDG_00019	P94312^E:5.7e-78	Dipeptide_transport_system_permease_protein_DppC
PIHLBHDG_00020	Q72A64^E:2.1e-81	UPF0324_membrane_protein_DVU_2133
PIHLBHDG_00021	P95872^E:6.4e-11	25-diamino-6-ribosylamino-4(3H)-pyrimidinone_5'-phosphate_reductase
PIHLBHDG_00038	O31520^E:3.6e-32	Probable_ABC_transporter_permease_protein_YesQ
PIHLBHDG_00039	O51924^E:1.1e-29	Trehalose/maltose_transport_system_permease_protein_MalF
PIHLBHDG_00041	Q9V0D5^E:2.2e-82	Malate_dehydrogenase
PIHLBHDG_00043	O34903^E:8.6e-66	Uncharacterized_transcriptional_regulatory_protein_YkoG
PIHLBHDG_00044	O34638^E:4.8e-45	Sensor_histidine_kinase_YkoH
PIHLBHDG_00046	O34712^E:3.1e-12	HTH-type_transcriptional_repressor_YtrA
PIHLBHDG_00047	P54592^E:4.9e-29	Uncharacterized_ABC_transporter_ATP-binding_protein_YhcH
PIHLBHDG_00049	Q5KXG9^E:5.7e-98	NADPH_dehydrogenase
PIHLBHDG_00055	A6L8P3^E:3.3e-47	Copper_homeostasis_protein_CutC
PIHLBHDG_00057	Q94AX5^E:1.0e-06	GDT1-like_protein_1_chloroplastic
PIHLBHDG_00058	Q03SJ8^E:1.8e-68	UDP-N-acetylenolpyruvoylglucosamine_reductase
PIHLBHDG_00062	O83582^E:3.1e-09	Uncharacterized_protein_TP_0572
PIHLBHDG_00064	O34635^E:1.2e-43	Probable_L-serine_dehydratase_beta_chain
PIHLBHDG_00065	O34607^E:3.3e-49	Probable_L-serine_dehydratase_alpha_chain
PIHLBHDG_00068	C0SPB4^E:2.8e-72	Uncharacterized_ABC_transporter_ATP-binding_protein_YhaQ
PIHLBHDG_00069	O07523^E:5.0e-43	Uncharacterized_protein_YhaP
PIHLBHDG_00071	O34867^E:3.8e-15	Uncharacterized_protein_YlqH
PIHLBHDG_00075	P37475^E:2.0e-41	Stage_II_sporulation_protein_E
PIHLBHDG_00076	Q5L3T3^E:1.0e-57	tRNA(Ile)-lysidine_synthase
PIHLBHDG_00077	Q67JH0^E:4.3e-203	ATP-dependent_zinc_metalloprotease_FtsH_3
PIHLBHDG_00078	P73354^E:2.8e-59	Putative_serine_protease_HtrA
PIHLBHDG_00080	Q46455^E:2.5e-99	Selenocysteine-specific_elongation_factor
PIHLBHDG_00081	Q2RFK3^E:9.1e-83	L-seryl-tRNA(Sec)_selenium_transferase
PIHLBHDG_00083	P35158^E:2.9e-40	Spore_maturation_protein_B
PIHLBHDG_00084	P35157^E:2.6e-42	Spore_maturation_protein_A
PIHLBHDG_00085	Q4L3I1^E:1.9e-27	Transcriptional_regulator_CtsR
PIHLBHDG_00087	B8D093^E:4.3e-88	Protein-arginine_kinase
PIHLBHDG_00088	Q8EU05^E:0.0e+00	Chaperone_protein_ClpB
PIHLBHDG_00089	Q9KGG1^E:3.4e-130	DNA_repair_protein_RadA
PIHLBHDG_00090	Q3A9N3^E:3.4e-109	DNA_integrity_scanning_protein_DisA
PIHLBHDG_00092	A0R561^E:2.9e-36	RNA_polymerase-binding_transcription_factor_CarD
PIHLBHDG_00093	Q06754^E:7.0e-89	Uncharacterized_PIN_and_TRAM-domain_containing_protein_YacL
PIHLBHDG_00094	B1I0S9^E:9.9e-94	Bifunctional_enzyme_IspD/IspF
PIHLBHDG_00095	A5D5M0^E:3.7e-143	Cysteine--tRNA_ligase
PIHLBHDG_00096	Q67JQ0^E:2.7e-27	Mini-ribonuclease_3
PIHLBHDG_00097	B1L944^E:8.9e-46	Flavin-dependent_thymidylate_synthase
PIHLBHDG_00098	Q06753^E:6.9e-61	Putative_TrmH_family_tRNA/rRNA_methyltransferase_YacO
PIHLBHDG_00099	P02964^E:1.7e-82	RNA_polymerase_sigma-H_factor
PIHLBHDG_00104	Q8R7V2^E:1.2e-190	Elongation_factor_Tu-A
PIHLBHDG_00105	A5D5K1^E:2.8e-17	50S_ribosomal_protein_L33
PIHLBHDG_00107	Q9KGE7^E:1.0e-43	Transcription_termination/antitermination_protein_NusG
PIHLBHDG_00108	Q5L421^E:7.8e-57	50S_ribosomal_protein_L11
PIHLBHDG_00109	Q2RFN6^E:4.4e-89	50S_ribosomal_protein_L1
PIHLBHDG_00110	Q2RFN7^E:1.5e-49	50S_ribosomal_protein_L10
PIHLBHDG_00111	Q5L407^E:2.8e-34	50S_ribosomal_protein_L7/L12
PIHLBHDG_00112	Q67JT3^E:0.0e+00	DNA-directed_RNA_polymerase_subunit_beta
PIHLBHDG_00113	A5D5I3^E:0.0e+00	DNA-directed_RNA_polymerase_subunit_beta'
PIHLBHDG_00114	Q8R7U8^E:6.0e-12	Putative_ribosomal_protein_L7Ae-like
PIHLBHDG_00115	B9KZZ2^E:2.7e-54	30S_ribosomal_protein_S12
PIHLBHDG_00116	C5D3R3^E:1.3e-60	30S_ribosomal_protein_S7
PIHLBHDG_00117	Q2RFP4^E:5.0e-298	Elongation_factor_G
PIHLBHDG_00118	Q8R7V2^E:1.2e-190	Elongation_factor_Tu-A
PIHLBHDG_00119	Q2RFP6^E:2.7e-44	30S_ribosomal_protein_S10
PIHLBHDG_00120	Q3A9R6^E:1.4e-73	50S_ribosomal_protein_L3
PIHLBHDG_00121	Q9Z9L3^E:9.3e-67	50S_ribosomal_protein_L4
PIHLBHDG_00122	A5USI7^E:1.9e-27	50S_ribosomal_protein_L23
PIHLBHDG_00123	A5D5J3^E:6.3e-119	50S_ribosomal_protein_L2
PIHLBHDG_00124	Q2RFQ1^E:4.8e-39	30S_ribosomal_protein_S19
PIHLBHDG_00125	B2A4E4^E:4.7e-35	50S_ribosomal_protein_L22
PIHLBHDG_00126	A4J117^E:8.7e-87	30S_ribosomal_protein_S3
PIHLBHDG_00127	B8I7Y6^E:8.3e-62	50S_ribosomal_protein_L16
PIHLBHDG_00128	B2A4E7^E:3.6e-20	50S_ribosomal_protein_L29
PIHLBHDG_00129	B9MKH2^E:3.2e-29	30S_ribosomal_protein_S17
PIHLBHDG_00130	Q2RFQ7^E:1.0e-52	50S_ribosomal_protein_L14
PIHLBHDG_00131	Q2RFQ8^E:4.3e-31	50S_ribosomal_protein_L24
PIHLBHDG_00132	Q3A9S8^E:4.4e-73	50S_ribosomal_protein_L5
PIHLBHDG_00133	Q3A9T0^E:3.9e-50	30S_ribosomal_protein_S8
PIHLBHDG_00134	A5D5G9^E:4.7e-67	50S_ribosomal_protein_L6
PIHLBHDG_00135	Q9ZAE3^E:2.8e-39	50S_ribosomal_protein_L18
PIHLBHDG_00136	Q9Z9J7^E:7.1e-57	30S_ribosomal_protein_S5
PIHLBHDG_00137	A7NR45^E:1.0e-16	50S_ribosomal_protein_L30
PIHLBHDG_00138	C4KZM7^E:2.3e-36	50S_ribosomal_protein_L15
PIHLBHDG_00139	P0A5Z3^E:2.4e-101	Protein_translocase_subunit_SecY
PIHLBHDG_00140	O29581^E:2.8e-56	Adenylate_kinase
PIHLBHDG_00141	P19994^E:1.5e-79	Methionine_aminopeptidase_1
PIHLBHDG_00143	Q5WLN9^E:1.2e-32	Translation_initiation_factor_IF-1
PIHLBHDG_00144	Q0AUK6^E:7.7e-45	30S_ribosomal_protein_S13
PIHLBHDG_00145	Q2RFS4^E:3.9e-50	30S_ribosomal_protein_S11
PIHLBHDG_00146	Q2RFS6^E:4.6e-118	DNA-directed_RNA_polymerase_subunit_alpha
PIHLBHDG_00147	Q8R7Y4^E:1.8e-97	Energy-coupling_factor_transporter_ATP-binding_protein_EcfA1
PIHLBHDG_00148	Q890R3^E:5.0e-89	Energy-coupling_factor_transporter_ATP-binding_protein_EcfA2
PIHLBHDG_00149	D9RZP4^E:1.0e-81	Energy-coupling_factor_transporter_transmembrane_protein_EcfT
PIHLBHDG_00150	P70973^E:8.5e-51	tRNA_pseudouridine_synthase_A
PIHLBHDG_00151	Q67JX6^E:4.0e-56	50S_ribosomal_protein_L13
PIHLBHDG_00152	B9DYE4^E:2.6e-49	30S_ribosomal_protein_S9
PIHLBHDG_00153	P38050^E:7.5e-44	Penicillin-binding_protein_1F
PIHLBHDG_00154	P40814^E:2.9e-29	Type_III_restriction-modification_system_StyLTI_enzyme_mod
PIHLBHDG_00156	P08764^E:1.1e-48	Type_III_restriction-modification_system_EcoPI_enzyme_res
PIHLBHDG_00157	P0A4L1^E:2.3e-32	Thioredoxin-1
PIHLBHDG_00159	A1JKW9^E:1.3e-84	Multidrug_resistance_protein_MdtC
PIHLBHDG_00160	P50739^E:1.0e-31	Spore_cortex-lytic_enzyme
PIHLBHDG_00161	P59106^E:7.4e-18	Sporulation_protein_YpeB
PIHLBHDG_00162	Q67N73^E:9.9e-295	Error-prone_DNA_polymerase
PIHLBHDG_00165	Q7MUY1^E:2.6e-42	Octanoyltransferase
PIHLBHDG_00167	P73157^E:8.3e-38	Probable_signal_peptidase_I-2
PIHLBHDG_00168	O34731^E:3.0e-12	Uncharacterized_NTE_family_protein_YlbK
PIHLBHDG_00170	P35485^E:3.3e-99	Pyruvate_dehydrogenase_E1_component_subunit_alpha_(Fragment)
PIHLBHDG_00171	P35488^E:1.9e-127	Pyruvate_dehydrogenase_E1_component_subunit_beta
PIHLBHDG_00172	P35489^E:6.6e-99	Dihydrolipoyllysine-residue_acetyltransferase_component_of_pyruvate_dehydrogenase_complex
PIHLBHDG_00173	P85207^E:1.5e-96	Dihydrolipoyl_dehydrogenase
PIHLBHDG_00174	O07608^E:7.8e-92	Lipoate-protein_ligase_LplJ
PIHLBHDG_00176	P71039^E:6.3e-33	HTH-type_transcriptional_activator_mta
PIHLBHDG_00177	P11568^E:1.1e-25	Activator_of_(R)-2-hydroxyglutaryl-CoA_dehydratase
PIHLBHDG_00178	O23016^E:1.4e-74	Probable_voltage-gated_potassium_channel_subunit_beta
PIHLBHDG_00180	Q2NSZ1^E:2.8e-64	Macrolide_export_ATP-binding/permease_protein_MacB
PIHLBHDG_00183	Q87JM4^E:2.4e-16	Macrolide_export_ATP-binding/permease_protein_MacB
PIHLBHDG_00184	A1K323^E:9.8e-23	Macrolide_export_ATP-binding/permease_protein_MacB
PIHLBHDG_00185	A1TAI4^E:1.8e-81	Spermidine/putrescine_import_ATP-binding_protein_PotA
PIHLBHDG_00186	P0A2J8^E:4.1e-57	Spermidine/putrescine_transport_system_permease_protein_PotB
PIHLBHDG_00187	P0AFL2^E:9.1e-35	Putrescine_transport_system_permease_protein_PotI
PIHLBHDG_00188	P0AFK9^E:1.2e-50	Spermidine/putrescine-binding_periplasmic_protein
PIHLBHDG_00189	O31489^E:1.1e-196	Uncharacterized_protein_YdcI
PIHLBHDG_00190	P32437^E:2.4e-41	IMPACT_family_member_YvyE
PIHLBHDG_00191	Q9KIT1^E:1.2e-20	Flavoredoxin
PIHLBHDG_00193	A8AVK0^E:8.8e-32	Protein_LemA
PIHLBHDG_00195	Q2RKU0^E:1.7e-57	Ribonuclease_H
PIHLBHDG_00197	P97030^E:2.1e-63	Epoxyqueuosine_reductase
PIHLBHDG_00198	Q93W20^E:1.8e-15	NifU-like_protein_2_chloroplastic
PIHLBHDG_00199	A7GQQ6^E:1.6e-170	UPF0061_protein_Bcer98_2214
PIHLBHDG_00200	P0A9J7^E:5.1e-61	Ribokinase
PIHLBHDG_00201	P47047^E:5.7e-90	ATP-dependent_RNA_helicase_DOB1
PIHLBHDG_00202	P0A8Y6^E:1.3e-23	Sugar_phosphatase_YidA
PIHLBHDG_00203	Q03IZ7^E:2.2e-10	ATP-dependent_helicase/deoxyribonuclease_subunit_B
PIHLBHDG_00204	Q63EM2^E:1.4e-60	ATP-dependent_helicase/nuclease_subunit_A
PIHLBHDG_00205	O31764^E:6.0e-60	Probable_inactive_metalloprotease_YmfF
PIHLBHDG_00206	O31766^E:4.4e-79	Uncharacterized_zinc_protease_YmfH
PIHLBHDG_00207	P54491^E:7.9e-17	Uncharacterized_protein_YqgN
PIHLBHDG_00208	Q3AB25^E:8.0e-181	Glycerol_kinase
PIHLBHDG_00209	B0K709^E:4.8e-68	Deoxyribose-phosphate_aldolase
PIHLBHDG_00211	P37872^E:1.7e-36	Uncharacterized_protein_YbxB
PIHLBHDG_00212	P50864^E:2.9e-40	Germination-specific_N-acetylmuramoyl-L-alanine_amidase
PIHLBHDG_00213	Q5JD05^E:3.9e-52	ADP-specific_phosphofructokinase
PIHLBHDG_00215	Q9X1C0^E:4.9e-82	Serine-pyruvate_aminotransferase
PIHLBHDG_00216	Q45589^E:1.9e-53	Cyclic_di-AMP_synthase_CdaA
PIHLBHDG_00218	B7GIY9^E:3.9e-118	Phosphoglucosamine_mutase
PIHLBHDG_00219	C4XGU1^E:8.6e-18	Holo-[acyl-carrier-protein]_synthase
PIHLBHDG_00220	Q2RGI2^E:1.6e-96	Bifunctional_NAD(P)H-hydrate_repair_enzyme_Nnr
PIHLBHDG_00221	A5D4I1^E:7.9e-93	Alanine_racemase
PIHLBHDG_00224	P06567^E:1.1e-10	Primosomal_protein_DnaI
PIHLBHDG_00225	P0AFT3^E:8.9e-44	L-cystine_transport_system_permease_protein_YecS
PIHLBHDG_00226	P0AEQ5^E:2.1e-28	Glutamine-binding_periplasmic_protein
PIHLBHDG_00227	P96166^E:1.3e-74	N-acetylglucosamine-6-phosphate_deacetylase
PIHLBHDG_00228	B0K934^E:4.7e-78	Glucosamine-6-phosphate_deaminase
PIHLBHDG_00229	O52750^E:2.1e-108	Putative_gluconeogenesis_factor
PIHLBHDG_00230	O34611^E:8.4e-31	Uncharacterized_protein_YoaR
PIHLBHDG_00231	Q24MW0^E:2.5e-63	Putative_sporulation_transcription_regulator_WhiA
PIHLBHDG_00232	O32253^E:6.3e-68	Central_glycolytic_genes_regulator
PIHLBHDG_00233	P00362^E:6.7e-131	Glyceraldehyde-3-phosphate_dehydrogenase
PIHLBHDG_00234	C5D7M4^E:8.3e-149	Phosphoglycerate_kinase
PIHLBHDG_00235	Q8R966^E:4.5e-76	Triosephosphate_isomerase
PIHLBHDG_00236	Q46D52^E:2.1e-168	23-bisphosphoglycerate-independent_phosphoglycerate_mutase_1
PIHLBHDG_00237	C0Z6L3^E:1.5e-180	Enolase
PIHLBHDG_00238	P26208^E:9.2e-141	Beta-glucosidase_A
PIHLBHDG_00240	P80583^E:1.9e-65	Flagellin_(Fragment)
PIHLBHDG_00241	B8CVY1^E:2.6e-253	14-alpha-glucan_branching_enzyme_GlgB
PIHLBHDG_00242	O33840^E:2.3e-168	Pullulanase
PIHLBHDG_00244	P50840^E:4.7e-117	Putative_RNA_methyltransferase_YpsC
PIHLBHDG_00245	P71364^E:1.0e-57	Uncharacterized_permease_HI_1015
PIHLBHDG_00246	Q9Z9P2^E:7.4e-102	Glycerate_kinase
PIHLBHDG_00247	Q795M6^E:1.6e-123	Putative_aminotransferase_YugH
PIHLBHDG_00251	Q3V4T2^E:1.3e-10	Uncharacterized_protein_ORF117
PIHLBHDG_00252	B1KXA7^E:1.0e-60	Uridine_kinase
PIHLBHDG_00255	O22707^E:4.1e-20	Probable_aldo-keto_reductase_3
PIHLBHDG_00256	Q9JWG3^E:5.0e-69	DNA_recombination_protein_RmuC_homolog
PIHLBHDG_00257	Q5KUD0^E:2.6e-86	Uracil-DNA_glycosylase
PIHLBHDG_00258	Q5SLP1^E:6.2e-78	Ribonuclease_TTHA0252
PIHLBHDG_00259	Q5EA79^E:1.2e-79	Aldose_1-epimerase
PIHLBHDG_00260	O31519^E:6.8e-40	Probable_ABC_transporter_permease_protein_YesP
PIHLBHDG_00261	O32154^E:2.2e-37	Probable_ABC_transporter_permease_protein_YurM
PIHLBHDG_00262	Q0TC07^E:1.3e-24	sn-glycerol-3-phosphate-binding_periplasmic_protein_UgpB
PIHLBHDG_00263	Q88RS0^E:1.3e-27	D-glycero-beta-D-manno-heptose-17-bisphosphate_7-phosphatase
PIHLBHDG_00264	A5D337^E:1.0e-43	3-dehydroquinate_dehydratase
PIHLBHDG_00265	A6TL07^E:3.1e-78	3-dehydroquinate_synthase
PIHLBHDG_00266	Q9WYH8^E:9.0e-81	Phospho-2-dehydro-3-deoxyheptonate_aldolase
PIHLBHDG_00267	P0AB69^E:4.8e-77	NAD(P)_transhydrogenase_subunit_beta
PIHLBHDG_00268	Q2RSB3^E:2.8e-05	NAD(P)_transhydrogenase_subunit_alpha_part_2
PIHLBHDG_00269	Q2RSB2^E:8.2e-80	NAD(P)_transhydrogenase_subunit_alpha_part_1
PIHLBHDG_00270	Q5L9Q6^E:6.8e-95	Meso-diaminopimelate_D-dehydrogenase
PIHLBHDG_00271	P39853^E:7.0e-126	Capsular_polysaccharide_biosynthesis_protein_CapD
PIHLBHDG_00272	O30107^E:1.8e-67	Uncharacterized_protein_AF_0130
PIHLBHDG_00273	Q01262^E:1.0e-30	Hydantoin_utilization_protein_A
PIHLBHDG_00275	Q5E4Y6^E:1.3e-29	Multidrug_resistance_protein_NorM
PIHLBHDG_00277	O87590^E:8.7e-49	HTH-type_transcriptional_regulator_CelR
PIHLBHDG_00282	A0QNZ7^E:1.4e-21	Monoacylglycerol_lipase
PIHLBHDG_00283	Q45670^E:5.2e-47	Thermophilic_serine_proteinase
PIHLBHDG_00284	Q45670^E:5.9e-43	Thermophilic_serine_proteinase
PIHLBHDG_00285	O32175^E:9.0e-14	Uncharacterized_protein_YusI
PIHLBHDG_00286	P0AAR6^E:5.7e-11	Inner_membrane_protein_YbaN
PIHLBHDG_00287	Q59126^E:5.8e-50	Pyrophosphate--fructose_6-phosphate_1-phosphotransferase
PIHLBHDG_00288	Q9QUR6^E:1.3e-165	Prolyl_endopeptidase
PIHLBHDG_00290	Q03928^E:1.5e-21	18_kDa_heat_shock_protein
PIHLBHDG_00292	P49016^E:5.2e-08	Demethylmenaquinone_methyltransferase
PIHLBHDG_00293	H8EXN1^E:2.2e-09	ECF_RNA_polymerase_sigma_factor_SigL
PIHLBHDG_00297	B8GZM2^E:2.2e-27	Response_regulator_PleD
PIHLBHDG_00299	G3XD24^E:2.0e-12	Methyl-accepting_chemotaxis_protein_PctA
PIHLBHDG_00300	P55180^E:5.6e-114	UDP-glucose_4-epimerase
PIHLBHDG_00301	P37454^E:3.6e-97	Exodeoxyribonuclease
PIHLBHDG_00304	P23936^E:1.2e-63	Lactose_permease
PIHLBHDG_00305	P29094^E:1.3e-149	Oligo-16-glucosidase
PIHLBHDG_00307	C5D6R2^E:1.7e-149	Ornithine_aminotransferase
PIHLBHDG_00308	Q8U4K6^E:5.8e-05	Cyclic_23-diphosphoglycerate_synthetase
PIHLBHDG_00309	B1HSU6^E:6.9e-142	Phosphoserine_aminotransferase
PIHLBHDG_00310	P35136^E:1.1e-98	D-3-phosphoglycerate_dehydrogenase
PIHLBHDG_00312	Q58087^E:1.2e-33	Uncharacterized_protein_MJ0674
PIHLBHDG_00313	Q185C5^E:4.4e-156	Glutamate_23-aminomutase
PIHLBHDG_00314	Q8RBL8^E:1.8e-144	Kojibiose_phosphorylase
PIHLBHDG_00315	O58760^E:3.7e-28	Probable_ABC_transporter_permease_protein_PH1036
PIHLBHDG_00316	O32155^E:3.6e-16	Probable_ABC_transporter_permease_protein_YurN
PIHLBHDG_00317	Q578M8^E:1.6e-25	Putative_binding_protein_BruAb2_0484
PIHLBHDG_00318	Q9JMQ1^E:1.7e-44	Probable_HTH-type_transcriptional_repressor_ExuR
PIHLBHDG_00321	P74436^E:5.1e-05	Uncharacterized_transporter_sll0355
PIHLBHDG_00323	M1VMF7^E:2.4e-58	Fructose_dehydrogenase_large_subunit
PIHLBHDG_00326	O34896^E:3.6e-67	Uncharacterized_oxidoreductase_UxuB
PIHLBHDG_00331	P39576^E:2.3e-126	Branched-chain-amino-acid_aminotransferase_2
PIHLBHDG_00333	Q5JFT4^E:2.2e-82	Chorismate_synthase
PIHLBHDG_00334	Q97KM2^E:1.3e-64	3-phosphoshikimate_1-carboxyvinyltransferase
PIHLBHDG_00335	Q2RI72^E:7.7e-34	Shikimate_dehydrogenase_(NADP(+))
PIHLBHDG_00337	Q87JQ6^E:6.2e-172	Tryptophanase
PIHLBHDG_00338	O31707^E:6.4e-84	Uncharacterized_ABC_transporter_ATP-binding_protein_YknU
PIHLBHDG_00339	P54719^E:3.0e-102	Uncharacterized_ABC_transporter_ATP-binding_protein_YfiC
PIHLBHDG_00340	P75806^E:4.9e-05	Putative_undecaprenyl-diphosphatase_YbjG
PIHLBHDG_00341	Q6DEJ5^E:6.3e-40	Alanyl-tRNA_editing_protein_Aarsd1
PIHLBHDG_00342	Q55630^E:6.8e-06	Adaptive-response_sensory-kinase_SasA
PIHLBHDG_00343	A6UP85^E:2.4e-15	Bifunctional_protein_GlmU
PIHLBHDG_00345	P29286^E:4.7e-11	Nitrogen_fixation_regulation_protein_FixK
PIHLBHDG_00348	Q9HW93^E:9.7e-11	Methyl-accepting_chemotaxis_protein_PctC
PIHLBHDG_00349	P44680^E:8.7e-87	Probable_ATP-dependent_helicase_HI_0387
PIHLBHDG_00352	C0QYX7^E:8.7e-18	Uncharacterized_protein_BHWA1_00569
PIHLBHDG_00353	Q45065^E:1.2e-17	Uncharacterized_protein_YneT
PIHLBHDG_00354	P00582^E:1.1e-41	DNA_polymerase_I
PIHLBHDG_00355	Q76IQ9^E:0.0e+00	NN'-diacetylchitobiose_phosphorylase
PIHLBHDG_00356	Q8RD36^E:7.2e-57	Uncharacterized_HTH-type_transcriptional_regulator_TTE0211
PIHLBHDG_00359	O31605^E:1.4e-171	Oligoendopeptidase_F_homolog
PIHLBHDG_00360	P28264^E:1.6e-12	Cell_division_protein_FtsA
PIHLBHDG_00364	P75826^E:3.7e-12	Lysine_exporter_LysO
PIHLBHDG_00367	P94474^E:2.0e-92	Uncharacterized_protein_YeaC
PIHLBHDG_00370	Q5WHV2^E:1.5e-02	UPF0754_membrane_protein_ABC1518
PIHLBHDG_00371	O31398^E:3.4e-22	Uncharacterized_protein_YkwD
PIHLBHDG_00376	P37538^E:5.1e-16	Uncharacterized_protein_YaaQ
PIHLBHDG_00378	Q9KGN8^E:7.8e-189	Inosine-5'-monophosphate_dehydrogenase
PIHLBHDG_00379	Q45223^E:1.6e-43	3-hydroxybutyryl-CoA_dehydrogenase
PIHLBHDG_00380	Q67L76^E:2.9e-141	Acetate_kinase
PIHLBHDG_00381	Q46717^E:9.8e-34	Alpha-hemolysin_translocation_ATP-binding_protein_HlyB
PIHLBHDG_00382	Q9RCG7^E:2.2e-70	Exotoxin_translocation_ATP-binding_protein_PaxB
PIHLBHDG_00383	Q9EXN5^E:7.7e-22	Probable_microcin-H47_secretion/processing_ATP-binding_protein_MchF
PIHLBHDG_00385	P38423^E:1.3e-66	Uncharacterized_protein_YqxK
PIHLBHDG_00387	P80907^E:5.0e-29	Ketoisovalerate_oxidoreductase_subunit_VorA
PIHLBHDG_00388	O26801^E:1.5e-66	Ketoisovalerate_oxidoreductase_subunit_VorA
PIHLBHDG_00389	O26800^E:3.8e-100	Ketoisovalerate_oxidoreductase_subunit_VorB
PIHLBHDG_00391	Q8R832^E:5.0e-108	Probable_butyrate_kinase_1
PIHLBHDG_00392	Q05624^E:4.1e-55	Phosphate_butyryltransferase
PIHLBHDG_00393	Q8R832^E:5.7e-31	Probable_butyrate_kinase_1
PIHLBHDG_00394	B0THS2^E:2.4e-255	Polyribonucleotide_nucleotidyltransferase
PIHLBHDG_00395	A6LSQ9^E:6.0e-31	30S_ribosomal_protein_S15
PIHLBHDG_00396	P44957^E:5.3e-37	Riboflavin_biosynthesis_protein_RibF
PIHLBHDG_00397	Q2RJM2^E:1.2e-54	tRNA_pseudouridine_synthase_B
PIHLBHDG_00398	Q5SM25^E:7.7e-31	Bifunctional_oligoribonuclease_and_PAP_phosphatase_NrnA
PIHLBHDG_00399	B8FR05^E:1.2e-27	Ribosome-binding_factor_A
PIHLBHDG_00400	A5D2S0^E:1.7e-03	Translation_initiation_factor_IF-2
PIHLBHDG_00402	P32728^E:2.1e-10	Uncharacterized_protein_YlxR
PIHLBHDG_00403	P32727^E:3.1e-116	Transcription_termination/antitermination_protein_NusA
PIHLBHDG_00404	A5D2U8^E:1.4e-38	Ribosome_maturation_factor_RimP
PIHLBHDG_00405	Q895K2^E:6.4e-311	DNA_polymerase_III_PolC-type
PIHLBHDG_00406	Q9VLQ1^E:4.0e-09	Dolichyl-phosphate_beta-glucosyltransferase
PIHLBHDG_00407	Q2RJN1^E:3.1e-205	Proline--tRNA_ligase
PIHLBHDG_00408	Q74D60^E:4.3e-120	4-hydroxy-3-methylbut-2-en-1-yl_diphosphate_synthase_(flavodoxin)
PIHLBHDG_00409	Q9KA70^E:2.7e-50	Zinc_metalloprotease_RasP
PIHLBHDG_00410	Q2JXQ9^E:4.6e-104	1-deoxy-D-xylulose_5-phosphate_reductoisomerase
PIHLBHDG_00412	O31752^E:4.4e-34	Phosphatidate_cytidylyltransferase
PIHLBHDG_00413	P58563^E:3.8e-67	Isoprenyl_transferase_1
PIHLBHDG_00415	A7Z4S3^E:1.4e-58	Ribosome-recycling_factor
PIHLBHDG_00416	Q5L0K0^E:4.9e-96	Uridylate_kinase
PIHLBHDG_00417	A4J5Z2^E:1.3e-82	Elongation_factor_Ts
PIHLBHDG_00418	A5D2T5^E:9.2e-104	30S_ribosomal_protein_S2
PIHLBHDG_00421	P17211^E:1.4e-59	RNA_polymerase_sigma_factor_WhiG
PIHLBHDG_00423	P40742^E:8.1e-37	Flagellum_site-determining_protein_YlxH
PIHLBHDG_00424	Q01960^E:4.4e-45	Flagellar_biosynthesis_protein_FlhF
PIHLBHDG_00425	P35620^E:8.2e-168	Flagellar_biosynthesis_protein_FlhA
PIHLBHDG_00426	P35538^E:1.5e-59	Flagellar_biosynthetic_protein_FlhB
PIHLBHDG_00427	P54702^E:6.0e-23	Flagellar_biosynthetic_protein_FliR
PIHLBHDG_00428	P35535^E:1.4e-19	Flagellar_biosynthetic_protein_FliQ
PIHLBHDG_00429	P35528^E:1.7e-56	Flagellar_biosynthetic_protein_FliP
PIHLBHDG_00431	P24073^E:1.4e-18	Flagellar_motor_switch_phosphatase_FliY
PIHLBHDG_00433	P39064^E:1.9e-31	Uncharacterized_protein_YtxE
PIHLBHDG_00434	O06873^E:1.9e-51	Chemotaxis_protein_PomA
PIHLBHDG_00435	Q56326^E:4.3e-81	Flagellar_hook_protein_FlgE
PIHLBHDG_00437	P23455^E:6.6e-14	FlaA_locus_uncharacterized_protein_YlxG
PIHLBHDG_00442	P23445^E:2.7e-140	Flagellum-specific_ATP_synthase
PIHLBHDG_00444	P23448^E:7.4e-98	Flagellar_motor_switch_protein_FliG
PIHLBHDG_00445	O67241^E:3.1e-71	Flagellar_M-ring_protein
PIHLBHDG_00446	B8FTR7^E:6.3e-10	Flagellar_hook-basal_body_complex_protein_FliE
PIHLBHDG_00447	Q57466^E:6.8e-32	Flagellar_basal-body_rod_protein_FlgC
PIHLBHDG_00448	P24500^E:2.7e-11	Flagellar_basal_body_rod_protein_FlgB
PIHLBHDG_00449	A4IM89^E:1.5e-146	ATP-dependent_protease_ATPase_subunit_HslU
PIHLBHDG_00450	Q72BQ7^E:1.6e-54	ATP-dependent_protease_subunit_HslV
PIHLBHDG_00451	A5D2W6^E:1.4e-66	Tyrosine_recombinase_XerC
PIHLBHDG_00452	A5D2W5^E:1.1e-144	Methylenetetrahydrofolate--tRNA-(uracil-5-)-methyltransferase_TrmFO
PIHLBHDG_00453	Q9KA23^E:4.5e-222	DNA_topoisomerase_1
PIHLBHDG_00455	P73345^E:4.7e-44	Protein_Smf
PIHLBHDG_00457	P57015^E:4.0e-81	Uncharacterized_protein_YifB
PIHLBHDG_00458	Q8U1H7^E:3.6e-23	Uncharacterized_HTH-type_transcriptional_regulator_PF1231
PIHLBHDG_00459	Q8U1H7^E:5.3e-20	Uncharacterized_HTH-type_transcriptional_regulator_PF1231
PIHLBHDG_00460	P08506^E:5.8e-46	D-alanyl-D-alanine_carboxypeptidase_DacC
PIHLBHDG_00461	A7MWM0^E:6.9e-19	UPF0102_protein_VIBHAR_00890
PIHLBHDG_00462	Q5LMW0^E:8.6e-46	Ribonuclease_HII
PIHLBHDG_00463	D5DJL5^E:8.1e-66	Ribosome_biogenesis_GTPase_A
PIHLBHDG_00464	P42668^E:1.6e-33	Signal_peptidase_I
PIHLBHDG_00465	Q65JP5^E:1.7e-41	50S_ribosomal_protein_L19
PIHLBHDG_00466	A5D1J4^E:5.0e-78	tRNA_(guanine-N(1)-)-methyltransferase
PIHLBHDG_00467	A4J666^E:1.8e-31	Ribosome_maturation_factor_RimM
PIHLBHDG_00468	Q8XJP5^E:5.6e-12	UPF0109_protein_CPE1711
PIHLBHDG_00469	A4IM72^E:7.5e-29	30S_ribosomal_protein_S16
PIHLBHDG_00470	P37105^E:1.7e-150	Signal_recognition_particle_protein
PIHLBHDG_00471	A9VT84^E:3.3e-21	UPF0122_protein_BcerKBAB4_3669
PIHLBHDG_00472	P51835^E:1.8e-80	Signal_recognition_particle_receptor_FtsY
PIHLBHDG_00473	Q24U48^E:3.4e-121	Chromosome_partition_protein_Smc
PIHLBHDG_00474	P17869^E:6.4e-24	RNA_polymerase_sigma-H_factor
PIHLBHDG_00476	A0L633^E:7.6e-46	Ribonuclease_3
PIHLBHDG_00477	Q3AC56^E:8.9e-21	Acyl_carrier_protein
PIHLBHDG_00478	A5D1F0^E:7.3e-98	Phosphate_acyltransferase
PIHLBHDG_00479	B0K9Y3^E:2.6e-39	Transcription_factor_FapR
PIHLBHDG_00480	B5YG78^E:5.6e-15	50S_ribosomal_protein_L32
PIHLBHDG_00481	P9WL16^E:1.0e-09	Uncharacterized_protein_MT2996
PIHLBHDG_00482	O34731^E:8.1e-44	Uncharacterized_NTE_family_protein_YlbK
PIHLBHDG_00483	O34765^E:1.8e-66	Sporulation_integral_membrane_protein_YlbJ
PIHLBHDG_00485	A7Z4C5^E:4.1e-49	Phosphopantetheine_adenylyltransferase
PIHLBHDG_00486	O34331^E:4.5e-28	Putative_rRNA_methyltransferase_YlbH
PIHLBHDG_00487	Q55681^E:1.2e-134	ATP-dependent_DNA_helicase_RecG
PIHLBHDG_00488	Q8R9U5^E:3.9e-47	DegV_domain-containing_protein_TTE1491
PIHLBHDG_00489	Q5HPW5^E:9.4e-114	Uncharacterized_protein_SERP0792
PIHLBHDG_00490	O34318^E:6.0e-29	Uncharacterized_protein_YloU
PIHLBHDG_00491	A6TRV6^E:1.2e-17	50S_ribosomal_protein_L28
PIHLBHDG_00492	O34664^E:9.8e-19	Thiamine_pyrophosphokinase
PIHLBHDG_00494	O34557^E:7.9e-53	Ribulose-phosphate_3-epimerase
PIHLBHDG_00495	Q2RK09^E:4.6e-72	Putative_ribosome_biogenesis_GTPase_RsgA
PIHLBHDG_00496	Q8R9T6^E:2.0e-99	Probable_serine/threonine-protein_kinase_Sps1
PIHLBHDG_00497	P9WKD0^E:2.7e-47	Penicillin-binding_protein_A
PIHLBHDG_00498	E8WSG3^E:1.5e-25	Putative_lipid_II_flippase_FtsW
PIHLBHDG_00499	P9WHW4^E:2.2e-35	PP2C-family_Ser/Thr_phosphatase
PIHLBHDG_00502	B8FS78^E:7.5e-85	Probable_dual-specificity_RNA_methyltransferase_RlmN
PIHLBHDG_00505	P52941^E:1.9e-53	Stage_0_sporulation_protein_A_homolog
PIHLBHDG_00506	P72943^E:2.4e-80	Ribosomal_RNA_small_subunit_methyltransferase_B
PIHLBHDG_00507	O05248^E:5.6e-41	Putative_membrane_protease_YugP
PIHLBHDG_00508	Q1IH35^E:2.1e-75	Methionyl-tRNA_formyltransferase
PIHLBHDG_00509	A5D1C0^E:3.2e-38	Peptide_deformylase
PIHLBHDG_00510	P94461^E:3.5e-164	Primosomal_protein_N'
PIHLBHDG_00511	P60332^E:3.0e-07	DNA-directed_RNA_polymerase_subunit_omega
PIHLBHDG_00512	Q8R9S6^E:1.3e-47	Guanylate_kinase
PIHLBHDG_00513	A6LSJ2^E:3.1e-35	UPF0296_protein_Cbei_1140
PIHLBHDG_00515	O34441^E:3.3e-49	UPF0701_protein_YloC
PIHLBHDG_00516	O34431^E:5.4e-204	Calcium-transporting_ATPase
PIHLBHDG_00518	O34693^E:4.0e-75	Uncharacterized_protein_YloA
PIHLBHDG_00520	O31613^E:1.8e-28	Uncharacterized_RNA_pseudouridine_synthase_YjbO
PIHLBHDG_00521	O07549^E:1.6e-123	Probable_multidrug_resistance_ABC_transporter_ATP-binding/permease_protein_YheH
PIHLBHDG_00522	O07550^E:2.3e-107	Probable_multidrug_resistance_ABC_transporter_ATP-binding/permease_protein_YheI
PIHLBHDG_00523	Q2I8V6^E:4.8e-25	15-anhydro-D-fructose_reductase
PIHLBHDG_00524	Q2I8V6^E:8.8e-32	15-anhydro-D-fructose_reductase
PIHLBHDG_00525	O34649^E:5.8e-61	Uncharacterized_ABC_transporter_permease_protein_YtlD
PIHLBHDG_00526	O34314^E:2.0e-55	Uncharacterized_ABC_transporter_ATP-binding_protein_YtlC
PIHLBHDG_00527	C0SP84^E:1.1e-72	Putative_binding_protein_YtlA
PIHLBHDG_00529	A2T195^E:4.9e-20	Type_4_prepilin-like_proteins_leader_peptide-processing_enzyme
PIHLBHDG_00534	P72640^E:6.4e-43	Type_4_prepilin-like_proteins_leader_peptide-processing_enzyme
PIHLBHDG_00543	P80092^E:1.8e-55	Thermostable_carboxypeptidase_1
PIHLBHDG_00544	Q04845^E:4.9e-27	Modification_methylase_CfrBI
PIHLBHDG_00546	Q3AFT7^E:3.0e-25	CTP_synthase
PIHLBHDG_00547	G3XD24^E:2.3e-19	Methyl-accepting_chemotaxis_protein_PctA
PIHLBHDG_00548	P23181^E:8.9e-05	Gentamicin_3-N-acetyltransferase
PIHLBHDG_00549	O86222^E:6.5e-62	Uncharacterized_protein_HI_0220.2
PIHLBHDG_00550	P54721^E:9.3e-57	Catechol-23-dioxygenase
PIHLBHDG_00553	P42062^E:5.6e-29	Oligopeptide_transport_system_permease_protein_AppB
PIHLBHDG_00554	P9WFZ8^E:1.4e-12	Putative_peptide_transport_permease_protein_MT1319
PIHLBHDG_00555	Q577J5^E:1.6e-55	Putative_peptide_import_ATP-binding_protein_BruAb2_0796
PIHLBHDG_00556	C0SP98^E:3.7e-54	Putative_oligopeptide_transport_ATP-binding_protein_YkfD
PIHLBHDG_00557	P42061^E:7.1e-17	Oligopeptide-binding_protein_AppA
PIHLBHDG_00559	Q9S5X0^E:4.4e-196	K(+)-stimulated_pyrophosphate-energized_sodium_pump
PIHLBHDG_00565	P0ACI1^E:7.4e-13	Right_origin-binding_protein
PIHLBHDG_00568	Q93PP9^E:1.6e-48	Bacterioferritin
PIHLBHDG_00569	C4L618^E:8.1e-41	GTP-sensing_transcriptional_pleiotropic_repressor_CodY
PIHLBHDG_00570	Q3ABL2^E:3.6e-88	DNA_polymerase_IV
PIHLBHDG_00571	Q8RAS5^E:5.9e-97	GTPase_HflX
PIHLBHDG_00572	Q65DU6^E:3.4e-66	Thymidine_kinase
PIHLBHDG_00574	P54515^E:5.8e-41	Uncharacterized_protein_YqhQ
PIHLBHDG_00575	Q2RFW0^E:3.1e-134	Peptide_chain_release_factor_1
PIHLBHDG_00576	Q748B2^E:2.1e-56	Release_factor_glutamine_methyltransferase
PIHLBHDG_00577	Q9UYB2^E:2.5e-85	Threonylcarbamoyl-AMP_synthase
PIHLBHDG_00578	P39156^E:4.0e-37	Putative_sugar_phosphate_isomerase_YwlF
PIHLBHDG_00579	B8FZ68^E:1.5e-88	Uracil_phosphoribosyltransferase
PIHLBHDG_00580	O43012^E:1.1e-27	Deoxycytidylate_deaminase
PIHLBHDG_00581	O34753^E:1.2e-42	Probable_undecaprenyl-phosphate_N-acetylglucosaminyl_1-phosphate_transferase
PIHLBHDG_00582	Q9L6R5^E:1.9e-102	UDP-N-acetylglucosamine_2-epimerase
PIHLBHDG_00583	Q2RFX7^E:2.5e-214	ATP_synthase_subunit_alpha
PIHLBHDG_00584	B0THN3^E:1.2e-64	ATP_synthase_gamma_chain
PIHLBHDG_00585	Q2RFX9^E:1.5e-208	ATP_synthase_subunit_beta
PIHLBHDG_00586	Q0AUD4^E:4.9e-24	ATP_synthase_epsilon_chain
PIHLBHDG_00588	P15281^E:1.8e-19	Stage_III_sporulation_protein_D
PIHLBHDG_00589	P39751^E:1.4e-99	MreB-like_protein
PIHLBHDG_00590	P0ABX7^E:2.2e-24	Flagellar_basal-body_rod_protein_FlgG
PIHLBHDG_00591	O51715^E:1.1e-80	Flagellar_basal-body_rod_protein_FlgG
PIHLBHDG_00593	B3EAV2^E:9.1e-27	Flagellar_L-ring_protein
PIHLBHDG_00594	Q3A5F5^E:3.0e-76	Flagellar_P-ring_protein
PIHLBHDG_00595	Q9KQ15^E:5.2e-05	Peptidoglycan_hydrolase_FlgJ
PIHLBHDG_00597	P17896^E:2.3e-06	SpoIVB_peptidase
PIHLBHDG_00598	Q729H8^E:2.3e-30	Outer_membrane_protein_assembly_factor_BamA
PIHLBHDG_00607	Q3BNZ3^E:1.1e-55	Methionine_import_ATP-binding_protein_MetN
PIHLBHDG_00608	Q1D393^E:1.9e-50	Lipid-A-disaccharide_synthase
PIHLBHDG_00609	P24693^E:3.9e-72	Lipopolysaccharide_export_system_ATP-binding_protein_LptB
PIHLBHDG_00611	P35830^E:1.5e-10	S-layer_protein
PIHLBHDG_00612	Q7MT06^E:5.1e-05	Putative_pre-16S_rRNA_nuclease
PIHLBHDG_00615	Q46629^E:4.6e-23	Amylovoran_export_outer_membrane_protein_AmsH
PIHLBHDG_00617	P71051^E:6.2e-35	Putative_tyrosine-protein_kinase_YveL
PIHLBHDG_00618	P96717^E:1.9e-32	Tyrosine-protein_phosphatase_YwqE
PIHLBHDG_00623	Q2RM06^E:6.8e-119	Probable_tRNA_sulfurtransferase
PIHLBHDG_00624	P57795^E:1.3e-85	Cysteine_desulfurase_IscS
PIHLBHDG_00626	Q3AFS4^E:9.3e-164	S-adenosylmethionine_synthase
PIHLBHDG_00630	P29964^E:3.1e-168	Cyclomaltodextrinase
PIHLBHDG_00631	P28635^E:3.0e-46	D-methionine-binding_lipoprotein_MetQ
PIHLBHDG_00632	Q9KTJ6^E:1.1e-44	Probable_D-methionine_transport_system_permease_protein_MetI
PIHLBHDG_00633	Q67SV5^E:2.1e-92	Methionine_import_ATP-binding_protein_MetN
PIHLBHDG_00634	P54663^E:1.3e-45	Signal_transduction_histidine-protein_kinase/phosphatase_DegS
PIHLBHDG_00635	P54662^E:4.9e-45	Transcriptional_regulatory_protein_DegU
PIHLBHDG_00637	P13800^E:1.3e-10	Transcriptional_regulatory_protein_DegU
PIHLBHDG_00638	P39145^E:1.9e-50	ComF_operon_protein_1
PIHLBHDG_00639	Q8FCT3^E:2.7e-14	Protein_GntX
PIHLBHDG_00643	P39810^E:4.2e-57	Flagellar_hook-associated_protein_1
PIHLBHDG_00644	P96501^E:4.5e-33	Flagellar_hook-associated_protein_3
PIHLBHDG_00646	Q8RCD5^E:7.7e-27	Flagellar_assembly_factor_FliW
PIHLBHDG_00647	Q04P11^E:2.6e-15	Carbon_storage_regulator_homolog
PIHLBHDG_00648	P39737^E:4.6e-05	Uncharacterized_protein_YvyC
PIHLBHDG_00649	P39739^E:1.1e-12	Flagellar_protein_FliS
PIHLBHDG_00651	Q5XAQ7^E:3.2e-39	Ribosome_hibernation_promotion_factor
PIHLBHDG_00653	A5CYJ1^E:4.7e-311	Protein_translocase_subunit_SecA
PIHLBHDG_00654	P28367^E:3.0e-109	Peptide_chain_release_factor_2
PIHLBHDG_00658	P27620^E:2.8e-30	N-acetylglucosaminyldiphosphoundecaprenol_N-acetyl-beta-D-mannosaminyltransferase
PIHLBHDG_00659	P42978^E:6.9e-52	UPF0750_membrane_protein_YpjC
PIHLBHDG_00660	Q55669^E:1.8e-53	Carboxyl-terminal-processing_protease
PIHLBHDG_00662	P37691^E:2.7e-28	Uncharacterized_protein_YibQ
PIHLBHDG_00663	Q8PWY5^E:6.0e-53	Inorganic_pyrophosphatase
PIHLBHDG_00664	A4XKY5^E:7.9e-261	UvrABC_system_protein_B
PIHLBHDG_00665	O34863^E:0.0e+00	UvrABC_system_protein_A
PIHLBHDG_00666	A8MJ06^E:2.8e-167	UvrABC_system_protein_C
PIHLBHDG_00667	P54452^E:2.5e-28	Uncharacterized_protein_YqeG
PIHLBHDG_00668	P54453^E:5.6e-35	Uncharacterized_protein_YqeH
PIHLBHDG_00670	P76524^E:6.7e-73	Aminopeptidase_YpdF
PIHLBHDG_00671	Q2RI92^E:1.5e-68	Elongation_factor_P
PIHLBHDG_00673	Q01367^E:5.1e-42	Stage_III_sporulation_protein_AA
PIHLBHDG_00674	Q01368^E:3.5e-11	Stage_III_sporulation_protein_AB
PIHLBHDG_00676	P49781^E:6.2e-16	Stage_III_sporulation_protein_AD
PIHLBHDG_00681	Q8R6I7^E:4.2e-62	UPF0236_protein_TTE0033/TTE0744/TTE0838/TTE0852/TTE1082/TTE1247/TTE1519/TTE1678/TTE1739/TTE1823/TTE2212
PIHLBHDG_00682	P54519^E:8.1e-22	Uncharacterized_protein_YqhY
PIHLBHDG_00685	B1I3I9^E:8.1e-27	N_utilization_substance_protein_B_homolog
PIHLBHDG_00686	Q5FPS6^E:1.0e-19	tRNA_N6-adenosine_threonylcarbamoyltransferase
PIHLBHDG_00687	B7HB51^E:3.0e-93	Exodeoxyribonuclease_7_large_subunit
PIHLBHDG_00688	Q2LUA0^E:1.9e-12	Exodeoxyribonuclease_7_small_subunit
PIHLBHDG_00689	Q9LUD9^E:7.4e-65	Geranylgeranyl_pyrophosphate_synthase_3_chloroplastic
PIHLBHDG_00691	B1I3J6^E:1.2e-184	1-deoxy-D-xylulose-5-phosphate_synthase
PIHLBHDG_00692	P19672^E:5.8e-53	Putative_rRNA_methyltransferase_YqxC
PIHLBHDG_00693	B0TEJ8^E:8.7e-60	NAD_kinase
PIHLBHDG_00694	B8D2I6^E:9.8e-32	Arginine_repressor
PIHLBHDG_00695	Q9K974^E:4.6e-100	DNA_repair_protein_RecN
PIHLBHDG_00696	P17896^E:8.3e-73	SpoIVB_peptidase
PIHLBHDG_00697	Q3AFA7^E:8.9e-50	Glutamate_mutase_sigma_subunit
PIHLBHDG_00698	Q05491^E:3.3e-104	Protein_MutL
PIHLBHDG_00699	Q24SG9^E:4.0e-193	Glutamate_mutase_epsilon_subunit
PIHLBHDG_00702	Q3AEJ6^E:2.0e-140	Methylaspartate_ammonia-lyase_2
PIHLBHDG_00703	Q58690^E:9.7e-59	Putative_L(+)-tartrate_dehydratase_subunit_alpha
PIHLBHDG_00705	P52941^E:9.1e-32	Stage_0_sporulation_protein_A_homolog
PIHLBHDG_00708	A2DSR8^E:2.2e-11	Dolichyl-phosphate_beta-glucosyltransferase_ALG5E
PIHLBHDG_00710	Q9KCE0^E:1.2e-21	Spore_cortex-lytic_enzyme
PIHLBHDG_00711	P54865^E:4.6e-23	Bifunctional_xylanase/deacetylase
PIHLBHDG_00712	P50850^E:1.1e-45	Uncharacterized_protein_YlxY
PIHLBHDG_00714	Q04805^E:3.9e-80	Uncharacterized_zinc_protease_YmxG
PIHLBHDG_00715	Q94MV8^E:2.7e-05	dCTP_pyrophosphatase
PIHLBHDG_00717	Q04811^E:6.6e-10	Uncharacterized_protein_YmxH
PIHLBHDG_00720	Q5KXW6^E:5.1e-53	4-hydroxy-tetrahydrodipicolinate_reductase
PIHLBHDG_00721	Q04809^E:3.5e-46	Dipicolinate_synthase_subunit_A
PIHLBHDG_00722	Q04810^E:2.2e-57	Dipicolinate_synthase_subunit_B
PIHLBHDG_00723	O67716^E:4.0e-99	Aspartate-semialdehyde_dehydrogenase
PIHLBHDG_00724	Q04795^E:2.0e-84	Aspartokinase_1
PIHLBHDG_00725	A5D2Q5^E:1.8e-100	4-hydroxy-tetrahydrodipicolinate_synthase
PIHLBHDG_00726	Q45493^E:1.1e-162	Ribonuclease_J1
PIHLBHDG_00727	Q9KA93^E:1.4e-77	Translocation-enhancing_protein_TepA
PIHLBHDG_00729	P54463^E:8.5e-27	Uncharacterized_protein_YqeW
PIHLBHDG_00730	Q3ACY1^E:1.9e-51	Undecaprenyl-diphosphatase
PIHLBHDG_00731	O66631^E:2.9e-45	UPF0001_protein_aq_274
PIHLBHDG_00732	B0K8R2^E:1.5e-16	Cell_division_protein_SepF
PIHLBHDG_00734	P71020^E:2.0e-37	Putative_RNA-binding_protein_YlmH
PIHLBHDG_00736	E3PRJ9^E:2.8e-108	L-erythro-35-diaminohexanoate_dehydrogenase
PIHLBHDG_00738	B9KYW4^E:1.1e-34	Endonuclease_MutS2
PIHLBHDG_00739	E3PRJ5^E:1.0e-173	D-lysine_56-aminomutase_alpha_subunit
PIHLBHDG_00740	E3PRJ4^E:5.2e-72	D-lysine_56-aminomutase_beta_subunit
PIHLBHDG_00741	E3PRK1^E:2.5e-36	3-aminobutyryl-CoA_ammonia_lyase
PIHLBHDG_00742	Q8RHX2^E:1.8e-86	3-keto-5-aminohexanoate_cleavage_enzyme
PIHLBHDG_00743	P76458^E:2.4e-65	Acetate_CoA-transferase_subunit_alpha
PIHLBHDG_00744	P23673^E:1.7e-66	Butyrate--acetoacetate_CoA-transferase_subunit_B
PIHLBHDG_00745	Q9XBQ8^E:1.1e-157	L-lysine_23-aminomutase
PIHLBHDG_00746	Q9I2A8^E:4.4e-142	Acetyl-CoA_acetyltransferase
PIHLBHDG_00747	P77851^E:3.4e-80	3-hydroxybutyryl-CoA_dehydrogenase
PIHLBHDG_00748	P52046^E:1.3e-49	Short-chain-enoyl-CoA_hydratase
PIHLBHDG_00749	Q2RK59^E:0.0e+00	Isoleucine--tRNA_ligase
PIHLBHDG_00751	P42408^E:2.8e-14	Uncharacterized_protein_YteA
PIHLBHDG_00752	A5D178^E:1.1e-24	Lipoprotein_signal_peptidase
PIHLBHDG_00753	O67638^E:3.2e-63	Uncharacterized_RNA_pseudouridine_synthase_aq_1758
PIHLBHDG_00754	A5D172^E:4.2e-53	Bifunctional_protein_PyrR
PIHLBHDG_00755	P41006^E:7.5e-108	Uracil_permease
PIHLBHDG_00757	A4IRU5^E:3.4e-74	30S_ribosomal_protein_S4
PIHLBHDG_00758	Q67NG0^E:3.3e-69	Non-homologous_end_joining_protein_Ku
PIHLBHDG_00759	P59971^E:5.3e-39	Multifunctional_non-homologous_end_joining_protein_LigD
PIHLBHDG_00760	O34398^E:2.7e-43	Bifunctional_non-homologous_end_joining_protein_LigD
PIHLBHDG_00761	Q9K867^E:2.1e-48	Translation_initiation_factor_IF-3
PIHLBHDG_00762	A8MI83^E:4.7e-12	50S_ribosomal_protein_L35
PIHLBHDG_00763	A9VJN6^E:1.7e-38	50S_ribosomal_protein_L20
PIHLBHDG_00764	P74261^E:1.1e-30	Uncharacterized_tRNA/rRNA_methyltransferase_slr1673
PIHLBHDG_00765	Q2RHN7^E:6.9e-131	Phenylalanine--tRNA_ligase_alpha_subunit
PIHLBHDG_00766	Q2RHN8^E:2.8e-180	Phenylalanine--tRNA_ligase_beta_subunit
PIHLBHDG_00769	P50864^E:2.6e-25	Germination-specific_N-acetylmuramoyl-L-alanine_amidase
PIHLBHDG_00770	O32034^E:4.2e-50	Uncharacterized_protease_YrrO
PIHLBHDG_00771	Q67QE3^E:2.3e-174	Endonuclease_MutS2
PIHLBHDG_00772	Q47688^E:3.9e-35	Putative_uncharacterized_protein_YkfC
PIHLBHDG_00773	P70997^E:7.2e-100	Penicillin-binding_protein_2D
PIHLBHDG_00775	B8FUR3^E:9.7e-08	Leucine--tRNA_ligase
PIHLBHDG_00776	B5FA52^E:2.0e-28	Prolipoprotein_diacylglyceryl_transferase
PIHLBHDG_00777	Q893R7^E:1.3e-108	UDP-N-acetylglucosamine--N-acetylmuramyl-(pentapeptide)_pyrophosphoryl-undecaprenol_N-acetylglucosamine_transferase
PIHLBHDG_00778	Q9RYU4^E:1.6e-55	NAD(P)H_dehydrogenase_(quinone)
PIHLBHDG_00779	Q9WZC6^E:6.5e-42	Putative_superoxide_reductase
PIHLBHDG_00781	P50738^E:3.9e-15	Protease_PrsW
PIHLBHDG_00782	B8CXG6^E:2.3e-72	Probable_transcriptional_regulatory_protein_Hore_12350
PIHLBHDG_00783	A8MHI5^E:4.2e-47	Crossover_junction_endodeoxyribonuclease_RuvC
PIHLBHDG_00784	A7FIC6^E:5.4e-38	Holliday_junction_ATP-dependent_DNA_helicase_RuvA
PIHLBHDG_00785	A5D3G1^E:6.1e-124	Holliday_junction_ATP-dependent_DNA_helicase_RuvB
PIHLBHDG_00786	Q67RZ0^E:1.3e-46	DNA_repair_protein_RecO
PIHLBHDG_00787	A5D3W9^E:2.7e-136	Glycine--tRNA_ligase_alpha_subunit
PIHLBHDG_00788	Q2RKV5^E:1.5e-166	Glycine--tRNA_ligase_beta_subunit
PIHLBHDG_00789	P22983^E:1.7e-312	Pyruvate_phosphate_dikinase
PIHLBHDG_00790	Q8R5R4^E:5.9e-95	Deoxyguanosinetriphosphate_triphosphohydrolase-like_protein
PIHLBHDG_00791	P33655^E:9.3e-88	DNA_primase
PIHLBHDG_00792	P33656^E:1.7e-138	RNA_polymerase_sigma_factor_SigA
PIHLBHDG_00798	P42062^E:3.1e-40	Oligopeptide_transport_system_permease_protein_AppB
PIHLBHDG_00799	P42063^E:2.3e-38	Oligopeptide_transport_system_permease_protein_AppC
PIHLBHDG_00800	P24136^E:1.5e-82	Oligopeptide_transport_ATP-binding_protein_OppD
PIHLBHDG_00801	P42065^E:7.9e-87	Oligopeptide_transport_ATP-binding_protein_AppF
PIHLBHDG_00803	P31772^E:9.2e-23	Competence_protein_E
PIHLBHDG_00811	Q54PM7^E:4.5e-23	N-acetyl-D-glucosamine_kinase
PIHLBHDG_00812	P46320^E:2.1e-94	Probable_6-phospho-beta-glucosidase
PIHLBHDG_00813	Q54RA2^E:2.2e-163	Delta-1-pyrroline-5-carboxylate_dehydrogenase_mitochondrial
PIHLBHDG_00814	Q9UI17^E:7.0e-28	Dimethylglycine_dehydrogenase_mitochondrial
PIHLBHDG_00815	O87386^E:5.9e-25	Sarcosine_oxidase_subunit_alpha
PIHLBHDG_00817	Q57IW8^E:1.7e-33	Ferrous_iron_transport_protein_B
PIHLBHDG_00820	P39823^E:7.1e-10	CDP-diacylglycerol--serine_O-phosphatidyltransferase
PIHLBHDG_00822	E9ERT9^E:2.9e-39	Endochitinase_1
PIHLBHDG_00824	Q9Z3R5^E:4.4e-87	Alpha-glucosides-binding_periplasmic_protein_AglE
PIHLBHDG_00825	Q9Z3R6^E:3.0e-68	Alpha-glucoside_transport_system_permease_protein_AglF
PIHLBHDG_00826	Q9Z3R7^E:7.6e-59	Alpha-glucoside_transport_system_permease_protein_AglG
PIHLBHDG_00827	Q47688^E:3.9e-35	Putative_uncharacterized_protein_YkfC
PIHLBHDG_00830	Q6HP15^E:4.1e-18	Probable_methyl-accepting_chemotaxis_protein_BT9727_0355
PIHLBHDG_00832	P42065^E:1.5e-69	Oligopeptide_transport_ATP-binding_protein_AppF
PIHLBHDG_00833	P45052^E:8.1e-65	Oligopeptide_transport_ATP-binding_protein_OppD
PIHLBHDG_00834	P77463^E:6.8e-06	Probable_DD-dipeptide_transport_system_permease_protein_DdpC
PIHLBHDG_00835	P42062^E:4.2e-25	Oligopeptide_transport_system_permease_protein_AppB
PIHLBHDG_00839	Q73KL7^E:3.2e-156	L-methionine_gamma-lyase
PIHLBHDG_00840	Q9RV23^E:4.6e-11	tRNA(Ile)-lysidine_synthase
PIHLBHDG_00841	O67359^E:1.1e-07	Phosphoglycolate_phosphatase
PIHLBHDG_00842	Q1GTB8^E:2.7e-13	Kynurenine_formamidase
PIHLBHDG_00844	Q6EPN8^E:2.2e-35	CAAX_prenyl_protease_1_homolog
PIHLBHDG_00845	Q3AFC6^E:2.4e-127	K(+)-stimulated_pyrophosphate-energized_sodium_pump
PIHLBHDG_00846	P94424^E:1.7e-19	FMN_reductase_[NAD(P)H]
PIHLBHDG_00847	Q8R922^E:3.0e-133	Peptidase_T
PIHLBHDG_00848	P54554^E:4.9e-60	Uncharacterized_oxidoreductase_YqjQ
PIHLBHDG_00849	A5F520^E:1.3e-31	DNA_adenine_methylase
PIHLBHDG_00851	P37245^E:3.7e-26	Probable_transposase_for_insertion-like_sequence_element_IS1161
PIHLBHDG_00852	P50726^E:8.2e-23	Riboflavin_transporter_FmnP
PIHLBHDG_00853	Q45670^E:5.3e-40	Thermophilic_serine_proteinase
PIHLBHDG_00854	P11018^E:6.8e-35	Major_intracellular_serine_protease
PIHLBHDG_00855	Q9KL03^E:3.7e-06	Spermidine_N(1)-acetyltransferase
PIHLBHDG_00856	P14002^E:3.1e-211	Thermostable_beta-glucosidase_B
PIHLBHDG_00860	Q58481^E:4.2e-36	UPF0047_protein_MJ1081
PIHLBHDG_00861	Q58119^E:3.9e-28	Uncharacterized_transporter_MJ0709
PIHLBHDG_00863	P54590^E:4.0e-23	Uncharacterized_HTH-type_transcriptional_regulator_YhcF
PIHLBHDG_00864	P54591^E:1.5e-44	Uncharacterized_ABC_transporter_ATP-binding_protein_YhcG
PIHLBHDG_00868	P54935^E:2.6e-155	Glycine/sarcosine/betaine_reductase_complex_component_C_subunit_beta
PIHLBHDG_00869	Q67KE7^E:1.9e-25	Glycine_reductase_complex_component_B_subunit_gamma
PIHLBHDG_00870	Q3A9J4^E:3.1e-123	Glycine_reductase_complex_component_B_subunit_gamma
PIHLBHDG_00871	A6TU46^E:3.8e-29	Glycine/sarcosine/betaine_reductase_complex_component_A
PIHLBHDG_00872	P26970^E:3.4e-11	Glycine/sarcosine/betaine_reductase_complex_component_A
PIHLBHDG_00873	Q9EV94^E:1.1e-162	Glycine_reductase_complex_component_B_subunits_alpha_and_beta
PIHLBHDG_00874	P21609^E:2.7e-17	Thioredoxin
PIHLBHDG_00875	P03833^E:0.0e+00	Pyruvate-flavodoxin_oxidoreductase
PIHLBHDG_00877	O07603^E:6.9e-131	Putative_aminopeptidase_YhfE
PIHLBHDG_00878	A9BJC1^E:7.1e-48	Mannosylglucosyl-3-phosphoglycerate_phosphatase
PIHLBHDG_00879	Q8L164^E:3.7e-209	Alphaalpha-trehalose_phosphorylase
PIHLBHDG_00880	Q59002^E:1.1e-74	Uncharacterized_glycosyltransferase_MJ1607
PIHLBHDG_00881	Q61S97^E:2.5e-35	Mannose-1-phosphate_guanyltransferase_beta
PIHLBHDG_00882	Q9YGA7^E:2.1e-105	Maltodextrin_phosphorylase
PIHLBHDG_00883	P76270^E:3.0e-41	Free_methionine-R-sulfoxide_reductase
PIHLBHDG_00884	Q97K92^E:3.1e-79	Flavo-diiron_protein_FprA1
PIHLBHDG_00885	A1JI66^E:1.9e-28	Guanosine-5'-triphosphate3'-diphosphate_pyrophosphatase
PIHLBHDG_00886	Q8DEY6^E:9.0e-13	HTH-type_transcriptional_regulator_IscR
PIHLBHDG_00888	P29604^E:3.1e-10	Ferredoxin
PIHLBHDG_00889	P21887^E:2.1e-07	Small_acid-soluble_spore_protein_C2
PIHLBHDG_00890	P21887^E:5.6e-09	Small_acid-soluble_spore_protein_C2
PIHLBHDG_00891	P21335^E:7.2e-42	tRNA-specific_adenosine_deaminase
PIHLBHDG_00895	P09122^E:1.1e-74	DNA_polymerase_III_subunit_gamma/tau
PIHLBHDG_00896	A4J0J0^E:2.9e-19	Nucleoid-associated_protein_Dred_0043
PIHLBHDG_00897	B8CZX0^E:4.5e-74	Recombination_protein_RecR
PIHLBHDG_00900	O31916^E:1.5e-43	Putative_SOS_response-associated_peptidase_YoqW
PIHLBHDG_00901	A5CYE5^E:1.9e-20	ATP_synthase_subunit_delta
PIHLBHDG_00902	A8MJW3^E:1.1e-06	ATP_synthase_subunit_b
PIHLBHDG_00903	Q8KRV3^E:1.3e-12	ATP_synthase_subunit_c_sodium_ion_specific
PIHLBHDG_00904	A5G9C3^E:4.4e-35	ATP_synthase_subunit_a
PIHLBHDG_00907	Q3A8J5^E:2.2e-113	Ribosomal_protein_S12_methylthiotransferase_RimO
PIHLBHDG_00908	P46322^E:1.4e-31	CDP-diacylglycerol--glycerol-3-phosphate_3-phosphatidyltransferase
PIHLBHDG_00910	B0K5A3^E:1.7e-90	ATP-dependent_zinc_metalloprotease_FtsH_1
PIHLBHDG_00912	C0ZBY5^E:2.8e-25	UPF0756_membrane_protein_BBR47_23170
PIHLBHDG_00913	O32107^E:1.3e-25	Uncharacterized_membrane_protein_YuiD
PIHLBHDG_00915	Q2RKI6^E:5.4e-98	Putative_competence-damage_inducible_protein
PIHLBHDG_00917	Q8RA55^E:3.3e-138	Protein_RecA
PIHLBHDG_00918	Q72K66^E:2.3e-12	Regulatory_protein_RecX
PIHLBHDG_00919	Q24W62^E:1.4e-164	Ribonuclease_Y
PIHLBHDG_00921	O31775^E:5.0e-70	Uncharacterized_protein_ymdB
PIHLBHDG_00922	P45693^E:1.1e-32	Stage_V_sporulation_protein_S
PIHLBHDG_00923	P27509^E:5.2e-45	Uncharacterized_protein_in_pqqA_5'region_(Fragment)
PIHLBHDG_00926	P31845^E:8.3e-106	Stage_V_sporulation_protein_AF
PIHLBHDG_00929	Q93AM0^E:1.6e-33	R-phenyllactate_dehydratase_activator
PIHLBHDG_00930	P70995^E:4.6e-34	Putative_zinc_metalloprotease_YwhC
PIHLBHDG_00931	Q8RAA1^E:1.2e-39	Segregation_and_condensation_protein_A
PIHLBHDG_00932	Q67NF6^E:8.0e-40	Segregation_and_condensation_protein_B
PIHLBHDG_00934	O34806^E:9.5e-31	Uncharacterized_spore_protein_YtfJ
PIHLBHDG_00935	P35159^E:1.1e-53	Ribosomal_large_subunit_pseudouridine_synthase_B
PIHLBHDG_00936	Q795R8^E:1.3e-72	Uncharacterized_protein_YtfP
PIHLBHDG_00937	O05386^E:1.9e-57	Cytidylate_kinase
PIHLBHDG_00938	Q59188^E:1.8e-09	1-acyl-sn-glycerol-3-phosphate_acyltransferase
PIHLBHDG_00939	Q97I09^E:8.0e-124	4-hydroxy-3-methylbut-2-enyl_diphosphate_reductase
PIHLBHDG_00941	P37968^E:9.7e-19	Stage_II_sporulation_protein_P
PIHLBHDG_00942	P50742^E:7.2e-52	Uncharacterized_protein_YphB
PIHLBHDG_00944	A8MH56^E:4.6e-148	GTPase_Der
PIHLBHDG_00945	A4J3P2^E:2.7e-39	Glycerol-3-phosphate_acyltransferase
PIHLBHDG_00946	P35149^E:2.6e-155	Stage_IV_sporulation_protein_A
PIHLBHDG_00947	Q59229^E:5.8e-105	Aspartokinase
PIHLBHDG_00950	Q3A9R2^E:4.6e-187	Elongation_factor_G
PIHLBHDG_00952	C0SP99^E:8.7e-14	Putative_LD-transpeptidase_YciB
PIHLBHDG_00953	P54181^E:6.1e-31	Probable_multidrug_resistance_protein_YpnP
PIHLBHDG_00954	Q9F8R8^E:1.8e-06	Transcriptional_regulator_HosA
PIHLBHDG_00958	O34474^E:2.3e-49	Probable_multidrug_resistance_protein_YoeA
PIHLBHDG_00959	B4EY52^E:9.4e-11	Probable_phosphoglycerate_mutase_GpmB
PIHLBHDG_00960	Q58779^E:2.1e-28	Putative_nitroreductase_MJ1384
PIHLBHDG_00961	O32215^E:2.6e-114	Helicase_IV
PIHLBHDG_00962	P63390^E:1.4e-42	Uncharacterized_ABC_transporter_ATP-binding_protein_YheS
PIHLBHDG_00965	Q9WYK8^E:2.2e-67	Phosphate_propanoyltransferase
PIHLBHDG_00966	A0A0I9QGZ2^E:4.9e-178	Transketolase
PIHLBHDG_00968	C0H3R1^E:1.0e-12	Uncharacterized_protein_YuzM
PIHLBHDG_00970	Q819Y5^E:1.7e-18	DNA_polymerase_III_PolC-type
PIHLBHDG_00971	Q2FHT6^E:1.9e-31	Thioredoxin
PIHLBHDG_00973	P77788^E:5.0e-11	CTP_pyrophosphohydrolase
PIHLBHDG_00974	Q8R9U5^E:5.3e-49	DegV_domain-containing_protein_TTE1491
PIHLBHDG_00975	O83640^E:1.1e-57	Tryptophan--tRNA_ligase
PIHLBHDG_00978	C5D9K3^E:8.0e-71	LexA_repressor
PIHLBHDG_00982	Q3ADI0^E:4.0e-56	5'-nucleotidase_SurE
PIHLBHDG_00983	P0AFV3^E:9.5e-30	Uncharacterized_protein_YhiD
PIHLBHDG_00984	P94479^E:1.0e-101	Uncharacterized_protein_YnbB
PIHLBHDG_00986	P27643^E:1.1e-70	Stage_V_sporulation_protein_K
PIHLBHDG_00987	Q67NL1^E:2.9e-80	tRNA_dimethylallyltransferase
PIHLBHDG_00988	Q67NL0^E:7.8e-106	DNA_mismatch_repair_protein_MutL
PIHLBHDG_00989	A4J5Q6^E:5.6e-230	DNA_mismatch_repair_protein_MutS
PIHLBHDG_00990	A3DDI9^E:1.5e-143	tRNA-2-methylthio-N(6)-dimethylallyladenosine_synthase
PIHLBHDG_00991	O32050^E:2.1e-27	UPF0702_transmembrane_protein_YrbG
PIHLBHDG_00995	P31105^E:7.0e-48	Chemotaxis_protein_methyltransferase
PIHLBHDG_00996	Q67P67^E:4.4e-85	Chemotaxis_response_regulator_protein-glutamate_methylesterase
PIHLBHDG_00997	Q8RA16^E:1.0e-28	Probable_chemoreceptor_glutamine_deamidase_CheD
PIHLBHDG_00998	P40403^E:4.1e-27	CheY-P_phosphatase_CheC
PIHLBHDG_00999	Q56312^E:6.7e-41	Chemotaxis_protein_CheY
PIHLBHDG_01000	Q56310^E:2.5e-134	Chemotaxis_protein_CheA
PIHLBHDG_01001	P24073^E:8.8e-65	Flagellar_motor_switch_phosphatase_FliY
PIHLBHDG_01003	P21821^E:4.1e-25	Chemotaxis_protein_CheW
PIHLBHDG_01004	P40868^E:1.6e-07	Stage_V_sporulation_protein_AC
PIHLBHDG_01005	P40869^E:2.4e-64	Stage_V_sporulation_protein_AD
PIHLBHDG_01006	P40868^E:9.0e-24	Stage_V_sporulation_protein_AC
PIHLBHDG_01007	Q9RRB6^E:3.2e-09	S-layer_protein_SlpA
PIHLBHDG_01011	Q55834^E:2.2e-15	Putative_biopolymer_transport_protein_ExbB-like_1
PIHLBHDG_01013	O54453^E:3.5e-29	5'-3'_exoribonuclease
PIHLBHDG_01014	P26764^E:2.7e-46	RNA_polymerase_sigma-F_factor
PIHLBHDG_01015	B9E5R9^E:4.4e-31	Anti-sigma_F_factor
PIHLBHDG_01016	O32720^E:1.9e-16	Anti-sigma_F_factor_antagonist
PIHLBHDG_01017	P38422^E:2.1e-64	D-alanyl-D-alanine_carboxypeptidase_DacF
PIHLBHDG_01018	P77836^E:1.4e-133	Pyrimidine-nucleoside_phosphorylase
PIHLBHDG_01019	Q8RCG6^E:1.2e-142	Phosphopentomutase
PIHLBHDG_01020	Q7ZAM3^E:1.2e-75	Tyrosine_recombinase_XerD
PIHLBHDG_01022	D3DFG8^E:2.7e-26	Phosphoserine_phosphatase_1
PIHLBHDG_01027	Q8RD43^E:9.9e-89	Ribose_import_ATP-binding_protein_RbsA
PIHLBHDG_01028	O83057^E:7.5e-27	Uncharacterized_protein_TP_0013
PIHLBHDG_01029	P45861^E:2.6e-151	Uncharacterized_ABC_transporter_ATP-binding_protein_YwjA
PIHLBHDG_01030	O05255^E:1.2e-65	Uncharacterized_ABC_transporter_permease_protein_YufQ
PIHLBHDG_01031	O05254^E:1.8e-62	Uncharacterized_ABC_transporter_permease_protein_YufP
PIHLBHDG_01032	O05253^E:8.1e-144	Uncharacterized_ABC_transporter_ATP-binding_protein_YufO
PIHLBHDG_01033	O05252^E:1.6e-49	Uncharacterized_lipoprotein_YufN
PIHLBHDG_01034	P46850^E:7.8e-65	RNA-splicing_ligase_RtcB
PIHLBHDG_01036	P02963^E:5.8e-30	Chitooligosaccharide_deacetylase
PIHLBHDG_01038	C5D4V7^E:4.4e-12	Putative_methyltransferase_GWCH70_2453
PIHLBHDG_01039	P39695^E:7.8e-29	ComE_operon_protein_3
PIHLBHDG_01043	Q9X113^E:6.9e-19	Oxalate-binding_protein
PIHLBHDG_01045	P42971^E:2.4e-52	Penicillin-binding_protein_3
PIHLBHDG_01046	Q87TN7^E:4.9e-68	Trk_system_potassium_uptake_protein_TrkH
PIHLBHDG_01047	Q58505^E:9.3e-30	Trk_system_potassium_uptake_protein_TrkA_homolog
PIHLBHDG_01048	P37466^E:1.1e-16	Protein_Veg
PIHLBHDG_01051	Q7MVL1^E:7.6e-149	Ferrous_iron_transport_protein_B_homolog
PIHLBHDG_01052	P94692^E:0.0e+00	Pyruvate_synthase
PIHLBHDG_01059	A8AI45^E:2.7e-18	Curli_production_assembly/transport_component_CsgG
PIHLBHDG_01061	P0A3V1^E:4.1e-27	Spore_cortex-lytic_enzyme
PIHLBHDG_01062	A0Q1A0^E:3.8e-64	Purine_nucleoside_phosphorylase_DeoD-type
PIHLBHDG_01063	P31851^E:9.0e-85	Protein_TabA
PIHLBHDG_01064	Q97Y45^E:1.6e-54	Peptide_methionine_sulfoxide_reductase_MsrA
PIHLBHDG_01066	A4ISB9^E:8.3e-101	Long-chain-alcohol_dehydrogenase_2
PIHLBHDG_01067	E6UBR9^E:7.4e-127	Beta-14-mannooligosaccharide_phosphorylase
PIHLBHDG_01069	Q9X1V3^E:5.1e-09	CheY-P_phosphatase_CheX
PIHLBHDG_01072	Q8XED0^E:7.2e-08	Macrolide_export_ATP-binding/permease_protein_MacB
PIHLBHDG_01074	Q9WYI7^E:1.5e-55	Uncharacterized_ABC_transporter_ATP-binding_protein_TM_0352
PIHLBHDG_01075	Q9K6K2^E:4.9e-70	Ribose_operon_repressor
PIHLBHDG_01076	P10249^E:2.5e-147	Sucrose_phosphorylase
PIHLBHDG_01078	P94529^E:3.7e-24	L-arabinose_transport_system_permease_protein_AraP
PIHLBHDG_01079	P37729^E:2.4e-57	Probable_starch_degradation_products_transport_system_permease_protein_AmyC
PIHLBHDG_01080	P16553^E:6.8e-28	Raffinose_invertase
PIHLBHDG_01081	P23482^E:1.7e-46	Hydrogenase-4_component_B
PIHLBHDG_01082	Q96FV2^E:6.5e-62	Secernin-2
PIHLBHDG_01083	P67097^E:7.1e-26	Phosphodiesterase_YfcE
PIHLBHDG_01085	A3DET1^E:6.3e-230	Threonine--tRNA_ligase
PIHLBHDG_01088	A6TU96^E:1.3e-80	Glutaminase
PIHLBHDG_01089	Q9I310^E:3.2e-18	Uncharacterized_signaling_protein_PA1727
PIHLBHDG_01090	B0TFJ0^E:4.4e-50	Probable_GTP-binding_protein_EngB
PIHLBHDG_01091	B0TFI9^E:6.7e-270	Lon_protease
PIHLBHDG_01092	P42425^E:3.7e-190	Lon_protease_2
PIHLBHDG_01093	Q67SJ9^E:1.4e-186	ATP-dependent_Clp_protease_ATP-binding_subunit_ClpX
PIHLBHDG_01094	Q2RL31^E:8.5e-81	ATP-dependent_Clp_protease_proteolytic_subunit
PIHLBHDG_01095	Q9K8F3^E:2.7e-95	Trigger_factor
PIHLBHDG_01097	Q8R6I9^E:8.7e-60	UPF0236_protein_TTE1650/TTE2708
PIHLBHDG_01100	Q81ST7^E:5.9e-16	N-acetyl-alpha-D-glucosaminyl_L-malate_synthase
PIHLBHDG_01104	Q97QZ6^E:6.7e-18	Putative_lipid_kinase_SP_1045
PIHLBHDG_01105	Q67N86^E:1.6e-147	8-amino-7-oxononanoate_synthase
PIHLBHDG_01106	Q9I0I6^E:2.6e-08	Methyl-accepting_chemotaxis_protein_PA2652
PIHLBHDG_01107	Q8RD36^E:8.7e-10	Uncharacterized_HTH-type_transcriptional_regulator_TTE0211
PIHLBHDG_01108	A8ABB4^E:1.0e-14	Ribonuclease_Z
PIHLBHDG_01109	P70795^E:1.3e-69	Uncharacterized_52.8_kDa_protein_in_TAR-I_ttuC'_3'region
PIHLBHDG_01111	Q44018^E:9.5e-23	UPF0065_protein_in_gbd_5'region
PIHLBHDG_01116	A4J7Y6^E:7.8e-50	Non-canonical_purine_NTP_pyrophosphatase
PIHLBHDG_01117	Q8RC30^E:1.8e-85	Ribonuclease_PH
PIHLBHDG_01118	Q58034^E:6.5e-27	Putative_L(+)-tartrate_dehydratase_subunit_beta
PIHLBHDG_01119	Q67QM7^E:1.6e-111	UDP-N-acetylmuramoylalanine--D-glutamate_ligase
PIHLBHDG_01120	B1I4X2^E:2.4e-51	Glutamate_racemase
PIHLBHDG_01122	P63884^E:8.8e-25	N-acetylmuramoyl-L-alanine_amidase_AmiC
PIHLBHDG_01125	Q2RLS9^E:8.7e-54	SsrA-binding_protein
PIHLBHDG_01128	P41016^E:8.2e-25	Cold_shock_protein_CspB
PIHLBHDG_01129	P39738^E:6.0e-72	Flagellar_hook-associated_protein_2
PIHLBHDG_01131	P54458^E:1.8e-09	Putative_methyltransferase_YqeM
PIHLBHDG_01134	O34486^E:1.9e-97	Uncharacterized_membrane_protein_YfkQ
PIHLBHDG_01138	P18159^E:1.6e-121	Phosphoglucomutase
PIHLBHDG_01139	Q9KLR1^E:4.9e-48	3'3'-cGAMP-specific_phosphodiesterase_1
PIHLBHDG_01141	Q55027^E:8.8e-13	Probable_chromate_transport_protein
PIHLBHDG_01143	Q0T6D2^E:6.7e-31	Glutathione-binding_protein_GsiB
PIHLBHDG_01144	Q8VQK4^E:3.8e-48	Putative_peptide_transport_system_permease_protein_BruAb2_1031
PIHLBHDG_01145	Q8VQK5^E:3.5e-37	Putative_peptide_transport_system_permease_protein_BruAb2_1032
PIHLBHDG_01146	P94440^E:1.6e-41	Uncharacterized_ABC_transporter_ATP-binding_protein_YfiL
PIHLBHDG_01148	P0AAT4^E:2.2e-83	Miniconductance_mechanosensitive_channel_YbdG
PIHLBHDG_01151	Q9ZET8^E:1.9e-22	Methylated-DNA--protein-cysteine_methyltransferase
PIHLBHDG_01152	Q9WZS2^E:9.8e-61	Probable_multidrug_resistance_protein_NorM
PIHLBHDG_01153	P71017^E:1.5e-35	Alcohol_dehydrogenase
PIHLBHDG_01154	P54542^E:2.7e-96	Uncharacterized_protein_YqjE
PIHLBHDG_01156	P44520^E:9.2e-05	Uncharacterized_protein_HI_0108
PIHLBHDG_01157	Q74D04^E:2.3e-19	Threonine--tRNA_ligase
PIHLBHDG_01158	O58549^E:3.1e-16	Uncharacterized_methyltransferase_PH0819
PIHLBHDG_01159	O87392^E:4.9e-36	Glutamate_synthase_large_subunit-like_protein
PIHLBHDG_01160	O87590^E:7.2e-56	HTH-type_transcriptional_regulator_CelR
PIHLBHDG_01162	P66951^E:3.1e-09	Beta-barrel_assembly-enhancing_protease
PIHLBHDG_01166	A0KAS4^E:9.5e-40	tRNA_(cytidine(34)-2'-O)-methyltransferase
PIHLBHDG_01167	A7MMK9^E:7.5e-90	Electron_transport_complex_subunit_C
PIHLBHDG_01168	A7MML0^E:3.8e-56	Electron_transport_complex_subunit_D
PIHLBHDG_01169	P97054^E:1.5e-10	Electron_transport_complex_subunit_RnfG
PIHLBHDG_01170	Q9CNP5^E:6.8e-46	Electron_transport_complex_subunit_E
PIHLBHDG_01171	Q3A7W6^E:1.5e-58	Electron_transport_complex_subunit_A
PIHLBHDG_01172	A7MVC6^E:6.5e-15	Electron_transport_complex_subunit_B
PIHLBHDG_01173	O83774^E:2.6e-37	FAD:protein_FMN_transferase
PIHLBHDG_01174	O32823^E:2.9e-93	Thioredoxin_reductase
PIHLBHDG_01175	Q8K9M4^E:8.5e-18	Uncharacterized_metalloprotease_BUsg_310
PIHLBHDG_01176	O32222^E:1.2e-07	Copper-sensing_transcriptional_repressor_CsoR
PIHLBHDG_01178	Q8RAK6^E:4.9e-40	Alanine_racemase_1
PIHLBHDG_01179	Q2FYR2^E:2.3e-09	Aminoacyltransferase_FemA
PIHLBHDG_01180	P38422^E:1.0e-42	D-alanyl-D-alanine_carboxypeptidase_DacF
PIHLBHDG_01181	Q03524^E:4.3e-110	Stage_V_sporulation_protein_D
PIHLBHDG_01182	P44319^E:1.3e-50	Endonuclease_III
PIHLBHDG_01187	B2UYY8^E:1.0e-55	Redox-sensing_transcriptional_repressor_Rex
PIHLBHDG_01190	P39046^E:3.6e-14	Muramidase-2
PIHLBHDG_01193	C5A1V0^E:3.5e-92	Glyoxylate_reductase
PIHLBHDG_01194	P9WLT0^E:2.4e-56	Uncharacterized_protein_MT1749
PIHLBHDG_01195	Q2RJE3^E:4.5e-144	Glutamate--tRNA_ligase
PIHLBHDG_01196	P0ADX3^E:7.2e-23	Protein_YhfA
PIHLBHDG_01197	O34899^E:1.2e-30	Cob(I)yrinic_acid_ac-diamide_adenosyltransferase
PIHLBHDG_01200	P54463^E:7.9e-33	Uncharacterized_protein_YqeW
PIHLBHDG_01201	A7GT66^E:1.2e-17	UPF0297_protein_Bcer98_3100
PIHLBHDG_01202	Q67KA0^E:2.1e-129	UDP-N-acetylglucosamine_1-carboxyvinyltransferase_2
PIHLBHDG_01203	Q9K838^E:7.1e-133	DNA_polymerase_III_subunit_alpha
PIHLBHDG_01204	Q9X6J6^E:5.4e-22	Transcription_attenuation_protein_MtrB
PIHLBHDG_01206	B7IJZ8^E:2.2e-94	ATP-dependent_6-phosphofructokinase
PIHLBHDG_01207	Q02499^E:4.2e-123	Pyruvate_kinase
PIHLBHDG_01208	Q58089^E:1.4e-27	Putative_hydrogenase_expression/formation_protein_MJ0676
PIHLBHDG_01210	P40407^E:1.0e-98	Uncharacterized_protein_YbbC
PIHLBHDG_01213	P44540^E:1.6e-27	Uncharacterized_HTH-type_transcriptional_regulator_HI_0143
PIHLBHDG_01214	Q8R7I7^E:9.6e-44	Putative_N-acetylmannosamine-6-phosphate_2-epimerase
PIHLBHDG_01215	Q67RV4^E:1.0e-69	N-acetylmuramic_acid_6-phosphate_etherase
PIHLBHDG_01216	P40406^E:1.5e-65	Beta-hexosaminidase
PIHLBHDG_01217	Q9RU24^E:1.9e-40	Probable_ABC_transporter-binding_protein_DR_1571
PIHLBHDG_01218	P42062^E:3.5e-52	Oligopeptide_transport_system_permease_protein_AppB
PIHLBHDG_01219	P42063^E:1.7e-50	Oligopeptide_transport_system_permease_protein_AppC
PIHLBHDG_01220	Q8RD30^E:1.1e-100	Anhydro-N-acetylmuramic_acid_kinase
PIHLBHDG_01221	P33590^E:1.2e-20	Nickel-binding_periplasmic_protein
PIHLBHDG_01222	P33591^E:4.2e-29	Nickel_transport_system_permease_protein_NikB
PIHLBHDG_01223	P26904^E:2.4e-20	Dipeptide_transport_system_permease_protein_DppC
PIHLBHDG_01224	P26905^E:6.3e-73	Dipeptide_transport_ATP-binding_protein_DppD
PIHLBHDG_01225	P42065^E:1.2e-76	Oligopeptide_transport_ATP-binding_protein_AppF
PIHLBHDG_01229	Q4L8T8^E:5.1e-07	Iron-sulfur_cluster_repair_protein_ScdA
PIHLBHDG_01230	Q6GIX1^E:5.7e-104	Probable_cadmium-transporting_ATPase
PIHLBHDG_01231	P58342^E:6.8e-07	Copper-transporting_ATPase_2
PIHLBHDG_01232	A6Q441^E:9.1e-05	RNA_pyrophosphohydrolase
PIHLBHDG_01234	P40981^E:6.0e-54	Putative_xylose_repressor
PIHLBHDG_01236	Q01262^E:1.8e-32	Hydantoin_utilization_protein_A
PIHLBHDG_01237	A3CST9^E:6.1e-07	Digeranylgeranylglycerophospholipid_reductase
PIHLBHDG_01245	O34362^E:3.0e-34	Putative_HMP/thiamine_import_ATP-binding_protein_YkoD
PIHLBHDG_01246	Q2FRT7^E:3.5e-32	Energy-coupling_factor_transporter_ATP-binding_protein_EcfA2
PIHLBHDG_01247	Q8G838^E:1.8e-05	Putative_ABC_transporter_ATP-binding_protein_BL0043
PIHLBHDG_01250	Q46505^E:2.2e-24	NADP-reducing_hydrogenase_subunit_HndA
PIHLBHDG_01253	P56913^E:3.6e-110	NADH-quinone_oxidoreductase_subunit_F_2
PIHLBHDG_01254	D7AF63^E:7.0e-75	NADPH-Fe(3+)_oxidoreductase_subunit_alpha
PIHLBHDG_01255	P61159^E:3.5e-150	Formate_dehydrogenase_subunit_alpha
PIHLBHDG_01256	Q3A3H7^E:2.5e-40	Molybdenum_cofactor_guanylyltransferase
PIHLBHDG_01257	Q927Q9^E:8.6e-29	Sulfurtransferase_FdhD
PIHLBHDG_01258	Q9HTF1^E:1.0e-38	Low_specificity_L-threonine_aldolase
PIHLBHDG_01259	O34355^E:1.8e-85	Putative_amidohydrolase_YtcJ
PIHLBHDG_01260	Q8DP63^E:1.1e-32	Peptidoglycan-N-acetylglucosamine_deacetylase
PIHLBHDG_01261	A1AEQ0^E:1.9e-137	Anaerobic_nitric_oxide_reductase_flavorubredoxin
PIHLBHDG_01262	O34570^E:7.5e-06	RNA_2'3'-cyclic_phosphodiesterase
PIHLBHDG_01265	O83768^E:1.3e-22	Uncharacterized_protein_TP_0789
PIHLBHDG_01267	P0A957^E:2.1e-16	KHG/KDPG_aldolase
PIHLBHDG_01268	Q47688^E:3.9e-35	Putative_uncharacterized_protein_YkfC
PIHLBHDG_01269	O34731^E:1.8e-32	Uncharacterized_NTE_family_protein_YlbK
PIHLBHDG_01270	A4J5G4^E:1.3e-05	Protein_Tlp_homolog
PIHLBHDG_01271	P70665^E:2.1e-21	Sialate_O-acetylesterase
PIHLBHDG_01273	P53561^E:1.3e-50	Probable_ABC_transporter_permease_protein_YtcP
PIHLBHDG_01274	P39128^E:3.4e-60	Protein_LplB
PIHLBHDG_01275	A7LXS9^E:1.2e-126	Beta-galactosidase_BoGH2A
PIHLBHDG_01276	P32425^E:2.1e-23	Uncharacterized_HTH-type_transcriptional_regulator_in_unstable_DNA_locus
PIHLBHDG_01277	Q9RDE9^E:1.2e-60	Probable_glucarate_dehydratase
PIHLBHDG_01281	O31519^E:2.1e-19	Probable_ABC_transporter_permease_protein_YesP
PIHLBHDG_01282	O32154^E:2.5e-23	Probable_ABC_transporter_permease_protein_YurM
PIHLBHDG_01283	P45703^E:2.2e-93	Endo-14-beta-xylanase
PIHLBHDG_01285	O51924^E:5.9e-14	Trehalose/maltose_transport_system_permease_protein_MalF
PIHLBHDG_01286	O31520^E:2.3e-23	Probable_ABC_transporter_permease_protein_YesQ
PIHLBHDG_01287	D5EY15^E:1.6e-161	Xylan_14-beta-xylosidase
PIHLBHDG_01288	Q09LY5^E:2.8e-253	Xylan_alpha-(1->2)-glucuronosidase
PIHLBHDG_01290	Q9KF10^E:3.0e-126	Uncharacterized_RNA_methyltransferase_BH0687
PIHLBHDG_01291	O32034^E:1.5e-84	Uncharacterized_protease_YrrO
PIHLBHDG_01292	O34758^E:1.4e-38	Endolytic_murein_transglycosylase
PIHLBHDG_01293	B0TFZ1^E:9.2e-06	UPF0473_protein_Helmi_02360
PIHLBHDG_01294	Q2RHZ7^E:1.4e-42	Putative_pre-16S_rRNA_nuclease
PIHLBHDG_01295	O81884^E:2.7e-09	L-galactose_dehydrogenase
PIHLBHDG_01296	Q9CEH0^E:8.9e-28	DegV_domain-containing_protein_YteA
PIHLBHDG_01297	A4XKC3^E:3.6e-20	UPF0297_protein_Csac_1773
PIHLBHDG_01298	A3DKB6^E:1.9e-265	Alanine--tRNA_ligase
PIHLBHDG_01302	O32095^E:2.6e-26	UPF0118_membrane_protein_YueF
PIHLBHDG_01304	P0DMG1^E:1.2e-40	Iron-sulfur_cluster_assembly_scaffold_protein_IscU_1
PIHLBHDG_01305	P57795^E:2.2e-133	Cysteine_desulfurase_IscS
PIHLBHDG_01306	O34527^E:3.2e-29	HTH-type_transcriptional_regulator_CymR
PIHLBHDG_01307	P9WQN0^E:4.6e-103	Uncharacterized_AAA_domain-containing_protein_MT2636
PIHLBHDG_01308	O32037^E:7.2e-52	tRNA_threonylcarbamoyladenosine_dehydratase
PIHLBHDG_01310	C5D509^E:5.9e-207	Aspartate--tRNA(Asp/Asn)_ligase
PIHLBHDG_01311	A4J2J1^E:5.3e-141	Histidine--tRNA_ligase
PIHLBHDG_01312	Q8CXK4^E:1.1e-20	Foldase_protein_PrsA
PIHLBHDG_01313	Q796V8^E:1.1e-81	Oxygen-independent_coproporphyrinogen-III_oxidase-like_protein_HemZ
PIHLBHDG_01314	O67893^E:1.4e-35	Uncharacterized_protein_aq_2135
PIHLBHDG_01315	A4J2H0^E:3.5e-47	D-aminoacyl-tRNA_deacylase
PIHLBHDG_01316	O54408^E:2.1e-211	GTP_pyrophosphokinase
PIHLBHDG_01317	Q0TP22^E:2.5e-57	Adenine_phosphoribosyltransferase
PIHLBHDG_01318	O32044^E:1.1e-116	Single-stranded-DNA-specific_exonuclease_RecJ
PIHLBHDG_01319	P37472^E:1.0e-45	Hypoxanthine-guanine_phosphoribosyltransferase
PIHLBHDG_01324	Q9KDI4^E:1.9e-14	UPF0092_membrane_protein_BH1229
PIHLBHDG_01325	A5D3G6^E:7.1e-158	Queuine_tRNA-ribosyltransferase
PIHLBHDG_01326	Q67Q93^E:1.5e-117	S-adenosylmethionine:tRNA_ribosyltransferase-isomerase
PIHLBHDG_01328	O31654^E:1.4e-45	RNA_polymerase_sigma_factor_SigI
PIHLBHDG_01329	Q9KD52^E:8.9e-87	GTPase_Era
PIHLBHDG_01330	Q9S3M0^E:1.4e-42	Cytidine_deaminase
PIHLBHDG_01331	Q05888^E:2.7e-08	Undecaprenol_kinase
PIHLBHDG_01332	B1HTJ4^E:9.5e-32	Endoribonuclease_YbeY
PIHLBHDG_01333	P46344^E:1.2e-105	Cyclic-di-AMP_phosphodiesterase_PgpH
PIHLBHDG_01334	P46343^E:9.4e-90	PhoH-like_protein
PIHLBHDG_01338	B5YD74^E:3.1e-96	UPF0365_protein_DICTH_0602
PIHLBHDG_01339	P54465^E:1.9e-66	Uncharacterized_protein_YqeZ
PIHLBHDG_01340	Q67S44^E:3.3e-17	30S_ribosomal_protein_S21
PIHLBHDG_01341	O66536^E:5.4e-32	Uncharacterized_HIT-like_protein_aq_141
PIHLBHDG_01342	P54462^E:5.5e-101	Threonylcarbamoyladenosine_tRNA_methylthiotransferase_MtaB
PIHLBHDG_01343	P54461^E:4.6e-36	Ribosomal_RNA_small_subunit_methyltransferase_E
PIHLBHDG_01344	B8FUN2^E:3.1e-50	Ribosomal_protein_L11_methyltransferase
PIHLBHDG_01345	B8I304^E:3.7e-114	Chaperone_protein_DnaJ
PIHLBHDG_01346	B0TAD7^E:2.7e-239	Chaperone_protein_DnaK
PIHLBHDG_01347	Q9KWS8^E:2.7e-26	Protein_GrpE
PIHLBHDG_01348	A4J7F6^E:1.2e-71	Heat-inducible_transcription_repressor_HrcA
PIHLBHDG_01349	P54304^E:1.1e-70	Oxygen-independent_coproporphyrinogen-III_oxidase-like_protein_YqeR
PIHLBHDG_01350	Q3AF13^E:3.2e-253	Elongation_factor_4
PIHLBHDG_01351	O34238^E:2.0e-52	Putative_lipid_II_flippase_MurJ
PIHLBHDG_01354	B7HPM0^E:9.7e-72	Germination_protease
PIHLBHDG_01355	B0TAC7^E:2.4e-16	30S_ribosomal_protein_S20
PIHLBHDG_01356	P54459^E:1.7e-22	Uncharacterized_protein_YqeN
PIHLBHDG_01357	P39695^E:5.0e-49	ComE_operon_protein_3
PIHLBHDG_01358	P39694^E:5.4e-06	ComE_operon_protein_1
PIHLBHDG_01359	Q9Z8B3^E:7.2e-07	Na(+)-translocating_NADH-quinone_reductase_subunit_E
PIHLBHDG_01360	A0KX84^E:1.4e-19	Electron_transport_complex_subunit_E
PIHLBHDG_01373	Q9KL03^E:6.2e-06	Spermidine_N(1)-acetyltransferase
PIHLBHDG_01376	P0AEX8^E:1.6e-51	High-affinity_branched-chain_amino_acid_transport_system_permease_protein_LivH
PIHLBHDG_01377	P21628^E:2.0e-34	High-affinity_branched-chain_amino_acid_transport_system_permease_protein_BraE
PIHLBHDG_01378	P0A194^E:2.7e-63	High-affinity_branched-chain_amino_acid_transport_ATP-binding_protein_LivG
PIHLBHDG_01379	P21630^E:2.1e-62	High-affinity_branched-chain_amino_acid_transport_ATP-binding_protein_BraG
PIHLBHDG_01380	B8GZM2^E:1.5e-18	Response_regulator_PleD
PIHLBHDG_01381	P36945^E:3.4e-06	Ribokinase
PIHLBHDG_01383	D0LI56^E:5.6e-09	Peroxyureidoacrylate/ureidoacrylate_amidohydrolase_RutB
PIHLBHDG_01384	P10051^E:3.1e-35	Aminoglycoside_N(6')-acetyltransferase_type_1
PIHLBHDG_01387	O34817^E:1.9e-31	HTH-type_transcriptional_repressor_YvoA
PIHLBHDG_01388	Q4J6D9^E:1.2e-13	Glutamine--fructose-6-phosphate_aminotransferase_[isomerizing]
PIHLBHDG_01389	B4T6C0^E:4.2e-109	D-tagatose-16-bisphosphate_aldolase_subunit_GatZ
PIHLBHDG_01391	O34706^E:1.7e-19	Putative_ABC_transporter_permease_protein_AmyD
PIHLBHDG_01392	O58760^E:4.2e-30	Probable_ABC_transporter_permease_protein_PH1036
PIHLBHDG_01393	P76585^E:5.0e-46	Uncharacterized_protein_YphG
PIHLBHDG_01394	Q54PM7^E:5.1e-22	N-acetyl-D-glucosamine_kinase
PIHLBHDG_01395	O34645^E:3.9e-83	Alpha-galactosidase
PIHLBHDG_01401	O32087^E:4.9e-10	Uncharacterized_membrane_protein_YuzA
PIHLBHDG_01404	Q7MX71^E:2.6e-150	L-methionine_gamma-lyase
PIHLBHDG_01406	Q5PGP4^E:7.4e-22	Glutathione-binding_protein_GsiB
PIHLBHDG_01407	P46828^E:4.1e-35	Catabolite_control_protein_A
PIHLBHDG_01414	P0ACN9^E:7.0e-43	HTH-type_transcriptional_repressor_CytR
PIHLBHDG_01415	Q8A8Y4^E:9.6e-28	14-beta-mannosyl-N-acetylglucosamine_phosphorylase
PIHLBHDG_01417	O31519^E:2.3e-26	Probable_ABC_transporter_permease_protein_YesP
PIHLBHDG_01418	O31520^E:4.4e-22	Probable_ABC_transporter_permease_protein_YesQ
PIHLBHDG_01421	Q1CBH4^E:1.0e-13	sn-glycerol-3-phosphate_transport_system_permease_protein_UgpA
PIHLBHDG_01422	O32154^E:5.6e-20	Probable_ABC_transporter_permease_protein_YurM
PIHLBHDG_01423	A9KMS8^E:3.1e-138	Tyrosine--tRNA_ligase
PIHLBHDG_01425	P9WQJ0^E:1.3e-137	Uncharacterized_ABC_transporter_ATP-binding_protein_MT1311
PIHLBHDG_01426	Q9WYC4^E:1.5e-149	Uncharacterized_ABC_transporter_ATP-binding_protein_TM_0288
PIHLBHDG_01427	A6TUB2^E:1.7e-148	tRNA-specific_2-thiouridylase_MnmA
PIHLBHDG_01428	P32730^E:9.3e-14	Uncharacterized_protein_YlxP
PIHLBHDG_01429	Q5KW01^E:6.2e-200	Phosphoenolpyruvate_carboxykinase_[ATP]
PIHLBHDG_01431	Q8K442^E:7.2e-34	ATP-binding_cassette_sub-family_A_member_8-A
PIHLBHDG_01434	Q7SIB1^E:2.2e-49	CCA-adding_enzyme
PIHLBHDG_01435	Q9KE16^E:6.8e-53	Sugar_fermentation_stimulation_protein_homolog
PIHLBHDG_01436	O51040^E:4.9e-54	Uncharacterized_protein_BB_0007
PIHLBHDG_01439	Q2SM69^E:1.7e-88	Pseudouridine-5'-phosphate_glycosidase
PIHLBHDG_01440	O29891^E:3.3e-17	Uncharacterized_sugar_kinase_AF_0356
PIHLBHDG_01441	Q89KR6^E:9.8e-212	Glutamine--tRNA_ligase
PIHLBHDG_01442	B2UWX8^E:2.0e-42	S-ribosylhomocysteine_lyase
PIHLBHDG_01443	A7A261^E:1.6e-22	LAS_seventeen-binding_protein_3
PIHLBHDG_01444	P50864^E:2.7e-20	Germination-specific_N-acetylmuramoyl-L-alanine_amidase
PIHLBHDG_01445	B1YJD6^E:7.3e-39	5'-methylthioadenosine/S-adenosylhomocysteine_nucleosidase
PIHLBHDG_01446	Q5KVS7^E:5.3e-168	Glucose-6-phosphate_isomerase
PIHLBHDG_01447	O05511^E:9.9e-52	Probable_mannose-6-phosphate_isomerase_GmuF
PIHLBHDG_01449	P96117^E:1.9e-48	Zinc_transport_system_ATP-binding_protein_TroB
PIHLBHDG_01450	Q92AG0^E:5.9e-40	Manganese_transport_system_membrane_protein_MntC
PIHLBHDG_01451	O31613^E:6.4e-51	Uncharacterized_RNA_pseudouridine_synthase_YjbO
PIHLBHDG_01453	O34382^E:1.2e-12	Uncharacterized_membrane_protein_YvoD
PIHLBHDG_01455	A0A0J9X1Q5^E:8.7e-82	Aminotransferase_PigE
PIHLBHDG_01456	Q2MF17^E:3.3e-42	L-glutamine:2-deoxy-scyllo-inosose_aminotransferase
PIHLBHDG_01457	A5D193^E:5.4e-67	Diaminopimelate_epimerase
PIHLBHDG_01458	O07592^E:1.8e-28	Putative_glycerophosphoryl_diester_phosphodiesterase_YhdW
PIHLBHDG_01459	P42332^E:3.8e-37	Bacitracin_transport_ATP-binding_protein_BcrA
PIHLBHDG_01461	P55742^E:1.6e-92	Putative_aminopeptidase
PIHLBHDG_01462	Q57975^E:1.4e-64	Putative_aminopeptidase_MJ0555
PIHLBHDG_01463	O59196^E:2.5e-64	Tetrahedral_aminopeptidase
PIHLBHDG_01464	Q58030^E:1.4e-08	Endonuclease_III
PIHLBHDG_01466	P0AGG9^E:2.1e-82	Metalloprotease_TldD
PIHLBHDG_01467	Q57684^E:5.2e-38	Uncharacterized_protein_MJ0231
PIHLBHDG_01472	P20298^E:6.1e-18	Uncharacterized_protein_in_gap_3'region_(Fragment)
PIHLBHDG_01473	P62182^E:7.9e-30	RNA_polymerase_sigma-28_factor
PIHLBHDG_01474	E6ENP7^E:1.1e-223	Maltose_phosphorylase
PIHLBHDG_01475	P71447^E:1.9e-41	Beta-phosphoglucomutase
PIHLBHDG_01476	P17867^E:7.4e-64	Putative_DNA_recombinase
PIHLBHDG_01477	P62182^E:2.0e-26	RNA_polymerase_sigma-28_factor
PIHLBHDG_01478	P42062^E:7.1e-66	Oligopeptide_transport_system_permease_protein_AppB
PIHLBHDG_01479	A5VU91^E:6.5e-11	Putative_ABC_transporter_peptide-binding_protein_BOV_A0352
PIHLBHDG_01480	P44540^E:1.1e-46	Uncharacterized_HTH-type_transcriptional_regulator_HI_0143
PIHLBHDG_01481	A8MJY6^E:0.0e+00	Leucine--tRNA_ligase
PIHLBHDG_01482	P46328^E:4.2e-43	Uncharacterized_protein_YxbD
PIHLBHDG_01485	Q54FK1^E:2.9e-09	HD_domain-containing_protein_2_homolog
PIHLBHDG_01486	P08988^E:2.1e-15	Aminoglycoside_N(3)-acetyltransferase_IV
PIHLBHDG_01487	P49304^E:1.5e-06	Rhizopine_catabolism_protein_MocC
PIHLBHDG_01488	B1IT09^E:7.7e-05	L-ribulose-5-phosphate_3-epimerase_UlaE
PIHLBHDG_01490	A9KPW1^E:2.5e-119	Selenide_water_dikinase
PIHLBHDG_01492	O27442^E:7.3e-49	Probable_cysteine_desulfurase
PIHLBHDG_01493	P54422^E:2.0e-52	Gamma-glutamyltranspeptidase
PIHLBHDG_01494	Q9RY44^E:5.7e-32	Probable_multidrug_resistance_protein_NorM
PIHLBHDG_01497	Q9KL07^E:8.1e-61	Maltose_transport_system_permease_protein_MalG
PIHLBHDG_01498	Q87GB7^E:1.8e-92	Maltose_transport_system_permease_protein_MalF
PIHLBHDG_01499	O07009^E:1.3e-48	Cyclodextrin-binding_protein
PIHLBHDG_01501	A6TN94^E:2.1e-29	UPF0251_protein_Amet_1463
PIHLBHDG_01503	Q57746^E:8.7e-19	Uncharacterized_protein_MJ0298
PIHLBHDG_01505	Q8KAE4^E:1.9e-37	Macro_domain-containing_protein_CT2219
PIHLBHDG_01507	Q53W83^E:3.3e-29	2-dehydro-3-deoxygluconokinase
PIHLBHDG_01508	Q8RPQ2^E:1.7e-28	DNA_protection_during_starvation_protein_2
PIHLBHDG_01509	O26223^E:2.3e-32	Putative_NADH_dehydrogenase/NAD(P)H_nitroreductase
PIHLBHDG_01510	Q9KEE9^E:2.4e-36	L-arabinose_transport_system_permease_protein_AraQ
PIHLBHDG_01511	O51924^E:3.8e-24	Trehalose/maltose_transport_system_permease_protein_MalF
PIHLBHDG_01514	P21948^E:1.1e-44	Alkaline_phosphatase
PIHLBHDG_01515	Q06241^E:3.2e-44	D-alanyl-D-alanine_dipeptidase
PIHLBHDG_01517	A5D2B7^E:4.0e-58	UPF0173_metal-dependent_hydrolase_PTH_1415
PIHLBHDG_01518	P73754^E:1.0e-46	Metalloprotease_slr0863
PIHLBHDG_01519	O26944^E:1.3e-06	Metalloprotease_MTH_856
PIHLBHDG_01520	P40331^E:8.7e-08	Uncharacterized_HTH-type_transcriptional_regulator_YisR
PIHLBHDG_01521	P14002^E:6.4e-96	Thermostable_beta-glucosidase_B
PIHLBHDG_01522	P36948^E:5.4e-26	Ribose_import_permease_protein_RbsC
PIHLBHDG_01523	Q8RD43^E:2.9e-93	Ribose_import_ATP-binding_protein_RbsA
PIHLBHDG_01524	P32720^E:1.2e-09	D-allose_transport_system_permease_protein_AlsC
PIHLBHDG_01526	P27675^E:5.7e-79	Glutamine_transport_ATP-binding_protein_GlnQ
PIHLBHDG_01527	P72479^E:3.2e-47	Oligopeptide_transport_ATP-binding_protein_OppF
PIHLBHDG_01528	Q53193^E:4.9e-53	Probable_peptide_ABC_transporter_ATP-binding_protein_y4tR
PIHLBHDG_01532	P96622^E:2.1e-39	Endoribonuclease_EndoA
PIHLBHDG_01533	O33341^E:1.4e-37	Putative_glutamine_amidotransferase_Rv2859c
PIHLBHDG_01534	Q02ES4^E:4.1e-07	Imidazolonepropionase
PIHLBHDG_01535	O05515^E:1.9e-29	tRNA_threonylcarbamoyladenosine_biosynthesis_protein_TsaE
PIHLBHDG_01536	Q49857^E:3.7e-16	Uncharacterized_protein_ML0378
PIHLBHDG_01537	O05517^E:1.2e-29	Putative_ribosomal-protein-alanine_acetyltransferase
PIHLBHDG_01538	Q67K94^E:2.8e-108	tRNA_N6-adenosine_threonylcarbamoyltransferase
PIHLBHDG_01539	Q3AD96^E:4.8e-35	Probable_2-phosphosulfolactate_phosphatase
PIHLBHDG_01540	O87887^E:1.3e-31	10_kDa_chaperonin
PIHLBHDG_01541	B8D0Z4^E:1.8e-215	60_kDa_chaperonin
PIHLBHDG_01542	Q839B2^E:6.7e-50	Hypoxanthine-guanine_phosphoribosyltransferase
PIHLBHDG_01543	Q3AD70^E:1.2e-126	GMP_synthase_[glutamine-hydrolyzing]
PIHLBHDG_01544	Q8CXM8^E:4.9e-47	Histidine_biosynthesis_bifunctional_protein_HisIE
PIHLBHDG_01545	P50739^E:6.0e-20	Spore_cortex-lytic_enzyme
PIHLBHDG_01546	P56255^E:1.9e-199	ATP-dependent_DNA_helicase_PcrA
PIHLBHDG_01547	Q2RGY0^E:1.9e-201	DNA_ligase
PIHLBHDG_01548	B8FP45^E:1.4e-11	Aspartyl/glutamyl-tRNA(Asn/Gln)_amidotransferase_subunit_C
PIHLBHDG_01549	B8G974^E:1.3e-135	Glutamyl-tRNA(Gln)_amidotransferase_subunit_A
PIHLBHDG_01550	Q3AD35^E:2.5e-139	Aspartyl/glutamyl-tRNA(Asn/Gln)_amidotransferase_subunit_B
PIHLBHDG_01552	P54574^E:1.8e-32	Ferric_uptake_regulation_protein
PIHLBHDG_01553	Q3AF87^E:0.0e+00	Valine--tRNA_ligase
PIHLBHDG_01554	Q05865^E:4.3e-66	Folylpolyglutamate_synthase
PIHLBHDG_01556	P13251^E:2.5e-42	Stage_II_sporulation_protein_D
PIHLBHDG_01558	Q67SI8^E:5.1e-43	Maf-like_protein_STH370
PIHLBHDG_01559	A4IRD9^E:3.2e-60	UPF0758_protein_GTNG_2548
PIHLBHDG_01560	Q01465^E:5.6e-109	Rod_shape-determining_protein_MreB
PIHLBHDG_01561	Q8Y6Y4^E:7.8e-16	Cell_shape-determining_protein_MreC
PIHLBHDG_01563	P44469^E:1.7e-76	Penicillin-binding_protein_2
PIHLBHDG_01564	Q67SI3^E:3.5e-37	Probable_septum_site-determining_protein_MinC
PIHLBHDG_01565	Q01464^E:2.5e-88	Septum_site-determining_protein_MinD
PIHLBHDG_01566	A5D434^E:3.3e-23	Cell_division_topological_specificity_factor
PIHLBHDG_01568	P26937^E:1.9e-17	Stage_IV_sporulation_protein_FB
PIHLBHDG_01569	Q58376^E:8.7e-36	Uncharacterized_protein_MJ0966
PIHLBHDG_01571	P45175^E:1.9e-87	Ribonuclease_G
PIHLBHDG_01572	A8MHL1^E:1.4e-34	50S_ribosomal_protein_L21
PIHLBHDG_01574	Q836X4^E:8.8e-28	50S_ribosomal_protein_L27
PIHLBHDG_01575	A4XJS8^E:6.1e-137	GTPase_Obg
PIHLBHDG_01576	P54454^E:4.5e-16	Probable_RNA-binding_protein_YqeI
PIHLBHDG_01577	Q2RKZ5^E:1.5e-70	Probable_nicotinate-nucleotide_adenylyltransferase
PIHLBHDG_01578	Q02115^E:2.2e-22	Transcriptional_regulator_LytR
PIHLBHDG_01579	Q9KD89^E:6.6e-17	Ribosomal_silencing_factor_RsfS
PIHLBHDG_01580	A1S4D3^E:2.1e-07	23S_rRNA_(uracil(1939)-C(5))-methyltransferase_RlmD
PIHLBHDG_01581	O08501^E:3.3e-197	Tyrosine_phenol-lyase
PIHLBHDG_01582	P44202^E:4.5e-25	Putative_cytochrome_c-type_biogenesis_protein_HI_1454
PIHLBHDG_01583	O31820^E:6.7e-13	Thioredoxin-like_protein_YneN
PIHLBHDG_01584	P34001^E:2.0e-102	Uncharacterized_protein_SMU_988
PIHLBHDG_01585	Q9ABX9^E:2.8e-63	Uncharacterized_signaling_protein_CC_0091
PIHLBHDG_01586	Q9KCZ4^E:4.2e-39	Glucokinase
PIHLBHDG_01587	Q8XHI3^E:9.8e-115	Probable_cytosol_aminopeptidase
PIHLBHDG_01589	Q9L3Q5^E:1.4e-10	Selenocysteine-containing_peroxiredoxin_PrxU
PIHLBHDG_01590	Q9L3Q5^E:1.7e-53	Selenocysteine-containing_peroxiredoxin_PrxU
PIHLBHDG_01591	O05267^E:2.6e-06	NADH_dehydrogenase-like_protein_YumB
PIHLBHDG_01593	P53653^E:7.6e-61	Superoxide_dismutase_[Mn]
PIHLBHDG_01601	P50830^E:5.1e-235	Uncharacterized_ATP-dependent_helicase_YprA
PIHLBHDG_01602	P50837^E:5.1e-37	Uncharacterized_protein_YprB
PIHLBHDG_01604	P39839^E:1.3e-93	Uncharacterized_peptidase_YuxL
PIHLBHDG_01609	Q8DUK3^E:2.5e-54	Probable_thiol_peroxidase
PIHLBHDG_01611	O28017^E:4.6e-19	Putative_NADH_dehydrogenase/NAD(P)H_nitroreductase_AF_2267
PIHLBHDG_01612	P9WM12^E:1.5e-13	Uncharacterized_protein_MT1397
PIHLBHDG_01613	Q84WV9^E:3.0e-62	Glutaminyl-peptide_cyclotransferase
PIHLBHDG_01617	Q55717^E:1.3e-34	Uncharacterized_MscS_family_protein_slr0639
PIHLBHDG_01618	P55552^E:1.3e-55	Uncharacterized_protein_y4lL
PIHLBHDG_01619	B9K7M6^E:0.0e+00	Cellobiose_phosphorylase
PIHLBHDG_01620	O34978^E:1.2e-79	Guanine/hypoxanthine_permease_PbuO
PIHLBHDG_01621	O34311^E:7.4e-17	Signaling_protein_YkoW
PIHLBHDG_01625	P37567^E:3.5e-70	Probable_tRNA-dihydrouridine_synthase_1
PIHLBHDG_01626	Q8RDA2^E:1.7e-20	50S_ribosomal_protein_L31
PIHLBHDG_01627	P44864^E:6.9e-20	Uncharacterized_protein_HI_0756
PIHLBHDG_01628	Q03222^E:5.1e-144	Transcription_termination_factor_Rho
PIHLBHDG_01629	Q703I2^E:8.8e-76	Fructose-bisphosphate_aldolase
PIHLBHDG_01631	P9WLR4^E:3.4e-24	Uncharacterized_protein_MT1877
PIHLBHDG_01632	Q3AFT7^E:2.5e-201	CTP_synthase
PIHLBHDG_01634	Q67TI9^E:1.5e-167	Arginine--tRNA_ligase
PIHLBHDG_01635	Q3A9K2^E:5.9e-217	Formate--tetrahydrofolate_ligase
PIHLBHDG_01636	O34324^E:1.2e-95	Dihydrolipoyl_dehydrogenase
PIHLBHDG_01637	C0ZCH6^E:1.1e-44	Redox-sensing_transcriptional_repressor_Rex
PIHLBHDG_01638	C5D9W1^E:8.0e-42	Ribosomal_RNA_large_subunit_methyltransferase_H
PIHLBHDG_01640	P73354^E:8.5e-68	Putative_serine_protease_HtrA
PIHLBHDG_01641	P15031^E:1.8e-51	Fe(3+)_dicitrate_transport_ATP-binding_protein_FecE
PIHLBHDG_01642	O34451^E:3.5e-58	Uncharacterized_ABC_transporter_permease_protein_YvrB
PIHLBHDG_01643	Q6D1Z3^E:2.2e-31	Vitamin_B12-binding_protein
PIHLBHDG_01645	Q2RIB4^E:4.9e-95	Bifunctional_protein_FolD
PIHLBHDG_01647	P0A252^E:8.8e-64	Alkyl_hydroperoxide_reductase_subunit_C
PIHLBHDG_01648	Q9X5X3^E:2.8e-153	Copper-transporting_P-type_ATPase
PIHLBHDG_01649	P58342^E:4.9e-05	Copper-transporting_ATPase_2
PIHLBHDG_01650	O32222^E:4.8e-12	Copper-sensing_transcriptional_repressor_CsoR
PIHLBHDG_01655	P39909^E:1.4e-09	Spermine/spermidine_acetyltransferase
PIHLBHDG_01656	P16055^E:2.0e-05	15_kDa_lipoprotein
PIHLBHDG_01659	B0TA52^E:1.1e-151	Adenylosuccinate_synthetase
PIHLBHDG_01660	P37545^E:2.1e-68	Uncharacterized_metal-dependent_hydrolase_YabD
PIHLBHDG_01661	Q8RDD1^E:8.6e-220	Methionine--tRNA_ligase
PIHLBHDG_01662	Q796Q1^E:5.0e-85	Uncharacterized_MFS-type_transporter_YitG
PIHLBHDG_01663	Q9AF21^E:4.7e-58	Phosphosulfolactate_synthase
PIHLBHDG_01664	P08874^E:7.9e-14	Transition_state_regulatory_protein_AbrB
PIHLBHDG_01665	P74038^E:8.1e-58	Ribosomal_RNA_small_subunit_methyltransferase_I
PIHLBHDG_01666	P37541^E:3.2e-72	Stage_0_sporulation_protein_YaaT
PIHLBHDG_01667	P09122^E:8.3e-19	DNA_polymerase_III_subunit_gamma/tau
PIHLBHDG_01669	P37538^E:8.8e-17	Uncharacterized_protein_YaaQ
PIHLBHDG_01670	Q2JN62^E:1.5e-53	Thymidylate_kinase
PIHLBHDG_01671	Q81MS2^E:7.0e-73	Arginine_decarboxylase
PIHLBHDG_01675	Q56078^E:8.2e-108	Periplasmic_beta-glucosidase
PIHLBHDG_01676	O87590^E:2.9e-33	HTH-type_transcriptional_regulator_CelR
PIHLBHDG_01677	Q9HMP7^E:9.0e-16	DNA_protection_during_starvation_protein
PIHLBHDG_01678	Q8PP41^E:7.5e-44	Aliphatic_sulfonates_import_ATP-binding_protein_SsuB_1
PIHLBHDG_01679	Q47539^E:3.2e-16	Taurine_transport_system_permease_protein_TauC
PIHLBHDG_01681	Q46508^E:6.9e-144	NADP-reducing_hydrogenase_subunit_HndC
PIHLBHDG_01682	Q46507^E:2.6e-157	NADP-reducing_hydrogenase_subunit_HndC
PIHLBHDG_01683	Q46505^E:7.4e-33	NADP-reducing_hydrogenase_subunit_HndA
PIHLBHDG_01685	P39217^E:5.1e-09	Methyl-accepting_chemotaxis_protein_TlpB
PIHLBHDG_01688	P19579^E:7.5e-47	Capsule_biosynthesis_protein_CapA
PIHLBHDG_01692	O05197^E:3.9e-82	Tetracycline_resistance_protein_TetQ
PIHLBHDG_01693	O31834^E:3.4e-19	Uncharacterized_HTH-type_transcriptional_regulator_YozG
PIHLBHDG_01695	P46348^E:9.2e-20	Uncharacterized_transporter_YeaB
PIHLBHDG_01696	Q94F00^E:1.4e-51	Phosphatase_IMPL1_chloroplastic
PIHLBHDG_01698	P32010^E:2.0e-49	Daunorubicin/doxorubicin_resistance_ATP-binding_protein_DrrA
PIHLBHDG_01699	Q04454^E:2.6e-16	UPF0118_membrane_protein_BpOF4_00890
PIHLBHDG_01702	P54551^E:1.5e-79	Uncharacterized_protein_YqjN
PIHLBHDG_01705	Q4UU85^E:2.3e-26	Cyclic_di-GMP_phosphodiesterase_response_regulator_RpfG
PIHLBHDG_01706	P0AGB8^E:1.1e-08	ECF_RNA_polymerase_sigma-E_factor
PIHLBHDG_01708	C0SPB4^E:1.0e-53	Uncharacterized_ABC_transporter_ATP-binding_protein_YhaQ
PIHLBHDG_01717	P14300^E:7.8e-23	ADP-ribosyl-[dinitrogen_reductase]_glycohydrolase
PIHLBHDG_01719	P32959^E:3.6e-11	Penicillin-binding_protein_4*
PIHLBHDG_01721	Q8R9U5^E:2.8e-32	DegV_domain-containing_protein_TTE1491
PIHLBHDG_01726	P42332^E:1.2e-28	Bacitracin_transport_ATP-binding_protein_BcrA
PIHLBHDG_01729	A7LXT8^E:2.6e-126	Non-reducing_end_alpha-L-arabinofuranosidase_BoGH43A
PIHLBHDG_01730	C4ZU93^E:2.8e-12	Nucleoside_triphosphatase_NudI
PIHLBHDG_01732	Q53193^E:2.0e-90	Probable_peptide_ABC_transporter_ATP-binding_protein_y4tR
PIHLBHDG_01733	P42065^E:3.3e-101	Oligopeptide_transport_ATP-binding_protein_AppF
PIHLBHDG_01734	Q8VQK3^E:6.0e-13	Putative_peptide-binding_periplasmic_protein_BruAb2_1030
PIHLBHDG_01735	P94311^E:1.1e-48	Dipeptide_transport_system_permease_protein_DppB
PIHLBHDG_01736	P94312^E:8.0e-48	Dipeptide_transport_system_permease_protein_DppC
PIHLBHDG_01738	Q8TWX0^E:2.9e-06	Carbamoyl-phosphate_synthase_large_chain_N-terminal_section
PIHLBHDG_01739	P94440^E:1.8e-35	Uncharacterized_ABC_transporter_ATP-binding_protein_YfiL
PIHLBHDG_01745	P42425^E:2.1e-109	Lon_protease_2
PIHLBHDG_01746	B0TA56^E:1.7e-38	50S_ribosomal_protein_L9
PIHLBHDG_01748	Q67J50^E:4.6e-19	30S_ribosomal_protein_S18
PIHLBHDG_01749	Q8R6M2^E:1.4e-31	Single-stranded_DNA-binding_protein
PIHLBHDG_01750	Q3AG27^E:3.9e-23	30S_ribosomal_protein_S6
PIHLBHDG_01752	Q7VMI2^E:1.4e-91	Ribosome-binding_ATPase_YchF
PIHLBHDG_01756	Q9KDN4^E:1.3e-29	Foldase_protein_PrsA
PIHLBHDG_01757	Q8RCW2^E:1.9e-182	Probable_glycine_dehydrogenase_(decarboxylating)_subunit_2
PIHLBHDG_01758	Q3AET5^E:2.9e-134	Probable_glycine_dehydrogenase_(decarboxylating)_subunit_1
PIHLBHDG_01759	B8D1D6^E:4.4e-35	Glycine_cleavage_system_H_protein
PIHLBHDG_01760	Q5LFT6^E:1.2e-98	Aminomethyltransferase
PIHLBHDG_01762	O31674^E:1.1e-13	Uncharacterized_membrane_protein_YkvI
PIHLBHDG_01763	P37521^E:5.1e-38	Uncharacterized_protein_YyaC
PIHLBHDG_01764	P26497^E:6.1e-61	Stage_0_sporulation_protein_J
PIHLBHDG_01765	P37522^E:1.3e-89	Sporulation_initiation_inhibitor_protein_Soj
PIHLBHDG_01766	B7IST1^E:1.1e-60	Nucleoid_occlusion_protein
PIHLBHDG_01767	A4J9R9^E:4.6e-49	Ribosomal_RNA_small_subunit_methyltransferase_G
PIHLBHDG_01768	A4XN50^E:4.6e-210	tRNA_uridine_5-carboxymethylaminomethyl_modification_enzyme_MnmG
PIHLBHDG_01769	A4ITX1^E:1.1e-123	tRNA_modification_GTPase_MnmE
PIHLBHDG_01770	Q9RCA6^E:4.9e-39	Protein_jag
PIHLBHDG_01771	Q8RHA4^E:4.7e-42	Membrane_protein_insertase_YidC
PIHLBHDG_01772	A7NJ53^E:2.3e-12	Ribonuclease_P_protein_component
PIHLBHDG_01773	A7FPR6^E:3.5e-146	Chromosomal_replication_initiator_protein_DnaA
PIHLBHDG_01774	Q9I7C4^E:2.7e-37	DNA_polymerase_III_subunit_beta
PIHLBHDG_01776	Q040E6^E:1.4e-76	DNA_replication_and_repair_protein_RecF
PIHLBHDG_01778	O50627^E:2.6e-232	DNA_gyrase_subunit_B
PIHLBHDG_01779	P94605^E:6.1e-255	DNA_gyrase_subunit_A
PIHLBHDG_01780	Q5SMG8^E:1.4e-43	Magnesium_transporter_MgtE
PIHLBHDG_01781	A7NI09^E:2.6e-94	Galactokinase
PIHLBHDG_01782	O33836^E:1.6e-73	Galactose-1-phosphate_uridylyltransferase
PIHLBHDG_01784	O58584^E:6.0e-32	RutC_family_protein_PH0854
PIHLBHDG_01785	A9B406^E:8.1e-100	D-alanine--D-alanine_ligase
PIHLBHDG_01786	O05519^E:1.3e-100	Uncharacterized_ABC_transporter_ATP-binding_protein_YdiF
PIHLBHDG_01788	P37469^E:7.2e-67	Replicative_DNA_helicase
PIHLBHDG_01790	Q9KGK4^E:1.8e-63	Ribosomal_RNA_small_subunit_methyltransferase_A
PIHLBHDG_01791	O34776^E:2.2e-20	Uncharacterized_protein_YkuK
PIHLBHDG_01792	P37466^E:4.1e-14	Protein_Veg
PIHLBHDG_01796	A6TWV7^E:1.4e-52	4-diphosphocytidyl-2-C-methyl-D-erythritol_kinase
PIHLBHDG_01798	Q9KGJ6^E:8.3e-73	Bifunctional_protein_GlmU
PIHLBHDG_01799	P42816^E:1.7e-104	Ribose-phosphate_pyrophosphokinase
PIHLBHDG_01800	B8D015^E:7.1e-30	50S_ribosomal_protein_L25
PIHLBHDG_01801	C0ZHD7^E:3.0e-51	Peptidyl-tRNA_hydrolase
PIHLBHDG_01802	P37474^E:1.4e-284	Transcription-repair-coupling_factor
PIHLBHDG_01803	P37554^E:3.0e-53	Stage_V_sporulation_protein_T
PIHLBHDG_01804	Q00758^E:1.0e-37	Stage_V_sporulation_protein_B
PIHLBHDG_01805	Q9X015^E:2.5e-64	Nucleoside_triphosphate_pyrophosphohydrolase/pyrophosphatase_MazG
PIHLBHDG_01806	P68573^E:7.5e-24	SPBc2_prophage-derived_DNA-binding_protein_HU_2
PIHLBHDG_01807	P13251^E:6.5e-19	Stage_II_sporulation_protein_D
PIHLBHDG_01808	P37558^E:3.6e-13	Spore_protein_YabP
PIHLBHDG_01811	P37560^E:2.0e-30	Uncharacterized_protein_YabR
PIHLBHDG_01813	Q8RF47^E:5.2e-21	Bifunctional_3-dehydroquinate_synthase/phosphatase
PIHLBHDG_01819	A9BJC1^E:3.5e-75	Mannosylglucosyl-3-phosphoglycerate_phosphatase
PIHLBHDG_01820	Q87GU5^E:1.6e-56	Autoinducer_2_sensor_kinase/phosphatase_LuxQ
PIHLBHDG_01823	Q9XBQ3^E:4.7e-237	Intracellular_exo-alpha-(1->5)-L-arabinofuranosidase
PIHLBHDG_01824	A0LZ81^E:1.7e-183	L-arabinose_isomerase
PIHLBHDG_01825	Q9S469^E:6.9e-87	L-ribulose-5-phosphate_4-epimerase
PIHLBHDG_01826	Q87FK5^E:1.5e-172	Ribulokinase
PIHLBHDG_01827	E8MGH8^E:3.3e-134	Non-reducing_end_beta-L-arabinofuranosidase
PIHLBHDG_01828	P77269^E:4.4e-07	ABC_transporter_periplasmic-binding_protein_YphF
PIHLBHDG_01829	Q1BQ82^E:8.7e-119	Putative_ribose/galactose/methyl_galactoside_import_ATP-binding_protein_2
PIHLBHDG_01830	P36948^E:2.5e-42	Ribose_import_permease_protein_RbsC
PIHLBHDG_01831	Q7WUL4^E:1.5e-102	Beta-N-acetylhexosaminidase
PIHLBHDG_01832	P39214^E:1.4e-22	Methyl-accepting_chemotaxis_protein_McpA
PIHLBHDG_01833	G3XD24^E:2.1e-19	Methyl-accepting_chemotaxis_protein_PctA
PIHLBHDG_01841	G3XD24^E:3.5e-24	Methyl-accepting_chemotaxis_protein_PctA
PIHLBHDG_01843	Q58292^E:9.1e-24	Probable_S-adenosylmethionine-dependent_methyltransferase_MJ0882
PIHLBHDG_01844	O67821^E:1.2e-23	Uncharacterized_protein_aq_2027
PIHLBHDG_01845	Q0AYR6^E:2.4e-53	Transcriptional_regulator_MraZ
PIHLBHDG_01846	Q67Q57^E:6.0e-102	Ribosomal_RNA_small_subunit_methyltransferase_H
PIHLBHDG_01848	Q03524^E:1.5e-94	Stage_V_sporulation_protein_D
PIHLBHDG_01849	Q894B7^E:1.2e-117	UDP-N-acetylmuramoyl-L-alanyl-D-glutamate--26-diaminopimelate_ligase
PIHLBHDG_01850	O33804^E:1.6e-71	UDP-N-acetylmuramoyl-tripeptide--D-alanyl-D-alanine_ligase
PIHLBHDG_01851	A4J2A8^E:1.9e-74	Phospho-N-acetylmuramoyl-pentapeptide-transferase
PIHLBHDG_01852	P07373^E:2.8e-82	Stage_V_sporulation_protein_E
PIHLBHDG_01853	Q67Q46^E:2.1e-105	UDP-N-acetylglucosamine_1-carboxyvinyltransferase_1
PIHLBHDG_01855	P45500^E:5.2e-118	Cell_division_protein_FtsZ
PIHLBHDG_01856	P06222^E:1.0e-80	RNA_polymerase_sigma-E_factor
PIHLBHDG_01857	P26767^E:1.1e-10	Putative_sporulation_sigma_factor-processing_peptidase_(Fragment)
PIHLBHDG_01858	P19940^E:3.5e-103	RNA_polymerase_sigma-G_factor
PIHLBHDG_01859	P39151^E:3.9e-18	Stage_II_sporulation_protein_R
PIHLBHDG_01860	O31725^E:9.6e-10	Uncharacterized_protein_YlmC
PIHLBHDG_01861	A8MH47^E:6.9e-51	Transcriptional_repressor_NrdR
PIHLBHDG_01862	Q8R5S4^E:5.3e-157	DNA_translocase_FtsK
PIHLBHDG_01864	A4J474^E:3.3e-73	33_kDa_chaperonin
PIHLBHDG_01866	C0ZAJ4^E:4.6e-111	UDP-N-acetylmuramate--L-alanine_ligase
PIHLBHDG_01868	P54509^E:2.5e-125	Uncharacterized_ATP-dependent_helicase_YqhH
PIHLBHDG_01869	P42062^E:5.5e-66	Oligopeptide_transport_system_permease_protein_AppB
PIHLBHDG_01870	P42063^E:3.4e-51	Oligopeptide_transport_system_permease_protein_AppC
PIHLBHDG_01871	P42061^E:1.4e-35	Oligopeptide-binding_protein_AppA
PIHLBHDG_01872	Q47688^E:3.9e-35	Putative_uncharacterized_protein_YkfC
PIHLBHDG_01881	P45779^E:1.3e-19	Type_II_secretion_system_protein_D
PIHLBHDG_01886	P45793^E:1.6e-46	Type_IV_pilus_assembly_protein_TapC
PIHLBHDG_01887	P24559^E:1.4e-86	Twitching_mobility_protein
PIHLBHDG_01888	P31703^E:3.6e-105	Type_II_secretion_system_protein_E
PIHLBHDG_01889	Q58317^E:4.4e-16	Uncharacterized_protein_MJ0907
PIHLBHDG_01891	P15492^E:1.4e-15	Methyl-accepting_chemotaxis_protein_HlyB
PIHLBHDG_01892	P42065^E:1.8e-112	Oligopeptide_transport_ATP-binding_protein_AppF
PIHLBHDG_01893	Q53193^E:2.4e-96	Probable_peptide_ABC_transporter_ATP-binding_protein_y4tR
PIHLBHDG_01894	Q9HJ28^E:8.5e-57	Putative_nicotinate_phosphoribosyltransferase
PIHLBHDG_01895	O64046^E:1.2e-17	Probable_tape_measure_protein
PIHLBHDG_01896	Q2RJ00^E:1.5e-40	Methylglyoxal_synthase
PIHLBHDG_01897	Q67R57^E:3.6e-39	Dephospho-CoA_kinase
PIHLBHDG_01898	Q67R59^E:9.3e-70	Formamidopyrimidine-DNA_glycosylase
PIHLBHDG_01899	Q04957^E:1.1e-201	DNA_polymerase_I
PIHLBHDG_01901	Q9HI70^E:3.6e-177	Vitamin_B12-dependent_ribonucleoside-diphosphate_reductase
PIHLBHDG_01902	Q49YQ6^E:2.6e-25	Peroxide-responsive_repressor_PerR
PIHLBHDG_01905	P63299^E:1.7e-138	Uncharacterized_ABC_transporter_ATP-binding_protein_YtfR
PIHLBHDG_01906	P39328^E:4.7e-29	Inner_membrane_ABC_transporter_permease_protein_YtfT
PIHLBHDG_01907	P37772^E:5.5e-30	Inner_membrane_ABC_transporter_permease_protein_YjfF
PIHLBHDG_01912	O31855^E:1.9e-17	Probable_multidrug_resistance_protein_NorM
PIHLBHDG_01914	B8GZM2^E:1.0e-23	Response_regulator_PleD
PIHLBHDG_01915	Q8R6I7^E:1.6e-06	UPF0236_protein_TTE0033/TTE0744/TTE0838/TTE0852/TTE1082/TTE1247/TTE1519/TTE1678/TTE1739/TTE1823/TTE2212
PIHLBHDG_01921	Q9WXE8^E:4.6e-48	Putative_beta-xylosidase
PIHLBHDG_01922	Q12603^E:2.3e-83	Beta-14-xylanase
PIHLBHDG_01923	O62760^E:2.2e-56	Cholinesterase
PIHLBHDG_01925	C0SPB3^E:2.9e-66	Uncharacterized_multiple-sugar_transport_system_permease_YteP
PIHLBHDG_01926	P53561^E:9.8e-41	Probable_ABC_transporter_permease_protein_YtcP
PIHLBHDG_01927	P42062^E:9.3e-74	Oligopeptide_transport_system_permease_protein_AppB
PIHLBHDG_01928	P42061^E:2.8e-70	Oligopeptide-binding_protein_AppA
PIHLBHDG_01931	Q9CFG8^E:3.1e-46	Xylulose_kinase
PIHLBHDG_01932	Q02912^E:4.5e-39	Sorbitol_dehydrogenase
PIHLBHDG_01933	A6UTT2^E:2.6e-47	2-amino-37-dideoxy-D-threo-hept-6-ulosonate_synthase
PIHLBHDG_01934	P76418^E:2.8e-36	Uncharacterized_protein_YegU
PIHLBHDG_01935	Q7LYW7^E:2.9e-11	Trehalose/maltose-binding_protein_MalE
PIHLBHDG_01936	Q6CZ33^E:6.0e-45	sn-glycerol-3-phosphate_transport_system_permease_protein_UgpE
PIHLBHDG_01937	O32155^E:6.3e-43	Probable_ABC_transporter_permease_protein_YurN
PIHLBHDG_01938	O34817^E:3.5e-33	HTH-type_transcriptional_repressor_YvoA
PIHLBHDG_01939	Q9YGA6^E:3.0e-87	Trehalose/maltose_import_ATP-binding_protein_MalK
PIHLBHDG_01940	Q53683^E:2.8e-24	Putative_ABC_transporter_permease_protein_ORF1_(Fragment)
PIHLBHDG_01941	O51924^E:4.1e-18	Trehalose/maltose_transport_system_permease_protein_MalF
PIHLBHDG_01944	Q9KMV8^E:2.7e-28	3'3'-cGAMP-specific_phosphodiesterase_2
PIHLBHDG_01945	P0ACN9^E:9.2e-43	HTH-type_transcriptional_repressor_CytR
PIHLBHDG_01948	O32198^E:2.3e-49	Sensor_histidine_kinase_LiaS
PIHLBHDG_01949	O32197^E:1.2e-66	Transcriptional_regulatory_protein_LiaR
PIHLBHDG_01950	B9DW73^E:3.2e-24	DNA_mismatch_repair_protein_MutS
PIHLBHDG_01952	Q57720^E:1.6e-12	Uncharacterized_HTH-type_transcriptional_regulator_MJ0272
PIHLBHDG_01954	O32965^E:1.1e-43	Uncharacterized_zinc_protease_ML0855
PIHLBHDG_01955	Q9X0E6^E:9.9e-12	Divalent-cation_tolerance_protein_CutA
PIHLBHDG_01957	P42293^E:1.8e-169	Extracellular_endo-alpha-(1->5)-L-arabinanase_2
PIHLBHDG_01958	Q8Z246^E:1.8e-33	sn-glycerol-3-phosphate_transport_system_permease_protein_UgpE
PIHLBHDG_01959	O32155^E:5.2e-39	Probable_ABC_transporter_permease_protein_YurN
PIHLBHDG_01960	Q7LYW7^E:2.6e-15	Trehalose/maltose-binding_protein_MalE
PIHLBHDG_01961	P21175^E:1.3e-37	Leucine-_isoleucine-_valine-_threonine-_and_alanine-binding_protein
PIHLBHDG_01962	P0A2J2^E:4.9e-61	High-affinity_branched-chain_amino_acid_transport_system_permease_protein_LivH
PIHLBHDG_01963	P21628^E:1.6e-44	High-affinity_branched-chain_amino_acid_transport_system_permease_protein_BraE
PIHLBHDG_01964	P0A194^E:3.0e-62	High-affinity_branched-chain_amino_acid_transport_ATP-binding_protein_LivG
PIHLBHDG_01965	P21630^E:3.8e-53	High-affinity_branched-chain_amino_acid_transport_ATP-binding_protein_BraG
PIHLBHDG_01966	P42293^E:5.1e-137	Extracellular_endo-alpha-(1->5)-L-arabinanase_2
PIHLBHDG_01967	A5IKD4^E:4.5e-13	Extracellular_endo-alpha-(1->5)-L-arabinanase
PIHLBHDG_01970	P37387^E:5.2e-70	D-xylose-binding_periplasmic_protein
PIHLBHDG_01971	Q6VMN4^E:2.3e-159	Xylose_import_ATP-binding_protein_XylG
PIHLBHDG_01972	P45045^E:9.0e-79	Xylose_transport_system_permease_protein_XylH
PIHLBHDG_01973	Q9JMQ1^E:1.7e-52	Probable_HTH-type_transcriptional_repressor_ExuR
PIHLBHDG_01974	A4IP67^E:2.0e-191	Xylose_isomerase
PIHLBHDG_01975	P39211^E:5.3e-108	Xylulose_kinase
PIHLBHDG_01978	P54724^E:1.6e-20	Uncharacterized_protein_YfiH
PIHLBHDG_01979	P94437^E:3.3e-73	Uncharacterized_oxidoreductase_YfiI
PIHLBHDG_01981	P94437^E:5.5e-73	Uncharacterized_oxidoreductase_YfiI
PIHLBHDG_01982	P9WPD6^E:4.0e-40	Uncharacterized_transporter_MT2759
PIHLBHDG_01983	Q97ET8^E:1.3e-37	Rubrerythrin-2
PIHLBHDG_01984	O27112^E:4.0e-43	2-oxoglutarate_synthase_subunit_KorA
PIHLBHDG_01985	O53181^E:8.5e-50	2-oxoglutarate_oxidoreductase_subunit_KorB
PIHLBHDG_01986	Q08432^E:1.6e-104	Cystathionine_beta-lyase_PatB
PIHLBHDG_01987	O34962^E:2.2e-122	Probable_NAD-dependent_malic_enzyme_4
PIHLBHDG_01989	P15555^E:1.2e-11	D-alanyl-D-alanine_carboxypeptidase
PIHLBHDG_01991	P54570^E:1.2e-21	ADP-ribose_pyrophosphatase
PIHLBHDG_01992	D4GU70^E:3.3e-28	Low-salt_glycan_biosynthesis_nucleotidyltransferase_Agl11
PIHLBHDG_01993	P18159^E:2.8e-37	Phosphoglucomutase
PIHLBHDG_01994	Q05203^E:5.2e-49	Flagellin
PIHLBHDG_01995	A4WEI1^E:3.7e-06	Zinc_transporter_ZupT
PIHLBHDG_01996	P06153^E:5.2e-05	Immunity_repressor_protein
PIHLBHDG_01997	A3DDF6^E:7.9e-127	Spermidine/putrescine_import_ATP-binding_protein_PotA
PIHLBHDG_01998	P0AFK4^E:1.0e-49	Spermidine/putrescine_transport_system_permease_protein_PotB
PIHLBHDG_01999	P0AFL2^E:2.5e-38	Putrescine_transport_system_permease_protein_PotI
PIHLBHDG_02000	P0A2C8^E:1.1e-67	Spermidine/putrescine-binding_periplasmic_protein
PIHLBHDG_02001	P29823^E:2.3e-18	Lactose_transport_system_permease_protein_LacF
PIHLBHDG_02003	P42061^E:2.8e-13	Oligopeptide-binding_protein_AppA
PIHLBHDG_02004	P45054^E:7.3e-21	Oligopeptide_transport_system_permease_protein_OppB
PIHLBHDG_02005	P9WFZ8^E:3.3e-22	Putative_peptide_transport_permease_protein_MT1319
PIHLBHDG_02006	Q53193^E:9.3e-61	Probable_peptide_ABC_transporter_ATP-binding_protein_y4tR
PIHLBHDG_02007	C0SP98^E:1.0e-51	Putative_oligopeptide_transport_ATP-binding_protein_YkfD
PIHLBHDG_02008	P0A2S3^E:1.3e-19	Pyruvate_dehydrogenase_complex_repressor
PIHLBHDG_02009	P0ABQ3^E:1.6e-88	2-hydroxy-3-oxopropionate_reductase
PIHLBHDG_02010	Q58094^E:8.6e-68	Putative_transketolase_N-terminal_section
PIHLBHDG_02011	Q58092^E:2.2e-59	Putative_transketolase_C-terminal_section
PIHLBHDG_02012	A0QYC2^E:1.1e-45	D-threitol_dehydrogenase
PIHLBHDG_02013	P25548^E:4.3e-88	Multiple_sugar-binding_periplasmic_receptor_ChvE
PIHLBHDG_02014	Q9S472^E:1.0e-178	L-arabinose_transport_ATP-binding_protein_AraG
PIHLBHDG_02015	P45045^E:1.1e-58	Xylose_transport_system_permease_protein_XylH
PIHLBHDG_02016	Q9SID0^E:2.5e-79	Probable_fructokinase-1
PIHLBHDG_02017	Q9KCZ4^E:8.2e-38	Glucokinase
PIHLBHDG_02018	B8FB71^E:8.3e-20	Bifunctional_protein_HldE
PIHLBHDG_02019	Q2RR43^E:5.7e-26	Phosphoheptose_isomerase
PIHLBHDG_02023	A5F520^E:2.4e-30	DNA_adenine_methylase
PIHLBHDG_02025	P74158^E:5.4e-54	Inositol-1-monophosphatase
PIHLBHDG_02026	Q9KBR3^E:4.9e-52	Glycerol-1-phosphate_dehydrogenase_[NAD(P)+]
PIHLBHDG_02028	O85227^E:4.7e-17	Hydrogen_cyanide_synthase_subunit_HcnB
PIHLBHDG_02029	P47285^E:2.0e-43	Uncharacterized_protein_MG039
PIHLBHDG_02030	Q57HE3^E:1.5e-31	Transcriptional_regulator_LsrR
PIHLBHDG_02031	O32125^E:3.7e-36	Acid_sugar_phosphatase
PIHLBHDG_02033	P38094^E:4.5e-15	Protein_fluG
PIHLBHDG_02036	O88618^E:5.2e-17	Formimidoyltransferase-cyclodeaminase
PIHLBHDG_02037	A8MF65^E:5.4e-122	Imidazolonepropionase
PIHLBHDG_02038	Q99XR4^E:4.9e-85	Glutamate_formimidoyltransferase
PIHLBHDG_02039	A7GQZ9^E:3.7e-245	Urocanate_hydratase
PIHLBHDG_02040	Q67JH4^E:1.8e-159	Histidine_ammonia-lyase
PIHLBHDG_02042	Q45129^E:1.4e-09	Uncharacterized_protein_BpOF4_21049
PIHLBHDG_02043	A8MLM9^E:6.7e-108	Polyamine_aminopropyltransferase
PIHLBHDG_02044	B2V2S2^E:1.8e-104	S-adenosylmethionine_decarboxylase_proenzyme
PIHLBHDG_02046	Q9KB30^E:3.7e-146	Reducing_end_xylose-releasing_exo-oligoxylanase
PIHLBHDG_02048	P94360^E:8.1e-114	Maltodextrin_import_ATP-binding_protein_MsmX
PIHLBHDG_02049	P0A8Y6^E:1.9e-30	Sugar_phosphatase_YidA
PIHLBHDG_02055	Q5LT05^E:6.4e-74	Spermidine/putrescine_import_ATP-binding_protein_PotA
PIHLBHDG_02056	P0AF02^E:1.6e-12	Molybdenum_transport_system_permease_protein_ModB
PIHLBHDG_02058	P82343^E:7.3e-50	N-acylglucosamine_2-epimerase
PIHLBHDG_02059	O06769^E:2.6e-11	Neutral_ceramidase
PIHLBHDG_02061	P50361^E:8.6e-20	Uncharacterized_protein_y4hQ
PIHLBHDG_02063	P06621^E:2.9e-45	Carboxypeptidase_G2
PIHLBHDG_02064	O87590^E:2.9e-39	HTH-type_transcriptional_regulator_CelR
PIHLBHDG_02070	Q04454^E:5.8e-32	UPF0118_membrane_protein_BpOF4_00890
PIHLBHDG_02071	Q9KCE0^E:6.0e-31	Spore_cortex-lytic_enzyme
PIHLBHDG_02072	P26904^E:7.5e-22	Dipeptide_transport_system_permease_protein_DppC
PIHLBHDG_02073	P42062^E:4.7e-28	Oligopeptide_transport_system_permease_protein_AppB
PIHLBHDG_02074	P42061^E:2.8e-25	Oligopeptide-binding_protein_AppA
PIHLBHDG_02076	P41371^E:6.0e-07	Small_acid-soluble_spore_protein_1
PIHLBHDG_02077	Q52716^E:3.2e-80	Electron_transport_complex_subunit_RnfC
PIHLBHDG_02080	Q0BQS8^E:1.7e-12	Coenzyme_PQQ_synthesis_protein_E
PIHLBHDG_02081	Q8GLC6^E:8.1e-06	Biofilm_operon_icaADBC_HTH-type_negative_transcriptional_regulator_IcaR
PIHLBHDG_02083	A5VU89^E:2.2e-11	Putative_peptide_permease_protein_BOV_A0350
PIHLBHDG_02084	P26905^E:5.4e-80	Dipeptide_transport_ATP-binding_protein_DppD
PIHLBHDG_02085	P42065^E:8.7e-97	Oligopeptide_transport_ATP-binding_protein_AppF
PIHLBHDG_02086	P70945^E:2.2e-53	DegV_domain-containing_protein_YitS
PIHLBHDG_02088	Q9WYH1^E:2.3e-16	Esterase_EstD
PIHLBHDG_02089	P55552^E:8.5e-62	Uncharacterized_protein_y4lL
PIHLBHDG_02090	A5D5Q4^E:2.0e-184	Lysine--tRNA_ligase
PIHLBHDG_02091	A3DJG6^E:5.4e-46	Transcription_elongation_factor_GreA
PIHLBHDG_02092	Q44406^E:5.5e-55	Xylose_repressor
PIHLBHDG_02093	A4IPB5^E:4.4e-24	Inosose_dehydratase
PIHLBHDG_02094	C0SP84^E:4.1e-72	Putative_binding_protein_YtlA
PIHLBHDG_02095	O34314^E:7.0e-56	Uncharacterized_ABC_transporter_ATP-binding_protein_YtlC
