# Supplementary material for: Integrating metagenomic binning with flux balance analysis to unravel syntrophies in anaerobic CO2 methanation
Source: Microbiome. 2022 Aug 3;10:117. doi: 10.1186/s40168-022-01311-1 (PMC9347119; doi:10.1186/s40168-022-01311-1)
Supplement: Supplementary file 9 — Additional file 8: Dataset S7. Operons predicted by Operon Mapper in MAGs. Results are available at 10.6084/m9.figshare.16691878. [file 40168_2022_1311_MOESM8_ESM.zip › list_of_operons_bin_8_metaspades]

Operon	IdGene	Type	COGgene	PosLeft	postRight	Strand	Function
1
	PIHLBHDG_00001	CDS	COG0687	32	373	+	[E] Spermidine/putrescine-binding periplasmic protein   
2
	PIHLBHDG_00002	CDS	ROG5317	425	937	-	NA
	PIHLBHDG_00003	CDS	COG1695	918	1259	-	[K] Predicted transcriptional regulators   
3
	PIHLBHDG_00004	CDS	COG4249	1494	2606	+	[R] Uncharacterized protein containing caspase domain 
	PIHLBHDG_00005	CDS	NA	2635	3399	+	NA
	PIHLBHDG_00006	CDS	NA	3459	4259	+	NA
4
	PIHLBHDG_00007	CDS	COG1660	4405	5286	+	[R] Predicted P-loop-containing kinase   
	PIHLBHDG_00008	CDS	COG0534	5317	6690	+	[V] Na+-driven multidrug efflux pump  
	PIHLBHDG_00009	CDS	COG0171	6687	8279	+	[H] NAD synthase    
	PIHLBHDG_00010	CDS	COG0564	8316	8987	+	[J] Pseudouridylate synthases, 23S RNA-specific  
5
	PIHLBHDG_00011	CDS	COG2968	9047	9751	-	[S] Uncharacterized conserved protein   
	PIHLBHDG_00012	CDS	COG2217	9779	11866	-	[P] Cation transport ATPase   
	PIHLBHDG_00013	CDS	COG0640	11877	12242	-	[K] Predicted transcriptional regulators   
6
	PIHLBHDG_00014	CDS	NA	12380	13138	-	NA
	PIHLBHDG_00015	CDS	COG1388	13161	13778	-	[M] FOG: LysM repeat   
7
	PIHLBHDG_00016	CDS	COG0614	13844	14830	-	[P] ABC-type Fe3+-hydroxamate transport system, periplasmic component
8
	PIHLBHDG_00017	CDS	COG0747	15155	16660	+	[E] ABC-type dipeptide transport system, periplasmic component
	PIHLBHDG_00018	CDS	COG0601	16742	17671	+	[EP] ABC-type dipeptide/oligopeptide/nickel transport systems, permease components
	PIHLBHDG_00019	CDS	COG1173	17687	18562	+	[EP] ABC-type dipeptide/oligopeptide/nickel transport systems, permease components
9
	PIHLBHDG_00020	CDS	ROG1878	18639	19898	+	NA
10
	PIHLBHDG_00021	CDS	COG1985	19902	20618	-	[H] Pyrimidine reductase, riboflavin biosynthesis  
11
	PIHLBHDG_00022	CDS	NA	20734	21159	-	NA
12
	PIHLBHDG_00023	tRNA	NA	21402	21477	+	NA
	PIHLBHDG_00024	tRNA	NA	21479	21554	+	NA
	PIHLBHDG_00025	tRNA	NA	21572	21647	+	NA
	PIHLBHDG_00026	tRNA	NA	21668	21755	+	NA
	PIHLBHDG_00027	tRNA	NA	21772	21848	+	NA
	PIHLBHDG_00028	tRNA	NA	21856	21931	+	NA
	PIHLBHDG_00029	tRNA	NA	21936	22011	+	NA
	PIHLBHDG_00030	tRNA	NA	22024	22100	+	NA
	PIHLBHDG_00031	tRNA	NA	22115	22190	+	NA
	PIHLBHDG_00032	tRNA	NA	22195	22270	+	NA
13
	PIHLBHDG_00033	CDS	NA	22653	23069	+	NA
14
	PIHLBHDG_00034	CDS	COG0500	23213	23818	+	[QR] SAM-dependent methyltransferases    
15
	PIHLBHDG_00035	CDS	COG1266	23881	24759	-	[R] Predicted metal-dependent membrane protease  
	PIHLBHDG_00036	CDS	NA	24760	25548	-	NA
16
	PIHLBHDG_00037	CDS	COG2333	25661	26602	-	[R] Predicted hydrolase (metallo-beta-lactamase superfamily)  
	PIHLBHDG_00038	CDS	COG0395	26651	27790	-	[G] ABC-type sugar transport system, permease component
	PIHLBHDG_00039	CDS	COG1175	27806	29032	-	[G] ABC-type sugar transport systems, permease components
	PIHLBHDG_00040	CDS	COG1653	29098	29730	-	[G] ABC-type sugar transport system, periplasmic component
17
	PIHLBHDG_00041	CDS	COG2055	29882	30991	+	[C] Malate/L-lactate dehydrogenases    
18
	PIHLBHDG_00042	CDS	ROG3250	31116	31598	+	NA
	PIHLBHDG_00043	CDS	COG0745	31620	32300	+	[TK] Response regulators consisting of a CheY-like
	PIHLBHDG_00044	CDS	COG0642	32290	33765	+	[T] Signal transduction histidine kinase  
19
	PIHLBHDG_00045	CDS	NA	33736	33966	-	NA
20
	PIHLBHDG_00046	CDS	COG1725	34105	34491	+	[K] Predicted transcriptional regulators   
	PIHLBHDG_00047	CDS	COG4555	34488	35366	+	[CP] ABC-type Na+ transport system, ATPase component
	PIHLBHDG_00048	CDS	ROG2095	35347	35988	+	NA
21
	PIHLBHDG_00049	CDS	COG1902	36079	37080	+	[C] NADH:flavin oxidoreductases, Old Yellow Enzyme family
	PIHLBHDG_00050	CDS	COG3503	37077	37871	+	[S] Predicted membrane protein   
22
	PIHLBHDG_00051	CDS	COG1940	37971	39377	+	[KG] Transcriptional regulator/sugar kinase   
23
	PIHLBHDG_00052	CDS	COG1944	39536	39694	+	[S] Uncharacterized conserved protein   
24
	PIHLBHDG_00053	CDS	NA	39823	41073	-	NA
25
	PIHLBHDG_00054	CDS	ROG3704	41732	42979	-	NA
26
	PIHLBHDG_00055	CDS	COG3142	43057	43794	-	[P] Uncharacterized protein involved in copper resistance
27
	PIHLBHDG_00056	CDS	NA	43877	44086	-	NA
28
	PIHLBHDG_00057	CDS	COG2119	44233	45213	+	[S] Predicted membrane protein   
29
	PIHLBHDG_00058	CDS	COG0812	45210	46076	-	[M] UDP-N-acetylmuramate dehydrogenase    
	PIHLBHDG_00059	CDS	COG0739	46129	46755	-	[M] Membrane proteins related to metalloendopeptidases 
30
	PIHLBHDG_00060	CDS	NA	46863	47675	+	NA
31
	PIHLBHDG_00061	CDS	NA	47754	48884	+	NA
	PIHLBHDG_00062	CDS	COG3976	48914	49540	+	[S] Uncharacterized protein conserved in bacteria 
32
	PIHLBHDG_00063	CDS	NA	49604	49774	+	NA
33
	PIHLBHDG_00064	CDS	COG1760	49841	50539	+	[E] L-serine deaminase    
	PIHLBHDG_00065	CDS	COG1760	50550	51431	+	[E] L-serine deaminase    
34
	PIHLBHDG_00066	tRNA	NA	51482	51558	-	NA
35
	PIHLBHDG_00067	CDS	ROG5959	51635	52057	+	NA
	PIHLBHDG_00068	CDS	COG4152	52075	52971	+	[R] ABC-type uncharacterized transport system, ATPase component
	PIHLBHDG_00069	CDS	COG1668	52968	54224	+	[CP] ABC-type Na+ efflux pump, permease component
	PIHLBHDG_00070	CDS	ROG0771	54234	55286	+	NA
	PIHLBHDG_00071	CDS	COG2257	55247	55534	+	[S] Uncharacterized homolog of the cytoplasmic domain
36
	PIHLBHDG_00072	CDS	COG5438	55448	56560	-	[S] Predicted multitransmembrane protein   
37
	PIHLBHDG_00073	CDS	ROG0160	56730	58154	+	NA
38
	PIHLBHDG_00074	tRNA	NA	58294	58370	+	NA
39
	PIHLBHDG_00075	CDS	COG2208	58523	60583	+	[TK] Serine phosphatase RsbU, regulator of sigma
	PIHLBHDG_00076	CDS	COG0037	60573	61931	+	[D] Predicted ATPase of the PP-loop superfamily
	PIHLBHDG_00077	CDS	COG0465	62014	63951	+	[O] ATP-dependent Zn proteases   
40
	PIHLBHDG_00078	CDS	COG0265	64083	65306	-	[O] Trypsin-like serine proteases, typically periplasmic, contain
41
	PIHLBHDG_00079	tRNA	NA	65540	65639	+	NA
42
	PIHLBHDG_00080	CDS	COG3276	65645	67522	-	[J] Selenocysteine-specific translation elongation factor  
	PIHLBHDG_00081	CDS	COG1921	67522	68886	-	[E] Selenocysteine synthase [seryl-tRNASer selenium transferase] 
43
	PIHLBHDG_00082	CDS	COG2367	68952	69104	-	[V] Beta-lactamase class A   
	PIHLBHDG_00083	CDS	COG0700	69159	69692	-	[S] Uncharacterized membrane protein   
	PIHLBHDG_00084	CDS	COG2715	69689	70282	-	[R] Uncharacterized membrane protein, required for spore
44
	PIHLBHDG_00085	CDS	COG4463	70482	70946	+	[K] Transcriptional repressor of class III stress
	PIHLBHDG_00086	CDS	COG3880	70958	71470	+	[S] Uncharacterized protein with conserved CXXC pairs
	PIHLBHDG_00087	CDS	COG3869	71467	72528	+	[E] Arginine kinase    
	PIHLBHDG_00088	CDS	COG0542	72533	74944	+	[O] ATPases with chaperone activity, ATP-binding subunit
	PIHLBHDG_00089	CDS	COG1066	75074	76435	+	[O] Predicted ATP-dependent serine protease  
	PIHLBHDG_00090	CDS	COG1623	76440	77495	+	[R] Predicted nucleic-acid-binding protein (contains the HHH
45
	PIHLBHDG_00091	CDS	ROG0468	77498	77908	-	NA
46
	PIHLBHDG_00092	CDS	COG1329	78086	78565	+	[K] Transcriptional regulators, similar to M. xanthus
	PIHLBHDG_00093	CDS	COG4956	78630	79754	+	[R] Integral membrane protein (PIN domain superfamily)
	PIHLBHDG_00094	CDS	COG1211	79837	81009	+	[I] 4-diphosphocytidyl-2-methyl-D-erithritol synthase    
	PIHLBHDG_00095	CDS	COG0215	81316	82758	+	[J] Cysteinyl-tRNA synthetase    
	PIHLBHDG_00096	CDS	COG1939	82762	83151	+	[S] Uncharacterized protein conserved in bacteria 
	PIHLBHDG_00097	CDS	COG1351	83168	83779	+	[F] Predicted alternative thymidylate synthase  
	PIHLBHDG_00098	CDS	COG0566	83772	84509	+	[J] rRNA methylases    
	PIHLBHDG_00099	CDS	COG1595	84589	85242	+	[K] DNA-directed RNA polymerase specialized sigma subunit,
47
	PIHLBHDG_00100	tRNA	NA	85316	85391	+	NA
	PIHLBHDG_00101	tRNA	NA	85403	85488	+	NA
	PIHLBHDG_00102	tRNA	NA	85506	85582	+	NA
48
	PIHLBHDG_00103	CDS	NA	85694	85912	+	NA
49
	PIHLBHDG_00104	CDS	COG0050	85992	87194	+	[J] GTPases - translation elongation factors 
	PIHLBHDG_00105	CDS	COG0267	87374	87523	+	[J] Ribosomal protein L33   
	PIHLBHDG_00106	CDS	COG0690	87546	87767	+	[U] Preprotein translocase subunit SecE  
	PIHLBHDG_00107	CDS	COG0250	87894	88328	+	[K] Transcription antiterminator    
	PIHLBHDG_00108	CDS	COG0080	88391	88816	+	[J] Ribosomal protein L11   
	PIHLBHDG_00109	CDS	COG0081	88882	89583	+	[J] Ribosomal protein L1   
	PIHLBHDG_00110	CDS	COG0244	89819	90346	+	[J] Ribosomal protein L10   
	PIHLBHDG_00111	CDS	COG0222	90373	90744	+	[J] Ribosomal protein L7/L12   
	PIHLBHDG_00112	CDS	COG0085	91063	94698	+	[K] DNA-directed RNA polymerase, beta subunit/140 kD
	PIHLBHDG_00113	CDS	COG0086	94751	98272	+	[K] DNA-directed RNA polymerase, beta' subunit/160 kD
	PIHLBHDG_00114	CDS	COG1358	98400	98654	+	[J] Ribosomal protein HS6-type (S12/L30/L7a)  
	PIHLBHDG_00115	CDS	COG0048	98676	99092	+	[J] Ribosomal protein S12   
	PIHLBHDG_00116	CDS	COG0049	99131	99601	+	[J] Ribosomal protein S7   
	PIHLBHDG_00117	CDS	COG0480	99685	101757	+	[J] Translation elongation factors (GTPases)  
	PIHLBHDG_00118	CDS	COG0050	101792	102994	+	[J] GTPases - translation elongation factors 
	PIHLBHDG_00119	CDS	COG0051	103132	103473	+	[J] Ribosomal protein S10   
	PIHLBHDG_00120	CDS	COG0087	103512	104147	+	[J] Ribosomal protein L3   
	PIHLBHDG_00121	CDS	COG0088	104176	104796	+	[J] Ribosomal protein L4   
	PIHLBHDG_00122	CDS	COG0089	104796	105080	+	[J] Ribosomal protein L23   
	PIHLBHDG_00123	CDS	COG0090	105095	105922	+	[J] Ribosomal protein L2   
	PIHLBHDG_00124	CDS	COG0185	105951	106226	+	[J] Ribosomal protein S19   
	PIHLBHDG_00125	CDS	COG0091	106274	106585	+	[J] Ribosomal protein L22   
	PIHLBHDG_00126	CDS	COG0092	106590	107255	+	[J] Ribosomal protein S3   
	PIHLBHDG_00127	CDS	COG0197	107258	107692	+	[J] Ribosomal protein L16/L10E   
	PIHLBHDG_00128	CDS	COG0255	107682	107879	+	[J] Ribosomal protein L29   
	PIHLBHDG_00129	CDS	COG0186	107917	108177	+	[J] Ribosomal protein S17   
	PIHLBHDG_00130	CDS	COG0093	108211	108579	+	[J] Ribosomal protein L14   
	PIHLBHDG_00131	CDS	COG0198	108598	108918	+	[J] Ribosomal protein L24   
	PIHLBHDG_00132	CDS	COG0094	108956	109495	+	[J] Ribosomal protein L5   
	PIHLBHDG_00133	CDS	COG0096	109725	110123	+	[J] Ribosomal protein S8   
	PIHLBHDG_00134	CDS	COG0097	110138	110677	+	[J] Ribosomal protein L6P/L9E   
	PIHLBHDG_00135	CDS	COG0256	110698	111063	+	[J] Ribosomal protein L18   
	PIHLBHDG_00136	CDS	COG0098	111085	111588	+	[J] Ribosomal protein S5   
	PIHLBHDG_00137	CDS	COG1841	111601	111786	+	[J] Ribosomal protein L30/L7E   
	PIHLBHDG_00138	CDS	COG0200	111867	112241	+	[J] Ribosomal protein L15   
	PIHLBHDG_00139	CDS	COG0201	112242	113513	+	[U] Preprotein translocase subunit SecY  
	PIHLBHDG_00140	CDS	COG0563	113529	114206	+	[F] Adenylate kinase and related kinases 
	PIHLBHDG_00141	CDS	COG0024	114203	114952	+	[J] Methionine aminopeptidase    
	PIHLBHDG_00142	CDS	COG2163	114963	115250	+	[J] Ribosomal protein L14E/L6E/L27E   
	PIHLBHDG_00143	CDS	COG0361	115237	115455	+	[J] Translation initiation factor 1 (IF-1) 
	PIHLBHDG_00144	CDS	COG0099	115621	115986	+	[J] Ribosomal protein S13   
	PIHLBHDG_00145	CDS	COG0100	116012	116407	+	[J] Ribosomal protein S11   
	PIHLBHDG_00146	CDS	COG0202	116453	117394	+	[K] DNA-directed RNA polymerase, alpha subunit/40 kD
50
	PIHLBHDG_00147	CDS	COG1122	117812	118657	+	[P] ABC-type cobalt transport system, ATPase component
	PIHLBHDG_00148	CDS	COG1122	118693	119499	+	[P] ABC-type cobalt transport system, ATPase component
	PIHLBHDG_00149	CDS	COG0619	119496	120290	+	[P] ABC-type cobalt transport system, permease component
	PIHLBHDG_00150	CDS	COG0101	120301	121038	+	[J] Pseudouridylate synthase    
	PIHLBHDG_00151	CDS	COG0102	121176	121610	+	[J] Ribosomal protein L13   
	PIHLBHDG_00152	CDS	COG0103	121650	122054	+	[J] Ribosomal protein S9   
51
	PIHLBHDG_00153	CDS	COG0744	122099	124171	-	[M] Membrane carboxypeptidase (penicillin-binding protein)  
52
	PIHLBHDG_00154	CDS	COG2189	124219	125109	+	[L] Adenine specific DNA methylase Mod 
	PIHLBHDG_00155	CDS	COG2189	125097	125768	+	[L] Adenine specific DNA methylase Mod 
	PIHLBHDG_00156	CDS	COG3587	125781	128756	+	[V] Restriction endonuclease    
53
	PIHLBHDG_00157	CDS	COG0526	128847	129170	+	[OC] Thiol-disulfide isomerase and thioredoxins  
54
	PIHLBHDG_00158	CDS	COG5421	129454	130971	+	[L] Transposase     
55
	PIHLBHDG_00159	CDS	COG3696	131360	134500	-	[P] Putative silver efflux pump  
56
	PIHLBHDG_00160	CDS	COG3773	134601	135104	+	[M] Cell wall hydrolyses involved in spore
	PIHLBHDG_00161	CDS	ROG0168	135116	136396	+	NA
57
	PIHLBHDG_00162	CDS	COG0587	136393	139446	-	[L] DNA polymerase III, alpha subunit 
	PIHLBHDG_00163	CDS	NA	139460	139699	-	NA
	PIHLBHDG_00164	CDS	COG0389	139696	140814	-	[L] Nucleotidyltransferase/DNA polymerase involved in DNA repair
58
	PIHLBHDG_00165	CDS	COG1235	140897	141661	+	[R] Metal-dependent hydrolases of the beta-lactamase superfamily
	PIHLBHDG_00166	CDS	COG5582	141710	142294	+	[S] Uncharacterized conserved protein   
59
	PIHLBHDG_00167	CDS	COG0681	142403	142969	+	[U] Signal peptidase I   
60
	PIHLBHDG_00168	CDS	COG1752	143163	144260	+	[R] Predicted esterase of the alpha-beta hydrolase
61
	PIHLBHDG_00169	CDS	NA	144366	145310	+	NA
62
	PIHLBHDG_00170	CDS	COG1071	145522	146631	+	[C] Pyruvate/2-oxoglutarate dehydrogenase complex, dehydrogenase (E1) component,
	PIHLBHDG_00171	CDS	COG0022	146632	147609	+	[C] Pyruvate/2-oxoglutarate dehydrogenase complex, dehydrogenase (E1) component,
	PIHLBHDG_00172	CDS	COG0508	147628	148926	+	[C] Pyruvate/2-oxoglutarate dehydrogenase complex, dihydrolipoamide acyltransferase (E2)
	PIHLBHDG_00173	CDS	COG1249	148939	150318	+	[C] Pyruvate/2-oxoglutarate dehydrogenase complex, dihydrolipoamide dehydrogenase (E3)
63
	PIHLBHDG_00174	CDS	COG0095	150460	151443	-	[H] Lipoate-protein ligase A   
64
	PIHLBHDG_00175	CDS	ROG6602	151592	152050	+	NA
65
	PIHLBHDG_00176	CDS	COG0789	152125	152886	+	[K] Predicted transcriptional regulators   
66
	PIHLBHDG_00177	CDS	COG1924	153133	157368	+	[I] Activator of 2-hydroxyglutaryl-CoA dehydratase (HSP70-class ATPase
	PIHLBHDG_00178	CDS	COG0667	157386	158330	+	[C] Predicted oxidoreductases (related to aryl-alcohol dehydrogenases)
67
	PIHLBHDG_00179	CDS	COG0845	158536	159840	+	[M] Membrane-fusion protein    
	PIHLBHDG_00180	CDS	COG1136	159837	160532	+	[V] ABC-type antimicrobial peptide transport system, ATPase
	PIHLBHDG_00181	CDS	ROG3774	160547	161611	+	NA
	PIHLBHDG_00182	CDS	ROG4288	161592	162908	+	NA
	PIHLBHDG_00183	CDS	COG0577	162920	164215	+	[V] ABC-type antimicrobial peptide transport system, permease
	PIHLBHDG_00184	CDS	COG0577	164225	165478	+	[V] ABC-type antimicrobial peptide transport system, permease
	PIHLBHDG_00185	CDS	COG3842	165571	166677	+	[E] ABC-type spermidine/putrescine transport systems, ATPase components
	PIHLBHDG_00186	CDS	COG1176	166679	167530	+	[E] ABC-type spermidine/putrescine transport system, permease component
	PIHLBHDG_00187	CDS	COG1177	167527	168312	+	[E] ABC-type spermidine/putrescine transport system, permease component
	PIHLBHDG_00188	CDS	COG0687	168309	169355	+	[E] Spermidine/putrescine-binding periplasmic protein   
68
	PIHLBHDG_00189	CDS	COG2183	169483	171639	-	[K] Transcriptional accessory protein   
69
	PIHLBHDG_00190	CDS	COG1739	171723	172367	+	[S] Uncharacterized conserved protein   
	PIHLBHDG_00191	CDS	COG1853	172396	172956	+	[R] Conserved protein/domain typically associated with flavoprotein
	PIHLBHDG_00192	CDS	COG1512	172960	173715	+	[R] Beta-propeller domains of methanol dehydrogenase type
	PIHLBHDG_00193	CDS	COG1704	173740	174303	+	[S] Uncharacterized conserved protein   
70
	PIHLBHDG_00194	CDS	COG1653	174349	175116	-	[G] ABC-type sugar transport system, periplasmic component
71
	PIHLBHDG_00195	CDS	COG0328	175216	175665	+	[L] Ribonuclease HI    
	PIHLBHDG_00196	CDS	NA	175681	177024	+	NA
72
	PIHLBHDG_00197	CDS	COG1600	177021	178049	-	[C] Uncharacterized Fe-S protein   
73
	PIHLBHDG_00198	CDS	COG0694	178132	178356	-	[O] Thioredoxin-like proteins and domains  
74
	PIHLBHDG_00199	CDS	COG0397	178435	179895	-	[S] Uncharacterized conserved protein   
75
	PIHLBHDG_00200	CDS	COG0524	179990	180910	+	[G] Sugar kinases, ribokinase family  
76
	PIHLBHDG_00201	CDS	COG4581	181043	183286	+	[L] Superfamily II RNA helicase  
	PIHLBHDG_00202	CDS	COG0561	183301	184122	+	[R] Predicted hydrolases of the HAD superfamily
	PIHLBHDG_00203	CDS	ROG1015	184138	186594	+	NA
	PIHLBHDG_00204	CDS	COG1074	186584	189799	+	[L] ATP-dependent exoDNAse (exonuclease V) beta subunit
	PIHLBHDG_00205	CDS	COG0612	189796	191079	+	[R] Predicted Zn-dependent peptidases   
	PIHLBHDG_00206	CDS	COG0612	191066	192346	+	[R] Predicted Zn-dependent peptidases   
	PIHLBHDG_00207	CDS	COG0212	192339	192896	+	[H] 5-formyltetrahydrofolate cyclo-ligase    
	PIHLBHDG_00208	CDS	COG0554	192945	194444	+	[C] Glycerol kinase    
	PIHLBHDG_00209	CDS	COG0274	194460	195245	+	[F] Deoxyribose-phosphate aldolase    
	PIHLBHDG_00210	CDS	COG0457	195242	196459	+	[R] FOG: TPR repeat   
	PIHLBHDG_00211	CDS	COG2813	196452	197063	+	[J] 16S RNA G1207 methylase RsmC 
	PIHLBHDG_00212	CDS	COG0860	197090	197806	+	[M] N-acetylmuramoyl-L-alanine amidase    
77
	PIHLBHDG_00213	CDS	COG4809	197883	199304	+	[G] Archaeal ADP-dependent phosphofructokinase/glucokinase   
78
	PIHLBHDG_00214	CDS	COG4854	199368	199781	+	[S] Predicted membrane protein   
	PIHLBHDG_00215	CDS	COG0075	199817	200938	+	[E] Serine-pyruvate aminotransferase/archaeal aspartate aminotransferase  
	PIHLBHDG_00216	CDS	COG1624	200962	201717	+	[S] Uncharacterized conserved protein   
	PIHLBHDG_00217	CDS	ROG1045	201714	202397	+	NA
	PIHLBHDG_00218	CDS	COG1109	202400	203746	+	[G] Phosphomannomutase     
	PIHLBHDG_00219	CDS	COG0736	203736	204125	+	[I] Phosphopantetheinyl transferase (holo-ACP synthase)  
	PIHLBHDG_00220	CDS	COG0063	204113	205630	+	[G] Predicted sugar kinase   
	PIHLBHDG_00221	CDS	COG0787	205648	206760	+	[M] Alanine racemase    
	PIHLBHDG_00222	CDS	COG4945	206793	207587	+	[G] Membrane-anchored protein predicted to be involved
	PIHLBHDG_00223	CDS	NA	207577	207981	+	NA
79
	PIHLBHDG_00224	CDS	COG1484	208148	208714	+	[L] DNA replication protein   
80
	PIHLBHDG_00225	CDS	COG0765	208711	209364	-	[E] ABC-type amino acid transport system, permease
	PIHLBHDG_00226	CDS	COG0834	209425	210177	-	[ET] ABC-type amino acid transport/signal transduction systems,
81
	PIHLBHDG_00227	CDS	COG1820	210326	211501	+	[G] N-acetylglucosamine-6-phosphate deacetylase    
	PIHLBHDG_00228	CDS	COG0363	211515	212243	+	[G] 6-phosphogluconolactonase/Glucosamine-6-phosphate isomerase/deaminase    
	PIHLBHDG_00229	CDS	COG0391	212276	213580	+	[S] Uncharacterized conserved protein   
	PIHLBHDG_00230	CDS	COG2720	213635	214462	+	[V] Uncharacterized vancomycin resistance protein  
	PIHLBHDG_00231	CDS	COG1481	214464	215390	+	[S] Uncharacterized protein conserved in bacteria 
	PIHLBHDG_00232	CDS	COG2390	215498	216526	+	[K] Transcriptional regulator, contains sigma factor-related N-terminal
	PIHLBHDG_00233	CDS	COG0057	216536	217543	+	[G] Glyceraldehyde-3-phosphate dehydrogenase/erythrose-4-phosphate dehydrogenase   
	PIHLBHDG_00234	CDS	COG0126	217602	218783	+	[G] 3-phosphoglycerate kinase    
	PIHLBHDG_00235	CDS	COG0149	218797	219540	+	[G] Triosephosphate isomerase    
	PIHLBHDG_00236	CDS	COG0696	219589	221127	+	[G] Phosphoglyceromutase     
	PIHLBHDG_00237	CDS	COG0148	221124	222407	+	[G] Enolase     
82
	PIHLBHDG_00238	CDS	COG2723	222516	223820	+	[G] Beta-glucosidase/6-phospho-beta-glucosidase/beta-galactosidase     
83
	PIHLBHDG_00240	CDS	COG1344	1077	2576	-	[N] Flagellin and related hook-associated proteins 
84
	PIHLBHDG_00241	CDS	COG0296	2816	4717	-	[G] 1,4-alpha-glucan branching enzyme   
	PIHLBHDG_00242	CDS	COG1523	4714	7566	-	[G] Type II secretory pathway, pullulanase PulA
85
	PIHLBHDG_00243	CDS	ROG0509	7766	9025	+	NA
86
	PIHLBHDG_00244	CDS	COG0116	9111	10250	+	[L] Predicted N6-adenine-specific DNA methylase  
87
	PIHLBHDG_00245	CDS	COG2610	10303	11637	-	[GE] H+/gluconate symporter and related permeases 
	PIHLBHDG_00246	CDS	COG1929	11642	12793	-	[G] Glycerate kinase    
	PIHLBHDG_00247	CDS	COG0436	12778	13977	-	[E] Aspartate/tyrosine/aromatic aminotransferase    
88
	PIHLBHDG_00248	CDS	COG4944	14130	14426	+	[S] Uncharacterized protein conserved in bacteria 
89
	PIHLBHDG_00249	CDS	COG4299	14499	14819	+	[S] Uncharacterized conserved protein   
90
	PIHLBHDG_00250	CDS	COG0697	14816	15691	-	[GER] Permeases of the drug/metabolite transporter (DMT)
	PIHLBHDG_00251	CDS	ROG0167	15704	16090	-	NA
	PIHLBHDG_00252	CDS	COG0572	16095	16742	-	[F] Uridine kinase    
	PIHLBHDG_00253	CDS	COG1827	16774	17295	-	[R] Predicted small molecule binding protein (contains
91
	PIHLBHDG_00254	CDS	ROG1151	17385	17906	+	NA
92
	PIHLBHDG_00255	CDS	COG1453	17868	18989	-	[R] Predicted oxidoreductases of the aldo/keto reductase
93
	PIHLBHDG_00256	CDS	COG1322	19119	20297	+	[S] Uncharacterized protein conserved in bacteria 
94
	PIHLBHDG_00257	CDS	COG0692	20294	20965	-	[L] Uracil DNA glycosylase   
	PIHLBHDG_00258	CDS	COG1236	20943	23069	-	[J] Predicted exonuclease of the beta-lactamase fold
	PIHLBHDG_00259	CDS	COG2017	23082	24128	-	[G] Galactose mutarotase and related enzymes 
95
	PIHLBHDG_00260	CDS	COG1175	24285	25259	+	[G] ABC-type sugar transport systems, permease components
	PIHLBHDG_00261	CDS	COG0395	25272	26141	+	[G] ABC-type sugar transport system, permease component
	PIHLBHDG_00262	CDS	COG1653	26215	27450	+	[G] ABC-type sugar transport system, periplasmic component
96
	PIHLBHDG_00263	CDS	COG0241	27547	28110	+	[E] Histidinol phosphatase and related phosphatases 
97
	PIHLBHDG_00264	CDS	COG0757	28072	28506	-	[E] 3-dehydroquinate dehydratase II   
	PIHLBHDG_00265	CDS	COG0337	28503	29552	-	[E] 3-dehydroquinate synthetase    
	PIHLBHDG_00266	CDS	COG2876	29545	30381	-	[E] 3-deoxy-D-arabino-heptulosonate 7-phosphate (DAHP) synthase  
98
	PIHLBHDG_00267	CDS	COG1282	30514	32457	-	[C] NAD/NADP transhydrogenase beta subunit  
	PIHLBHDG_00268	CDS	COG3288	32458	32748	-	[C] NAD/NADP transhydrogenase alpha subunit  
	PIHLBHDG_00269	CDS	COG3288	32749	33933	-	[C] NAD/NADP transhydrogenase alpha subunit  
99
	PIHLBHDG_00270	CDS	ROG0474	34103	34999	-	NA
100
	PIHLBHDG_00271	CDS	COG1086	35087	36961	-	[MG] Predicted nucleoside-diphosphate sugar epimerases  
	PIHLBHDG_00272	CDS	COG0123	36972	38315	-	[BQ] Deacetylases, including yeast histone deacetylase and
	PIHLBHDG_00273	CDS	COG0145	38320	39996	-	[EQ] N-methylhydantoinase A/acetone carboxylase, beta subunit 
	PIHLBHDG_00274	CDS	ROG5667	40011	40679	-	NA
	PIHLBHDG_00275	CDS	COG0534	40690	42162	-	[V] Na+-driven multidrug efflux pump  
101
	PIHLBHDG_00276	CDS	ROG3665	42323	42700	-	NA
102
	PIHLBHDG_00277	CDS	COG1609	42787	43842	-	[K] Transcriptional regulators    
103
	PIHLBHDG_00278	CDS	ROG2786	43970	44548	+	NA
104
	PIHLBHDG_00279	CDS	ROG1649	44561	44980	-	NA
	PIHLBHDG_00280	CDS	COG0739	44994	45989	-	[M] Membrane proteins related to metalloendopeptidases 
	PIHLBHDG_00281	CDS	COG2006	46012	47100	-	[S] Uncharacterized conserved protein   
105
	PIHLBHDG_00282	CDS	COG2267	47229	48155	+	[I] Lysophospholipase     
106
	PIHLBHDG_00283	CDS	COG1404	48327	50294	+	[O] Subtilisin-like serine proteases   
	PIHLBHDG_00284	CDS	COG1404	50322	52259	+	[O] Subtilisin-like serine proteases   
107
	PIHLBHDG_00285	CDS	COG1393	52402	52611	-	[P] Arsenate reductase and related proteins, glutaredoxin
108
	PIHLBHDG_00286	CDS	COG2832	52854	53225	+	[S] Uncharacterized protein conserved in bacteria 
109
	PIHLBHDG_00287	CDS	COG0205	53222	54238	-	[G] 6-phosphofructokinase     
110
	PIHLBHDG_00288	CDS	COG1505	54341	56365	-	[E] Serine proteases of the peptidase family
111
	PIHLBHDG_00289	CDS	COG3440	56477	57367	-	[V] Predicted restriction endonuclease   
112
	PIHLBHDG_00290	CDS	COG0071	57479	57922	-	[O] Molecular chaperone (small heat shock protein)
113
	PIHLBHDG_00291	CDS	ROG5529	58094	58321	-	NA
114
	PIHLBHDG_00292	CDS	COG0500	58396	59136	-	[QR] SAM-dependent methyltransferases    
115
	PIHLBHDG_00293	CDS	COG1595	59285	59740	+	[K] DNA-directed RNA polymerase specialized sigma subunit,
	PIHLBHDG_00294	CDS	ROG5335	59737	60078	+	NA
	PIHLBHDG_00295	CDS	ROG0078	60065	60319	+	NA
	PIHLBHDG_00296	CDS	NA	60329	60550	+	NA
116
	PIHLBHDG_00297	CDS	COG3706	60614	61825	-	[T] Response regulator containing a CheY-like receiver
117
	PIHLBHDG_00298	CDS	ROG1960	62039	62308	-	NA
118
	PIHLBHDG_00299	CDS	COG0840	62529	64163	-	[NT] Methyl-accepting chemotaxis protein   
	PIHLBHDG_00300	CDS	COG1087	64185	65177	-	[M] UDP-glucose 4-epimerase    
119
	PIHLBHDG_00301	CDS	COG0708	65319	66074	+	[L] Exonuclease III    
	PIHLBHDG_00302	CDS	COG3012	66127	67218	+	[S] Uncharacterized protein conserved in bacteria 
120
	PIHLBHDG_00303	CDS	COG5655	67243	67851	-	[L] Plasmid rolling circle replication initiator protein
121
	PIHLBHDG_00304	CDS	COG2211	67945	69318	-	[G] Na+/melibiose symporter and related transporters 
	PIHLBHDG_00305	CDS	COG0366	69329	70936	-	[G] Glycosidases     
122
	PIHLBHDG_00306	CDS	COG0697	71102	72007	+	[GER] Permeases of the drug/metabolite transporter (DMT)
123
	PIHLBHDG_00307	CDS	COG4992	72004	73215	-	[E] Ornithine/acetylornithine aminotransferase    
	PIHLBHDG_00308	CDS	COG2403	73229	74569	-	[R] Predicted GTPase    
124
	PIHLBHDG_00309	CDS	COG1932	74758	75840	-	[HE] Phosphoserine aminotransferase    
125
	PIHLBHDG_00310	CDS	COG0111	75982	76911	+	[HE] Phosphoglycerate dehydrogenase and related dehydrogenases 
	PIHLBHDG_00311	CDS	COG4198	76930	78165	+	[S] Uncharacterized conserved protein   
126
	PIHLBHDG_00312	CDS	COG1313	78196	79095	-	[R] Uncharacterized Fe-S protein PflX, homolog of
127
	PIHLBHDG_00313	CDS	COG1509	79157	80413	-	[E] Lysine 2,3-aminomutase    
128
	PIHLBHDG_00314	CDS	COG1554	80633	82912	-	[G] Trehalose and maltose hydrolases (possible phosphorylases)
	PIHLBHDG_00315	CDS	COG0395	82924	84273	-	[G] ABC-type sugar transport system, permease component
	PIHLBHDG_00316	CDS	COG1175	84266	85390	-	[G] ABC-type sugar transport systems, permease components
	PIHLBHDG_00317	CDS	COG1653	85446	86687	-	[G] ABC-type sugar transport system, periplasmic component
	PIHLBHDG_00318	CDS	COG1609	86753	87781	-	[K] Transcriptional regulators    
129
	PIHLBHDG_00319	CDS	NA	88170	88379	+	NA
	PIHLBHDG_00320	CDS	COG4912	88416	88736	+	[L] Predicted DNA alkylation repair enzyme 
130
	PIHLBHDG_00321	CDS	COG0697	88755	89669	-	[GER] Permeases of the drug/metabolite transporter (DMT)
131
	PIHLBHDG_00322	CDS	NA	89800	90081	+	NA
132
	PIHLBHDG_00323	CDS	COG2303	90132	91754	-	[E] Choline dehydrogenase and related flavoproteins 
	PIHLBHDG_00324	CDS	ROG1383	91768	92367	-	NA
	PIHLBHDG_00325	CDS	NA	92367	92777	-	NA
133
	PIHLBHDG_00326	CDS	COG1028	92880	93800	-	[IQR] Dehydrogenases with different specificities (related to
134
	PIHLBHDG_00327	CDS	NA	93864	94706	-	NA
135
	PIHLBHDG_00328	CDS	COG0778	94851	95435	+	[C] Nitroreductase     
136
	PIHLBHDG_00329	CDS	ROG4798	95432	96493	-	NA
137
	PIHLBHDG_00330	CDS	ROG5297	96671	97105	+	NA
138
	PIHLBHDG_00331	CDS	COG0115	97190	98257	-	[EH] Branched-chain amino acid aminotransferase/4-amino-4-deoxychorismate lyase 
139
	PIHLBHDG_00332	CDS	COG1605	98463	99299	-	[E] Chorismate mutase    
	PIHLBHDG_00333	CDS	COG0082	99296	100420	-	[E] Chorismate synthase    
	PIHLBHDG_00334	CDS	COG0128	100410	101633	-	[E] 5-enolpyruvylshikimate-3-phosphate synthase    
	PIHLBHDG_00335	CDS	COG0703	101638	102975	-	[E] Shikimate kinase    
	PIHLBHDG_00336	CDS	COG1164	102995	104770	-	[E] Oligoendopeptidase F    
	PIHLBHDG_00337	CDS	COG3033	104785	106161	-	[E] Tryptophanase     
140
	PIHLBHDG_00338	CDS	COG1132	106337	108127	+	[V] ABC-type multidrug transport system, ATPase and
	PIHLBHDG_00339	CDS	COG1132	108129	109901	+	[V] ABC-type multidrug transport system, ATPase and
	PIHLBHDG_00340	CDS	COG0671	110002	110868	+	[I] Membrane-associated phospholipid phosphatase   
	PIHLBHDG_00341	CDS	COG2872	110884	112056	+	[R] Predicted metal-dependent hydrolases related to alanyl-tRNA
141
	PIHLBHDG_00342	CDS	COG3290	112161	113495	+	[T] Signal transduction histidine kinase regulating citrate/malate
142
	PIHLBHDG_00343	CDS	COG1208	113488	114165	-	[MJ] Nucleoside-diphosphate-sugar pyrophosphorylase involved in lipopolysaccharide biosynthesis/translation
	PIHLBHDG_00344	CDS	COG2035	114174	114980	-	[S] Predicted membrane protein   
	PIHLBHDG_00345	CDS	COG0664	114973	115659	-	[T] cAMP-binding proteins - catabolite gene activator
143
	PIHLBHDG_00346	CDS	ROG6512	115809	116156	-	NA
	PIHLBHDG_00347	CDS	ROG1113	116169	117362	-	NA
	PIHLBHDG_00348	CDS	COG0840	117418	119265	-	[NT] Methyl-accepting chemotaxis protein   
144
	PIHLBHDG_00349	CDS	COG1199	119420	121360	+	[KL] Rad3-related DNA helicases   
145
	PIHLBHDG_00350	CDS	ROG1140	121328	121747	-	NA
146
	PIHLBHDG_00351	CDS	COG0392	121812	122831	-	[S] Predicted integral membrane protein  
	PIHLBHDG_00352	CDS	COG2385	122835	124340	-	[D] Sporulation protein and related proteins 
	PIHLBHDG_00353	CDS	COG1832	124355	124759	-	[R] Predicted CoA-binding protein   
147
	PIHLBHDG_00354	CDS	COG0258	124841	125686	+	[L] 5'-3' exonuclease (including N-terminal domain of
148
	PIHLBHDG_00355	CDS	COG3459	125747	128143	-	[G] Cellobiose phosphorylase    
	PIHLBHDG_00356	CDS	COG1737	128175	129044	-	[K] Transcriptional regulators    
149
	PIHLBHDG_00357	CDS	COG3271	129284	129832	+	[R] Predicted double-glycine peptidase   
	PIHLBHDG_00358	CDS	ROG2854	129844	130437	+	NA
150
	PIHLBHDG_00359	CDS	COG1164	130434	132236	-	[E] Oligoendopeptidase F    
151
	PIHLBHDG_00360	CDS	COG0849	132360	134510	+	[D] Actin-like ATPase involved in cell division
152
	PIHLBHDG_00361	CDS	ROG0285	134483	135184	-	NA
153
	PIHLBHDG_00362	CDS	NA	135278	135739	-	NA
154
	PIHLBHDG_00363	CDS	COG2431	135894	136166	+	[S] Predicted membrane protein   
	PIHLBHDG_00364	CDS	COG2431	136163	136765	+	[S] Predicted membrane protein   
155
	PIHLBHDG_00365	CDS	COG4099	136770	137480	-	[R] Predicted peptidase    
	PIHLBHDG_00366	CDS	ROG4843	137434	138396	-	NA
156
	PIHLBHDG_00367	CDS	COG0714	138605	139561	-	[R] MoxR-like ATPases    
	PIHLBHDG_00368	CDS	ROG2222	139536	141011	-	NA
	PIHLBHDG_00369	CDS	COG1721	141008	142210	-	[R] Uncharacterized conserved protein (some members contain
157
	PIHLBHDG_00370	CDS	COG4399	142326	142919	+	[S] Uncharacterized protein conserved in bacteria 
158
	PIHLBHDG_00371	CDS	COG2340	142953	143627	-	[S] Uncharacterized protein with SCP/PR1 domains 
159
	PIHLBHDG_00372	CDS	ROG7804	143717	143935	-	NA
160
	PIHLBHDG_00373	CDS	ROG0421	144060	145373	-	NA
161
	PIHLBHDG_00374	CDS	ROG2923	145492	146067	+	NA
	PIHLBHDG_00375	CDS	COG0438	146126	147103	+	[M] Glycosyltransferase     
	PIHLBHDG_00376	CDS	COG3870	147162	147482	+	[S] Uncharacterized protein conserved in bacteria 
162
	PIHLBHDG_00377	CDS	COG1266	147477	148136	-	[R] Predicted metal-dependent membrane protease  
163
	PIHLBHDG_00378	CDS	COG0516	148394	149857	-	[F] IMP dehydrogenase/GMP reductase   
164
	PIHLBHDG_00379	CDS	COG1250	150016	150918	+	[I] 3-hydroxyacyl-CoA dehydrogenase    
	PIHLBHDG_00380	CDS	COG0282	150921	152108	+	[C] Acetate kinase    
	PIHLBHDG_00382	CDS	COG2274	1900	3546	-	[V] ABC-type bacteriocin/lantibiotic exporters, contain an N-terminal
	PIHLBHDG_00383	CDS	COG2274	3639	4037	-	[V] ABC-type bacteriocin/lantibiotic exporters, contain an N-terminal
165
	PIHLBHDG_00384	CDS	COG3608	4106	4942	-	[R] Predicted deacylase    
166
	PIHLBHDG_00385	CDS	COG1379	5017	6174	-	[S] Uncharacterized conserved protein   
	PIHLBHDG_00386	CDS	ROG0906	6188	7252	-	NA
	PIHLBHDG_00387	CDS	COG1014	7280	7810	-	[C] Pyruvate:ferredoxin oxidoreductase and related 2-oxoacid:ferredoxin oxidoreductases,
	PIHLBHDG_00388	CDS	COG1013	7803	8564	-	[C] Pyruvate:ferredoxin oxidoreductase and related 2-oxoacid:ferredoxin oxidoreductases,
	PIHLBHDG_00389	CDS	COG0674	8564	9625	-	[C] Pyruvate:ferredoxin oxidoreductase and related 2-oxoacid:ferredoxin oxidoreductases,
	PIHLBHDG_00390	CDS	COG1146	9630	9854	-	[C] Ferredoxin     
	PIHLBHDG_00391	CDS	COG3426	9887	10969	-	[C] Butyrate kinase    
	PIHLBHDG_00392	CDS	COG0280	10981	11883	-	[C] Phosphotransacetylase     
	PIHLBHDG_00393	CDS	COG3426	11897	12862	-	[C] Butyrate kinase    
167
	PIHLBHDG_00394	CDS	COG1185	12947	15058	-	[J] Polyribonucleotide nucleotidyltransferase (polynucleotide phosphorylase)  
	PIHLBHDG_00395	CDS	COG0184	15148	15414	-	[J] Ribosomal protein S15P/S13E   
	PIHLBHDG_00396	CDS	COG0196	15527	16474	-	[H] FAD synthase    
	PIHLBHDG_00397	CDS	COG0130	16484	17359	-	[J] Pseudouridine synthase    
	PIHLBHDG_00398	CDS	COG0618	17394	18389	-	[R] Exopolyphosphatase-related proteins    
	PIHLBHDG_00399	CDS	COG0858	18364	18750	-	[J] Ribosome-binding factor A   
	PIHLBHDG_00400	CDS	COG0532	18766	20829	-	[J] Translation initiation factor 2 (IF-2; GTPase)
	PIHLBHDG_00401	CDS	COG1358	20835	21179	-	[J] Ribosomal protein HS6-type (S12/L30/L7a)  
	PIHLBHDG_00402	CDS	COG2740	21160	21435	-	[K] Predicted nucleic-acid-binding protein implicated in transcription
	PIHLBHDG_00403	CDS	COG0195	21446	22957	-	[K] Transcription elongation factor   
	PIHLBHDG_00404	CDS	COG0779	22976	23437	-	[S] Uncharacterized protein conserved in bacteria 
	PIHLBHDG_00405	CDS	COG2176	23561	26938	-	[L] DNA polymerase III, alpha subunit (gram-positive
168
	PIHLBHDG_00406	CDS	COG1215	27023	27649	-	[M] Glycosyltransferases, probably involved in cell wall
	PIHLBHDG_00407	CDS	COG0442	27651	29360	-	[J] Prolyl-tRNA synthetase    
	PIHLBHDG_00408	CDS	COG0821	29364	30425	-	[I] Enzyme involved in the deoxyxylulose pathway
	PIHLBHDG_00409	CDS	COG0750	30438	31469	-	[M] Predicted membrane-associated Zn-dependent proteases 1 
	PIHLBHDG_00410	CDS	COG0743	31474	32604	-	[I] 1-deoxy-D-xylulose 5-phosphate reductoisomerase   
	PIHLBHDG_00411	CDS	COG0628	32625	33539	-	[R] Predicted permease    
169
	PIHLBHDG_00412	CDS	COG0575	33624	34391	-	[I] CDP-diglyceride synthetase    
	PIHLBHDG_00413	CDS	COG0020	34391	35122	-	[I] Undecaprenyl pyrophosphate synthase   
	PIHLBHDG_00414	CDS	NA	35134	35355	-	NA
	PIHLBHDG_00415	CDS	COG0233	35352	35909	-	[J] Ribosome recycling factor   
	PIHLBHDG_00416	CDS	COG0528	35911	36627	-	[F] Uridylate kinase    
	PIHLBHDG_00417	CDS	COG0264	36707	37366	-	[J] Translation elongation factor Ts  
	PIHLBHDG_00418	CDS	COG0052	37433	38212	-	[J] Ribosomal protein S2   
170
	PIHLBHDG_00419	CDS	ROG3124	38334	38726	-	NA
	PIHLBHDG_00420	CDS	NA	38739	39002	-	NA
	PIHLBHDG_00421	CDS	COG1191	39020	39790	-	[K] DNA-directed RNA polymerase specialized sigma subunit
	PIHLBHDG_00422	CDS	COG5581	39806	40456	-	[M] Predicted glycosyltransferase    
	PIHLBHDG_00423	CDS	COG0455	40469	41323	-	[D] ATPases involved in chromosome partitioning 
	PIHLBHDG_00424	CDS	COG1419	41326	42369	-	[N] Flagellar GTP-binding protein   
	PIHLBHDG_00425	CDS	COG1298	42374	44431	-	[NU] Flagellar biosynthesis pathway, component FlhA 
	PIHLBHDG_00426	CDS	COG1377	44457	45542	-	[NU] Flagellar biosynthesis pathway, component FlhB 
	PIHLBHDG_00427	CDS	COG1684	45543	46316	-	[NU] Flagellar biosynthesis pathway, component FliR 
	PIHLBHDG_00428	CDS	COG1987	46332	46601	-	[NU] Flagellar biosynthesis pathway, component FliQ 
	PIHLBHDG_00429	CDS	COG1338	46613	47311	-	[NU] Flagellar biosynthesis pathway, component FliP 
	PIHLBHDG_00430	CDS	ROG7407	47312	47587	-	NA
	PIHLBHDG_00431	CDS	COG1886	47595	48482	-	[NU] Flagellar motor switch/type III secretory pathway
	PIHLBHDG_00432	CDS	COG1580	48501	48965	-	[N] Flagellar basal body-associated protein  
	PIHLBHDG_00433	CDS	COG1360	48980	49690	-	[N] Flagellar motor protein   
	PIHLBHDG_00434	CDS	COG1291	49683	50495	-	[N] Flagellar motor component   
	PIHLBHDG_00435	CDS	COG1749	50556	52070	-	[N] Flagellar hook protein FlgE  
	PIHLBHDG_00436	CDS	ROG0116	52158	52544	-	NA
	PIHLBHDG_00437	CDS	COG1843	52528	52974	-	[N] Flagellar hook capping protein  
	PIHLBHDG_00438	CDS	COG3144	52988	54031	-	[N] Flagellar hook-length control protein  
171
	PIHLBHDG_00439	CDS	NA	54077	54595	+	NA
172
	PIHLBHDG_00440	CDS	ROG3742	54634	55185	-	NA
	PIHLBHDG_00441	CDS	ROG4487	55200	55622	-	NA
	PIHLBHDG_00442	CDS	COG1157	55633	56967	-	[NU] Flagellar biosynthesis/type III secretory pathway ATPase
	PIHLBHDG_00443	CDS	COG1317	56951	57706	-	[NU] Flagellar biosynthesis/type III secretory pathway protein
	PIHLBHDG_00444	CDS	COG1536	57699	58706	-	[N] Flagellar motor switch protein  
	PIHLBHDG_00445	CDS	COG1766	58718	60235	-	[NU] Flagellar biosynthesis/type III secretory pathway lipoprotein
	PIHLBHDG_00446	CDS	COG1677	60252	60539	-	[NU] Flagellar hook-basal body protein  
	PIHLBHDG_00447	CDS	COG1558	60554	60988	-	[N] Flagellar basal body rod protein 
	PIHLBHDG_00448	CDS	COG1815	60992	61390	-	[N] Flagellar basal body protein  
	PIHLBHDG_00449	CDS	COG1220	61600	62979	-	[O] ATP-dependent protease HslVU (ClpYQ), ATPase subunit
	PIHLBHDG_00450	CDS	COG5405	62994	63539	-	[O] ATP-dependent protease HslVU (ClpYQ), peptidase subunit
	PIHLBHDG_00451	CDS	COG4974	63564	64469	-	[L] Site-specific recombinase XerD   
	PIHLBHDG_00452	CDS	COG1206	64457	65791	-	[J] NAD(FAD)-utilizing enzyme possibly involved in translation
	PIHLBHDG_00453	CDS	COG0550	65791	67878	-	[L] Topoisomerase IA    
	PIHLBHDG_00454	CDS	COG2922	67906	68310	-	[S] Uncharacterized protein conserved in bacteria 
	PIHLBHDG_00455	CDS	COG0758	68360	69370	-	[LU] Predicted Rossmann fold nucleotide-binding protein involved
	PIHLBHDG_00456	CDS	NA	69385	69618	-	NA
173
	PIHLBHDG_00457	CDS	COG0606	69746	71179	+	[O] Predicted ATPase with chaperone activity 
174
	PIHLBHDG_00458	CDS	COG1522	71181	71636	-	[K] Transcriptional regulators    
	PIHLBHDG_00459	CDS	COG1522	71633	72133	-	[K] Transcriptional regulators    
175
	PIHLBHDG_00460	CDS	COG1686	72287	73450	-	[M] D-alanyl-D-alanine carboxypeptidase    
	PIHLBHDG_00461	CDS	COG0792	73447	73791	-	[L] Predicted endonuclease distantly related to archaeal
	PIHLBHDG_00462	CDS	COG0164	73788	74378	-	[L] Ribonuclease HII    
	PIHLBHDG_00463	CDS	COG1161	74354	75187	-	[R] Predicted GTPases    
	PIHLBHDG_00464	CDS	COG0681	75187	75750	-	[U] Signal peptidase I   
	PIHLBHDG_00465	CDS	COG0335	75835	76179	-	[J] Ribosomal protein L19   
	PIHLBHDG_00466	CDS	COG0336	76157	76930	-	[J] tRNA-(guanine-N1)-methyltransferase     
	PIHLBHDG_00467	CDS	COG0806	76946	77458	-	[J] RimM protein, required for 16S rRNA
	PIHLBHDG_00468	CDS	COG1837	77469	77708	-	[R] Predicted RNA-binding protein (contains KH domain)
	PIHLBHDG_00469	CDS	COG0228	77718	77990	-	[J] Ribosomal protein S16   
	PIHLBHDG_00470	CDS	COG0541	78022	79353	-	[U] Signal recognition particle GTPase  
	PIHLBHDG_00471	CDS	COG2739	79365	79712	-	[S] Uncharacterized protein conserved in bacteria 
	PIHLBHDG_00472	CDS	COG0552	79807	80799	-	[U] Signal recognition particle GTPase  
	PIHLBHDG_00473	CDS	COG1196	80803	84351	-	[D] Chromosome segregation ATPases   
176
	PIHLBHDG_00474	CDS	COG1191	84425	85117	-	[K] DNA-directed RNA polymerase specialized sigma subunit
177
	PIHLBHDG_00475	CDS	ROG6384	85346	85909	+	NA
178
	PIHLBHDG_00476	CDS	COG0571	85903	86586	-	[K] dsRNA-specific ribonuclease    
	PIHLBHDG_00477	CDS	COG0236	86644	86889	-	[IQ] Acyl carrier protein   
	PIHLBHDG_00478	CDS	COG0416	86994	87980	-	[I] Fatty acid/phospholipid biosynthesis enzyme  
	PIHLBHDG_00479	CDS	COG2050	87973	88551	-	[Q] Uncharacterized protein, possibly involved in aromatic
179
	PIHLBHDG_00480	CDS	COG0333	88684	88872	-	[J] Ribosomal protein L32   
	PIHLBHDG_00481	CDS	COG1399	88829	89419	-	[R] Predicted metal-binding, possibly nucleic acid-binding protein
180
	PIHLBHDG_00482	CDS	COG1752	89476	90252	-	[R] Predicted esterase of the alpha-beta hydrolase
181
	PIHLBHDG_00483	CDS	COG3314	90300	91520	+	[S] Uncharacterized protein conserved in bacteria 
182
	PIHLBHDG_00484	CDS	ROG3441	91493	91981	-	NA
	PIHLBHDG_00485	CDS	COG0669	91978	92472	-	[H] Phosphopantetheine adenylyltransferase    
	PIHLBHDG_00486	CDS	COG0742	92469	93026	-	[L] N6-adenine-specific methylase    
	PIHLBHDG_00487	CDS	COG1200	93038	95035	-	[LK] RecG-like helicase    
	PIHLBHDG_00488	CDS	COG1307	95118	95975	-	[S] Uncharacterized protein conserved in bacteria 
	PIHLBHDG_00489	CDS	COG1461	96000	97673	-	[R] Predicted kinase related to dihydroxyacetone kinase
	PIHLBHDG_00490	CDS	COG1302	97688	98056	-	[S] Uncharacterized protein conserved in bacteria 
183
	PIHLBHDG_00491	CDS	COG0227	98245	98436	+	[J] Ribosomal protein L28   
184
	PIHLBHDG_00492	CDS	COG1564	98496	99137	-	[H] Thiamine pyrophosphokinase    
	PIHLBHDG_00493	CDS	COG3859	99121	99639	-	[S] Predicted membrane protein   
185
	PIHLBHDG_00494	CDS	COG0036	100176	100820	-	[G] Pentose-5-phosphate-3-epimerase     
	PIHLBHDG_00495	CDS	COG1162	100836	101702	-	[R] Predicted GTPases    
	PIHLBHDG_00496	CDS	COG0515	101706	103652	-	[RTKL] Serine/threonine protein kinase   
	PIHLBHDG_00497	CDS	COG0768	103671	104978	-	[M] Cell division protein FtsI/penicillin-binding protein 2
	PIHLBHDG_00498	CDS	COG0772	104978	106138	-	[D] Bacterial cell division membrane protein 
	PIHLBHDG_00499	CDS	COG0631	106158	106868	-	[T] Serine/threonine protein phosphatase   
	PIHLBHDG_00500	CDS	NA	106880	106978	-	NA
	PIHLBHDG_00501	CDS	COG1716	106981	107403	-	[T] FOG: FHA domain   
	PIHLBHDG_00502	CDS	COG0820	107403	108449	-	[R] Predicted Fe-S-cluster redox enzyme  
186
	PIHLBHDG_00503	CDS	COG0620	108481	108777	+	[E] Methionine synthase II (cobalamin-independent)  
187
	PIHLBHDG_00504	tRNA	NA	108786	108862	-	NA
188
	PIHLBHDG_00505	CDS	COG2197	108959	109708	-	[TK] Response regulator containing a CheY-like receiver
	PIHLBHDG_00506	CDS	COG0144	109789	111129	-	[J] tRNA and rRNA cytosine-C5-methylases  
	PIHLBHDG_00507	CDS	COG2738	111129	111809	-	[R] Predicted Zn-dependent protease   
	PIHLBHDG_00508	CDS	COG0223	111822	112745	-	[J] Methionyl-tRNA formyltransferase    
	PIHLBHDG_00509	CDS	COG0242	112746	113228	-	[J] N-formylmethionyl-tRNA deformylase    
	PIHLBHDG_00510	CDS	COG1198	113267	115534	-	[L] Primosomal protein N' (replication factor Y)
	PIHLBHDG_00511	CDS	COG1758	115516	115686	-	[K] DNA-directed RNA polymerase, subunit K/omega 
	PIHLBHDG_00512	CDS	COG0194	115667	116281	-	[F] Guanylate kinase    
	PIHLBHDG_00513	CDS	COG2052	116357	116623	-	[S] Uncharacterized protein conserved in bacteria 
	PIHLBHDG_00514	CDS	ROG0332	116642	116950	-	NA
189
	PIHLBHDG_00515	CDS	COG1561	117015	117893	-	[S] Uncharacterized stress-induced protein   
	PIHLBHDG_00516	CDS	COG0474	117964	120642	-	[P] Cation transport ATPase   
	PIHLBHDG_00517	CDS	COG0457	120712	121452	-	[R] FOG: TPR repeat   
190
	PIHLBHDG_00518	CDS	COG1293	121559	123271	+	[K] Predicted RNA-binding protein homologous to eukaryotic
191
	PIHLBHDG_00519	CDS	COG3166	123527	124201	+	[NU] Tfp pilus assembly protein PilN 
	PIHLBHDG_00520	CDS	COG0564	124253	125086	+	[J] Pseudouridylate synthases, 23S RNA-specific  
192
	PIHLBHDG_00521	CDS	COG1132	125083	127095	-	[V] ABC-type multidrug transport system, ATPase and
	PIHLBHDG_00522	CDS	COG1132	127127	128818	-	[V] ABC-type multidrug transport system, ATPase and
	PIHLBHDG_00523	CDS	COG0673	128909	129886	-	[R] Predicted dehydrogenases and related proteins 
	PIHLBHDG_00524	CDS	COG0673	129899	130861	-	[R] Predicted dehydrogenases and related proteins 
193
	PIHLBHDG_00525	CDS	COG0600	130988	131791	-	[P] ABC-type nitrate/sulfonate/bicarbonate transport system, permease component
	PIHLBHDG_00526	CDS	COG1116	131784	132548	-	[P] ABC-type nitrate/sulfonate/bicarbonate transport system, ATPase component
	PIHLBHDG_00527	CDS	COG0715	132593	133597	-	[P] ABC-type nitrate/sulfonate/bicarbonate transport systems, periplasmic components
194
	PIHLBHDG_00528	CDS	ROG4290	133727	134314	-	NA
	PIHLBHDG_00529	CDS	COG1989	134348	134815	-	[NOU] Type II secretory pathway, prepilin signal
195
	PIHLBHDG_00530	CDS	NA	135089	135406	-	NA
196
	PIHLBHDG_00531	CDS	ROG2004	135477	135980	-	NA
	PIHLBHDG_00532	CDS	COG4967	135996	136334	-	[NU] Tfp pilus assembly protein PilV 
197
	PIHLBHDG_00533	CDS	COG3547	136799	138073	-	[L] Transposase and inactivated derivatives  
198
	PIHLBHDG_00534	CDS	COG1989	138190	138909	-	[NOU] Type II secretory pathway, prepilin signal
199
	PIHLBHDG_00535	CDS	ROG2533	139171	140565	-	NA
	PIHLBHDG_00536	CDS	NA	140562	140699	-	NA
200
	PIHLBHDG_00537	CDS	NA	140971	141462	-	NA
201
	PIHLBHDG_00539	CDS	COG0697	783	1742	+	[GER] Permeases of the drug/metabolite transporter (DMT)
	PIHLBHDG_00540	CDS	COG0454	1876	2424	+	[KR] Histone acetyltransferase HPA2 and related acetyltransferases
	PIHLBHDG_00541	CDS	COG1670	2473	2994	+	[J] Acetyltransferases, including N-acetylases of ribosomal proteins
	PIHLBHDG_00542	CDS	COG1266	2987	3649	+	[R] Predicted metal-dependent membrane protease  
202
	PIHLBHDG_00543	CDS	COG1473	3714	4889	+	[R] Metal-dependent amidase/aminoacylase/carboxypeptidase    
203
	PIHLBHDG_00544	CDS	COG0863	4981	5913	+	[L] DNA modification methylase   
204
	PIHLBHDG_00545	CDS	COG5577	6017	6490	+	[M] Spore coat protein   
205
	PIHLBHDG_00546	CDS	COG0504	6653	6862	+	[F] CTP synthase (UTP-ammonia lyase)  
	PIHLBHDG_00547	CDS	COG0840	6828	8132	+	[NT] Methyl-accepting chemotaxis protein   
	PIHLBHDG_00548	CDS	COG0454	8172	8588	+	[KR] Histone acetyltransferase HPA2 and related acetyltransferases
	PIHLBHDG_00549	CDS	COG1573	8604	9188	+	[L] Uracil-DNA glycosylase    
206
	PIHLBHDG_00550	CDS	COG2514	9185	10045	-	[R] Predicted ring-cleavage extradiol dioxygenase  
207
	PIHLBHDG_00551	CDS	ROG1098	10226	11227	+	NA
	PIHLBHDG_00552	CDS	ROG2841	11224	12564	+	NA
208
	PIHLBHDG_00553	CDS	COG0601	12877	13881	+	[EP] ABC-type dipeptide/oligopeptide/nickel transport systems, permease components
	PIHLBHDG_00554	CDS	COG1173	13906	14769	+	[EP] ABC-type dipeptide/oligopeptide/nickel transport systems, permease components
	PIHLBHDG_00555	CDS	COG0444	14771	15787	+	[EP] ABC-type dipeptide/oligopeptide/nickel transport system, ATPase component
	PIHLBHDG_00556	CDS	COG1123	15771	16748	+	[R] ATPase components of various ABC-type transport
	PIHLBHDG_00557	CDS	COG0747	16817	18700	+	[E] ABC-type dipeptide transport system, periplasmic component
209
	PIHLBHDG_00558	CDS	NA	18926	19837	+	NA
210
	PIHLBHDG_00559	CDS	COG3808	20058	22229	+	[C] Inorganic pyrophosphatase    
211
	PIHLBHDG_00560	CDS	ROG4836	22468	22914	+	NA
	PIHLBHDG_00561	CDS	ROG4836	22939	23262	+	NA
	PIHLBHDG_00562	CDS	ROG4836	23405	23782	+	NA
212
	PIHLBHDG_00563	CDS	ROG1185	23893	24264	+	NA
213
	PIHLBHDG_00564	CDS	NA	24579	24953	+	NA
214
	PIHLBHDG_00565	CDS	COG2169	25026	26033	+	[F] Adenosine deaminase    
215
	PIHLBHDG_00566	CDS	COG2319	26322	28490	+	[R] FOG: WD40 repeat   
216
	PIHLBHDG_00567	tRNA	NA	29394	29479	-	NA
217
	PIHLBHDG_00568	CDS	COG2193	29601	30113	-	[P] Bacterioferritin (cytochrome b1)   
218
	PIHLBHDG_00569	CDS	COG4465	30322	31065	+	[K] Pleiotropic transcriptional repressor   
219
	PIHLBHDG_00570	CDS	COG0389	31107	32279	-	[L] Nucleotidyltransferase/DNA polymerase involved in DNA repair
220
	PIHLBHDG_00571	CDS	COG2262	32353	33585	+	[R] GTPases     
221
	PIHLBHDG_00572	CDS	COG1435	33664	34263	+	[F] Thymidine kinase    
	PIHLBHDG_00573	CDS	COG1226	34256	35140	+	[P] Kef-type K+ transport systems, predicted NAD-binding
	PIHLBHDG_00574	CDS	COG3872	35133	36053	+	[R] Predicted metal-dependent enzyme   
	PIHLBHDG_00575	CDS	COG0216	36067	37149	+	[J] Protein chain release factor A 
	PIHLBHDG_00576	CDS	COG2890	37142	37996	+	[J] Methylase of polypeptide chain release factors
	PIHLBHDG_00577	CDS	COG0009	37984	39003	+	[J] Putative translation factor (SUA5)  
	PIHLBHDG_00578	CDS	COG0698	39022	39957	+	[G] Ribose 5-phosphate isomerase RpiB  
	PIHLBHDG_00579	CDS	COG0035	39985	40614	+	[F] Uracil phosphoribosyltransferase    
	PIHLBHDG_00580	CDS	COG2131	40638	41099	+	[F] Deoxycytidylate deaminase    
	PIHLBHDG_00581	CDS	COG0472	41096	42133	+	[M] UDP-N-acetylmuramyl pentapeptide phosphotransferase/UDP-N-acetylglucosamine-1-phosphate transferase  
	PIHLBHDG_00582	CDS	COG0381	42126	43232	+	[M] UDP-N-acetylglucosamine 2-epimerase    
	PIHLBHDG_00583	CDS	COG0056	43248	44756	+	[C] F0F1-type ATP synthase, alpha subunit 
	PIHLBHDG_00584	CDS	COG0224	44768	45637	+	[C] F0F1-type ATP synthase, gamma subunit 
	PIHLBHDG_00585	CDS	COG0055	45658	47076	+	[C] F0F1-type ATP synthase, beta subunit 
	PIHLBHDG_00586	CDS	COG0355	47076	47480	+	[C] F0F1-type ATP synthase, epsilon subunit (mitochondrial
222
	PIHLBHDG_00587	CDS	COG0739	47583	48299	+	[M] Membrane proteins related to metalloendopeptidases 
	PIHLBHDG_00588	CDS	ROG0101	48361	48627	+	NA
	PIHLBHDG_00589	CDS	COG1077	48719	49735	+	[D] Actin-like ATPase involved in cell morphogenesis
	PIHLBHDG_00590	CDS	COG4786	49849	50535	+	[N] Flagellar basal body rod protein 
	PIHLBHDG_00591	CDS	COG4786	50690	51478	+	[N] Flagellar basal body rod protein 
	PIHLBHDG_00592	CDS	COG1261	51503	52273	+	[NO] Flagellar basal body P-ring biosynthesis protein
	PIHLBHDG_00593	CDS	COG2063	52270	52866	+	[N] Flagellar basal body L-ring protein 
	PIHLBHDG_00594	CDS	COG1706	52887	54002	+	[N] Flagellar basal-body P-ring protein  
	PIHLBHDG_00595	CDS	ROG0416	54013	54330	+	NA
223
	PIHLBHDG_00596	CDS	ROG0779	54445	55848	+	NA
	PIHLBHDG_00597	CDS	NA	55871	57613	+	NA
224
	PIHLBHDG_00598	CDS	COG4775	57722	59449	+	[M] Outer membrane protein/protective antigen OMA87 
225
	PIHLBHDG_00599	CDS	COG0608	59567	60187	+	[L] Single-stranded DNA-specific exonuclease   
	PIHLBHDG_00600	CDS	COG2825	60232	60651	+	[M] Outer membrane protein   
226
	PIHLBHDG_00601	CDS	NA	60766	61362	+	NA
	PIHLBHDG_00602	CDS	COG0795	61390	62466	+	[R] Predicted permeases    
	PIHLBHDG_00603	CDS	COG1452	62482	64620	+	[M] Organic solvent tolerance protein OstA 
	PIHLBHDG_00604	CDS	ROG1771	64620	65252	+	NA
	PIHLBHDG_00605	CDS	ROG0834	65245	65805	+	NA
227
	PIHLBHDG_00606	CDS	COG4597	65900	68023	+	[E] ABC-type amino acid transport system, permease
	PIHLBHDG_00607	CDS	COG1126	68059	68787	+	[E] ABC-type polar amino acid transport system,
228
	PIHLBHDG_00608	CDS	COG0763	68883	70115	+	[M] Lipid A disaccharide synthetase  
	PIHLBHDG_00609	CDS	COG1137	70096	70821	+	[R] ABC-type (unclassified) transport system, ATPase component
	PIHLBHDG_00610	CDS	COG4372	70840	71961	+	[S] Uncharacterized protein conserved in bacteria with
229
	PIHLBHDG_00611	CDS	ROG2446	72354	74570	+	NA
230
	PIHLBHDG_00612	CDS	ROG0675	74685	75089	+	NA
231
	PIHLBHDG_00613	CDS	NA	75187	76425	+	NA
	PIHLBHDG_00614	CDS	NA	76445	77371	+	NA
232
	PIHLBHDG_00615	CDS	COG1596	77482	80418	+	[M] Periplasmic protein involved in polysaccharide export
	PIHLBHDG_00616	CDS	COG3206	80431	81870	+	[M] Uncharacterized protein involved in exopolysaccharide biosynthesis
233
	PIHLBHDG_00617	CDS	COG1192	82043	82573	+	[D] ATPases involved in chromosome partitioning 
	PIHLBHDG_00618	CDS	COG4464	82578	83348	+	[GM] Capsular polysaccharide biosynthesis protein  
	PIHLBHDG_00619	CDS	ROG1731	83397	83534	+	NA
	PIHLBHDG_00620	CDS	ROG8293	83562	84014	+	NA
	PIHLBHDG_00621	CDS	ROG0999	83992	84873	+	NA
234
	PIHLBHDG_00622	CDS	ROG1363	84926	85099	-	NA
235
	PIHLBHDG_00623	CDS	COG0301	85174	86349	-	[H] Thiamine biosynthesis ATP pyrophosphatase  
	PIHLBHDG_00624	CDS	COG1104	86360	87529	-	[E] Cysteine sulfinate desulfinase/cysteine desulfurase and related
236
	PIHLBHDG_00625	CDS	ROG2203	87738	88454	+	NA
237
	PIHLBHDG_00626	CDS	COG0192	88675	89880	+	[H] S-adenosylmethionine synthetase    
238
	PIHLBHDG_00627	CDS	NA	89999	90445	+	NA
	PIHLBHDG_00628	CDS	ROG1579	90442	91125	+	NA
	PIHLBHDG_00629	CDS	NA	91122	93155	+	NA
	PIHLBHDG_00630	CDS	COG0366	93196	94926	+	[G] Glycosidases     
239
	PIHLBHDG_00631	CDS	COG1464	95003	95788	-	[P] ABC-type metal ion transport system, periplasmic
	PIHLBHDG_00632	CDS	COG2011	95804	96460	-	[P] ABC-type metal ion transport system, permease
	PIHLBHDG_00633	CDS	COG1135	96457	97458	-	[P] ABC-type metal ion transport system, ATPase
240
	PIHLBHDG_00634	CDS	COG4585	97794	98969	+	[T] Signal transduction histidine kinase  
	PIHLBHDG_00635	CDS	COG2197	98966	99640	+	[TK] Response regulator containing a CheY-like receiver
241
	PIHLBHDG_00636	CDS	ROG5768	99631	100317	-	NA
242
	PIHLBHDG_00637	CDS	COG2197	100606	100824	+	[TK] Response regulator containing a CheY-like receiver
243
	PIHLBHDG_00638	CDS	COG4098	100932	102587	+	[L] Superfamily II DNA/RNA helicase required for
	PIHLBHDG_00639	CDS	COG1040	102571	103257	+	[R] Predicted amidophosphoribosyltransferases    
	PIHLBHDG_00640	CDS	ROG1542	103241	103636	+	NA
	PIHLBHDG_00641	CDS	ROG3206	103696	103980	+	NA
	PIHLBHDG_00642	CDS	ROG1512	103986	104444	+	NA
	PIHLBHDG_00643	CDS	COG1256	104448	105932	+	[N] Flagellar hook-associated protein   
	PIHLBHDG_00644	CDS	ROG2760	105946	106872	+	NA
	PIHLBHDG_00645	CDS	ROG1587	106887	107378	+	NA
	PIHLBHDG_00646	CDS	COG1699	107365	107874	+	[S] Uncharacterized protein conserved in bacteria 
	PIHLBHDG_00647	CDS	COG1551	107919	108173	+	[T] Carbon storage regulator (could also regulate
	PIHLBHDG_00648	CDS	COG1334	108204	108572	+	[N] Uncharacterized flagellar protein FlaG  
	PIHLBHDG_00649	CDS	COG1516	108662	108961	+	[NUO] Flagellin-specific chaperone FliS   
	PIHLBHDG_00650	CDS	ROG1512	108958	109419	+	NA
244
	PIHLBHDG_00651	CDS	COG1544	109539	110078	+	[J] Ribosome-associated protein Y (PSrp-1)  
	PIHLBHDG_00652	CDS	COG2068	110044	111195	+	[R] Uncharacterized MobA-related protein   
	PIHLBHDG_00653	CDS	COG0653	111246	113750	+	[U] Preprotein translocase subunit SecA (ATPase, RNA
	PIHLBHDG_00654	CDS	COG1186	113890	114837	+	[J] Protein chain release factor B 
	PIHLBHDG_00655	CDS	ROG1173	114890	115588	+	NA
	PIHLBHDG_00656	CDS	ROG1786	115585	117225	+	NA
	PIHLBHDG_00657	CDS	COG2327	117191	118219	+	[S] Uncharacterized conserved protein   
	PIHLBHDG_00658	CDS	COG1922	118224	118958	+	[M] Teichoic acid biosynthesis proteins  
	PIHLBHDG_00659	CDS	COG1284	118963	119820	+	[S] Uncharacterized conserved protein   
245
	PIHLBHDG_00660	CDS	COG0793	119935	121140	+	[M] Periplasmic protease    
	PIHLBHDG_00661	CDS	COG0265	121207	122460	+	[O] Trypsin-like serine proteases, typically periplasmic, contain
	PIHLBHDG_00662	CDS	COG2861	122465	123745	+	[S] Uncharacterized protein conserved in bacteria 
246
	PIHLBHDG_00663	CDS	COG0221	123705	124187	-	[C] Inorganic pyrophosphatase    
247
	PIHLBHDG_00664	CDS	COG0556	124276	126264	+	[L] Helicase subunit of the DNA excision
	PIHLBHDG_00665	CDS	COG0178	126261	129083	+	[L] Excinuclease ATPase subunit   
	PIHLBHDG_00666	CDS	COG0322	129098	130960	+	[L] Nuclease subunit of the excinuclease complex
	PIHLBHDG_00668	CDS	COG1161	698	1777	+	[R] Predicted GTPases    
248
	PIHLBHDG_00669	CDS	NA	1851	2042	+	NA
249
	PIHLBHDG_00670	CDS	COG0006	2152	3213	+	[E] Xaa-Pro aminopeptidase    
	PIHLBHDG_00671	CDS	COG0231	3226	3783	+	[J] Translation elongation factor P (EF-P)/translation initiation
	PIHLBHDG_00672	CDS	ROG0525	3810	4262	+	NA
250
	PIHLBHDG_00673	CDS	COG3854	4368	5255	+	[S] Uncharacterized protein conserved in bacteria 
	PIHLBHDG_00674	CDS	ROG0106	5289	5801	+	NA
	PIHLBHDG_00675	CDS	ROG0171	5814	6011	+	NA
	PIHLBHDG_00676	CDS	ROG0096	6017	6409	+	NA
	PIHLBHDG_00677	CDS	ROG0085	6422	7579	+	NA
	PIHLBHDG_00678	CDS	ROG0662	7585	8079	+	NA
	PIHLBHDG_00679	CDS	ROG0088	8094	8630	+	NA
	PIHLBHDG_00680	CDS	ROG0155	8642	9184	+	NA
251
	PIHLBHDG_00681	CDS	ROG0160	9373	10794	+	NA
252
	PIHLBHDG_00682	CDS	COG1302	10935	11354	+	[S] Uncharacterized protein conserved in bacteria 
	PIHLBHDG_00683	CDS	ROG2346	11356	11883	+	NA
	PIHLBHDG_00684	CDS	ROG5652	11899	12108	+	NA
	PIHLBHDG_00685	CDS	COG0781	12115	12522	+	[K] Transcription termination factor   
	PIHLBHDG_00686	CDS	COG0533	12519	13472	+	[O] Metal-dependent proteases with possible chaperone activity
	PIHLBHDG_00687	CDS	COG1570	13496	14698	+	[L] Exonuclease VII, large subunit  
	PIHLBHDG_00688	CDS	COG1722	14685	14918	+	[L] Exonuclease VII small subunit  
	PIHLBHDG_00689	CDS	COG0142	14915	15808	+	[H] Geranylgeranyl pyrophosphate synthase   
253
	PIHLBHDG_00690	CDS	ROG0473	16532	17095	+	NA
	PIHLBHDG_00691	CDS	COG1154	17100	18998	+	[HI] Deoxyxylulose-5-phosphate synthase    
	PIHLBHDG_00692	CDS	COG1189	18995	19798	+	[J] Predicted rRNA methylase   
	PIHLBHDG_00693	CDS	COG0061	19805	20644	+	[G] Predicted sugar kinase   
	PIHLBHDG_00694	CDS	COG1438	20634	21113	+	[K] Arginine repressor    
	PIHLBHDG_00695	CDS	COG0497	21118	22809	+	[L] ATPase involved in DNA repair 
	PIHLBHDG_00696	CDS	COG0750	22881	24194	+	[M] Predicted membrane-associated Zn-dependent proteases 1 
254
	PIHLBHDG_00697	CDS	COG2185	24251	24661	+	[I] Methylmalonyl-CoA mutase, C-terminal domain/subunit (cobalamin-binding) 
	PIHLBHDG_00698	CDS	ROG0327	24676	26085	+	NA
	PIHLBHDG_00699	CDS	COG4865	26078	27535	+	[E] Glutamate mutase epsilon subunit  
	PIHLBHDG_00700	CDS	ROG3305	27548	28897	+	NA
	PIHLBHDG_00701	CDS	ROG1663	28901	29203	+	NA
	PIHLBHDG_00702	CDS	COG3799	29228	30475	+	[E] Methylaspartate ammonia-lyase    
	PIHLBHDG_00703	CDS	COG1951	30483	31328	+	[C] Tartrate dehydratase alpha subunit/Fumarate hydratase class
	PIHLBHDG_00704	CDS	NA	31330	32196	+	NA
	PIHLBHDG_00705	CDS	COG3706	32212	32967	+	[T] Response regulator containing a CheY-like receiver
255
	PIHLBHDG_00706	CDS	COG4825	33039	34154	+	[S] Uncharacterized membrane-anchored protein conserved in bacteria
	PIHLBHDG_00707	CDS	ROG0882	34155	34790	+	NA
	PIHLBHDG_00708	CDS	COG0463	34787	35503	+	[M] Glycosyltransferases involved in cell wall biogenesis
	PIHLBHDG_00709	CDS	ROG0973	35488	36252	+	NA
256
	PIHLBHDG_00710	CDS	COG3773	36315	36935	+	[M] Cell wall hydrolyses involved in spore
	PIHLBHDG_00711	CDS	COG0726	36964	37734	+	[G] Predicted xylanase/chitin deacetylase   
	PIHLBHDG_00712	CDS	COG0726	37737	38705	+	[G] Predicted xylanase/chitin deacetylase   
257
	PIHLBHDG_00713	CDS	COG3858	38694	39920	-	[R] Predicted glycosyl hydrolase   
258
	PIHLBHDG_00714	CDS	COG0612	40035	41291	+	[R] Predicted Zn-dependent peptidases   
	PIHLBHDG_00715	CDS	COG4508	41273	41638	+	[S] Uncharacterized protein conserved in bacteria 
	PIHLBHDG_00716	CDS	NA	41699	42928	+	NA
	PIHLBHDG_00717	CDS	COG1873	42968	43267	+	[S] Uncharacterized conserved protein   
	PIHLBHDG_00718	CDS	ROG0805	43301	43804	+	NA
259
	PIHLBHDG_00719	CDS	COG3666	44048	45529	+	[L] Transposase and inactivated derivatives  
260
	PIHLBHDG_00720	CDS	COG0289	45872	46579	+	[E] Dihydrodipicolinate reductase    
	PIHLBHDG_00721	CDS	ROG0469	46611	47522	+	NA
	PIHLBHDG_00722	CDS	COG1036	47506	48108	+	[C] Archaeal flavoproteins    
	PIHLBHDG_00723	CDS	COG0136	48125	49159	+	[E] Aspartate-semialdehyde dehydrogenase    
	PIHLBHDG_00724	CDS	COG0527	49173	50405	+	[E] Aspartokinases     
	PIHLBHDG_00725	CDS	COG0329	50418	51299	+	[EM] Dihydrodipicolinate synthase/N-acetylneuraminate lyase   
261
	PIHLBHDG_00726	CDS	COG0595	51518	53182	+	[R] Predicted hydrolase of the metallo-beta-lactamase superfamily
262
	PIHLBHDG_00727	CDS	COG0616	53246	53965	+	[OU] Periplasmic serine proteases (ClpP class) 
	PIHLBHDG_00728	CDS	ROG3033	53965	54180	+	NA
	PIHLBHDG_00729	CDS	COG1283	54209	55159	+	[P] Na+/phosphate symporter    
	PIHLBHDG_00730	CDS	COG1968	55179	55997	+	[V] Uncharacterized bacitracin resistance protein  
	PIHLBHDG_00731	CDS	COG0325	56045	56719	+	[R] Predicted enzyme with a TIM-barrel fold
	PIHLBHDG_00732	CDS	COG1799	56722	57204	+	[S] Uncharacterized protein conserved in bacteria 
	PIHLBHDG_00733	CDS	COG0762	57201	57494	+	[S] Predicted integral membrane protein  
	PIHLBHDG_00734	CDS	COG2302	57501	58286	+	[S] Uncharacterized conserved protein, contains S4-like domain
	PIHLBHDG_00735	CDS	COG3599	58299	58814	+	[D] Cell division initiation protein  
	PIHLBHDG_00736	CDS	ROG1386	58876	59907	+	NA
	PIHLBHDG_00737	CDS	ROG2205	59936	61012	+	NA
	PIHLBHDG_00738	CDS	COG1193	60993	62624	+	[L] Mismatch repair ATPase (MutS family) 
	PIHLBHDG_00739	CDS	ROG1009	62617	64203	+	NA
	PIHLBHDG_00740	CDS	COG5012	64200	64943	+	[R] Predicted cobalamin binding protein  
	PIHLBHDG_00741	CDS	ROG0493	64936	65337	+	NA
	PIHLBHDG_00742	CDS	COG3246	65341	66162	+	[S] Uncharacterized conserved protein   
	PIHLBHDG_00743	CDS	COG1788	66188	66850	+	[I] Acyl CoA:acetate/3-ketoacid CoA transferase, alpha subunit
	PIHLBHDG_00744	CDS	COG2057	66843	67511	+	[I] Acyl CoA:acetate/3-ketoacid CoA transferase, beta subunit
	PIHLBHDG_00745	CDS	COG1509	67537	68808	+	[E] Lysine 2,3-aminomutase    
	PIHLBHDG_00746	CDS	COG0183	68847	70028	+	[I] Acetyl-CoA acetyltransferase    
	PIHLBHDG_00747	CDS	COG1250	70050	70892	+	[I] 3-hydroxyacyl-CoA dehydrogenase    
	PIHLBHDG_00748	CDS	COG1024	70911	71684	+	[I] Enoyl-CoA hydratase/carnithine racemase   
263
	PIHLBHDG_00749	CDS	COG0060	72033	74813	+	[J] Isoleucyl-tRNA synthetase    
264
	PIHLBHDG_00750	CDS	ROG1798	74892	75200	+	NA
	PIHLBHDG_00751	CDS	COG1734	75203	75760	+	[T] DnaK suppressor protein   
	PIHLBHDG_00752	CDS	COG0597	75779	76219	+	[MU] Lipoprotein signal peptidase   
	PIHLBHDG_00753	CDS	COG0564	76200	77120	+	[J] Pseudouridylate synthases, 23S RNA-specific  
265
	PIHLBHDG_00754	CDS	COG2065	77232	77813	+	[F] Pyrimidine operon attenuation protein/uracil phosphoribosyltransferase 
	PIHLBHDG_00755	CDS	COG2233	77858	79099	+	[F] Xanthine/uracil permeases    
266
	PIHLBHDG_00756	tRNA	NA	79450	79523	+	NA
267
	PIHLBHDG_00757	CDS	COG0522	79786	80385	-	[J] Ribosomal protein S4 and related proteins
268
	PIHLBHDG_00758	CDS	COG1273	80537	81328	+	[S] Uncharacterized conserved protein   
	PIHLBHDG_00759	CDS	COG1793	81349	82236	+	[L] ATP-dependent DNA ligase   
	PIHLBHDG_00760	CDS	COG3285	82233	83117	+	[L] Predicted eukaryotic-type DNA primase  
269
	PIHLBHDG_00761	CDS	COG0290	83359	83874	+	[J] Translation initiation factor 3 (IF-3) 
	PIHLBHDG_00762	CDS	COG0291	83887	84084	+	[J] Ribosomal protein L35   
	PIHLBHDG_00763	CDS	COG0292	84109	84456	+	[J] Ribosomal protein L20   
	PIHLBHDG_00764	CDS	COG0566	84513	85322	+	[J] rRNA methylases    
270
	PIHLBHDG_00765	CDS	COG0016	85762	86802	+	[J] Phenylalanyl-tRNA synthetase alpha subunit  
	PIHLBHDG_00766	CDS	COG0072	86796	89180	+	[J] Phenylalanyl-tRNA synthetase beta subunit  
271
	PIHLBHDG_00767	CDS	COG3027	89229	89489	+	[S] Uncharacterized protein conserved in bacteria 
	PIHLBHDG_00768	CDS	COG1286	89503	90036	+	[R] Uncharacterized membrane protein, required for colicin
	PIHLBHDG_00769	CDS	COG0860	90164	90868	+	[M] N-acetylmuramoyl-L-alanine amidase    
	PIHLBHDG_00770	CDS	COG0826	90881	93001	+	[O] Collagenase and related proteases  
	PIHLBHDG_00771	CDS	COG1193	93016	95364	+	[L] Mismatch repair ATPase (MutS family) 
272
	PIHLBHDG_00772	CDS	COG3344	96127	97401	+	[L] Retron-type reverse transcriptase   
273
	PIHLBHDG_00773	CDS	COG0744	97500	99527	-	[M] Membrane carboxypeptidase (penicillin-binding protein)  
274
	PIHLBHDG_00774	CDS	ROG0134	99644	100330	+	NA
	PIHLBHDG_00775	CDS	COG0495	100340	101140	+	[J] Leucyl-tRNA synthetase    
275
	PIHLBHDG_00776	CDS	COG0682	101075	101809	-	[M] Prolipoprotein diacylglyceryltransferase    
276
	PIHLBHDG_00777	CDS	COG0707	101888	102958	+	[M] UDP-N-acetylglucosamine:LPS N-acetylglucosamine transferase   
	PIHLBHDG_00778	CDS	COG0655	103019	103630	+	[R] Multimeric flavodoxin WrbA   
277
	PIHLBHDG_00779	CDS	COG2033	103742	104131	-	[C] Desulfoferrodoxin     
278
	PIHLBHDG_00780	CDS	ROG3103	104253	104423	+	NA
	PIHLBHDG_00781	CDS	COG2339	104447	105091	+	[S] Predicted membrane protein   
	PIHLBHDG_00782	CDS	COG0217	105147	105872	+	[S] Uncharacterized conserved protein   
	PIHLBHDG_00783	CDS	COG0817	106077	106625	+	[L] Holliday junction resolvasome, endonuclease subunit 
	PIHLBHDG_00784	CDS	COG0632	106622	107254	+	[L] Holliday junction resolvasome, DNA-binding subunit 
	PIHLBHDG_00785	CDS	COG2255	107236	108255	+	[L] Holliday junction resolvasome, helicase subunit 
	PIHLBHDG_00786	CDS	COG1381	108252	109004	+	[L] Recombinational DNA repair protein (RecF pathway)
279
	PIHLBHDG_00787	CDS	COG0752	109133	110011	+	[J] Glycyl-tRNA synthetase, alpha subunit  
	PIHLBHDG_00788	CDS	COG0751	110013	112076	+	[J] Glycyl-tRNA synthetase, beta subunit  
	PIHLBHDG_00789	CDS	COG0574	112214	114844	+	[G] Phosphoenolpyruvate synthase/pyruvate phosphate dikinase  
	PIHLBHDG_00790	CDS	COG0232	114978	115985	+	[F] dGTP triphosphohydrolase    
	PIHLBHDG_00791	CDS	COG0358	115963	117717	+	[L] DNA primase (bacterial type)  
	PIHLBHDG_00792	CDS	COG0568	117744	118874	+	[K] DNA-directed RNA polymerase, sigma subunit (sigma70/sigma32)
	PIHLBHDG_00793	tRNA	NA	118923	118998	+	NA
280
	PIHLBHDG_00795	CDS	NA	1023	1691	+	NA
281
	PIHLBHDG_00796	CDS	ROG4412	1760	3073	+	NA
	PIHLBHDG_00797	CDS	COG0747	3125	4987	+	[E] ABC-type dipeptide transport system, periplasmic component
	PIHLBHDG_00798	CDS	COG0601	4992	5990	+	[EP] ABC-type dipeptide/oligopeptide/nickel transport systems, permease components
	PIHLBHDG_00799	CDS	COG1173	5987	7015	+	[EP] ABC-type dipeptide/oligopeptide/nickel transport systems, permease components
	PIHLBHDG_00800	CDS	COG0444	6993	7982	+	[EP] ABC-type dipeptide/oligopeptide/nickel transport system, ATPase component
	PIHLBHDG_00801	CDS	COG4608	7975	9012	+	[E] ABC-type oligopeptide transport system, ATPase component
282
	PIHLBHDG_00802	CDS	NA	9212	9751	+	NA
	PIHLBHDG_00803	CDS	COG4796	9793	10971	+	[U] Type II secretory pathway, component HofQ
	PIHLBHDG_00804	CDS	NA	10985	12301	+	NA
	PIHLBHDG_00805	CDS	NA	12321	13187	+	NA
	PIHLBHDG_00806	CDS	ROG7326	13215	14747	+	NA
283
	PIHLBHDG_00807	CDS	COG4718	14982	15734	-	[S] Phage-related protein    
284
	PIHLBHDG_00808	CDS	ROG7914	16134	16730	-	NA
285
	PIHLBHDG_00809	CDS	COG1879	17007	17996	+	[G] ABC-type sugar transport system, periplasmic component
	PIHLBHDG_00810	CDS	COG2972	18079	18483	+	[T] Predicted signal transduction protein with a
286
	PIHLBHDG_00811	CDS	COG2971	18635	19624	+	[G] Predicted N-acetylglucosamine kinase   
	PIHLBHDG_00812	CDS	COG1486	19626	20888	+	[G] Alpha-galactosidases/6-phospho-beta-glucosidases, family 4 of glycosyl hydrolases
287
	PIHLBHDG_00813	CDS	COG1012	20930	22561	-	[C] NAD-dependent aldehyde dehydrogenases   
	PIHLBHDG_00814	CDS	COG0665	22582	23724	-	[E] Glycine/D-amino acid oxidases (deaminating)  
	PIHLBHDG_00815	CDS	COG1148	23721	25796	-	[C] Heterodisulfide reductase, subunit A and related
288
	PIHLBHDG_00816	CDS	COG1321	26130	26351	+	[K] Mn-dependent transcriptional regulator   
	PIHLBHDG_00817	CDS	COG0370	26353	28125	+	[P] Fe2+ transport system protein B 
	PIHLBHDG_00818	CDS	ROG1150	28141	28692	+	NA
	PIHLBHDG_00819	CDS	COG0392	28689	29705	+	[S] Predicted integral membrane protein  
	PIHLBHDG_00820	CDS	COG1183	29695	30246	+	[I] Phosphatidylserine synthase    
289
	PIHLBHDG_00821	CDS	ROG7036	30284	30847	-	NA
290
	PIHLBHDG_00822	CDS	COG3325	30939	32018	-	[G] Chitinase     
291
	PIHLBHDG_00823	CDS	COG0679	32159	33076	+	[R] Predicted permeases    
292
	PIHLBHDG_00824	CDS	COG1653	33225	34493	+	[G] ABC-type sugar transport system, periplasmic component
	PIHLBHDG_00825	CDS	COG1175	34599	35447	+	[G] ABC-type sugar transport systems, permease components
	PIHLBHDG_00826	CDS	COG0395	35450	36313	+	[G] ABC-type sugar transport system, permease component
293
	PIHLBHDG_00827	CDS	COG3344	37101	38375	+	[L] Retron-type reverse transcriptase   
294
	PIHLBHDG_00828	CDS	COG4907	38576	40366	+	[S] Predicted membrane protein   
	PIHLBHDG_00829	CDS	COG5492	40396	41709	+	[N] Bacterial surface proteins containing Ig-like domains
295
	PIHLBHDG_00830	CDS	COG0840	41838	43421	+	[NT] Methyl-accepting chemotaxis protein   
296
	PIHLBHDG_00831	CDS	ROG0211	43460	43714	-	NA
	PIHLBHDG_00832	CDS	COG4608	43716	44744	-	[E] ABC-type oligopeptide transport system, ATPase component
	PIHLBHDG_00833	CDS	COG0444	44737	45720	-	[EP] ABC-type dipeptide/oligopeptide/nickel transport system, ATPase component
	PIHLBHDG_00834	CDS	COG1173	45724	47055	-	[EP] ABC-type dipeptide/oligopeptide/nickel transport systems, permease components
	PIHLBHDG_00835	CDS	COG0601	47052	48185	-	[EP] ABC-type dipeptide/oligopeptide/nickel transport systems, permease components
	PIHLBHDG_00836	CDS	COG3889	48285	50750	-	[R] Predicted solute binding protein  
297
	PIHLBHDG_00837	CDS	ROG2819	51044	52063	-	NA
298
	PIHLBHDG_00838	CDS	NA	52228	52479	+	NA
299
	PIHLBHDG_00839	CDS	COG0626	52614	53810	-	[E] Cystathionine beta-lyases/cystathionine gamma-synthases   
300
	PIHLBHDG_00840	CDS	COG0590	53987	54661	+	[FJ] Cytosine/adenosine deaminases    
	PIHLBHDG_00841	CDS	COG1011	54663	55376	+	[R] Predicted hydrolase (HAD superfamily)  
	PIHLBHDG_00842	CDS	COG1878	55381	56004	+	[R] Predicted metal-dependent hydrolase   
	PIHLBHDG_00843	CDS	ROG3032	56018	56932	+	NA
	PIHLBHDG_00844	CDS	COG0501	56942	58192	+	[O] Zn-dependent protease with chaperone function 
301
	PIHLBHDG_00845	CDS	COG3808	58267	60336	-	[C] Inorganic pyrophosphatase    
302
	PIHLBHDG_00846	CDS	COG0778	60670	61401	+	[C] Nitroreductase     
	PIHLBHDG_00847	CDS	COG2195	61460	62695	+	[E] Di- and tripeptidases   
	PIHLBHDG_00848	CDS	COG0300	62725	63525	+	[R] Short-chain dehydrogenases of various substrate specificities
	PIHLBHDG_00849	CDS	COG0338	63551	64363	+	[L] Site-specific DNA methylase   
	PIHLBHDG_00850	CDS	ROG1185	64376	64756	+	NA
303
	PIHLBHDG_00851	CDS	COG2826	64846	65937	+	[L] Transposase and inactivated derivatives, IS30 family
304
	PIHLBHDG_00852	CDS	COG3601	66310	66927	+	[S] Predicted membrane protein   
305
	PIHLBHDG_00853	CDS	COG1404	67023	69227	+	[O] Subtilisin-like serine proteases   
	PIHLBHDG_00854	CDS	COG1404	69383	71602	+	[O] Subtilisin-like serine proteases   
306
	PIHLBHDG_00855	CDS	COG1670	71747	72298	+	[J] Acetyltransferases, including N-acetylases of ribosomal proteins
	PIHLBHDG_00856	CDS	COG1472	72311	74728	+	[G] Beta-glucosidase-related glycosidases    
307
	PIHLBHDG_00857	CDS	NA	74777	74920	-	NA
308
	PIHLBHDG_00858	CDS	NA	75285	76388	+	NA
309
	PIHLBHDG_00859	CDS	NA	76496	77812	+	NA
	PIHLBHDG_00860	CDS	COG0432	77829	78233	+	[S] Uncharacterized conserved protein   
310
	PIHLBHDG_00861	CDS	COG0534	78235	79632	-	[V] Na+-driven multidrug efflux pump  
311
	PIHLBHDG_00862	CDS	ROG1546	79715	80050	-	NA
312
	PIHLBHDG_00863	CDS	COG1725	80164	80556	+	[K] Predicted transcriptional regulators   
	PIHLBHDG_00864	CDS	COG4555	80553	81260	+	[CP] ABC-type Na+ transport system, ATPase component
	PIHLBHDG_00865	CDS	ROG2141	81260	82048	+	NA
313
	PIHLBHDG_00866	CDS	ROG5896	82143	82598	+	NA
	PIHLBHDG_00867	CDS	ROG2123	82624	83445	+	NA
314
	PIHLBHDG_00868	CDS	ROG1136	83514	86060	-	NA
	PIHLBHDG_00869	CDS	ROG2504	86078	86311	-	NA
	PIHLBHDG_00870	CDS	ROG2504	86339	87385	-	NA
	PIHLBHDG_00871	CDS	ROG2276	87389	87697	-	NA
	PIHLBHDG_00872	CDS	ROG2276	87719	87850	-	NA
	PIHLBHDG_00873	CDS	ROG2124	87875	89161	-	NA
	PIHLBHDG_00874	CDS	COG0526	89185	89502	-	[OC] Thiol-disulfide isomerase and thioredoxins  
315
	PIHLBHDG_00875	CDS	COG0674	89779	93303	+	[C] Pyruvate:ferredoxin oxidoreductase and related 2-oxoacid:ferredoxin oxidoreductases,
316
	PIHLBHDG_00876	CDS	ROG4312	93346	93516	-	NA
317
	PIHLBHDG_00877	CDS	COG1363	93635	94684	+	[G] Cellulase M and related proteins 
318
	PIHLBHDG_00878	CDS	COG0737	94720	96039	-	[F] 5'-nucleotidase/2',3'-cyclic phosphodiesterase and related esterases 
	PIHLBHDG_00879	CDS	COG1554	96054	98366	-	[G] Trehalose and maltose hydrolases (possible phosphorylases)
319
	PIHLBHDG_00880	CDS	COG0438	98494	99759	+	[M] Glycosyltransferase     
	PIHLBHDG_00881	CDS	COG1208	99731	102103	+	[MJ] Nucleoside-diphosphate-sugar pyrophosphorylase involved in lipopolysaccharide biosynthesis/translation
	PIHLBHDG_00882	CDS	COG0058	102107	103765	+	[G] Glucan phosphorylase    
	PIHLBHDG_00883	CDS	COG1956	103822	104295	+	[T] GAF domain-containing protein   
320
	PIHLBHDG_00884	CDS	COG0426	104393	105577	+	[C] Uncharacterized flavoproteins    
321
	PIHLBHDG_00885	CDS	COG0248	105624	107129	-	[FP] Exopolyphosphatase     
322
	PIHLBHDG_00886	CDS	COG1959	107322	107744	+	[K] Predicted transcriptional regulator   
	PIHLBHDG_00887	CDS	ROG2904	107777	108271	+	NA
323
	PIHLBHDG_00888	CDS	COG1141	108516	108698	+	[C] Ferredoxin     
324
	PIHLBHDG_00889	CDS	ROG0084	108836	109102	+	NA
	PIHLBHDG_00890	CDS	ROG0084	109171	109401	+	NA
325
	PIHLBHDG_00891	CDS	COG0590	109528	109956	+	[FJ] Cytosine/adenosine deaminases    
	PIHLBHDG_00892	tRNA	NA	109974	110063	+	NA
	PIHLBHDG_00893	tRNA	NA	110095	110185	+	NA
326
	PIHLBHDG_00894	CDS	ROG2977	110291	110494	+	NA
327
	PIHLBHDG_00895	CDS	COG2812	110918	112519	+	[L] DNA polymerase III, gamma/tau subunits 
	PIHLBHDG_00896	CDS	COG0718	112533	112862	+	[S] Uncharacterized protein conserved in bacteria 
	PIHLBHDG_00897	CDS	COG0353	112864	113463	+	[L] Recombinational DNA repair protein (RecF pathway)
328
	PIHLBHDG_00898	CDS	ROG2644	113533	113823	+	NA
	PIHLBHDG_00899	CDS	ROG5104	113883	114146	+	NA
329
	PIHLBHDG_00901	CDS	COG0712	114	647	-	[C] F0F1-type ATP synthase, delta subunit (mitochondrial
	PIHLBHDG_00902	CDS	COG0711	644	1141	-	[C] F0F1-type ATP synthase, subunit b 
	PIHLBHDG_00903	CDS	COG0636	1222	1497	-	[C] F0F1-type ATP synthase, subunit c/Archaeal/vacuolar-type H+-ATPase,
	PIHLBHDG_00904	CDS	COG0356	1532	2176	-	[C] F0F1-type ATP synthase, subunit a 
	PIHLBHDG_00905	CDS	ROG2551	2166	2543	-	NA
	PIHLBHDG_00906	CDS	ROG1035	2543	2764	-	NA
330
	PIHLBHDG_00907	CDS	COG0621	2931	4262	+	[J] 2-methylthioadenine synthetase    
	PIHLBHDG_00908	CDS	COG0558	4249	4770	+	[I] Phosphatidylglycerophosphate synthase    
331
	PIHLBHDG_00909	CDS	ROG2536	4850	5413	+	NA
	PIHLBHDG_00910	CDS	COG0465	5410	6909	+	[O] ATP-dependent Zn proteases   
332
	PIHLBHDG_00911	CDS	NA	6951	8111	-	NA
333
	PIHLBHDG_00912	CDS	COG2707	8271	8717	-	[S] Predicted membrane protein   
334
	PIHLBHDG_00913	CDS	COG1963	8773	9228	+	[S] Uncharacterized protein conserved in bacteria 
335
	PIHLBHDG_00914	CDS	ROG2491	9266	10237	-	NA
336
	PIHLBHDG_00915	CDS	COG1058	10338	11588	+	[R] Predicted nucleotide-utilizing enzyme related to molybdopterin-biosynthesis
	PIHLBHDG_00916	CDS	ROG4159	11604	13040	+	NA
337
	PIHLBHDG_00917	CDS	COG0468	13190	14212	+	[L] RecA/RadA recombinase    
	PIHLBHDG_00918	CDS	COG2137	14205	14684	+	[R] Uncharacterized protein conserved in bacteria 
338
	PIHLBHDG_00919	CDS	COG1418	14845	16368	+	[R] Predicted HD superfamily hydrolase  
	PIHLBHDG_00920	CDS	ROG2861	16429	16935	+	NA
	PIHLBHDG_00921	CDS	COG1692	16932	17702	+	[S] Uncharacterized protein conserved in bacteria 
	PIHLBHDG_00922	CDS	COG2359	17801	18061	+	[S] Uncharacterized protein conserved in bacteria 
339
	PIHLBHDG_00923	CDS	COG2355	18144	19079	+	[E] Zn-dependent dipeptidase, microsomal dipeptidase homolog 
	PIHLBHDG_00924	CDS	COG3360	19126	19338	+	[S] Uncharacterized conserved protein   
340
	PIHLBHDG_00925	CDS	ROG0270	19429	19752	+	NA
341
	PIHLBHDG_00926	CDS	ROG0702	19825	21303	+	NA
342
	PIHLBHDG_00927	CDS	COG3581	21429	22214	+	[S] Uncharacterized protein conserved in bacteria 
	PIHLBHDG_00928	CDS	COG3581	22211	23323	+	[S] Uncharacterized protein conserved in bacteria 
	PIHLBHDG_00929	CDS	COG1924	23289	24272	+	[I] Activator of 2-hydroxyglutaryl-CoA dehydratase (HSP70-class ATPase
	PIHLBHDG_00930	CDS	COG1994	24353	24970	+	[R] Zn-dependent proteases    
	PIHLBHDG_00931	CDS	COG1354	24982	25722	+	[S] Uncharacterized conserved protein   
	PIHLBHDG_00932	CDS	COG1386	25719	26228	+	[K] Predicted transcriptional regulator containing the HTH
	PIHLBHDG_00933	CDS	ROG1000	26266	26802	+	NA
	PIHLBHDG_00934	CDS	COG3874	26815	27234	+	[S] Uncharacterized conserved protein   
	PIHLBHDG_00935	CDS	COG1187	27283	28047	+	[J] 16S rRNA uridine-516 pseudouridylate synthase and
	PIHLBHDG_00936	CDS	COG2081	28044	29300	+	[R] Predicted flavoproteins    
	PIHLBHDG_00937	CDS	COG0283	29342	30007	+	[F] Cytidylate kinase    
	PIHLBHDG_00938	CDS	COG0204	30009	30632	+	[I] 1-acyl-sn-glycerol-3-phosphate acyltransferase    
	PIHLBHDG_00939	CDS	COG0539	30671	32959	+	[J] Ribosomal protein S1   
343
	PIHLBHDG_00940	CDS	ROG8351	33073	33699	+	NA
	PIHLBHDG_00941	CDS	ROG3071	33696	34778	+	NA
	PIHLBHDG_00942	CDS	ROG0956	34775	35677	+	NA
	PIHLBHDG_00943	CDS	ROG1887	35689	35865	+	NA
344
	PIHLBHDG_00944	CDS	COG1160	35943	37256	+	[R] Predicted GTPases    
	PIHLBHDG_00945	CDS	COG0344	37253	37849	+	[S] Predicted membrane protein   
345
	PIHLBHDG_00946	CDS	ROG0086	38002	39483	+	NA
346
	PIHLBHDG_00947	CDS	COG0527	39604	40821	+	[E] Aspartokinases     
	PIHLBHDG_00948	tRNA	NA	40863	40940	+	NA
347
	PIHLBHDG_00949	CDS	ROG0287	41396	42748	+	NA
348
	PIHLBHDG_00950	CDS	COG0480	42864	44933	+	[J] Translation elongation factors (GTPases)  
349
	PIHLBHDG_00951	CDS	ROG1493	45012	45413	+	NA
350
	PIHLBHDG_00952	CDS	COG1376	45504	46277	+	[S] Uncharacterized protein conserved in bacteria 
351
	PIHLBHDG_00953	CDS	COG0534	46430	47758	+	[V] Na+-driven multidrug efflux pump  
	PIHLBHDG_00954	CDS	COG1846	47779	48249	+	[K] Transcriptional regulators    
352
	PIHLBHDG_00955	CDS	COG2020	48737	49225	+	[O] Putative protein-S-isoprenylcysteine methyltransferase   
353
	PIHLBHDG_00956	CDS	COG3393	49305	50171	+	[R] Predicted acetyltransferase    
	PIHLBHDG_00957	CDS	ROG0233	50168	51073	+	NA
354
	PIHLBHDG_00958	CDS	COG0534	51089	52492	-	[V] Na+-driven multidrug efflux pump  
355
	PIHLBHDG_00959	CDS	COG0406	52662	53279	+	[G] Fructose-2,6-bisphosphatase     
	PIHLBHDG_00960	CDS	COG0778	53293	54042	+	[C] Nitroreductase     
	PIHLBHDG_00961	CDS	COG3973	54047	56305	+	[R] Superfamily I DNA and RNA helicases
356
	PIHLBHDG_00962	CDS	COG0488	56555	58108	+	[R] ATPase components of ABC transporters with
357
	PIHLBHDG_00963	CDS	NA	58515	59624	+	NA
358
	PIHLBHDG_00964	tRNA	NA	59816	59891	-	NA
359
	PIHLBHDG_00965	CDS	COG4869	60035	60592	+	[Q] Propanediol utilization protein   
	PIHLBHDG_00966	CDS	COG0021	60611	62584	+	[G] Transketolase     
360
	PIHLBHDG_00967	CDS	ROG1591	62628	63029	-	NA
	PIHLBHDG_00968	CDS	ROG0267	63042	63320	-	NA
361
	PIHLBHDG_00969	CDS	COG2461	63501	64721	+	[S] Uncharacterized conserved protein   
362
	PIHLBHDG_00970	CDS	COG0847	64849	65499	+	[L] DNA polymerase III, epsilon subunit and
	PIHLBHDG_00971	CDS	COG0526	65571	65891	+	[OC] Thiol-disulfide isomerase and thioredoxins  
	PIHLBHDG_00972	tRNA	NA	65928	66004	+	NA
363
	PIHLBHDG_00973	CDS	COG1051	66104	66529	+	[F] ADP-ribose pyrophosphatase    
364
	PIHLBHDG_00974	CDS	COG1307	66470	67309	-	[S] Uncharacterized protein conserved in bacteria 
365
	PIHLBHDG_00975	CDS	COG0180	67737	68819	+	[J] Tryptophanyl-tRNA synthetase    
	PIHLBHDG_00976	CDS	NA	68836	69690	+	NA
366
	PIHLBHDG_00977	CDS	COG1388	69920	70255	-	[M] FOG: LysM repeat   
367
	PIHLBHDG_00978	CDS	COG1974	70415	71026	+	[KT] SOS-response transcriptional repressors (RecA-mediated autopeptidases) 
368
	PIHLBHDG_00979	CDS	NA	71064	71414	-	NA
	PIHLBHDG_00980	CDS	NA	71441	71773	-	NA
	PIHLBHDG_00981	CDS	NA	71791	71949	-	NA
369
	PIHLBHDG_00982	CDS	COG0496	72030	72779	-	[R] Predicted acid phosphatase   
	PIHLBHDG_00983	CDS	COG1285	72809	73459	-	[S] Uncharacterized membrane protein   
	PIHLBHDG_00984	CDS	COG4100	73478	74698	-	[P] Cystathionine beta-lyase family protein involved in
	PIHLBHDG_00985	CDS	NA	74685	74936	-	NA
	PIHLBHDG_00986	CDS	COG0464	74998	75855	-	[O] ATPases of the AAA+ class 
	PIHLBHDG_00987	CDS	COG0324	75912	76844	-	[J] tRNA delta(2)-isopentenylpyrophosphate transferase   
	PIHLBHDG_00988	CDS	COG0323	76855	78654	-	[L] DNA mismatch repair enzyme (predicted ATPase)
	PIHLBHDG_00989	CDS	COG0249	78641	81247	-	[L] Mismatch repair ATPase (MutS family) 
	PIHLBHDG_00990	CDS	COG0621	81271	82605	-	[J] 2-methylthioadenine synthetase    
370
	PIHLBHDG_00991	CDS	COG2323	82732	83424	+	[S] Predicted membrane protein   
	PIHLBHDG_00992	CDS	ROG1016	83434	83814	+	NA
371
	PIHLBHDG_00993	CDS	COG4769	83811	84332	-	[S] Predicted membrane protein   
	PIHLBHDG_00994	CDS	COG1315	84347	86320	-	[L] Predicted polymerase, most proteins contain PALM
	PIHLBHDG_00995	CDS	COG1352	86335	87105	-	[NT] Methylase of chemotaxis methyl-accepting proteins 
	PIHLBHDG_00996	CDS	COG2201	87118	88164	-	[NT] Chemotaxis response regulator containing a CheY-like
	PIHLBHDG_00997	CDS	COG1871	88175	88654	-	[NT] Chemotaxis protein; stimulates methylation of MCP
	PIHLBHDG_00998	CDS	COG1776	88651	89247	-	[NT] Chemotaxis protein CheC, inhibitor of MCP
	PIHLBHDG_00999	CDS	COG2201	89260	89622	-	[NT] Chemotaxis response regulator containing a CheY-like
	PIHLBHDG_01000	CDS	COG0643	89634	91601	-	[NT] Chemotaxis protein histidine kinase and related
	PIHLBHDG_01001	CDS	COG1776	91630	92697	-	[NT] Chemotaxis protein CheC, inhibitor of MCP
	PIHLBHDG_01002	CDS	COG1868	92690	93691	-	[N] Flagellar motor switch protein  
	PIHLBHDG_01003	CDS	COG0835	93758	94246	-	[NT] Chemotaxis signal transduction protein  
372
	PIHLBHDG_01004	CDS	ROG0067	94405	94755	-	NA
	PIHLBHDG_01005	CDS	ROG0072	94767	95771	-	NA
	PIHLBHDG_01006	CDS	ROG0067	95783	96223	-	NA
373
	PIHLBHDG_01007	CDS	ROG2446	96322	97434	-	NA
	PIHLBHDG_01008	CDS	COG1361	97452	99485	-	[M] S-layer domain    
	PIHLBHDG_01009	CDS	COG0810	99502	100479	-	[M] Periplasmic protein TonB, links inner and
	PIHLBHDG_01010	CDS	COG0848	100499	100903	-	[U] Biopolymer transport protein   
	PIHLBHDG_01011	CDS	COG0811	100903	101517	-	[U] Biopolymer transport proteins   
374
	PIHLBHDG_01012	CDS	COG1670	101674	102099	-	[J] Acetyltransferases, including N-acetylases of ribosomal proteins
375
	PIHLBHDG_01013	CDS	COG0613	102229	103041	-	[R] Predicted metal-dependent phosphoesterases (PHP family) 
	PIHLBHDG_01014	CDS	COG1191	103056	103760	-	[K] DNA-directed RNA polymerase specialized sigma subunit
	PIHLBHDG_01015	CDS	COG2172	103767	104201	-	[T] Anti-sigma regulatory factor (Ser/Thr protein kinase)
	PIHLBHDG_01016	CDS	COG1366	104201	104554	-	[T] Anti-anti-sigma regulatory factor (antagonist of anti-sigma
	PIHLBHDG_01017	CDS	COG1686	104646	105803	-	[M] D-alanyl-D-alanine carboxypeptidase    
	PIHLBHDG_01018	CDS	COG0213	105854	107170	-	[F] Thymidine phosphorylase    
	PIHLBHDG_01019	CDS	COG1015	107175	108356	-	[G] Phosphopentomutase     
	PIHLBHDG_01020	CDS	COG4974	108353	109258	-	[L] Site-specific recombinase XerD   
	PIHLBHDG_01021	CDS	COG1300	109273	109923	-	[S] Uncharacterized membrane protein   
	PIHLBHDG_01022	CDS	COG0406	109985	110605	-	[G] Fructose-2,6-bisphosphatase     
376
	PIHLBHDG_01024	CDS	COG2913	2127	2504	-	[J] Small protein A (tmRNA-binding)  
377
	PIHLBHDG_01025	CDS	COG1172	2629	3711	-	[G] Ribose/xylose/arabinose/galactoside ABC-type transport systems, permease components
	PIHLBHDG_01026	CDS	COG1079	3708	4754	-	[R] Uncharacterized ABC-type transport system, permease component
	PIHLBHDG_01027	CDS	COG1129	4751	6340	-	[G] ABC-type sugar transport system, ATPase component
378
	PIHLBHDG_01028	CDS	ROG3584	6437	7537	-	NA
379
	PIHLBHDG_01029	CDS	COG1132	7727	9454	-	[V] ABC-type multidrug transport system, ATPase and
	PIHLBHDG_01030	CDS	COG1079	9475	10404	-	[R] Uncharacterized ABC-type transport system, permease component
	PIHLBHDG_01031	CDS	COG4603	10404	11444	-	[R] ABC-type uncharacterized transport system, permease component
	PIHLBHDG_01032	CDS	COG3845	11428	12984	-	[R] ABC-type uncharacterized transport systems, ATPase components
	PIHLBHDG_01033	CDS	COG1744	13063	14037	-	[R] Uncharacterized ABC-type transport system, periplasmic component/surface
380
	PIHLBHDG_01034	CDS	COG1690	14144	15379	-	[S] Uncharacterized conserved protein   
	PIHLBHDG_01035	CDS	COG1387	15382	16167	-	[ER] Histidinol phosphatase and related hydrolases of
381
	PIHLBHDG_01036	CDS	COG0726	16341	17219	+	[G] Predicted xylanase/chitin deacetylase   
	PIHLBHDG_01037	CDS	COG0456	17231	17836	+	[R] Acetyltransferases     
382
	PIHLBHDG_01038	CDS	COG0500	17850	18566	-	[QR] SAM-dependent methyltransferases    
383
	PIHLBHDG_01039	CDS	COG2333	18845	19915	-	[R] Predicted hydrolase (metallo-beta-lactamase superfamily)  
384
	PIHLBHDG_01040	CDS	COG2913	20130	20864	+	[J] Small protein A (tmRNA-binding)  
	PIHLBHDG_01041	CDS	NA	20901	21626	+	NA
	PIHLBHDG_01042	CDS	COG2913	21683	22405	+	[J] Small protein A (tmRNA-binding)  
385
	PIHLBHDG_01043	CDS	COG0662	22475	22822	-	[G] Mannose-6-phosphate isomerase    
386
	PIHLBHDG_01044	CDS	ROG1571	23033	23740	+	NA
387
	PIHLBHDG_01045	CDS	COG0768	23787	25751	-	[M] Cell division protein FtsI/penicillin-binding protein 2
388
	PIHLBHDG_01046	CDS	COG0168	25835	27220	-	[P] Trk-type K+ transport systems, membrane components
	PIHLBHDG_01047	CDS	COG0569	27231	28637	-	[P] K+ transport systems, NAD-binding component 
389
	PIHLBHDG_01048	CDS	COG4466	28993	29256	+	[S] Uncharacterized protein conserved in bacteria 
390
	PIHLBHDG_01049	CDS	ROG1750	29303	29932	-	NA
391
	PIHLBHDG_01050	CDS	COG1918	30076	30312	+	[P] Fe2+ transport system protein A 
	PIHLBHDG_01051	CDS	COG0370	30309	32159	+	[P] Fe2+ transport system protein B 
392
	PIHLBHDG_01052	CDS	COG0674	32384	35908	+	[C] Pyruvate:ferredoxin oxidoreductase and related 2-oxoacid:ferredoxin oxidoreductases,
393
	PIHLBHDG_01053	CDS	COG3629	36069	37256	+	[T] DNA-binding transcriptional activator of the SARP
394
	PIHLBHDG_01054	CDS	ROG1255	37615	38997	+	NA
	PIHLBHDG_01055	CDS	ROG1255	39089	39685	+	NA
	PIHLBHDG_01056	CDS	ROG1255	39717	40427	+	NA
	PIHLBHDG_01057	CDS	NA	40445	40969	+	NA
	PIHLBHDG_01058	CDS	ROG3787	40985	41407	+	NA
	PIHLBHDG_01059	CDS	COG1462	41440	42237	+	[M] Uncharacterized protein involved in formation of
395
	PIHLBHDG_01060	CDS	ROG1255	42466	42960	+	NA
396
	PIHLBHDG_01061	CDS	COG3773	43059	43661	-	[M] Cell wall hydrolyses involved in spore
397
	PIHLBHDG_01062	CDS	COG0813	43798	44505	+	[F] Purine-nucleoside phosphorylase    
398
	PIHLBHDG_01063	CDS	COG0019	44589	45845	+	[E] Diaminopimelate decarboxylase    
399
	PIHLBHDG_01064	CDS	COG0225	45831	46364	-	[O] Peptide methionine sulfoxide reductase  
400
	PIHLBHDG_01065	CDS	COG0500	46407	47171	+	[QR] SAM-dependent methyltransferases    
401
	PIHLBHDG_01066	CDS	COG1979	47172	48341	-	[C] Uncharacterized oxidoreductases, Fe-dependent alcohol dehydrogenase family
	PIHLBHDG_01067	CDS	COG2152	48359	49339	-	[G] Predicted glycosylase    
402
	PIHLBHDG_01068	CDS	COG2703	49517	49933	+	[P] Hemerythrin     
	PIHLBHDG_01069	CDS	COG1406	49930	50397	+	[N] Predicted inhibitor of MCP methylation, homolog
403
	PIHLBHDG_01070	CDS	ROG0236	50451	51740	-	NA
	PIHLBHDG_01071	CDS	ROG0030	51751	52512	-	NA
	PIHLBHDG_01072	CDS	COG4591	52522	53847	-	[M] ABC-type transport system, involved in lipoprotein
	PIHLBHDG_01073	CDS	COG4591	53852	55333	-	[M] ABC-type transport system, involved in lipoprotein
	PIHLBHDG_01074	CDS	COG1136	55330	56043	-	[V] ABC-type antimicrobial peptide transport system, ATPase
404
	PIHLBHDG_01075	CDS	COG1609	56244	57221	+	[K] Transcriptional regulators    
405
	PIHLBHDG_01076	CDS	NA	57336	58787	+	NA
406
	PIHLBHDG_01077	CDS	COG1653	58897	60177	+	[G] ABC-type sugar transport system, periplasmic component
	PIHLBHDG_01078	CDS	COG1175	60262	61152	+	[G] ABC-type sugar transport systems, permease components
	PIHLBHDG_01079	CDS	COG0395	61152	61982	+	[G] ABC-type sugar transport system, permease component
407
	PIHLBHDG_01080	CDS	COG1621	62575	63417	+	[G] Beta-fructosidases (levanase/invertase)    
408
	PIHLBHDG_01081	CDS	COG0651	63533	65224	-	[CP] Formate hydrogenlyase subunit 3/Multisubunit Na+/H+ antiporter,
409
	PIHLBHDG_01082	CDS	COG4690	65517	66827	+	[E] Dipeptidase     
410
	PIHLBHDG_01083	CDS	COG0622	66824	67378	-	[R] Predicted phosphoesterase    
411
	PIHLBHDG_01084	CDS	COG1853	67496	67933	+	[R] Conserved protein/domain typically associated with flavoprotein
412
	PIHLBHDG_01085	CDS	COG0441	68264	69997	+	[J] Threonyl-tRNA synthetase    
413
	PIHLBHDG_01086	CDS	NA	70047	70448	-	NA
414
	PIHLBHDG_01087	CDS	COG1652	70579	71556	-	[S] Uncharacterized protein containing LysM domain 
	PIHLBHDG_01088	CDS	COG2066	71568	72491	-	[E] Glutaminase     
415
	PIHLBHDG_01089	CDS	COG2199	72546	73763	-	[T] FOG: GGDEF domain   
416
	PIHLBHDG_01090	CDS	COG0218	73928	74509	-	[R] Predicted GTPase    
	PIHLBHDG_01091	CDS	COG0466	74506	76920	-	[O] ATP-dependent Lon protease, bacterial type 
	PIHLBHDG_01092	CDS	COG1067	76972	78666	-	[O] Predicted ATP-dependent protease   
	PIHLBHDG_01093	CDS	COG1219	78779	80041	-	[O] ATP-dependent protease Clp, ATPase subunit 
	PIHLBHDG_01094	CDS	COG0740	80062	80670	-	[OU] Protease subunit of ATP-dependent Clp proteases
	PIHLBHDG_01095	CDS	COG0544	80693	82033	-	[O] FKBP-type peptidyl-prolyl cis-trans isomerase (trigger factor)
417
	PIHLBHDG_01096	tRNA	NA	82125	82210	-	NA
418
	PIHLBHDG_01097	CDS	ROG0160	82434	83855	-	NA
419
	PIHLBHDG_01098	CDS	NA	83960	84802	-	NA
	PIHLBHDG_01099	CDS	ROG1581	84848	87208	-	NA
	PIHLBHDG_01100	CDS	COG0438	87226	88320	-	[M] Glycosyltransferase     
420
	PIHLBHDG_01101	CDS	ROG1016	88410	88829	+	NA
421
	PIHLBHDG_01102	tRNA	NA	88915	88990	+	NA
422
	PIHLBHDG_01103	CDS	NA	89107	89298	-	NA
423
	PIHLBHDG_01104	CDS	COG1597	89394	90275	+	[IR] Sphingosine kinase and enzymes related to
424
	PIHLBHDG_01105	CDS	COG0156	90294	91466	-	[H] 7-keto-8-aminopelargonate synthetase and related enzymes 
425
	PIHLBHDG_01106	CDS	ROG7506	91786	92610	+	NA
426
	PIHLBHDG_01107	CDS	COG1737	92646	93521	-	[K] Transcriptional regulators    
	PIHLBHDG_01108	CDS	COG1234	93588	94358	-	[R] Metal-dependent hydrolases of the beta-lactamase superfamily
	PIHLBHDG_01109	CDS	COG3333	94358	95851	-	[S] Uncharacterized protein conserved in bacteria 
	PIHLBHDG_01110	CDS	ROG0803	95855	96337	-	NA
	PIHLBHDG_01111	CDS	COG3181	96396	97331	-	[S] Uncharacterized protein conserved in bacteria 
427
	PIHLBHDG_01112	tRNA	NA	97551	97627	-	NA
	PIHLBHDG_01113	tRNA	NA	97637	97712	-	NA
	PIHLBHDG_01114	tRNA	NA	97727	97800	-	NA
	PIHLBHDG_01115	tRNA	NA	97807	97884	-	NA
	PIHLBHDG_01116	CDS	COG0127	97936	98550	-	[F] Xanthosine triphosphate pyrophosphatase   
	PIHLBHDG_01117	CDS	COG0689	98551	99291	-	[J] RNase PH    
	PIHLBHDG_01118	CDS	COG1838	99292	99852	-	[C] Tartrate dehydratase beta subunit/Fumarate hydratase class
	PIHLBHDG_01119	CDS	COG0771	99871	101241	-	[M] UDP-N-acetylmuramoylalanine-D-glutamate ligase    
	PIHLBHDG_01120	CDS	COG0796	101241	102023	-	[M] Glutamate racemase    
	PIHLBHDG_01121	CDS	ROG0354	102049	102582	-	NA
	PIHLBHDG_01122	CDS	COG0860	102595	104403	-	[M] N-acetylmuramoyl-L-alanine amidase    
428
	PIHLBHDG_01123	CDS	ROG4836	104696	105025	-	NA
	PIHLBHDG_01124	CDS	ROG4836	105082	105411	-	NA
429
	PIHLBHDG_01125	CDS	COG0691	105593	106048	+	[O] tmRNA-binding protein    
430
	PIHLBHDG_01128	CDS	COG1278	101	298	-	[K] Cold shock proteins   
431
	PIHLBHDG_01129	CDS	COG1345	688	2160	+	[N] Flagellar capping protein   
	PIHLBHDG_01130	CDS	ROG5284	2166	2570	+	NA
	PIHLBHDG_01131	CDS	COG0500	2588	3388	+	[QR] SAM-dependent methyltransferases    
	PIHLBHDG_01132	CDS	ROG0632	3400	3963	+	NA
432
	PIHLBHDG_01133	CDS	NA	4025	4240	-	NA
433
	PIHLBHDG_01134	CDS	ROG0098	4410	5945	+	NA
	PIHLBHDG_01135	CDS	ROG0172	5942	7099	+	NA
	PIHLBHDG_01136	CDS	COG2949	7102	7326	+	[S] Uncharacterized membrane protein   
	PIHLBHDG_01137	CDS	ROG0243	7323	8438	+	NA
	PIHLBHDG_01138	CDS	COG1109	8493	10196	+	[G] Phosphomannomutase     
434
	PIHLBHDG_01139	CDS	COG2206	10282	11475	-	[T] HD-GYP domain    
435
	PIHLBHDG_01140	CDS	COG2059	11574	12134	+	[P] Chromate transport protein ChrA  
	PIHLBHDG_01141	CDS	COG2059	12131	12670	+	[P] Chromate transport protein ChrA  
436
	PIHLBHDG_01142	CDS	COG1309	12774	13367	+	[K] Transcriptional regulator    
	PIHLBHDG_01143	CDS	COG0747	13389	14864	+	[E] ABC-type dipeptide transport system, periplasmic component
	PIHLBHDG_01144	CDS	COG0601	14881	15801	+	[EP] ABC-type dipeptide/oligopeptide/nickel transport systems, permease components
	PIHLBHDG_01145	CDS	COG1173	15798	16619	+	[EP] ABC-type dipeptide/oligopeptide/nickel transport systems, permease components
	PIHLBHDG_01146	CDS	COG1131	16656	17402	+	[V] ABC-type multidrug transport system, ATPase component
	PIHLBHDG_01147	CDS	ROG0529	17392	19062	+	NA
	PIHLBHDG_01148	CDS	COG0668	19075	20301	+	[M] Small-conductance mechanosensitive channel   
	PIHLBHDG_01149	CDS	COG2887	20282	21226	+	[L] RecB family exonuclease   
437
	PIHLBHDG_01150	CDS	COG5663	21227	21835	-	[S] Uncharacterized conserved protein   
	PIHLBHDG_01151	CDS	COG0350	21841	22335	-	[L] Methylated DNA-protein cysteine methyltransferase  
438
	PIHLBHDG_01152	CDS	COG0534	22416	23777	+	[V] Na+-driven multidrug efflux pump  
	PIHLBHDG_01153	CDS	COG1454	23793	24890	+	[C] Alcohol dehydrogenase, class IV  
439
	PIHLBHDG_01154	CDS	COG2195	24943	26061	-	[E] Di- and tripeptidases   
440
	PIHLBHDG_01155	CDS	COG2966	26146	26886	+	[S] Uncharacterized conserved protein   
	PIHLBHDG_01156	CDS	COG3610	26888	27319	+	[S] Uncharacterized conserved protein   
	PIHLBHDG_01157	CDS	COG0572	27325	28977	+	[F] Uridine kinase    
	PIHLBHDG_01158	CDS	COG1032	28990	30675	+	[C] Fe-S oxidoreductase    
441
	PIHLBHDG_01159	CDS	COG0069	30630	31982	-	[E] Glutamate synthase domain 2  
442
	PIHLBHDG_01160	CDS	COG1609	32062	33087	+	[K] Transcriptional regulators    
	PIHLBHDG_01161	CDS	NA	33100	33618	+	NA
	PIHLBHDG_01162	CDS	COG4784	33615	35009	+	[R] Putative Zn-dependent protease   
443
	PIHLBHDG_01163	CDS	COG2331	35060	35290	-	[S] Uncharacterized protein conserved in bacteria 
444
	PIHLBHDG_01164	CDS	COG2834	35406	36203	+	[M] Outer membrane lipoprotein-sorting protein  
	PIHLBHDG_01165	CDS	NA	36231	36935	+	NA
445
	PIHLBHDG_01166	CDS	COG0219	37001	37465	+	[J] Predicted rRNA methylase (SpoU class) 
446
	PIHLBHDG_01167	CDS	COG4656	37540	38856	+	[C] Predicted NADH:ubiquinone oxidoreductase, subunit RnfC 
	PIHLBHDG_01168	CDS	COG4658	38870	39790	+	[C] Predicted NADH:ubiquinone oxidoreductase, subunit RnfD 
	PIHLBHDG_01169	CDS	COG4659	39801	40373	+	[C] Predicted NADH:ubiquinone oxidoreductase, subunit RnfG 
	PIHLBHDG_01170	CDS	COG4660	40376	40984	+	[C] Predicted NADH:ubiquinone oxidoreductase, subunit RnfE 
	PIHLBHDG_01171	CDS	COG4657	40996	41568	+	[C] Predicted NADH:ubiquinone oxidoreductase, subunit RnfA 
	PIHLBHDG_01172	CDS	COG2878	41592	42422	+	[C] Predicted NADH:ubiquinone oxidoreductase, subunit RnfB 
	PIHLBHDG_01173	CDS	COG1477	42441	43466	+	[H] Membrane-associated lipoprotein involved in thiamine biosynthesis
	PIHLBHDG_01174	CDS	COG0492	43483	44391	+	[O] Thioredoxin reductase    
	PIHLBHDG_01175	CDS	COG0739	44459	45316	+	[M] Membrane proteins related to metalloendopeptidases 
447
	PIHLBHDG_01176	CDS	COG1937	45322	45591	-	[S] Uncharacterized protein conserved in bacteria 
448
	PIHLBHDG_01177	CDS	COG0388	45702	46592	+	[R] Predicted amidohydrolase    
449
	PIHLBHDG_01178	CDS	COG0787	46570	47772	-	[M] Alanine racemase    
	PIHLBHDG_01179	CDS	COG2348	47715	48764	-	[V] Uncharacterized protein involved in methicillin resistance
450
	PIHLBHDG_01180	CDS	COG1686	48855	50009	+	[M] D-alanyl-D-alanine carboxypeptidase    
	PIHLBHDG_01181	CDS	COG0768	50006	51931	+	[M] Cell division protein FtsI/penicillin-binding protein 2
451
	PIHLBHDG_01182	CDS	COG0177	51991	52635	-	[L] Predicted EndoIII-related endonuclease   
	PIHLBHDG_01183	CDS	ROG4983	52625	53542	-	NA
	PIHLBHDG_01184	CDS	ROG4928	53550	54161	-	NA
452
	PIHLBHDG_01185	CDS	NA	54235	54549	-	NA
453
	PIHLBHDG_01186	CDS	NA	54621	55094	+	NA
454
	PIHLBHDG_01187	CDS	COG2344	55171	55830	+	[R] AT-rich DNA-binding protein   
455
	PIHLBHDG_01188	CDS	COG3976	55905	56597	-	[S] Uncharacterized protein conserved in bacteria 
456
	PIHLBHDG_01189	CDS	ROG8204	56761	57009	-	NA
	PIHLBHDG_01190	CDS	COG1388	57066	57992	-	[M] FOG: LysM repeat   
457
	PIHLBHDG_01191	tRNA	NA	58136	58210	+	NA
458
	PIHLBHDG_01192	CDS	COG1983	58286	58477	-	[KT] Putative stress-responsive transcriptional regulator  
	PIHLBHDG_01193	CDS	COG1052	58470	59459	-	[CHR] Lactate dehydrogenase and related dehydrogenases 
459
	PIHLBHDG_01194	CDS	COG1192	59594	60355	+	[D] ATPases involved in chromosome partitioning 
	PIHLBHDG_01195	CDS	COG0008	60378	61850	+	[J] Glutamyl- and glutaminyl-tRNA synthetases  
	PIHLBHDG_01196	CDS	COG1765	61856	62272	+	[O] Predicted redox protein, regulator of disulfide
	PIHLBHDG_01197	CDS	COG2096	62282	62830	+	[S] Uncharacterized conserved protein   
	PIHLBHDG_01198	tRNA	NA	62881	62954	+	NA
460
	PIHLBHDG_01199	CDS	COG0438	63227	64270	-	[M] Glycosyltransferase     
461
	PIHLBHDG_01200	CDS	COG1283	64354	65970	+	[P] Na+/phosphate symporter    
462
	PIHLBHDG_01201	CDS	COG4472	66045	66296	+	[S] Uncharacterized protein conserved in bacteria 
	PIHLBHDG_01202	CDS	COG0766	66309	67592	+	[M] UDP-N-acetylglucosamine enolpyruvyl transferase   
	PIHLBHDG_01203	CDS	COG0587	67682	70591	+	[L] DNA polymerase III, alpha subunit 
	PIHLBHDG_01204	CDS	ROG0913	70649	70864	+	NA
	PIHLBHDG_01205	CDS	ROG1970	70885	71082	+	NA
	PIHLBHDG_01206	CDS	COG0205	71134	72132	+	[G] 6-phosphofructokinase     
	PIHLBHDG_01207	CDS	COG0469	72151	73566	+	[G] Pyruvate kinase    
	PIHLBHDG_01208	CDS	COG0309	73598	74620	+	[O] Hydrogenase maturation factor   
	PIHLBHDG_01209	CDS	ROG0490	74589	75326	+	NA
	PIHLBHDG_01210	CDS	COG3876	75348	76511	+	[S] Uncharacterized protein conserved in bacteria 
463
	PIHLBHDG_01211	CDS	ROG1541	76487	76966	-	NA
464
	PIHLBHDG_01212	CDS	COG2971	77056	78039	+	[G] Predicted N-acetylglucosamine kinase   
	PIHLBHDG_01213	CDS	COG1737	78144	79028	+	[K] Transcriptional regulators    
	PIHLBHDG_01214	CDS	COG3010	79025	79729	+	[G] Putative N-acetylmannosamine-6-phosphate epimerase   
	PIHLBHDG_01215	CDS	COG2103	79747	80664	+	[R] Predicted sugar phosphate isomerase  
	PIHLBHDG_01216	CDS	COG1472	80671	82230	+	[G] Beta-glucosidase-related glycosidases    
	PIHLBHDG_01217	CDS	COG0747	82342	84111	+	[E] ABC-type dipeptide transport system, periplasmic component
	PIHLBHDG_01218	CDS	COG0601	84205	85176	+	[EP] ABC-type dipeptide/oligopeptide/nickel transport systems, permease components
	PIHLBHDG_01219	CDS	COG1173	85191	86291	+	[EP] ABC-type dipeptide/oligopeptide/nickel transport systems, permease components
	PIHLBHDG_01220	CDS	COG2377	86310	87455	+	[O] Predicted molecular chaperone distantly related to
465
	PIHLBHDG_01221	CDS	COG0747	87542	89209	+	[E] ABC-type dipeptide transport system, periplasmic component
	PIHLBHDG_01222	CDS	COG0601	89267	90253	+	[EP] ABC-type dipeptide/oligopeptide/nickel transport systems, permease components
	PIHLBHDG_01223	CDS	COG1173	90250	91110	+	[EP] ABC-type dipeptide/oligopeptide/nickel transport systems, permease components
	PIHLBHDG_01224	CDS	COG0444	91120	92121	+	[EP] ABC-type dipeptide/oligopeptide/nickel transport system, ATPase component
	PIHLBHDG_01225	CDS	COG4608	92093	93085	+	[E] ABC-type oligopeptide transport system, ATPase component
	PIHLBHDG_01227	CDS	ROG0194	1879	2550	+	NA
466
	PIHLBHDG_01228	CDS	NA	2701	3078	-	NA
467
	PIHLBHDG_01229	CDS	COG2846	3229	3522	+	[D] Regulator of cell morphogenesis and NO
	PIHLBHDG_01230	CDS	COG2217	3552	5405	+	[P] Cation transport ATPase   
	PIHLBHDG_01231	CDS	COG2608	5488	5715	+	[P] Copper chaperone    
468
	PIHLBHDG_01232	CDS	COG1051	5893	6450	+	[F] ADP-ribose pyrophosphatase    
	PIHLBHDG_01233	CDS	NA	6450	7094	+	NA
469
	PIHLBHDG_01234	CDS	COG1940	7193	8398	+	[KG] Transcriptional regulator/sugar kinase   
	PIHLBHDG_01235	CDS	ROG3393	8454	9740	+	NA
	PIHLBHDG_01236	CDS	COG0145	9755	11926	+	[EQ] N-methylhydantoinase A/acetone carboxylase, beta subunit 
	PIHLBHDG_01237	CDS	COG0644	11944	13281	+	[C] Dehydrogenases (flavoproteins)    
	PIHLBHDG_01238	CDS	COG4948	13295	13972	+	[MR] L-alanine-DL-glutamate epimerase and related enzymes of
470
	PIHLBHDG_01239	CDS	COG5609	14244	14609	-	[S] Uncharacterized conserved protein   
471
	PIHLBHDG_01240	CDS	NA	15197	16288	+	NA
	PIHLBHDG_01241	CDS	ROG1738	16334	16798	+	NA
	PIHLBHDG_01242	CDS	COG3493	16795	17349	+	[C] Na+/citrate symporter    
	PIHLBHDG_01243	CDS	COG1524	17350	18801	+	[R] Uncharacterized proteins of the AP superfamily
	PIHLBHDG_01244	CDS	NA	18798	19328	+	NA
	PIHLBHDG_01245	CDS	COG1122	19325	19999	+	[P] ABC-type cobalt transport system, ATPase component
	PIHLBHDG_01246	CDS	COG1122	19996	20649	+	[P] ABC-type cobalt transport system, ATPase component
	PIHLBHDG_01247	CDS	COG0619	20646	21377	+	[P] ABC-type cobalt transport system, permease component
	PIHLBHDG_01248	CDS	COG1763	21391	22143	+	[H] Molybdopterin-guanine dinucleotide biosynthesis protein  
	PIHLBHDG_01249	CDS	ROG3520	22140	22793	+	NA
	PIHLBHDG_01250	CDS	COG1905	22774	23301	+	[C] NADH:ubiquinone oxidoreductase 24 kD subunit 
	PIHLBHDG_01251	CDS	NA	23305	23802	+	NA
	PIHLBHDG_01252	CDS	NA	23805	24200	+	NA
	PIHLBHDG_01253	CDS	COG1894	24226	25485	+	[C] NADH:ubiquinone oxidoreductase, NADH-binding (51 kD) subunit
	PIHLBHDG_01254	CDS	COG3383	25485	26531	+	[R] Uncharacterized anaerobic dehydrogenase   
	PIHLBHDG_01255	CDS	COG0243	26580	28160	+	[C] Anaerobic dehydrogenases, typically selenocysteine-containing  
	PIHLBHDG_01256	CDS	COG0746	28164	28769	+	[H] Molybdopterin-guanine dinucleotide biosynthesis protein A 
	PIHLBHDG_01257	CDS	COG1526	28756	29448	+	[C] Uncharacterized protein required for formate dehydrogenase
472
	PIHLBHDG_01258	CDS	COG2008	29540	30574	+	[E] Threonine aldolase    
473
	PIHLBHDG_01259	CDS	COG1574	30604	32226	-	[R] Predicted metal-dependent hydrolase with the TIM-barrel
	PIHLBHDG_01260	CDS	COG0726	32268	33047	-	[G] Predicted xylanase/chitin deacetylase   
474
	PIHLBHDG_01261	CDS	COG0426	33238	34431	-	[C] Uncharacterized flavoproteins    
475
	PIHLBHDG_01262	CDS	COG1514	34502	35008	-	[J] 2'-5' RNA ligase   
476
	PIHLBHDG_01263	CDS	COG1309	35148	35723	+	[K] Transcriptional regulator    
	PIHLBHDG_01264	CDS	COG1033	35729	38014	+	[R] Predicted exporters of the RND superfamily
	PIHLBHDG_01265	CDS	ROG0030	38029	38790	+	NA
	PIHLBHDG_01266	CDS	ROG0236	38824	40095	+	NA
477
	PIHLBHDG_01267	CDS	COG0800	40216	40863	+	[G] 2-keto-3-deoxy-6-phosphogluconate aldolase    
478
	PIHLBHDG_01268	CDS	COG3344	41605	42879	+	[L] Retron-type reverse transcriptase   
479
	PIHLBHDG_01269	CDS	COG1752	42980	44626	-	[R] Predicted esterase of the alpha-beta hydrolase
480
	PIHLBHDG_01270	CDS	ROG7301	44818	45057	+	NA
481
	PIHLBHDG_01271	CDS	ROG1040	45206	47074	+	NA
482
	PIHLBHDG_01272	CDS	COG1653	47140	48750	-	[G] ABC-type sugar transport system, periplasmic component
	PIHLBHDG_01273	CDS	COG0395	48819	49691	-	[G] ABC-type sugar transport system, permease component
	PIHLBHDG_01274	CDS	COG4209	49724	50662	-	[G] ABC-type polysaccharide transport system, permease component
483
	PIHLBHDG_01275	CDS	COG3250	50826	54278	+	[G] Beta-galactosidase/beta-glucuronidase     
	PIHLBHDG_01276	CDS	COG1802	54285	55052	+	[K] Transcriptional regulators    
	PIHLBHDG_01277	CDS	COG4948	55083	56309	+	[MR] L-alanine-DL-glutamate epimerase and related enzymes of
	PIHLBHDG_01278	CDS	COG1653	56389	57696	+	[G] ABC-type sugar transport system, periplasmic component
484
	PIHLBHDG_01279	CDS	ROG7081	57767	59923	+	NA
	PIHLBHDG_01280	CDS	NA	59951	62689	+	NA
	PIHLBHDG_01281	CDS	COG1175	62691	63590	+	[G] ABC-type sugar transport systems, permease components
	PIHLBHDG_01282	CDS	COG0395	63606	64550	+	[G] ABC-type sugar transport system, permease component
	PIHLBHDG_01283	CDS	COG3693	64540	65697	+	[G] Beta-1,4-xylanase     
	PIHLBHDG_01284	CDS	COG1653	65711	68737	+	[G] ABC-type sugar transport system, periplasmic component
	PIHLBHDG_01285	CDS	COG1175	68734	69624	+	[G] ABC-type sugar transport systems, permease components
	PIHLBHDG_01286	CDS	COG0395	69641	70507	+	[G] ABC-type sugar transport system, permease component
485
	PIHLBHDG_01287	CDS	COG1472	70549	72720	-	[G] Beta-glucosidase-related glycosidases    
486
	PIHLBHDG_01289	CDS	NA	47	166	+	NA
487
	PIHLBHDG_01290	CDS	COG2265	390	1754	-	[J] SAM-dependent methyltransferases related to tRNA (uracil-5-)-methyltransferase
	PIHLBHDG_01291	CDS	COG0826	1809	3020	-	[O] Collagenase and related proteases  
	PIHLBHDG_01292	CDS	COG1559	3033	4073	-	[R] Predicted periplasmic solute-binding protein  
	PIHLBHDG_01293	CDS	ROG2661	4118	4396	-	NA
	PIHLBHDG_01294	CDS	COG0816	4421	4837	-	[L] Predicted endonuclease involved in recombination (possible
	PIHLBHDG_01295	CDS	COG0667	4850	5794	-	[C] Predicted oxidoreductases (related to aryl-alcohol dehydrogenases)
	PIHLBHDG_01296	CDS	COG1307	5806	6648	-	[S] Uncharacterized protein conserved in bacteria 
488
	PIHLBHDG_01297	CDS	COG4472	6698	6961	-	[S] Uncharacterized protein conserved in bacteria 
	PIHLBHDG_01298	CDS	COG0013	7006	9666	-	[J] Alanyl-tRNA synthetase    
489
	PIHLBHDG_01299	CDS	NA	9965	10426	+	NA
490
	PIHLBHDG_01300	CDS	NA	10496	10645	+	NA
	PIHLBHDG_01301	CDS	ROG1214	10659	10817	+	NA
491
	PIHLBHDG_01302	CDS	COG0628	10849	11865	-	[R] Predicted permease    
	PIHLBHDG_01303	CDS	NA	11871	12047	-	NA
492
	PIHLBHDG_01304	CDS	COG0822	12136	12513	-	[C] NifU homolog involved in Fe-S cluster
	PIHLBHDG_01305	CDS	COG1104	12524	13681	-	[E] Cysteine sulfinate desulfinase/cysteine desulfurase and related
	PIHLBHDG_01306	CDS	COG1959	13678	14121	-	[K] Predicted transcriptional regulator   
493
	PIHLBHDG_01307	CDS	COG2256	14227	15564	-	[L] ATPase related to the helicase subunit
	PIHLBHDG_01308	CDS	COG1179	15567	16259	-	[H] Dinucleotide-utilizing enzymes involved in molybdopterin and
494
	PIHLBHDG_01309	CDS	ROG6023	16604	16885	+	NA
495
	PIHLBHDG_01310	CDS	COG0173	16869	18638	-	[J] Aspartyl-tRNA synthetase    
	PIHLBHDG_01311	CDS	COG0124	18635	19909	-	[J] Histidyl-tRNA synthetase    
	PIHLBHDG_01312	CDS	COG0760	19973	21475	-	[O] Parvulin-like peptidyl-prolyl isomerase   
	PIHLBHDG_01313	CDS	COG0635	21569	22987	-	[H] Coproporphyrinogen III oxidase and related Fe-S
	PIHLBHDG_01314	CDS	COG0491	23083	23700	-	[R] Zn-dependent hydrolases, including glyoxylases  
	PIHLBHDG_01315	CDS	COG1490	23703	24149	-	[J] D-Tyr-tRNAtyr deacylase    
	PIHLBHDG_01316	CDS	COG0317	24170	26311	-	[TK] Guanosine polyphosphate pyrophosphohydrolases/synthetases   
	PIHLBHDG_01317	CDS	COG0503	26336	26854	-	[F] Adenine/guanine phosphoribosyltransferases and related PRPP-binding proteins
	PIHLBHDG_01318	CDS	COG0608	26832	29372	-	[L] Single-stranded DNA-specific exonuclease   
496
	PIHLBHDG_01319	CDS	COG0634	29501	30037	+	[F] Hypoxanthine-guanine phosphoribosyltransferase    
497
	PIHLBHDG_01320	CDS	ROG5768	30103	30765	-	NA
	PIHLBHDG_01321	CDS	COG3265	30755	31129	-	[G] Gluconate kinase    
	PIHLBHDG_01322	CDS	ROG1782	31140	31838	-	NA
	PIHLBHDG_01323	CDS	COG1977	31848	32387	-	[H] Molybdopterin converting factor, small subunit 
	PIHLBHDG_01324	CDS	COG1862	32443	32733	-	[U] Preprotein translocase subunit YajC  
	PIHLBHDG_01325	CDS	COG0343	32797	33912	-	[J] Queuine/archaeosine tRNA-ribosyltransferase    
	PIHLBHDG_01326	CDS	COG0809	33926	34948	-	[J] S-adenosylmethionine:tRNA-ribosyltransferase-isomerase (queuine synthetase)   
	PIHLBHDG_01327	CDS	ROG1474	34957	35832	-	NA
	PIHLBHDG_01328	CDS	ROG5396	35851	36597	-	NA
	PIHLBHDG_01329	CDS	COG1159	36650	37540	-	[R] GTPase     
	PIHLBHDG_01330	CDS	COG0295	37533	37946	-	[F] Cytidine deaminase    
	PIHLBHDG_01331	CDS	COG0818	37962	38618	-	[M] Diacylglycerol kinase    
	PIHLBHDG_01332	CDS	COG0319	38642	39103	-	[R] Predicted metal-dependent hydrolase   
	PIHLBHDG_01333	CDS	COG1480	39084	41243	-	[R] Predicted membrane-associated HD superfamily hydrolase 
	PIHLBHDG_01334	CDS	COG1702	41254	42225	-	[T] Phosphate starvation-inducible protein PhoH, predicted ATPase
	PIHLBHDG_01335	CDS	ROG0075	42281	43462	-	NA
	PIHLBHDG_01336	CDS	ROG0112	43459	43737	-	NA
498
	PIHLBHDG_01337	CDS	NA	43828	44235	-	NA
	PIHLBHDG_01338	CDS	COG4864	44236	45237	-	[S] Uncharacterized protein conserved in bacteria 
	PIHLBHDG_01339	CDS	COG1030	45259	46554	-	[O] Membrane-bound serine protease (ClpP class) 
	PIHLBHDG_01340	CDS	COG0828	46616	46792	-	[J] Ribosomal protein S21   
499
	PIHLBHDG_01341	CDS	COG0537	46898	47239	-	[FGR] Diadenosine tetraphosphate (Ap4A) hydrolase and other
	PIHLBHDG_01342	CDS	COG0621	47245	48561	-	[J] 2-methylthioadenine synthetase    
	PIHLBHDG_01343	CDS	COG1385	48558	49298	-	[S] Uncharacterized protein conserved in bacteria 
	PIHLBHDG_01344	CDS	COG2264	49300	50223	-	[J] Ribosomal protein L11 methylase  
	PIHLBHDG_01345	CDS	COG0484	50286	51401	-	[O] DnaJ-class molecular chaperone with C-terminal Zn
	PIHLBHDG_01346	CDS	COG0443	51430	53262	-	[O] Molecular chaperone    
	PIHLBHDG_01347	CDS	COG0576	53250	53867	-	[O] Molecular chaperone GrpE (heat shock protein)
	PIHLBHDG_01348	CDS	COG1420	53923	54945	-	[K] Transcriptional regulator of heat shock gene
	PIHLBHDG_01349	CDS	COG0635	55046	56185	-	[H] Coproporphyrinogen III oxidase and related Fe-S
	PIHLBHDG_01350	CDS	COG0481	56194	57987	-	[M] Membrane GTPase LepA   
500
	PIHLBHDG_01351	CDS	COG0728	58076	59671	-	[R] Uncharacterized membrane protein, putative virulence factor
501
	PIHLBHDG_01352	CDS	ROG0070	59734	60819	-	NA
502
	PIHLBHDG_01353	CDS	ROG0354	60913	61461	+	NA
503
	PIHLBHDG_01354	CDS	ROG0083	61458	62522	-	NA
504
	PIHLBHDG_01355	CDS	COG0268	62647	62907	+	[J] Ribosomal protein S20   
505
	PIHLBHDG_01356	CDS	COG1466	62963	63949	-	[L] DNA polymerase III, delta subunit 
	PIHLBHDG_01357	CDS	COG2333	63975	66254	-	[R] Predicted hydrolase (metallo-beta-lactamase superfamily)  
	PIHLBHDG_01358	CDS	COG1555	66238	66600	-	[L] DNA uptake protein and related DNA-binding
506
	PIHLBHDG_01359	CDS	COG4657	66756	67295	-	[C] Predicted NADH:ubiquinone oxidoreductase, subunit RnfA 
	PIHLBHDG_01360	CDS	COG4660	67288	67875	-	[C] Predicted NADH:ubiquinone oxidoreductase, subunit RnfE 
	PIHLBHDG_01361	CDS	COG3976	67877	69982	-	[S] Uncharacterized protein conserved in bacteria 
	PIHLBHDG_01363	tRNA	NA	1297	1372	+	NA
507
	PIHLBHDG_01364	CDS	NA	1540	1746	-	NA
508
	PIHLBHDG_01365	CDS	ROG4836	1945	2175	-	NA
	PIHLBHDG_01366	CDS	NA	2190	2492	-	NA
509
	PIHLBHDG_01367	CDS	COG4886	2908	4035	+	[S] Leucine-rich repeat (LRR) protein  
510
	PIHLBHDG_01368	CDS	ROG0653	4104	5426	-	NA
511
	PIHLBHDG_01369	CDS	NA	5606	5818	-	NA
	PIHLBHDG_01370	CDS	ROG4836	5840	6040	-	NA
512
	PIHLBHDG_01371	CDS	COG1545	6181	6384	-	[R] Predicted nucleic-acid-binding protein containing a Zn-ribbon
	PIHLBHDG_01372	CDS	COG0454	6399	7361	-	[KR] Histone acetyltransferase HPA2 and related acetyltransferases
513
	PIHLBHDG_01373	CDS	COG0454	7636	8187	+	[KR] Histone acetyltransferase HPA2 and related acetyltransferases
514
	PIHLBHDG_01374	CDS	COG0655	8197	8892	-	[R] Multimeric flavodoxin WrbA   
515
	PIHLBHDG_01375	CDS	COG0683	9233	10369	+	[E] ABC-type branched-chain amino acid transport systems,
	PIHLBHDG_01376	CDS	COG0559	10396	11292	+	[E] Branched-chain amino acid ABC-type transport system,
	PIHLBHDG_01377	CDS	COG4177	11366	12388	+	[E] ABC-type branched-chain amino acid transport system,
	PIHLBHDG_01378	CDS	COG0411	12375	13145	+	[E] ABC-type branched-chain amino acid transport systems,
	PIHLBHDG_01379	CDS	COG0410	13145	13855	+	[E] ABC-type branched-chain amino acid transport systems,
516
	PIHLBHDG_01380	CDS	COG2202	13909	14919	-	[T] FOG: PAS/PAC domain   
517
	PIHLBHDG_01381	CDS	COG0524	15021	16148	-	[G] Sugar kinases, ribokinase family  
518
	PIHLBHDG_01382	CDS	COG2365	16274	17404	+	[T] Protein tyrosine/serine phosphatase   
519
	PIHLBHDG_01383	CDS	COG1335	17474	17989	+	[Q] Amidases related to nicotinamidase  
	PIHLBHDG_01384	CDS	COG0454	18019	18606	+	[KR] Histone acetyltransferase HPA2 and related acetyltransferases
520
	PIHLBHDG_01385	CDS	NA	18603	18941	-	NA
521
	PIHLBHDG_01386	CDS	COG0457	19069	20421	+	[R] FOG: TPR repeat   
522
	PIHLBHDG_01387	CDS	COG2188	20566	21291	+	[K] Transcriptional regulators    
	PIHLBHDG_01388	CDS	COG2222	21372	22415	+	[M] Predicted phosphosugar isomerases   
	PIHLBHDG_01389	CDS	COG4573	22551	23861	+	[G] Predicted tagatose 6-phosphate kinase  
523
	PIHLBHDG_01390	CDS	COG1653	24252	25541	+	[G] ABC-type sugar transport system, periplasmic component
	PIHLBHDG_01391	CDS	COG1175	25613	26542	+	[G] ABC-type sugar transport systems, permease components
	PIHLBHDG_01392	CDS	COG0395	26554	27393	+	[G] ABC-type sugar transport system, permease component
524
	PIHLBHDG_01393	CDS	COG0457	27470	30373	+	[R] FOG: TPR repeat   
	PIHLBHDG_01394	CDS	COG2971	30393	31397	+	[G] Predicted N-acetylglucosamine kinase   
525
	PIHLBHDG_01395	CDS	COG1486	31654	32952	+	[G] Alpha-galactosidases/6-phospho-beta-glucosidases, family 4 of glycosyl hydrolases
526
	PIHLBHDG_01396	CDS	ROG8513	33012	33470	-	NA
	PIHLBHDG_01397	CDS	NA	33472	33768	-	NA
	PIHLBHDG_01398	CDS	ROG6804	33765	33983	-	NA
	PIHLBHDG_01399	CDS	ROG3536	34023	34265	-	NA
527
	PIHLBHDG_01400	CDS	COG4715	34499	34651	+	[S] Uncharacterized conserved protein   
528
	PIHLBHDG_01401	CDS	COG2155	35127	35348	+	[S] Uncharacterized conserved protein   
529
	PIHLBHDG_01402	CDS	ROG4958	35478	35930	+	NA
530
	PIHLBHDG_01403	CDS	ROG1084	36104	36625	+	NA
531
	PIHLBHDG_01404	CDS	COG0626	36850	38049	+	[E] Cystathionine beta-lyases/cystathionine gamma-synthases   
	PIHLBHDG_01405	CDS	COG0747	38136	38603	+	[E] ABC-type dipeptide transport system, periplasmic component
	PIHLBHDG_01406	CDS	COG0747	38569	39432	+	[E] ABC-type dipeptide transport system, periplasmic component
532
	PIHLBHDG_01407	CDS	COG1609	39658	40677	+	[K] Transcriptional regulators    
533
	PIHLBHDG_01408	CDS	COG1708	40742	41152	+	[R] Predicted nucleotidyltransferases    
	PIHLBHDG_01409	CDS	COG2445	41139	41567	+	[S] Uncharacterized conserved protein   
534
	PIHLBHDG_01410	CDS	COG4832	41623	42264	-	[S] Uncharacterized conserved protein   
535
	PIHLBHDG_01411	CDS	ROG0514	42409	42588	+	NA
536
	PIHLBHDG_01412	CDS	COG1073	43087	44826	+	[R] Hydrolases of the alpha/beta superfamily 
537
	PIHLBHDG_01413	CDS	NA	45122	46051	+	NA
	PIHLBHDG_01414	CDS	COG1609	46069	47094	+	[K] Transcriptional regulators    
	PIHLBHDG_01415	CDS	COG2152	47115	48026	+	[G] Predicted glycosylase    
	PIHLBHDG_01416	CDS	COG1653	48068	50902	+	[G] ABC-type sugar transport system, periplasmic component
	PIHLBHDG_01417	CDS	COG1175	50899	51786	+	[G] ABC-type sugar transport systems, permease components
	PIHLBHDG_01418	CDS	COG0395	51800	52663	+	[G] ABC-type sugar transport system, permease component
	PIHLBHDG_01419	CDS	ROG3815	52678	54768	+	NA
	PIHLBHDG_01420	CDS	ROG2593	54781	57621	+	NA
	PIHLBHDG_01421	CDS	COG1175	57622	58509	+	[G] ABC-type sugar transport systems, permease components
	PIHLBHDG_01422	CDS	COG0395	58499	59410	+	[G] ABC-type sugar transport system, permease component
538
	PIHLBHDG_01424	CDS	COG1846	1905	2366	+	[K] Transcriptional regulators    
	PIHLBHDG_01425	CDS	COG1132	2354	4081	+	[V] ABC-type multidrug transport system, ATPase and
	PIHLBHDG_01426	CDS	COG1132	4078	5934	+	[V] ABC-type multidrug transport system, ATPase and
	PIHLBHDG_01427	CDS	COG0482	5943	7013	+	[J] Predicted tRNA(5-methylaminomethyl-2-thiouridylate) methyltransferase, contains the PP-loop
	PIHLBHDG_01428	CDS	COG1550	7025	7306	+	[S] Uncharacterized protein conserved in bacteria 
539
	PIHLBHDG_01429	CDS	COG1866	7401	8987	+	[C] Phosphoenolpyruvate carboxykinase (ATP)   
540
	PIHLBHDG_01430	CDS	ROG0803	9192	10019	+	NA
541
	PIHLBHDG_01431	CDS	COG4555	10087	11046	+	[CP] ABC-type Na+ transport system, ATPase component
	PIHLBHDG_01432	CDS	NA	11039	11818	+	NA
542
	PIHLBHDG_01433	CDS	COG1432	11886	12839	+	[S] Uncharacterized conserved protein   
543
	PIHLBHDG_01434	CDS	COG0617	12836	14155	-	[J] tRNA nucleotidyltransferase/poly(A) polymerase   
544
	PIHLBHDG_01435	CDS	COG1489	14278	15000	+	[R] DNA-binding protein, stimulates sugar fermentation 
	PIHLBHDG_01436	CDS	ROG3426	15013	15996	+	NA
	PIHLBHDG_01437	CDS	COG2334	15993	16925	+	[R] Putative homoserine kinase type II (protein
	PIHLBHDG_01438	CDS	ROG0948	16940	18145	+	NA
	PIHLBHDG_01439	CDS	COG2313	18117	19028	+	[Q] Uncharacterized enzyme involved in pigment biosynthesis
	PIHLBHDG_01440	CDS	COG0524	19025	19915	+	[G] Sugar kinases, ribokinase family  
	PIHLBHDG_01441	CDS	COG0008	19968	21638	+	[J] Glutamyl- and glutaminyl-tRNA synthetases  
545
	PIHLBHDG_01442	CDS	COG1854	21694	22158	-	[T] LuxS protein involved in autoinducer AI2
	PIHLBHDG_01443	CDS	COG2930	22163	22849	-	[S] Uncharacterized conserved protein   
546
	PIHLBHDG_01444	CDS	COG0860	22933	23688	+	[M] N-acetylmuramoyl-L-alanine amidase    
547
	PIHLBHDG_01445	CDS	COG0775	23653	24369	-	[F] Nucleoside phosphorylase    
548
	PIHLBHDG_01446	CDS	COG0166	24487	25833	+	[G] Glucose-6-phosphate isomerase    
	PIHLBHDG_01447	CDS	COG1482	25844	26791	+	[G] Phosphomannose isomerase    
	PIHLBHDG_01448	CDS	COG0803	26824	27729	+	[P] ABC-type metal ion transport system, periplasmic
	PIHLBHDG_01449	CDS	COG1121	27726	28499	+	[P] ABC-type Mn/Zn transport systems, ATPase component
	PIHLBHDG_01450	CDS	COG1108	28489	29325	+	[P] ABC-type Mn2+/Zn2+ transport systems, permease components
	PIHLBHDG_01451	CDS	COG0564	29319	30269	+	[J] Pseudouridylate synthases, 23S RNA-specific  
	PIHLBHDG_01452	CDS	ROG0215	30232	30657	+	NA
	PIHLBHDG_01453	CDS	ROG0215	30654	31073	+	NA
549
	PIHLBHDG_01454	CDS	ROG0678	31070	32314	-	NA
550
	PIHLBHDG_01455	CDS	COG4992	32464	35079	+	[E] Ornithine/acetylornithine aminotransferase    
551
	PIHLBHDG_01456	CDS	COG0399	35181	36449	+	[M] Predicted pyridoxal phosphate-dependent enzyme apparently involved
	PIHLBHDG_01457	CDS	COG0253	36465	37268	+	[E] Diaminopimelate epimerase    
552
	PIHLBHDG_01458	CDS	COG0584	37325	37984	+	[C] Glycerophosphoryl diester phosphodiesterase   
553
	PIHLBHDG_01459	CDS	COG4555	38062	38952	+	[CP] ABC-type Na+ transport system, ATPase component
	PIHLBHDG_01460	CDS	COG3559	38949	40550	+	[M] Putative exporter of polyketide antibiotics 
554
	PIHLBHDG_01461	CDS	COG1363	40615	41616	-	[G] Cellulase M and related proteins 
	PIHLBHDG_01462	CDS	COG1363	41613	42638	-	[G] Cellulase M and related proteins 
	PIHLBHDG_01463	CDS	COG1363	42629	43687	-	[G] Cellulase M and related proteins 
555
	PIHLBHDG_01464	CDS	COG1833	43794	44249	+	[S] Uncharacterized conserved protein   
556
	PIHLBHDG_01465	CDS	NA	44169	44354	-	NA
557
	PIHLBHDG_01466	CDS	COG0312	44419	45810	+	[R] Predicted Zn-dependent proteases and their inactivated
	PIHLBHDG_01467	CDS	COG0312	45810	47165	+	[R] Predicted Zn-dependent proteases and their inactivated
	PIHLBHDG_01468	CDS	ROG0231	47178	47708	+	NA
558
	PIHLBHDG_01469	CDS	NA	47814	48041	+	NA
559
	PIHLBHDG_01470	CDS	COG0640	48132	48407	+	[K] Predicted transcriptional regulators   
	PIHLBHDG_01471	CDS	ROG1946	48435	48755	+	NA
560
	PIHLBHDG_01472	CDS	COG4720	48831	49304	+	[S] Predicted membrane protein   
561
	PIHLBHDG_01473	CDS	COG1191	49383	49919	+	[K] DNA-directed RNA polymerase specialized sigma subunit
562
	PIHLBHDG_01474	CDS	COG1554	49740	51968	-	[G] Trehalose and maltose hydrolases (possible phosphorylases)
	PIHLBHDG_01475	CDS	COG0637	52147	52815	-	[R] Predicted phosphatase/phosphohexomutase    
563
	PIHLBHDG_01476	CDS	COG1961	52916	53728	+	[L] Site-specific recombinases, DNA invertase Pin homologs
	PIHLBHDG_01477	CDS	COG1191	53728	54075	+	[K] DNA-directed RNA polymerase specialized sigma subunit
	PIHLBHDG_01479	CDS	COG0747	1868	3487	-	[E] ABC-type dipeptide transport system, periplasmic component
564
	PIHLBHDG_01480	CDS	COG1737	3778	4644	+	[K] Transcriptional regulators    
565
	PIHLBHDG_01481	CDS	COG0495	4978	7389	+	[J] Leucyl-tRNA synthetase    
566
	PIHLBHDG_01482	CDS	COG0454	7474	7953	+	[KR] Histone acetyltransferase HPA2 and related acetyltransferases
567
	PIHLBHDG_01483	CDS	COG2333	8042	8983	-	[R] Predicted hydrolase (metallo-beta-lactamase superfamily)  
568
	PIHLBHDG_01484	CDS	ROG1040	9039	9887	+	NA
569
	PIHLBHDG_01485	CDS	COG1896	9909	10505	-	[R] Predicted hydrolases of HD superfamily 
	PIHLBHDG_01486	CDS	COG2746	10515	11315	-	[V] Aminoglycoside N3'-acetyltransferase    
	PIHLBHDG_01487	CDS	COG1082	11287	12126	-	[G] Sugar phosphate isomerases/epimerases   
	PIHLBHDG_01488	CDS	COG1082	12161	12964	-	[G] Sugar phosphate isomerases/epimerases   
	PIHLBHDG_01489	CDS	ROG0704	12978	13580	-	NA
	PIHLBHDG_01490	CDS	COG0709	13577	14554	-	[E] Selenophosphate synthase    
	PIHLBHDG_01491	CDS	ROG3462	14608	14841	-	NA
	PIHLBHDG_01492	CDS	COG0520	14843	15988	-	[E] Selenocysteine lyase    
	PIHLBHDG_01493	CDS	COG0405	16014	17630	-	[E] Gamma-glutamyltransferase     
	PIHLBHDG_01494	CDS	COG0534	17627	19021	-	[V] Na+-driven multidrug efflux pump  
570
	PIHLBHDG_01495	CDS	COG4959	19138	19818	-	[OU] Type IV secretory pathway, protease TraF
571
	PIHLBHDG_01496	CDS	NA	20057	20734	-	NA
572
	PIHLBHDG_01497	CDS	COG3833	20822	21679	-	[G] ABC-type maltose transport systems, permease component
	PIHLBHDG_01498	CDS	COG1175	21672	23183	-	[G] ABC-type sugar transport systems, permease components
	PIHLBHDG_01499	CDS	COG2182	23264	24463	-	[G] Maltose-binding periplasmic proteins/domains   
573
	PIHLBHDG_01500	CDS	ROG5742	24760	25005	+	NA
	PIHLBHDG_01501	CDS	COG1342	25011	25382	+	[R] Predicted DNA-binding proteins   
574
	PIHLBHDG_01502	CDS	ROG2362	25410	26057	-	NA
575
	PIHLBHDG_01503	CDS	ROG2255	26227	26664	+	NA
576
	PIHLBHDG_01504	CDS	NA	26689	27150	-	NA
	PIHLBHDG_01505	CDS	COG2110	27166	28149	-	[R] Predicted phosphatase homologous to the C-terminal
577
	PIHLBHDG_01506	CDS	COG3023	28298	28939	+	[V] Negative regulator of beta-lactamase expression 
578
	PIHLBHDG_01507	CDS	COG0524	29014	30036	-	[G] Sugar kinases, ribokinase family  
579
	PIHLBHDG_01508	CDS	COG0783	30225	30692	-	[P] DNA-binding ferritin-like protein (oxidative damage protectant)
580
	PIHLBHDG_01509	CDS	COG0778	30886	31452	+	[C] Nitroreductase     
581
	PIHLBHDG_01510	CDS	COG0395	31578	32441	-	[G] ABC-type sugar transport system, permease component
	PIHLBHDG_01511	CDS	COG1175	32469	33380	-	[G] ABC-type sugar transport systems, permease components
	PIHLBHDG_01512	CDS	COG1653	33454	34734	-	[G] ABC-type sugar transport system, periplasmic component
582
	PIHLBHDG_01513	CDS	ROG5115	34938	35156	-	NA
583
	PIHLBHDG_01514	CDS	COG1785	35588	36742	-	[P] Alkaline phosphatase    
584
	PIHLBHDG_01515	CDS	COG2173	36958	38136	+	[M] D-alanyl-D-alanine dipeptidase    
	PIHLBHDG_01516	CDS	COG3503	38148	39260	+	[S] Predicted membrane protein   
585
	PIHLBHDG_01517	CDS	COG2220	39257	39952	-	[R] Predicted Zn-dependent hydrolases of the beta-lactamase
586
	PIHLBHDG_01518	CDS	COG0312	40122	41456	+	[R] Predicted Zn-dependent proteases and their inactivated
	PIHLBHDG_01519	CDS	COG0312	41470	42711	+	[R] Predicted Zn-dependent proteases and their inactivated
587
	PIHLBHDG_01520	CDS	COG2207	42775	43719	-	[K] AraC-type DNA-binding domain-containing proteins  
	PIHLBHDG_01521	CDS	COG1472	43834	45906	-	[G] Beta-glucosidase-related glycosidases    
	PIHLBHDG_01522	CDS	COG1172	45957	46892	-	[G] Ribose/xylose/arabinose/galactoside ABC-type transport systems, permease components
	PIHLBHDG_01523	CDS	COG1129	46892	48415	-	[G] ABC-type sugar transport system, ATPase component
	PIHLBHDG_01524	CDS	COG1172	48412	49368	-	[G] Ribose/xylose/arabinose/galactoside ABC-type transport systems, permease components
	PIHLBHDG_01525	CDS	COG1879	49471	50592	-	[G] ABC-type sugar transport system, periplasmic component
588
	PIHLBHDG_01526	CDS	COG1126	51209	51958	-	[E] ABC-type polar amino acid transport system,
589
	PIHLBHDG_01527	CDS	COG1123	52072	53004	-	[R] ATPase components of various ABC-type transport
	PIHLBHDG_01528	CDS	COG0444	52997	53890	-	[EP] ABC-type dipeptide/oligopeptide/nickel transport system, ATPase component
590
	PIHLBHDG_01530	CDS	COG1396	1580	2254	-	[K] Predicted transcriptional regulators   
591
	PIHLBHDG_01531	CDS	COG0864	2375	2674	+	[K] Predicted transcriptional regulators containing the CopG/Arc/MetJ
	PIHLBHDG_01532	CDS	COG2337	2676	3032	+	[T] Growth inhibitor    
592
	PIHLBHDG_01533	CDS	COG2071	3092	3805	+	[R] Predicted glutamine amidotransferases   
593
	PIHLBHDG_01534	CDS	COG1228	3876	5030	+	[Q] Imidazolonepropionase and related amidohydrolases  
594
	PIHLBHDG_01535	CDS	COG0802	5127	5576	+	[R] Predicted ATPase or kinase  
	PIHLBHDG_01536	CDS	COG1214	5557	6243	+	[O] Inactive homolog of metal-dependent proteases, putative
	PIHLBHDG_01537	CDS	COG0456	6225	6701	+	[R] Acetyltransferases     
	PIHLBHDG_01538	CDS	COG0533	6673	7692	+	[O] Metal-dependent proteases with possible chaperone activity
	PIHLBHDG_01539	CDS	COG2045	7704	8411	+	[HR] Phosphosulfolactate phosphohydrolase and related enzymes 
595
	PIHLBHDG_01540	CDS	COG0234	8576	8863	+	[O] Co-chaperonin GroES (HSP10)   
	PIHLBHDG_01541	CDS	COG0459	8889	10505	+	[O] Chaperonin GroEL (HSP60 family)  
596
	PIHLBHDG_01542	CDS	COG0634	10626	11147	+	[F] Hypoxanthine-guanine phosphoribosyltransferase    
	PIHLBHDG_01543	CDS	COG0519	11164	12396	+	[F] GMP synthase, PP-ATPase domain/subunit  
	PIHLBHDG_01544	CDS	COG0139	12413	13048	+	[E] Phosphoribosyl-AMP cyclohydrolase    
597
	PIHLBHDG_01545	CDS	COG3773	13111	13857	-	[M] Cell wall hydrolyses involved in spore
598
	PIHLBHDG_01546	CDS	COG0210	13994	16138	+	[L] Superfamily I DNA and RNA helicases
	PIHLBHDG_01547	CDS	COG0272	16157	18163	+	[L] NAD-dependent DNA ligase (contains BRCT domain
	PIHLBHDG_01548	CDS	COG0721	18171	18443	+	[J] Asp-tRNAAsn/Glu-tRNAGln amidotransferase C subunit  
	PIHLBHDG_01549	CDS	COG0154	18440	19870	+	[J] Asp-tRNAAsn/Glu-tRNAGln amidotransferase A subunit and related
	PIHLBHDG_01550	CDS	COG0064	19860	21290	+	[J] Asp-tRNAAsn/Glu-tRNAGln amidotransferase B subunit (PET112 homolog)
599
	PIHLBHDG_01551	CDS	COG0682	21379	22197	+	[M] Prolipoprotein diacylglyceryltransferase    
	PIHLBHDG_01552	CDS	COG0735	22212	22658	+	[P] Fe2+/Zn2+ uptake regulation proteins  
600
	PIHLBHDG_01553	CDS	COG0525	22963	25596	+	[J] Valyl-tRNA synthetase    
	PIHLBHDG_01554	CDS	COG0285	25599	26879	+	[H] Folylpolyglutamate synthase    
	PIHLBHDG_01555	CDS	COG0797	26913	27392	+	[M] Lipoproteins     
601
	PIHLBHDG_01556	CDS	COG2385	27459	28421	+	[D] Sporulation protein and related proteins 
	PIHLBHDG_01557	CDS	NA	28437	28631	+	NA
602
	PIHLBHDG_01558	CDS	COG0424	28729	29301	+	[D] Nucleotide-binding protein implicated in inhibition of
	PIHLBHDG_01559	CDS	COG2003	29335	30021	+	[L] DNA repair proteins   
	PIHLBHDG_01560	CDS	COG1077	30042	31067	+	[D] Actin-like ATPase involved in cell morphogenesis
	PIHLBHDG_01561	CDS	COG1792	31095	31937	+	[M] Cell shape-determining protein   
	PIHLBHDG_01562	CDS	ROG0238	31939	32451	+	NA
	PIHLBHDG_01563	CDS	COG0768	32448	34289	+	[M] Cell division protein FtsI/penicillin-binding protein 2
	PIHLBHDG_01564	CDS	COG0850	34348	34983	+	[D] Septum formation inhibitor   
	PIHLBHDG_01565	CDS	COG2894	35005	35805	+	[D] Septum formation inhibitor-activating ATPase  
	PIHLBHDG_01566	CDS	COG0851	35820	36146	+	[D] Septum formation topological specificity factor 
603
	PIHLBHDG_01567	CDS	NA	36210	36443	+	NA
	PIHLBHDG_01568	CDS	COG1994	36484	37335	+	[R] Zn-dependent proteases    
	PIHLBHDG_01569	CDS	COG1032	37361	39214	+	[C] Fe-S oxidoreductase    
	PIHLBHDG_01570	CDS	COG5011	39207	39905	+	[S] Uncharacterized protein conserved in bacteria 
	PIHLBHDG_01571	CDS	COG1530	39890	41539	+	[J] Ribonucleases G and E  
	PIHLBHDG_01572	CDS	COG0261	41676	41987	+	[J] Ribosomal protein L21   
	PIHLBHDG_01573	CDS	COG2868	41991	42377	+	[J] Predicted ribosomal protein   
	PIHLBHDG_01574	CDS	COG0211	42325	42612	+	[J] Ribosomal protein L27   
	PIHLBHDG_01575	CDS	COG0536	42670	43953	+	[R] Predicted GTPase    
	PIHLBHDG_01576	CDS	COG1534	43962	44249	+	[J] Predicted RNA-binding protein containing KH domain,
	PIHLBHDG_01577	CDS	COG1057	44263	44925	+	[H] Nicotinic acid mononucleotide adenylyltransferase  
	PIHLBHDG_01578	CDS	COG1316	44941	46197	+	[K] Transcriptional regulator    
	PIHLBHDG_01579	CDS	COG0799	46194	46547	+	[S] Uncharacterized homolog of plant Iojap protein
	PIHLBHDG_01580	CDS	COG0500	46519	47304	+	[QR] SAM-dependent methyltransferases    
604
	PIHLBHDG_01582	CDS	COG0785	1584	2291	-	[O] Cytochrome c biogenesis protein  
	PIHLBHDG_01583	CDS	COG0526	2291	2830	-	[OC] Thiol-disulfide isomerase and thioredoxins  
605
	PIHLBHDG_01584	CDS	COG1502	3031	4590	+	[I] Phosphatidylserine/phosphatidylglycerophosphate/cardiolipin synthases and related enzymes 
606
	PIHLBHDG_01585	CDS	COG2200	4665	7013	+	[T] FOG: EAL domain   
	PIHLBHDG_01586	CDS	COG1940	7056	7970	+	[KG] Transcriptional regulator/sugar kinase   
607
	PIHLBHDG_01587	CDS	COG0260	8024	9493	-	[E] Leucyl aminopeptidase    
	PIHLBHDG_01588	CDS	COG0477	9539	10807	-	[GEPR] Permeases of the major facilitator superfamily
608
	PIHLBHDG_01589	CDS	COG0450	10961	11206	+	[O] Peroxiredoxin     
	PIHLBHDG_01590	CDS	COG0450	11276	11680	+	[O] Peroxiredoxin     
	PIHLBHDG_01591	CDS	COG1252	11750	12892	+	[C] NADH dehydrogenase, FAD-containing subunit  
	PIHLBHDG_01592	CDS	ROG7301	12952	13158	+	NA
609
	PIHLBHDG_01593	CDS	COG0605	13298	13915	+	[P] Superoxide dismutase    
610
	PIHLBHDG_01594	CDS	NA	14039	14269	+	NA
	PIHLBHDG_01595	CDS	COG4023	14292	14384	+	[U] Preprotein translocase subunit Sec61beta  
	PIHLBHDG_01596	CDS	NA	14406	14675	+	NA
611
	PIHLBHDG_01597	CDS	ROG2819	14714	15724	-	NA
612
	PIHLBHDG_01598	CDS	COG1199	16038	16322	+	[KL] Rad3-related DNA helicases   
613
	PIHLBHDG_01599	CDS	NA	16375	16815	-	NA
	PIHLBHDG_01600	CDS	NA	16875	18440	-	NA
614
	PIHLBHDG_01601	CDS	COG1205	18554	20869	+	[R] Distinct helicase family with a unique
	PIHLBHDG_01602	CDS	COG3359	20823	22031	+	[L] Predicted exonuclease    
615
	PIHLBHDG_01603	CDS	NA	22098	22607	-	NA
616
	PIHLBHDG_01604	CDS	COG1506	22839	24851	+	[E] Dipeptidyl aminopeptidases/acylaminoacyl-peptidases    
617
	PIHLBHDG_01605	CDS	COG1011	24882	25490	-	[R] Predicted hydrolase (HAD superfamily)  
618
	PIHLBHDG_01606	CDS	ROG7445	25655	26374	+	NA
619
	PIHLBHDG_01607	CDS	COG3595	26371	26619	-	[S] Uncharacterized conserved protein   
620
	PIHLBHDG_01608	CDS	NA	26827	27132	-	NA
621
	PIHLBHDG_01609	CDS	COG2077	27313	27819	+	[O] Peroxiredoxin     
622
	PIHLBHDG_01610	CDS	ROG0319	28140	29069	-	NA
	PIHLBHDG_01611	CDS	COG0778	29096	29614	-	[C] Nitroreductase     
	PIHLBHDG_01612	CDS	COG2199	29631	30932	-	[T] FOG: GGDEF domain   
623
	PIHLBHDG_01613	CDS	COG3823	31036	31830	-	[O] Glutamine cyclotransferase    
	PIHLBHDG_01614	CDS	ROG0194	31814	32485	-	NA
	PIHLBHDG_01615	CDS	ROG0026	32502	33980	-	NA
624
	PIHLBHDG_01616	CDS	COG2043	34102	34551	+	[S] Uncharacterized protein conserved in archaea 
625
	PIHLBHDG_01617	CDS	COG0668	34554	35411	-	[M] Small-conductance mechanosensitive channel   
	PIHLBHDG_01618	CDS	COG2200	35432	37795	-	[T] FOG: EAL domain   
626
	PIHLBHDG_01619	CDS	COG3459	37910	40342	-	[G] Cellobiose phosphorylase    
627
	PIHLBHDG_01620	CDS	COG2252	40739	42094	+	[R] Permeases     
628
	PIHLBHDG_01621	CDS	COG2200	42148	42453	-	[T] FOG: EAL domain   
629
	PIHLBHDG_01623	CDS	ROG1195	124	1035	-	NA
	PIHLBHDG_01624	CDS	ROG2872	1039	1569	-	NA
	PIHLBHDG_01625	CDS	COG0042	1630	2559	-	[J] tRNA-dihydrouridine synthase    
630
	PIHLBHDG_01626	CDS	COG0254	2646	2855	-	[J] Ribosomal protein L31   
	PIHLBHDG_01627	CDS	COG0739	2937	4052	-	[M] Membrane proteins related to metalloendopeptidases 
	PIHLBHDG_01628	CDS	COG1158	4119	5390	-	[K] Transcription termination factor   
	PIHLBHDG_01629	CDS	COG0191	5424	6275	-	[G] Fructose/tagatose bisphosphate aldolase   
631
	PIHLBHDG_01630	CDS	NA	6550	6927	-	NA
632
	PIHLBHDG_01631	CDS	COG1259	6992	7468	-	[S] Uncharacterized conserved protein   
	PIHLBHDG_01632	CDS	COG0504	7487	9082	-	[F] CTP synthase (UTP-ammonia lyase)  
	PIHLBHDG_01633	CDS	ROG5412	9079	9819	-	NA
	PIHLBHDG_01634	CDS	COG0018	9832	11508	-	[J] Arginyl-tRNA synthetase    
633
	PIHLBHDG_01635	CDS	COG2759	11663	13333	-	[F] Formyltetrahydrofolate synthetase    
	PIHLBHDG_01636	CDS	COG1249	13383	14744	-	[C] Pyruvate/2-oxoglutarate dehydrogenase complex, dihydrolipoamide dehydrogenase (E3)
	PIHLBHDG_01637	CDS	COG2344	14761	15411	-	[R] AT-rich DNA-binding protein   
	PIHLBHDG_01638	CDS	COG1576	15434	15913	-	[S] Uncharacterized conserved protein   
	PIHLBHDG_01639	CDS	COG2105	15926	16093	-	[S] Uncharacterized conserved protein   
634
	PIHLBHDG_01640	CDS	COG0265	16222	17289	-	[O] Trypsin-like serine proteases, typically periplasmic, contain
635
	PIHLBHDG_01641	CDS	COG1120	17344	18108	-	[PH] ABC-type cobalamin/Fe3+-siderophores transport systems, ATPase components
	PIHLBHDG_01642	CDS	COG0609	18101	19132	-	[P] ABC-type Fe3+-siderophore transport system, permease component
	PIHLBHDG_01643	CDS	COG0614	19129	19944	-	[P] ABC-type Fe3+-hydroxamate transport system, periplasmic component
636
	PIHLBHDG_01644	CDS	ROG0765	20328	20945	+	NA
637
	PIHLBHDG_01645	CDS	COG0190	20935	21777	-	[H] 5,10-methylene-tetrahydrofolate dehydrogenase/Methenyl tetrahydrofolate cyclohydrolase  
638
	PIHLBHDG_01646	tRNA	NA	21902	21976	-	NA
639
	PIHLBHDG_01647	CDS	COG0450	22166	22729	+	[O] Peroxiredoxin     
640
	PIHLBHDG_01648	CDS	COG2217	22865	25132	+	[P] Cation transport ATPase   
	PIHLBHDG_01649	CDS	COG2608	25153	25383	+	[P] Copper chaperone    
	PIHLBHDG_01650	CDS	COG1937	25380	25643	+	[S] Uncharacterized protein conserved in bacteria 
641
	PIHLBHDG_01651	CDS	NA	25632	25817	-	NA
	PIHLBHDG_01652	CDS	ROG0219	25830	27425	-	NA
642
	PIHLBHDG_01653	tRNA	NA	27508	27582	+	NA
	PIHLBHDG_01654	tRNA	NA	27590	27665	+	NA
643
	PIHLBHDG_01655	CDS	COG0454	27742	28227	+	[KR] Histone acetyltransferase HPA2 and related acetyltransferases
644
	PIHLBHDG_01656	CDS	COG4939	28294	29106	-	[S] Major membrane immunogen, membrane-anchored lipoprotein 
645
	PIHLBHDG_01657	tRNA	NA	29199	29274	-	NA
	PIHLBHDG_01658	tRNA	NA	29279	29354	-	NA
	PIHLBHDG_01659	CDS	COG0104	29415	30683	-	[F] Adenylosuccinate synthase    
	PIHLBHDG_01660	CDS	COG0084	30680	31465	-	[L] Mg-dependent DNase    
	PIHLBHDG_01661	CDS	COG0143	31467	33398	-	[J] Methionyl-tRNA synthetase    
646
	PIHLBHDG_01662	CDS	COG0477	33782	34978	+	[GEPR] Permeases of the major facilitator superfamily
	PIHLBHDG_01663	CDS	COG1809	35016	35837	+	[S] Uncharacterized conserved protein   
647
	PIHLBHDG_01664	CDS	COG2002	35922	36161	+	[K] Regulators of stationary/sporulation gene expression 
648
	PIHLBHDG_01665	CDS	COG0313	36145	36972	-	[R] Predicted methyltransferases    
	PIHLBHDG_01666	CDS	COG1774	36975	38015	-	[S] Uncharacterized homolog of PSP1  
	PIHLBHDG_01667	CDS	COG2812	38015	38944	-	[L] DNA polymerase III, gamma/tau subunits 
	PIHLBHDG_01668	CDS	COG1728	38955	39395	-	[S] Uncharacterized protein conserved in bacteria 
	PIHLBHDG_01669	CDS	COG3870	39392	39670	-	[S] Uncharacterized protein conserved in bacteria 
	PIHLBHDG_01670	CDS	COG0125	39667	40278	-	[F] Thymidylate kinase    
	PIHLBHDG_01671	CDS	COG1982	40291	41739	-	[E] Arginine/lysine/ornithine decarboxylases    
	PIHLBHDG_01672	CDS	ROG2177	41726	41944	-	NA
649
	PIHLBHDG_01673	CDS	NA	42150	42320	+	NA
650
	PIHLBHDG_01675	CDS	COG1472	1504	3816	-	[G] Beta-glucosidase-related glycosidases    
	PIHLBHDG_01676	CDS	COG1609	3939	4964	-	[K] Transcriptional regulators    
651
	PIHLBHDG_01677	CDS	COG0783	5141	5887	-	[P] DNA-binding ferritin-like protein (oxidative damage protectant)
652
	PIHLBHDG_01678	CDS	COG4525	5973	6692	-	[P] ABC-type taurine transport system, ATPase component
	PIHLBHDG_01679	CDS	COG0600	6689	7465	-	[P] ABC-type nitrate/sulfonate/bicarbonate transport system, permease component
	PIHLBHDG_01680	CDS	COG0715	7446	8396	-	[P] ABC-type nitrate/sulfonate/bicarbonate transport systems, periplasmic components
	PIHLBHDG_01681	CDS	COG4624	8407	10125	-	[R] Iron only hydrogenase large subunit, C-terminal
	PIHLBHDG_01682	CDS	COG1894	10147	12021	-	[C] NADH:ubiquinone oxidoreductase, NADH-binding (51 kD) subunit
	PIHLBHDG_01683	CDS	COG1905	12018	12539	-	[C] NADH:ubiquinone oxidoreductase 24 kD subunit 
653
	PIHLBHDG_01684	CDS	NA	13173	13376	+	NA
654
	PIHLBHDG_01685	CDS	COG2202	13417	14220	-	[T] FOG: PAS/PAC domain   
655
	PIHLBHDG_01686	CDS	COG1315	14356	16239	-	[L] Predicted polymerase, most proteins contain PALM
656
	PIHLBHDG_01687	CDS	ROG2178	16526	16891	-	NA
657
	PIHLBHDG_01688	CDS	COG2843	17191	18846	+	[M] Putative enzyme of poly-gamma-glutamate biosynthesis (capsule
658
	PIHLBHDG_01689	CDS	COG1388	18940	19383	+	[M] FOG: LysM repeat   
	PIHLBHDG_01690	CDS	NA	19386	19592	+	NA
659
	PIHLBHDG_01691	CDS	COG4912	19630	20340	-	[L] Predicted DNA alkylation repair enzyme 
	PIHLBHDG_01692	CDS	COG0480	20330	22969	-	[J] Translation elongation factors (GTPases)  
660
	PIHLBHDG_01693	CDS	COG3655	23080	23301	-	[K] Predicted transcriptional regulator   
	PIHLBHDG_01694	CDS	ROG3064	23311	23910	-	NA
661
	PIHLBHDG_01695	CDS	COG0053	24077	24952	-	[P] Predicted Co/Zn/Cd cation transporters  
	PIHLBHDG_01696	CDS	COG0483	24978	25766	-	[G] Archaeal fructose-1,6-bisphosphatase and related enzymes of
	PIHLBHDG_01697	CDS	COG0842	25780	26634	-	[V] ABC-type multidrug transport system, permease component
	PIHLBHDG_01698	CDS	COG1131	26631	27545	-	[V] ABC-type multidrug transport system, ATPase component
	PIHLBHDG_01699	CDS	COG0628	27562	28635	-	[R] Predicted permease    
662
	PIHLBHDG_01700	CDS	COG2968	28828	29544	+	[S] Uncharacterized conserved protein   
663
	PIHLBHDG_01701	CDS	COG0738	29591	30337	-	[G] Fucose permease    
664
	PIHLBHDG_01702	CDS	COG4187	30830	32485	-	[E] Arginine degradation protein (predicted deacylase) 
	PIHLBHDG_01703	CDS	ROG0604	32499	32840	-	NA
665
	PIHLBHDG_01704	CDS	COG2345	33016	33495	+	[K] Predicted transcriptional regulator   
666
	PIHLBHDG_01705	CDS	COG2206	33547	34230	-	[T] HD-GYP domain    
667
	PIHLBHDG_01706	CDS	COG1595	34388	34951	+	[K] DNA-directed RNA polymerase specialized sigma subunit,
	PIHLBHDG_01707	CDS	NA	34938	35510	+	NA
668
	PIHLBHDG_01708	CDS	COG4152	35640	36560	+	[R] ABC-type uncharacterized transport system, ATPase component
	PIHLBHDG_01709	CDS	COG1668	36550	37746	+	[CP] ABC-type Na+ efflux pump, permease component
	PIHLBHDG_01711	CDS	COG0537	331	1272	+	[FGR] Diadenosine tetraphosphate (Ap4A) hydrolase and other
	PIHLBHDG_01712	CDS	ROG6100	1269	2855	+	NA
	PIHLBHDG_01713	CDS	COG1670	2852	3067	+	[J] Acetyltransferases, including N-acetylases of ribosomal proteins
669
	PIHLBHDG_01714	CDS	COG1082	3123	3956	+	[G] Sugar phosphate isomerases/epimerases   
670
	PIHLBHDG_01715	CDS	ROG4017	4451	4594	+	NA
	PIHLBHDG_01716	CDS	ROG0789	4588	4830	+	NA
671
	PIHLBHDG_01717	CDS	COG1397	4969	5973	+	[O] ADP-ribosylglycohydrolase     
672
	PIHLBHDG_01718	CDS	NA	6118	6360	+	NA
673
	PIHLBHDG_01719	CDS	COG1680	6681	7358	+	[V] Beta-lactamase class C and other penicillin
674
	PIHLBHDG_01720	CDS	NA	7997	8305	+	NA
675
	PIHLBHDG_01721	CDS	COG1307	8417	9295	-	[S] Uncharacterized protein conserved in bacteria 
676
	PIHLBHDG_01722	CDS	ROG4836	9956	10306	+	NA
677
	PIHLBHDG_01723	CDS	ROG2592	10566	11330	+	NA
	PIHLBHDG_01724	CDS	COG0793	11359	12789	+	[M] Periplasmic protease    
678
	PIHLBHDG_01725	CDS	COG2002	12942	13403	+	[K] Regulators of stationary/sporulation gene expression 
	PIHLBHDG_01726	CDS	COG4555	13409	14149	+	[CP] ABC-type Na+ transport system, ATPase component
	PIHLBHDG_01727	CDS	ROG2095	14142	14783	+	NA
679
	PIHLBHDG_01728	CDS	ROG2993	15283	15780	+	NA
680
	PIHLBHDG_01729	CDS	COG3507	15853	17370	+	[G] Beta-xylosidase     
681
	PIHLBHDG_01730	CDS	COG1051	17513	17959	-	[F] ADP-ribose pyrophosphatase    
682
	PIHLBHDG_01731	CDS	NA	18166	18483	+	NA
683
	PIHLBHDG_01732	CDS	COG0444	18767	19816	+	[EP] ABC-type dipeptide/oligopeptide/nickel transport system, ATPase component
	PIHLBHDG_01733	CDS	COG4608	19846	20874	+	[E] ABC-type oligopeptide transport system, ATPase component
	PIHLBHDG_01734	CDS	COG0747	20952	22778	+	[E] ABC-type dipeptide transport system, periplasmic component
	PIHLBHDG_01735	CDS	COG0601	22861	23892	+	[EP] ABC-type dipeptide/oligopeptide/nickel transport systems, permease components
	PIHLBHDG_01736	CDS	COG1173	23906	24784	+	[EP] ABC-type dipeptide/oligopeptide/nickel transport systems, permease components
684
	PIHLBHDG_01737	CDS	ROG4971	24863	25900	-	NA
685
	PIHLBHDG_01738	CDS	COG1120	26034	27308	+	[PH] ABC-type cobalamin/Fe3+-siderophores transport systems, ATPase components
686
	PIHLBHDG_01739	CDS	COG4586	27440	28447	+	[R] ABC-type uncharacterized transport system, ATPase component
	PIHLBHDG_01740	CDS	COG4587	28404	29240	+	[R] ABC-type uncharacterized transport system, permease component
	PIHLBHDG_01741	CDS	COG3694	29224	30027	+	[R] ABC-type uncharacterized transport system, permease component
687
	PIHLBHDG_01742	CDS	COG2270	30179	31438	+	[R] Permeases of the major facilitator superfamily
688
	PIHLBHDG_01743	CDS	COG1073	31896	34022	-	[R] Hydrolases of the alpha/beta superfamily 
689
	PIHLBHDG_01745	CDS	COG1067	919	2832	-	[O] Predicted ATP-dependent protease   
	PIHLBHDG_01746	CDS	COG0359	2863	3309	-	[J] Ribosomal protein L9   
	PIHLBHDG_01747	CDS	COG4241	3325	4338	-	[S] Predicted membrane protein   
690
	PIHLBHDG_01748	CDS	COG0238	4395	4625	-	[J] Ribosomal protein S18   
	PIHLBHDG_01749	CDS	COG0629	4650	5036	-	[L] Single-stranded DNA-binding protein   
	PIHLBHDG_01750	CDS	COG0360	5055	5441	-	[J] Ribosomal protein S6   
	PIHLBHDG_01751	CDS	NA	5452	5571	-	NA
691
	PIHLBHDG_01752	CDS	COG0012	5875	6942	-	[J] Predicted GTPase, probable translation factor 
692
	PIHLBHDG_01753	CDS	COG4708	7008	7466	+	[S] Predicted membrane protein   
693
	PIHLBHDG_01754	CDS	ROG0429	7448	8506	-	NA
	PIHLBHDG_01755	CDS	COG4481	8551	8733	-	[S] Uncharacterized protein conserved in bacteria 
694
	PIHLBHDG_01756	CDS	COG0760	8857	9747	+	[O] Parvulin-like peptidyl-prolyl isomerase   
695
	PIHLBHDG_01757	CDS	COG1003	9826	11286	-	[E] Glycine cleavage system protein P (pyridoxal-binding),
	PIHLBHDG_01758	CDS	COG0403	11283	12626	-	[E] Glycine cleavage system protein P (pyridoxal-binding),
	PIHLBHDG_01759	CDS	COG0509	12631	13008	-	[E] Glycine cleavage system H protein (lipoate-binding)
	PIHLBHDG_01760	CDS	COG0404	13050	14123	-	[E] Glycine cleavage system T protein (aminomethyltransferase)
696
	PIHLBHDG_01761	CDS	COG0457	14417	14944	-	[R] FOG: TPR repeat   
697
	PIHLBHDG_01762	CDS	COG3949	15014	16024	-	[S] Uncharacterized membrane protein   
698
	PIHLBHDG_01763	CDS	ROG0104	16145	16741	+	NA
699
	PIHLBHDG_01764	CDS	COG1475	16912	17760	-	[K] Predicted transcriptional regulators   
	PIHLBHDG_01765	CDS	COG1192	17757	18521	-	[D] ATPases involved in chromosome partitioning 
	PIHLBHDG_01766	CDS	COG1475	18514	19398	-	[K] Predicted transcriptional regulators   
	PIHLBHDG_01767	CDS	COG0357	19498	20229	-	[M] Predicted S-adenosylmethionine-dependent methyltransferase involved in bacterial
	PIHLBHDG_01768	CDS	COG0445	20226	22100	-	[D] NAD/FAD-utilizing enzyme apparently involved in cell
	PIHLBHDG_01769	CDS	COG0486	22115	23503	-	[R] Predicted GTPase    
	PIHLBHDG_01770	CDS	COG1847	23584	24213	-	[R] Predicted RNA-binding protein   
	PIHLBHDG_01771	CDS	COG0706	24230	24853	-	[U] Preprotein translocase subunit YidC  
	PIHLBHDG_01772	CDS	COG0594	25072	25437	-	[J] RNase P protein component  
700
	PIHLBHDG_01773	CDS	COG0593	26201	27604	+	[L] ATPase involved in DNA replication initiation
	PIHLBHDG_01774	CDS	COG0592	27837	28928	+	[L] DNA polymerase sliding clamp subunit (PCNA
	PIHLBHDG_01775	CDS	COG2501	28951	29166	+	[S] Uncharacterized conserved protein   
	PIHLBHDG_01776	CDS	COG1195	29167	30273	+	[L] Recombinational DNA repair ATPase (RecF pathway)
	PIHLBHDG_01777	CDS	ROG0244	30289	30543	+	NA
	PIHLBHDG_01778	CDS	COG0187	30558	32471	+	[L] Type IIA topoisomerase (DNA gyrase/topo II,
	PIHLBHDG_01779	CDS	COG0188	32488	34929	+	[L] Type IIA topoisomerase (DNA gyrase/topo II,
701
	PIHLBHDG_01781	CDS	COG0153	773	1963	-	[G] Galactokinase     
	PIHLBHDG_01782	CDS	COG1085	1956	2930	-	[C] Galactose-1-phosphate uridylyltransferase    
	PIHLBHDG_01783	CDS	NA	2900	3019	-	NA
702
	PIHLBHDG_01784	CDS	COG0251	3135	3518	+	[J] Putative translation initiation inhibitor, yjgF family
	PIHLBHDG_01785	CDS	COG1181	3542	4567	+	[M] D-alanine-D-alanine ligase and related ATP-grasp enzymes
	PIHLBHDG_01786	CDS	COG0488	4564	6420	+	[R] ATPase components of ABC transporters with
	PIHLBHDG_01787	CDS	ROG0514	6423	7091	+	NA
	PIHLBHDG_01788	CDS	COG0305	7078	8481	+	[L] Replicative DNA helicase   
	PIHLBHDG_01789	CDS	NA	8468	8668	+	NA
	PIHLBHDG_01790	CDS	COG0030	8679	9542	+	[J] Dimethyladenosine transferase (rRNA methylation)  
	PIHLBHDG_01791	CDS	COG1978	9546	10013	+	[S] Uncharacterized protein conserved in bacteria 
	PIHLBHDG_01792	CDS	COG4466	10126	10401	+	[S] Uncharacterized protein conserved in bacteria 
703
	PIHLBHDG_01793	CDS	COG3409	10481	11728	+	[M] Putative peptidoglycan-binding domain-containing protein  
	PIHLBHDG_01794	CDS	COG1388	11803	13383	+	[M] FOG: LysM repeat   
704
	PIHLBHDG_01795	CDS	COG3238	13476	13913	+	[S] Uncharacterized protein conserved in bacteria 
	PIHLBHDG_01796	CDS	COG1947	13970	14854	+	[I] 4-diphosphocytidyl-2C-methyl-D-erythritol 2-phosphate synthase   
	PIHLBHDG_01797	CDS	ROG0166	14851	15624	+	NA
	PIHLBHDG_01798	CDS	COG1207	15640	16644	+	[M] N-acetylglucosamine-1-phosphate uridyltransferase (contains nucleotidyltransferase and I-patch
	PIHLBHDG_01799	CDS	COG0462	16686	17612	+	[FE] Phosphoribosylpyrophosphate synthetase    
	PIHLBHDG_01800	CDS	COG1825	17666	18301	+	[J] Ribosomal protein L25 (general stress protein
	PIHLBHDG_01801	CDS	COG0193	18385	18963	+	[J] Peptidyl-tRNA hydrolase    
	PIHLBHDG_01802	CDS	COG1197	18983	22489	+	[LK] Transcription-repair coupling factor (superfamily II helicase)
	PIHLBHDG_01803	CDS	COG2002	22542	23081	+	[K] Regulators of stationary/sporulation gene expression 
	PIHLBHDG_01804	CDS	COG2244	23173	24750	+	[R] Membrane protein involved in the export
705
	PIHLBHDG_01805	CDS	COG1694	24723	25511	-	[R] Predicted pyrophosphatase    
	PIHLBHDG_01806	CDS	COG0776	25588	25866	-	[L] Bacterial nucleoid DNA-binding protein  
706
	PIHLBHDG_01807	CDS	COG2385	26037	26993	+	[D] Sporulation protein and related proteins 
707
	PIHLBHDG_01808	CDS	ROG0097	27072	27356	+	NA
	PIHLBHDG_01809	CDS	ROG1117	27375	27845	+	NA
708
	PIHLBHDG_01810	CDS	ROG1127	27909	28214	+	NA
709
	PIHLBHDG_01811	CDS	COG1098	28349	28744	+	[J] Predicted RNA binding protein (contains ribosomal
710
	PIHLBHDG_01812	CDS	COG1507	28845	29375	+	[S] Uncharacterized conserved protein   
	PIHLBHDG_01813	CDS	COG0248	29372	30295	+	[FP] Exopolyphosphatase     
	PIHLBHDG_01814	tRNA	NA	30323	30410	+	NA
	PIHLBHDG_01815	CDS	COG5506	30465	30842	+	[S] Uncharacterized conserved protein   
711
	PIHLBHDG_01816	CDS	NA	30844	31326	-	NA
712
	PIHLBHDG_01817	CDS	ROG4896	31516	31998	-	NA
	PIHLBHDG_01818	CDS	ROG2123	32017	32898	-	NA
713
	PIHLBHDG_01820	CDS	COG0642	423	2336	-	[T] Signal transduction histidine kinase  
	PIHLBHDG_01821	CDS	NA	2333	2575	-	NA
714
	PIHLBHDG_01822	CDS	ROG3665	2790	3902	-	NA
715
	PIHLBHDG_01823	CDS	COG3534	4066	5583	-	[G] Alpha-L-arabinofuranosidase     
	PIHLBHDG_01824	CDS	COG2160	5639	7147	-	[G] L-arabinose isomerase    
	PIHLBHDG_01825	CDS	COG0235	7161	7850	-	[G] Ribulose-5-phosphate 4-epimerase and related epimerases and
	PIHLBHDG_01826	CDS	COG1069	7866	9533	-	[C] Ribulose kinase    
716
	PIHLBHDG_01827	CDS	COG3533	9645	11591	-	[S] Uncharacterized protein conserved in bacteria 
717
	PIHLBHDG_01828	CDS	COG1879	11889	12857	+	[G] ABC-type sugar transport system, periplasmic component
	PIHLBHDG_01829	CDS	COG1129	12932	14428	+	[G] ABC-type sugar transport system, ATPase component
	PIHLBHDG_01830	CDS	COG1172	14449	15402	+	[G] Ribose/xylose/arabinose/galactoside ABC-type transport systems, permease components
718
	PIHLBHDG_01831	CDS	COG3525	15600	17069	-	[G] N-acetyl-beta-hexosaminidase     
719
	PIHLBHDG_01832	CDS	COG0840	17231	18310	-	[NT] Methyl-accepting chemotaxis protein   
	PIHLBHDG_01833	CDS	ROG1476	18332	18862	-	NA
720
	PIHLBHDG_01834	CDS	NA	19158	19685	-	NA
721
	PIHLBHDG_01835	CDS	COG3947	19774	23145	+	[T] Response regulator containing CheY-like receiver and
722
	PIHLBHDG_01836	CDS	ROG0189	23208	25397	-	NA
723
	PIHLBHDG_01837	CDS	COG1811	25601	26308	+	[R] Uncharacterized membrane protein, possible Na+ channel
724
	PIHLBHDG_01838	CDS	ROG4783	26320	26661	-	NA
	PIHLBHDG_01839	CDS	ROG3170	26689	27684	-	NA
725
	PIHLBHDG_01840	CDS	COG1073	27814	28755	+	[R] Hydrolases of the alpha/beta superfamily 
726
	PIHLBHDG_01841	CDS	COG0840	28745	30607	-	[NT] Methyl-accepting chemotaxis protein   
727
	PIHLBHDG_01842	CDS	COG2319	30860	31738	+	[R] FOG: WD40 repeat   
728
	PIHLBHDG_01843	CDS	COG2813	31750	32331	-	[J] 16S RNA G1207 methylase RsmC 
729
	PIHLBHDG_01845	CDS	COG2001	199	630	+	[S] Uncharacterized protein conserved in bacteria 
	PIHLBHDG_01846	CDS	COG0275	646	1578	+	[M] Predicted S-adenosylmethionine-dependent methyltransferase involved in cell
	PIHLBHDG_01847	CDS	ROG1838	1593	2108	+	NA
	PIHLBHDG_01848	CDS	COG0768	2161	4164	+	[M] Cell division protein FtsI/penicillin-binding protein 2
	PIHLBHDG_01849	CDS	COG0769	4181	5635	+	[M] UDP-N-acetylmuramyl tripeptide synthase   
	PIHLBHDG_01850	CDS	COG0770	5635	6975	+	[M] UDP-N-acetylmuramyl pentapeptide synthase   
	PIHLBHDG_01851	CDS	COG0472	6977	7939	+	[M] UDP-N-acetylmuramyl pentapeptide phosphotransferase/UDP-N-acetylglucosamine-1-phosphate transferase  
	PIHLBHDG_01852	CDS	COG0772	7971	9065	+	[D] Bacterial cell division membrane protein 
	PIHLBHDG_01853	CDS	COG0766	9135	10409	+	[M] UDP-N-acetylglucosamine enolpyruvyl transferase   
	PIHLBHDG_01854	CDS	ROG1936	10399	11085	+	NA
730
	PIHLBHDG_01855	CDS	COG0206	11191	12243	+	[D] Cell division GTPase   
731
	PIHLBHDG_01856	CDS	COG1191	12273	12998	-	[K] DNA-directed RNA polymerase specialized sigma subunit
	PIHLBHDG_01857	CDS	ROG0082	12967	13926	-	NA
732
	PIHLBHDG_01858	CDS	COG1191	14131	14907	+	[K] DNA-directed RNA polymerase specialized sigma subunit
	PIHLBHDG_01859	CDS	ROG0078	14924	15595	+	NA
733
	PIHLBHDG_01860	CDS	COG1873	15695	15949	+	[S] Uncharacterized conserved protein   
734
	PIHLBHDG_01861	CDS	COG1327	16006	16461	+	[K] Predicted transcriptional regulator, consists of a
735
	PIHLBHDG_01862	CDS	COG1674	16523	18721	+	[D] DNA segregation ATPase FtsK/SpoIIIE and related
	PIHLBHDG_01863	CDS	COG1426	18730	19113	+	[S] Uncharacterized protein conserved in bacteria 
	PIHLBHDG_01864	CDS	COG1281	19115	20014	+	[O] Disulfide bond chaperones of the HSP33
	PIHLBHDG_01865	CDS	ROG0070	20060	20839	+	NA
	PIHLBHDG_01866	CDS	COG0773	20870	22231	+	[M] UDP-N-acetylmuramate-alanine ligase    
736
	PIHLBHDG_01867	CDS	ROG3657	22214	23104	-	NA
	PIHLBHDG_01868	CDS	COG0553	23086	24864	-	[KL] Superfamily II DNA/RNA helicases, SNF2 family
737
	PIHLBHDG_01869	CDS	COG0601	25067	26035	+	[EP] ABC-type dipeptide/oligopeptide/nickel transport systems, permease components
	PIHLBHDG_01870	CDS	COG1173	26048	27166	+	[EP] ABC-type dipeptide/oligopeptide/nickel transport systems, permease components
	PIHLBHDG_01871	CDS	COG0747	27469	29199	+	[E] ABC-type dipeptide transport system, periplasmic component
738
	PIHLBHDG_01872	CDS	COG3344	29984	31258	+	[L] Retron-type reverse transcriptase   
	PIHLBHDG_01873	CDS	COG3344	31399	31965	+	[L] Retron-type reverse transcriptase   
	PIHLBHDG_01874	CDS	COG3344	32106	32672	+	[L] Retron-type reverse transcriptase   
739
	PIHLBHDG_01876	CDS	ROG2004	1391	2263	-	NA
	PIHLBHDG_01877	CDS	ROG8372	2282	2590	-	NA
740
	PIHLBHDG_01878	CDS	ROG2533	2824	3747	-	NA
741
	PIHLBHDG_01879	CDS	COG2165	3841	4248	-	[NU] Type II secretory pathway, pseudopilin PulG
	PIHLBHDG_01880	CDS	NA	4272	4628	-	NA
	PIHLBHDG_01881	CDS	COG1450	4625	6226	-	[NU] Type II secretory pathway, component PulD
	PIHLBHDG_01882	CDS	COG4796	6231	7187	-	[U] Type II secretory pathway, component HofQ
	PIHLBHDG_01883	CDS	ROG0210	7192	8040	-	NA
	PIHLBHDG_01884	CDS	ROG0210	8018	8566	-	NA
	PIHLBHDG_01885	CDS	COG4972	8563	9591	-	[NU] Tfp pilus assembly protein, ATPase PilM
	PIHLBHDG_01886	CDS	COG1459	9603	10805	-	[NU] Type II secretory pathway, component PulF
	PIHLBHDG_01887	CDS	COG2805	10825	11868	-	[NU] Tfp pilus assembly protein, pilus retraction
	PIHLBHDG_01888	CDS	COG2804	11865	13553	-	[NU] Type II secretory pathway, ATPase PulE/Tfp
742
	PIHLBHDG_01889	CDS	COG0641	13685	15067	-	[R] Arylsulfatase regulator (Fe-S oxidoreductase)  
743
	PIHLBHDG_01890	CDS	NA	15146	15286	-	NA
744
	PIHLBHDG_01891	CDS	COG0840	15432	17480	+	[NT] Methyl-accepting chemotaxis protein   
745
	PIHLBHDG_01892	CDS	COG4608	17554	18576	-	[E] ABC-type oligopeptide transport system, ATPase component
	PIHLBHDG_01893	CDS	COG0444	18577	19587	-	[EP] ABC-type dipeptide/oligopeptide/nickel transport system, ATPase component
746
	PIHLBHDG_01894	CDS	COG1488	19727	20761	-	[H] Nicotinic acid phosphoribosyltransferase   
	PIHLBHDG_01895	CDS	COG0741	20777	21343	-	[M] Soluble lytic murein transglycosylase and related
	PIHLBHDG_01896	CDS	COG1803	21340	21714	-	[G] Methylglyoxal synthase    
	PIHLBHDG_01897	CDS	COG0237	21689	22291	-	[H] Dephospho-CoA kinase    
	PIHLBHDG_01898	CDS	COG0266	22288	23121	-	[L] Formamidopyrimidine-DNA glycosylase    
	PIHLBHDG_01899	CDS	COG0749	23125	25707	-	[L] DNA polymerase I - 3'-5' exonuclease
747
	PIHLBHDG_01900	CDS	ROG4259	25877	27040	+	NA
748
	PIHLBHDG_01901	CDS	COG0209	27117	29372	-	[F] Ribonucleotide reductase, alpha subunit  
749
	PIHLBHDG_01902	CDS	COG0735	29511	29924	-	[P] Fe2+/Zn2+ uptake regulation proteins  
750
	PIHLBHDG_01904	CDS	COG1879	391	1380	+	[G] ABC-type sugar transport system, periplasmic component
	PIHLBHDG_01905	CDS	COG1129	1473	2975	+	[G] ABC-type sugar transport system, ATPase component
	PIHLBHDG_01906	CDS	COG4158	2977	4074	+	[R] Predicted ABC-type sugar transport system, permease
	PIHLBHDG_01907	CDS	COG1172	4076	5176	+	[G] Ribose/xylose/arabinose/galactoside ABC-type transport systems, permease components
751
	PIHLBHDG_01908	CDS	COG1639	5216	6100	-	[T] Predicted signal transduction protein  
752
	PIHLBHDG_01909	CDS	COG1906	6234	7460	+	[S] Uncharacterized conserved protein   
753
	PIHLBHDG_01910	CDS	NA	7501	7893	-	NA
754
	PIHLBHDG_01911	CDS	NA	8205	8384	-	NA
755
	PIHLBHDG_01912	CDS	COG0534	8586	10028	+	[V] Na+-driven multidrug efflux pump  
756
	PIHLBHDG_01913	CDS	ROG3959	10111	10476	+	NA
757
	PIHLBHDG_01914	CDS	COG3706	10532	11617	-	[T] Response regulator containing a CheY-like receiver
758
	PIHLBHDG_01915	CDS	ROG0160	12655	13203	+	NA
759
	PIHLBHDG_01916	CDS	COG2856	13523	14353	-	[E] Predicted Zn peptidase   
760
	PIHLBHDG_01917	tRNA	NA	14878	14954	+	NA
761
	PIHLBHDG_01918	CDS	COG1203	15557	16360	-	[R] Predicted helicases    
762
	PIHLBHDG_01919	CDS	NA	16735	17247	+	NA
	PIHLBHDG_01920	CDS	ROG2842	17232	17873	+	NA
	PIHLBHDG_01921	CDS	COG3507	17881	19359	+	[G] Beta-xylosidase     
	PIHLBHDG_01922	CDS	COG3693	19378	22272	+	[G] Beta-1,4-xylanase     
	PIHLBHDG_01923	CDS	COG2272	22299	23828	+	[I] Carboxylesterase type B   
763
	PIHLBHDG_01924	CDS	COG1653	23981	25645	+	[G] ABC-type sugar transport system, periplasmic component
	PIHLBHDG_01925	CDS	COG4209	25796	26671	+	[G] ABC-type polysaccharide transport system, permease component
	PIHLBHDG_01926	CDS	COG0395	26706	27611	+	[G] ABC-type sugar transport system, permease component
	PIHLBHDG_01928	CDS	COG0747	1852	3459	-	[E] ABC-type dipeptide transport system, periplasmic component
764
	PIHLBHDG_01929	CDS	ROG2076	3651	4535	-	NA
	PIHLBHDG_01930	CDS	NA	4532	5707	-	NA
	PIHLBHDG_01931	CDS	COG1070	5704	7080	-	[G] Sugar (pentulose and hexulose) kinases 
	PIHLBHDG_01932	CDS	COG1063	7083	8075	-	[ER] Threonine dehydrogenase and related Zn-dependent dehydrogenases
	PIHLBHDG_01933	CDS	COG1830	8105	8854	-	[G] DhnA-type fructose-1,6-bisphosphate aldolase and related enzymes
	PIHLBHDG_01934	CDS	COG1397	8851	9849	-	[O] ADP-ribosylglycohydrolase     
765
	PIHLBHDG_01935	CDS	COG1653	9925	11169	-	[G] ABC-type sugar transport system, periplasmic component
	PIHLBHDG_01936	CDS	COG0395	11193	12023	-	[G] ABC-type sugar transport system, permease component
	PIHLBHDG_01937	CDS	COG1175	12039	12965	-	[G] ABC-type sugar transport systems, permease components
	PIHLBHDG_01938	CDS	COG2188	12988	13716	-	[K] Transcriptional regulators    
766
	PIHLBHDG_01939	CDS	COG3839	13926	15062	-	[G] ABC-type sugar transport systems, ATPase components
	PIHLBHDG_01940	CDS	COG0395	15068	15955	-	[G] ABC-type sugar transport system, permease component
	PIHLBHDG_01941	CDS	COG1175	15956	16873	-	[G] ABC-type sugar transport systems, permease components
	PIHLBHDG_01942	CDS	COG2182	16936	18303	-	[G] Maltose-binding periplasmic proteins/domains   
767
	PIHLBHDG_01943	CDS	ROG3706	18728	19618	+	NA
768
	PIHLBHDG_01944	CDS	COG2206	19711	21846	-	[T] HD-GYP domain    
769
	PIHLBHDG_01946	rRNA	NA	3	975	-	NA
770
	PIHLBHDG_01947	CDS	ROG5297	1506	2255	+	NA
	PIHLBHDG_01948	CDS	COG4585	2267	3319	+	[T] Signal transduction histidine kinase  
	PIHLBHDG_01949	CDS	COG2197	3319	3954	+	[TK] Response regulator containing a CheY-like receiver
771
	PIHLBHDG_01950	CDS	COG1193	3959	5668	-	[L] Mismatch repair ATPase (MutS family) 
	PIHLBHDG_01951	CDS	ROG0375	5730	6137	-	NA
	PIHLBHDG_01952	CDS	COG1476	6134	6334	-	[K] Predicted transcriptional regulators   
772
	PIHLBHDG_01953	CDS	COG0612	6483	7802	-	[R] Predicted Zn-dependent peptidases   
	PIHLBHDG_01954	CDS	COG0612	7799	9142	-	[R] Predicted Zn-dependent peptidases   
773
	PIHLBHDG_01955	CDS	COG1324	9262	9582	-	[P] Uncharacterized protein involved in tolerance to
774
	PIHLBHDG_01956	CDS	ROG3552	9709	10425	-	NA
	PIHLBHDG_01957	CDS	COG3507	10469	11899	-	[G] Beta-xylosidase     
	PIHLBHDG_01958	CDS	COG0395	11914	12759	-	[G] ABC-type sugar transport system, permease component
	PIHLBHDG_01959	CDS	COG1175	12763	13644	-	[G] ABC-type sugar transport systems, permease components
	PIHLBHDG_01960	CDS	COG1653	13748	14998	-	[G] ABC-type sugar transport system, periplasmic component
775
	PIHLBHDG_01961	CDS	COG0683	15391	16536	+	[E] ABC-type branched-chain amino acid transport systems,
	PIHLBHDG_01962	CDS	COG0559	16541	17425	+	[E] Branched-chain amino acid ABC-type transport system,
	PIHLBHDG_01963	CDS	COG4177	17429	18391	+	[E] ABC-type branched-chain amino acid transport system,
	PIHLBHDG_01964	CDS	COG0411	18375	19151	+	[E] ABC-type branched-chain amino acid transport systems,
	PIHLBHDG_01965	CDS	COG0410	19178	19861	+	[E] ABC-type branched-chain amino acid transport systems,
776
	PIHLBHDG_01966	CDS	COG3507	19952	21028	-	[G] Beta-xylosidase     
	PIHLBHDG_01967	CDS	COG3507	21116	21391	-	[G] Beta-xylosidase     
777
	PIHLBHDG_01968	CDS	COG1670	21553	22128	+	[J] Acetyltransferases, including N-acetylases of ribosomal proteins
778
	PIHLBHDG_01970	CDS	COG4213	256	1308	+	[G] ABC-type xylose transport system, periplasmic component
	PIHLBHDG_01971	CDS	COG1129	1356	2882	+	[G] ABC-type sugar transport system, ATPase component
	PIHLBHDG_01972	CDS	COG4214	2961	4139	+	[G] ABC-type xylose transport system, permease component
	PIHLBHDG_01973	CDS	COG1609	4248	5324	+	[K] Transcriptional regulators    
	PIHLBHDG_01974	CDS	COG2115	5358	6674	+	[G] Xylose isomerase    
	PIHLBHDG_01975	CDS	COG1070	6721	8220	+	[G] Sugar (pentulose and hexulose) kinases 
779
	PIHLBHDG_01976	CDS	NA	8319	9068	-	NA
	PIHLBHDG_01977	CDS	NA	9061	9216	-	NA
780
	PIHLBHDG_01978	CDS	COG1082	9375	10364	-	[G] Sugar phosphate isomerases/epimerases   
	PIHLBHDG_01979	CDS	COG0673	10379	11557	-	[R] Predicted dehydrogenases and related proteins 
781
	PIHLBHDG_01980	CDS	NA	11687	13402	-	NA
782
	PIHLBHDG_01981	CDS	COG0673	13545	14690	-	[R] Predicted dehydrogenases and related proteins 
783
	PIHLBHDG_01982	CDS	COG1055	14922	16190	+	[P] Na+/H+ antiporter NhaD and related arsenite
784
	PIHLBHDG_01983	CDS	COG1592	16401	16907	+	[C] Rubrerythrin     
	PIHLBHDG_01984	CDS	COG0674	16923	18650	+	[C] Pyruvate:ferredoxin oxidoreductase and related 2-oxoacid:ferredoxin oxidoreductases,
	PIHLBHDG_01985	CDS	COG1013	18643	19509	+	[C] Pyruvate:ferredoxin oxidoreductase and related 2-oxoacid:ferredoxin oxidoreductases,
	PIHLBHDG_01987	CDS	COG0281	1324	2490	-	[C] Malic enzyme    
785
	PIHLBHDG_01988	CDS	COG2357	2603	3871	-	[S] Uncharacterized protein conserved in bacteria 
	PIHLBHDG_01989	CDS	COG1680	3906	5825	-	[V] Beta-lactamase class C and other penicillin
786
	PIHLBHDG_01990	CDS	NA	5922	6383	-	NA
787
	PIHLBHDG_01991	CDS	COG0494	6529	7014	+	[LR] NTP pyrophosphohydrolases including oxidative damage repair
788
	PIHLBHDG_01992	CDS	COG1208	7011	7709	-	[MJ] Nucleoside-diphosphate-sugar pyrophosphorylase involved in lipopolysaccharide biosynthesis/translation
	PIHLBHDG_01993	CDS	COG1109	7710	9149	-	[G] Phosphomannomutase     
789
	PIHLBHDG_01994	CDS	COG1344	9383	10210	-	[N] Flagellin and related hook-associated proteins 
	PIHLBHDG_01995	CDS	COG0428	10272	10991	-	[P] Predicted divalent heavy-metal cations transporter 
790
	PIHLBHDG_01996	CDS	COG1396	11179	11718	+	[K] Predicted transcriptional regulators   
	PIHLBHDG_01997	CDS	COG3842	11744	12793	+	[E] ABC-type spermidine/putrescine transport systems, ATPase components
	PIHLBHDG_01998	CDS	COG1176	12793	13614	+	[E] ABC-type spermidine/putrescine transport system, permease component
	PIHLBHDG_01999	CDS	COG1177	13608	14444	+	[E] ABC-type spermidine/putrescine transport system, permease component
	PIHLBHDG_02000	CDS	COG0687	14386	15435	+	[E] Spermidine/putrescine-binding periplasmic protein   
	PIHLBHDG_02002	CDS	COG1653	1749	3059	-	[G] ABC-type sugar transport system, periplasmic component
791
	PIHLBHDG_02003	CDS	COG0747	3513	5387	+	[E] ABC-type dipeptide transport system, periplasmic component
	PIHLBHDG_02004	CDS	COG0601	5463	6464	+	[EP] ABC-type dipeptide/oligopeptide/nickel transport systems, permease components
	PIHLBHDG_02005	CDS	COG1173	6478	7338	+	[EP] ABC-type dipeptide/oligopeptide/nickel transport systems, permease components
	PIHLBHDG_02006	CDS	COG0444	7343	8329	+	[EP] ABC-type dipeptide/oligopeptide/nickel transport system, ATPase component
	PIHLBHDG_02007	CDS	COG1124	8326	9285	+	[EP] ABC-type dipeptide/oligopeptide/nickel transport system, ATPase component
	PIHLBHDG_02008	CDS	COG2186	9303	10019	+	[K] Transcriptional regulators    
	PIHLBHDG_02009	CDS	COG2084	10016	10909	+	[I] 3-hydroxyisobutyrate dehydrogenase and related beta-hydroxyacid dehydrogenases
	PIHLBHDG_02010	CDS	COG3959	10919	11749	+	[G] Transketolase, N-terminal subunit   
	PIHLBHDG_02011	CDS	COG3958	11753	12682	+	[G] Transketolase, C-terminal subunit   
	PIHLBHDG_02012	CDS	COG1028	12690	13457	+	[IQR] Dehydrogenases with different specificities (related to
	PIHLBHDG_02014	CDS	COG1129	1726	3279	+	[G] ABC-type sugar transport system, ATPase component
	PIHLBHDG_02015	CDS	COG4214	3276	4520	+	[G] ABC-type xylose transport system, permease component
792
	PIHLBHDG_02016	CDS	COG0524	4588	5541	-	[G] Sugar kinases, ribokinase family  
	PIHLBHDG_02017	CDS	COG1940	5712	6665	-	[KG] Transcriptional regulator/sugar kinase   
	PIHLBHDG_02018	CDS	COG0524	6682	7710	-	[G] Sugar kinases, ribokinase family  
	PIHLBHDG_02019	CDS	COG0279	7714	8292	-	[G] Phosphoheptose isomerase    
	PIHLBHDG_02020	CDS	ROG3197	8307	9266	-	NA
	PIHLBHDG_02021	CDS	COG1011	9250	10080	-	[R] Predicted hydrolase (HAD superfamily)  
	PIHLBHDG_02023	CDS	COG0338	667	1479	-	[L] Site-specific DNA methylase   
793
	PIHLBHDG_02024	CDS	ROG8414	1636	2130	-	NA
	PIHLBHDG_02025	CDS	COG0483	2152	2973	-	[G] Archaeal fructose-1,6-bisphosphatase and related enzymes of
	PIHLBHDG_02026	CDS	COG0371	3098	4471	-	[C] Glycerol dehydrogenase and related enzymes 
794
	PIHLBHDG_02027	CDS	COG3862	4553	4921	-	[S] Uncharacterized protein with conserved CXXC pairs
	PIHLBHDG_02028	CDS	COG0493	4914	6179	-	[ER] NADPH-dependent glutamate synthase beta chain and
	PIHLBHDG_02029	CDS	COG0579	6180	7655	-	[R] Predicted dehydrogenase    
	PIHLBHDG_02030	CDS	COG2390	7753	8703	-	[K] Transcriptional regulator, contains sigma factor-related N-terminal
795
	PIHLBHDG_02031	CDS	COG0647	9016	9801	+	[G] Predicted sugar phosphatases of the HAD
796
	PIHLBHDG_02033	CDS	COG2159	103	1380	-	[R] Predicted metal-dependent hydrolase of the TIM-barrel
	PIHLBHDG_02034	CDS	ROG5462	1405	1629	-	NA
	PIHLBHDG_02035	CDS	ROG6935	1653	1856	-	NA
797
	PIHLBHDG_02036	CDS	COG3404	1944	2567	-	[E] Methenyl tetrahydrofolate cyclohydrolase   
	PIHLBHDG_02037	CDS	COG1228	2564	3823	-	[Q] Imidazolonepropionase and related amidohydrolases  
	PIHLBHDG_02038	CDS	COG3643	3836	4729	-	[E] Glutamate formiminotransferase    
	PIHLBHDG_02039	CDS	COG2987	4742	6325	-	[E] Urocanate hydratase    
	PIHLBHDG_02040	CDS	COG2986	6408	7928	-	[E] Histidine ammonia-lyase    
798
	PIHLBHDG_02042	CDS	COG1680	856	2298	+	[V] Beta-lactamase class C and other penicillin
799
	PIHLBHDG_02043	CDS	COG0421	2661	3512	-	[E] Spermidine synthase    
	PIHLBHDG_02044	CDS	COG1586	3527	4285	-	[E] S-adenosylmethionine decarboxylase    
800
	PIHLBHDG_02045	CDS	COG4584	5010	5375	-	[L] Transposase and inactivated derivatives  
801
	PIHLBHDG_02046	CDS	COG3405	6388	7524	-	[G] Endoglucanase Y    
802
	PIHLBHDG_02048	CDS	COG3839	2056	3165	-	[G] ABC-type sugar transport systems, ATPase components
803
	PIHLBHDG_02049	CDS	COG0561	3318	4157	-	[R] Predicted hydrolases of the HAD superfamily
804
	PIHLBHDG_02050	CDS	COG3595	4239	5372	-	[S] Uncharacterized conserved protein   
	PIHLBHDG_02051	CDS	COG3877	5386	5751	-	[S] Uncharacterized protein conserved in bacteria 
805
	PIHLBHDG_02052	CDS	NA	5910	6521	-	NA
806
	PIHLBHDG_02054	CDS	COG1840	49	864	+	[P] ABC-type Fe3+ transport system, periplasmic component
	PIHLBHDG_02055	CDS	COG3842	926	2044	+	[E] ABC-type spermidine/putrescine transport systems, ATPase components
	PIHLBHDG_02056	CDS	COG1178	2044	3765	+	[P] ABC-type Fe3+ transport system, permease component
	PIHLBHDG_02057	CDS	COG1082	3770	4582	+	[G] Sugar phosphate isomerases/epimerases   
	PIHLBHDG_02058	CDS	COG2942	4585	5856	+	[G] N-acyl-D-glucosamine 2-epimerase    
	PIHLBHDG_02059	CDS	ROG1256	5853	7163	+	NA
807
	PIHLBHDG_02061	CDS	ROG0016	838	2226	+	NA
808
	PIHLBHDG_02062	CDS	COG3506	2312	2920	-	[S] Uncharacterized conserved protein   
	PIHLBHDG_02063	CDS	COG0624	2961	4133	-	[E] Acetylornithine deacetylase/Succinyl-diaminopimelate desuccinylase and related deacylases
	PIHLBHDG_02064	CDS	COG1609	4130	5200	-	[K] Transcriptional regulators    
	PIHLBHDG_02065	CDS	COG0395	5507	5662	-	[G] ABC-type sugar transport system, permease component
809
	PIHLBHDG_02067	CDS	ROG1619	213	1316	-	NA
810
	PIHLBHDG_02068	CDS	ROG3071	1406	2497	-	NA
	PIHLBHDG_02069	CDS	ROG8351	2490	3104	-	NA
811
	PIHLBHDG_02070	CDS	COG0628	3203	4273	-	[R] Predicted permease    
812
	PIHLBHDG_02072	CDS	COG1173	152	1018	-	[EP] ABC-type dipeptide/oligopeptide/nickel transport systems, permease components
	PIHLBHDG_02073	CDS	COG0601	1021	2010	-	[EP] ABC-type dipeptide/oligopeptide/nickel transport systems, permease components
	PIHLBHDG_02074	CDS	COG0747	2105	3769	-	[E] ABC-type dipeptide transport system, periplasmic component
813
	PIHLBHDG_02075	CDS	COG2197	4046	4261	-	[TK] Response regulator containing a CheY-like receiver
814
	PIHLBHDG_02077	CDS	COG4656	519	1853	+	[C] Predicted NADH:ubiquinone oxidoreductase, subunit RnfC 
815
	PIHLBHDG_02079	CDS	COG3539	128	706	-	[NU] P pilus assembly protein, pilin FimA
816
	PIHLBHDG_02080	CDS	COG0535	838	2199	-	[R] Predicted Fe-S oxidoreductases   
817
	PIHLBHDG_02081	CDS	COG1309	2271	2984	-	[K] Transcriptional regulator    
818
	PIHLBHDG_02083	CDS	COG1173	5	196	+	[EP] ABC-type dipeptide/oligopeptide/nickel transport systems, permease components
	PIHLBHDG_02084	CDS	COG0444	201	1208	+	[EP] ABC-type dipeptide/oligopeptide/nickel transport system, ATPase component
	PIHLBHDG_02085	CDS	COG4608	1201	2262	+	[E] ABC-type oligopeptide transport system, ATPase component
819
	PIHLBHDG_02087	CDS	NA	1141	1329	+	NA
	PIHLBHDG_02088	CDS	COG1073	1331	2932	+	[R] Hydrolases of the alpha/beta superfamily 
	PIHLBHDG_02091	CDS	COG0782	1827	2309	-	[K] Transcription elongation factor   
	PIHLBHDG_02093	CDS	COG1082	1502	2320	-	[G] Sugar phosphate isomerases/epimerases   
	PIHLBHDG_02095	CDS	COG1116	1182	1946	+	[P] ABC-type nitrate/sulfonate/bicarbonate transport system, ATPase component
