# Supplementary material for: Integrating metagenomic binning with flux balance analysis to unravel syntrophies in anaerobic CO2 methanation
Source: Microbiome. 2022 Aug 3;10:117. doi: 10.1186/s40168-022-01311-1 (PMC9347119; doi:10.1186/s40168-022-01311-1)
Supplement: Supplementary file 9 — Additional file 8: Dataset S7. Operons predicted by Operon Mapper in MAGs. Results are available at 10.6084/m9.figshare.16691878. [file 40168_2022_1311_MOESM8_ESM.zip › operonic_gene_pairs_bin_8_metaspades]

idGen1	idGen2	COGgene1	GOGgene2	Dist	STRING	CLASS	Probability
PIHLBHDG_00002	PIHLBHDG_00003	ROG5317	COG1695	-19	NA	Operon	0.97
PIHLBHDG_00004	PIHLBHDG_00005	COG4249	NA	29	NA	Operon	0.81
PIHLBHDG_00005	PIHLBHDG_00006	NA	NA	60	NA	Operon	0.53
PIHLBHDG_00006	PIHLBHDG_00007	NA	COG1660	146	NA	noOperon	0.97
PIHLBHDG_00007	PIHLBHDG_00008	COG1660	COG0534	31	155	Operon	0.73
PIHLBHDG_00008	PIHLBHDG_00009	COG0534	COG0171	-3	157	Operon	0.92
PIHLBHDG_00009	PIHLBHDG_00010	COG0171	COG0564	37	349	Operon	0.7
PIHLBHDG_00011	PIHLBHDG_00012	COG2968	COG2217	28	NA	Operon	0.82
PIHLBHDG_00012	PIHLBHDG_00013	COG2217	COG0640	11	874	Operon	0.97
PIHLBHDG_00013	PIHLBHDG_00014	COG0640	NA	138	NA	noOperon	0.96
PIHLBHDG_00014	PIHLBHDG_00015	NA	COG1388	23	NA	Operon	0.85
PIHLBHDG_00015	PIHLBHDG_00016	COG1388	COG0614	66	163	noOperon	0.66
PIHLBHDG_00017	PIHLBHDG_00018	COG0747	COG0601	82	981	Operon	0.95
PIHLBHDG_00018	PIHLBHDG_00019	COG0601	COG1173	16	999	Operon	0.97
PIHLBHDG_00019	PIHLBHDG_00020	COG1173	ROG1878	77	NA	noOperon	0.66
PIHLBHDG_00021	PIHLBHDG_00022	COG1985	NA	116	NA	noOperon	0.91
PIHLBHDG_00023	PIHLBHDG_00024	NA	NA	2	NA	Operon	0.97
PIHLBHDG_00024	PIHLBHDG_00025	NA	NA	18	NA	Operon	0.97
PIHLBHDG_00025	PIHLBHDG_00026	NA	NA	21	NA	Operon	0.97
PIHLBHDG_00026	PIHLBHDG_00027	NA	NA	17	NA	Operon	0.97
PIHLBHDG_00027	PIHLBHDG_00028	NA	NA	8	NA	Operon	0.97
PIHLBHDG_00028	PIHLBHDG_00029	NA	NA	5	NA	Operon	0.97
PIHLBHDG_00029	PIHLBHDG_00030	NA	NA	13	NA	Operon	0.97
PIHLBHDG_00030	PIHLBHDG_00031	NA	NA	15	NA	Operon	0.97
PIHLBHDG_00031	PIHLBHDG_00032	NA	NA	5	NA	Operon	0.97
PIHLBHDG_00032	PIHLBHDG_00033	NA	NA	383	NA	noOperon	1
PIHLBHDG_00033	PIHLBHDG_00034	NA	COG0500	144	NA	noOperon	0.97
PIHLBHDG_00035	PIHLBHDG_00036	COG1266	NA	1	NA	Operon	0.94
PIHLBHDG_00036	PIHLBHDG_00037	NA	COG2333	113	NA	noOperon	0.9
PIHLBHDG_00037	PIHLBHDG_00038	COG2333	COG0395	49	178	Operon	0.51
PIHLBHDG_00038	PIHLBHDG_00039	COG0395	COG1175	16	998	Operon	0.97
PIHLBHDG_00039	PIHLBHDG_00040	COG1175	COG1653	66	982	Operon	0.96
PIHLBHDG_00041	PIHLBHDG_00042	COG2055	ROG3250	125	NA	noOperon	0.94
PIHLBHDG_00042	PIHLBHDG_00043	ROG3250	COG0745	22	NA	Operon	0.86
PIHLBHDG_00043	PIHLBHDG_00044	COG0745	COG0642	-10	997	Operon	0.97
PIHLBHDG_00046	PIHLBHDG_00047	COG1725	COG4555	-3	265	Operon	0.9
PIHLBHDG_00047	PIHLBHDG_00048	COG4555	ROG2095	-19	NA	Operon	0.97
PIHLBHDG_00048	PIHLBHDG_00049	ROG2095	COG1902	91	NA	noOperon	0.78
PIHLBHDG_00049	PIHLBHDG_00050	COG1902	COG3503	-3	NA	Operon	0.95
PIHLBHDG_00050	PIHLBHDG_00051	COG3503	COG1940	100	NA	noOperon	0.84
PIHLBHDG_00051	PIHLBHDG_00052	COG1940	COG1944	159	NA	noOperon	0.98
PIHLBHDG_00053	PIHLBHDG_00054	NA	ROG3704	659	NA	noOperon	1
PIHLBHDG_00054	PIHLBHDG_00055	ROG3704	COG3142	78	NA	noOperon	0.67
PIHLBHDG_00055	PIHLBHDG_00056	COG3142	NA	83	NA	noOperon	0.71
PIHLBHDG_00058	PIHLBHDG_00059	COG0812	COG0739	53	464	Operon	0.78
PIHLBHDG_00060	PIHLBHDG_00061	NA	NA	79	NA	noOperon	0.68
PIHLBHDG_00061	PIHLBHDG_00062	NA	COG3976	30	NA	Operon	0.81
PIHLBHDG_00062	PIHLBHDG_00063	COG3976	NA	64	NA	noOperon	0.52
PIHLBHDG_00063	PIHLBHDG_00064	NA	COG1760	67	NA	noOperon	0.55
PIHLBHDG_00064	PIHLBHDG_00065	COG1760	COG1760	11	NA	Operon	0.97
PIHLBHDG_00067	PIHLBHDG_00068	ROG5959	COG4152	18	NA	Operon	0.88
PIHLBHDG_00068	PIHLBHDG_00069	COG4152	COG1668	-3	994	Operon	0.97
PIHLBHDG_00069	PIHLBHDG_00070	COG1668	ROG0771	10	NA	Operon	0.91
PIHLBHDG_00070	PIHLBHDG_00071	ROG0771	COG2257	-39	NA	Operon	0.99
PIHLBHDG_00073	PIHLBHDG_00074	ROG0160	NA	140	NA	noOperon	0.97
PIHLBHDG_00074	PIHLBHDG_00075	NA	COG2208	153	NA	noOperon	0.98
PIHLBHDG_00075	PIHLBHDG_00076	COG2208	COG0037	-10	564	Operon	0.98
PIHLBHDG_00076	PIHLBHDG_00077	COG0037	COG0465	83	887	Operon	0.94
PIHLBHDG_00080	PIHLBHDG_00081	COG3276	COG1921	0	999	Operon	0.97
PIHLBHDG_00081	PIHLBHDG_00082	COG1921	COG2367	66	NA	noOperon	0.54
PIHLBHDG_00082	PIHLBHDG_00083	COG2367	COG0700	55	NA	Operon	0.58
PIHLBHDG_00083	PIHLBHDG_00084	COG0700	COG2715	-3	999	Operon	0.97
PIHLBHDG_00085	PIHLBHDG_00086	COG4463	COG3880	12	990	Operon	0.97
PIHLBHDG_00086	PIHLBHDG_00087	COG3880	COG3869	-3	999	Operon	0.97
PIHLBHDG_00087	PIHLBHDG_00088	COG3869	COG0542	5	838	Operon	0.97
PIHLBHDG_00088	PIHLBHDG_00089	COG0542	COG1066	130	739	Operon	0.74
PIHLBHDG_00089	PIHLBHDG_00090	COG1066	COG1623	5	933	Operon	0.97
PIHLBHDG_00092	PIHLBHDG_00093	COG1329	COG4956	65	613	Operon	0.88
PIHLBHDG_00093	PIHLBHDG_00094	COG4956	COG1211	83	549	Operon	0.73
PIHLBHDG_00094	PIHLBHDG_00095	COG1211	COG0215	307	923	Operon	0.58
PIHLBHDG_00095	PIHLBHDG_00096	COG0215	COG1939	4	694	Operon	0.98
PIHLBHDG_00096	PIHLBHDG_00097	COG1939	COG1351	17	380	Operon	0.87
PIHLBHDG_00097	PIHLBHDG_00098	COG1351	COG0566	-7	281	Operon	0.92
PIHLBHDG_00098	PIHLBHDG_00099	COG0566	COG1595	80	676	Operon	0.87
PIHLBHDG_00099	PIHLBHDG_00100	COG1595	NA	74	NA	noOperon	0.63
PIHLBHDG_00100	PIHLBHDG_00101	NA	NA	12	NA	Operon	0.97
PIHLBHDG_00101	PIHLBHDG_00102	NA	NA	18	NA	Operon	0.97
PIHLBHDG_00102	PIHLBHDG_00103	NA	NA	112	NA	noOperon	0.9
PIHLBHDG_00103	PIHLBHDG_00104	NA	COG0050	80	NA	noOperon	0.68
PIHLBHDG_00104	PIHLBHDG_00105	COG0050	COG0267	180	994	Operon	0.92
PIHLBHDG_00105	PIHLBHDG_00106	COG0267	COG0690	23	989	Operon	0.97
PIHLBHDG_00106	PIHLBHDG_00107	COG0690	COG0250	127	999	Operon	0.94
PIHLBHDG_00107	PIHLBHDG_00108	COG0250	COG0080	63	998	Operon	0.96
PIHLBHDG_00108	PIHLBHDG_00109	COG0080	COG0081	66	999	Operon	0.96
PIHLBHDG_00109	PIHLBHDG_00110	COG0081	COG0244	236	999	Operon	0.89
PIHLBHDG_00110	PIHLBHDG_00111	COG0244	COG0222	27	999	Operon	0.97
PIHLBHDG_00111	PIHLBHDG_00112	COG0222	COG0085	319	988	Operon	0.78
PIHLBHDG_00112	PIHLBHDG_00113	COG0085	COG0086	53	999	Operon	0.96
PIHLBHDG_00113	PIHLBHDG_00114	COG0086	COG1358	128	957	Operon	0.93
PIHLBHDG_00114	PIHLBHDG_00115	COG1358	COG0048	22	999	Operon	0.97
PIHLBHDG_00115	PIHLBHDG_00116	COG0048	COG0049	39	999	Operon	0.96
PIHLBHDG_00116	PIHLBHDG_00117	COG0049	COG0480	84	985	Operon	0.95
PIHLBHDG_00117	PIHLBHDG_00118	COG0480	COG0050	35	984	Operon	0.96
PIHLBHDG_00118	PIHLBHDG_00119	COG0050	COG0051	138	999	Operon	0.94
PIHLBHDG_00119	PIHLBHDG_00120	COG0051	COG0087	39	999	Operon	0.96
PIHLBHDG_00120	PIHLBHDG_00121	COG0087	COG0088	29	999	Operon	0.96
PIHLBHDG_00121	PIHLBHDG_00122	COG0088	COG0089	0	999	Operon	0.97
PIHLBHDG_00122	PIHLBHDG_00123	COG0089	COG0090	15	999	Operon	0.97
PIHLBHDG_00123	PIHLBHDG_00124	COG0090	COG0185	29	999	Operon	0.96
PIHLBHDG_00124	PIHLBHDG_00125	COG0185	COG0091	48	999	Operon	0.96
PIHLBHDG_00125	PIHLBHDG_00126	COG0091	COG0092	5	999	Operon	0.97
PIHLBHDG_00126	PIHLBHDG_00127	COG0092	COG0197	3	999	Operon	0.97
PIHLBHDG_00127	PIHLBHDG_00128	COG0197	COG0255	-10	999	Operon	0.97
PIHLBHDG_00128	PIHLBHDG_00129	COG0255	COG0186	38	999	Operon	0.96
PIHLBHDG_00129	PIHLBHDG_00130	COG0186	COG0093	34	999	Operon	0.96
PIHLBHDG_00130	PIHLBHDG_00131	COG0093	COG0198	19	999	Operon	0.97
PIHLBHDG_00131	PIHLBHDG_00132	COG0198	COG0094	38	999	Operon	0.96
PIHLBHDG_00132	PIHLBHDG_00133	COG0094	COG0096	230	999	Operon	0.89
PIHLBHDG_00133	PIHLBHDG_00134	COG0096	COG0097	15	999	Operon	0.97
PIHLBHDG_00134	PIHLBHDG_00135	COG0097	COG0256	21	999	Operon	0.97
PIHLBHDG_00135	PIHLBHDG_00136	COG0256	COG0098	22	999	Operon	0.97
PIHLBHDG_00136	PIHLBHDG_00137	COG0098	COG1841	13	999	Operon	0.97
PIHLBHDG_00137	PIHLBHDG_00138	COG1841	COG0200	81	999	Operon	0.96
PIHLBHDG_00138	PIHLBHDG_00139	COG0200	COG0201	1	999	Operon	0.97
PIHLBHDG_00139	PIHLBHDG_00140	COG0201	COG0563	16	934	Operon	0.97
PIHLBHDG_00140	PIHLBHDG_00141	COG0563	COG0024	-3	887	Operon	0.97
PIHLBHDG_00141	PIHLBHDG_00142	COG0024	COG2163	11	439	Operon	0.93
PIHLBHDG_00142	PIHLBHDG_00143	COG2163	COG0361	-13	957	Operon	0.97
PIHLBHDG_00143	PIHLBHDG_00144	COG0361	COG0099	166	999	Operon	0.93
PIHLBHDG_00144	PIHLBHDG_00145	COG0099	COG0100	26	999	Operon	0.97
PIHLBHDG_00145	PIHLBHDG_00146	COG0100	COG0202	46	999	Operon	0.96
PIHLBHDG_00146	PIHLBHDG_00147	COG0202	COG1122	418	503	noOperon	1
PIHLBHDG_00147	PIHLBHDG_00148	COG1122	COG1122	36	NA	Operon	0.96
PIHLBHDG_00148	PIHLBHDG_00149	COG1122	COG0619	-3	999	Operon	0.97
PIHLBHDG_00149	PIHLBHDG_00150	COG0619	COG0101	11	633	Operon	0.97
PIHLBHDG_00150	PIHLBHDG_00151	COG0101	COG0102	138	962	Operon	0.92
PIHLBHDG_00151	PIHLBHDG_00152	COG0102	COG0103	40	999	Operon	0.96
PIHLBHDG_00154	PIHLBHDG_00155	COG2189	COG2189	-12	NA	Operon	0.97
PIHLBHDG_00155	PIHLBHDG_00156	COG2189	COG3587	13	999	Operon	0.97
PIHLBHDG_00156	PIHLBHDG_00157	COG3587	COG0526	91	NA	noOperon	0.78
PIHLBHDG_00157	PIHLBHDG_00158	COG0526	COG5421	284	NA	noOperon	1
PIHLBHDG_00160	PIHLBHDG_00161	COG3773	ROG0168	12	699	Operon	0.97
PIHLBHDG_00162	PIHLBHDG_00163	COG0587	NA	14	NA	Operon	0.89
PIHLBHDG_00163	PIHLBHDG_00164	NA	COG0389	-3	NA	Operon	0.95
PIHLBHDG_00165	PIHLBHDG_00166	COG1235	COG5582	49	NA	Operon	0.64
PIHLBHDG_00166	PIHLBHDG_00167	COG5582	COG0681	109	NA	noOperon	0.89
PIHLBHDG_00167	PIHLBHDG_00168	COG0681	COG1752	194	203	noOperon	1
PIHLBHDG_00168	PIHLBHDG_00169	COG1752	NA	106	NA	noOperon	0.87
PIHLBHDG_00169	PIHLBHDG_00170	NA	COG1071	212	NA	noOperon	1
PIHLBHDG_00170	PIHLBHDG_00171	COG1071	COG0022	1	999	Operon	0.97
PIHLBHDG_00171	PIHLBHDG_00172	COG0022	COG0508	19	997	Operon	0.97
PIHLBHDG_00172	PIHLBHDG_00173	COG0508	COG1249	13	996	Operon	0.97
PIHLBHDG_00175	PIHLBHDG_00176	ROG6602	COG0789	75	NA	noOperon	0.64
PIHLBHDG_00176	PIHLBHDG_00177	COG0789	COG1924	247	141	noOperon	1
PIHLBHDG_00177	PIHLBHDG_00178	COG1924	COG0667	18	NA	Operon	0.88
PIHLBHDG_00178	PIHLBHDG_00179	COG0667	COG0845	206	398	noOperon	0.99
PIHLBHDG_00179	PIHLBHDG_00180	COG0845	COG1136	-3	991	Operon	0.97
PIHLBHDG_00180	PIHLBHDG_00181	COG1136	ROG3774	15	NA	Operon	0.89
PIHLBHDG_00181	PIHLBHDG_00182	ROG3774	ROG4288	-19	NA	Operon	0.97
PIHLBHDG_00182	PIHLBHDG_00183	ROG4288	COG0577	12	NA	Operon	0.9
PIHLBHDG_00183	PIHLBHDG_00184	COG0577	COG0577	10	NA	Operon	0.97
PIHLBHDG_00184	PIHLBHDG_00185	COG0577	COG3842	93	678	Operon	0.83
PIHLBHDG_00185	PIHLBHDG_00186	COG3842	COG1176	2	990	Operon	0.97
PIHLBHDG_00186	PIHLBHDG_00187	COG1176	COG1177	-3	999	Operon	0.97
PIHLBHDG_00187	PIHLBHDG_00188	COG1177	COG0687	-3	999	Operon	0.97
PIHLBHDG_00190	PIHLBHDG_00191	COG1739	COG1853	29	NA	Operon	0.81
PIHLBHDG_00191	PIHLBHDG_00192	COG1853	COG1512	4	130	Operon	0.91
PIHLBHDG_00192	PIHLBHDG_00193	COG1512	COG1704	25	844	Operon	0.97
PIHLBHDG_00195	PIHLBHDG_00196	COG0328	NA	16	NA	Operon	0.88
PIHLBHDG_00197	PIHLBHDG_00198	COG1600	COG0694	83	NA	noOperon	0.71
PIHLBHDG_00198	PIHLBHDG_00199	COG0694	COG0397	79	274	noOperon	0.8
PIHLBHDG_00200	PIHLBHDG_00201	COG0524	COG4581	133	377	noOperon	0.94
PIHLBHDG_00201	PIHLBHDG_00202	COG4581	COG0561	15	282	Operon	0.81
PIHLBHDG_00202	PIHLBHDG_00203	COG0561	ROG1015	16	NA	Operon	0.88
PIHLBHDG_00203	PIHLBHDG_00204	ROG1015	COG1074	-10	NA	Operon	0.96
PIHLBHDG_00204	PIHLBHDG_00205	COG1074	COG0612	-3	NA	Operon	0.95
PIHLBHDG_00205	PIHLBHDG_00206	COG0612	COG0612	-13	NA	Operon	0.97
PIHLBHDG_00206	PIHLBHDG_00207	COG0612	COG0212	-7	144	Operon	0.94
PIHLBHDG_00207	PIHLBHDG_00208	COG0212	COG0554	49	NA	Operon	0.64
PIHLBHDG_00208	PIHLBHDG_00209	COG0554	COG0274	16	968	Operon	0.97
PIHLBHDG_00209	PIHLBHDG_00210	COG0274	COG0457	-3	289	Operon	0.91
PIHLBHDG_00210	PIHLBHDG_00211	COG0457	COG2813	-7	NA	Operon	0.95
PIHLBHDG_00211	PIHLBHDG_00212	COG2813	COG0860	27	263	Operon	0.71
PIHLBHDG_00212	PIHLBHDG_00213	COG0860	COG4809	77	NA	noOperon	0.66
PIHLBHDG_00213	PIHLBHDG_00214	COG4809	COG4854	64	NA	noOperon	0.52
PIHLBHDG_00214	PIHLBHDG_00215	COG4854	COG0075	36	NA	Operon	0.76
PIHLBHDG_00215	PIHLBHDG_00216	COG0075	COG1624	24	NA	Operon	0.84
PIHLBHDG_00216	PIHLBHDG_00217	COG1624	ROG1045	-3	NA	Operon	0.95
PIHLBHDG_00217	PIHLBHDG_00218	ROG1045	COG1109	3	NA	Operon	0.93
PIHLBHDG_00218	PIHLBHDG_00219	COG1109	COG0736	-10	380	Operon	0.95
PIHLBHDG_00219	PIHLBHDG_00220	COG0736	COG0063	-12	767	Operon	0.98
PIHLBHDG_00220	PIHLBHDG_00221	COG0063	COG0787	18	922	Operon	0.97
PIHLBHDG_00221	PIHLBHDG_00222	COG0787	COG4945	33	NA	Operon	0.78
PIHLBHDG_00222	PIHLBHDG_00223	COG4945	NA	-10	NA	Operon	0.96
PIHLBHDG_00223	PIHLBHDG_00224	NA	COG1484	167	NA	noOperon	0.99
PIHLBHDG_00225	PIHLBHDG_00226	COG0765	COG0834	61	998	Operon	0.96
PIHLBHDG_00227	PIHLBHDG_00228	COG1820	COG0363	14	999	Operon	0.97
PIHLBHDG_00228	PIHLBHDG_00229	COG0363	COG0391	33	NA	Operon	0.78
PIHLBHDG_00229	PIHLBHDG_00230	COG0391	COG2720	55	NA	Operon	0.58
PIHLBHDG_00230	PIHLBHDG_00231	COG2720	COG1481	2	NA	Operon	0.93
PIHLBHDG_00231	PIHLBHDG_00232	COG1481	COG2390	108	532	Operon	0.51
PIHLBHDG_00232	PIHLBHDG_00233	COG2390	COG0057	10	666	Operon	0.97
PIHLBHDG_00233	PIHLBHDG_00234	COG0057	COG0126	59	984	Operon	0.96
PIHLBHDG_00234	PIHLBHDG_00235	COG0126	COG0149	14	999	Operon	0.97
PIHLBHDG_00235	PIHLBHDG_00236	COG0149	COG0696	49	998	Operon	0.96
PIHLBHDG_00236	PIHLBHDG_00237	COG0696	COG0148	-3	997	Operon	0.97
PIHLBHDG_00237	PIHLBHDG_00238	COG0148	COG2723	109	496	noOperon	0.6
PIHLBHDG_00239	PIHLBHDG_00240	COG3339	COG1344	114	136	noOperon	0.93
PIHLBHDG_00240	PIHLBHDG_00241	COG1344	COG0296	240	837	noOperon	0.52
PIHLBHDG_00241	PIHLBHDG_00242	COG0296	COG1523	-3	999	Operon	0.97
PIHLBHDG_00243	PIHLBHDG_00244	ROG0509	COG0116	86	NA	noOperon	0.74
PIHLBHDG_00245	PIHLBHDG_00246	COG2610	COG1929	5	886	Operon	0.97
PIHLBHDG_00246	PIHLBHDG_00247	COG1929	COG0436	-15	264	Operon	0.94
PIHLBHDG_00248	PIHLBHDG_00249	COG4944	COG4299	73	NA	noOperon	0.61
PIHLBHDG_00250	PIHLBHDG_00251	COG0697	ROG0167	13	NA	Operon	0.9
PIHLBHDG_00251	PIHLBHDG_00252	ROG0167	COG0572	5	NA	Operon	0.93
PIHLBHDG_00252	PIHLBHDG_00253	COG0572	COG1827	32	NA	Operon	0.79
PIHLBHDG_00257	PIHLBHDG_00258	COG0692	COG1236	-22	430	Operon	0.98
PIHLBHDG_00258	PIHLBHDG_00259	COG1236	COG2017	13	NA	Operon	0.9
PIHLBHDG_00260	PIHLBHDG_00261	COG1175	COG0395	13	998	Operon	0.97
PIHLBHDG_00261	PIHLBHDG_00262	COG0395	COG1653	74	993	Operon	0.96
PIHLBHDG_00262	PIHLBHDG_00263	COG1653	COG0241	97	NA	noOperon	0.82
PIHLBHDG_00264	PIHLBHDG_00265	COG0757	COG0337	-3	999	Operon	0.97
PIHLBHDG_00265	PIHLBHDG_00266	COG0337	COG2876	-7	992	Operon	0.97
PIHLBHDG_00266	PIHLBHDG_00267	COG2876	COG1282	133	NA	noOperon	0.96
PIHLBHDG_00267	PIHLBHDG_00268	COG1282	COG3288	1	999	Operon	0.97
PIHLBHDG_00268	PIHLBHDG_00269	COG3288	COG3288	1	NA	Operon	0.97
PIHLBHDG_00269	PIHLBHDG_00270	COG3288	ROG0474	170	NA	noOperon	0.99
PIHLBHDG_00270	PIHLBHDG_00271	ROG0474	COG1086	88	NA	noOperon	0.76
PIHLBHDG_00271	PIHLBHDG_00272	COG1086	COG0123	11	NA	Operon	0.91
PIHLBHDG_00272	PIHLBHDG_00273	COG0123	COG0145	5	594	Operon	0.97
PIHLBHDG_00273	PIHLBHDG_00274	COG0145	ROG5667	15	NA	Operon	0.89
PIHLBHDG_00274	PIHLBHDG_00275	ROG5667	COG0534	11	NA	Operon	0.91
PIHLBHDG_00275	PIHLBHDG_00276	COG0534	ROG3665	161	NA	noOperon	0.99
PIHLBHDG_00276	PIHLBHDG_00277	ROG3665	COG1609	87	NA	noOperon	0.75
PIHLBHDG_00279	PIHLBHDG_00280	ROG1649	COG0739	14	NA	Operon	0.89
PIHLBHDG_00280	PIHLBHDG_00281	COG0739	COG2006	23	NA	Operon	0.85
PIHLBHDG_00282	PIHLBHDG_00283	COG2267	COG1404	172	527	noOperon	0.89
PIHLBHDG_00283	PIHLBHDG_00284	COG1404	COG1404	28	NA	Operon	0.97
PIHLBHDG_00287	PIHLBHDG_00288	COG0205	COG1505	103	205	noOperon	0.93
PIHLBHDG_00288	PIHLBHDG_00289	COG1505	COG3440	112	155	noOperon	0.94
PIHLBHDG_00289	PIHLBHDG_00290	COG3440	COG0071	112	363	noOperon	0.89
PIHLBHDG_00290	PIHLBHDG_00291	COG0071	ROG5529	172	NA	noOperon	0.99
PIHLBHDG_00291	PIHLBHDG_00292	ROG5529	COG0500	75	NA	noOperon	0.64
PIHLBHDG_00293	PIHLBHDG_00294	COG1595	ROG5335	-3	NA	Operon	0.95
PIHLBHDG_00294	PIHLBHDG_00295	ROG5335	ROG0078	-13	NA	Operon	0.96
PIHLBHDG_00295	PIHLBHDG_00296	ROG0078	NA	10	NA	Operon	0.91
PIHLBHDG_00297	PIHLBHDG_00298	COG3706	ROG1960	214	191	noOperon	1
PIHLBHDG_00298	PIHLBHDG_00299	ROG1960	COG0840	221	NA	noOperon	1
PIHLBHDG_00299	PIHLBHDG_00300	COG0840	COG1087	22	169	Operon	0.79
PIHLBHDG_00301	PIHLBHDG_00302	COG0708	COG3012	53	NA	Operon	0.6
PIHLBHDG_00303	PIHLBHDG_00304	COG5655	COG2211	94	NA	noOperon	0.8
PIHLBHDG_00304	PIHLBHDG_00305	COG2211	COG0366	11	567	Operon	0.97
PIHLBHDG_00307	PIHLBHDG_00308	COG4992	COG2403	14	NA	Operon	0.89
PIHLBHDG_00308	PIHLBHDG_00309	COG2403	COG1932	189	NA	noOperon	1
PIHLBHDG_00310	PIHLBHDG_00311	COG0111	COG4198	19	409	Operon	0.89
PIHLBHDG_00312	PIHLBHDG_00313	COG1313	COG1509	62	145	noOperon	0.59
PIHLBHDG_00313	PIHLBHDG_00314	COG1509	COG1554	220	NA	noOperon	1
PIHLBHDG_00314	PIHLBHDG_00315	COG1554	COG0395	12	629	Operon	0.97
PIHLBHDG_00315	PIHLBHDG_00316	COG0395	COG1175	-7	998	Operon	0.97
PIHLBHDG_00316	PIHLBHDG_00317	COG1175	COG1653	56	982	Operon	0.96
PIHLBHDG_00317	PIHLBHDG_00318	COG1653	COG1609	66	962	Operon	0.96
PIHLBHDG_00319	PIHLBHDG_00320	NA	COG4912	37	NA	Operon	0.75
PIHLBHDG_00323	PIHLBHDG_00324	COG2303	ROG1383	14	NA	Operon	0.89
PIHLBHDG_00324	PIHLBHDG_00325	ROG1383	NA	0	NA	Operon	0.94
PIHLBHDG_00325	PIHLBHDG_00326	NA	COG1028	103	NA	noOperon	0.86
PIHLBHDG_00326	PIHLBHDG_00327	COG1028	NA	64	NA	noOperon	0.52
PIHLBHDG_00331	PIHLBHDG_00332	COG0115	COG1605	206	729	noOperon	0.68
PIHLBHDG_00332	PIHLBHDG_00333	COG1605	COG0082	-3	999	Operon	0.97
PIHLBHDG_00333	PIHLBHDG_00334	COG0082	COG0128	-10	999	Operon	0.97
PIHLBHDG_00334	PIHLBHDG_00335	COG0128	COG0703	5	999	Operon	0.97
PIHLBHDG_00335	PIHLBHDG_00336	COG0703	COG1164	20	728	Operon	0.97
PIHLBHDG_00336	PIHLBHDG_00337	COG1164	COG3033	15	NA	Operon	0.89
PIHLBHDG_00338	PIHLBHDG_00339	COG1132	COG1132	2	NA	Operon	0.97
PIHLBHDG_00339	PIHLBHDG_00340	COG1132	COG0671	101	630	Operon	0.75
PIHLBHDG_00340	PIHLBHDG_00341	COG0671	COG2872	16	NA	Operon	0.88
PIHLBHDG_00341	PIHLBHDG_00342	COG2872	COG3290	105	NA	noOperon	0.87
PIHLBHDG_00343	PIHLBHDG_00344	COG1208	COG2035	9	NA	Operon	0.91
PIHLBHDG_00344	PIHLBHDG_00345	COG2035	COG0664	-7	NA	Operon	0.95
PIHLBHDG_00345	PIHLBHDG_00346	COG0664	ROG6512	150	NA	noOperon	0.98
PIHLBHDG_00346	PIHLBHDG_00347	ROG6512	ROG1113	13	NA	Operon	0.9
PIHLBHDG_00347	PIHLBHDG_00348	ROG1113	COG0840	56	NA	Operon	0.57
PIHLBHDG_00350	PIHLBHDG_00351	ROG1140	COG0392	65	NA	noOperon	0.53
PIHLBHDG_00351	PIHLBHDG_00352	COG0392	COG2385	4	NA	Operon	0.93
PIHLBHDG_00352	PIHLBHDG_00353	COG2385	COG1832	15	NA	Operon	0.89
PIHLBHDG_00355	PIHLBHDG_00356	COG3459	COG1737	32	287	Operon	0.68
PIHLBHDG_00357	PIHLBHDG_00358	COG3271	ROG2854	12	NA	Operon	0.9
PIHLBHDG_00361	PIHLBHDG_00362	ROG0285	NA	94	NA	noOperon	0.8
PIHLBHDG_00363	PIHLBHDG_00364	COG2431	COG2431	-3	NA	Operon	0.97
PIHLBHDG_00365	PIHLBHDG_00366	COG4099	ROG4843	-46	NA	Operon	0.99
PIHLBHDG_00366	PIHLBHDG_00367	ROG4843	COG0714	209	NA	noOperon	1
PIHLBHDG_00367	PIHLBHDG_00368	COG0714	ROG2222	-25	NA	Operon	0.98
PIHLBHDG_00368	PIHLBHDG_00369	ROG2222	COG1721	-3	NA	Operon	0.95
PIHLBHDG_00371	PIHLBHDG_00372	COG2340	ROG7804	90	NA	noOperon	0.77
PIHLBHDG_00372	PIHLBHDG_00373	ROG7804	ROG0421	125	NA	noOperon	0.94
PIHLBHDG_00374	PIHLBHDG_00375	ROG2923	COG0438	59	NA	Operon	0.54
PIHLBHDG_00375	PIHLBHDG_00376	COG0438	COG3870	59	NA	Operon	0.54
PIHLBHDG_00377	PIHLBHDG_00378	COG1266	COG0516	258	312	noOperon	1
PIHLBHDG_00379	PIHLBHDG_00380	COG1250	COG0282	3	536	Operon	0.97
PIHLBHDG_00381	PIHLBHDG_00382	COG2274	COG2274	118	NA	Operon	0.95
PIHLBHDG_00382	PIHLBHDG_00383	COG2274	COG2274	93	NA	Operon	0.95
PIHLBHDG_00383	PIHLBHDG_00384	COG2274	COG3608	69	NA	noOperon	0.57
PIHLBHDG_00384	PIHLBHDG_00385	COG3608	COG1379	75	NA	noOperon	0.64
PIHLBHDG_00385	PIHLBHDG_00386	COG1379	ROG0906	14	NA	Operon	0.89
PIHLBHDG_00386	PIHLBHDG_00387	ROG0906	COG1014	28	NA	Operon	0.82
PIHLBHDG_00387	PIHLBHDG_00388	COG1014	COG1013	-7	999	Operon	0.97
PIHLBHDG_00388	PIHLBHDG_00389	COG1013	COG0674	0	999	Operon	0.97
PIHLBHDG_00389	PIHLBHDG_00390	COG0674	COG1146	5	999	Operon	0.97
PIHLBHDG_00390	PIHLBHDG_00391	COG1146	COG3426	33	360	Operon	0.75
PIHLBHDG_00391	PIHLBHDG_00392	COG3426	COG0280	12	999	Operon	0.97
PIHLBHDG_00392	PIHLBHDG_00393	COG0280	COG3426	14	999	Operon	0.97
PIHLBHDG_00393	PIHLBHDG_00394	COG3426	COG1185	85	NA	noOperon	0.73
PIHLBHDG_00394	PIHLBHDG_00395	COG1185	COG0184	90	998	Operon	0.95
PIHLBHDG_00395	PIHLBHDG_00396	COG0184	COG0196	113	981	Operon	0.94
PIHLBHDG_00396	PIHLBHDG_00397	COG0196	COG0130	10	994	Operon	0.97
PIHLBHDG_00397	PIHLBHDG_00398	COG0130	COG0618	35	843	Operon	0.96
PIHLBHDG_00398	PIHLBHDG_00399	COG0618	COG0858	-25	889	Operon	0.98
PIHLBHDG_00399	PIHLBHDG_00400	COG0858	COG0532	16	998	Operon	0.97
PIHLBHDG_00400	PIHLBHDG_00401	COG0532	COG1358	6	999	Operon	0.97
PIHLBHDG_00401	PIHLBHDG_00402	COG1358	COG2740	-19	958	Operon	0.97
PIHLBHDG_00402	PIHLBHDG_00403	COG2740	COG0195	11	972	Operon	0.97
PIHLBHDG_00403	PIHLBHDG_00404	COG0195	COG0779	19	997	Operon	0.97
PIHLBHDG_00404	PIHLBHDG_00405	COG0779	COG2176	124	753	Operon	0.78
PIHLBHDG_00405	PIHLBHDG_00406	COG2176	COG1215	85	267	noOperon	0.84
PIHLBHDG_00406	PIHLBHDG_00407	COG1215	COG0442	2	319	Operon	0.9
PIHLBHDG_00407	PIHLBHDG_00408	COG0442	COG0821	4	704	Operon	0.98
PIHLBHDG_00408	PIHLBHDG_00409	COG0821	COG0750	13	920	Operon	0.97
PIHLBHDG_00409	PIHLBHDG_00410	COG0750	COG0743	5	952	Operon	0.97
PIHLBHDG_00410	PIHLBHDG_00411	COG0743	COG0628	21	344	Operon	0.82
PIHLBHDG_00411	PIHLBHDG_00412	COG0628	COG0575	85	293	noOperon	0.83
PIHLBHDG_00412	PIHLBHDG_00413	COG0575	COG0020	0	995	Operon	0.97
PIHLBHDG_00413	PIHLBHDG_00414	COG0020	NA	12	NA	Operon	0.9
PIHLBHDG_00414	PIHLBHDG_00415	NA	COG0233	-3	NA	Operon	0.95
PIHLBHDG_00415	PIHLBHDG_00416	COG0233	COG0528	2	999	Operon	0.97
PIHLBHDG_00416	PIHLBHDG_00417	COG0528	COG0264	80	999	Operon	0.96
PIHLBHDG_00417	PIHLBHDG_00418	COG0264	COG0052	67	999	Operon	0.96
PIHLBHDG_00418	PIHLBHDG_00419	COG0052	ROG3124	122	NA	noOperon	0.93
PIHLBHDG_00419	PIHLBHDG_00420	ROG3124	NA	13	NA	Operon	0.9
PIHLBHDG_00420	PIHLBHDG_00421	NA	COG1191	18	NA	Operon	0.88
PIHLBHDG_00421	PIHLBHDG_00422	COG1191	COG5581	16	967	Operon	0.97
PIHLBHDG_00422	PIHLBHDG_00423	COG5581	COG0455	13	862	Operon	0.97
PIHLBHDG_00423	PIHLBHDG_00424	COG0455	COG1419	3	999	Operon	0.97
PIHLBHDG_00424	PIHLBHDG_00425	COG1419	COG1298	5	999	Operon	0.97
PIHLBHDG_00425	PIHLBHDG_00426	COG1298	COG1377	26	999	Operon	0.97
PIHLBHDG_00426	PIHLBHDG_00427	COG1377	COG1684	1	999	Operon	0.97
PIHLBHDG_00427	PIHLBHDG_00428	COG1684	COG1987	16	999	Operon	0.97
PIHLBHDG_00428	PIHLBHDG_00429	COG1987	COG1338	12	999	Operon	0.97
PIHLBHDG_00429	PIHLBHDG_00430	COG1338	ROG7407	1	NA	Operon	0.94
PIHLBHDG_00430	PIHLBHDG_00431	ROG7407	COG1886	8	NA	Operon	0.92
PIHLBHDG_00431	PIHLBHDG_00432	COG1886	COG1580	19	999	Operon	0.97
PIHLBHDG_00432	PIHLBHDG_00433	COG1580	COG1360	15	998	Operon	0.97
PIHLBHDG_00433	PIHLBHDG_00434	COG1360	COG1291	-7	999	Operon	0.97
PIHLBHDG_00434	PIHLBHDG_00435	COG1291	COG1749	61	998	Operon	0.96
PIHLBHDG_00435	PIHLBHDG_00436	COG1749	ROG0116	88	703	Operon	0.86
PIHLBHDG_00436	PIHLBHDG_00437	ROG0116	COG1843	-16	902	Operon	0.98
PIHLBHDG_00437	PIHLBHDG_00438	COG1843	COG3144	14	999	Operon	0.97
PIHLBHDG_00440	PIHLBHDG_00441	ROG3742	ROG4487	15	NA	Operon	0.89
PIHLBHDG_00441	PIHLBHDG_00442	ROG4487	COG1157	11	NA	Operon	0.91
PIHLBHDG_00442	PIHLBHDG_00443	COG1157	COG1317	-16	999	Operon	0.97
PIHLBHDG_00443	PIHLBHDG_00444	COG1317	COG1536	-7	999	Operon	0.97
PIHLBHDG_00444	PIHLBHDG_00445	COG1536	COG1766	12	999	Operon	0.97
PIHLBHDG_00445	PIHLBHDG_00446	COG1766	COG1677	17	999	Operon	0.97
PIHLBHDG_00446	PIHLBHDG_00447	COG1677	COG1558	15	999	Operon	0.97
PIHLBHDG_00447	PIHLBHDG_00448	COG1558	COG1815	4	999	Operon	0.97
PIHLBHDG_00448	PIHLBHDG_00449	COG1815	COG1220	210	965	Operon	0.87
PIHLBHDG_00449	PIHLBHDG_00450	COG1220	COG5405	15	999	Operon	0.97
PIHLBHDG_00450	PIHLBHDG_00451	COG5405	COG4974	25	915	Operon	0.97
PIHLBHDG_00451	PIHLBHDG_00452	COG4974	COG1206	-12	869	Operon	0.98
PIHLBHDG_00452	PIHLBHDG_00453	COG1206	COG0550	0	743	Operon	0.98
PIHLBHDG_00453	PIHLBHDG_00454	COG0550	COG2922	28	335	Operon	0.76
PIHLBHDG_00454	PIHLBHDG_00455	COG2922	COG0758	50	800	Operon	0.95
PIHLBHDG_00455	PIHLBHDG_00456	COG0758	NA	15	NA	Operon	0.89
PIHLBHDG_00458	PIHLBHDG_00459	COG1522	COG1522	-3	NA	Operon	0.97
PIHLBHDG_00459	PIHLBHDG_00460	COG1522	COG1686	154	267	noOperon	0.99
PIHLBHDG_00460	PIHLBHDG_00461	COG1686	COG0792	-3	144	Operon	0.93
PIHLBHDG_00461	PIHLBHDG_00462	COG0792	COG0164	-3	881	Operon	0.98
PIHLBHDG_00462	PIHLBHDG_00463	COG0164	COG1161	-24	897	Operon	0.98
PIHLBHDG_00463	PIHLBHDG_00464	COG1161	COG0681	0	742	Operon	0.98
PIHLBHDG_00464	PIHLBHDG_00465	COG0681	COG0335	85	802	Operon	0.91
PIHLBHDG_00465	PIHLBHDG_00466	COG0335	COG0336	-22	999	Operon	0.97
PIHLBHDG_00466	PIHLBHDG_00467	COG0336	COG0806	16	999	Operon	0.97
PIHLBHDG_00467	PIHLBHDG_00468	COG0806	COG1837	11	831	Operon	0.97
PIHLBHDG_00468	PIHLBHDG_00469	COG1837	COG0228	10	942	Operon	0.97
PIHLBHDG_00469	PIHLBHDG_00470	COG0228	COG0541	32	997	Operon	0.96
PIHLBHDG_00470	PIHLBHDG_00471	COG0541	COG2739	12	877	Operon	0.97
PIHLBHDG_00471	PIHLBHDG_00472	COG2739	COG0552	95	784	Operon	0.88
PIHLBHDG_00472	PIHLBHDG_00473	COG0552	COG1196	4	909	Operon	0.97
PIHLBHDG_00473	PIHLBHDG_00474	COG1196	COG1191	74	364	noOperon	0.63
PIHLBHDG_00476	PIHLBHDG_00477	COG0571	COG0236	58	915	Operon	0.95
PIHLBHDG_00477	PIHLBHDG_00478	COG0236	COG0416	105	964	Operon	0.94
PIHLBHDG_00478	PIHLBHDG_00479	COG0416	COG2050	-7	807	Operon	0.98
PIHLBHDG_00479	PIHLBHDG_00480	COG2050	COG0333	133	284	noOperon	0.98
PIHLBHDG_00480	PIHLBHDG_00481	COG0333	COG1399	-43	987	Operon	0.97
PIHLBHDG_00481	PIHLBHDG_00482	COG1399	COG1752	57	175	noOperon	0.58
PIHLBHDG_00484	PIHLBHDG_00485	ROG3441	COG0669	-3	NA	Operon	0.95
PIHLBHDG_00485	PIHLBHDG_00486	COG0669	COG0742	-3	851	Operon	0.98
PIHLBHDG_00486	PIHLBHDG_00487	COG0742	COG1200	12	722	Operon	0.97
PIHLBHDG_00487	PIHLBHDG_00488	COG1200	COG1307	83	957	Operon	0.95
PIHLBHDG_00488	PIHLBHDG_00489	COG1307	COG1461	25	985	Operon	0.97
PIHLBHDG_00489	PIHLBHDG_00490	COG1461	COG1302	15	960	Operon	0.97
PIHLBHDG_00492	PIHLBHDG_00493	COG1564	COG3859	-16	734	Operon	0.98
PIHLBHDG_00493	PIHLBHDG_00494	COG3859	COG0036	537	149	noOperon	1
PIHLBHDG_00494	PIHLBHDG_00495	COG0036	COG1162	16	865	Operon	0.97
PIHLBHDG_00495	PIHLBHDG_00496	COG1162	COG0515	4	736	Operon	0.98
PIHLBHDG_00496	PIHLBHDG_00497	COG0515	COG0768	19	760	Operon	0.97
PIHLBHDG_00497	PIHLBHDG_00498	COG0768	COG0772	0	997	Operon	0.97
PIHLBHDG_00498	PIHLBHDG_00499	COG0772	COG0631	20	737	Operon	0.97
PIHLBHDG_00499	PIHLBHDG_00500	COG0631	NA	12	NA	Operon	0.9
PIHLBHDG_00500	PIHLBHDG_00501	NA	COG1716	3	NA	Operon	0.93
PIHLBHDG_00501	PIHLBHDG_00502	COG1716	COG0820	0	133	Operon	0.93
PIHLBHDG_00504	PIHLBHDG_00505	NA	COG2197	97	NA	noOperon	0.82
PIHLBHDG_00505	PIHLBHDG_00506	COG2197	COG0144	81	536	Operon	0.72
PIHLBHDG_00506	PIHLBHDG_00507	COG0144	COG2738	0	395	Operon	0.94
PIHLBHDG_00507	PIHLBHDG_00508	COG2738	COG0223	13	344	Operon	0.86
PIHLBHDG_00508	PIHLBHDG_00509	COG0223	COG0242	1	994	Operon	0.97
PIHLBHDG_00509	PIHLBHDG_00510	COG0242	COG1198	39	895	Operon	0.96
PIHLBHDG_00510	PIHLBHDG_00511	COG1198	COG1758	-18	599	Operon	0.99
PIHLBHDG_00511	PIHLBHDG_00512	COG1758	COG0194	-19	974	Operon	0.97
PIHLBHDG_00512	PIHLBHDG_00513	COG0194	COG2052	76	553	Operon	0.78
PIHLBHDG_00513	PIHLBHDG_00514	COG2052	ROG0332	19	NA	Operon	0.87
PIHLBHDG_00514	PIHLBHDG_00515	ROG0332	COG1561	65	NA	noOperon	0.53
PIHLBHDG_00515	PIHLBHDG_00516	COG1561	COG0474	71	431	Operon	0.57
PIHLBHDG_00516	PIHLBHDG_00517	COG0474	COG0457	70	767	Operon	0.92
PIHLBHDG_00518	PIHLBHDG_00519	COG1293	COG3166	256	NA	noOperon	1
PIHLBHDG_00519	PIHLBHDG_00520	COG3166	COG0564	52	NA	Operon	0.61
PIHLBHDG_00521	PIHLBHDG_00522	COG1132	COG1132	32	NA	Operon	0.96
PIHLBHDG_00522	PIHLBHDG_00523	COG1132	COG0673	91	824	Operon	0.91
PIHLBHDG_00523	PIHLBHDG_00524	COG0673	COG0673	13	NA	Operon	0.97
PIHLBHDG_00524	PIHLBHDG_00525	COG0673	COG0600	127	318	noOperon	0.96
PIHLBHDG_00525	PIHLBHDG_00526	COG0600	COG1116	-7	997	Operon	0.97
PIHLBHDG_00526	PIHLBHDG_00527	COG1116	COG0715	45	995	Operon	0.96
PIHLBHDG_00527	PIHLBHDG_00528	COG0715	ROG4290	130	NA	noOperon	0.95
PIHLBHDG_00528	PIHLBHDG_00529	ROG4290	COG1989	34	NA	Operon	0.78
PIHLBHDG_00529	PIHLBHDG_00530	COG1989	NA	274	NA	noOperon	1
PIHLBHDG_00530	PIHLBHDG_00531	NA	ROG2004	71	NA	noOperon	0.59
PIHLBHDG_00531	PIHLBHDG_00532	ROG2004	COG4967	16	NA	Operon	0.88
PIHLBHDG_00532	PIHLBHDG_00533	COG4967	COG3547	465	NA	noOperon	1
PIHLBHDG_00533	PIHLBHDG_00534	COG3547	COG1989	117	NA	noOperon	0.92
PIHLBHDG_00534	PIHLBHDG_00535	COG1989	ROG2533	262	NA	noOperon	1
PIHLBHDG_00535	PIHLBHDG_00536	ROG2533	NA	-3	NA	Operon	0.95
PIHLBHDG_00536	PIHLBHDG_00537	NA	NA	272	NA	noOperon	1
PIHLBHDG_00538	PIHLBHDG_00539	COG3082	COG0697	92	NA	noOperon	0.79
PIHLBHDG_00539	PIHLBHDG_00540	COG0697	COG0454	134	702	Operon	0.67
PIHLBHDG_00540	PIHLBHDG_00541	COG0454	COG1670	49	935	Operon	0.96
PIHLBHDG_00541	PIHLBHDG_00542	COG1670	COG1266	-7	311	Operon	0.93
PIHLBHDG_00542	PIHLBHDG_00543	COG1266	COG1473	65	192	noOperon	0.68
PIHLBHDG_00543	PIHLBHDG_00544	COG1473	COG0863	92	408	noOperon	0.69
PIHLBHDG_00544	PIHLBHDG_00545	COG0863	COG5577	104	NA	noOperon	0.86
PIHLBHDG_00545	PIHLBHDG_00546	COG5577	COG0504	163	NA	noOperon	0.99
PIHLBHDG_00546	PIHLBHDG_00547	COG0504	COG0840	-34	409	Operon	0.98
PIHLBHDG_00547	PIHLBHDG_00548	COG0840	COG0454	40	548	Operon	0.91
PIHLBHDG_00548	PIHLBHDG_00549	COG0454	COG1573	16	223	Operon	0.8
PIHLBHDG_00551	PIHLBHDG_00552	ROG1098	ROG2841	-3	NA	Operon	0.95
PIHLBHDG_00552	PIHLBHDG_00553	ROG2841	COG0601	313	NA	noOperon	1
PIHLBHDG_00553	PIHLBHDG_00554	COG0601	COG1173	25	999	Operon	0.97
PIHLBHDG_00554	PIHLBHDG_00555	COG1173	COG0444	2	997	Operon	0.97
PIHLBHDG_00555	PIHLBHDG_00556	COG0444	COG1123	-16	888	Operon	0.98
PIHLBHDG_00556	PIHLBHDG_00557	COG1123	COG0747	69	965	Operon	0.95
PIHLBHDG_00557	PIHLBHDG_00558	COG0747	NA	226	NA	noOperon	1
PIHLBHDG_00558	PIHLBHDG_00559	NA	COG3808	221	NA	noOperon	1
PIHLBHDG_00559	PIHLBHDG_00560	COG3808	ROG4836	239	NA	noOperon	1
PIHLBHDG_00560	PIHLBHDG_00561	ROG4836	ROG4836	25	NA	Operon	0.97
PIHLBHDG_00561	PIHLBHDG_00562	ROG4836	ROG4836	143	NA	Operon	0.94
PIHLBHDG_00562	PIHLBHDG_00563	ROG4836	ROG1185	111	NA	noOperon	0.89
PIHLBHDG_00563	PIHLBHDG_00564	ROG1185	NA	315	NA	noOperon	1
PIHLBHDG_00564	PIHLBHDG_00565	NA	COG2169	73	NA	noOperon	0.61
PIHLBHDG_00565	PIHLBHDG_00566	COG2169	COG2319	289	NA	noOperon	1
PIHLBHDG_00567	PIHLBHDG_00568	NA	COG2193	122	NA	noOperon	0.93
PIHLBHDG_00571	PIHLBHDG_00572	COG2262	COG1435	79	256	noOperon	0.81
PIHLBHDG_00572	PIHLBHDG_00573	COG1435	COG1226	-7	195	Operon	0.93
PIHLBHDG_00573	PIHLBHDG_00574	COG1226	COG3872	-7	NA	Operon	0.95
PIHLBHDG_00574	PIHLBHDG_00575	COG3872	COG0216	14	469	Operon	0.94
PIHLBHDG_00575	PIHLBHDG_00576	COG0216	COG2890	-7	993	Operon	0.97
PIHLBHDG_00576	PIHLBHDG_00577	COG2890	COG0009	-12	927	Operon	0.97
PIHLBHDG_00577	PIHLBHDG_00578	COG0009	COG0698	19	589	Operon	0.96
PIHLBHDG_00578	PIHLBHDG_00579	COG0698	COG0035	28	967	Operon	0.97
PIHLBHDG_00579	PIHLBHDG_00580	COG0035	COG2131	24	730	Operon	0.97
PIHLBHDG_00580	PIHLBHDG_00581	COG2131	COG0472	-3	234	Operon	0.9
PIHLBHDG_00581	PIHLBHDG_00582	COG0472	COG0381	-7	923	Operon	0.97
PIHLBHDG_00582	PIHLBHDG_00583	COG0381	COG0056	16	561	Operon	0.96
PIHLBHDG_00583	PIHLBHDG_00584	COG0056	COG0224	12	999	Operon	0.97
PIHLBHDG_00584	PIHLBHDG_00585	COG0224	COG0055	21	999	Operon	0.97
PIHLBHDG_00585	PIHLBHDG_00586	COG0055	COG0355	0	999	Operon	0.97
PIHLBHDG_00586	PIHLBHDG_00587	COG0355	COG0739	103	446	noOperon	0.68
PIHLBHDG_00587	PIHLBHDG_00588	COG0739	ROG0101	62	706	Operon	0.92
PIHLBHDG_00588	PIHLBHDG_00589	ROG0101	COG1077	92	903	Operon	0.93
PIHLBHDG_00589	PIHLBHDG_00590	COG1077	COG4786	114	833	Operon	0.88
PIHLBHDG_00590	PIHLBHDG_00591	COG4786	COG4786	155	NA	Operon	0.93
PIHLBHDG_00591	PIHLBHDG_00592	COG4786	COG1261	25	999	Operon	0.97
PIHLBHDG_00592	PIHLBHDG_00593	COG1261	COG2063	-3	999	Operon	0.97
PIHLBHDG_00593	PIHLBHDG_00594	COG2063	COG1706	21	999	Operon	0.97
PIHLBHDG_00594	PIHLBHDG_00595	COG1706	ROG0416	11	NA	Operon	0.91
PIHLBHDG_00595	PIHLBHDG_00596	ROG0416	ROG0779	115	NA	noOperon	0.91
PIHLBHDG_00596	PIHLBHDG_00597	ROG0779	NA	23	NA	Operon	0.85
PIHLBHDG_00597	PIHLBHDG_00598	NA	COG4775	109	NA	noOperon	0.89
PIHLBHDG_00598	PIHLBHDG_00599	COG4775	COG0608	118	338	noOperon	0.93
PIHLBHDG_00599	PIHLBHDG_00600	COG0608	COG2825	45	329	Operon	0.6
PIHLBHDG_00600	PIHLBHDG_00601	COG2825	NA	115	NA	noOperon	0.91
PIHLBHDG_00601	PIHLBHDG_00602	NA	COG0795	28	NA	Operon	0.82
PIHLBHDG_00602	PIHLBHDG_00603	COG0795	COG1452	16	998	Operon	0.97
PIHLBHDG_00603	PIHLBHDG_00604	COG1452	ROG1771	0	NA	Operon	0.94
PIHLBHDG_00604	PIHLBHDG_00605	ROG1771	ROG0834	-7	NA	Operon	0.95
PIHLBHDG_00605	PIHLBHDG_00606	ROG0834	COG4597	95	NA	noOperon	0.81
PIHLBHDG_00606	PIHLBHDG_00607	COG4597	COG1126	36	912	Operon	0.96
PIHLBHDG_00607	PIHLBHDG_00608	COG1126	COG0763	96	161	noOperon	0.88
PIHLBHDG_00608	PIHLBHDG_00609	COG0763	COG1137	-19	697	Operon	0.99
PIHLBHDG_00609	PIHLBHDG_00610	COG1137	COG4372	19	381	Operon	0.86
PIHLBHDG_00610	PIHLBHDG_00611	COG4372	ROG2446	393	NA	noOperon	1
PIHLBHDG_00611	PIHLBHDG_00612	ROG2446	ROG0675	115	NA	noOperon	0.91
PIHLBHDG_00612	PIHLBHDG_00613	ROG0675	NA	98	NA	noOperon	0.83
PIHLBHDG_00613	PIHLBHDG_00614	NA	NA	20	NA	Operon	0.87
PIHLBHDG_00614	PIHLBHDG_00615	NA	COG1596	111	NA	noOperon	0.89
PIHLBHDG_00615	PIHLBHDG_00616	COG1596	COG3206	13	999	Operon	0.97
PIHLBHDG_00616	PIHLBHDG_00617	COG3206	COG1192	173	NA	noOperon	0.99
PIHLBHDG_00617	PIHLBHDG_00618	COG1192	COG4464	5	NA	Operon	0.93
PIHLBHDG_00618	PIHLBHDG_00619	COG4464	ROG1731	49	NA	Operon	0.64
PIHLBHDG_00619	PIHLBHDG_00620	ROG1731	ROG8293	28	NA	Operon	0.82
PIHLBHDG_00620	PIHLBHDG_00621	ROG8293	ROG0999	-22	NA	Operon	0.98
PIHLBHDG_00622	PIHLBHDG_00623	ROG1363	COG0301	75	NA	noOperon	0.64
PIHLBHDG_00623	PIHLBHDG_00624	COG0301	COG1104	11	973	Operon	0.97
PIHLBHDG_00625	PIHLBHDG_00626	ROG2203	COG0192	221	NA	noOperon	1
PIHLBHDG_00626	PIHLBHDG_00627	COG0192	NA	119	NA	noOperon	0.92
PIHLBHDG_00627	PIHLBHDG_00628	NA	ROG1579	-3	NA	Operon	0.95
PIHLBHDG_00628	PIHLBHDG_00629	ROG1579	NA	-3	NA	Operon	0.95
PIHLBHDG_00629	PIHLBHDG_00630	NA	COG0366	41	NA	Operon	0.72
PIHLBHDG_00631	PIHLBHDG_00632	COG1464	COG2011	16	999	Operon	0.97
PIHLBHDG_00632	PIHLBHDG_00633	COG2011	COG1135	-3	999	Operon	0.97
PIHLBHDG_00634	PIHLBHDG_00635	COG4585	COG2197	-3	994	Operon	0.97
PIHLBHDG_00637	PIHLBHDG_00638	COG2197	COG4098	108	439	noOperon	0.74
PIHLBHDG_00638	PIHLBHDG_00639	COG4098	COG1040	-16	942	Operon	0.97
PIHLBHDG_00639	PIHLBHDG_00640	COG1040	ROG1542	-16	NA	Operon	0.97
PIHLBHDG_00640	PIHLBHDG_00641	ROG1542	ROG3206	60	NA	Operon	0.53
PIHLBHDG_00641	PIHLBHDG_00642	ROG3206	ROG1512	6	NA	Operon	0.92
PIHLBHDG_00642	PIHLBHDG_00643	ROG1512	COG1256	4	NA	Operon	0.93
PIHLBHDG_00643	PIHLBHDG_00644	COG1256	ROG2760	14	NA	Operon	0.89
PIHLBHDG_00644	PIHLBHDG_00645	ROG2760	ROG1587	15	NA	Operon	0.89
PIHLBHDG_00645	PIHLBHDG_00646	ROG1587	COG1699	-13	NA	Operon	0.96
PIHLBHDG_00646	PIHLBHDG_00647	COG1699	COG1551	45	999	Operon	0.96
PIHLBHDG_00647	PIHLBHDG_00648	COG1551	COG1334	31	643	Operon	0.96
PIHLBHDG_00648	PIHLBHDG_00649	COG1334	COG1516	90	981	Operon	0.95
PIHLBHDG_00649	PIHLBHDG_00650	COG1516	ROG1512	-3	NA	Operon	0.95
PIHLBHDG_00650	PIHLBHDG_00651	ROG1512	COG1544	120	NA	noOperon	0.93
PIHLBHDG_00651	PIHLBHDG_00652	COG1544	COG2068	-34	NA	Operon	0.99
PIHLBHDG_00652	PIHLBHDG_00653	COG2068	COG0653	51	NA	Operon	0.62
PIHLBHDG_00653	PIHLBHDG_00654	COG0653	COG1186	140	966	Operon	0.92
PIHLBHDG_00654	PIHLBHDG_00655	COG1186	ROG1173	53	NA	Operon	0.6
PIHLBHDG_00655	PIHLBHDG_00656	ROG1173	ROG1786	-3	NA	Operon	0.95
PIHLBHDG_00656	PIHLBHDG_00657	ROG1786	COG2327	-34	NA	Operon	0.99
PIHLBHDG_00657	PIHLBHDG_00658	COG2327	COG1922	5	801	Operon	0.98
PIHLBHDG_00658	PIHLBHDG_00659	COG1922	COG1284	5	588	Operon	0.97
PIHLBHDG_00659	PIHLBHDG_00660	COG1284	COG0793	115	416	noOperon	0.83
PIHLBHDG_00660	PIHLBHDG_00661	COG0793	COG0265	67	790	Operon	0.93
PIHLBHDG_00661	PIHLBHDG_00662	COG0265	COG2861	5	NA	Operon	0.93
PIHLBHDG_00664	PIHLBHDG_00665	COG0556	COG0178	-3	999	Operon	0.97
PIHLBHDG_00665	PIHLBHDG_00666	COG0178	COG0322	15	998	Operon	0.97
PIHLBHDG_00667	PIHLBHDG_00668	COG2179	COG1161	2	839	Operon	0.98
PIHLBHDG_00668	PIHLBHDG_00669	COG1161	NA	74	NA	noOperon	0.63
PIHLBHDG_00669	PIHLBHDG_00670	NA	COG0006	110	NA	noOperon	0.89
PIHLBHDG_00670	PIHLBHDG_00671	COG0006	COG0231	13	808	Operon	0.97
PIHLBHDG_00671	PIHLBHDG_00672	COG0231	ROG0525	27	NA	Operon	0.83
PIHLBHDG_00672	PIHLBHDG_00673	ROG0525	COG3854	106	NA	noOperon	0.87
PIHLBHDG_00673	PIHLBHDG_00674	COG3854	ROG0106	34	902	Operon	0.96
PIHLBHDG_00674	PIHLBHDG_00675	ROG0106	ROG0171	13	789	Operon	0.97
PIHLBHDG_00675	PIHLBHDG_00676	ROG0171	ROG0096	6	789	Operon	0.98
PIHLBHDG_00676	PIHLBHDG_00677	ROG0096	ROG0085	13	894	Operon	0.97
PIHLBHDG_00677	PIHLBHDG_00678	ROG0085	ROG0662	6	NA	Operon	0.92
PIHLBHDG_00678	PIHLBHDG_00679	ROG0662	ROG0088	15	NA	Operon	0.89
PIHLBHDG_00679	PIHLBHDG_00680	ROG0088	ROG0155	12	791	Operon	0.97
PIHLBHDG_00680	PIHLBHDG_00681	ROG0155	ROG0160	189	NA	noOperon	1
PIHLBHDG_00681	PIHLBHDG_00682	ROG0160	COG1302	141	NA	noOperon	0.97
PIHLBHDG_00682	PIHLBHDG_00683	COG1302	ROG2346	2	NA	Operon	0.93
PIHLBHDG_00683	PIHLBHDG_00684	ROG2346	ROG5652	16	NA	Operon	0.88
PIHLBHDG_00684	PIHLBHDG_00685	ROG5652	COG0781	7	NA	Operon	0.92
PIHLBHDG_00685	PIHLBHDG_00686	COG0781	COG0533	-3	335	Operon	0.92
PIHLBHDG_00686	PIHLBHDG_00687	COG0533	COG1570	24	293	Operon	0.75
PIHLBHDG_00687	PIHLBHDG_00688	COG1570	COG1722	-13	999	Operon	0.97
PIHLBHDG_00688	PIHLBHDG_00689	COG1722	COG0142	-3	880	Operon	0.98
PIHLBHDG_00689	PIHLBHDG_00690	COG0142	ROG0473	724	NA	noOperon	1
PIHLBHDG_00690	PIHLBHDG_00691	ROG0473	COG1154	5	NA	Operon	0.93
PIHLBHDG_00691	PIHLBHDG_00692	COG1154	COG1189	-3	848	Operon	0.98
PIHLBHDG_00692	PIHLBHDG_00693	COG1189	COG0061	7	796	Operon	0.97
PIHLBHDG_00693	PIHLBHDG_00694	COG0061	COG1438	-10	501	Operon	0.98
PIHLBHDG_00694	PIHLBHDG_00695	COG1438	COG0497	5	929	Operon	0.97
PIHLBHDG_00695	PIHLBHDG_00696	COG0497	COG0750	72	881	Operon	0.94
PIHLBHDG_00696	PIHLBHDG_00697	COG0750	COG2185	57	212	noOperon	0.61
PIHLBHDG_00697	PIHLBHDG_00698	COG2185	ROG0327	15	NA	Operon	0.89
PIHLBHDG_00698	PIHLBHDG_00699	ROG0327	COG4865	-7	NA	Operon	0.95
PIHLBHDG_00699	PIHLBHDG_00700	COG4865	ROG3305	13	NA	Operon	0.9
PIHLBHDG_00700	PIHLBHDG_00701	ROG3305	ROG1663	4	NA	Operon	0.93
PIHLBHDG_00701	PIHLBHDG_00702	ROG1663	COG3799	25	NA	Operon	0.84
PIHLBHDG_00702	PIHLBHDG_00703	COG3799	COG1951	8	656	Operon	0.98
PIHLBHDG_00703	PIHLBHDG_00704	COG1951	NA	2	NA	Operon	0.93
PIHLBHDG_00704	PIHLBHDG_00705	NA	COG3706	16	NA	Operon	0.88
PIHLBHDG_00705	PIHLBHDG_00706	COG3706	COG4825	72	NA	noOperon	0.6
PIHLBHDG_00706	PIHLBHDG_00707	COG4825	ROG0882	1	NA	Operon	0.94
PIHLBHDG_00707	PIHLBHDG_00708	ROG0882	COG0463	-3	NA	Operon	0.95
PIHLBHDG_00708	PIHLBHDG_00709	COG0463	ROG0973	-15	NA	Operon	0.97
PIHLBHDG_00709	PIHLBHDG_00710	ROG0973	COG3773	63	NA	noOperon	0.51
PIHLBHDG_00710	PIHLBHDG_00711	COG3773	COG0726	29	464	Operon	0.89
PIHLBHDG_00711	PIHLBHDG_00712	COG0726	COG0726	3	NA	Operon	0.97
PIHLBHDG_00714	PIHLBHDG_00715	COG0612	COG4508	-18	NA	Operon	0.97
PIHLBHDG_00715	PIHLBHDG_00716	COG4508	NA	61	NA	Operon	0.52
PIHLBHDG_00716	PIHLBHDG_00717	NA	COG1873	40	NA	Operon	0.73
PIHLBHDG_00717	PIHLBHDG_00718	COG1873	ROG0805	34	NA	Operon	0.78
PIHLBHDG_00718	PIHLBHDG_00719	ROG0805	COG3666	244	NA	noOperon	1
PIHLBHDG_00719	PIHLBHDG_00720	COG3666	COG0289	343	NA	noOperon	1
PIHLBHDG_00720	PIHLBHDG_00721	COG0289	ROG0469	32	NA	Operon	0.79
PIHLBHDG_00721	PIHLBHDG_00722	ROG0469	COG1036	-16	NA	Operon	0.97
PIHLBHDG_00722	PIHLBHDG_00723	COG1036	COG0136	17	NA	Operon	0.88
PIHLBHDG_00723	PIHLBHDG_00724	COG0136	COG0527	14	997	Operon	0.97
PIHLBHDG_00724	PIHLBHDG_00725	COG0527	COG0329	13	908	Operon	0.97
PIHLBHDG_00725	PIHLBHDG_00726	COG0329	COG0595	219	741	noOperon	0.71
PIHLBHDG_00726	PIHLBHDG_00727	COG0595	COG0616	64	174	noOperon	0.65
PIHLBHDG_00727	PIHLBHDG_00728	COG0616	ROG3033	0	NA	Operon	0.94
PIHLBHDG_00728	PIHLBHDG_00729	ROG3033	COG1283	29	NA	Operon	0.81
PIHLBHDG_00729	PIHLBHDG_00730	COG1283	COG1968	20	148	Operon	0.82
PIHLBHDG_00730	PIHLBHDG_00731	COG1968	COG0325	48	165	Operon	0.54
PIHLBHDG_00731	PIHLBHDG_00732	COG0325	COG1799	3	977	Operon	0.97
PIHLBHDG_00732	PIHLBHDG_00733	COG1799	COG0762	-3	957	Operon	0.97
PIHLBHDG_00733	PIHLBHDG_00734	COG0762	COG2302	7	948	Operon	0.97
PIHLBHDG_00734	PIHLBHDG_00735	COG2302	COG3599	13	924	Operon	0.97
PIHLBHDG_00735	PIHLBHDG_00736	COG3599	ROG1386	62	NA	Operon	0.5
PIHLBHDG_00736	PIHLBHDG_00737	ROG1386	ROG2205	29	NA	Operon	0.81
PIHLBHDG_00737	PIHLBHDG_00738	ROG2205	COG1193	-19	NA	Operon	0.97
PIHLBHDG_00738	PIHLBHDG_00739	COG1193	ROG1009	-7	NA	Operon	0.95
PIHLBHDG_00739	PIHLBHDG_00740	ROG1009	COG5012	-3	NA	Operon	0.95
PIHLBHDG_00740	PIHLBHDG_00741	COG5012	ROG0493	-7	NA	Operon	0.95
PIHLBHDG_00741	PIHLBHDG_00742	ROG0493	COG3246	4	NA	Operon	0.93
PIHLBHDG_00742	PIHLBHDG_00743	COG3246	COG1788	26	965	Operon	0.97
PIHLBHDG_00743	PIHLBHDG_00744	COG1788	COG2057	-7	999	Operon	0.97
PIHLBHDG_00744	PIHLBHDG_00745	COG2057	COG1509	26	693	Operon	0.96
PIHLBHDG_00745	PIHLBHDG_00746	COG1509	COG0183	39	220	Operon	0.59
PIHLBHDG_00746	PIHLBHDG_00747	COG0183	COG1250	22	992	Operon	0.97
PIHLBHDG_00747	PIHLBHDG_00748	COG1250	COG1024	19	998	Operon	0.97
PIHLBHDG_00748	PIHLBHDG_00749	COG1024	COG0060	349	607	noOperon	1
PIHLBHDG_00749	PIHLBHDG_00750	COG0060	ROG1798	79	NA	noOperon	0.68
PIHLBHDG_00750	PIHLBHDG_00751	ROG1798	COG1734	3	NA	Operon	0.93
PIHLBHDG_00751	PIHLBHDG_00752	COG1734	COG0597	19	953	Operon	0.97
PIHLBHDG_00752	PIHLBHDG_00753	COG0597	COG0564	-19	833	Operon	0.98
PIHLBHDG_00753	PIHLBHDG_00754	COG0564	COG2065	112	412	noOperon	0.82
PIHLBHDG_00754	PIHLBHDG_00755	COG2065	COG2233	45	899	Operon	0.96
PIHLBHDG_00755	PIHLBHDG_00756	COG2233	NA	351	NA	noOperon	1
PIHLBHDG_00758	PIHLBHDG_00759	COG1273	COG1793	21	995	Operon	0.97
PIHLBHDG_00759	PIHLBHDG_00760	COG1793	COG3285	-3	999	Operon	0.97
PIHLBHDG_00760	PIHLBHDG_00761	COG3285	COG0290	242	NA	noOperon	1
PIHLBHDG_00761	PIHLBHDG_00762	COG0290	COG0291	13	999	Operon	0.97
PIHLBHDG_00762	PIHLBHDG_00763	COG0291	COG0292	25	999	Operon	0.97
PIHLBHDG_00763	PIHLBHDG_00764	COG0292	COG0566	57	865	Operon	0.95
PIHLBHDG_00764	PIHLBHDG_00765	COG0566	COG0016	440	797	noOperon	0.98
PIHLBHDG_00765	PIHLBHDG_00766	COG0016	COG0072	-6	999	Operon	0.97
PIHLBHDG_00766	PIHLBHDG_00767	COG0072	COG3027	49	257	noOperon	0.52
PIHLBHDG_00767	PIHLBHDG_00768	COG3027	COG1286	14	708	Operon	0.97
PIHLBHDG_00768	PIHLBHDG_00769	COG1286	COG0860	128	622	Operon	0.56
PIHLBHDG_00769	PIHLBHDG_00770	COG0860	COG0826	13	312	Operon	0.84
PIHLBHDG_00770	PIHLBHDG_00771	COG0826	COG1193	15	445	Operon	0.92
PIHLBHDG_00771	PIHLBHDG_00772	COG1193	COG3344	763	534	noOperon	1
PIHLBHDG_00774	PIHLBHDG_00775	ROG0134	COG0495	10	NA	Operon	0.91
PIHLBHDG_00777	PIHLBHDG_00778	COG0707	COG0655	61	NA	Operon	0.52
PIHLBHDG_00780	PIHLBHDG_00781	ROG3103	COG2339	24	NA	Operon	0.84
PIHLBHDG_00781	PIHLBHDG_00782	COG2339	COG0217	56	NA	Operon	0.57
PIHLBHDG_00782	PIHLBHDG_00783	COG0217	COG0817	205	914	Operon	0.8
PIHLBHDG_00783	PIHLBHDG_00784	COG0817	COG0632	-3	999	Operon	0.97
PIHLBHDG_00784	PIHLBHDG_00785	COG0632	COG2255	-18	999	Operon	0.97
PIHLBHDG_00785	PIHLBHDG_00786	COG2255	COG1381	-3	998	Operon	0.97
PIHLBHDG_00786	PIHLBHDG_00787	COG1381	COG0752	129	585	noOperon	0.53
PIHLBHDG_00787	PIHLBHDG_00788	COG0752	COG0751	2	999	Operon	0.97
PIHLBHDG_00788	PIHLBHDG_00789	COG0751	COG0574	138	633	Operon	0.51
PIHLBHDG_00789	PIHLBHDG_00790	COG0574	COG0232	134	917	Operon	0.9
PIHLBHDG_00790	PIHLBHDG_00791	COG0232	COG0358	-22	757	Operon	0.99
PIHLBHDG_00791	PIHLBHDG_00792	COG0358	COG0568	27	943	Operon	0.97
PIHLBHDG_00792	PIHLBHDG_00793	COG0568	NA	49	NA	Operon	0.64
PIHLBHDG_00794	PIHLBHDG_00795	ROG6900	NA	94	NA	noOperon	0.8
PIHLBHDG_00795	PIHLBHDG_00796	NA	ROG4412	69	NA	noOperon	0.57
PIHLBHDG_00796	PIHLBHDG_00797	ROG4412	COG0747	52	NA	Operon	0.61
PIHLBHDG_00797	PIHLBHDG_00798	COG0747	COG0601	5	981	Operon	0.97
PIHLBHDG_00798	PIHLBHDG_00799	COG0601	COG1173	-3	999	Operon	0.97
PIHLBHDG_00799	PIHLBHDG_00800	COG1173	COG0444	-22	997	Operon	0.97
PIHLBHDG_00800	PIHLBHDG_00801	COG0444	COG4608	-7	997	Operon	0.97
PIHLBHDG_00801	PIHLBHDG_00802	COG4608	NA	200	NA	noOperon	1
PIHLBHDG_00802	PIHLBHDG_00803	NA	COG4796	42	NA	Operon	0.71
PIHLBHDG_00803	PIHLBHDG_00804	COG4796	NA	14	NA	Operon	0.89
PIHLBHDG_00804	PIHLBHDG_00805	NA	NA	20	NA	Operon	0.87
PIHLBHDG_00805	PIHLBHDG_00806	NA	ROG7326	28	NA	Operon	0.82
PIHLBHDG_00807	PIHLBHDG_00808	COG4718	ROG7914	400	NA	noOperon	1
PIHLBHDG_00809	PIHLBHDG_00810	COG1879	COG2972	83	488	Operon	0.61
PIHLBHDG_00810	PIHLBHDG_00811	COG2972	COG2971	152	NA	noOperon	0.98
PIHLBHDG_00811	PIHLBHDG_00812	COG2971	COG1486	2	396	Operon	0.93
PIHLBHDG_00813	PIHLBHDG_00814	COG1012	COG0665	21	918	Operon	0.97
PIHLBHDG_00814	PIHLBHDG_00815	COG0665	COG1148	-3	NA	Operon	0.95
PIHLBHDG_00816	PIHLBHDG_00817	COG1321	COG0370	2	992	Operon	0.97
PIHLBHDG_00817	PIHLBHDG_00818	COG0370	ROG1150	16	NA	Operon	0.88
PIHLBHDG_00818	PIHLBHDG_00819	ROG1150	COG0392	-3	NA	Operon	0.95
PIHLBHDG_00819	PIHLBHDG_00820	COG0392	COG1183	-10	224	Operon	0.93
PIHLBHDG_00821	PIHLBHDG_00822	ROG7036	COG3325	92	NA	noOperon	0.79
PIHLBHDG_00823	PIHLBHDG_00824	COG0679	COG1653	149	370	noOperon	0.97
PIHLBHDG_00824	PIHLBHDG_00825	COG1653	COG1175	106	982	Operon	0.95
PIHLBHDG_00825	PIHLBHDG_00826	COG1175	COG0395	3	998	Operon	0.97
PIHLBHDG_00826	PIHLBHDG_00827	COG0395	COG3344	788	NA	noOperon	1
PIHLBHDG_00827	PIHLBHDG_00828	COG3344	COG4907	201	NA	noOperon	1
PIHLBHDG_00828	PIHLBHDG_00829	COG4907	COG5492	30	NA	Operon	0.81
PIHLBHDG_00829	PIHLBHDG_00830	COG5492	COG0840	129	495	noOperon	0.75
PIHLBHDG_00831	PIHLBHDG_00832	ROG0211	COG4608	2	NA	Operon	0.93
PIHLBHDG_00832	PIHLBHDG_00833	COG4608	COG0444	-7	997	Operon	0.97
PIHLBHDG_00833	PIHLBHDG_00834	COG0444	COG1173	4	997	Operon	0.97
PIHLBHDG_00834	PIHLBHDG_00835	COG1173	COG0601	-3	999	Operon	0.97
PIHLBHDG_00835	PIHLBHDG_00836	COG0601	COG3889	100	646	Operon	0.77
PIHLBHDG_00836	PIHLBHDG_00837	COG3889	ROG2819	294	NA	noOperon	1
PIHLBHDG_00840	PIHLBHDG_00841	COG0590	COG1011	2	656	Operon	0.98
PIHLBHDG_00841	PIHLBHDG_00842	COG1011	COG1878	5	NA	Operon	0.93
PIHLBHDG_00842	PIHLBHDG_00843	COG1878	ROG3032	14	NA	Operon	0.89
PIHLBHDG_00843	PIHLBHDG_00844	ROG3032	COG0501	10	NA	Operon	0.91
PIHLBHDG_00846	PIHLBHDG_00847	COG0778	COG2195	59	440	Operon	0.69
PIHLBHDG_00847	PIHLBHDG_00848	COG2195	COG0300	30	570	Operon	0.94
PIHLBHDG_00848	PIHLBHDG_00849	COG0300	COG0338	26	NA	Operon	0.83
PIHLBHDG_00849	PIHLBHDG_00850	COG0338	ROG1185	13	NA	Operon	0.9
PIHLBHDG_00850	PIHLBHDG_00851	ROG1185	COG2826	90	NA	noOperon	0.77
PIHLBHDG_00851	PIHLBHDG_00852	COG2826	COG3601	373	NA	noOperon	1
PIHLBHDG_00852	PIHLBHDG_00853	COG3601	COG1404	96	NA	noOperon	0.81
PIHLBHDG_00853	PIHLBHDG_00854	COG1404	COG1404	156	NA	Operon	0.93
PIHLBHDG_00854	PIHLBHDG_00855	COG1404	COG1670	145	379	noOperon	0.96
PIHLBHDG_00855	PIHLBHDG_00856	COG1670	COG1472	13	166	Operon	0.85
PIHLBHDG_00858	PIHLBHDG_00859	NA	NA	108	NA	noOperon	0.88
PIHLBHDG_00859	PIHLBHDG_00860	NA	COG0432	17	NA	Operon	0.88
PIHLBHDG_00861	PIHLBHDG_00862	COG0534	ROG1546	83	NA	noOperon	0.71
PIHLBHDG_00863	PIHLBHDG_00864	COG1725	COG4555	-3	265	Operon	0.9
PIHLBHDG_00864	PIHLBHDG_00865	COG4555	ROG2141	0	NA	Operon	0.94
PIHLBHDG_00865	PIHLBHDG_00866	ROG2141	ROG5896	95	NA	noOperon	0.81
PIHLBHDG_00866	PIHLBHDG_00867	ROG5896	ROG2123	26	NA	Operon	0.83
PIHLBHDG_00868	PIHLBHDG_00869	ROG1136	ROG2504	18	NA	Operon	0.88
PIHLBHDG_00869	PIHLBHDG_00870	ROG2504	ROG2504	28	NA	Operon	0.97
PIHLBHDG_00870	PIHLBHDG_00871	ROG2504	ROG2276	4	NA	Operon	0.93
PIHLBHDG_00871	PIHLBHDG_00872	ROG2276	ROG2276	22	NA	Operon	0.97
PIHLBHDG_00872	PIHLBHDG_00873	ROG2276	ROG2124	25	NA	Operon	0.84
PIHLBHDG_00873	PIHLBHDG_00874	ROG2124	COG0526	24	NA	Operon	0.84
PIHLBHDG_00878	PIHLBHDG_00879	COG0737	COG1554	15	NA	Operon	0.89
PIHLBHDG_00880	PIHLBHDG_00881	COG0438	COG1208	-28	950	Operon	0.98
PIHLBHDG_00881	PIHLBHDG_00882	COG1208	COG0058	4	876	Operon	0.97
PIHLBHDG_00882	PIHLBHDG_00883	COG0058	COG1956	57	NA	Operon	0.56
PIHLBHDG_00883	PIHLBHDG_00884	COG1956	COG0426	98	NA	noOperon	0.83
PIHLBHDG_00886	PIHLBHDG_00887	COG1959	ROG2904	33	NA	Operon	0.78
PIHLBHDG_00887	PIHLBHDG_00888	ROG2904	COG1141	245	NA	noOperon	1
PIHLBHDG_00888	PIHLBHDG_00889	COG1141	ROG0084	138	NA	noOperon	0.96
PIHLBHDG_00889	PIHLBHDG_00890	ROG0084	ROG0084	69	NA	Operon	0.96
PIHLBHDG_00890	PIHLBHDG_00891	ROG0084	COG0590	127	NA	noOperon	0.94
PIHLBHDG_00891	PIHLBHDG_00892	COG0590	NA	18	NA	Operon	0.88
PIHLBHDG_00892	PIHLBHDG_00893	NA	NA	32	NA	Operon	0.96
PIHLBHDG_00893	PIHLBHDG_00894	NA	ROG2977	106	NA	noOperon	0.87
PIHLBHDG_00894	PIHLBHDG_00895	ROG2977	COG2812	424	NA	noOperon	1
PIHLBHDG_00895	PIHLBHDG_00896	COG2812	COG0718	14	979	Operon	0.97
PIHLBHDG_00896	PIHLBHDG_00897	COG0718	COG0353	2	998	Operon	0.97
PIHLBHDG_00897	PIHLBHDG_00898	COG0353	ROG2644	70	NA	noOperon	0.58
PIHLBHDG_00898	PIHLBHDG_00899	ROG2644	ROG5104	60	NA	Operon	0.53
PIHLBHDG_00901	PIHLBHDG_00902	COG0712	COG0711	-3	999	Operon	0.97
PIHLBHDG_00902	PIHLBHDG_00903	COG0711	COG0636	81	999	Operon	0.96
PIHLBHDG_00903	PIHLBHDG_00904	COG0636	COG0356	35	999	Operon	0.96
PIHLBHDG_00904	PIHLBHDG_00905	COG0356	ROG2551	-10	NA	Operon	0.96
PIHLBHDG_00905	PIHLBHDG_00906	ROG2551	ROG1035	0	NA	Operon	0.94
PIHLBHDG_00907	PIHLBHDG_00908	COG0621	COG0558	-13	605	Operon	0.98
PIHLBHDG_00908	PIHLBHDG_00909	COG0558	ROG2536	80	NA	noOperon	0.68
PIHLBHDG_00909	PIHLBHDG_00910	ROG2536	COG0465	-3	NA	Operon	0.95
PIHLBHDG_00911	PIHLBHDG_00912	NA	COG2707	160	NA	noOperon	0.99
PIHLBHDG_00915	PIHLBHDG_00916	COG1058	ROG4159	16	NA	Operon	0.88
PIHLBHDG_00916	PIHLBHDG_00917	ROG4159	COG0468	150	NA	noOperon	0.98
PIHLBHDG_00917	PIHLBHDG_00918	COG0468	COG2137	-7	978	Operon	0.97
PIHLBHDG_00918	PIHLBHDG_00919	COG2137	COG1418	161	536	noOperon	0.84
PIHLBHDG_00919	PIHLBHDG_00920	COG1418	ROG2861	61	NA	Operon	0.52
PIHLBHDG_00920	PIHLBHDG_00921	ROG2861	COG1692	-3	NA	Operon	0.95
PIHLBHDG_00921	PIHLBHDG_00922	COG1692	COG2359	99	639	Operon	0.77
PIHLBHDG_00922	PIHLBHDG_00923	COG2359	COG2355	83	296	noOperon	0.81
PIHLBHDG_00923	PIHLBHDG_00924	COG2355	COG3360	47	NA	Operon	0.66
PIHLBHDG_00924	PIHLBHDG_00925	COG3360	ROG0270	91	NA	noOperon	0.78
PIHLBHDG_00925	PIHLBHDG_00926	ROG0270	ROG0702	73	NA	noOperon	0.61
PIHLBHDG_00926	PIHLBHDG_00927	ROG0702	COG3581	126	NA	noOperon	0.94
PIHLBHDG_00927	PIHLBHDG_00928	COG3581	COG3581	-3	NA	Operon	0.97
PIHLBHDG_00928	PIHLBHDG_00929	COG3581	COG1924	-34	989	Operon	0.97
PIHLBHDG_00929	PIHLBHDG_00930	COG1924	COG1994	81	680	Operon	0.87
PIHLBHDG_00930	PIHLBHDG_00931	COG1994	COG1354	12	718	Operon	0.97
PIHLBHDG_00931	PIHLBHDG_00932	COG1354	COG1386	-3	999	Operon	0.97
PIHLBHDG_00932	PIHLBHDG_00933	COG1386	ROG1000	38	NA	Operon	0.75
PIHLBHDG_00933	PIHLBHDG_00934	ROG1000	COG3874	13	NA	Operon	0.9
PIHLBHDG_00934	PIHLBHDG_00935	COG3874	COG1187	49	322	Operon	0.54
PIHLBHDG_00935	PIHLBHDG_00936	COG1187	COG2081	-3	505	Operon	0.97
PIHLBHDG_00936	PIHLBHDG_00937	COG2081	COG0283	42	408	Operon	0.76
PIHLBHDG_00937	PIHLBHDG_00938	COG0283	COG0204	2	919	Operon	0.97
PIHLBHDG_00938	PIHLBHDG_00939	COG0204	COG0539	39	702	Operon	0.95
PIHLBHDG_00939	PIHLBHDG_00940	COG0539	ROG8351	114	NA	noOperon	0.91
PIHLBHDG_00940	PIHLBHDG_00941	ROG8351	ROG3071	-3	NA	Operon	0.95
PIHLBHDG_00941	PIHLBHDG_00942	ROG3071	ROG0956	-3	NA	Operon	0.95
PIHLBHDG_00942	PIHLBHDG_00943	ROG0956	ROG1887	12	NA	Operon	0.9
PIHLBHDG_00943	PIHLBHDG_00944	ROG1887	COG1160	78	NA	noOperon	0.67
PIHLBHDG_00944	PIHLBHDG_00945	COG1160	COG0344	-3	781	Operon	0.98
PIHLBHDG_00945	PIHLBHDG_00946	COG0344	ROG0086	153	305	noOperon	0.99
PIHLBHDG_00946	PIHLBHDG_00947	ROG0086	COG0527	121	232	noOperon	0.97
PIHLBHDG_00947	PIHLBHDG_00948	COG0527	NA	42	NA	Operon	0.71
PIHLBHDG_00948	PIHLBHDG_00949	NA	ROG0287	456	NA	noOperon	1
PIHLBHDG_00949	PIHLBHDG_00950	ROG0287	COG0480	116	NA	noOperon	0.91
PIHLBHDG_00950	PIHLBHDG_00951	COG0480	ROG1493	79	NA	noOperon	0.68
PIHLBHDG_00951	PIHLBHDG_00952	ROG1493	COG1376	91	NA	noOperon	0.78
PIHLBHDG_00952	PIHLBHDG_00953	COG1376	COG0534	153	513	noOperon	0.84
PIHLBHDG_00953	PIHLBHDG_00954	COG0534	COG1846	21	688	Operon	0.97
PIHLBHDG_00954	PIHLBHDG_00955	COG1846	COG2020	488	NA	noOperon	1
PIHLBHDG_00955	PIHLBHDG_00956	COG2020	COG3393	80	NA	noOperon	0.68
PIHLBHDG_00956	PIHLBHDG_00957	COG3393	ROG0233	-3	NA	Operon	0.95
PIHLBHDG_00959	PIHLBHDG_00960	COG0406	COG0778	14	765	Operon	0.97
PIHLBHDG_00960	PIHLBHDG_00961	COG0778	COG3973	5	138	Operon	0.91
PIHLBHDG_00961	PIHLBHDG_00962	COG3973	COG0488	250	223	noOperon	1
PIHLBHDG_00962	PIHLBHDG_00963	COG0488	NA	407	NA	noOperon	1
PIHLBHDG_00965	PIHLBHDG_00966	COG4869	COG0021	19	211	Operon	0.78
PIHLBHDG_00967	PIHLBHDG_00968	ROG1591	ROG0267	13	NA	Operon	0.9
PIHLBHDG_00969	PIHLBHDG_00970	COG2461	COG0847	128	NA	noOperon	0.95
PIHLBHDG_00970	PIHLBHDG_00971	COG0847	COG0526	72	624	Operon	0.87
PIHLBHDG_00971	PIHLBHDG_00972	COG0526	NA	37	NA	Operon	0.75
PIHLBHDG_00972	PIHLBHDG_00973	NA	COG1051	100	NA	noOperon	0.84
PIHLBHDG_00975	PIHLBHDG_00976	COG0180	NA	17	NA	Operon	0.88
PIHLBHDG_00979	PIHLBHDG_00980	NA	NA	27	NA	Operon	0.83
PIHLBHDG_00980	PIHLBHDG_00981	NA	NA	18	NA	Operon	0.88
PIHLBHDG_00981	PIHLBHDG_00982	NA	COG0496	81	NA	noOperon	0.69
PIHLBHDG_00982	PIHLBHDG_00983	COG0496	COG1285	30	629	Operon	0.95
PIHLBHDG_00983	PIHLBHDG_00984	COG1285	COG4100	19	NA	Operon	0.87
PIHLBHDG_00984	PIHLBHDG_00985	COG4100	NA	-13	NA	Operon	0.96
PIHLBHDG_00985	PIHLBHDG_00986	NA	COG0464	62	NA	Operon	0.5
PIHLBHDG_00986	PIHLBHDG_00987	COG0464	COG0324	57	360	Operon	0.53
PIHLBHDG_00987	PIHLBHDG_00988	COG0324	COG0323	11	994	Operon	0.97
PIHLBHDG_00988	PIHLBHDG_00989	COG0323	COG0249	-13	984	Operon	0.97
PIHLBHDG_00989	PIHLBHDG_00990	COG0249	COG0621	24	776	Operon	0.97
PIHLBHDG_00991	PIHLBHDG_00992	COG2323	ROG1016	10	NA	Operon	0.91
PIHLBHDG_00993	PIHLBHDG_00994	COG4769	COG1315	15	229	Operon	0.81
PIHLBHDG_00994	PIHLBHDG_00995	COG1315	COG1352	15	NA	Operon	0.89
PIHLBHDG_00995	PIHLBHDG_00996	COG1352	COG2201	13	999	Operon	0.97
PIHLBHDG_00996	PIHLBHDG_00997	COG2201	COG1871	11	999	Operon	0.97
PIHLBHDG_00997	PIHLBHDG_00998	COG1871	COG1776	-3	999	Operon	0.97
PIHLBHDG_00998	PIHLBHDG_00999	COG1776	COG2201	13	999	Operon	0.97
PIHLBHDG_00999	PIHLBHDG_01000	COG2201	COG0643	12	999	Operon	0.97
PIHLBHDG_01000	PIHLBHDG_01001	COG0643	COG1776	29	999	Operon	0.96
PIHLBHDG_01001	PIHLBHDG_01002	COG1776	COG1868	-7	999	Operon	0.97
PIHLBHDG_01002	PIHLBHDG_01003	COG1868	COG0835	67	994	Operon	0.96
PIHLBHDG_01003	PIHLBHDG_01004	COG0835	ROG0067	159	NA	noOperon	0.98
PIHLBHDG_01004	PIHLBHDG_01005	ROG0067	ROG0072	12	831	Operon	0.97
PIHLBHDG_01005	PIHLBHDG_01006	ROG0072	ROG0067	12	831	Operon	0.97
PIHLBHDG_01006	PIHLBHDG_01007	ROG0067	ROG2446	99	NA	noOperon	0.83
PIHLBHDG_01007	PIHLBHDG_01008	ROG2446	COG1361	18	NA	Operon	0.88
PIHLBHDG_01008	PIHLBHDG_01009	COG1361	COG0810	17	NA	Operon	0.88
PIHLBHDG_01009	PIHLBHDG_01010	COG0810	COG0848	20	999	Operon	0.97
PIHLBHDG_01010	PIHLBHDG_01011	COG0848	COG0811	0	999	Operon	0.97
PIHLBHDG_01011	PIHLBHDG_01012	COG0811	COG1670	157	423	noOperon	0.96
PIHLBHDG_01012	PIHLBHDG_01013	COG1670	COG0613	130	NA	noOperon	0.95
PIHLBHDG_01013	PIHLBHDG_01014	COG0613	COG1191	15	197	Operon	0.82
PIHLBHDG_01014	PIHLBHDG_01015	COG1191	COG2172	7	999	Operon	0.97
PIHLBHDG_01015	PIHLBHDG_01016	COG2172	COG1366	0	999	Operon	0.97
PIHLBHDG_01016	PIHLBHDG_01017	COG1366	COG1686	92	841	Operon	0.91
PIHLBHDG_01017	PIHLBHDG_01018	COG1686	COG0213	51	407	Operon	0.69
PIHLBHDG_01018	PIHLBHDG_01019	COG0213	COG1015	5	999	Operon	0.97
PIHLBHDG_01019	PIHLBHDG_01020	COG1015	COG4974	-3	808	Operon	0.98
PIHLBHDG_01020	PIHLBHDG_01021	COG4974	COG1300	15	321	Operon	0.84
PIHLBHDG_01021	PIHLBHDG_01022	COG1300	COG0406	62	NA	Operon	0.5
PIHLBHDG_01023	PIHLBHDG_01024	COG5421	COG2913	277	NA	noOperon	1
PIHLBHDG_01024	PIHLBHDG_01025	COG2913	COG1172	125	NA	noOperon	0.94
PIHLBHDG_01025	PIHLBHDG_01026	COG1172	COG1079	-3	888	Operon	0.97
PIHLBHDG_01026	PIHLBHDG_01027	COG1079	COG1129	-3	705	Operon	0.98
PIHLBHDG_01027	PIHLBHDG_01028	COG1129	ROG3584	97	NA	noOperon	0.82
PIHLBHDG_01028	PIHLBHDG_01029	ROG3584	COG1132	190	NA	noOperon	1
PIHLBHDG_01029	PIHLBHDG_01030	COG1132	COG1079	21	280	Operon	0.77
PIHLBHDG_01030	PIHLBHDG_01031	COG1079	COG4603	0	999	Operon	0.97
PIHLBHDG_01031	PIHLBHDG_01032	COG4603	COG3845	-16	999	Operon	0.97
PIHLBHDG_01032	PIHLBHDG_01033	COG3845	COG1744	79	999	Operon	0.96
PIHLBHDG_01033	PIHLBHDG_01034	COG1744	COG1690	107	336	noOperon	0.9
PIHLBHDG_01034	PIHLBHDG_01035	COG1690	COG1387	3	NA	Operon	0.93
PIHLBHDG_01036	PIHLBHDG_01037	COG0726	COG0456	12	207	Operon	0.83
PIHLBHDG_01038	PIHLBHDG_01039	COG0500	COG2333	279	269	noOperon	1
PIHLBHDG_01040	PIHLBHDG_01041	COG2913	NA	37	NA	Operon	0.75
PIHLBHDG_01041	PIHLBHDG_01042	NA	COG2913	57	NA	Operon	0.56
PIHLBHDG_01045	PIHLBHDG_01046	COG0768	COG0168	84	450	noOperon	0.5
PIHLBHDG_01046	PIHLBHDG_01047	COG0168	COG0569	11	999	Operon	0.97
PIHLBHDG_01050	PIHLBHDG_01051	COG1918	COG0370	-3	999	Operon	0.97
PIHLBHDG_01051	PIHLBHDG_01052	COG0370	COG0674	225	567	noOperon	0.96
PIHLBHDG_01052	PIHLBHDG_01053	COG0674	COG3629	161	144	noOperon	0.99
PIHLBHDG_01053	PIHLBHDG_01054	COG3629	ROG1255	359	NA	noOperon	1
PIHLBHDG_01054	PIHLBHDG_01055	ROG1255	ROG1255	92	NA	Operon	0.95
PIHLBHDG_01055	PIHLBHDG_01056	ROG1255	ROG1255	32	NA	Operon	0.96
PIHLBHDG_01056	PIHLBHDG_01057	ROG1255	NA	18	NA	Operon	0.88
PIHLBHDG_01057	PIHLBHDG_01058	NA	ROG3787	16	NA	Operon	0.88
PIHLBHDG_01058	PIHLBHDG_01059	ROG3787	COG1462	33	NA	Operon	0.78
PIHLBHDG_01059	PIHLBHDG_01060	COG1462	ROG1255	229	NA	noOperon	1
PIHLBHDG_01062	PIHLBHDG_01063	COG0813	COG0019	84	246	noOperon	0.84
PIHLBHDG_01066	PIHLBHDG_01067	COG1979	COG2152	18	NA	Operon	0.88
PIHLBHDG_01068	PIHLBHDG_01069	COG2703	COG1406	-3	128	Operon	0.94
PIHLBHDG_01070	PIHLBHDG_01071	ROG0236	ROG0030	11	329	Operon	0.86
PIHLBHDG_01071	PIHLBHDG_01072	ROG0030	COG4591	10	506	Operon	0.96
PIHLBHDG_01072	PIHLBHDG_01073	COG4591	COG4591	5	NA	Operon	0.97
PIHLBHDG_01073	PIHLBHDG_01074	COG4591	COG1136	-3	983	Operon	0.97
PIHLBHDG_01075	PIHLBHDG_01076	COG1609	NA	115	NA	noOperon	0.91
PIHLBHDG_01076	PIHLBHDG_01077	NA	COG1653	110	NA	noOperon	0.89
PIHLBHDG_01077	PIHLBHDG_01078	COG1653	COG1175	85	982	Operon	0.95
PIHLBHDG_01078	PIHLBHDG_01079	COG1175	COG0395	0	998	Operon	0.97
PIHLBHDG_01079	PIHLBHDG_01080	COG0395	COG1621	593	675	noOperon	1
PIHLBHDG_01084	PIHLBHDG_01085	COG1853	COG0441	331	NA	noOperon	1
PIHLBHDG_01086	PIHLBHDG_01087	NA	COG1652	131	NA	noOperon	0.95
PIHLBHDG_01087	PIHLBHDG_01088	COG1652	COG2066	12	425	Operon	0.92
PIHLBHDG_01088	PIHLBHDG_01089	COG2066	COG2199	55	250	noOperon	0.59
PIHLBHDG_01089	PIHLBHDG_01090	COG2199	COG0218	165	NA	noOperon	0.99
PIHLBHDG_01090	PIHLBHDG_01091	COG0218	COG0466	-3	952	Operon	0.97
PIHLBHDG_01091	PIHLBHDG_01092	COG0466	COG1067	52	983	Operon	0.96
PIHLBHDG_01092	PIHLBHDG_01093	COG1067	COG1219	113	975	Operon	0.94
PIHLBHDG_01093	PIHLBHDG_01094	COG1219	COG0740	21	995	Operon	0.97
PIHLBHDG_01094	PIHLBHDG_01095	COG0740	COG0544	23	955	Operon	0.97
PIHLBHDG_01095	PIHLBHDG_01096	COG0544	NA	92	NA	noOperon	0.79
PIHLBHDG_01096	PIHLBHDG_01097	NA	ROG0160	224	NA	noOperon	1
PIHLBHDG_01097	PIHLBHDG_01098	ROG0160	NA	105	NA	noOperon	0.87
PIHLBHDG_01098	PIHLBHDG_01099	NA	ROG1581	46	NA	Operon	0.67
PIHLBHDG_01099	PIHLBHDG_01100	ROG1581	COG0438	18	237	Operon	0.78
PIHLBHDG_01101	PIHLBHDG_01102	ROG1016	NA	86	NA	noOperon	0.74
PIHLBHDG_01107	PIHLBHDG_01108	COG1737	COG1234	67	593	Operon	0.86
PIHLBHDG_01108	PIHLBHDG_01109	COG1234	COG3333	0	NA	Operon	0.94
PIHLBHDG_01109	PIHLBHDG_01110	COG3333	ROG0803	4	NA	Operon	0.93
PIHLBHDG_01110	PIHLBHDG_01111	ROG0803	COG3181	59	NA	Operon	0.54
PIHLBHDG_01111	PIHLBHDG_01112	COG3181	NA	220	NA	noOperon	1
PIHLBHDG_01112	PIHLBHDG_01113	NA	NA	10	NA	Operon	0.97
PIHLBHDG_01113	PIHLBHDG_01114	NA	NA	15	NA	Operon	0.97
PIHLBHDG_01114	PIHLBHDG_01115	NA	NA	7	NA	Operon	0.97
PIHLBHDG_01115	PIHLBHDG_01116	NA	COG0127	52	NA	Operon	0.61
PIHLBHDG_01116	PIHLBHDG_01117	COG0127	COG0689	1	997	Operon	0.97
PIHLBHDG_01117	PIHLBHDG_01118	COG0689	COG1838	1	464	Operon	0.96
PIHLBHDG_01118	PIHLBHDG_01119	COG1838	COG0771	19	150	Operon	0.83
PIHLBHDG_01119	PIHLBHDG_01120	COG0771	COG0796	0	999	Operon	0.97
PIHLBHDG_01120	PIHLBHDG_01121	COG0796	ROG0354	26	NA	Operon	0.83
PIHLBHDG_01121	PIHLBHDG_01122	ROG0354	COG0860	13	NA	Operon	0.9
PIHLBHDG_01122	PIHLBHDG_01123	COG0860	ROG4836	293	NA	noOperon	1
PIHLBHDG_01123	PIHLBHDG_01124	ROG4836	ROG4836	57	NA	Operon	0.96
PIHLBHDG_01129	PIHLBHDG_01130	COG1345	ROG5284	6	NA	Operon	0.92
PIHLBHDG_01130	PIHLBHDG_01131	ROG5284	COG0500	18	NA	Operon	0.88
PIHLBHDG_01131	PIHLBHDG_01132	COG0500	ROG0632	12	195	Operon	0.84
PIHLBHDG_01134	PIHLBHDG_01135	ROG0098	ROG0172	-3	494	Operon	0.97
PIHLBHDG_01135	PIHLBHDG_01136	ROG0172	COG2949	3	NA	Operon	0.93
PIHLBHDG_01136	PIHLBHDG_01137	COG2949	ROG0243	-3	NA	Operon	0.95
PIHLBHDG_01137	PIHLBHDG_01138	ROG0243	COG1109	55	NA	Operon	0.58
PIHLBHDG_01140	PIHLBHDG_01141	COG2059	COG2059	-3	NA	Operon	0.97
PIHLBHDG_01141	PIHLBHDG_01142	COG2059	COG1309	104	287	noOperon	0.92
PIHLBHDG_01142	PIHLBHDG_01143	COG1309	COG0747	22	454	Operon	0.91
PIHLBHDG_01143	PIHLBHDG_01144	COG0747	COG0601	17	981	Operon	0.97
PIHLBHDG_01144	PIHLBHDG_01145	COG0601	COG1173	-3	999	Operon	0.97
PIHLBHDG_01145	PIHLBHDG_01146	COG1173	COG1131	37	664	Operon	0.95
PIHLBHDG_01146	PIHLBHDG_01147	COG1131	ROG0529	-10	NA	Operon	0.96
PIHLBHDG_01147	PIHLBHDG_01148	ROG0529	COG0668	13	NA	Operon	0.9
PIHLBHDG_01148	PIHLBHDG_01149	COG0668	COG2887	-19	NA	Operon	0.97
PIHLBHDG_01150	PIHLBHDG_01151	COG5663	COG0350	6	NA	Operon	0.92
PIHLBHDG_01152	PIHLBHDG_01153	COG0534	COG1454	16	316	Operon	0.83
PIHLBHDG_01155	PIHLBHDG_01156	COG2966	COG3610	2	999	Operon	0.97
PIHLBHDG_01156	PIHLBHDG_01157	COG3610	COG0572	6	NA	Operon	0.92
PIHLBHDG_01157	PIHLBHDG_01158	COG0572	COG1032	13	NA	Operon	0.9
PIHLBHDG_01160	PIHLBHDG_01161	COG1609	NA	13	NA	Operon	0.9
PIHLBHDG_01161	PIHLBHDG_01162	NA	COG4784	-3	NA	Operon	0.95
PIHLBHDG_01164	PIHLBHDG_01165	COG2834	NA	28	NA	Operon	0.82
PIHLBHDG_01165	PIHLBHDG_01166	NA	COG0219	66	NA	noOperon	0.54
PIHLBHDG_01166	PIHLBHDG_01167	COG0219	COG4656	75	121	noOperon	0.68
PIHLBHDG_01167	PIHLBHDG_01168	COG4656	COG4658	14	999	Operon	0.97
PIHLBHDG_01168	PIHLBHDG_01169	COG4658	COG4659	11	999	Operon	0.97
PIHLBHDG_01169	PIHLBHDG_01170	COG4659	COG4660	3	999	Operon	0.97
PIHLBHDG_01170	PIHLBHDG_01171	COG4660	COG4657	12	999	Operon	0.97
PIHLBHDG_01171	PIHLBHDG_01172	COG4657	COG2878	24	999	Operon	0.97
PIHLBHDG_01172	PIHLBHDG_01173	COG2878	COG1477	19	807	Operon	0.97
PIHLBHDG_01173	PIHLBHDG_01174	COG1477	COG0492	17	162	Operon	0.83
PIHLBHDG_01174	PIHLBHDG_01175	COG0492	COG0739	68	601	Operon	0.86
PIHLBHDG_01178	PIHLBHDG_01179	COG0787	COG2348	-57	476	Operon	0.99
PIHLBHDG_01180	PIHLBHDG_01181	COG1686	COG0768	-3	898	Operon	0.97
PIHLBHDG_01182	PIHLBHDG_01183	COG0177	ROG4983	-10	NA	Operon	0.96
PIHLBHDG_01183	PIHLBHDG_01184	ROG4983	ROG4928	8	NA	Operon	0.92
PIHLBHDG_01184	PIHLBHDG_01185	ROG4928	NA	74	NA	noOperon	0.63
PIHLBHDG_01186	PIHLBHDG_01187	NA	COG2344	77	NA	noOperon	0.66
PIHLBHDG_01188	PIHLBHDG_01189	COG3976	ROG8204	164	NA	noOperon	0.99
PIHLBHDG_01189	PIHLBHDG_01190	ROG8204	COG1388	57	NA	Operon	0.56
PIHLBHDG_01192	PIHLBHDG_01193	COG1983	COG1052	-7	NA	Operon	0.95
PIHLBHDG_01194	PIHLBHDG_01195	COG1192	COG0008	23	180	Operon	0.77
PIHLBHDG_01195	PIHLBHDG_01196	COG0008	COG1765	6	127	Operon	0.91
PIHLBHDG_01196	PIHLBHDG_01197	COG1765	COG2096	10	NA	Operon	0.91
PIHLBHDG_01197	PIHLBHDG_01198	COG2096	NA	51	NA	Operon	0.62
PIHLBHDG_01200	PIHLBHDG_01201	COG1283	COG4472	75	NA	noOperon	0.64
PIHLBHDG_01201	PIHLBHDG_01202	COG4472	COG0766	13	NA	Operon	0.9
PIHLBHDG_01202	PIHLBHDG_01203	COG0766	COG0587	90	747	Operon	0.88
PIHLBHDG_01203	PIHLBHDG_01204	COG0587	ROG0913	58	NA	Operon	0.55
PIHLBHDG_01204	PIHLBHDG_01205	ROG0913	ROG1970	21	NA	Operon	0.86
PIHLBHDG_01205	PIHLBHDG_01206	ROG1970	COG0205	52	NA	Operon	0.61
PIHLBHDG_01206	PIHLBHDG_01207	COG0205	COG0469	19	985	Operon	0.97
PIHLBHDG_01207	PIHLBHDG_01208	COG0469	COG0309	32	606	Operon	0.95
PIHLBHDG_01208	PIHLBHDG_01209	COG0309	ROG0490	-31	NA	Operon	0.98
PIHLBHDG_01209	PIHLBHDG_01210	ROG0490	COG3876	22	NA	Operon	0.86
PIHLBHDG_01212	PIHLBHDG_01213	COG2971	COG1737	105	587	Operon	0.65
PIHLBHDG_01213	PIHLBHDG_01214	COG1737	COG3010	-3	990	Operon	0.97
PIHLBHDG_01214	PIHLBHDG_01215	COG3010	COG2103	18	935	Operon	0.97
PIHLBHDG_01215	PIHLBHDG_01216	COG2103	COG1472	7	693	Operon	0.98
PIHLBHDG_01216	PIHLBHDG_01217	COG1472	COG0747	112	644	Operon	0.7
PIHLBHDG_01217	PIHLBHDG_01218	COG0747	COG0601	94	981	Operon	0.95
PIHLBHDG_01218	PIHLBHDG_01219	COG0601	COG1173	15	999	Operon	0.97
PIHLBHDG_01219	PIHLBHDG_01220	COG1173	COG2377	19	394	Operon	0.87
PIHLBHDG_01220	PIHLBHDG_01221	COG2377	COG0747	87	438	noOperon	0.56
PIHLBHDG_01221	PIHLBHDG_01222	COG0747	COG0601	58	981	Operon	0.96
PIHLBHDG_01222	PIHLBHDG_01223	COG0601	COG1173	-3	999	Operon	0.97
PIHLBHDG_01223	PIHLBHDG_01224	COG1173	COG0444	10	997	Operon	0.97
PIHLBHDG_01224	PIHLBHDG_01225	COG0444	COG4608	-28	997	Operon	0.97
PIHLBHDG_01226	PIHLBHDG_01227	ROG0026	ROG0194	-22	655	Operon	0.99
PIHLBHDG_01229	PIHLBHDG_01230	COG2846	COG2217	30	207	Operon	0.69
PIHLBHDG_01230	PIHLBHDG_01231	COG2217	COG2608	83	940	Operon	0.95
PIHLBHDG_01231	PIHLBHDG_01232	COG2608	COG1051	178	NA	noOperon	0.99
PIHLBHDG_01232	PIHLBHDG_01233	COG1051	NA	0	NA	Operon	0.94
PIHLBHDG_01233	PIHLBHDG_01234	NA	COG1940	99	NA	noOperon	0.83
PIHLBHDG_01234	PIHLBHDG_01235	COG1940	ROG3393	56	NA	Operon	0.57
PIHLBHDG_01235	PIHLBHDG_01236	ROG3393	COG0145	15	NA	Operon	0.89
PIHLBHDG_01236	PIHLBHDG_01237	COG0145	COG0644	18	310	Operon	0.81
PIHLBHDG_01237	PIHLBHDG_01238	COG0644	COG4948	14	531	Operon	0.96
PIHLBHDG_01240	PIHLBHDG_01241	NA	ROG1738	46	NA	Operon	0.67
PIHLBHDG_01241	PIHLBHDG_01242	ROG1738	COG3493	-3	NA	Operon	0.95
PIHLBHDG_01242	PIHLBHDG_01243	COG3493	COG1524	1	NA	Operon	0.94
PIHLBHDG_01243	PIHLBHDG_01244	COG1524	NA	-3	NA	Operon	0.95
PIHLBHDG_01244	PIHLBHDG_01245	NA	COG1122	-3	NA	Operon	0.95
PIHLBHDG_01245	PIHLBHDG_01246	COG1122	COG1122	-3	NA	Operon	0.97
PIHLBHDG_01246	PIHLBHDG_01247	COG1122	COG0619	-3	999	Operon	0.97
PIHLBHDG_01247	PIHLBHDG_01248	COG0619	COG1763	14	185	Operon	0.83
PIHLBHDG_01248	PIHLBHDG_01249	COG1763	ROG3520	-3	NA	Operon	0.95
PIHLBHDG_01249	PIHLBHDG_01250	ROG3520	COG1905	-19	NA	Operon	0.97
PIHLBHDG_01250	PIHLBHDG_01251	COG1905	NA	4	NA	Operon	0.93
PIHLBHDG_01251	PIHLBHDG_01252	NA	NA	3	NA	Operon	0.93
PIHLBHDG_01252	PIHLBHDG_01253	NA	COG1894	26	NA	Operon	0.83
PIHLBHDG_01253	PIHLBHDG_01254	COG1894	COG3383	0	999	Operon	0.97
PIHLBHDG_01254	PIHLBHDG_01255	COG3383	COG0243	49	955	Operon	0.96
PIHLBHDG_01255	PIHLBHDG_01256	COG0243	COG0746	4	833	Operon	0.97
PIHLBHDG_01256	PIHLBHDG_01257	COG0746	COG1526	-13	988	Operon	0.97
PIHLBHDG_01257	PIHLBHDG_01258	COG1526	COG2008	92	121	noOperon	0.82
PIHLBHDG_01259	PIHLBHDG_01260	COG1574	COG0726	42	169	Operon	0.6
PIHLBHDG_01260	PIHLBHDG_01261	COG0726	COG0426	191	149	noOperon	1
PIHLBHDG_01261	PIHLBHDG_01262	COG0426	COG1514	71	NA	noOperon	0.59
PIHLBHDG_01263	PIHLBHDG_01264	COG1309	COG1033	6	445	Operon	0.94
PIHLBHDG_01264	PIHLBHDG_01265	COG1033	ROG0030	15	667	Operon	0.97
PIHLBHDG_01265	PIHLBHDG_01266	ROG0030	ROG0236	34	329	Operon	0.7
PIHLBHDG_01266	PIHLBHDG_01267	ROG0236	COG0800	121	NA	noOperon	0.93
PIHLBHDG_01267	PIHLBHDG_01268	COG0800	COG3344	742	548	noOperon	1
PIHLBHDG_01270	PIHLBHDG_01271	ROG7301	ROG1040	149	NA	noOperon	0.98
PIHLBHDG_01272	PIHLBHDG_01273	COG1653	COG0395	69	993	Operon	0.96
PIHLBHDG_01273	PIHLBHDG_01274	COG0395	COG4209	33	964	Operon	0.96
PIHLBHDG_01275	PIHLBHDG_01276	COG3250	COG1802	7	347	Operon	0.89
PIHLBHDG_01276	PIHLBHDG_01277	COG1802	COG4948	31	789	Operon	0.96
PIHLBHDG_01277	PIHLBHDG_01278	COG4948	COG1653	80	683	Operon	0.87
PIHLBHDG_01278	PIHLBHDG_01279	COG1653	ROG7081	71	NA	noOperon	0.59
PIHLBHDG_01279	PIHLBHDG_01280	ROG7081	NA	28	NA	Operon	0.82
PIHLBHDG_01280	PIHLBHDG_01281	NA	COG1175	2	NA	Operon	0.93
PIHLBHDG_01281	PIHLBHDG_01282	COG1175	COG0395	16	998	Operon	0.97
PIHLBHDG_01282	PIHLBHDG_01283	COG0395	COG3693	-10	464	Operon	0.97
PIHLBHDG_01283	PIHLBHDG_01284	COG3693	COG1653	14	583	Operon	0.97
PIHLBHDG_01284	PIHLBHDG_01285	COG1653	COG1175	-3	982	Operon	0.97
PIHLBHDG_01285	PIHLBHDG_01286	COG1175	COG0395	17	998	Operon	0.97
PIHLBHDG_01290	PIHLBHDG_01291	COG2265	COG0826	55	491	Operon	0.81
PIHLBHDG_01291	PIHLBHDG_01292	COG0826	COG1559	13	790	Operon	0.97
PIHLBHDG_01292	PIHLBHDG_01293	COG1559	ROG2661	45	NA	Operon	0.68
PIHLBHDG_01293	PIHLBHDG_01294	ROG2661	COG0816	25	NA	Operon	0.84
PIHLBHDG_01294	PIHLBHDG_01295	COG0816	COG0667	13	362	Operon	0.88
PIHLBHDG_01295	PIHLBHDG_01296	COG0667	COG1307	12	434	Operon	0.92
PIHLBHDG_01296	PIHLBHDG_01297	COG1307	COG4472	50	194	noOperon	0.52
PIHLBHDG_01297	PIHLBHDG_01298	COG4472	COG0013	45	465	Operon	0.83
PIHLBHDG_01299	PIHLBHDG_01300	NA	NA	70	NA	noOperon	0.58
PIHLBHDG_01300	PIHLBHDG_01301	NA	ROG1214	14	NA	Operon	0.89
PIHLBHDG_01302	PIHLBHDG_01303	COG0628	NA	6	NA	Operon	0.92
PIHLBHDG_01303	PIHLBHDG_01304	NA	COG0822	89	NA	noOperon	0.76
PIHLBHDG_01304	PIHLBHDG_01305	COG0822	COG1104	11	998	Operon	0.97
PIHLBHDG_01305	PIHLBHDG_01306	COG1104	COG1959	-3	994	Operon	0.97
PIHLBHDG_01306	PIHLBHDG_01307	COG1959	COG2256	106	441	noOperon	0.72
PIHLBHDG_01307	PIHLBHDG_01308	COG2256	COG1179	3	297	Operon	0.89
PIHLBHDG_01310	PIHLBHDG_01311	COG0173	COG0124	-3	994	Operon	0.97
PIHLBHDG_01311	PIHLBHDG_01312	COG0124	COG0760	64	486	Operon	0.75
PIHLBHDG_01312	PIHLBHDG_01313	COG0760	COG0635	94	492	Operon	0.52
PIHLBHDG_01313	PIHLBHDG_01314	COG0635	COG0491	96	568	Operon	0.68
PIHLBHDG_01314	PIHLBHDG_01315	COG0491	COG1490	3	394	Operon	0.93
PIHLBHDG_01315	PIHLBHDG_01316	COG1490	COG0317	21	801	Operon	0.97
PIHLBHDG_01316	PIHLBHDG_01317	COG0317	COG0503	25	908	Operon	0.97
PIHLBHDG_01317	PIHLBHDG_01318	COG0503	COG0608	-22	692	Operon	0.99
PIHLBHDG_01320	PIHLBHDG_01321	ROG5768	COG3265	-10	NA	Operon	0.96
PIHLBHDG_01321	PIHLBHDG_01322	COG3265	ROG1782	11	NA	Operon	0.91
PIHLBHDG_01322	PIHLBHDG_01323	ROG1782	COG1977	10	NA	Operon	0.91
PIHLBHDG_01323	PIHLBHDG_01324	COG1977	COG1862	56	NA	Operon	0.57
PIHLBHDG_01324	PIHLBHDG_01325	COG1862	COG0343	64	990	Operon	0.96
PIHLBHDG_01325	PIHLBHDG_01326	COG0343	COG0809	14	999	Operon	0.97
PIHLBHDG_01326	PIHLBHDG_01327	COG0809	ROG1474	9	NA	Operon	0.91
PIHLBHDG_01327	PIHLBHDG_01328	ROG1474	ROG5396	19	NA	Operon	0.87
PIHLBHDG_01328	PIHLBHDG_01329	ROG5396	COG1159	53	NA	Operon	0.6
PIHLBHDG_01329	PIHLBHDG_01330	COG1159	COG0295	-7	822	Operon	0.98
PIHLBHDG_01330	PIHLBHDG_01331	COG0295	COG0818	16	518	Operon	0.95
PIHLBHDG_01331	PIHLBHDG_01332	COG0818	COG0319	24	995	Operon	0.97
PIHLBHDG_01332	PIHLBHDG_01333	COG0319	COG1480	-19	767	Operon	0.98
PIHLBHDG_01333	PIHLBHDG_01334	COG1480	COG1702	11	721	Operon	0.97
PIHLBHDG_01334	PIHLBHDG_01335	COG1702	ROG0075	56	789	Operon	0.94
PIHLBHDG_01335	PIHLBHDG_01336	ROG0075	ROG0112	-3	894	Operon	0.97
PIHLBHDG_01336	PIHLBHDG_01337	ROG0112	NA	91	NA	noOperon	0.78
PIHLBHDG_01337	PIHLBHDG_01338	NA	COG4864	1	NA	Operon	0.94
PIHLBHDG_01338	PIHLBHDG_01339	COG4864	COG1030	22	938	Operon	0.97
PIHLBHDG_01339	PIHLBHDG_01340	COG1030	COG0828	62	514	Operon	0.8
PIHLBHDG_01340	PIHLBHDG_01341	COG0828	COG0537	106	355	noOperon	0.87
PIHLBHDG_01341	PIHLBHDG_01342	COG0537	COG0621	6	426	Operon	0.94
PIHLBHDG_01342	PIHLBHDG_01343	COG0621	COG1385	-3	712	Operon	0.98
PIHLBHDG_01343	PIHLBHDG_01344	COG1385	COG2264	2	998	Operon	0.97
PIHLBHDG_01344	PIHLBHDG_01345	COG2264	COG0484	63	822	Operon	0.94
PIHLBHDG_01345	PIHLBHDG_01346	COG0484	COG0443	29	991	Operon	0.97
PIHLBHDG_01346	PIHLBHDG_01347	COG0443	COG0576	-12	986	Operon	0.97
PIHLBHDG_01347	PIHLBHDG_01348	COG0576	COG1420	56	999	Operon	0.96
PIHLBHDG_01348	PIHLBHDG_01349	COG1420	COG0635	101	901	Operon	0.93
PIHLBHDG_01349	PIHLBHDG_01350	COG0635	COG0481	9	942	Operon	0.97
PIHLBHDG_01350	PIHLBHDG_01351	COG0481	COG0728	89	185	noOperon	0.86
PIHLBHDG_01351	PIHLBHDG_01352	COG0728	ROG0070	63	236	noOperon	0.68
PIHLBHDG_01356	PIHLBHDG_01357	COG1466	COG2333	26	815	Operon	0.97
PIHLBHDG_01357	PIHLBHDG_01358	COG2333	COG1555	-16	999	Operon	0.97
PIHLBHDG_01358	PIHLBHDG_01359	COG1555	COG4657	156	NA	noOperon	0.98
PIHLBHDG_01359	PIHLBHDG_01360	COG4657	COG4660	-7	999	Operon	0.97
PIHLBHDG_01360	PIHLBHDG_01361	COG4660	COG3976	2	180	Operon	0.9
PIHLBHDG_01362	PIHLBHDG_01363	COG0664	NA	61	NA	Operon	0.52
PIHLBHDG_01364	PIHLBHDG_01365	NA	ROG4836	199	NA	noOperon	1
PIHLBHDG_01365	PIHLBHDG_01366	ROG4836	NA	15	NA	Operon	0.89
PIHLBHDG_01368	PIHLBHDG_01369	ROG0653	NA	180	NA	noOperon	0.99
PIHLBHDG_01369	PIHLBHDG_01370	NA	ROG4836	22	NA	Operon	0.86
PIHLBHDG_01370	PIHLBHDG_01371	ROG4836	COG1545	141	NA	noOperon	0.97
PIHLBHDG_01371	PIHLBHDG_01372	COG1545	COG0454	15	NA	Operon	0.89
PIHLBHDG_01375	PIHLBHDG_01376	COG0683	COG0559	27	998	Operon	0.97
PIHLBHDG_01376	PIHLBHDG_01377	COG0559	COG4177	74	999	Operon	0.96
PIHLBHDG_01377	PIHLBHDG_01378	COG4177	COG0411	-13	999	Operon	0.97
PIHLBHDG_01378	PIHLBHDG_01379	COG0411	COG0410	0	999	Operon	0.97
PIHLBHDG_01380	PIHLBHDG_01381	COG2202	COG0524	102	448	noOperon	0.67
PIHLBHDG_01382	PIHLBHDG_01383	COG2365	COG1335	70	226	noOperon	0.74
PIHLBHDG_01383	PIHLBHDG_01384	COG1335	COG0454	30	796	Operon	0.96
PIHLBHDG_01386	PIHLBHDG_01387	COG0457	COG2188	145	383	noOperon	0.96
PIHLBHDG_01387	PIHLBHDG_01388	COG2188	COG2222	81	859	Operon	0.93
PIHLBHDG_01388	PIHLBHDG_01389	COG2222	COG4573	136	993	Operon	0.94
PIHLBHDG_01389	PIHLBHDG_01390	COG4573	COG1653	391	360	noOperon	1
PIHLBHDG_01390	PIHLBHDG_01391	COG1653	COG1175	72	982	Operon	0.96
PIHLBHDG_01391	PIHLBHDG_01392	COG1175	COG0395	12	998	Operon	0.97
PIHLBHDG_01392	PIHLBHDG_01393	COG0395	COG0457	77	280	noOperon	0.78
PIHLBHDG_01393	PIHLBHDG_01394	COG0457	COG2971	20	348	Operon	0.83
PIHLBHDG_01394	PIHLBHDG_01395	COG2971	COG1486	257	396	noOperon	1
PIHLBHDG_01396	PIHLBHDG_01397	ROG8513	NA	2	NA	Operon	0.93
PIHLBHDG_01397	PIHLBHDG_01398	NA	ROG6804	-3	NA	Operon	0.95
PIHLBHDG_01398	PIHLBHDG_01399	ROG6804	ROG3536	40	NA	Operon	0.73
PIHLBHDG_01400	PIHLBHDG_01401	COG4715	COG2155	476	NA	noOperon	1
PIHLBHDG_01401	PIHLBHDG_01402	COG2155	ROG4958	130	NA	noOperon	0.95
PIHLBHDG_01402	PIHLBHDG_01403	ROG4958	ROG1084	174	NA	noOperon	0.99
PIHLBHDG_01403	PIHLBHDG_01404	ROG1084	COG0626	225	NA	noOperon	1
PIHLBHDG_01404	PIHLBHDG_01405	COG0626	COG0747	87	590	Operon	0.77
PIHLBHDG_01405	PIHLBHDG_01406	COG0747	COG0747	-34	NA	Operon	0.97
PIHLBHDG_01406	PIHLBHDG_01407	COG0747	COG1609	226	740	noOperon	0.75
PIHLBHDG_01407	PIHLBHDG_01408	COG1609	COG1708	65	241	noOperon	0.7
PIHLBHDG_01408	PIHLBHDG_01409	COG1708	COG2445	-13	903	Operon	0.98
PIHLBHDG_01411	PIHLBHDG_01412	ROG0514	COG1073	499	NA	noOperon	1
PIHLBHDG_01412	PIHLBHDG_01413	COG1073	NA	296	NA	noOperon	1
PIHLBHDG_01413	PIHLBHDG_01414	NA	COG1609	18	NA	Operon	0.88
PIHLBHDG_01414	PIHLBHDG_01415	COG1609	COG2152	21	720	Operon	0.97
PIHLBHDG_01415	PIHLBHDG_01416	COG2152	COG1653	42	691	Operon	0.95
PIHLBHDG_01416	PIHLBHDG_01417	COG1653	COG1175	-3	982	Operon	0.97
PIHLBHDG_01417	PIHLBHDG_01418	COG1175	COG0395	14	998	Operon	0.97
PIHLBHDG_01418	PIHLBHDG_01419	COG0395	ROG3815	15	NA	Operon	0.89
PIHLBHDG_01419	PIHLBHDG_01420	ROG3815	ROG2593	13	NA	Operon	0.9
PIHLBHDG_01420	PIHLBHDG_01421	ROG2593	COG1175	1	NA	Operon	0.94
PIHLBHDG_01421	PIHLBHDG_01422	COG1175	COG0395	-10	998	Operon	0.97
PIHLBHDG_01423	PIHLBHDG_01424	COG0162	COG1846	130	176	noOperon	0.97
PIHLBHDG_01424	PIHLBHDG_01425	COG1846	COG1132	-12	750	Operon	0.98
PIHLBHDG_01425	PIHLBHDG_01426	COG1132	COG1132	-3	NA	Operon	0.97
PIHLBHDG_01426	PIHLBHDG_01427	COG1132	COG0482	9	471	Operon	0.95
PIHLBHDG_01427	PIHLBHDG_01428	COG0482	COG1550	12	NA	Operon	0.9
PIHLBHDG_01428	PIHLBHDG_01429	COG1550	COG1866	95	NA	noOperon	0.81
PIHLBHDG_01429	PIHLBHDG_01430	COG1866	ROG0803	205	NA	noOperon	1
PIHLBHDG_01430	PIHLBHDG_01431	ROG0803	COG4555	68	NA	noOperon	0.56
PIHLBHDG_01431	PIHLBHDG_01432	COG4555	NA	-7	NA	Operon	0.95
PIHLBHDG_01432	PIHLBHDG_01433	NA	COG1432	68	NA	noOperon	0.56
PIHLBHDG_01435	PIHLBHDG_01436	COG1489	ROG3426	13	NA	Operon	0.9
PIHLBHDG_01436	PIHLBHDG_01437	ROG3426	COG2334	-3	NA	Operon	0.95
PIHLBHDG_01437	PIHLBHDG_01438	COG2334	ROG0948	15	NA	Operon	0.89
PIHLBHDG_01438	PIHLBHDG_01439	ROG0948	COG2313	-28	NA	Operon	0.98
PIHLBHDG_01439	PIHLBHDG_01440	COG2313	COG0524	-3	987	Operon	0.97
PIHLBHDG_01440	PIHLBHDG_01441	COG0524	COG0008	53	582	Operon	0.9
PIHLBHDG_01442	PIHLBHDG_01443	COG1854	COG2930	5	NA	Operon	0.93
PIHLBHDG_01446	PIHLBHDG_01447	COG0166	COG1482	11	999	Operon	0.97
PIHLBHDG_01447	PIHLBHDG_01448	COG1482	COG0803	33	245	Operon	0.65
PIHLBHDG_01448	PIHLBHDG_01449	COG0803	COG1121	-3	999	Operon	0.97
PIHLBHDG_01449	PIHLBHDG_01450	COG1121	COG1108	-10	999	Operon	0.97
PIHLBHDG_01450	PIHLBHDG_01451	COG1108	COG0564	-6	374	Operon	0.94
PIHLBHDG_01451	PIHLBHDG_01452	COG0564	ROG0215	-37	NA	Operon	0.99
PIHLBHDG_01452	PIHLBHDG_01453	ROG0215	ROG0215	-3	999	Operon	0.97
PIHLBHDG_01455	PIHLBHDG_01456	COG4992	COG0399	102	380	noOperon	0.82
PIHLBHDG_01456	PIHLBHDG_01457	COG0399	COG0253	16	457	Operon	0.93
PIHLBHDG_01457	PIHLBHDG_01458	COG0253	COG0584	57	315	noOperon	0.55
PIHLBHDG_01458	PIHLBHDG_01459	COG0584	COG4555	78	NA	noOperon	0.67
PIHLBHDG_01459	PIHLBHDG_01460	COG4555	COG3559	-3	NA	Operon	0.95
PIHLBHDG_01461	PIHLBHDG_01462	COG1363	COG1363	-3	NA	Operon	0.97
PIHLBHDG_01462	PIHLBHDG_01463	COG1363	COG1363	-9	NA	Operon	0.97
PIHLBHDG_01466	PIHLBHDG_01467	COG0312	COG0312	0	NA	Operon	0.97
PIHLBHDG_01467	PIHLBHDG_01468	COG0312	ROG0231	13	NA	Operon	0.9
PIHLBHDG_01468	PIHLBHDG_01469	ROG0231	NA	106	NA	noOperon	0.87
PIHLBHDG_01469	PIHLBHDG_01470	NA	COG0640	91	NA	noOperon	0.78
PIHLBHDG_01470	PIHLBHDG_01471	COG0640	ROG1946	28	NA	Operon	0.82
PIHLBHDG_01471	PIHLBHDG_01472	ROG1946	COG4720	76	NA	noOperon	0.65
PIHLBHDG_01472	PIHLBHDG_01473	COG4720	COG1191	79	NA	noOperon	0.68
PIHLBHDG_01474	PIHLBHDG_01475	COG1554	COG0637	179	980	Operon	0.91
PIHLBHDG_01476	PIHLBHDG_01477	COG1961	COG1191	0	630	Operon	0.98
PIHLBHDG_01478	PIHLBHDG_01479	COG0601	COG0747	90	981	Operon	0.95
PIHLBHDG_01480	PIHLBHDG_01481	COG1737	COG0495	334	NA	noOperon	1
PIHLBHDG_01481	PIHLBHDG_01482	COG0495	COG0454	85	405	noOperon	0.64
PIHLBHDG_01485	PIHLBHDG_01486	COG1896	COG2746	10	NA	Operon	0.91
PIHLBHDG_01486	PIHLBHDG_01487	COG2746	COG1082	-28	121	Operon	0.98
PIHLBHDG_01487	PIHLBHDG_01488	COG1082	COG1082	35	NA	Operon	0.96
PIHLBHDG_01488	PIHLBHDG_01489	COG1082	ROG0704	14	NA	Operon	0.89
PIHLBHDG_01489	PIHLBHDG_01490	ROG0704	COG0709	-3	NA	Operon	0.95
PIHLBHDG_01490	PIHLBHDG_01491	COG0709	ROG3462	54	NA	Operon	0.59
PIHLBHDG_01491	PIHLBHDG_01492	ROG3462	COG0520	2	NA	Operon	0.93
PIHLBHDG_01492	PIHLBHDG_01493	COG0520	COG0405	26	197	Operon	0.73
PIHLBHDG_01493	PIHLBHDG_01494	COG0405	COG0534	-3	428	Operon	0.95
PIHLBHDG_01494	PIHLBHDG_01495	COG0534	COG4959	117	NA	noOperon	0.92
PIHLBHDG_01495	PIHLBHDG_01496	COG4959	NA	239	NA	noOperon	1
PIHLBHDG_01496	PIHLBHDG_01497	NA	COG3833	88	NA	noOperon	0.76
PIHLBHDG_01497	PIHLBHDG_01498	COG3833	COG1175	-7	992	Operon	0.97
PIHLBHDG_01498	PIHLBHDG_01499	COG1175	COG2182	81	995	Operon	0.95
PIHLBHDG_01500	PIHLBHDG_01501	ROG5742	COG1342	6	NA	Operon	0.92
PIHLBHDG_01504	PIHLBHDG_01505	NA	COG2110	16	NA	Operon	0.88
PIHLBHDG_01507	PIHLBHDG_01508	COG0524	COG0783	189	290	noOperon	1
PIHLBHDG_01510	PIHLBHDG_01511	COG0395	COG1175	28	998	Operon	0.97
PIHLBHDG_01511	PIHLBHDG_01512	COG1175	COG1653	74	982	Operon	0.96
PIHLBHDG_01512	PIHLBHDG_01513	COG1653	ROG5115	204	NA	noOperon	1
PIHLBHDG_01513	PIHLBHDG_01514	ROG5115	COG1785	432	NA	noOperon	1
PIHLBHDG_01515	PIHLBHDG_01516	COG2173	COG3503	12	NA	Operon	0.9
PIHLBHDG_01518	PIHLBHDG_01519	COG0312	COG0312	14	NA	Operon	0.97
PIHLBHDG_01520	PIHLBHDG_01521	COG2207	COG1472	115	553	Operon	0.5
PIHLBHDG_01521	PIHLBHDG_01522	COG1472	COG1172	51	311	Operon	0.51
PIHLBHDG_01522	PIHLBHDG_01523	COG1172	COG1129	0	998	Operon	0.97
PIHLBHDG_01523	PIHLBHDG_01524	COG1129	COG1172	-3	998	Operon	0.97
PIHLBHDG_01524	PIHLBHDG_01525	COG1172	COG1879	103	999	Operon	0.95
PIHLBHDG_01525	PIHLBHDG_01526	COG1879	COG1126	617	485	noOperon	1
PIHLBHDG_01526	PIHLBHDG_01527	COG1126	COG1123	114	268	noOperon	0.95
PIHLBHDG_01527	PIHLBHDG_01528	COG1123	COG0444	-7	888	Operon	0.98
PIHLBHDG_01531	PIHLBHDG_01532	COG0864	COG2337	2	993	Operon	0.97
PIHLBHDG_01532	PIHLBHDG_01533	COG2337	COG2071	60	304	noOperon	0.6
PIHLBHDG_01533	PIHLBHDG_01534	COG2071	COG1228	71	237	noOperon	0.75
PIHLBHDG_01534	PIHLBHDG_01535	COG1228	COG0802	97	206	noOperon	0.91
PIHLBHDG_01535	PIHLBHDG_01536	COG0802	COG1214	-19	999	Operon	0.97
PIHLBHDG_01536	PIHLBHDG_01537	COG1214	COG0456	-18	962	Operon	0.97
PIHLBHDG_01537	PIHLBHDG_01538	COG0456	COG0533	-28	944	Operon	0.98
PIHLBHDG_01538	PIHLBHDG_01539	COG0533	COG2045	12	NA	Operon	0.9
PIHLBHDG_01539	PIHLBHDG_01540	COG2045	COG0234	165	NA	noOperon	0.99
PIHLBHDG_01540	PIHLBHDG_01541	COG0234	COG0459	26	993	Operon	0.97
PIHLBHDG_01541	PIHLBHDG_01542	COG0459	COG0634	121	493	noOperon	0.7
PIHLBHDG_01542	PIHLBHDG_01543	COG0634	COG0519	17	998	Operon	0.97
PIHLBHDG_01543	PIHLBHDG_01544	COG0519	COG0139	17	981	Operon	0.97
PIHLBHDG_01546	PIHLBHDG_01547	COG0210	COG0272	19	784	Operon	0.97
PIHLBHDG_01547	PIHLBHDG_01548	COG0272	COG0721	8	740	Operon	0.98
PIHLBHDG_01548	PIHLBHDG_01549	COG0721	COG0154	-3	978	Operon	0.97
PIHLBHDG_01549	PIHLBHDG_01550	COG0154	COG0064	-10	986	Operon	0.97
PIHLBHDG_01550	PIHLBHDG_01551	COG0064	COG0682	89	129	noOperon	0.81
PIHLBHDG_01551	PIHLBHDG_01552	COG0682	COG0735	15	281	Operon	0.81
PIHLBHDG_01552	PIHLBHDG_01553	COG0735	COG0525	305	368	noOperon	1
PIHLBHDG_01553	PIHLBHDG_01554	COG0525	COG0285	3	996	Operon	0.97
PIHLBHDG_01554	PIHLBHDG_01555	COG0285	COG0797	34	404	Operon	0.81
PIHLBHDG_01555	PIHLBHDG_01556	COG0797	COG2385	67	282	noOperon	0.69
PIHLBHDG_01556	PIHLBHDG_01557	COG2385	NA	16	NA	Operon	0.88
PIHLBHDG_01557	PIHLBHDG_01558	NA	COG0424	98	NA	noOperon	0.83
PIHLBHDG_01558	PIHLBHDG_01559	COG0424	COG2003	34	939	Operon	0.96
PIHLBHDG_01559	PIHLBHDG_01560	COG2003	COG1077	21	740	Operon	0.97
PIHLBHDG_01560	PIHLBHDG_01561	COG1077	COG1792	28	999	Operon	0.97
PIHLBHDG_01561	PIHLBHDG_01562	COG1792	ROG0238	2	815	Operon	0.98
PIHLBHDG_01562	PIHLBHDG_01563	ROG0238	COG0768	-3	842	Operon	0.98
PIHLBHDG_01563	PIHLBHDG_01564	COG0768	COG0850	59	753	Operon	0.93
PIHLBHDG_01564	PIHLBHDG_01565	COG0850	COG2894	22	999	Operon	0.97
PIHLBHDG_01565	PIHLBHDG_01566	COG2894	COG0851	15	999	Operon	0.97
PIHLBHDG_01566	PIHLBHDG_01567	COG0851	NA	64	NA	noOperon	0.52
PIHLBHDG_01567	PIHLBHDG_01568	NA	COG1994	41	NA	Operon	0.72
PIHLBHDG_01568	PIHLBHDG_01569	COG1994	COG1032	26	343	Operon	0.78
PIHLBHDG_01569	PIHLBHDG_01570	COG1032	COG5011	-7	938	Operon	0.97
PIHLBHDG_01570	PIHLBHDG_01571	COG5011	COG1530	-15	609	Operon	0.99
PIHLBHDG_01571	PIHLBHDG_01572	COG1530	COG0261	137	714	Operon	0.67
PIHLBHDG_01572	PIHLBHDG_01573	COG0261	COG2868	4	813	Operon	0.98
PIHLBHDG_01573	PIHLBHDG_01574	COG2868	COG0211	-52	546	Operon	0.99
PIHLBHDG_01574	PIHLBHDG_01575	COG0211	COG0536	58	999	Operon	0.96
PIHLBHDG_01575	PIHLBHDG_01576	COG0536	COG1534	9	836	Operon	0.97
PIHLBHDG_01576	PIHLBHDG_01577	COG1534	COG1057	14	696	Operon	0.97
PIHLBHDG_01577	PIHLBHDG_01578	COG1057	COG1316	16	386	Operon	0.88
PIHLBHDG_01578	PIHLBHDG_01579	COG1316	COG0799	-3	426	Operon	0.95
PIHLBHDG_01579	PIHLBHDG_01580	COG0799	COG0500	-28	566	Operon	0.99
PIHLBHDG_01582	PIHLBHDG_01583	COG0785	COG0526	0	976	Operon	0.97
PIHLBHDG_01584	PIHLBHDG_01585	COG1502	COG2200	75	127	noOperon	0.69
PIHLBHDG_01585	PIHLBHDG_01586	COG2200	COG1940	43	174	Operon	0.58
PIHLBHDG_01587	PIHLBHDG_01588	COG0260	COG0477	46	251	Operon	0.51
PIHLBHDG_01589	PIHLBHDG_01590	COG0450	COG0450	70	NA	Operon	0.96
PIHLBHDG_01590	PIHLBHDG_01591	COG0450	COG1252	70	812	Operon	0.93
PIHLBHDG_01591	PIHLBHDG_01592	COG1252	ROG7301	60	NA	Operon	0.53
PIHLBHDG_01592	PIHLBHDG_01593	ROG7301	COG0605	140	NA	noOperon	0.97
PIHLBHDG_01593	PIHLBHDG_01594	COG0605	NA	124	NA	noOperon	0.94
PIHLBHDG_01594	PIHLBHDG_01595	NA	COG4023	23	NA	Operon	0.85
PIHLBHDG_01595	PIHLBHDG_01596	COG4023	NA	22	NA	Operon	0.86
PIHLBHDG_01599	PIHLBHDG_01600	NA	NA	60	NA	Operon	0.53
PIHLBHDG_01601	PIHLBHDG_01602	COG1205	COG3359	-46	778	Operon	0.99
PIHLBHDG_01607	PIHLBHDG_01608	COG3595	NA	208	NA	noOperon	1
PIHLBHDG_01610	PIHLBHDG_01611	ROG0319	COG0778	27	NA	Operon	0.83
PIHLBHDG_01611	PIHLBHDG_01612	COG0778	COG2199	17	360	Operon	0.85
PIHLBHDG_01612	PIHLBHDG_01613	COG2199	COG3823	104	NA	noOperon	0.86
PIHLBHDG_01613	PIHLBHDG_01614	COG3823	ROG0194	-16	NA	Operon	0.97
PIHLBHDG_01614	PIHLBHDG_01615	ROG0194	ROG0026	17	655	Operon	0.97
PIHLBHDG_01617	PIHLBHDG_01618	COG0668	COG2200	21	449	Operon	0.91
PIHLBHDG_01618	PIHLBHDG_01619	COG2200	COG3459	115	NA	noOperon	0.91
PIHLBHDG_01621	PIHLBHDG_01622	COG2200	NA	894	NA	noOperon	1
PIHLBHDG_01623	PIHLBHDG_01624	ROG1195	ROG2872	4	NA	Operon	0.93
PIHLBHDG_01624	PIHLBHDG_01625	ROG2872	COG0042	61	NA	Operon	0.52
PIHLBHDG_01625	PIHLBHDG_01626	COG0042	COG0254	87	243	noOperon	0.86
PIHLBHDG_01626	PIHLBHDG_01627	COG0254	COG0739	82	486	Operon	0.61
PIHLBHDG_01627	PIHLBHDG_01628	COG0739	COG1158	67	664	Operon	0.9
PIHLBHDG_01628	PIHLBHDG_01629	COG1158	COG0191	34	837	Operon	0.96
PIHLBHDG_01629	PIHLBHDG_01630	COG0191	NA	275	NA	noOperon	1
PIHLBHDG_01630	PIHLBHDG_01631	NA	COG1259	65	NA	noOperon	0.53
PIHLBHDG_01631	PIHLBHDG_01632	COG1259	COG0504	19	NA	Operon	0.87
PIHLBHDG_01632	PIHLBHDG_01633	COG0504	ROG5412	-3	NA	Operon	0.95
PIHLBHDG_01633	PIHLBHDG_01634	ROG5412	COG0018	13	NA	Operon	0.9
PIHLBHDG_01634	PIHLBHDG_01635	COG0018	COG2759	155	367	noOperon	0.98
PIHLBHDG_01635	PIHLBHDG_01636	COG2759	COG1249	50	737	Operon	0.94
PIHLBHDG_01636	PIHLBHDG_01637	COG1249	COG2344	17	211	Operon	0.8
PIHLBHDG_01637	PIHLBHDG_01638	COG2344	COG1576	23	223	Operon	0.75
PIHLBHDG_01638	PIHLBHDG_01639	COG1576	COG2105	13	NA	Operon	0.9
PIHLBHDG_01639	PIHLBHDG_01640	COG2105	COG0265	129	NA	noOperon	0.95
PIHLBHDG_01640	PIHLBHDG_01641	COG0265	COG1120	55	324	noOperon	0.52
PIHLBHDG_01641	PIHLBHDG_01642	COG1120	COG0609	-7	998	Operon	0.97
PIHLBHDG_01642	PIHLBHDG_01643	COG0609	COG0614	-3	981	Operon	0.97
PIHLBHDG_01645	PIHLBHDG_01646	COG0190	NA	125	NA	noOperon	0.94
PIHLBHDG_01647	PIHLBHDG_01648	COG0450	COG2217	136	566	noOperon	0.63
PIHLBHDG_01648	PIHLBHDG_01649	COG2217	COG2608	21	940	Operon	0.97
PIHLBHDG_01649	PIHLBHDG_01650	COG2608	COG1937	-3	531	Operon	0.97
PIHLBHDG_01651	PIHLBHDG_01652	NA	ROG0219	13	NA	Operon	0.9
PIHLBHDG_01653	PIHLBHDG_01654	NA	NA	8	NA	Operon	0.97
PIHLBHDG_01654	PIHLBHDG_01655	NA	COG0454	77	NA	noOperon	0.66
PIHLBHDG_01656	PIHLBHDG_01657	COG4939	NA	93	NA	noOperon	0.79
PIHLBHDG_01657	PIHLBHDG_01658	NA	NA	5	NA	Operon	0.97
PIHLBHDG_01658	PIHLBHDG_01659	NA	COG0104	61	NA	Operon	0.52
PIHLBHDG_01659	PIHLBHDG_01660	COG0104	COG0084	-3	220	Operon	0.91
PIHLBHDG_01660	PIHLBHDG_01661	COG0084	COG0143	2	772	Operon	0.98
PIHLBHDG_01662	PIHLBHDG_01663	COG0477	COG1809	38	NA	Operon	0.75
PIHLBHDG_01663	PIHLBHDG_01664	COG1809	COG2002	85	NA	noOperon	0.73
PIHLBHDG_01665	PIHLBHDG_01666	COG0313	COG1774	3	576	Operon	0.97
PIHLBHDG_01666	PIHLBHDG_01667	COG1774	COG2812	0	582	Operon	0.98
PIHLBHDG_01667	PIHLBHDG_01668	COG2812	COG1728	11	338	Operon	0.87
PIHLBHDG_01668	PIHLBHDG_01669	COG1728	COG3870	-3	915	Operon	0.97
PIHLBHDG_01669	PIHLBHDG_01670	COG3870	COG0125	-3	479	Operon	0.97
PIHLBHDG_01670	PIHLBHDG_01671	COG0125	COG1982	13	659	Operon	0.97
PIHLBHDG_01671	PIHLBHDG_01672	COG1982	ROG2177	-13	NA	Operon	0.96
PIHLBHDG_01675	PIHLBHDG_01676	COG1472	COG1609	123	849	Operon	0.87
PIHLBHDG_01676	PIHLBHDG_01677	COG1609	COG0783	177	405	noOperon	0.98
PIHLBHDG_01677	PIHLBHDG_01678	COG0783	COG4525	86	NA	noOperon	0.74
PIHLBHDG_01678	PIHLBHDG_01679	COG4525	COG0600	-3	964	Operon	0.97
PIHLBHDG_01679	PIHLBHDG_01680	COG0600	COG0715	-19	994	Operon	0.97
PIHLBHDG_01680	PIHLBHDG_01681	COG0715	COG4624	11	231	Operon	0.83
PIHLBHDG_01681	PIHLBHDG_01682	COG4624	COG1894	22	999	Operon	0.97
PIHLBHDG_01682	PIHLBHDG_01683	COG1894	COG1905	-3	999	Operon	0.97
PIHLBHDG_01685	PIHLBHDG_01686	COG2202	COG1315	136	NA	noOperon	0.96
PIHLBHDG_01686	PIHLBHDG_01687	COG1315	ROG2178	287	NA	noOperon	1
PIHLBHDG_01688	PIHLBHDG_01689	COG2843	COG1388	94	134	noOperon	0.85
PIHLBHDG_01689	PIHLBHDG_01690	COG1388	NA	3	NA	Operon	0.93
PIHLBHDG_01691	PIHLBHDG_01692	COG4912	COG0480	-10	NA	Operon	0.96
PIHLBHDG_01692	PIHLBHDG_01693	COG0480	COG3655	111	127	noOperon	0.92
PIHLBHDG_01693	PIHLBHDG_01694	COG3655	ROG3064	10	NA	Operon	0.91
PIHLBHDG_01694	PIHLBHDG_01695	ROG3064	COG0053	167	NA	noOperon	0.99
PIHLBHDG_01695	PIHLBHDG_01696	COG0053	COG0483	26	410	Operon	0.86
PIHLBHDG_01696	PIHLBHDG_01697	COG0483	COG0842	14	185	Operon	0.83
PIHLBHDG_01697	PIHLBHDG_01698	COG0842	COG1131	-3	998	Operon	0.97
PIHLBHDG_01698	PIHLBHDG_01699	COG1131	COG0628	17	750	Operon	0.97
PIHLBHDG_01701	PIHLBHDG_01702	COG0738	COG4187	493	NA	noOperon	1
PIHLBHDG_01702	PIHLBHDG_01703	COG4187	ROG0604	14	NA	Operon	0.89
PIHLBHDG_01706	PIHLBHDG_01707	COG1595	NA	-13	NA	Operon	0.96
PIHLBHDG_01707	PIHLBHDG_01708	NA	COG4152	130	NA	noOperon	0.95
PIHLBHDG_01708	PIHLBHDG_01709	COG4152	COG1668	-10	994	Operon	0.97
PIHLBHDG_01710	PIHLBHDG_01711	NA	COG0537	-6	NA	Operon	0.95
PIHLBHDG_01711	PIHLBHDG_01712	COG0537	ROG6100	-3	NA	Operon	0.95
PIHLBHDG_01712	PIHLBHDG_01713	ROG6100	COG1670	-3	NA	Operon	0.95
PIHLBHDG_01713	PIHLBHDG_01714	COG1670	COG1082	56	242	noOperon	0.61
PIHLBHDG_01714	PIHLBHDG_01715	COG1082	ROG4017	495	NA	noOperon	1
PIHLBHDG_01715	PIHLBHDG_01716	ROG4017	ROG0789	-6	NA	Operon	0.95
PIHLBHDG_01716	PIHLBHDG_01717	ROG0789	COG1397	139	NA	noOperon	0.97
PIHLBHDG_01717	PIHLBHDG_01718	COG1397	NA	145	NA	noOperon	0.97
PIHLBHDG_01718	PIHLBHDG_01719	NA	COG1680	321	NA	noOperon	1
PIHLBHDG_01719	PIHLBHDG_01720	COG1680	NA	639	NA	noOperon	1
PIHLBHDG_01722	PIHLBHDG_01723	ROG4836	ROG2592	260	NA	noOperon	1
PIHLBHDG_01723	PIHLBHDG_01724	ROG2592	COG0793	29	NA	Operon	0.81
PIHLBHDG_01724	PIHLBHDG_01725	COG0793	COG2002	153	NA	noOperon	0.98
PIHLBHDG_01725	PIHLBHDG_01726	COG2002	COG4555	6	NA	Operon	0.92
PIHLBHDG_01726	PIHLBHDG_01727	COG4555	ROG2095	-7	NA	Operon	0.95
PIHLBHDG_01727	PIHLBHDG_01728	ROG2095	ROG2993	500	NA	noOperon	1
PIHLBHDG_01728	PIHLBHDG_01729	ROG2993	COG3507	73	NA	noOperon	0.61
PIHLBHDG_01731	PIHLBHDG_01732	NA	COG0444	284	NA	noOperon	1
PIHLBHDG_01732	PIHLBHDG_01733	COG0444	COG4608	30	997	Operon	0.96
PIHLBHDG_01733	PIHLBHDG_01734	COG4608	COG0747	78	971	Operon	0.95
PIHLBHDG_01734	PIHLBHDG_01735	COG0747	COG0601	83	981	Operon	0.95
PIHLBHDG_01735	PIHLBHDG_01736	COG0601	COG1173	14	999	Operon	0.97
PIHLBHDG_01738	PIHLBHDG_01739	COG1120	COG4586	132	NA	noOperon	0.95
PIHLBHDG_01739	PIHLBHDG_01740	COG4586	COG4587	-43	999	Operon	0.97
PIHLBHDG_01740	PIHLBHDG_01741	COG4587	COG3694	-16	997	Operon	0.97
PIHLBHDG_01741	PIHLBHDG_01742	COG3694	COG2270	152	NA	noOperon	0.98
PIHLBHDG_01743	PIHLBHDG_01744	COG1073	ROG5606	140	NA	noOperon	0.97
PIHLBHDG_01745	PIHLBHDG_01746	COG1067	COG0359	31	278	Operon	0.68
PIHLBHDG_01746	PIHLBHDG_01747	COG0359	COG4241	16	438	Operon	0.92
PIHLBHDG_01747	PIHLBHDG_01748	COG4241	COG0238	57	336	noOperon	0.52
PIHLBHDG_01748	PIHLBHDG_01749	COG0238	COG0629	25	981	Operon	0.97
PIHLBHDG_01749	PIHLBHDG_01750	COG0629	COG0360	19	982	Operon	0.97
PIHLBHDG_01750	PIHLBHDG_01751	COG0360	NA	11	NA	Operon	0.91
PIHLBHDG_01751	PIHLBHDG_01752	NA	COG0012	304	NA	noOperon	1
PIHLBHDG_01754	PIHLBHDG_01755	ROG0429	COG4481	45	NA	Operon	0.68
PIHLBHDG_01757	PIHLBHDG_01758	COG1003	COG0403	-3	999	Operon	0.97
PIHLBHDG_01758	PIHLBHDG_01759	COG0403	COG0509	5	999	Operon	0.97
PIHLBHDG_01759	PIHLBHDG_01760	COG0509	COG0404	42	999	Operon	0.96
PIHLBHDG_01760	PIHLBHDG_01761	COG0404	COG0457	294	225	noOperon	1
PIHLBHDG_01761	PIHLBHDG_01762	COG0457	COG3949	70	NA	noOperon	0.58
PIHLBHDG_01764	PIHLBHDG_01765	COG1475	COG1192	-3	987	Operon	0.97
PIHLBHDG_01765	PIHLBHDG_01766	COG1192	COG1475	-7	987	Operon	0.97
PIHLBHDG_01766	PIHLBHDG_01767	COG1475	COG0357	100	940	Operon	0.94
PIHLBHDG_01767	PIHLBHDG_01768	COG0357	COG0445	-3	999	Operon	0.97
PIHLBHDG_01768	PIHLBHDG_01769	COG0445	COG0486	15	999	Operon	0.97
PIHLBHDG_01769	PIHLBHDG_01770	COG0486	COG1847	81	801	Operon	0.91
PIHLBHDG_01770	PIHLBHDG_01771	COG1847	COG0706	17	984	Operon	0.97
PIHLBHDG_01771	PIHLBHDG_01772	COG0706	COG0594	219	997	Operon	0.9
PIHLBHDG_01773	PIHLBHDG_01774	COG0593	COG0592	233	999	Operon	0.89
PIHLBHDG_01774	PIHLBHDG_01775	COG0592	COG2501	23	539	Operon	0.95
PIHLBHDG_01775	PIHLBHDG_01776	COG2501	COG1195	1	607	Operon	0.98
PIHLBHDG_01776	PIHLBHDG_01777	COG1195	ROG0244	16	814	Operon	0.97
PIHLBHDG_01777	PIHLBHDG_01778	ROG0244	COG0187	15	802	Operon	0.97
PIHLBHDG_01778	PIHLBHDG_01779	COG0187	COG0188	17	999	Operon	0.97
PIHLBHDG_01781	PIHLBHDG_01782	COG0153	COG1085	-7	999	Operon	0.97
PIHLBHDG_01782	PIHLBHDG_01783	COG1085	NA	-30	NA	Operon	0.98
PIHLBHDG_01784	PIHLBHDG_01785	COG0251	COG1181	24	193	Operon	0.75
PIHLBHDG_01785	PIHLBHDG_01786	COG1181	COG0488	-3	309	Operon	0.91
PIHLBHDG_01786	PIHLBHDG_01787	COG0488	ROG0514	3	NA	Operon	0.93
PIHLBHDG_01787	PIHLBHDG_01788	ROG0514	COG0305	-13	NA	Operon	0.96
PIHLBHDG_01788	PIHLBHDG_01789	COG0305	NA	-13	NA	Operon	0.96
PIHLBHDG_01789	PIHLBHDG_01790	NA	COG0030	11	NA	Operon	0.91
PIHLBHDG_01790	PIHLBHDG_01791	COG0030	COG1978	4	219	Operon	0.88
PIHLBHDG_01791	PIHLBHDG_01792	COG1978	COG4466	113	575	Operon	0.57
PIHLBHDG_01792	PIHLBHDG_01793	COG4466	COG3409	80	187	noOperon	0.81
PIHLBHDG_01793	PIHLBHDG_01794	COG3409	COG1388	75	938	Operon	0.95
PIHLBHDG_01794	PIHLBHDG_01795	COG1388	COG3238	93	NA	noOperon	0.79
PIHLBHDG_01795	PIHLBHDG_01796	COG3238	COG1947	57	NA	Operon	0.56
PIHLBHDG_01796	PIHLBHDG_01797	COG1947	ROG0166	-3	NA	Operon	0.95
PIHLBHDG_01797	PIHLBHDG_01798	ROG0166	COG1207	16	306	Operon	0.82
PIHLBHDG_01798	PIHLBHDG_01799	COG1207	COG0462	42	948	Operon	0.96
PIHLBHDG_01799	PIHLBHDG_01800	COG0462	COG1825	54	930	Operon	0.96
PIHLBHDG_01800	PIHLBHDG_01801	COG1825	COG0193	84	975	Operon	0.95
PIHLBHDG_01801	PIHLBHDG_01802	COG0193	COG1197	20	849	Operon	0.97
PIHLBHDG_01802	PIHLBHDG_01803	COG1197	COG2002	53	614	Operon	0.91
PIHLBHDG_01803	PIHLBHDG_01804	COG2002	COG2244	92	592	Operon	0.74
PIHLBHDG_01805	PIHLBHDG_01806	COG1694	COG0776	77	644	Operon	0.86
PIHLBHDG_01807	PIHLBHDG_01808	COG2385	ROG0097	79	380	noOperon	0.64
PIHLBHDG_01808	PIHLBHDG_01809	ROG0097	ROG1117	19	NA	Operon	0.87
PIHLBHDG_01809	PIHLBHDG_01810	ROG1117	ROG1127	64	NA	noOperon	0.52
PIHLBHDG_01810	PIHLBHDG_01811	ROG1127	COG1098	135	NA	noOperon	0.96
PIHLBHDG_01811	PIHLBHDG_01812	COG1098	COG1507	101	202	noOperon	0.92
PIHLBHDG_01812	PIHLBHDG_01813	COG1507	COG0248	-3	991	Operon	0.97
PIHLBHDG_01813	PIHLBHDG_01814	COG0248	NA	28	NA	Operon	0.82
PIHLBHDG_01814	PIHLBHDG_01815	NA	COG5506	55	NA	Operon	0.58
PIHLBHDG_01816	PIHLBHDG_01817	NA	ROG4896	190	NA	noOperon	1
PIHLBHDG_01817	PIHLBHDG_01818	ROG4896	ROG2123	19	NA	Operon	0.87
PIHLBHDG_01820	PIHLBHDG_01821	COG0642	NA	-3	NA	Operon	0.95
PIHLBHDG_01821	PIHLBHDG_01822	NA	ROG3665	215	NA	noOperon	1
PIHLBHDG_01822	PIHLBHDG_01823	ROG3665	COG3534	164	NA	noOperon	0.99
PIHLBHDG_01823	PIHLBHDG_01824	COG3534	COG2160	56	991	Operon	0.96
PIHLBHDG_01824	PIHLBHDG_01825	COG2160	COG0235	14	978	Operon	0.97
PIHLBHDG_01825	PIHLBHDG_01826	COG0235	COG1069	16	978	Operon	0.97
PIHLBHDG_01826	PIHLBHDG_01827	COG1069	COG3533	112	325	noOperon	0.92
PIHLBHDG_01828	PIHLBHDG_01829	COG1879	COG1129	75	996	Operon	0.96
PIHLBHDG_01829	PIHLBHDG_01830	COG1129	COG1172	21	998	Operon	0.97
PIHLBHDG_01831	PIHLBHDG_01832	COG3525	COG0840	162	414	noOperon	0.97
PIHLBHDG_01832	PIHLBHDG_01833	COG0840	ROG1476	22	NA	Operon	0.86
PIHLBHDG_01833	PIHLBHDG_01834	ROG1476	NA	296	NA	noOperon	1
PIHLBHDG_01838	PIHLBHDG_01839	ROG4783	ROG3170	28	NA	Operon	0.82
PIHLBHDG_01843	PIHLBHDG_01844	COG2813	COG2206	144	NA	noOperon	0.97
PIHLBHDG_01845	PIHLBHDG_01846	COG2001	COG0275	16	999	Operon	0.97
PIHLBHDG_01846	PIHLBHDG_01847	COG0275	ROG1838	15	NA	Operon	0.89
PIHLBHDG_01847	PIHLBHDG_01848	ROG1838	COG0768	53	NA	Operon	0.6
PIHLBHDG_01848	PIHLBHDG_01849	COG0768	COG0769	17	982	Operon	0.97
PIHLBHDG_01849	PIHLBHDG_01850	COG0769	COG0770	0	999	Operon	0.97
PIHLBHDG_01850	PIHLBHDG_01851	COG0770	COG0472	2	972	Operon	0.97
PIHLBHDG_01851	PIHLBHDG_01852	COG0472	COG0772	32	979	Operon	0.96
PIHLBHDG_01852	PIHLBHDG_01853	COG0772	COG0766	70	858	Operon	0.94
PIHLBHDG_01853	PIHLBHDG_01854	COG0766	ROG1936	-10	NA	Operon	0.96
PIHLBHDG_01854	PIHLBHDG_01855	ROG1936	COG0206	106	NA	noOperon	0.87
PIHLBHDG_01856	PIHLBHDG_01857	COG1191	ROG0082	-31	914	Operon	0.98
PIHLBHDG_01858	PIHLBHDG_01859	COG1191	ROG0078	17	275	Operon	0.8
PIHLBHDG_01859	PIHLBHDG_01860	ROG0078	COG1873	100	269	noOperon	0.91
PIHLBHDG_01860	PIHLBHDG_01861	COG1873	COG1327	57	340	noOperon	0.51
PIHLBHDG_01861	PIHLBHDG_01862	COG1327	COG1674	62	349	noOperon	0.54
PIHLBHDG_01862	PIHLBHDG_01863	COG1674	COG1426	9	452	Operon	0.94
PIHLBHDG_01863	PIHLBHDG_01864	COG1426	COG1281	2	NA	Operon	0.93
PIHLBHDG_01864	PIHLBHDG_01865	COG1281	ROG0070	46	NA	Operon	0.67
PIHLBHDG_01865	PIHLBHDG_01866	ROG0070	COG0773	31	NA	Operon	0.8
PIHLBHDG_01867	PIHLBHDG_01868	ROG3657	COG0553	-18	NA	Operon	0.97
PIHLBHDG_01869	PIHLBHDG_01870	COG0601	COG1173	13	999	Operon	0.97
PIHLBHDG_01870	PIHLBHDG_01871	COG1173	COG0747	303	976	Operon	0.77
PIHLBHDG_01871	PIHLBHDG_01872	COG0747	COG3344	785	123	noOperon	1
PIHLBHDG_01872	PIHLBHDG_01873	COG3344	COG3344	141	NA	Operon	0.94
PIHLBHDG_01873	PIHLBHDG_01874	COG3344	COG3344	141	NA	Operon	0.94
PIHLBHDG_01875	PIHLBHDG_01876	ROG5443	ROG2004	401	NA	noOperon	1
PIHLBHDG_01876	PIHLBHDG_01877	ROG2004	ROG8372	19	NA	Operon	0.87
PIHLBHDG_01877	PIHLBHDG_01878	ROG8372	ROG2533	234	NA	noOperon	1
PIHLBHDG_01878	PIHLBHDG_01879	ROG2533	COG2165	94	NA	noOperon	0.8
PIHLBHDG_01879	PIHLBHDG_01880	COG2165	NA	24	NA	Operon	0.84
PIHLBHDG_01880	PIHLBHDG_01881	NA	COG1450	-3	NA	Operon	0.95
PIHLBHDG_01881	PIHLBHDG_01882	COG1450	COG4796	5	990	Operon	0.97
PIHLBHDG_01882	PIHLBHDG_01883	COG4796	ROG0210	5	NA	Operon	0.93
PIHLBHDG_01883	PIHLBHDG_01884	ROG0210	ROG0210	-22	NA	Operon	0.97
PIHLBHDG_01884	PIHLBHDG_01885	ROG0210	COG4972	-3	NA	Operon	0.95
PIHLBHDG_01885	PIHLBHDG_01886	COG4972	COG1459	12	985	Operon	0.97
PIHLBHDG_01886	PIHLBHDG_01887	COG1459	COG2805	20	999	Operon	0.97
PIHLBHDG_01887	PIHLBHDG_01888	COG2805	COG2804	-3	999	Operon	0.97
PIHLBHDG_01888	PIHLBHDG_01889	COG2804	COG0641	132	NA	noOperon	0.95
PIHLBHDG_01889	PIHLBHDG_01890	COG0641	NA	79	NA	noOperon	0.68
PIHLBHDG_01892	PIHLBHDG_01893	COG4608	COG0444	1	997	Operon	0.97
PIHLBHDG_01893	PIHLBHDG_01894	COG0444	COG1488	140	164	noOperon	0.98
PIHLBHDG_01894	PIHLBHDG_01895	COG1488	COG0741	16	219	Operon	0.8
PIHLBHDG_01895	PIHLBHDG_01896	COG0741	COG1803	-3	469	Operon	0.96
PIHLBHDG_01896	PIHLBHDG_01897	COG1803	COG0237	-25	505	Operon	0.99
PIHLBHDG_01897	PIHLBHDG_01898	COG0237	COG0266	-3	979	Operon	0.97
PIHLBHDG_01898	PIHLBHDG_01899	COG0266	COG0749	4	995	Operon	0.97
PIHLBHDG_01901	PIHLBHDG_01902	COG0209	COG0735	139	343	noOperon	0.97
PIHLBHDG_01904	PIHLBHDG_01905	COG1879	COG1129	93	996	Operon	0.95
PIHLBHDG_01905	PIHLBHDG_01906	COG1129	COG4158	2	801	Operon	0.98
PIHLBHDG_01906	PIHLBHDG_01907	COG4158	COG1172	2	891	Operon	0.97
PIHLBHDG_01910	PIHLBHDG_01911	NA	NA	312	NA	noOperon	1
PIHLBHDG_01912	PIHLBHDG_01913	COG0534	ROG3959	83	NA	noOperon	0.71
PIHLBHDG_01919	PIHLBHDG_01920	NA	ROG2842	-15	NA	Operon	0.97
PIHLBHDG_01920	PIHLBHDG_01921	ROG2842	COG3507	8	NA	Operon	0.92
PIHLBHDG_01921	PIHLBHDG_01922	COG3507	COG3693	19	999	Operon	0.97
PIHLBHDG_01922	PIHLBHDG_01923	COG3693	COG2272	27	484	Operon	0.91
PIHLBHDG_01923	PIHLBHDG_01924	COG2272	COG1653	153	192	noOperon	0.99
PIHLBHDG_01924	PIHLBHDG_01925	COG1653	COG4209	151	914	Operon	0.88
PIHLBHDG_01925	PIHLBHDG_01926	COG4209	COG0395	35	964	Operon	0.96
PIHLBHDG_01927	PIHLBHDG_01928	COG0601	COG0747	68	981	Operon	0.96
PIHLBHDG_01928	PIHLBHDG_01929	COG0747	ROG2076	192	NA	noOperon	1
PIHLBHDG_01929	PIHLBHDG_01930	ROG2076	NA	-3	NA	Operon	0.95
PIHLBHDG_01930	PIHLBHDG_01931	NA	COG1070	-3	NA	Operon	0.95
PIHLBHDG_01931	PIHLBHDG_01932	COG1070	COG1063	3	909	Operon	0.97
PIHLBHDG_01932	PIHLBHDG_01933	COG1063	COG1830	30	752	Operon	0.96
PIHLBHDG_01933	PIHLBHDG_01934	COG1830	COG1397	-3	154	Operon	0.93
PIHLBHDG_01934	PIHLBHDG_01935	COG1397	COG1653	76	172	noOperon	0.76
PIHLBHDG_01935	PIHLBHDG_01936	COG1653	COG0395	24	993	Operon	0.97
PIHLBHDG_01936	PIHLBHDG_01937	COG0395	COG1175	16	998	Operon	0.97
PIHLBHDG_01937	PIHLBHDG_01938	COG1175	COG2188	23	749	Operon	0.97
PIHLBHDG_01938	PIHLBHDG_01939	COG2188	COG3839	210	551	noOperon	0.95
PIHLBHDG_01939	PIHLBHDG_01940	COG3839	COG0395	6	983	Operon	0.97
PIHLBHDG_01940	PIHLBHDG_01941	COG0395	COG1175	1	998	Operon	0.97
PIHLBHDG_01941	PIHLBHDG_01942	COG1175	COG2182	63	995	Operon	0.96
PIHLBHDG_01947	PIHLBHDG_01948	ROG5297	COG4585	12	NA	Operon	0.9
PIHLBHDG_01948	PIHLBHDG_01949	COG4585	COG2197	0	994	Operon	0.97
PIHLBHDG_01950	PIHLBHDG_01951	COG1193	ROG0375	62	NA	Operon	0.5
PIHLBHDG_01951	PIHLBHDG_01952	ROG0375	COG1476	-3	NA	Operon	0.95
PIHLBHDG_01952	PIHLBHDG_01953	COG1476	COG0612	149	318	noOperon	0.98
PIHLBHDG_01953	PIHLBHDG_01954	COG0612	COG0612	-3	NA	Operon	0.97
PIHLBHDG_01954	PIHLBHDG_01955	COG0612	COG1324	120	159	noOperon	0.96
PIHLBHDG_01955	PIHLBHDG_01956	COG1324	ROG3552	127	NA	noOperon	0.94
PIHLBHDG_01956	PIHLBHDG_01957	ROG3552	COG3507	44	NA	Operon	0.69
PIHLBHDG_01957	PIHLBHDG_01958	COG3507	COG0395	15	759	Operon	0.97
PIHLBHDG_01958	PIHLBHDG_01959	COG0395	COG1175	4	998	Operon	0.97
PIHLBHDG_01959	PIHLBHDG_01960	COG1175	COG1653	104	982	Operon	0.95
PIHLBHDG_01961	PIHLBHDG_01962	COG0683	COG0559	5	998	Operon	0.97
PIHLBHDG_01962	PIHLBHDG_01963	COG0559	COG4177	4	999	Operon	0.97
PIHLBHDG_01963	PIHLBHDG_01964	COG4177	COG0411	-16	999	Operon	0.97
PIHLBHDG_01964	PIHLBHDG_01965	COG0411	COG0410	27	999	Operon	0.97
PIHLBHDG_01966	PIHLBHDG_01967	COG3507	COG3507	88	NA	Operon	0.95
PIHLBHDG_01970	PIHLBHDG_01971	COG4213	COG1129	48	974	Operon	0.96
PIHLBHDG_01971	PIHLBHDG_01972	COG1129	COG4214	79	971	Operon	0.95
PIHLBHDG_01972	PIHLBHDG_01973	COG4214	COG1609	109	757	Operon	0.83
PIHLBHDG_01973	PIHLBHDG_01974	COG1609	COG2115	34	705	Operon	0.96
PIHLBHDG_01974	PIHLBHDG_01975	COG2115	COG1070	47	993	Operon	0.96
PIHLBHDG_01976	PIHLBHDG_01977	NA	NA	-7	NA	Operon	0.95
PIHLBHDG_01977	PIHLBHDG_01978	NA	COG1082	159	NA	noOperon	0.98
PIHLBHDG_01978	PIHLBHDG_01979	COG1082	COG0673	15	974	Operon	0.97
PIHLBHDG_01979	PIHLBHDG_01980	COG0673	NA	130	NA	noOperon	0.95
PIHLBHDG_01980	PIHLBHDG_01981	NA	COG0673	143	NA	noOperon	0.97
PIHLBHDG_01982	PIHLBHDG_01983	COG1055	COG1592	211	300	noOperon	1
PIHLBHDG_01983	PIHLBHDG_01984	COG1592	COG0674	16	724	Operon	0.97
PIHLBHDG_01984	PIHLBHDG_01985	COG0674	COG1013	-7	999	Operon	0.97
PIHLBHDG_01986	PIHLBHDG_01987	COG1168	COG0281	3	779	Operon	0.98
PIHLBHDG_01987	PIHLBHDG_01988	COG0281	COG2357	113	526	noOperon	0.55
PIHLBHDG_01988	PIHLBHDG_01989	COG2357	COG1680	35	NA	Operon	0.77
PIHLBHDG_01989	PIHLBHDG_01990	COG1680	NA	97	NA	noOperon	0.82
PIHLBHDG_01992	PIHLBHDG_01993	COG1208	COG1109	1	979	Operon	0.97
PIHLBHDG_01993	PIHLBHDG_01994	COG1109	COG1344	234	517	noOperon	0.99
PIHLBHDG_01994	PIHLBHDG_01995	COG1344	COG0428	62	NA	Operon	0.5
PIHLBHDG_01996	PIHLBHDG_01997	COG1396	COG3842	26	641	Operon	0.96
PIHLBHDG_01997	PIHLBHDG_01998	COG3842	COG1176	0	990	Operon	0.97
PIHLBHDG_01998	PIHLBHDG_01999	COG1176	COG1177	-6	999	Operon	0.97
PIHLBHDG_01999	PIHLBHDG_02000	COG1177	COG0687	-58	999	Operon	0.97
PIHLBHDG_02001	PIHLBHDG_02002	COG1175	COG1653	125	982	Operon	0.94
PIHLBHDG_02003	PIHLBHDG_02004	COG0747	COG0601	76	981	Operon	0.95
PIHLBHDG_02004	PIHLBHDG_02005	COG0601	COG1173	14	999	Operon	0.97
PIHLBHDG_02005	PIHLBHDG_02006	COG1173	COG0444	5	997	Operon	0.97
PIHLBHDG_02006	PIHLBHDG_02007	COG0444	COG1124	-3	952	Operon	0.97
PIHLBHDG_02007	PIHLBHDG_02008	COG1124	COG2186	18	288	Operon	0.8
PIHLBHDG_02008	PIHLBHDG_02009	COG2186	COG2084	-3	712	Operon	0.98
PIHLBHDG_02009	PIHLBHDG_02010	COG2084	COG3959	10	355	Operon	0.88
PIHLBHDG_02010	PIHLBHDG_02011	COG3959	COG3958	4	999	Operon	0.97
PIHLBHDG_02011	PIHLBHDG_02012	COG3958	COG1028	8	428	Operon	0.93
PIHLBHDG_02013	PIHLBHDG_02014	COG4213	COG1129	77	974	Operon	0.95
PIHLBHDG_02014	PIHLBHDG_02015	COG1129	COG4214	-3	971	Operon	0.97
PIHLBHDG_02016	PIHLBHDG_02017	COG0524	COG1940	171	919	Operon	0.86
PIHLBHDG_02017	PIHLBHDG_02018	COG1940	COG0524	17	919	Operon	0.97
PIHLBHDG_02018	PIHLBHDG_02019	COG0524	COG0279	4	486	Operon	0.96
PIHLBHDG_02019	PIHLBHDG_02020	COG0279	ROG3197	15	NA	Operon	0.89
PIHLBHDG_02020	PIHLBHDG_02021	ROG3197	COG1011	-16	NA	Operon	0.97
PIHLBHDG_02022	PIHLBHDG_02023	NA	COG0338	16	NA	Operon	0.88
PIHLBHDG_02023	PIHLBHDG_02024	COG0338	ROG8414	157	NA	noOperon	0.98
PIHLBHDG_02024	PIHLBHDG_02025	ROG8414	COG0483	22	NA	Operon	0.86
PIHLBHDG_02025	PIHLBHDG_02026	COG0483	COG0371	125	703	Operon	0.72
PIHLBHDG_02026	PIHLBHDG_02027	COG0371	COG3862	82	157	noOperon	0.79
PIHLBHDG_02027	PIHLBHDG_02028	COG3862	COG0493	-7	NA	Operon	0.95
PIHLBHDG_02028	PIHLBHDG_02029	COG0493	COG0579	1	635	Operon	0.98
PIHLBHDG_02029	PIHLBHDG_02030	COG0579	COG2390	98	508	Operon	0.53
PIHLBHDG_02033	PIHLBHDG_02034	COG2159	ROG5462	25	NA	Operon	0.84
PIHLBHDG_02034	PIHLBHDG_02035	ROG5462	ROG6935	24	NA	Operon	0.84
PIHLBHDG_02035	PIHLBHDG_02036	ROG6935	COG3404	88	NA	noOperon	0.76
PIHLBHDG_02036	PIHLBHDG_02037	COG3404	COG1228	-3	969	Operon	0.97
PIHLBHDG_02037	PIHLBHDG_02038	COG1228	COG3643	13	996	Operon	0.97
PIHLBHDG_02038	PIHLBHDG_02039	COG3643	COG2987	13	960	Operon	0.97
PIHLBHDG_02039	PIHLBHDG_02040	COG2987	COG2986	83	999	Operon	0.95
PIHLBHDG_02043	PIHLBHDG_02044	COG0421	COG1586	15	999	Operon	0.97
PIHLBHDG_02044	PIHLBHDG_02045	COG1586	COG4584	725	NA	noOperon	1
PIHLBHDG_02045	PIHLBHDG_02046	COG4584	COG3405	1013	NA	noOperon	1
PIHLBHDG_02047	PIHLBHDG_02048	NA	COG3839	425	NA	noOperon	1
PIHLBHDG_02048	PIHLBHDG_02049	COG3839	COG0561	153	514	noOperon	0.84
PIHLBHDG_02049	PIHLBHDG_02050	COG0561	COG3595	82	155	noOperon	0.79
PIHLBHDG_02050	PIHLBHDG_02051	COG3595	COG3877	14	260	Operon	0.81
PIHLBHDG_02051	PIHLBHDG_02052	COG3877	NA	159	NA	noOperon	0.98
PIHLBHDG_02054	PIHLBHDG_02055	COG1840	COG3842	62	963	Operon	0.96
PIHLBHDG_02055	PIHLBHDG_02056	COG3842	COG1178	0	978	Operon	0.97
PIHLBHDG_02056	PIHLBHDG_02057	COG1178	COG1082	5	572	Operon	0.97
PIHLBHDG_02057	PIHLBHDG_02058	COG1082	COG2942	3	NA	Operon	0.93
PIHLBHDG_02058	PIHLBHDG_02059	COG2942	ROG1256	-3	NA	Operon	0.95
PIHLBHDG_02060	PIHLBHDG_02061	ROG0571	ROG0016	126	NA	noOperon	0.94
PIHLBHDG_02062	PIHLBHDG_02063	COG3506	COG0624	41	202	Operon	0.58
PIHLBHDG_02063	PIHLBHDG_02064	COG0624	COG1609	-3	683	Operon	0.98
PIHLBHDG_02064	PIHLBHDG_02065	COG1609	COG0395	307	907	Operon	0.51
PIHLBHDG_02067	PIHLBHDG_02068	ROG1619	ROG3071	90	NA	noOperon	0.77
PIHLBHDG_02068	PIHLBHDG_02069	ROG3071	ROG8351	-7	NA	Operon	0.95
PIHLBHDG_02069	PIHLBHDG_02070	ROG8351	COG0628	99	NA	noOperon	0.83
PIHLBHDG_02072	PIHLBHDG_02073	COG1173	COG0601	3	999	Operon	0.97
PIHLBHDG_02073	PIHLBHDG_02074	COG0601	COG0747	95	981	Operon	0.95
PIHLBHDG_02074	PIHLBHDG_02075	COG0747	COG2197	277	589	noOperon	0.99
PIHLBHDG_02079	PIHLBHDG_02080	COG3539	COG0535	132	498	noOperon	0.76
PIHLBHDG_02080	PIHLBHDG_02081	COG0535	COG1309	72	394	noOperon	0.54
PIHLBHDG_02081	PIHLBHDG_02082	COG1309	NA	186	NA	noOperon	0.99
PIHLBHDG_02083	PIHLBHDG_02084	COG1173	COG0444	5	997	Operon	0.97
PIHLBHDG_02084	PIHLBHDG_02085	COG0444	COG4608	-7	997	Operon	0.97
PIHLBHDG_02087	PIHLBHDG_02088	NA	COG1073	2	NA	Operon	0.93
PIHLBHDG_02090	PIHLBHDG_02091	COG1190	COG0782	16	826	Operon	0.97
PIHLBHDG_02092	PIHLBHDG_02093	COG1940	COG1082	180	822	Operon	0.68
PIHLBHDG_02094	PIHLBHDG_02095	COG0715	COG1116	35	995	Operon	0.96
