# Supplementary material for: Integrating metagenomic binning with flux balance analysis to unravel syntrophies in anaerobic CO2 methanation
Source: Microbiome. 2022 Aug 3;10:117. doi: 10.1186/s40168-022-01311-1 (PMC9347119; doi:10.1186/s40168-022-01311-1)
Supplement: Supplementary file 9 — Additional file 8: Dataset S7. Operons predicted by Operon Mapper in MAGs. Results are available at 10.6084/m9.figshare.16691878. [file 40168_2022_1311_MOESM8_ESM.zip › ORFs_coordinates_bin_8_metaspades]

18	Prodigal:2.6	CDS	32	373	.	+	0	ID=PIHLBHDG_00001;product=Putrescine-binding_periplasmic_protein_SpuD
18	Prodigal:2.6	CDS	425	937	.	-	0	ID=PIHLBHDG_00002;product='hypothetical protein'
18	Prodigal:2.6	CDS	918	1259	.	-	0	ID=PIHLBHDG_00003;product='hypothetical protein'
18	Prodigal:2.6	CDS	1494	2606	.	+	0	ID=PIHLBHDG_00004;product='hypothetical protein'
18	Prodigal:2.6	CDS	2635	3399	.	+	0	ID=PIHLBHDG_00005;product='hypothetical protein'
18	Prodigal:2.6	CDS	3459	4259	.	+	0	ID=PIHLBHDG_00006;product='hypothetical protein'
18	Prodigal:2.6	CDS	4405	5286	.	+	0	ID=PIHLBHDG_00007;product=Nucleotide-binding_protein_TTE1834
18	Prodigal:2.6	CDS	5317	6690	.	+	0	ID=PIHLBHDG_00008;product='hypothetical protein'
18	Prodigal:2.6	CDS	6687	8279	.	+	0	ID=PIHLBHDG_00009;product=Probable_glutamine-dependent_NAD(+)_synthetase
18	Prodigal:2.6	CDS	8316	8987	.	+	0	ID=PIHLBHDG_00010;product=Ribosomal_large_subunit_pseudouridine_synthase_D
18	Prodigal:2.6	CDS	9047	9751	.	-	0	ID=PIHLBHDG_00011;product='hypothetical protein'
18	Prodigal:2.6	CDS	9779	11866	.	-	0	ID=PIHLBHDG_00012;product=Cadmium_zinc_and_cobalt-transporting_ATPase
18	Prodigal:2.6	CDS	11877	12242	.	-	0	ID=PIHLBHDG_00013;product=Transcriptional_repressor_SmtB_homolog
18	Prodigal:2.6	CDS	12380	13138	.	-	0	ID=PIHLBHDG_00014;product='hypothetical protein'
18	Prodigal:2.6	CDS	13161	13778	.	-	0	ID=PIHLBHDG_00015;product=N-acetylmuramoyl-L-alanine_amidase_XlyA
18	Prodigal:2.6	CDS	13844	14830	.	-	0	ID=PIHLBHDG_00016;product='hypothetical protein'
18	Prodigal:2.6	CDS	15155	16660	.	+	0	ID=PIHLBHDG_00017;product=Periplasmic_dipeptide_transport_protein
18	Prodigal:2.6	CDS	16742	17671	.	+	0	ID=PIHLBHDG_00018;product=Dipeptide_transport_system_permease_protein_DppB
18	Prodigal:2.6	CDS	17687	18562	.	+	0	ID=PIHLBHDG_00019;product=Dipeptide_transport_system_permease_protein_DppC
18	Prodigal:2.6	CDS	18639	19898	.	+	0	ID=PIHLBHDG_00020;product=UPF0324_membrane_protein_DVU_2133
18	Prodigal:2.6	CDS	19902	20618	.	-	0	ID=PIHLBHDG_00021;product=25-diamino-6-ribosylamino-4(3H)-pyrimidinone_5'-phosphate_reductase
18	Prodigal:2.6	CDS	20734	21159	.	-	0	ID=PIHLBHDG_00022;product='hypothetical protein'
18	Aragorn:1.2	tRNA	21402	21477	.	+	.	ID=PIHLBHDG_00023;product='tRNA'
18	Aragorn:1.2	tRNA	21479	21554	.	+	.	ID=PIHLBHDG_00024;product='tRNA'
18	Aragorn:1.2	tRNA	21572	21647	.	+	.	ID=PIHLBHDG_00025;product='tRNA'
18	Aragorn:1.2	tRNA	21668	21755	.	+	.	ID=PIHLBHDG_00026;product='tRNA'
18	Aragorn:1.2	tRNA	21772	21848	.	+	.	ID=PIHLBHDG_00027;product='tRNA'
18	Aragorn:1.2	tRNA	21856	21931	.	+	.	ID=PIHLBHDG_00028;product='tRNA'
18	Aragorn:1.2	tRNA	21936	22011	.	+	.	ID=PIHLBHDG_00029;product='tRNA'
18	Aragorn:1.2	tRNA	22024	22100	.	+	.	ID=PIHLBHDG_00030;product='tRNA'
18	Aragorn:1.2	tRNA	22115	22190	.	+	.	ID=PIHLBHDG_00031;product='tRNA'
18	Aragorn:1.2	tRNA	22195	22270	.	+	.	ID=PIHLBHDG_00032;product='tRNA'
18	Prodigal:2.6	CDS	22653	23069	.	+	0	ID=PIHLBHDG_00033;product='hypothetical protein'
18	Prodigal:2.6	CDS	23213	23818	.	+	0	ID=PIHLBHDG_00034;product='hypothetical protein'
18	Prodigal:2.6	CDS	23881	24759	.	-	0	ID=PIHLBHDG_00035;product='hypothetical protein'
18	Prodigal:2.6	CDS	24760	25548	.	-	0	ID=PIHLBHDG_00036;product='hypothetical protein'
18	Prodigal:2.6	CDS	25661	26602	.	-	0	ID=PIHLBHDG_00037;product='hypothetical protein'
18	Prodigal:2.6	CDS	26651	27790	.	-	0	ID=PIHLBHDG_00038;product=Probable_ABC_transporter_permease_protein_YesQ
18	Prodigal:2.6	CDS	27806	29032	.	-	0	ID=PIHLBHDG_00039;product=Trehalose/maltose_transport_system_permease_protein_MalF
18	Prodigal:2.6	CDS	29098	29730	.	-	0	ID=PIHLBHDG_00040;product='hypothetical protein'
18	Prodigal:2.6	CDS	29882	30991	.	+	0	ID=PIHLBHDG_00041;product=Malate_dehydrogenase
18	Prodigal:2.6	CDS	31116	31598	.	+	0	ID=PIHLBHDG_00042;product='hypothetical protein'
18	Prodigal:2.6	CDS	31620	32300	.	+	0	ID=PIHLBHDG_00043;product=Uncharacterized_transcriptional_regulatory_protein_YkoG
18	Prodigal:2.6	CDS	32290	33765	.	+	0	ID=PIHLBHDG_00044;product=Sensor_histidine_kinase_YkoH
18	Prodigal:2.6	CDS	33736	33966	.	-	0	ID=PIHLBHDG_00045;product='hypothetical protein'
18	Prodigal:2.6	CDS	34105	34491	.	+	0	ID=PIHLBHDG_00046;product=HTH-type_transcriptional_repressor_YtrA
18	Prodigal:2.6	CDS	34488	35366	.	+	0	ID=PIHLBHDG_00047;product=Uncharacterized_ABC_transporter_ATP-binding_protein_YhcH
18	Prodigal:2.6	CDS	35347	35988	.	+	0	ID=PIHLBHDG_00048;product='hypothetical protein'
18	Prodigal:2.6	CDS	36079	37080	.	+	0	ID=PIHLBHDG_00049;product=NADPH_dehydrogenase
18	Prodigal:2.6	CDS	37077	37871	.	+	0	ID=PIHLBHDG_00050;product='hypothetical protein'
18	Prodigal:2.6	CDS	37971	39377	.	+	0	ID=PIHLBHDG_00051;product='hypothetical protein'
18	Prodigal:2.6	CDS	39536	39694	.	+	0	ID=PIHLBHDG_00052;product='hypothetical protein'
18	Prodigal:2.6	CDS	39823	41073	.	-	0	ID=PIHLBHDG_00053;product='hypothetical protein'
18	Prodigal:2.6	CDS	41732	42979	.	-	0	ID=PIHLBHDG_00054;product='hypothetical protein'
18	Prodigal:2.6	CDS	43057	43794	.	-	0	ID=PIHLBHDG_00055;product=Copper_homeostasis_protein_CutC
18	Prodigal:2.6	CDS	43877	44086	.	-	0	ID=PIHLBHDG_00056;product='hypothetical protein'
18	Prodigal:2.6	CDS	44233	45213	.	+	0	ID=PIHLBHDG_00057;product=GDT1-like_protein_1_chloroplastic
18	Prodigal:2.6	CDS	45210	46076	.	-	0	ID=PIHLBHDG_00058;product=UDP-N-acetylenolpyruvoylglucosamine_reductase
18	Prodigal:2.6	CDS	46129	46755	.	-	0	ID=PIHLBHDG_00059;product='hypothetical protein'
18	Prodigal:2.6	CDS	46863	47675	.	+	0	ID=PIHLBHDG_00060;product='hypothetical protein'
18	Prodigal:2.6	CDS	47754	48884	.	+	0	ID=PIHLBHDG_00061;product='hypothetical protein'
18	Prodigal:2.6	CDS	48914	49540	.	+	0	ID=PIHLBHDG_00062;product=Uncharacterized_protein_TP_0572
18	Prodigal:2.6	CDS	49604	49774	.	+	0	ID=PIHLBHDG_00063;product='hypothetical protein'
18	Prodigal:2.6	CDS	49841	50539	.	+	0	ID=PIHLBHDG_00064;product=Probable_L-serine_dehydratase_beta_chain
18	Prodigal:2.6	CDS	50550	51431	.	+	0	ID=PIHLBHDG_00065;product=Probable_L-serine_dehydratase_alpha_chain
18	Aragorn:1.2	tRNA	51482	51558	.	-	.	ID=PIHLBHDG_00066;product='tRNA'
18	Prodigal:2.6	CDS	51635	52057	.	+	0	ID=PIHLBHDG_00067;product='hypothetical protein'
18	Prodigal:2.6	CDS	52075	52971	.	+	0	ID=PIHLBHDG_00068;product=Uncharacterized_ABC_transporter_ATP-binding_protein_YhaQ
18	Prodigal:2.6	CDS	52968	54224	.	+	0	ID=PIHLBHDG_00069;product=Uncharacterized_protein_YhaP
18	Prodigal:2.6	CDS	54234	55286	.	+	0	ID=PIHLBHDG_00070;product='hypothetical protein'
18	Prodigal:2.6	CDS	55247	55534	.	+	0	ID=PIHLBHDG_00071;product=Uncharacterized_protein_YlqH
18	Prodigal:2.6	CDS	55448	56560	.	-	0	ID=PIHLBHDG_00072;product='hypothetical protein'
18	Prodigal:2.6	CDS	56730	58154	.	+	0	ID=PIHLBHDG_00073;product='hypothetical protein'
18	Aragorn:1.2	tRNA	58294	58370	.	+	.	ID=PIHLBHDG_00074;product='tRNA'
18	Prodigal:2.6	CDS	58523	60583	.	+	0	ID=PIHLBHDG_00075;product=Stage_II_sporulation_protein_E
18	Prodigal:2.6	CDS	60573	61931	.	+	0	ID=PIHLBHDG_00076;product=tRNA(Ile)-lysidine_synthase
18	Prodigal:2.6	CDS	62014	63951	.	+	0	ID=PIHLBHDG_00077;product=ATP-dependent_zinc_metalloprotease_FtsH_3
18	Prodigal:2.6	CDS	64083	65306	.	-	0	ID=PIHLBHDG_00078;product=Putative_serine_protease_HtrA
18	Aragorn:1.2	tRNA	65540	65639	.	+	.	ID=PIHLBHDG_00079;product='tRNA'
18	Prodigal:2.6	CDS	65645	67522	.	-	0	ID=PIHLBHDG_00080;product=Selenocysteine-specific_elongation_factor
18	Prodigal:2.6	CDS	67522	68886	.	-	0	ID=PIHLBHDG_00081;product=L-seryl-tRNA(Sec)_selenium_transferase
18	Prodigal:2.6	CDS	68952	69104	.	-	0	ID=PIHLBHDG_00082;product='hypothetical protein'
18	Prodigal:2.6	CDS	69159	69692	.	-	0	ID=PIHLBHDG_00083;product=Spore_maturation_protein_B
18	Prodigal:2.6	CDS	69689	70282	.	-	0	ID=PIHLBHDG_00084;product=Spore_maturation_protein_A
18	Prodigal:2.6	CDS	70482	70946	.	+	0	ID=PIHLBHDG_00085;product=Transcriptional_regulator_CtsR
18	Prodigal:2.6	CDS	70958	71470	.	+	0	ID=PIHLBHDG_00086;product='hypothetical protein'
18	Prodigal:2.6	CDS	71467	72528	.	+	0	ID=PIHLBHDG_00087;product=Protein-arginine_kinase
18	Prodigal:2.6	CDS	72533	74944	.	+	0	ID=PIHLBHDG_00088;product=Chaperone_protein_ClpB
18	Prodigal:2.6	CDS	75074	76435	.	+	0	ID=PIHLBHDG_00089;product=DNA_repair_protein_RadA
18	Prodigal:2.6	CDS	76440	77495	.	+	0	ID=PIHLBHDG_00090;product=DNA_integrity_scanning_protein_DisA
18	Prodigal:2.6	CDS	77498	77908	.	-	0	ID=PIHLBHDG_00091;product='hypothetical protein'
18	Prodigal:2.6	CDS	78086	78565	.	+	0	ID=PIHLBHDG_00092;product=RNA_polymerase-binding_transcription_factor_CarD
18	Prodigal:2.6	CDS	78630	79754	.	+	0	ID=PIHLBHDG_00093;product=Uncharacterized_PIN_and_TRAM-domain_containing_protein_YacL
18	Prodigal:2.6	CDS	79837	81009	.	+	0	ID=PIHLBHDG_00094;product=Bifunctional_enzyme_IspD/IspF
18	Prodigal:2.6	CDS	81316	82758	.	+	0	ID=PIHLBHDG_00095;product=Cysteine--tRNA_ligase
18	Prodigal:2.6	CDS	82762	83151	.	+	0	ID=PIHLBHDG_00096;product=Mini-ribonuclease_3
18	Prodigal:2.6	CDS	83168	83779	.	+	0	ID=PIHLBHDG_00097;product=Flavin-dependent_thymidylate_synthase
18	Prodigal:2.6	CDS	83772	84509	.	+	0	ID=PIHLBHDG_00098;product=Putative_TrmH_family_tRNA/rRNA_methyltransferase_YacO
18	Prodigal:2.6	CDS	84589	85242	.	+	0	ID=PIHLBHDG_00099;product=RNA_polymerase_sigma-H_factor
18	Aragorn:1.2	tRNA	85316	85391	.	+	.	ID=PIHLBHDG_00100;product='tRNA'
18	Aragorn:1.2	tRNA	85403	85488	.	+	.	ID=PIHLBHDG_00101;product='tRNA'
18	Aragorn:1.2	tRNA	85506	85582	.	+	.	ID=PIHLBHDG_00102;product='tRNA'
18	Prodigal:2.6	CDS	85694	85912	.	+	0	ID=PIHLBHDG_00103;product='hypothetical protein'
18	Prodigal:2.6	CDS	85992	87194	.	+	0	ID=PIHLBHDG_00104;product=Elongation_factor_Tu-A
18	Prodigal:2.6	CDS	87374	87523	.	+	0	ID=PIHLBHDG_00105;product=50S_ribosomal_protein_L33
18	Prodigal:2.6	CDS	87546	87767	.	+	0	ID=PIHLBHDG_00106;product='hypothetical protein'
18	Prodigal:2.6	CDS	87894	88328	.	+	0	ID=PIHLBHDG_00107;product=Transcription_termination/antitermination_protein_NusG
18	Prodigal:2.6	CDS	88391	88816	.	+	0	ID=PIHLBHDG_00108;product=50S_ribosomal_protein_L11
18	Prodigal:2.6	CDS	88882	89583	.	+	0	ID=PIHLBHDG_00109;product=50S_ribosomal_protein_L1
18	Prodigal:2.6	CDS	89819	90346	.	+	0	ID=PIHLBHDG_00110;product=50S_ribosomal_protein_L10
18	Prodigal:2.6	CDS	90373	90744	.	+	0	ID=PIHLBHDG_00111;product=50S_ribosomal_protein_L7/L12
18	Prodigal:2.6	CDS	91063	94698	.	+	0	ID=PIHLBHDG_00112;product=DNA-directed_RNA_polymerase_subunit_beta
18	Prodigal:2.6	CDS	94751	98272	.	+	0	ID=PIHLBHDG_00113;product=DNA-directed_RNA_polymerase_subunit_beta'
18	Prodigal:2.6	CDS	98400	98654	.	+	0	ID=PIHLBHDG_00114;product=Putative_ribosomal_protein_L7Ae-like
18	Prodigal:2.6	CDS	98676	99092	.	+	0	ID=PIHLBHDG_00115;product=30S_ribosomal_protein_S12
18	Prodigal:2.6	CDS	99131	99601	.	+	0	ID=PIHLBHDG_00116;product=30S_ribosomal_protein_S7
18	Prodigal:2.6	CDS	99685	101757	.	+	0	ID=PIHLBHDG_00117;product=Elongation_factor_G
18	Prodigal:2.6	CDS	101792	102994	.	+	0	ID=PIHLBHDG_00118;product=Elongation_factor_Tu-A
18	Prodigal:2.6	CDS	103132	103473	.	+	0	ID=PIHLBHDG_00119;product=30S_ribosomal_protein_S10
18	Prodigal:2.6	CDS	103512	104147	.	+	0	ID=PIHLBHDG_00120;product=50S_ribosomal_protein_L3
18	Prodigal:2.6	CDS	104176	104796	.	+	0	ID=PIHLBHDG_00121;product=50S_ribosomal_protein_L4
18	Prodigal:2.6	CDS	104796	105080	.	+	0	ID=PIHLBHDG_00122;product=50S_ribosomal_protein_L23
18	Prodigal:2.6	CDS	105095	105922	.	+	0	ID=PIHLBHDG_00123;product=50S_ribosomal_protein_L2
18	Prodigal:2.6	CDS	105951	106226	.	+	0	ID=PIHLBHDG_00124;product=30S_ribosomal_protein_S19
18	Prodigal:2.6	CDS	106274	106585	.	+	0	ID=PIHLBHDG_00125;product=50S_ribosomal_protein_L22
18	Prodigal:2.6	CDS	106590	107255	.	+	0	ID=PIHLBHDG_00126;product=30S_ribosomal_protein_S3
18	Prodigal:2.6	CDS	107258	107692	.	+	0	ID=PIHLBHDG_00127;product=50S_ribosomal_protein_L16
18	Prodigal:2.6	CDS	107682	107879	.	+	0	ID=PIHLBHDG_00128;product=50S_ribosomal_protein_L29
18	Prodigal:2.6	CDS	107917	108177	.	+	0	ID=PIHLBHDG_00129;product=30S_ribosomal_protein_S17
18	Prodigal:2.6	CDS	108211	108579	.	+	0	ID=PIHLBHDG_00130;product=50S_ribosomal_protein_L14
18	Prodigal:2.6	CDS	108598	108918	.	+	0	ID=PIHLBHDG_00131;product=50S_ribosomal_protein_L24
18	Prodigal:2.6	CDS	108956	109495	.	+	0	ID=PIHLBHDG_00132;product=50S_ribosomal_protein_L5
18	Prodigal:2.6	CDS	109725	110123	.	+	0	ID=PIHLBHDG_00133;product=30S_ribosomal_protein_S8
18	Prodigal:2.6	CDS	110138	110677	.	+	0	ID=PIHLBHDG_00134;product=50S_ribosomal_protein_L6
18	Prodigal:2.6	CDS	110698	111063	.	+	0	ID=PIHLBHDG_00135;product=50S_ribosomal_protein_L18
18	Prodigal:2.6	CDS	111085	111588	.	+	0	ID=PIHLBHDG_00136;product=30S_ribosomal_protein_S5
18	Prodigal:2.6	CDS	111601	111786	.	+	0	ID=PIHLBHDG_00137;product=50S_ribosomal_protein_L30
18	Prodigal:2.6	CDS	111867	112241	.	+	0	ID=PIHLBHDG_00138;product=50S_ribosomal_protein_L15
18	Prodigal:2.6	CDS	112242	113513	.	+	0	ID=PIHLBHDG_00139;product=Protein_translocase_subunit_SecY
18	Prodigal:2.6	CDS	113529	114206	.	+	0	ID=PIHLBHDG_00140;product=Adenylate_kinase
18	Prodigal:2.6	CDS	114203	114952	.	+	0	ID=PIHLBHDG_00141;product=Methionine_aminopeptidase_1
18	Prodigal:2.6	CDS	114963	115250	.	+	0	ID=PIHLBHDG_00142;product='hypothetical protein'
18	Prodigal:2.6	CDS	115237	115455	.	+	0	ID=PIHLBHDG_00143;product=Translation_initiation_factor_IF-1
18	Prodigal:2.6	CDS	115621	115986	.	+	0	ID=PIHLBHDG_00144;product=30S_ribosomal_protein_S13
18	Prodigal:2.6	CDS	116012	116407	.	+	0	ID=PIHLBHDG_00145;product=30S_ribosomal_protein_S11
18	Prodigal:2.6	CDS	116453	117394	.	+	0	ID=PIHLBHDG_00146;product=DNA-directed_RNA_polymerase_subunit_alpha
18	Prodigal:2.6	CDS	117812	118657	.	+	0	ID=PIHLBHDG_00147;product=Energy-coupling_factor_transporter_ATP-binding_protein_EcfA1
18	Prodigal:2.6	CDS	118693	119499	.	+	0	ID=PIHLBHDG_00148;product=Energy-coupling_factor_transporter_ATP-binding_protein_EcfA2
18	Prodigal:2.6	CDS	119496	120290	.	+	0	ID=PIHLBHDG_00149;product=Energy-coupling_factor_transporter_transmembrane_protein_EcfT
18	Prodigal:2.6	CDS	120301	121038	.	+	0	ID=PIHLBHDG_00150;product=tRNA_pseudouridine_synthase_A
18	Prodigal:2.6	CDS	121176	121610	.	+	0	ID=PIHLBHDG_00151;product=50S_ribosomal_protein_L13
18	Prodigal:2.6	CDS	121650	122054	.	+	0	ID=PIHLBHDG_00152;product=30S_ribosomal_protein_S9
18	Prodigal:2.6	CDS	122099	124171	.	-	0	ID=PIHLBHDG_00153;product=Penicillin-binding_protein_1F
18	Prodigal:2.6	CDS	124219	125109	.	+	0	ID=PIHLBHDG_00154;product=Type_III_restriction-modification_system_StyLTI_enzyme_mod
18	Prodigal:2.6	CDS	125097	125768	.	+	0	ID=PIHLBHDG_00155;product='hypothetical protein'
18	Prodigal:2.6	CDS	125781	128756	.	+	0	ID=PIHLBHDG_00156;product=Type_III_restriction-modification_system_EcoPI_enzyme_res
18	Prodigal:2.6	CDS	128847	129170	.	+	0	ID=PIHLBHDG_00157;product=Thioredoxin-1
18	Prodigal:2.6	CDS	129454	130971	.	+	0	ID=PIHLBHDG_00158;product='hypothetical protein'
18	Prodigal:2.6	CDS	131360	134500	.	-	0	ID=PIHLBHDG_00159;product=Multidrug_resistance_protein_MdtC
18	Prodigal:2.6	CDS	134601	135104	.	+	0	ID=PIHLBHDG_00160;product=Spore_cortex-lytic_enzyme
18	Prodigal:2.6	CDS	135116	136396	.	+	0	ID=PIHLBHDG_00161;product=Sporulation_protein_YpeB
18	Prodigal:2.6	CDS	136393	139446	.	-	0	ID=PIHLBHDG_00162;product=Error-prone_DNA_polymerase
18	Prodigal:2.6	CDS	139460	139699	.	-	0	ID=PIHLBHDG_00163;product='hypothetical protein'
18	Prodigal:2.6	CDS	139696	140814	.	-	0	ID=PIHLBHDG_00164;product='hypothetical protein'
18	Prodigal:2.6	CDS	140897	141661	.	+	0	ID=PIHLBHDG_00165;product=Octanoyltransferase
18	Prodigal:2.6	CDS	141710	142294	.	+	0	ID=PIHLBHDG_00166;product='hypothetical protein'
18	Prodigal:2.6	CDS	142403	142969	.	+	0	ID=PIHLBHDG_00167;product=Probable_signal_peptidase_I-2
18	Prodigal:2.6	CDS	143163	144260	.	+	0	ID=PIHLBHDG_00168;product=Uncharacterized_NTE_family_protein_YlbK
18	Prodigal:2.6	CDS	144366	145310	.	+	0	ID=PIHLBHDG_00169;product='hypothetical protein'
18	Prodigal:2.6	CDS	145522	146631	.	+	0	ID=PIHLBHDG_00170;product=Pyruvate_dehydrogenase_E1_component_subunit_alpha_(Fragment)
18	Prodigal:2.6	CDS	146632	147609	.	+	0	ID=PIHLBHDG_00171;product=Pyruvate_dehydrogenase_E1_component_subunit_beta
18	Prodigal:2.6	CDS	147628	148926	.	+	0	ID=PIHLBHDG_00172;product=Dihydrolipoyllysine-residue_acetyltransferase_component_of_pyruvate_dehydrogenase_complex
18	Prodigal:2.6	CDS	148939	150318	.	+	0	ID=PIHLBHDG_00173;product=Dihydrolipoyl_dehydrogenase
18	Prodigal:2.6	CDS	150460	151443	.	-	0	ID=PIHLBHDG_00174;product=Lipoate-protein_ligase_LplJ
18	Prodigal:2.6	CDS	151592	152050	.	+	0	ID=PIHLBHDG_00175;product='hypothetical protein'
18	Prodigal:2.6	CDS	152125	152886	.	+	0	ID=PIHLBHDG_00176;product=HTH-type_transcriptional_activator_mta
18	Prodigal:2.6	CDS	153133	157368	.	+	0	ID=PIHLBHDG_00177;product=Activator_of_(R)-2-hydroxyglutaryl-CoA_dehydratase
18	Prodigal:2.6	CDS	157386	158330	.	+	0	ID=PIHLBHDG_00178;product=Probable_voltage-gated_potassium_channel_subunit_beta
18	Prodigal:2.6	CDS	158536	159840	.	+	0	ID=PIHLBHDG_00179;product='hypothetical protein'
18	Prodigal:2.6	CDS	159837	160532	.	+	0	ID=PIHLBHDG_00180;product=Macrolide_export_ATP-binding/permease_protein_MacB
18	Prodigal:2.6	CDS	160547	161611	.	+	0	ID=PIHLBHDG_00181;product='hypothetical protein'
18	Prodigal:2.6	CDS	161592	162908	.	+	0	ID=PIHLBHDG_00182;product='hypothetical protein'
18	Prodigal:2.6	CDS	162920	164215	.	+	0	ID=PIHLBHDG_00183;product=Macrolide_export_ATP-binding/permease_protein_MacB
18	Prodigal:2.6	CDS	164225	165478	.	+	0	ID=PIHLBHDG_00184;product=Macrolide_export_ATP-binding/permease_protein_MacB
18	Prodigal:2.6	CDS	165571	166677	.	+	0	ID=PIHLBHDG_00185;product=Spermidine/putrescine_import_ATP-binding_protein_PotA
18	Prodigal:2.6	CDS	166679	167530	.	+	0	ID=PIHLBHDG_00186;product=Spermidine/putrescine_transport_system_permease_protein_PotB
18	Prodigal:2.6	CDS	167527	168312	.	+	0	ID=PIHLBHDG_00187;product=Putrescine_transport_system_permease_protein_PotI
18	Prodigal:2.6	CDS	168309	169355	.	+	0	ID=PIHLBHDG_00188;product=Spermidine/putrescine-binding_periplasmic_protein
18	Prodigal:2.6	CDS	169483	171639	.	-	0	ID=PIHLBHDG_00189;product=Uncharacterized_protein_YdcI
18	Prodigal:2.6	CDS	171723	172367	.	+	0	ID=PIHLBHDG_00190;product=IMPACT_family_member_YvyE
18	Prodigal:2.6	CDS	172396	172956	.	+	0	ID=PIHLBHDG_00191;product=Flavoredoxin
18	Prodigal:2.6	CDS	172960	173715	.	+	0	ID=PIHLBHDG_00192;product='hypothetical protein'
18	Prodigal:2.6	CDS	173740	174303	.	+	0	ID=PIHLBHDG_00193;product=Protein_LemA
18	Prodigal:2.6	CDS	174349	175116	.	-	0	ID=PIHLBHDG_00194;product='hypothetical protein'
18	Prodigal:2.6	CDS	175216	175665	.	+	0	ID=PIHLBHDG_00195;product=Ribonuclease_H
18	Prodigal:2.6	CDS	175681	177024	.	+	0	ID=PIHLBHDG_00196;product='hypothetical protein'
18	Prodigal:2.6	CDS	177021	178049	.	-	0	ID=PIHLBHDG_00197;product=Epoxyqueuosine_reductase
18	Prodigal:2.6	CDS	178132	178356	.	-	0	ID=PIHLBHDG_00198;product=NifU-like_protein_2_chloroplastic
18	Prodigal:2.6	CDS	178435	179895	.	-	0	ID=PIHLBHDG_00199;product=UPF0061_protein_Bcer98_2214
18	Prodigal:2.6	CDS	179990	180910	.	+	0	ID=PIHLBHDG_00200;product=Ribokinase
18	Prodigal:2.6	CDS	181043	183286	.	+	0	ID=PIHLBHDG_00201;product=ATP-dependent_RNA_helicase_DOB1
18	Prodigal:2.6	CDS	183301	184122	.	+	0	ID=PIHLBHDG_00202;product=Sugar_phosphatase_YidA
18	Prodigal:2.6	CDS	184138	186594	.	+	0	ID=PIHLBHDG_00203;product=ATP-dependent_helicase/deoxyribonuclease_subunit_B
18	Prodigal:2.6	CDS	186584	189799	.	+	0	ID=PIHLBHDG_00204;product=ATP-dependent_helicase/nuclease_subunit_A
18	Prodigal:2.6	CDS	189796	191079	.	+	0	ID=PIHLBHDG_00205;product=Probable_inactive_metalloprotease_YmfF
18	Prodigal:2.6	CDS	191066	192346	.	+	0	ID=PIHLBHDG_00206;product=Uncharacterized_zinc_protease_YmfH
18	Prodigal:2.6	CDS	192339	192896	.	+	0	ID=PIHLBHDG_00207;product=Uncharacterized_protein_YqgN
18	Prodigal:2.6	CDS	192945	194444	.	+	0	ID=PIHLBHDG_00208;product=Glycerol_kinase
18	Prodigal:2.6	CDS	194460	195245	.	+	0	ID=PIHLBHDG_00209;product=Deoxyribose-phosphate_aldolase
18	Prodigal:2.6	CDS	195242	196459	.	+	0	ID=PIHLBHDG_00210;product='hypothetical protein'
18	Prodigal:2.6	CDS	196452	197063	.	+	0	ID=PIHLBHDG_00211;product=Uncharacterized_protein_YbxB
18	Prodigal:2.6	CDS	197090	197806	.	+	0	ID=PIHLBHDG_00212;product=Germination-specific_N-acetylmuramoyl-L-alanine_amidase
18	Prodigal:2.6	CDS	197883	199304	.	+	0	ID=PIHLBHDG_00213;product=ADP-specific_phosphofructokinase
18	Prodigal:2.6	CDS	199368	199781	.	+	0	ID=PIHLBHDG_00214;product='hypothetical protein'
18	Prodigal:2.6	CDS	199817	200938	.	+	0	ID=PIHLBHDG_00215;product=Serine-pyruvate_aminotransferase
18	Prodigal:2.6	CDS	200962	201717	.	+	0	ID=PIHLBHDG_00216;product=Cyclic_di-AMP_synthase_CdaA
18	Prodigal:2.6	CDS	201714	202397	.	+	0	ID=PIHLBHDG_00217;product='hypothetical protein'
18	Prodigal:2.6	CDS	202400	203746	.	+	0	ID=PIHLBHDG_00218;product=Phosphoglucosamine_mutase
18	Prodigal:2.6	CDS	203736	204125	.	+	0	ID=PIHLBHDG_00219;product=Holo-[acyl-carrier-protein]_synthase
18	Prodigal:2.6	CDS	204113	205630	.	+	0	ID=PIHLBHDG_00220;product=Bifunctional_NAD(P)H-hydrate_repair_enzyme_Nnr
18	Prodigal:2.6	CDS	205648	206760	.	+	0	ID=PIHLBHDG_00221;product=Alanine_racemase
18	Prodigal:2.6	CDS	206793	207587	.	+	0	ID=PIHLBHDG_00222;product='hypothetical protein'
18	Prodigal:2.6	CDS	207577	207981	.	+	0	ID=PIHLBHDG_00223;product='hypothetical protein'
18	Prodigal:2.6	CDS	208148	208714	.	+	0	ID=PIHLBHDG_00224;product=Primosomal_protein_DnaI
18	Prodigal:2.6	CDS	208711	209364	.	-	0	ID=PIHLBHDG_00225;product=L-cystine_transport_system_permease_protein_YecS
18	Prodigal:2.6	CDS	209425	210177	.	-	0	ID=PIHLBHDG_00226;product=Glutamine-binding_periplasmic_protein
18	Prodigal:2.6	CDS	210326	211501	.	+	0	ID=PIHLBHDG_00227;product=N-acetylglucosamine-6-phosphate_deacetylase
18	Prodigal:2.6	CDS	211515	212243	.	+	0	ID=PIHLBHDG_00228;product=Glucosamine-6-phosphate_deaminase
18	Prodigal:2.6	CDS	212276	213580	.	+	0	ID=PIHLBHDG_00229;product=Putative_gluconeogenesis_factor
18	Prodigal:2.6	CDS	213635	214462	.	+	0	ID=PIHLBHDG_00230;product=Uncharacterized_protein_YoaR
18	Prodigal:2.6	CDS	214464	215390	.	+	0	ID=PIHLBHDG_00231;product=Putative_sporulation_transcription_regulator_WhiA
18	Prodigal:2.6	CDS	215498	216526	.	+	0	ID=PIHLBHDG_00232;product=Central_glycolytic_genes_regulator
18	Prodigal:2.6	CDS	216536	217543	.	+	0	ID=PIHLBHDG_00233;product=Glyceraldehyde-3-phosphate_dehydrogenase
18	Prodigal:2.6	CDS	217602	218783	.	+	0	ID=PIHLBHDG_00234;product=Phosphoglycerate_kinase
18	Prodigal:2.6	CDS	218797	219540	.	+	0	ID=PIHLBHDG_00235;product=Triosephosphate_isomerase
18	Prodigal:2.6	CDS	219589	221127	.	+	0	ID=PIHLBHDG_00236;product=23-bisphosphoglycerate-independent_phosphoglycerate_mutase_1
18	Prodigal:2.6	CDS	221124	222407	.	+	0	ID=PIHLBHDG_00237;product=Enolase
18	Prodigal:2.6	CDS	222516	223820	.	+	0	ID=PIHLBHDG_00238;product=Beta-glucosidase_A
32	Prodigal:2.6	CDS	529	963	.	-	0	ID=PIHLBHDG_00239;product='hypothetical protein'
32	Prodigal:2.6	CDS	1077	2576	.	-	0	ID=PIHLBHDG_00240;product=Flagellin_(Fragment)
32	Prodigal:2.6	CDS	2816	4717	.	-	0	ID=PIHLBHDG_00241;product=14-alpha-glucan_branching_enzyme_GlgB
32	Prodigal:2.6	CDS	4714	7566	.	-	0	ID=PIHLBHDG_00242;product=Pullulanase
32	Prodigal:2.6	CDS	7766	9025	.	+	0	ID=PIHLBHDG_00243;product='hypothetical protein'
32	Prodigal:2.6	CDS	9111	10250	.	+	0	ID=PIHLBHDG_00244;product=Putative_RNA_methyltransferase_YpsC
32	Prodigal:2.6	CDS	10303	11637	.	-	0	ID=PIHLBHDG_00245;product=Uncharacterized_permease_HI_1015
32	Prodigal:2.6	CDS	11642	12793	.	-	0	ID=PIHLBHDG_00246;product=Glycerate_kinase
32	Prodigal:2.6	CDS	12778	13977	.	-	0	ID=PIHLBHDG_00247;product=Putative_aminotransferase_YugH
32	Prodigal:2.6	CDS	14130	14426	.	+	0	ID=PIHLBHDG_00248;product='hypothetical protein'
32	Prodigal:2.6	CDS	14499	14819	.	+	0	ID=PIHLBHDG_00249;product='hypothetical protein'
32	Prodigal:2.6	CDS	14816	15691	.	-	0	ID=PIHLBHDG_00250;product='hypothetical protein'
32	Prodigal:2.6	CDS	15704	16090	.	-	0	ID=PIHLBHDG_00251;product=Uncharacterized_protein_ORF117
32	Prodigal:2.6	CDS	16095	16742	.	-	0	ID=PIHLBHDG_00252;product=Uridine_kinase
32	Prodigal:2.6	CDS	16774	17295	.	-	0	ID=PIHLBHDG_00253;product='hypothetical protein'
32	Prodigal:2.6	CDS	17385	17906	.	+	0	ID=PIHLBHDG_00254;product='hypothetical protein'
32	Prodigal:2.6	CDS	17868	18989	.	-	0	ID=PIHLBHDG_00255;product=Probable_aldo-keto_reductase_3
32	Prodigal:2.6	CDS	19119	20297	.	+	0	ID=PIHLBHDG_00256;product=DNA_recombination_protein_RmuC_homolog
32	Prodigal:2.6	CDS	20294	20965	.	-	0	ID=PIHLBHDG_00257;product=Uracil-DNA_glycosylase
32	Prodigal:2.6	CDS	20943	23069	.	-	0	ID=PIHLBHDG_00258;product=Ribonuclease_TTHA0252
32	Prodigal:2.6	CDS	23082	24128	.	-	0	ID=PIHLBHDG_00259;product=Aldose_1-epimerase
32	Prodigal:2.6	CDS	24285	25259	.	+	0	ID=PIHLBHDG_00260;product=Probable_ABC_transporter_permease_protein_YesP
32	Prodigal:2.6	CDS	25272	26141	.	+	0	ID=PIHLBHDG_00261;product=Probable_ABC_transporter_permease_protein_YurM
32	Prodigal:2.6	CDS	26215	27450	.	+	0	ID=PIHLBHDG_00262;product=sn-glycerol-3-phosphate-binding_periplasmic_protein_UgpB
32	Prodigal:2.6	CDS	27547	28110	.	+	0	ID=PIHLBHDG_00263;product=D-glycero-beta-D-manno-heptose-17-bisphosphate_7-phosphatase
32	Prodigal:2.6	CDS	28072	28506	.	-	0	ID=PIHLBHDG_00264;product=3-dehydroquinate_dehydratase
32	Prodigal:2.6	CDS	28503	29552	.	-	0	ID=PIHLBHDG_00265;product=3-dehydroquinate_synthase
32	Prodigal:2.6	CDS	29545	30381	.	-	0	ID=PIHLBHDG_00266;product=Phospho-2-dehydro-3-deoxyheptonate_aldolase
32	Prodigal:2.6	CDS	30514	32457	.	-	0	ID=PIHLBHDG_00267;product=NAD(P)_transhydrogenase_subunit_beta
32	Prodigal:2.6	CDS	32458	32748	.	-	0	ID=PIHLBHDG_00268;product=NAD(P)_transhydrogenase_subunit_alpha_part_2
32	Prodigal:2.6	CDS	32749	33933	.	-	0	ID=PIHLBHDG_00269;product=NAD(P)_transhydrogenase_subunit_alpha_part_1
32	Prodigal:2.6	CDS	34103	34999	.	-	0	ID=PIHLBHDG_00270;product=Meso-diaminopimelate_D-dehydrogenase
32	Prodigal:2.6	CDS	35087	36961	.	-	0	ID=PIHLBHDG_00271;product=Capsular_polysaccharide_biosynthesis_protein_CapD
32	Prodigal:2.6	CDS	36972	38315	.	-	0	ID=PIHLBHDG_00272;product=Uncharacterized_protein_AF_0130
32	Prodigal:2.6	CDS	38320	39996	.	-	0	ID=PIHLBHDG_00273;product=Hydantoin_utilization_protein_A
32	Prodigal:2.6	CDS	40011	40679	.	-	0	ID=PIHLBHDG_00274;product='hypothetical protein'
32	Prodigal:2.6	CDS	40690	42162	.	-	0	ID=PIHLBHDG_00275;product=Multidrug_resistance_protein_NorM
32	Prodigal:2.6	CDS	42323	42700	.	-	0	ID=PIHLBHDG_00276;product='hypothetical protein'
32	Prodigal:2.6	CDS	42787	43842	.	-	0	ID=PIHLBHDG_00277;product=HTH-type_transcriptional_regulator_CelR
32	Prodigal:2.6	CDS	43970	44548	.	+	0	ID=PIHLBHDG_00278;product='hypothetical protein'
32	Prodigal:2.6	CDS	44561	44980	.	-	0	ID=PIHLBHDG_00279;product='hypothetical protein'
32	Prodigal:2.6	CDS	44994	45989	.	-	0	ID=PIHLBHDG_00280;product='hypothetical protein'
32	Prodigal:2.6	CDS	46012	47100	.	-	0	ID=PIHLBHDG_00281;product='hypothetical protein'
32	Prodigal:2.6	CDS	47229	48155	.	+	0	ID=PIHLBHDG_00282;product=Monoacylglycerol_lipase
32	Prodigal:2.6	CDS	48327	50294	.	+	0	ID=PIHLBHDG_00283;product=Thermophilic_serine_proteinase
32	Prodigal:2.6	CDS	50322	52259	.	+	0	ID=PIHLBHDG_00284;product=Thermophilic_serine_proteinase
32	Prodigal:2.6	CDS	52402	52611	.	-	0	ID=PIHLBHDG_00285;product=Uncharacterized_protein_YusI
32	Prodigal:2.6	CDS	52854	53225	.	+	0	ID=PIHLBHDG_00286;product=Inner_membrane_protein_YbaN
32	Prodigal:2.6	CDS	53222	54238	.	-	0	ID=PIHLBHDG_00287;product=Pyrophosphate--fructose_6-phosphate_1-phosphotransferase
32	Prodigal:2.6	CDS	54341	56365	.	-	0	ID=PIHLBHDG_00288;product=Prolyl_endopeptidase
32	Prodigal:2.6	CDS	56477	57367	.	-	0	ID=PIHLBHDG_00289;product='hypothetical protein'
32	Prodigal:2.6	CDS	57479	57922	.	-	0	ID=PIHLBHDG_00290;product=18_kDa_heat_shock_protein
32	Prodigal:2.6	CDS	58094	58321	.	-	0	ID=PIHLBHDG_00291;product='hypothetical protein'
32	Prodigal:2.6	CDS	58396	59136	.	-	0	ID=PIHLBHDG_00292;product=Demethylmenaquinone_methyltransferase
32	Prodigal:2.6	CDS	59285	59740	.	+	0	ID=PIHLBHDG_00293;product=ECF_RNA_polymerase_sigma_factor_SigL
32	Prodigal:2.6	CDS	59737	60078	.	+	0	ID=PIHLBHDG_00294;product='hypothetical protein'
32	Prodigal:2.6	CDS	60065	60319	.	+	0	ID=PIHLBHDG_00295;product='hypothetical protein'
32	Prodigal:2.6	CDS	60329	60550	.	+	0	ID=PIHLBHDG_00296;product='hypothetical protein'
32	Prodigal:2.6	CDS	60614	61825	.	-	0	ID=PIHLBHDG_00297;product=Response_regulator_PleD
32	Prodigal:2.6	CDS	62039	62308	.	-	0	ID=PIHLBHDG_00298;product='hypothetical protein'
32	Prodigal:2.6	CDS	62529	64163	.	-	0	ID=PIHLBHDG_00299;product=Methyl-accepting_chemotaxis_protein_PctA
32	Prodigal:2.6	CDS	64185	65177	.	-	0	ID=PIHLBHDG_00300;product=UDP-glucose_4-epimerase
32	Prodigal:2.6	CDS	65319	66074	.	+	0	ID=PIHLBHDG_00301;product=Exodeoxyribonuclease
32	Prodigal:2.6	CDS	66127	67218	.	+	0	ID=PIHLBHDG_00302;product='hypothetical protein'
32	Prodigal:2.6	CDS	67243	67851	.	-	0	ID=PIHLBHDG_00303;product='hypothetical protein'
32	Prodigal:2.6	CDS	67945	69318	.	-	0	ID=PIHLBHDG_00304;product=Lactose_permease
32	Prodigal:2.6	CDS	69329	70936	.	-	0	ID=PIHLBHDG_00305;product=Oligo-16-glucosidase
32	Prodigal:2.6	CDS	71102	72007	.	+	0	ID=PIHLBHDG_00306;product='hypothetical protein'
32	Prodigal:2.6	CDS	72004	73215	.	-	0	ID=PIHLBHDG_00307;product=Ornithine_aminotransferase
32	Prodigal:2.6	CDS	73229	74569	.	-	0	ID=PIHLBHDG_00308;product=Cyclic_23-diphosphoglycerate_synthetase
32	Prodigal:2.6	CDS	74758	75840	.	-	0	ID=PIHLBHDG_00309;product=Phosphoserine_aminotransferase
32	Prodigal:2.6	CDS	75982	76911	.	+	0	ID=PIHLBHDG_00310;product=D-3-phosphoglycerate_dehydrogenase
32	Prodigal:2.6	CDS	76930	78165	.	+	0	ID=PIHLBHDG_00311;product='hypothetical protein'
32	Prodigal:2.6	CDS	78196	79095	.	-	0	ID=PIHLBHDG_00312;product=Uncharacterized_protein_MJ0674
32	Prodigal:2.6	CDS	79157	80413	.	-	0	ID=PIHLBHDG_00313;product=Glutamate_23-aminomutase
32	Prodigal:2.6	CDS	80633	82912	.	-	0	ID=PIHLBHDG_00314;product=Kojibiose_phosphorylase
32	Prodigal:2.6	CDS	82924	84273	.	-	0	ID=PIHLBHDG_00315;product=Probable_ABC_transporter_permease_protein_PH1036
32	Prodigal:2.6	CDS	84266	85390	.	-	0	ID=PIHLBHDG_00316;product=Probable_ABC_transporter_permease_protein_YurN
32	Prodigal:2.6	CDS	85446	86687	.	-	0	ID=PIHLBHDG_00317;product=Putative_binding_protein_BruAb2_0484
32	Prodigal:2.6	CDS	86753	87781	.	-	0	ID=PIHLBHDG_00318;product=Probable_HTH-type_transcriptional_repressor_ExuR
32	Prodigal:2.6	CDS	88170	88379	.	+	0	ID=PIHLBHDG_00319;product='hypothetical protein'
32	Prodigal:2.6	CDS	88416	88736	.	+	0	ID=PIHLBHDG_00320;product='hypothetical protein'
32	Prodigal:2.6	CDS	88755	89669	.	-	0	ID=PIHLBHDG_00321;product=Uncharacterized_transporter_sll0355
32	Prodigal:2.6	CDS	89800	90081	.	+	0	ID=PIHLBHDG_00322;product='hypothetical protein'
32	Prodigal:2.6	CDS	90132	91754	.	-	0	ID=PIHLBHDG_00323;product=Fructose_dehydrogenase_large_subunit
32	Prodigal:2.6	CDS	91768	92367	.	-	0	ID=PIHLBHDG_00324;product='hypothetical protein'
32	Prodigal:2.6	CDS	92367	92777	.	-	0	ID=PIHLBHDG_00325;product='hypothetical protein'
32	Prodigal:2.6	CDS	92880	93800	.	-	0	ID=PIHLBHDG_00326;product=Uncharacterized_oxidoreductase_UxuB
32	Prodigal:2.6	CDS	93864	94706	.	-	0	ID=PIHLBHDG_00327;product='hypothetical protein'
32	Prodigal:2.6	CDS	94851	95435	.	+	0	ID=PIHLBHDG_00328;product='hypothetical protein'
32	Prodigal:2.6	CDS	95432	96493	.	-	0	ID=PIHLBHDG_00329;product='hypothetical protein'
32	Prodigal:2.6	CDS	96671	97105	.	+	0	ID=PIHLBHDG_00330;product='hypothetical protein'
32	Prodigal:2.6	CDS	97190	98257	.	-	0	ID=PIHLBHDG_00331;product=Branched-chain-amino-acid_aminotransferase_2
32	Prodigal:2.6	CDS	98463	99299	.	-	0	ID=PIHLBHDG_00332;product='hypothetical protein'
32	Prodigal:2.6	CDS	99296	100420	.	-	0	ID=PIHLBHDG_00333;product=Chorismate_synthase
32	Prodigal:2.6	CDS	100410	101633	.	-	0	ID=PIHLBHDG_00334;product=3-phosphoshikimate_1-carboxyvinyltransferase
32	Prodigal:2.6	CDS	101638	102975	.	-	0	ID=PIHLBHDG_00335;product=Shikimate_dehydrogenase_(NADP(+))
32	Prodigal:2.6	CDS	102995	104770	.	-	0	ID=PIHLBHDG_00336;product='hypothetical protein'
32	Prodigal:2.6	CDS	104785	106161	.	-	0	ID=PIHLBHDG_00337;product=Tryptophanase
32	Prodigal:2.6	CDS	106337	108127	.	+	0	ID=PIHLBHDG_00338;product=Uncharacterized_ABC_transporter_ATP-binding_protein_YknU
32	Prodigal:2.6	CDS	108129	109901	.	+	0	ID=PIHLBHDG_00339;product=Uncharacterized_ABC_transporter_ATP-binding_protein_YfiC
32	Prodigal:2.6	CDS	110002	110868	.	+	0	ID=PIHLBHDG_00340;product=Putative_undecaprenyl-diphosphatase_YbjG
32	Prodigal:2.6	CDS	110884	112056	.	+	0	ID=PIHLBHDG_00341;product=Alanyl-tRNA_editing_protein_Aarsd1
32	Prodigal:2.6	CDS	112161	113495	.	+	0	ID=PIHLBHDG_00342;product=Adaptive-response_sensory-kinase_SasA
32	Prodigal:2.6	CDS	113488	114165	.	-	0	ID=PIHLBHDG_00343;product=Bifunctional_protein_GlmU
32	Prodigal:2.6	CDS	114174	114980	.	-	0	ID=PIHLBHDG_00344;product='hypothetical protein'
32	Prodigal:2.6	CDS	114973	115659	.	-	0	ID=PIHLBHDG_00345;product=Nitrogen_fixation_regulation_protein_FixK
32	Prodigal:2.6	CDS	115809	116156	.	-	0	ID=PIHLBHDG_00346;product='hypothetical protein'
32	Prodigal:2.6	CDS	116169	117362	.	-	0	ID=PIHLBHDG_00347;product='hypothetical protein'
32	Prodigal:2.6	CDS	117418	119265	.	-	0	ID=PIHLBHDG_00348;product=Methyl-accepting_chemotaxis_protein_PctC
32	Prodigal:2.6	CDS	119420	121360	.	+	0	ID=PIHLBHDG_00349;product=Probable_ATP-dependent_helicase_HI_0387
32	Prodigal:2.6	CDS	121328	121747	.	-	0	ID=PIHLBHDG_00350;product='hypothetical protein'
32	Prodigal:2.6	CDS	121812	122831	.	-	0	ID=PIHLBHDG_00351;product='hypothetical protein'
32	Prodigal:2.6	CDS	122835	124340	.	-	0	ID=PIHLBHDG_00352;product=Uncharacterized_protein_BHWA1_00569
32	Prodigal:2.6	CDS	124355	124759	.	-	0	ID=PIHLBHDG_00353;product=Uncharacterized_protein_YneT
32	Prodigal:2.6	CDS	124841	125686	.	+	0	ID=PIHLBHDG_00354;product=DNA_polymerase_I
32	Prodigal:2.6	CDS	125747	128143	.	-	0	ID=PIHLBHDG_00355;product=NN'-diacetylchitobiose_phosphorylase
32	Prodigal:2.6	CDS	128175	129044	.	-	0	ID=PIHLBHDG_00356;product=Uncharacterized_HTH-type_transcriptional_regulator_TTE0211
32	Prodigal:2.6	CDS	129284	129832	.	+	0	ID=PIHLBHDG_00357;product='hypothetical protein'
32	Prodigal:2.6	CDS	129844	130437	.	+	0	ID=PIHLBHDG_00358;product='hypothetical protein'
32	Prodigal:2.6	CDS	130434	132236	.	-	0	ID=PIHLBHDG_00359;product=Oligoendopeptidase_F_homolog
32	Prodigal:2.6	CDS	132360	134510	.	+	0	ID=PIHLBHDG_00360;product=Cell_division_protein_FtsA
32	Prodigal:2.6	CDS	134483	135184	.	-	0	ID=PIHLBHDG_00361;product='hypothetical protein'
32	Prodigal:2.6	CDS	135278	135739	.	-	0	ID=PIHLBHDG_00362;product='hypothetical protein'
32	Prodigal:2.6	CDS	135894	136166	.	+	0	ID=PIHLBHDG_00363;product='hypothetical protein'
32	Prodigal:2.6	CDS	136163	136765	.	+	0	ID=PIHLBHDG_00364;product=Lysine_exporter_LysO
32	Prodigal:2.6	CDS	136770	137480	.	-	0	ID=PIHLBHDG_00365;product='hypothetical protein'
32	Prodigal:2.6	CDS	137434	138396	.	-	0	ID=PIHLBHDG_00366;product='hypothetical protein'
32	Prodigal:2.6	CDS	138605	139561	.	-	0	ID=PIHLBHDG_00367;product=Uncharacterized_protein_YeaC
32	Prodigal:2.6	CDS	139536	141011	.	-	0	ID=PIHLBHDG_00368;product='hypothetical protein'
32	Prodigal:2.6	CDS	141008	142210	.	-	0	ID=PIHLBHDG_00369;product='hypothetical protein'
32	Prodigal:2.6	CDS	142326	142919	.	+	0	ID=PIHLBHDG_00370;product=UPF0754_membrane_protein_ABC1518
32	Prodigal:2.6	CDS	142953	143627	.	-	0	ID=PIHLBHDG_00371;product=Uncharacterized_protein_YkwD
32	Prodigal:2.6	CDS	143717	143935	.	-	0	ID=PIHLBHDG_00372;product='hypothetical protein'
32	Prodigal:2.6	CDS	144060	145373	.	-	0	ID=PIHLBHDG_00373;product='hypothetical protein'
32	Prodigal:2.6	CDS	145492	146067	.	+	0	ID=PIHLBHDG_00374;product='hypothetical protein'
32	Prodigal:2.6	CDS	146126	147103	.	+	0	ID=PIHLBHDG_00375;product='hypothetical protein'
32	Prodigal:2.6	CDS	147162	147482	.	+	0	ID=PIHLBHDG_00376;product=Uncharacterized_protein_YaaQ
32	Prodigal:2.6	CDS	147477	148136	.	-	0	ID=PIHLBHDG_00377;product='hypothetical protein'
32	Prodigal:2.6	CDS	148394	149857	.	-	0	ID=PIHLBHDG_00378;product=Inosine-5'-monophosphate_dehydrogenase
32	Prodigal:2.6	CDS	150016	150918	.	+	0	ID=PIHLBHDG_00379;product=3-hydroxybutyryl-CoA_dehydrogenase
32	Prodigal:2.6	CDS	150921	152108	.	+	0	ID=PIHLBHDG_00380;product=Acetate_kinase
40	Prodigal:2.6	CDS	76	1782	.	-	0	ID=PIHLBHDG_00381;product=Alpha-hemolysin_translocation_ATP-binding_protein_HlyB
40	Prodigal:2.6	CDS	1900	3546	.	-	0	ID=PIHLBHDG_00382;product=Exotoxin_translocation_ATP-binding_protein_PaxB
40	Prodigal:2.6	CDS	3639	4037	.	-	0	ID=PIHLBHDG_00383;product=Probable_microcin-H47_secretion/processing_ATP-binding_protein_MchF
40	Prodigal:2.6	CDS	4106	4942	.	-	0	ID=PIHLBHDG_00384;product='hypothetical protein'
40	Prodigal:2.6	CDS	5017	6174	.	-	0	ID=PIHLBHDG_00385;product=Uncharacterized_protein_YqxK
40	Prodigal:2.6	CDS	6188	7252	.	-	0	ID=PIHLBHDG_00386;product='hypothetical protein'
40	Prodigal:2.6	CDS	7280	7810	.	-	0	ID=PIHLBHDG_00387;product=Ketoisovalerate_oxidoreductase_subunit_VorA
40	Prodigal:2.6	CDS	7803	8564	.	-	0	ID=PIHLBHDG_00388;product=Ketoisovalerate_oxidoreductase_subunit_VorA
40	Prodigal:2.6	CDS	8564	9625	.	-	0	ID=PIHLBHDG_00389;product=Ketoisovalerate_oxidoreductase_subunit_VorB
40	Prodigal:2.6	CDS	9630	9854	.	-	0	ID=PIHLBHDG_00390;product='hypothetical protein'
40	Prodigal:2.6	CDS	9887	10969	.	-	0	ID=PIHLBHDG_00391;product=Probable_butyrate_kinase_1
40	Prodigal:2.6	CDS	10981	11883	.	-	0	ID=PIHLBHDG_00392;product=Phosphate_butyryltransferase
40	Prodigal:2.6	CDS	11897	12862	.	-	0	ID=PIHLBHDG_00393;product=Probable_butyrate_kinase_1
40	Prodigal:2.6	CDS	12947	15058	.	-	0	ID=PIHLBHDG_00394;product=Polyribonucleotide_nucleotidyltransferase
40	Prodigal:2.6	CDS	15148	15414	.	-	0	ID=PIHLBHDG_00395;product=30S_ribosomal_protein_S15
40	Prodigal:2.6	CDS	15527	16474	.	-	0	ID=PIHLBHDG_00396;product=Riboflavin_biosynthesis_protein_RibF
40	Prodigal:2.6	CDS	16484	17359	.	-	0	ID=PIHLBHDG_00397;product=tRNA_pseudouridine_synthase_B
40	Prodigal:2.6	CDS	17394	18389	.	-	0	ID=PIHLBHDG_00398;product=Bifunctional_oligoribonuclease_and_PAP_phosphatase_NrnA
40	Prodigal:2.6	CDS	18364	18750	.	-	0	ID=PIHLBHDG_00399;product=Ribosome-binding_factor_A
40	Prodigal:2.6	CDS	18766	20829	.	-	0	ID=PIHLBHDG_00400;product=Translation_initiation_factor_IF-2
40	Prodigal:2.6	CDS	20835	21179	.	-	0	ID=PIHLBHDG_00401;product='hypothetical protein'
40	Prodigal:2.6	CDS	21160	21435	.	-	0	ID=PIHLBHDG_00402;product=Uncharacterized_protein_YlxR
40	Prodigal:2.6	CDS	21446	22957	.	-	0	ID=PIHLBHDG_00403;product=Transcription_termination/antitermination_protein_NusA
40	Prodigal:2.6	CDS	22976	23437	.	-	0	ID=PIHLBHDG_00404;product=Ribosome_maturation_factor_RimP
40	Prodigal:2.6	CDS	23561	26938	.	-	0	ID=PIHLBHDG_00405;product=DNA_polymerase_III_PolC-type
40	Prodigal:2.6	CDS	27023	27649	.	-	0	ID=PIHLBHDG_00406;product=Dolichyl-phosphate_beta-glucosyltransferase
40	Prodigal:2.6	CDS	27651	29360	.	-	0	ID=PIHLBHDG_00407;product=Proline--tRNA_ligase
40	Prodigal:2.6	CDS	29364	30425	.	-	0	ID=PIHLBHDG_00408;product=4-hydroxy-3-methylbut-2-en-1-yl_diphosphate_synthase_(flavodoxin)
40	Prodigal:2.6	CDS	30438	31469	.	-	0	ID=PIHLBHDG_00409;product=Zinc_metalloprotease_RasP
40	Prodigal:2.6	CDS	31474	32604	.	-	0	ID=PIHLBHDG_00410;product=1-deoxy-D-xylulose_5-phosphate_reductoisomerase
40	Prodigal:2.6	CDS	32625	33539	.	-	0	ID=PIHLBHDG_00411;product='hypothetical protein'
40	Prodigal:2.6	CDS	33624	34391	.	-	0	ID=PIHLBHDG_00412;product=Phosphatidate_cytidylyltransferase
40	Prodigal:2.6	CDS	34391	35122	.	-	0	ID=PIHLBHDG_00413;product=Isoprenyl_transferase_1
40	Prodigal:2.6	CDS	35134	35355	.	-	0	ID=PIHLBHDG_00414;product='hypothetical protein'
40	Prodigal:2.6	CDS	35352	35909	.	-	0	ID=PIHLBHDG_00415;product=Ribosome-recycling_factor
40	Prodigal:2.6	CDS	35911	36627	.	-	0	ID=PIHLBHDG_00416;product=Uridylate_kinase
40	Prodigal:2.6	CDS	36707	37366	.	-	0	ID=PIHLBHDG_00417;product=Elongation_factor_Ts
40	Prodigal:2.6	CDS	37433	38212	.	-	0	ID=PIHLBHDG_00418;product=30S_ribosomal_protein_S2
40	Prodigal:2.6	CDS	38334	38726	.	-	0	ID=PIHLBHDG_00419;product='hypothetical protein'
40	Prodigal:2.6	CDS	38739	39002	.	-	0	ID=PIHLBHDG_00420;product='hypothetical protein'
40	Prodigal:2.6	CDS	39020	39790	.	-	0	ID=PIHLBHDG_00421;product=RNA_polymerase_sigma_factor_WhiG
40	Prodigal:2.6	CDS	39806	40456	.	-	0	ID=PIHLBHDG_00422;product='hypothetical protein'
40	Prodigal:2.6	CDS	40469	41323	.	-	0	ID=PIHLBHDG_00423;product=Flagellum_site-determining_protein_YlxH
40	Prodigal:2.6	CDS	41326	42369	.	-	0	ID=PIHLBHDG_00424;product=Flagellar_biosynthesis_protein_FlhF
40	Prodigal:2.6	CDS	42374	44431	.	-	0	ID=PIHLBHDG_00425;product=Flagellar_biosynthesis_protein_FlhA
40	Prodigal:2.6	CDS	44457	45542	.	-	0	ID=PIHLBHDG_00426;product=Flagellar_biosynthetic_protein_FlhB
40	Prodigal:2.6	CDS	45543	46316	.	-	0	ID=PIHLBHDG_00427;product=Flagellar_biosynthetic_protein_FliR
40	Prodigal:2.6	CDS	46332	46601	.	-	0	ID=PIHLBHDG_00428;product=Flagellar_biosynthetic_protein_FliQ
40	Prodigal:2.6	CDS	46613	47311	.	-	0	ID=PIHLBHDG_00429;product=Flagellar_biosynthetic_protein_FliP
40	Prodigal:2.6	CDS	47312	47587	.	-	0	ID=PIHLBHDG_00430;product='hypothetical protein'
40	Prodigal:2.6	CDS	47595	48482	.	-	0	ID=PIHLBHDG_00431;product=Flagellar_motor_switch_phosphatase_FliY
40	Prodigal:2.6	CDS	48501	48965	.	-	0	ID=PIHLBHDG_00432;product='hypothetical protein'
40	Prodigal:2.6	CDS	48980	49690	.	-	0	ID=PIHLBHDG_00433;product=Uncharacterized_protein_YtxE
40	Prodigal:2.6	CDS	49683	50495	.	-	0	ID=PIHLBHDG_00434;product=Chemotaxis_protein_PomA
40	Prodigal:2.6	CDS	50556	52070	.	-	0	ID=PIHLBHDG_00435;product=Flagellar_hook_protein_FlgE
40	Prodigal:2.6	CDS	52158	52544	.	-	0	ID=PIHLBHDG_00436;product='hypothetical protein'
40	Prodigal:2.6	CDS	52528	52974	.	-	0	ID=PIHLBHDG_00437;product=FlaA_locus_uncharacterized_protein_YlxG
40	Prodigal:2.6	CDS	52988	54031	.	-	0	ID=PIHLBHDG_00438;product='hypothetical protein'
40	Prodigal:2.6	CDS	54077	54595	.	+	0	ID=PIHLBHDG_00439;product='hypothetical protein'
40	Prodigal:2.6	CDS	54634	55185	.	-	0	ID=PIHLBHDG_00440;product='hypothetical protein'
40	Prodigal:2.6	CDS	55200	55622	.	-	0	ID=PIHLBHDG_00441;product='hypothetical protein'
40	Prodigal:2.6	CDS	55633	56967	.	-	0	ID=PIHLBHDG_00442;product=Flagellum-specific_ATP_synthase
40	Prodigal:2.6	CDS	56951	57706	.	-	0	ID=PIHLBHDG_00443;product='hypothetical protein'
40	Prodigal:2.6	CDS	57699	58706	.	-	0	ID=PIHLBHDG_00444;product=Flagellar_motor_switch_protein_FliG
40	Prodigal:2.6	CDS	58718	60235	.	-	0	ID=PIHLBHDG_00445;product=Flagellar_M-ring_protein
40	Prodigal:2.6	CDS	60252	60539	.	-	0	ID=PIHLBHDG_00446;product=Flagellar_hook-basal_body_complex_protein_FliE
40	Prodigal:2.6	CDS	60554	60988	.	-	0	ID=PIHLBHDG_00447;product=Flagellar_basal-body_rod_protein_FlgC
40	Prodigal:2.6	CDS	60992	61390	.	-	0	ID=PIHLBHDG_00448;product=Flagellar_basal_body_rod_protein_FlgB
40	Prodigal:2.6	CDS	61600	62979	.	-	0	ID=PIHLBHDG_00449;product=ATP-dependent_protease_ATPase_subunit_HslU
40	Prodigal:2.6	CDS	62994	63539	.	-	0	ID=PIHLBHDG_00450;product=ATP-dependent_protease_subunit_HslV
40	Prodigal:2.6	CDS	63564	64469	.	-	0	ID=PIHLBHDG_00451;product=Tyrosine_recombinase_XerC
40	Prodigal:2.6	CDS	64457	65791	.	-	0	ID=PIHLBHDG_00452;product=Methylenetetrahydrofolate--tRNA-(uracil-5-)-methyltransferase_TrmFO
40	Prodigal:2.6	CDS	65791	67878	.	-	0	ID=PIHLBHDG_00453;product=DNA_topoisomerase_1
40	Prodigal:2.6	CDS	67906	68310	.	-	0	ID=PIHLBHDG_00454;product='hypothetical protein'
40	Prodigal:2.6	CDS	68360	69370	.	-	0	ID=PIHLBHDG_00455;product=Protein_Smf
40	Prodigal:2.6	CDS	69385	69618	.	-	0	ID=PIHLBHDG_00456;product='hypothetical protein'
40	Prodigal:2.6	CDS	69746	71179	.	+	0	ID=PIHLBHDG_00457;product=Uncharacterized_protein_YifB
40	Prodigal:2.6	CDS	71181	71636	.	-	0	ID=PIHLBHDG_00458;product=Uncharacterized_HTH-type_transcriptional_regulator_PF1231
40	Prodigal:2.6	CDS	71633	72133	.	-	0	ID=PIHLBHDG_00459;product=Uncharacterized_HTH-type_transcriptional_regulator_PF1231
40	Prodigal:2.6	CDS	72287	73450	.	-	0	ID=PIHLBHDG_00460;product=D-alanyl-D-alanine_carboxypeptidase_DacC
40	Prodigal:2.6	CDS	73447	73791	.	-	0	ID=PIHLBHDG_00461;product=UPF0102_protein_VIBHAR_00890
40	Prodigal:2.6	CDS	73788	74378	.	-	0	ID=PIHLBHDG_00462;product=Ribonuclease_HII
40	Prodigal:2.6	CDS	74354	75187	.	-	0	ID=PIHLBHDG_00463;product=Ribosome_biogenesis_GTPase_A
40	Prodigal:2.6	CDS	75187	75750	.	-	0	ID=PIHLBHDG_00464;product=Signal_peptidase_I
40	Prodigal:2.6	CDS	75835	76179	.	-	0	ID=PIHLBHDG_00465;product=50S_ribosomal_protein_L19
40	Prodigal:2.6	CDS	76157	76930	.	-	0	ID=PIHLBHDG_00466;product=tRNA_(guanine-N(1)-)-methyltransferase
40	Prodigal:2.6	CDS	76946	77458	.	-	0	ID=PIHLBHDG_00467;product=Ribosome_maturation_factor_RimM
40	Prodigal:2.6	CDS	77469	77708	.	-	0	ID=PIHLBHDG_00468;product=UPF0109_protein_CPE1711
40	Prodigal:2.6	CDS	77718	77990	.	-	0	ID=PIHLBHDG_00469;product=30S_ribosomal_protein_S16
40	Prodigal:2.6	CDS	78022	79353	.	-	0	ID=PIHLBHDG_00470;product=Signal_recognition_particle_protein
40	Prodigal:2.6	CDS	79365	79712	.	-	0	ID=PIHLBHDG_00471;product=UPF0122_protein_BcerKBAB4_3669
40	Prodigal:2.6	CDS	79807	80799	.	-	0	ID=PIHLBHDG_00472;product=Signal_recognition_particle_receptor_FtsY
40	Prodigal:2.6	CDS	80803	84351	.	-	0	ID=PIHLBHDG_00473;product=Chromosome_partition_protein_Smc
40	Prodigal:2.6	CDS	84425	85117	.	-	0	ID=PIHLBHDG_00474;product=RNA_polymerase_sigma-H_factor
40	Prodigal:2.6	CDS	85346	85909	.	+	0	ID=PIHLBHDG_00475;product='hypothetical protein'
40	Prodigal:2.6	CDS	85903	86586	.	-	0	ID=PIHLBHDG_00476;product=Ribonuclease_3
40	Prodigal:2.6	CDS	86644	86889	.	-	0	ID=PIHLBHDG_00477;product=Acyl_carrier_protein
40	Prodigal:2.6	CDS	86994	87980	.	-	0	ID=PIHLBHDG_00478;product=Phosphate_acyltransferase
40	Prodigal:2.6	CDS	87973	88551	.	-	0	ID=PIHLBHDG_00479;product=Transcription_factor_FapR
40	Prodigal:2.6	CDS	88684	88872	.	-	0	ID=PIHLBHDG_00480;product=50S_ribosomal_protein_L32
40	Prodigal:2.6	CDS	88829	89419	.	-	0	ID=PIHLBHDG_00481;product=Uncharacterized_protein_MT2996
40	Prodigal:2.6	CDS	89476	90252	.	-	0	ID=PIHLBHDG_00482;product=Uncharacterized_NTE_family_protein_YlbK
40	Prodigal:2.6	CDS	90300	91520	.	+	0	ID=PIHLBHDG_00483;product=Sporulation_integral_membrane_protein_YlbJ
40	Prodigal:2.6	CDS	91493	91981	.	-	0	ID=PIHLBHDG_00484;product='hypothetical protein'
40	Prodigal:2.6	CDS	91978	92472	.	-	0	ID=PIHLBHDG_00485;product=Phosphopantetheine_adenylyltransferase
40	Prodigal:2.6	CDS	92469	93026	.	-	0	ID=PIHLBHDG_00486;product=Putative_rRNA_methyltransferase_YlbH
40	Prodigal:2.6	CDS	93038	95035	.	-	0	ID=PIHLBHDG_00487;product=ATP-dependent_DNA_helicase_RecG
40	Prodigal:2.6	CDS	95118	95975	.	-	0	ID=PIHLBHDG_00488;product=DegV_domain-containing_protein_TTE1491
40	Prodigal:2.6	CDS	96000	97673	.	-	0	ID=PIHLBHDG_00489;product=Uncharacterized_protein_SERP0792
40	Prodigal:2.6	CDS	97688	98056	.	-	0	ID=PIHLBHDG_00490;product=Uncharacterized_protein_YloU
40	Prodigal:2.6	CDS	98245	98436	.	+	0	ID=PIHLBHDG_00491;product=50S_ribosomal_protein_L28
40	Prodigal:2.6	CDS	98496	99137	.	-	0	ID=PIHLBHDG_00492;product=Thiamine_pyrophosphokinase
40	Prodigal:2.6	CDS	99121	99639	.	-	0	ID=PIHLBHDG_00493;product='hypothetical protein'
40	Prodigal:2.6	CDS	100176	100820	.	-	0	ID=PIHLBHDG_00494;product=Ribulose-phosphate_3-epimerase
40	Prodigal:2.6	CDS	100836	101702	.	-	0	ID=PIHLBHDG_00495;product=Putative_ribosome_biogenesis_GTPase_RsgA
40	Prodigal:2.6	CDS	101706	103652	.	-	0	ID=PIHLBHDG_00496;product=Probable_serine/threonine-protein_kinase_Sps1
40	Prodigal:2.6	CDS	103671	104978	.	-	0	ID=PIHLBHDG_00497;product=Penicillin-binding_protein_A
40	Prodigal:2.6	CDS	104978	106138	.	-	0	ID=PIHLBHDG_00498;product=Putative_lipid_II_flippase_FtsW
40	Prodigal:2.6	CDS	106158	106868	.	-	0	ID=PIHLBHDG_00499;product=PP2C-family_Ser/Thr_phosphatase
40	Prodigal:2.6	CDS	106880	106978	.	-	0	ID=PIHLBHDG_00500;product='hypothetical protein'
40	Prodigal:2.6	CDS	106981	107403	.	-	0	ID=PIHLBHDG_00501;product='hypothetical protein'
40	Prodigal:2.6	CDS	107403	108449	.	-	0	ID=PIHLBHDG_00502;product=Probable_dual-specificity_RNA_methyltransferase_RlmN
40	Prodigal:2.6	CDS	108481	108777	.	+	0	ID=PIHLBHDG_00503;product='hypothetical protein'
40	Aragorn:1.2	tRNA	108786	108862	.	-	.	ID=PIHLBHDG_00504;product='tRNA'
40	Prodigal:2.6	CDS	108959	109708	.	-	0	ID=PIHLBHDG_00505;product=Stage_0_sporulation_protein_A_homolog
40	Prodigal:2.6	CDS	109789	111129	.	-	0	ID=PIHLBHDG_00506;product=Ribosomal_RNA_small_subunit_methyltransferase_B
40	Prodigal:2.6	CDS	111129	111809	.	-	0	ID=PIHLBHDG_00507;product=Putative_membrane_protease_YugP
40	Prodigal:2.6	CDS	111822	112745	.	-	0	ID=PIHLBHDG_00508;product=Methionyl-tRNA_formyltransferase
40	Prodigal:2.6	CDS	112746	113228	.	-	0	ID=PIHLBHDG_00509;product=Peptide_deformylase
40	Prodigal:2.6	CDS	113267	115534	.	-	0	ID=PIHLBHDG_00510;product=Primosomal_protein_N'
40	Prodigal:2.6	CDS	115516	115686	.	-	0	ID=PIHLBHDG_00511;product=DNA-directed_RNA_polymerase_subunit_omega
40	Prodigal:2.6	CDS	115667	116281	.	-	0	ID=PIHLBHDG_00512;product=Guanylate_kinase
40	Prodigal:2.6	CDS	116357	116623	.	-	0	ID=PIHLBHDG_00513;product=UPF0296_protein_Cbei_1140
40	Prodigal:2.6	CDS	116642	116950	.	-	0	ID=PIHLBHDG_00514;product='hypothetical protein'
40	Prodigal:2.6	CDS	117015	117893	.	-	0	ID=PIHLBHDG_00515;product=UPF0701_protein_YloC
40	Prodigal:2.6	CDS	117964	120642	.	-	0	ID=PIHLBHDG_00516;product=Calcium-transporting_ATPase
40	Prodigal:2.6	CDS	120712	121452	.	-	0	ID=PIHLBHDG_00517;product='hypothetical protein'
40	Prodigal:2.6	CDS	121559	123271	.	+	0	ID=PIHLBHDG_00518;product=Uncharacterized_protein_YloA
40	Prodigal:2.6	CDS	123527	124201	.	+	0	ID=PIHLBHDG_00519;product='hypothetical protein'
40	Prodigal:2.6	CDS	124253	125086	.	+	0	ID=PIHLBHDG_00520;product=Uncharacterized_RNA_pseudouridine_synthase_YjbO
40	Prodigal:2.6	CDS	125083	127095	.	-	0	ID=PIHLBHDG_00521;product=Probable_multidrug_resistance_ABC_transporter_ATP-binding/permease_protein_YheH
40	Prodigal:2.6	CDS	127127	128818	.	-	0	ID=PIHLBHDG_00522;product=Probable_multidrug_resistance_ABC_transporter_ATP-binding/permease_protein_YheI
40	Prodigal:2.6	CDS	128909	129886	.	-	0	ID=PIHLBHDG_00523;product=15-anhydro-D-fructose_reductase
40	Prodigal:2.6	CDS	129899	130861	.	-	0	ID=PIHLBHDG_00524;product=15-anhydro-D-fructose_reductase
40	Prodigal:2.6	CDS	130988	131791	.	-	0	ID=PIHLBHDG_00525;product=Uncharacterized_ABC_transporter_permease_protein_YtlD
40	Prodigal:2.6	CDS	131784	132548	.	-	0	ID=PIHLBHDG_00526;product=Uncharacterized_ABC_transporter_ATP-binding_protein_YtlC
40	Prodigal:2.6	CDS	132593	133597	.	-	0	ID=PIHLBHDG_00527;product=Putative_binding_protein_YtlA
40	Prodigal:2.6	CDS	133727	134314	.	-	0	ID=PIHLBHDG_00528;product='hypothetical protein'
40	Prodigal:2.6	CDS	134348	134815	.	-	0	ID=PIHLBHDG_00529;product=Type_4_prepilin-like_proteins_leader_peptide-processing_enzyme
40	Prodigal:2.6	CDS	135089	135406	.	-	0	ID=PIHLBHDG_00530;product='hypothetical protein'
40	Prodigal:2.6	CDS	135477	135980	.	-	0	ID=PIHLBHDG_00531;product='hypothetical protein'
40	Prodigal:2.6	CDS	135996	136334	.	-	0	ID=PIHLBHDG_00532;product='hypothetical protein'
40	Prodigal:2.6	CDS	136799	138073	.	-	0	ID=PIHLBHDG_00533;product='hypothetical protein'
40	Prodigal:2.6	CDS	138190	138909	.	-	0	ID=PIHLBHDG_00534;product=Type_4_prepilin-like_proteins_leader_peptide-processing_enzyme
40	Prodigal:2.6	CDS	139171	140565	.	-	0	ID=PIHLBHDG_00535;product='hypothetical protein'
40	Prodigal:2.6	CDS	140562	140699	.	-	0	ID=PIHLBHDG_00536;product='hypothetical protein'
40	Prodigal:2.6	CDS	140971	141462	.	-	0	ID=PIHLBHDG_00537;product='hypothetical protein'
51	Prodigal:2.6	CDS	437	691	.	+	0	ID=PIHLBHDG_00538;product='hypothetical protein'
51	Prodigal:2.6	CDS	783	1742	.	+	0	ID=PIHLBHDG_00539;product='hypothetical protein'
51	Prodigal:2.6	CDS	1876	2424	.	+	0	ID=PIHLBHDG_00540;product='hypothetical protein'
51	Prodigal:2.6	CDS	2473	2994	.	+	0	ID=PIHLBHDG_00541;product='hypothetical protein'
51	Prodigal:2.6	CDS	2987	3649	.	+	0	ID=PIHLBHDG_00542;product='hypothetical protein'
51	Prodigal:2.6	CDS	3714	4889	.	+	0	ID=PIHLBHDG_00543;product=Thermostable_carboxypeptidase_1
51	Prodigal:2.6	CDS	4981	5913	.	+	0	ID=PIHLBHDG_00544;product=Modification_methylase_CfrBI
51	Prodigal:2.6	CDS	6017	6490	.	+	0	ID=PIHLBHDG_00545;product='hypothetical protein'
51	Prodigal:2.6	CDS	6653	6862	.	+	0	ID=PIHLBHDG_00546;product=CTP_synthase
51	Prodigal:2.6	CDS	6828	8132	.	+	0	ID=PIHLBHDG_00547;product=Methyl-accepting_chemotaxis_protein_PctA
51	Prodigal:2.6	CDS	8172	8588	.	+	0	ID=PIHLBHDG_00548;product=Gentamicin_3-N-acetyltransferase
51	Prodigal:2.6	CDS	8604	9188	.	+	0	ID=PIHLBHDG_00549;product=Uncharacterized_protein_HI_0220.2
51	Prodigal:2.6	CDS	9185	10045	.	-	0	ID=PIHLBHDG_00550;product=Catechol-23-dioxygenase
51	Prodigal:2.6	CDS	10226	11227	.	+	0	ID=PIHLBHDG_00551;product='hypothetical protein'
51	Prodigal:2.6	CDS	11224	12564	.	+	0	ID=PIHLBHDG_00552;product='hypothetical protein'
51	Prodigal:2.6	CDS	12877	13881	.	+	0	ID=PIHLBHDG_00553;product=Oligopeptide_transport_system_permease_protein_AppB
51	Prodigal:2.6	CDS	13906	14769	.	+	0	ID=PIHLBHDG_00554;product=Putative_peptide_transport_permease_protein_MT1319
51	Prodigal:2.6	CDS	14771	15787	.	+	0	ID=PIHLBHDG_00555;product=Putative_peptide_import_ATP-binding_protein_BruAb2_0796
51	Prodigal:2.6	CDS	15771	16748	.	+	0	ID=PIHLBHDG_00556;product=Putative_oligopeptide_transport_ATP-binding_protein_YkfD
51	Prodigal:2.6	CDS	16817	18700	.	+	0	ID=PIHLBHDG_00557;product=Oligopeptide-binding_protein_AppA
51	Prodigal:2.6	CDS	18926	19837	.	+	0	ID=PIHLBHDG_00558;product='hypothetical protein'
51	Prodigal:2.6	CDS	20058	22229	.	+	0	ID=PIHLBHDG_00559;product=K(+)-stimulated_pyrophosphate-energized_sodium_pump
51	Prodigal:2.6	CDS	22468	22914	.	+	0	ID=PIHLBHDG_00560;product='hypothetical protein'
51	Prodigal:2.6	CDS	22939	23262	.	+	0	ID=PIHLBHDG_00561;product='hypothetical protein'
51	Prodigal:2.6	CDS	23405	23782	.	+	0	ID=PIHLBHDG_00562;product='hypothetical protein'
51	Prodigal:2.6	CDS	23893	24264	.	+	0	ID=PIHLBHDG_00563;product='hypothetical protein'
51	Prodigal:2.6	CDS	24579	24953	.	+	0	ID=PIHLBHDG_00564;product='hypothetical protein'
51	Prodigal:2.6	CDS	25026	26033	.	+	0	ID=PIHLBHDG_00565;product=Right_origin-binding_protein
51	Prodigal:2.6	CDS	26322	28490	.	+	0	ID=PIHLBHDG_00566;product='hypothetical protein'
51	Aragorn:1.2	tRNA	29394	29479	.	-	.	ID=PIHLBHDG_00567;product='tRNA'
51	Prodigal:2.6	CDS	29601	30113	.	-	0	ID=PIHLBHDG_00568;product=Bacterioferritin
51	Prodigal:2.6	CDS	30322	31065	.	+	0	ID=PIHLBHDG_00569;product=GTP-sensing_transcriptional_pleiotropic_repressor_CodY
51	Prodigal:2.6	CDS	31107	32279	.	-	0	ID=PIHLBHDG_00570;product=DNA_polymerase_IV
51	Prodigal:2.6	CDS	32353	33585	.	+	0	ID=PIHLBHDG_00571;product=GTPase_HflX
51	Prodigal:2.6	CDS	33664	34263	.	+	0	ID=PIHLBHDG_00572;product=Thymidine_kinase
51	Prodigal:2.6	CDS	34256	35140	.	+	0	ID=PIHLBHDG_00573;product='hypothetical protein'
51	Prodigal:2.6	CDS	35133	36053	.	+	0	ID=PIHLBHDG_00574;product=Uncharacterized_protein_YqhQ
51	Prodigal:2.6	CDS	36067	37149	.	+	0	ID=PIHLBHDG_00575;product=Peptide_chain_release_factor_1
51	Prodigal:2.6	CDS	37142	37996	.	+	0	ID=PIHLBHDG_00576;product=Release_factor_glutamine_methyltransferase
51	Prodigal:2.6	CDS	37984	39003	.	+	0	ID=PIHLBHDG_00577;product=Threonylcarbamoyl-AMP_synthase
51	Prodigal:2.6	CDS	39022	39957	.	+	0	ID=PIHLBHDG_00578;product=Putative_sugar_phosphate_isomerase_YwlF
51	Prodigal:2.6	CDS	39985	40614	.	+	0	ID=PIHLBHDG_00579;product=Uracil_phosphoribosyltransferase
51	Prodigal:2.6	CDS	40638	41099	.	+	0	ID=PIHLBHDG_00580;product=Deoxycytidylate_deaminase
51	Prodigal:2.6	CDS	41096	42133	.	+	0	ID=PIHLBHDG_00581;product=Probable_undecaprenyl-phosphate_N-acetylglucosaminyl_1-phosphate_transferase
51	Prodigal:2.6	CDS	42126	43232	.	+	0	ID=PIHLBHDG_00582;product=UDP-N-acetylglucosamine_2-epimerase
51	Prodigal:2.6	CDS	43248	44756	.	+	0	ID=PIHLBHDG_00583;product=ATP_synthase_subunit_alpha
51	Prodigal:2.6	CDS	44768	45637	.	+	0	ID=PIHLBHDG_00584;product=ATP_synthase_gamma_chain
51	Prodigal:2.6	CDS	45658	47076	.	+	0	ID=PIHLBHDG_00585;product=ATP_synthase_subunit_beta
51	Prodigal:2.6	CDS	47076	47480	.	+	0	ID=PIHLBHDG_00586;product=ATP_synthase_epsilon_chain
51	Prodigal:2.6	CDS	47583	48299	.	+	0	ID=PIHLBHDG_00587;product='hypothetical protein'
51	Prodigal:2.6	CDS	48361	48627	.	+	0	ID=PIHLBHDG_00588;product=Stage_III_sporulation_protein_D
51	Prodigal:2.6	CDS	48719	49735	.	+	0	ID=PIHLBHDG_00589;product=MreB-like_protein
51	Prodigal:2.6	CDS	49849	50535	.	+	0	ID=PIHLBHDG_00590;product=Flagellar_basal-body_rod_protein_FlgG
51	Prodigal:2.6	CDS	50690	51478	.	+	0	ID=PIHLBHDG_00591;product=Flagellar_basal-body_rod_protein_FlgG
51	Prodigal:2.6	CDS	51503	52273	.	+	0	ID=PIHLBHDG_00592;product='hypothetical protein'
51	Prodigal:2.6	CDS	52270	52866	.	+	0	ID=PIHLBHDG_00593;product=Flagellar_L-ring_protein
51	Prodigal:2.6	CDS	52887	54002	.	+	0	ID=PIHLBHDG_00594;product=Flagellar_P-ring_protein
51	Prodigal:2.6	CDS	54013	54330	.	+	0	ID=PIHLBHDG_00595;product=Peptidoglycan_hydrolase_FlgJ
51	Prodigal:2.6	CDS	54445	55848	.	+	0	ID=PIHLBHDG_00596;product='hypothetical protein'
51	Prodigal:2.6	CDS	55871	57613	.	+	0	ID=PIHLBHDG_00597;product=SpoIVB_peptidase
51	Prodigal:2.6	CDS	57722	59449	.	+	0	ID=PIHLBHDG_00598;product=Outer_membrane_protein_assembly_factor_BamA
51	Prodigal:2.6	CDS	59567	60187	.	+	0	ID=PIHLBHDG_00599;product='hypothetical protein'
51	Prodigal:2.6	CDS	60232	60651	.	+	0	ID=PIHLBHDG_00600;product='hypothetical protein'
51	Prodigal:2.6	CDS	60766	61362	.	+	0	ID=PIHLBHDG_00601;product='hypothetical protein'
51	Prodigal:2.6	CDS	61390	62466	.	+	0	ID=PIHLBHDG_00602;product='hypothetical protein'
51	Prodigal:2.6	CDS	62482	64620	.	+	0	ID=PIHLBHDG_00603;product='hypothetical protein'
51	Prodigal:2.6	CDS	64620	65252	.	+	0	ID=PIHLBHDG_00604;product='hypothetical protein'
51	Prodigal:2.6	CDS	65245	65805	.	+	0	ID=PIHLBHDG_00605;product='hypothetical protein'
51	Prodigal:2.6	CDS	65900	68023	.	+	0	ID=PIHLBHDG_00606;product='hypothetical protein'
51	Prodigal:2.6	CDS	68059	68787	.	+	0	ID=PIHLBHDG_00607;product=Methionine_import_ATP-binding_protein_MetN
51	Prodigal:2.6	CDS	68883	70115	.	+	0	ID=PIHLBHDG_00608;product=Lipid-A-disaccharide_synthase
51	Prodigal:2.6	CDS	70096	70821	.	+	0	ID=PIHLBHDG_00609;product=Lipopolysaccharide_export_system_ATP-binding_protein_LptB
51	Prodigal:2.6	CDS	70840	71961	.	+	0	ID=PIHLBHDG_00610;product='hypothetical protein'
51	Prodigal:2.6	CDS	72354	74570	.	+	0	ID=PIHLBHDG_00611;product=S-layer_protein
51	Prodigal:2.6	CDS	74685	75089	.	+	0	ID=PIHLBHDG_00612;product=Putative_pre-16S_rRNA_nuclease
51	Prodigal:2.6	CDS	75187	76425	.	+	0	ID=PIHLBHDG_00613;product='hypothetical protein'
51	Prodigal:2.6	CDS	76445	77371	.	+	0	ID=PIHLBHDG_00614;product='hypothetical protein'
51	Prodigal:2.6	CDS	77482	80418	.	+	0	ID=PIHLBHDG_00615;product=Amylovoran_export_outer_membrane_protein_AmsH
51	Prodigal:2.6	CDS	80431	81870	.	+	0	ID=PIHLBHDG_00616;product='hypothetical protein'
51	Prodigal:2.6	CDS	82043	82573	.	+	0	ID=PIHLBHDG_00617;product=Putative_tyrosine-protein_kinase_YveL
51	Prodigal:2.6	CDS	82578	83348	.	+	0	ID=PIHLBHDG_00618;product=Tyrosine-protein_phosphatase_YwqE
51	Prodigal:2.6	CDS	83397	83534	.	+	0	ID=PIHLBHDG_00619;product='hypothetical protein'
51	Prodigal:2.6	CDS	83562	84014	.	+	0	ID=PIHLBHDG_00620;product='hypothetical protein'
51	Prodigal:2.6	CDS	83992	84873	.	+	0	ID=PIHLBHDG_00621;product='hypothetical protein'
51	Prodigal:2.6	CDS	84926	85099	.	-	0	ID=PIHLBHDG_00622;product='hypothetical protein'
51	Prodigal:2.6	CDS	85174	86349	.	-	0	ID=PIHLBHDG_00623;product=Probable_tRNA_sulfurtransferase
51	Prodigal:2.6	CDS	86360	87529	.	-	0	ID=PIHLBHDG_00624;product=Cysteine_desulfurase_IscS
51	Prodigal:2.6	CDS	87738	88454	.	+	0	ID=PIHLBHDG_00625;product='hypothetical protein'
51	Prodigal:2.6	CDS	88675	89880	.	+	0	ID=PIHLBHDG_00626;product=S-adenosylmethionine_synthase
51	Prodigal:2.6	CDS	89999	90445	.	+	0	ID=PIHLBHDG_00627;product='hypothetical protein'
51	Prodigal:2.6	CDS	90442	91125	.	+	0	ID=PIHLBHDG_00628;product='hypothetical protein'
51	Prodigal:2.6	CDS	91122	93155	.	+	0	ID=PIHLBHDG_00629;product='hypothetical protein'
51	Prodigal:2.6	CDS	93196	94926	.	+	0	ID=PIHLBHDG_00630;product=Cyclomaltodextrinase
51	Prodigal:2.6	CDS	95003	95788	.	-	0	ID=PIHLBHDG_00631;product=D-methionine-binding_lipoprotein_MetQ
51	Prodigal:2.6	CDS	95804	96460	.	-	0	ID=PIHLBHDG_00632;product=Probable_D-methionine_transport_system_permease_protein_MetI
51	Prodigal:2.6	CDS	96457	97458	.	-	0	ID=PIHLBHDG_00633;product=Methionine_import_ATP-binding_protein_MetN
51	Prodigal:2.6	CDS	97794	98969	.	+	0	ID=PIHLBHDG_00634;product=Signal_transduction_histidine-protein_kinase/phosphatase_DegS
51	Prodigal:2.6	CDS	98966	99640	.	+	0	ID=PIHLBHDG_00635;product=Transcriptional_regulatory_protein_DegU
51	Prodigal:2.6	CDS	99631	100317	.	-	0	ID=PIHLBHDG_00636;product='hypothetical protein'
51	Prodigal:2.6	CDS	100606	100824	.	+	0	ID=PIHLBHDG_00637;product=Transcriptional_regulatory_protein_DegU
51	Prodigal:2.6	CDS	100932	102587	.	+	0	ID=PIHLBHDG_00638;product=ComF_operon_protein_1
51	Prodigal:2.6	CDS	102571	103257	.	+	0	ID=PIHLBHDG_00639;product=Protein_GntX
51	Prodigal:2.6	CDS	103241	103636	.	+	0	ID=PIHLBHDG_00640;product='hypothetical protein'
51	Prodigal:2.6	CDS	103696	103980	.	+	0	ID=PIHLBHDG_00641;product='hypothetical protein'
51	Prodigal:2.6	CDS	103986	104444	.	+	0	ID=PIHLBHDG_00642;product='hypothetical protein'
51	Prodigal:2.6	CDS	104448	105932	.	+	0	ID=PIHLBHDG_00643;product=Flagellar_hook-associated_protein_1
51	Prodigal:2.6	CDS	105946	106872	.	+	0	ID=PIHLBHDG_00644;product=Flagellar_hook-associated_protein_3
51	Prodigal:2.6	CDS	106887	107378	.	+	0	ID=PIHLBHDG_00645;product='hypothetical protein'
51	Prodigal:2.6	CDS	107365	107874	.	+	0	ID=PIHLBHDG_00646;product=Flagellar_assembly_factor_FliW
51	Prodigal:2.6	CDS	107919	108173	.	+	0	ID=PIHLBHDG_00647;product=Carbon_storage_regulator_homolog
51	Prodigal:2.6	CDS	108204	108572	.	+	0	ID=PIHLBHDG_00648;product=Uncharacterized_protein_YvyC
51	Prodigal:2.6	CDS	108662	108961	.	+	0	ID=PIHLBHDG_00649;product=Flagellar_protein_FliS
51	Prodigal:2.6	CDS	108958	109419	.	+	0	ID=PIHLBHDG_00650;product='hypothetical protein'
51	Prodigal:2.6	CDS	109539	110078	.	+	0	ID=PIHLBHDG_00651;product=Ribosome_hibernation_promotion_factor
51	Prodigal:2.6	CDS	110044	111195	.	+	0	ID=PIHLBHDG_00652;product='hypothetical protein'
51	Prodigal:2.6	CDS	111246	113750	.	+	0	ID=PIHLBHDG_00653;product=Protein_translocase_subunit_SecA
51	Prodigal:2.6	CDS	113890	114837	.	+	0	ID=PIHLBHDG_00654;product=Peptide_chain_release_factor_2
51	Prodigal:2.6	CDS	114890	115588	.	+	0	ID=PIHLBHDG_00655;product='hypothetical protein'
51	Prodigal:2.6	CDS	115585	117225	.	+	0	ID=PIHLBHDG_00656;product='hypothetical protein'
51	Prodigal:2.6	CDS	117191	118219	.	+	0	ID=PIHLBHDG_00657;product='hypothetical protein'
51	Prodigal:2.6	CDS	118224	118958	.	+	0	ID=PIHLBHDG_00658;product=N-acetylglucosaminyldiphosphoundecaprenol_N-acetyl-beta-D-mannosaminyltransferase
51	Prodigal:2.6	CDS	118963	119820	.	+	0	ID=PIHLBHDG_00659;product=UPF0750_membrane_protein_YpjC
51	Prodigal:2.6	CDS	119935	121140	.	+	0	ID=PIHLBHDG_00660;product=Carboxyl-terminal-processing_protease
51	Prodigal:2.6	CDS	121207	122460	.	+	0	ID=PIHLBHDG_00661;product='hypothetical protein'
51	Prodigal:2.6	CDS	122465	123745	.	+	0	ID=PIHLBHDG_00662;product=Uncharacterized_protein_YibQ
51	Prodigal:2.6	CDS	123705	124187	.	-	0	ID=PIHLBHDG_00663;product=Inorganic_pyrophosphatase
51	Prodigal:2.6	CDS	124276	126264	.	+	0	ID=PIHLBHDG_00664;product=UvrABC_system_protein_B
51	Prodigal:2.6	CDS	126261	129083	.	+	0	ID=PIHLBHDG_00665;product=UvrABC_system_protein_A
51	Prodigal:2.6	CDS	129098	130960	.	+	0	ID=PIHLBHDG_00666;product=UvrABC_system_protein_C
58	Prodigal:2.6	CDS	160	696	.	+	0	ID=PIHLBHDG_00667;product=Uncharacterized_protein_YqeG
58	Prodigal:2.6	CDS	698	1777	.	+	0	ID=PIHLBHDG_00668;product=Uncharacterized_protein_YqeH
58	Prodigal:2.6	CDS	1851	2042	.	+	0	ID=PIHLBHDG_00669;product='hypothetical protein'
58	Prodigal:2.6	CDS	2152	3213	.	+	0	ID=PIHLBHDG_00670;product=Aminopeptidase_YpdF
58	Prodigal:2.6	CDS	3226	3783	.	+	0	ID=PIHLBHDG_00671;product=Elongation_factor_P
58	Prodigal:2.6	CDS	3810	4262	.	+	0	ID=PIHLBHDG_00672;product='hypothetical protein'
58	Prodigal:2.6	CDS	4368	5255	.	+	0	ID=PIHLBHDG_00673;product=Stage_III_sporulation_protein_AA
58	Prodigal:2.6	CDS	5289	5801	.	+	0	ID=PIHLBHDG_00674;product=Stage_III_sporulation_protein_AB
58	Prodigal:2.6	CDS	5814	6011	.	+	0	ID=PIHLBHDG_00675;product='hypothetical protein'
58	Prodigal:2.6	CDS	6017	6409	.	+	0	ID=PIHLBHDG_00676;product=Stage_III_sporulation_protein_AD
58	Prodigal:2.6	CDS	6422	7579	.	+	0	ID=PIHLBHDG_00677;product='hypothetical protein'
58	Prodigal:2.6	CDS	7585	8079	.	+	0	ID=PIHLBHDG_00678;product='hypothetical protein'
58	Prodigal:2.6	CDS	8094	8630	.	+	0	ID=PIHLBHDG_00679;product='hypothetical protein'
58	Prodigal:2.6	CDS	8642	9184	.	+	0	ID=PIHLBHDG_00680;product='hypothetical protein'
58	Prodigal:2.6	CDS	9373	10794	.	+	0	ID=PIHLBHDG_00681;product=UPF0236_protein_TTE0033/TTE0744/TTE0838/TTE0852/TTE1082/TTE1247/TTE1519/TTE1678/TTE1739/TTE1823/TTE2212
58	Prodigal:2.6	CDS	10935	11354	.	+	0	ID=PIHLBHDG_00682;product=Uncharacterized_protein_YqhY
58	Prodigal:2.6	CDS	11356	11883	.	+	0	ID=PIHLBHDG_00683;product='hypothetical protein'
58	Prodigal:2.6	CDS	11899	12108	.	+	0	ID=PIHLBHDG_00684;product='hypothetical protein'
58	Prodigal:2.6	CDS	12115	12522	.	+	0	ID=PIHLBHDG_00685;product=N_utilization_substance_protein_B_homolog
58	Prodigal:2.6	CDS	12519	13472	.	+	0	ID=PIHLBHDG_00686;product=tRNA_N6-adenosine_threonylcarbamoyltransferase
58	Prodigal:2.6	CDS	13496	14698	.	+	0	ID=PIHLBHDG_00687;product=Exodeoxyribonuclease_7_large_subunit
58	Prodigal:2.6	CDS	14685	14918	.	+	0	ID=PIHLBHDG_00688;product=Exodeoxyribonuclease_7_small_subunit
58	Prodigal:2.6	CDS	14915	15808	.	+	0	ID=PIHLBHDG_00689;product=Geranylgeranyl_pyrophosphate_synthase_3_chloroplastic
58	Prodigal:2.6	CDS	16532	17095	.	+	0	ID=PIHLBHDG_00690;product='hypothetical protein'
58	Prodigal:2.6	CDS	17100	18998	.	+	0	ID=PIHLBHDG_00691;product=1-deoxy-D-xylulose-5-phosphate_synthase
58	Prodigal:2.6	CDS	18995	19798	.	+	0	ID=PIHLBHDG_00692;product=Putative_rRNA_methyltransferase_YqxC
58	Prodigal:2.6	CDS	19805	20644	.	+	0	ID=PIHLBHDG_00693;product=NAD_kinase
58	Prodigal:2.6	CDS	20634	21113	.	+	0	ID=PIHLBHDG_00694;product=Arginine_repressor
58	Prodigal:2.6	CDS	21118	22809	.	+	0	ID=PIHLBHDG_00695;product=DNA_repair_protein_RecN
58	Prodigal:2.6	CDS	22881	24194	.	+	0	ID=PIHLBHDG_00696;product=SpoIVB_peptidase
58	Prodigal:2.6	CDS	24251	24661	.	+	0	ID=PIHLBHDG_00697;product=Glutamate_mutase_sigma_subunit
58	Prodigal:2.6	CDS	24676	26085	.	+	0	ID=PIHLBHDG_00698;product=Protein_MutL
58	Prodigal:2.6	CDS	26078	27535	.	+	0	ID=PIHLBHDG_00699;product=Glutamate_mutase_epsilon_subunit
58	Prodigal:2.6	CDS	27548	28897	.	+	0	ID=PIHLBHDG_00700;product='hypothetical protein'
58	Prodigal:2.6	CDS	28901	29203	.	+	0	ID=PIHLBHDG_00701;product='hypothetical protein'
58	Prodigal:2.6	CDS	29228	30475	.	+	0	ID=PIHLBHDG_00702;product=Methylaspartate_ammonia-lyase_2
58	Prodigal:2.6	CDS	30483	31328	.	+	0	ID=PIHLBHDG_00703;product=Putative_L(+)-tartrate_dehydratase_subunit_alpha
58	Prodigal:2.6	CDS	31330	32196	.	+	0	ID=PIHLBHDG_00704;product='hypothetical protein'
58	Prodigal:2.6	CDS	32212	32967	.	+	0	ID=PIHLBHDG_00705;product=Stage_0_sporulation_protein_A_homolog
58	Prodigal:2.6	CDS	33039	34154	.	+	0	ID=PIHLBHDG_00706;product='hypothetical protein'
58	Prodigal:2.6	CDS	34155	34790	.	+	0	ID=PIHLBHDG_00707;product='hypothetical protein'
58	Prodigal:2.6	CDS	34787	35503	.	+	0	ID=PIHLBHDG_00708;product=Dolichyl-phosphate_beta-glucosyltransferase_ALG5E
58	Prodigal:2.6	CDS	35488	36252	.	+	0	ID=PIHLBHDG_00709;product='hypothetical protein'
58	Prodigal:2.6	CDS	36315	36935	.	+	0	ID=PIHLBHDG_00710;product=Spore_cortex-lytic_enzyme
58	Prodigal:2.6	CDS	36964	37734	.	+	0	ID=PIHLBHDG_00711;product=Bifunctional_xylanase/deacetylase
58	Prodigal:2.6	CDS	37737	38705	.	+	0	ID=PIHLBHDG_00712;product=Uncharacterized_protein_YlxY
58	Prodigal:2.6	CDS	38694	39920	.	-	0	ID=PIHLBHDG_00713;product='hypothetical protein'
58	Prodigal:2.6	CDS	40035	41291	.	+	0	ID=PIHLBHDG_00714;product=Uncharacterized_zinc_protease_YmxG
58	Prodigal:2.6	CDS	41273	41638	.	+	0	ID=PIHLBHDG_00715;product=dCTP_pyrophosphatase
58	Prodigal:2.6	CDS	41699	42928	.	+	0	ID=PIHLBHDG_00716;product='hypothetical protein'
58	Prodigal:2.6	CDS	42968	43267	.	+	0	ID=PIHLBHDG_00717;product=Uncharacterized_protein_YmxH
58	Prodigal:2.6	CDS	43301	43804	.	+	0	ID=PIHLBHDG_00718;product='hypothetical protein'
58	Prodigal:2.6	CDS	44048	45529	.	+	0	ID=PIHLBHDG_00719;product='hypothetical protein'
58	Prodigal:2.6	CDS	45872	46579	.	+	0	ID=PIHLBHDG_00720;product=4-hydroxy-tetrahydrodipicolinate_reductase
58	Prodigal:2.6	CDS	46611	47522	.	+	0	ID=PIHLBHDG_00721;product=Dipicolinate_synthase_subunit_A
58	Prodigal:2.6	CDS	47506	48108	.	+	0	ID=PIHLBHDG_00722;product=Dipicolinate_synthase_subunit_B
58	Prodigal:2.6	CDS	48125	49159	.	+	0	ID=PIHLBHDG_00723;product=Aspartate-semialdehyde_dehydrogenase
58	Prodigal:2.6	CDS	49173	50405	.	+	0	ID=PIHLBHDG_00724;product=Aspartokinase_1
58	Prodigal:2.6	CDS	50418	51299	.	+	0	ID=PIHLBHDG_00725;product=4-hydroxy-tetrahydrodipicolinate_synthase
58	Prodigal:2.6	CDS	51518	53182	.	+	0	ID=PIHLBHDG_00726;product=Ribonuclease_J1
58	Prodigal:2.6	CDS	53246	53965	.	+	0	ID=PIHLBHDG_00727;product=Translocation-enhancing_protein_TepA
58	Prodigal:2.6	CDS	53965	54180	.	+	0	ID=PIHLBHDG_00728;product='hypothetical protein'
58	Prodigal:2.6	CDS	54209	55159	.	+	0	ID=PIHLBHDG_00729;product=Uncharacterized_protein_YqeW
58	Prodigal:2.6	CDS	55179	55997	.	+	0	ID=PIHLBHDG_00730;product=Undecaprenyl-diphosphatase
58	Prodigal:2.6	CDS	56045	56719	.	+	0	ID=PIHLBHDG_00731;product=UPF0001_protein_aq_274
58	Prodigal:2.6	CDS	56722	57204	.	+	0	ID=PIHLBHDG_00732;product=Cell_division_protein_SepF
58	Prodigal:2.6	CDS	57201	57494	.	+	0	ID=PIHLBHDG_00733;product='hypothetical protein'
58	Prodigal:2.6	CDS	57501	58286	.	+	0	ID=PIHLBHDG_00734;product=Putative_RNA-binding_protein_YlmH
58	Prodigal:2.6	CDS	58299	58814	.	+	0	ID=PIHLBHDG_00735;product='hypothetical protein'
58	Prodigal:2.6	CDS	58876	59907	.	+	0	ID=PIHLBHDG_00736;product=L-erythro-35-diaminohexanoate_dehydrogenase
58	Prodigal:2.6	CDS	59936	61012	.	+	0	ID=PIHLBHDG_00737;product='hypothetical protein'
58	Prodigal:2.6	CDS	60993	62624	.	+	0	ID=PIHLBHDG_00738;product=Endonuclease_MutS2
58	Prodigal:2.6	CDS	62617	64203	.	+	0	ID=PIHLBHDG_00739;product=D-lysine_56-aminomutase_alpha_subunit
58	Prodigal:2.6	CDS	64200	64943	.	+	0	ID=PIHLBHDG_00740;product=D-lysine_56-aminomutase_beta_subunit
58	Prodigal:2.6	CDS	64936	65337	.	+	0	ID=PIHLBHDG_00741;product=3-aminobutyryl-CoA_ammonia_lyase
58	Prodigal:2.6	CDS	65341	66162	.	+	0	ID=PIHLBHDG_00742;product=3-keto-5-aminohexanoate_cleavage_enzyme
58	Prodigal:2.6	CDS	66188	66850	.	+	0	ID=PIHLBHDG_00743;product=Acetate_CoA-transferase_subunit_alpha
58	Prodigal:2.6	CDS	66843	67511	.	+	0	ID=PIHLBHDG_00744;product=Butyrate--acetoacetate_CoA-transferase_subunit_B
58	Prodigal:2.6	CDS	67537	68808	.	+	0	ID=PIHLBHDG_00745;product=L-lysine_23-aminomutase
58	Prodigal:2.6	CDS	68847	70028	.	+	0	ID=PIHLBHDG_00746;product=Acetyl-CoA_acetyltransferase
58	Prodigal:2.6	CDS	70050	70892	.	+	0	ID=PIHLBHDG_00747;product=3-hydroxybutyryl-CoA_dehydrogenase
58	Prodigal:2.6	CDS	70911	71684	.	+	0	ID=PIHLBHDG_00748;product=Short-chain-enoyl-CoA_hydratase
58	Prodigal:2.6	CDS	72033	74813	.	+	0	ID=PIHLBHDG_00749;product=Isoleucine--tRNA_ligase
58	Prodigal:2.6	CDS	74892	75200	.	+	0	ID=PIHLBHDG_00750;product='hypothetical protein'
58	Prodigal:2.6	CDS	75203	75760	.	+	0	ID=PIHLBHDG_00751;product=Uncharacterized_protein_YteA
58	Prodigal:2.6	CDS	75779	76219	.	+	0	ID=PIHLBHDG_00752;product=Lipoprotein_signal_peptidase
58	Prodigal:2.6	CDS	76200	77120	.	+	0	ID=PIHLBHDG_00753;product=Uncharacterized_RNA_pseudouridine_synthase_aq_1758
58	Prodigal:2.6	CDS	77232	77813	.	+	0	ID=PIHLBHDG_00754;product=Bifunctional_protein_PyrR
58	Prodigal:2.6	CDS	77858	79099	.	+	0	ID=PIHLBHDG_00755;product=Uracil_permease
58	Aragorn:1.2	tRNA	79450	79523	.	+	.	ID=PIHLBHDG_00756;product='tRNA'
58	Prodigal:2.6	CDS	79786	80385	.	-	0	ID=PIHLBHDG_00757;product=30S_ribosomal_protein_S4
58	Prodigal:2.6	CDS	80537	81328	.	+	0	ID=PIHLBHDG_00758;product=Non-homologous_end_joining_protein_Ku
58	Prodigal:2.6	CDS	81349	82236	.	+	0	ID=PIHLBHDG_00759;product=Multifunctional_non-homologous_end_joining_protein_LigD
58	Prodigal:2.6	CDS	82233	83117	.	+	0	ID=PIHLBHDG_00760;product=Bifunctional_non-homologous_end_joining_protein_LigD
58	Prodigal:2.6	CDS	83359	83874	.	+	0	ID=PIHLBHDG_00761;product=Translation_initiation_factor_IF-3
58	Prodigal:2.6	CDS	83887	84084	.	+	0	ID=PIHLBHDG_00762;product=50S_ribosomal_protein_L35
58	Prodigal:2.6	CDS	84109	84456	.	+	0	ID=PIHLBHDG_00763;product=50S_ribosomal_protein_L20
58	Prodigal:2.6	CDS	84513	85322	.	+	0	ID=PIHLBHDG_00764;product=Uncharacterized_tRNA/rRNA_methyltransferase_slr1673
58	Prodigal:2.6	CDS	85762	86802	.	+	0	ID=PIHLBHDG_00765;product=Phenylalanine--tRNA_ligase_alpha_subunit
58	Prodigal:2.6	CDS	86796	89180	.	+	0	ID=PIHLBHDG_00766;product=Phenylalanine--tRNA_ligase_beta_subunit
58	Prodigal:2.6	CDS	89229	89489	.	+	0	ID=PIHLBHDG_00767;product='hypothetical protein'
58	Prodigal:2.6	CDS	89503	90036	.	+	0	ID=PIHLBHDG_00768;product='hypothetical protein'
58	Prodigal:2.6	CDS	90164	90868	.	+	0	ID=PIHLBHDG_00769;product=Germination-specific_N-acetylmuramoyl-L-alanine_amidase
58	Prodigal:2.6	CDS	90881	93001	.	+	0	ID=PIHLBHDG_00770;product=Uncharacterized_protease_YrrO
58	Prodigal:2.6	CDS	93016	95364	.	+	0	ID=PIHLBHDG_00771;product=Endonuclease_MutS2
58	Prodigal:2.6	CDS	96127	97401	.	+	0	ID=PIHLBHDG_00772;product=Putative_uncharacterized_protein_YkfC
58	Prodigal:2.6	CDS	97500	99527	.	-	0	ID=PIHLBHDG_00773;product=Penicillin-binding_protein_2D
58	Prodigal:2.6	CDS	99644	100330	.	+	0	ID=PIHLBHDG_00774;product='hypothetical protein'
58	Prodigal:2.6	CDS	100340	101140	.	+	0	ID=PIHLBHDG_00775;product=Leucine--tRNA_ligase
58	Prodigal:2.6	CDS	101075	101809	.	-	0	ID=PIHLBHDG_00776;product=Prolipoprotein_diacylglyceryl_transferase
58	Prodigal:2.6	CDS	101888	102958	.	+	0	ID=PIHLBHDG_00777;product=UDP-N-acetylglucosamine--N-acetylmuramyl-(pentapeptide)_pyrophosphoryl-undecaprenol_N-acetylglucosamine_transferase
58	Prodigal:2.6	CDS	103019	103630	.	+	0	ID=PIHLBHDG_00778;product=NAD(P)H_dehydrogenase_(quinone)
58	Prodigal:2.6	CDS	103742	104131	.	-	0	ID=PIHLBHDG_00779;product=Putative_superoxide_reductase
58	Prodigal:2.6	CDS	104253	104423	.	+	0	ID=PIHLBHDG_00780;product='hypothetical protein'
58	Prodigal:2.6	CDS	104447	105091	.	+	0	ID=PIHLBHDG_00781;product=Protease_PrsW
58	Prodigal:2.6	CDS	105147	105872	.	+	0	ID=PIHLBHDG_00782;product=Probable_transcriptional_regulatory_protein_Hore_12350
58	Prodigal:2.6	CDS	106077	106625	.	+	0	ID=PIHLBHDG_00783;product=Crossover_junction_endodeoxyribonuclease_RuvC
58	Prodigal:2.6	CDS	106622	107254	.	+	0	ID=PIHLBHDG_00784;product=Holliday_junction_ATP-dependent_DNA_helicase_RuvA
58	Prodigal:2.6	CDS	107236	108255	.	+	0	ID=PIHLBHDG_00785;product=Holliday_junction_ATP-dependent_DNA_helicase_RuvB
58	Prodigal:2.6	CDS	108252	109004	.	+	0	ID=PIHLBHDG_00786;product=DNA_repair_protein_RecO
58	Prodigal:2.6	CDS	109133	110011	.	+	0	ID=PIHLBHDG_00787;product=Glycine--tRNA_ligase_alpha_subunit
58	Prodigal:2.6	CDS	110013	112076	.	+	0	ID=PIHLBHDG_00788;product=Glycine--tRNA_ligase_beta_subunit
58	Prodigal:2.6	CDS	112214	114844	.	+	0	ID=PIHLBHDG_00789;product=Pyruvate_phosphate_dikinase
58	Prodigal:2.6	CDS	114978	115985	.	+	0	ID=PIHLBHDG_00790;product=Deoxyguanosinetriphosphate_triphosphohydrolase-like_protein
58	Prodigal:2.6	CDS	115963	117717	.	+	0	ID=PIHLBHDG_00791;product=DNA_primase
58	Prodigal:2.6	CDS	117744	118874	.	+	0	ID=PIHLBHDG_00792;product=RNA_polymerase_sigma_factor_SigA
58	Aragorn:1.2	tRNA	118923	118998	.	+	.	ID=PIHLBHDG_00793;product='tRNA'
65	Prodigal:2.6	CDS	246	929	.	+	0	ID=PIHLBHDG_00794;product='hypothetical protein'
65	Prodigal:2.6	CDS	1023	1691	.	+	0	ID=PIHLBHDG_00795;product='hypothetical protein'
65	Prodigal:2.6	CDS	1760	3073	.	+	0	ID=PIHLBHDG_00796;product='hypothetical protein'
65	Prodigal:2.6	CDS	3125	4987	.	+	0	ID=PIHLBHDG_00797;product='hypothetical protein'
65	Prodigal:2.6	CDS	4992	5990	.	+	0	ID=PIHLBHDG_00798;product=Oligopeptide_transport_system_permease_protein_AppB
65	Prodigal:2.6	CDS	5987	7015	.	+	0	ID=PIHLBHDG_00799;product=Oligopeptide_transport_system_permease_protein_AppC
65	Prodigal:2.6	CDS	6993	7982	.	+	0	ID=PIHLBHDG_00800;product=Oligopeptide_transport_ATP-binding_protein_OppD
65	Prodigal:2.6	CDS	7975	9012	.	+	0	ID=PIHLBHDG_00801;product=Oligopeptide_transport_ATP-binding_protein_AppF
65	Prodigal:2.6	CDS	9212	9751	.	+	0	ID=PIHLBHDG_00802;product='hypothetical protein'
65	Prodigal:2.6	CDS	9793	10971	.	+	0	ID=PIHLBHDG_00803;product=Competence_protein_E
65	Prodigal:2.6	CDS	10985	12301	.	+	0	ID=PIHLBHDG_00804;product='hypothetical protein'
65	Prodigal:2.6	CDS	12321	13187	.	+	0	ID=PIHLBHDG_00805;product='hypothetical protein'
65	Prodigal:2.6	CDS	13215	14747	.	+	0	ID=PIHLBHDG_00806;product='hypothetical protein'
65	Prodigal:2.6	CDS	14982	15734	.	-	0	ID=PIHLBHDG_00807;product='hypothetical protein'
65	Prodigal:2.6	CDS	16134	16730	.	-	0	ID=PIHLBHDG_00808;product='hypothetical protein'
65	Prodigal:2.6	CDS	17007	17996	.	+	0	ID=PIHLBHDG_00809;product='hypothetical protein'
65	Prodigal:2.6	CDS	18079	18483	.	+	0	ID=PIHLBHDG_00810;product='hypothetical protein'
65	Prodigal:2.6	CDS	18635	19624	.	+	0	ID=PIHLBHDG_00811;product=N-acetyl-D-glucosamine_kinase
65	Prodigal:2.6	CDS	19626	20888	.	+	0	ID=PIHLBHDG_00812;product=Probable_6-phospho-beta-glucosidase
65	Prodigal:2.6	CDS	20930	22561	.	-	0	ID=PIHLBHDG_00813;product=Delta-1-pyrroline-5-carboxylate_dehydrogenase_mitochondrial
65	Prodigal:2.6	CDS	22582	23724	.	-	0	ID=PIHLBHDG_00814;product=Dimethylglycine_dehydrogenase_mitochondrial
65	Prodigal:2.6	CDS	23721	25796	.	-	0	ID=PIHLBHDG_00815;product=Sarcosine_oxidase_subunit_alpha
65	Prodigal:2.6	CDS	26130	26351	.	+	0	ID=PIHLBHDG_00816;product='hypothetical protein'
65	Prodigal:2.6	CDS	26353	28125	.	+	0	ID=PIHLBHDG_00817;product=Ferrous_iron_transport_protein_B
65	Prodigal:2.6	CDS	28141	28692	.	+	0	ID=PIHLBHDG_00818;product='hypothetical protein'
65	Prodigal:2.6	CDS	28689	29705	.	+	0	ID=PIHLBHDG_00819;product='hypothetical protein'
65	Prodigal:2.6	CDS	29695	30246	.	+	0	ID=PIHLBHDG_00820;product=CDP-diacylglycerol--serine_O-phosphatidyltransferase
65	Prodigal:2.6	CDS	30284	30847	.	-	0	ID=PIHLBHDG_00821;product='hypothetical protein'
65	Prodigal:2.6	CDS	30939	32018	.	-	0	ID=PIHLBHDG_00822;product=Endochitinase_1
65	Prodigal:2.6	CDS	32159	33076	.	+	0	ID=PIHLBHDG_00823;product='hypothetical protein'
65	Prodigal:2.6	CDS	33225	34493	.	+	0	ID=PIHLBHDG_00824;product=Alpha-glucosides-binding_periplasmic_protein_AglE
65	Prodigal:2.6	CDS	34599	35447	.	+	0	ID=PIHLBHDG_00825;product=Alpha-glucoside_transport_system_permease_protein_AglF
65	Prodigal:2.6	CDS	35450	36313	.	+	0	ID=PIHLBHDG_00826;product=Alpha-glucoside_transport_system_permease_protein_AglG
65	Prodigal:2.6	CDS	37101	38375	.	+	0	ID=PIHLBHDG_00827;product=Putative_uncharacterized_protein_YkfC
65	Prodigal:2.6	CDS	38576	40366	.	+	0	ID=PIHLBHDG_00828;product='hypothetical protein'
65	Prodigal:2.6	CDS	40396	41709	.	+	0	ID=PIHLBHDG_00829;product='hypothetical protein'
65	Prodigal:2.6	CDS	41838	43421	.	+	0	ID=PIHLBHDG_00830;product=Probable_methyl-accepting_chemotaxis_protein_BT9727_0355
65	Prodigal:2.6	CDS	43460	43714	.	-	0	ID=PIHLBHDG_00831;product='hypothetical protein'
65	Prodigal:2.6	CDS	43716	44744	.	-	0	ID=PIHLBHDG_00832;product=Oligopeptide_transport_ATP-binding_protein_AppF
65	Prodigal:2.6	CDS	44737	45720	.	-	0	ID=PIHLBHDG_00833;product=Oligopeptide_transport_ATP-binding_protein_OppD
65	Prodigal:2.6	CDS	45724	47055	.	-	0	ID=PIHLBHDG_00834;product=Probable_DD-dipeptide_transport_system_permease_protein_DdpC
65	Prodigal:2.6	CDS	47052	48185	.	-	0	ID=PIHLBHDG_00835;product=Oligopeptide_transport_system_permease_protein_AppB
65	Prodigal:2.6	CDS	48285	50750	.	-	0	ID=PIHLBHDG_00836;product='hypothetical protein'
65	Prodigal:2.6	CDS	51044	52063	.	-	0	ID=PIHLBHDG_00837;product='hypothetical protein'
65	Prodigal:2.6	CDS	52228	52479	.	+	0	ID=PIHLBHDG_00838;product='hypothetical protein'
65	Prodigal:2.6	CDS	52614	53810	.	-	0	ID=PIHLBHDG_00839;product=L-methionine_gamma-lyase
65	Prodigal:2.6	CDS	53987	54661	.	+	0	ID=PIHLBHDG_00840;product=tRNA(Ile)-lysidine_synthase
65	Prodigal:2.6	CDS	54663	55376	.	+	0	ID=PIHLBHDG_00841;product=Phosphoglycolate_phosphatase
65	Prodigal:2.6	CDS	55381	56004	.	+	0	ID=PIHLBHDG_00842;product=Kynurenine_formamidase
65	Prodigal:2.6	CDS	56018	56932	.	+	0	ID=PIHLBHDG_00843;product='hypothetical protein'
65	Prodigal:2.6	CDS	56942	58192	.	+	0	ID=PIHLBHDG_00844;product=CAAX_prenyl_protease_1_homolog
65	Prodigal:2.6	CDS	58267	60336	.	-	0	ID=PIHLBHDG_00845;product=K(+)-stimulated_pyrophosphate-energized_sodium_pump
65	Prodigal:2.6	CDS	60670	61401	.	+	0	ID=PIHLBHDG_00846;product=FMN_reductase_[NAD(P)H]
65	Prodigal:2.6	CDS	61460	62695	.	+	0	ID=PIHLBHDG_00847;product=Peptidase_T
65	Prodigal:2.6	CDS	62725	63525	.	+	0	ID=PIHLBHDG_00848;product=Uncharacterized_oxidoreductase_YqjQ
65	Prodigal:2.6	CDS	63551	64363	.	+	0	ID=PIHLBHDG_00849;product=DNA_adenine_methylase
65	Prodigal:2.6	CDS	64376	64756	.	+	0	ID=PIHLBHDG_00850;product='hypothetical protein'
65	Prodigal:2.6	CDS	64846	65937	.	+	0	ID=PIHLBHDG_00851;product=Probable_transposase_for_insertion-like_sequence_element_IS1161
65	Prodigal:2.6	CDS	66310	66927	.	+	0	ID=PIHLBHDG_00852;product=Riboflavin_transporter_FmnP
65	Prodigal:2.6	CDS	67023	69227	.	+	0	ID=PIHLBHDG_00853;product=Thermophilic_serine_proteinase
65	Prodigal:2.6	CDS	69383	71602	.	+	0	ID=PIHLBHDG_00854;product=Major_intracellular_serine_protease
65	Prodigal:2.6	CDS	71747	72298	.	+	0	ID=PIHLBHDG_00855;product=Spermidine_N(1)-acetyltransferase
65	Prodigal:2.6	CDS	72311	74728	.	+	0	ID=PIHLBHDG_00856;product=Thermostable_beta-glucosidase_B
65	Prodigal:2.6	CDS	74777	74920	.	-	0	ID=PIHLBHDG_00857;product='hypothetical protein'
65	Prodigal:2.6	CDS	75285	76388	.	+	0	ID=PIHLBHDG_00858;product='hypothetical protein'
65	Prodigal:2.6	CDS	76496	77812	.	+	0	ID=PIHLBHDG_00859;product='hypothetical protein'
65	Prodigal:2.6	CDS	77829	78233	.	+	0	ID=PIHLBHDG_00860;product=UPF0047_protein_MJ1081
65	Prodigal:2.6	CDS	78235	79632	.	-	0	ID=PIHLBHDG_00861;product=Uncharacterized_transporter_MJ0709
65	Prodigal:2.6	CDS	79715	80050	.	-	0	ID=PIHLBHDG_00862;product='hypothetical protein'
65	Prodigal:2.6	CDS	80164	80556	.	+	0	ID=PIHLBHDG_00863;product=Uncharacterized_HTH-type_transcriptional_regulator_YhcF
65	Prodigal:2.6	CDS	80553	81260	.	+	0	ID=PIHLBHDG_00864;product=Uncharacterized_ABC_transporter_ATP-binding_protein_YhcG
65	Prodigal:2.6	CDS	81260	82048	.	+	0	ID=PIHLBHDG_00865;product='hypothetical protein'
65	Prodigal:2.6	CDS	82143	82598	.	+	0	ID=PIHLBHDG_00866;product='hypothetical protein'
65	Prodigal:2.6	CDS	82624	83445	.	+	0	ID=PIHLBHDG_00867;product='hypothetical protein'
65	Prodigal:2.6	CDS	83514	86060	.	-	0	ID=PIHLBHDG_00868;product=Glycine/sarcosine/betaine_reductase_complex_component_C_subunit_beta
65	Prodigal:2.6	CDS	86078	86311	.	-	0	ID=PIHLBHDG_00869;product=Glycine_reductase_complex_component_B_subunit_gamma
65	Prodigal:2.6	CDS	86339	87385	.	-	0	ID=PIHLBHDG_00870;product=Glycine_reductase_complex_component_B_subunit_gamma
65	Prodigal:2.6	CDS	87389	87697	.	-	0	ID=PIHLBHDG_00871;product=Glycine/sarcosine/betaine_reductase_complex_component_A
65	Prodigal:2.6	CDS	87719	87850	.	-	0	ID=PIHLBHDG_00872;product=Glycine/sarcosine/betaine_reductase_complex_component_A
65	Prodigal:2.6	CDS	87875	89161	.	-	0	ID=PIHLBHDG_00873;product=Glycine_reductase_complex_component_B_subunits_alpha_and_beta
65	Prodigal:2.6	CDS	89185	89502	.	-	0	ID=PIHLBHDG_00874;product=Thioredoxin
65	Prodigal:2.6	CDS	89779	93303	.	+	0	ID=PIHLBHDG_00875;product=Pyruvate-flavodoxin_oxidoreductase
65	Prodigal:2.6	CDS	93346	93516	.	-	0	ID=PIHLBHDG_00876;product='hypothetical protein'
65	Prodigal:2.6	CDS	93635	94684	.	+	0	ID=PIHLBHDG_00877;product=Putative_aminopeptidase_YhfE
65	Prodigal:2.6	CDS	94720	96039	.	-	0	ID=PIHLBHDG_00878;product=Mannosylglucosyl-3-phosphoglycerate_phosphatase
65	Prodigal:2.6	CDS	96054	98366	.	-	0	ID=PIHLBHDG_00879;product=Alphaalpha-trehalose_phosphorylase
65	Prodigal:2.6	CDS	98494	99759	.	+	0	ID=PIHLBHDG_00880;product=Uncharacterized_glycosyltransferase_MJ1607
65	Prodigal:2.6	CDS	99731	102103	.	+	0	ID=PIHLBHDG_00881;product=Mannose-1-phosphate_guanyltransferase_beta
65	Prodigal:2.6	CDS	102107	103765	.	+	0	ID=PIHLBHDG_00882;product=Maltodextrin_phosphorylase
65	Prodigal:2.6	CDS	103822	104295	.	+	0	ID=PIHLBHDG_00883;product=Free_methionine-R-sulfoxide_reductase
65	Prodigal:2.6	CDS	104393	105577	.	+	0	ID=PIHLBHDG_00884;product=Flavo-diiron_protein_FprA1
65	Prodigal:2.6	CDS	105624	107129	.	-	0	ID=PIHLBHDG_00885;product=Guanosine-5'-triphosphate3'-diphosphate_pyrophosphatase
65	Prodigal:2.6	CDS	107322	107744	.	+	0	ID=PIHLBHDG_00886;product=HTH-type_transcriptional_regulator_IscR
65	Prodigal:2.6	CDS	107777	108271	.	+	0	ID=PIHLBHDG_00887;product='hypothetical protein'
65	Prodigal:2.6	CDS	108516	108698	.	+	0	ID=PIHLBHDG_00888;product=Ferredoxin
65	Prodigal:2.6	CDS	108836	109102	.	+	0	ID=PIHLBHDG_00889;product=Small_acid-soluble_spore_protein_C2
65	Prodigal:2.6	CDS	109171	109401	.	+	0	ID=PIHLBHDG_00890;product=Small_acid-soluble_spore_protein_C2
65	Prodigal:2.6	CDS	109528	109956	.	+	0	ID=PIHLBHDG_00891;product=tRNA-specific_adenosine_deaminase
65	Aragorn:1.2	tRNA	109974	110063	.	+	.	ID=PIHLBHDG_00892;product='tRNA'
65	Aragorn:1.2	tRNA	110095	110185	.	+	.	ID=PIHLBHDG_00893;product='tRNA'
65	Prodigal:2.6	CDS	110291	110494	.	+	0	ID=PIHLBHDG_00894;product='hypothetical protein'
65	Prodigal:2.6	CDS	110918	112519	.	+	0	ID=PIHLBHDG_00895;product=DNA_polymerase_III_subunit_gamma/tau
65	Prodigal:2.6	CDS	112533	112862	.	+	0	ID=PIHLBHDG_00896;product=Nucleoid-associated_protein_Dred_0043
65	Prodigal:2.6	CDS	112864	113463	.	+	0	ID=PIHLBHDG_00897;product=Recombination_protein_RecR
65	Prodigal:2.6	CDS	113533	113823	.	+	0	ID=PIHLBHDG_00898;product='hypothetical protein'
65	Prodigal:2.6	CDS	113883	114146	.	+	0	ID=PIHLBHDG_00899;product='hypothetical protein'
65	Prodigal:2.6	CDS	114147	114791	.	-	0	ID=PIHLBHDG_00900;product=Putative_SOS_response-associated_peptidase_YoqW
71	Prodigal:2.6	CDS	114	647	.	-	0	ID=PIHLBHDG_00901;product=ATP_synthase_subunit_delta
71	Prodigal:2.6	CDS	644	1141	.	-	0	ID=PIHLBHDG_00902;product=ATP_synthase_subunit_b
71	Prodigal:2.6	CDS	1222	1497	.	-	0	ID=PIHLBHDG_00903;product=ATP_synthase_subunit_c_sodium_ion_specific
71	Prodigal:2.6	CDS	1532	2176	.	-	0	ID=PIHLBHDG_00904;product=ATP_synthase_subunit_a
71	Prodigal:2.6	CDS	2166	2543	.	-	0	ID=PIHLBHDG_00905;product='hypothetical protein'
71	Prodigal:2.6	CDS	2543	2764	.	-	0	ID=PIHLBHDG_00906;product='hypothetical protein'
71	Prodigal:2.6	CDS	2931	4262	.	+	0	ID=PIHLBHDG_00907;product=Ribosomal_protein_S12_methylthiotransferase_RimO
71	Prodigal:2.6	CDS	4249	4770	.	+	0	ID=PIHLBHDG_00908;product=CDP-diacylglycerol--glycerol-3-phosphate_3-phosphatidyltransferase
71	Prodigal:2.6	CDS	4850	5413	.	+	0	ID=PIHLBHDG_00909;product='hypothetical protein'
71	Prodigal:2.6	CDS	5410	6909	.	+	0	ID=PIHLBHDG_00910;product=ATP-dependent_zinc_metalloprotease_FtsH_1
71	Prodigal:2.6	CDS	6951	8111	.	-	0	ID=PIHLBHDG_00911;product='hypothetical protein'
71	Prodigal:2.6	CDS	8271	8717	.	-	0	ID=PIHLBHDG_00912;product=UPF0756_membrane_protein_BBR47_23170
71	Prodigal:2.6	CDS	8773	9228	.	+	0	ID=PIHLBHDG_00913;product=Uncharacterized_membrane_protein_YuiD
71	Prodigal:2.6	CDS	9266	10237	.	-	0	ID=PIHLBHDG_00914;product='hypothetical protein'
71	Prodigal:2.6	CDS	10338	11588	.	+	0	ID=PIHLBHDG_00915;product=Putative_competence-damage_inducible_protein
71	Prodigal:2.6	CDS	11604	13040	.	+	0	ID=PIHLBHDG_00916;product='hypothetical protein'
71	Prodigal:2.6	CDS	13190	14212	.	+	0	ID=PIHLBHDG_00917;product=Protein_RecA
71	Prodigal:2.6	CDS	14205	14684	.	+	0	ID=PIHLBHDG_00918;product=Regulatory_protein_RecX
71	Prodigal:2.6	CDS	14845	16368	.	+	0	ID=PIHLBHDG_00919;product=Ribonuclease_Y
71	Prodigal:2.6	CDS	16429	16935	.	+	0	ID=PIHLBHDG_00920;product='hypothetical protein'
71	Prodigal:2.6	CDS	16932	17702	.	+	0	ID=PIHLBHDG_00921;product=Uncharacterized_protein_ymdB
71	Prodigal:2.6	CDS	17801	18061	.	+	0	ID=PIHLBHDG_00922;product=Stage_V_sporulation_protein_S
71	Prodigal:2.6	CDS	18144	19079	.	+	0	ID=PIHLBHDG_00923;product=Uncharacterized_protein_in_pqqA_5'region_(Fragment)
71	Prodigal:2.6	CDS	19126	19338	.	+	0	ID=PIHLBHDG_00924;product='hypothetical protein'
71	Prodigal:2.6	CDS	19429	19752	.	+	0	ID=PIHLBHDG_00925;product='hypothetical protein'
71	Prodigal:2.6	CDS	19825	21303	.	+	0	ID=PIHLBHDG_00926;product=Stage_V_sporulation_protein_AF
71	Prodigal:2.6	CDS	21429	22214	.	+	0	ID=PIHLBHDG_00927;product='hypothetical protein'
71	Prodigal:2.6	CDS	22211	23323	.	+	0	ID=PIHLBHDG_00928;product='hypothetical protein'
71	Prodigal:2.6	CDS	23289	24272	.	+	0	ID=PIHLBHDG_00929;product=R-phenyllactate_dehydratase_activator
71	Prodigal:2.6	CDS	24353	24970	.	+	0	ID=PIHLBHDG_00930;product=Putative_zinc_metalloprotease_YwhC
71	Prodigal:2.6	CDS	24982	25722	.	+	0	ID=PIHLBHDG_00931;product=Segregation_and_condensation_protein_A
71	Prodigal:2.6	CDS	25719	26228	.	+	0	ID=PIHLBHDG_00932;product=Segregation_and_condensation_protein_B
71	Prodigal:2.6	CDS	26266	26802	.	+	0	ID=PIHLBHDG_00933;product='hypothetical protein'
71	Prodigal:2.6	CDS	26815	27234	.	+	0	ID=PIHLBHDG_00934;product=Uncharacterized_spore_protein_YtfJ
71	Prodigal:2.6	CDS	27283	28047	.	+	0	ID=PIHLBHDG_00935;product=Ribosomal_large_subunit_pseudouridine_synthase_B
71	Prodigal:2.6	CDS	28044	29300	.	+	0	ID=PIHLBHDG_00936;product=Uncharacterized_protein_YtfP
71	Prodigal:2.6	CDS	29342	30007	.	+	0	ID=PIHLBHDG_00937;product=Cytidylate_kinase
71	Prodigal:2.6	CDS	30009	30632	.	+	0	ID=PIHLBHDG_00938;product=1-acyl-sn-glycerol-3-phosphate_acyltransferase
71	Prodigal:2.6	CDS	30671	32959	.	+	0	ID=PIHLBHDG_00939;product=4-hydroxy-3-methylbut-2-enyl_diphosphate_reductase
71	Prodigal:2.6	CDS	33073	33699	.	+	0	ID=PIHLBHDG_00940;product='hypothetical protein'
71	Prodigal:2.6	CDS	33696	34778	.	+	0	ID=PIHLBHDG_00941;product=Stage_II_sporulation_protein_P
71	Prodigal:2.6	CDS	34775	35677	.	+	0	ID=PIHLBHDG_00942;product=Uncharacterized_protein_YphB
71	Prodigal:2.6	CDS	35689	35865	.	+	0	ID=PIHLBHDG_00943;product='hypothetical protein'
71	Prodigal:2.6	CDS	35943	37256	.	+	0	ID=PIHLBHDG_00944;product=GTPase_Der
71	Prodigal:2.6	CDS	37253	37849	.	+	0	ID=PIHLBHDG_00945;product=Glycerol-3-phosphate_acyltransferase
71	Prodigal:2.6	CDS	38002	39483	.	+	0	ID=PIHLBHDG_00946;product=Stage_IV_sporulation_protein_A
71	Prodigal:2.6	CDS	39604	40821	.	+	0	ID=PIHLBHDG_00947;product=Aspartokinase
71	Aragorn:1.2	tRNA	40863	40940	.	+	.	ID=PIHLBHDG_00948;product='tRNA'
71	Prodigal:2.6	CDS	41396	42748	.	+	0	ID=PIHLBHDG_00949;product='hypothetical protein'
71	Prodigal:2.6	CDS	42864	44933	.	+	0	ID=PIHLBHDG_00950;product=Elongation_factor_G
71	Prodigal:2.6	CDS	45012	45413	.	+	0	ID=PIHLBHDG_00951;product='hypothetical protein'
71	Prodigal:2.6	CDS	45504	46277	.	+	0	ID=PIHLBHDG_00952;product=Putative_LD-transpeptidase_YciB
71	Prodigal:2.6	CDS	46430	47758	.	+	0	ID=PIHLBHDG_00953;product=Probable_multidrug_resistance_protein_YpnP
71	Prodigal:2.6	CDS	47779	48249	.	+	0	ID=PIHLBHDG_00954;product=Transcriptional_regulator_HosA
71	Prodigal:2.6	CDS	48737	49225	.	+	0	ID=PIHLBHDG_00955;product='hypothetical protein'
71	Prodigal:2.6	CDS	49305	50171	.	+	0	ID=PIHLBHDG_00956;product='hypothetical protein'
71	Prodigal:2.6	CDS	50168	51073	.	+	0	ID=PIHLBHDG_00957;product='hypothetical protein'
71	Prodigal:2.6	CDS	51089	52492	.	-	0	ID=PIHLBHDG_00958;product=Probable_multidrug_resistance_protein_YoeA
71	Prodigal:2.6	CDS	52662	53279	.	+	0	ID=PIHLBHDG_00959;product=Probable_phosphoglycerate_mutase_GpmB
71	Prodigal:2.6	CDS	53293	54042	.	+	0	ID=PIHLBHDG_00960;product=Putative_nitroreductase_MJ1384
71	Prodigal:2.6	CDS	54047	56305	.	+	0	ID=PIHLBHDG_00961;product=Helicase_IV
71	Prodigal:2.6	CDS	56555	58108	.	+	0	ID=PIHLBHDG_00962;product=Uncharacterized_ABC_transporter_ATP-binding_protein_YheS
71	Prodigal:2.6	CDS	58515	59624	.	+	0	ID=PIHLBHDG_00963;product='hypothetical protein'
71	Aragorn:1.2	tRNA	59816	59891	.	-	.	ID=PIHLBHDG_00964;product='tRNA'
71	Prodigal:2.6	CDS	60035	60592	.	+	0	ID=PIHLBHDG_00965;product=Phosphate_propanoyltransferase
71	Prodigal:2.6	CDS	60611	62584	.	+	0	ID=PIHLBHDG_00966;product=Transketolase
71	Prodigal:2.6	CDS	62628	63029	.	-	0	ID=PIHLBHDG_00967;product='hypothetical protein'
71	Prodigal:2.6	CDS	63042	63320	.	-	0	ID=PIHLBHDG_00968;product=Uncharacterized_protein_YuzM
71	Prodigal:2.6	CDS	63501	64721	.	+	0	ID=PIHLBHDG_00969;product='hypothetical protein'
71	Prodigal:2.6	CDS	64849	65499	.	+	0	ID=PIHLBHDG_00970;product=DNA_polymerase_III_PolC-type
71	Prodigal:2.6	CDS	65571	65891	.	+	0	ID=PIHLBHDG_00971;product=Thioredoxin
71	Aragorn:1.2	tRNA	65928	66004	.	+	.	ID=PIHLBHDG_00972;product='tRNA'
71	Prodigal:2.6	CDS	66104	66529	.	+	0	ID=PIHLBHDG_00973;product=CTP_pyrophosphohydrolase
71	Prodigal:2.6	CDS	66470	67309	.	-	0	ID=PIHLBHDG_00974;product=DegV_domain-containing_protein_TTE1491
71	Prodigal:2.6	CDS	67737	68819	.	+	0	ID=PIHLBHDG_00975;product=Tryptophan--tRNA_ligase
71	Prodigal:2.6	CDS	68836	69690	.	+	0	ID=PIHLBHDG_00976;product='hypothetical protein'
71	Prodigal:2.6	CDS	69920	70255	.	-	0	ID=PIHLBHDG_00977;product='hypothetical protein'
71	Prodigal:2.6	CDS	70415	71026	.	+	0	ID=PIHLBHDG_00978;product=LexA_repressor
71	Prodigal:2.6	CDS	71064	71414	.	-	0	ID=PIHLBHDG_00979;product='hypothetical protein'
71	Prodigal:2.6	CDS	71441	71773	.	-	0	ID=PIHLBHDG_00980;product='hypothetical protein'
71	Prodigal:2.6	CDS	71791	71949	.	-	0	ID=PIHLBHDG_00981;product='hypothetical protein'
71	Prodigal:2.6	CDS	72030	72779	.	-	0	ID=PIHLBHDG_00982;product=5'-nucleotidase_SurE
71	Prodigal:2.6	CDS	72809	73459	.	-	0	ID=PIHLBHDG_00983;product=Uncharacterized_protein_YhiD
71	Prodigal:2.6	CDS	73478	74698	.	-	0	ID=PIHLBHDG_00984;product=Uncharacterized_protein_YnbB
71	Prodigal:2.6	CDS	74685	74936	.	-	0	ID=PIHLBHDG_00985;product='hypothetical protein'
71	Prodigal:2.6	CDS	74998	75855	.	-	0	ID=PIHLBHDG_00986;product=Stage_V_sporulation_protein_K
71	Prodigal:2.6	CDS	75912	76844	.	-	0	ID=PIHLBHDG_00987;product=tRNA_dimethylallyltransferase
71	Prodigal:2.6	CDS	76855	78654	.	-	0	ID=PIHLBHDG_00988;product=DNA_mismatch_repair_protein_MutL
71	Prodigal:2.6	CDS	78641	81247	.	-	0	ID=PIHLBHDG_00989;product=DNA_mismatch_repair_protein_MutS
71	Prodigal:2.6	CDS	81271	82605	.	-	0	ID=PIHLBHDG_00990;product=tRNA-2-methylthio-N(6)-dimethylallyladenosine_synthase
71	Prodigal:2.6	CDS	82732	83424	.	+	0	ID=PIHLBHDG_00991;product=UPF0702_transmembrane_protein_YrbG
71	Prodigal:2.6	CDS	83434	83814	.	+	0	ID=PIHLBHDG_00992;product='hypothetical protein'
71	Prodigal:2.6	CDS	83811	84332	.	-	0	ID=PIHLBHDG_00993;product='hypothetical protein'
71	Prodigal:2.6	CDS	84347	86320	.	-	0	ID=PIHLBHDG_00994;product='hypothetical protein'
71	Prodigal:2.6	CDS	86335	87105	.	-	0	ID=PIHLBHDG_00995;product=Chemotaxis_protein_methyltransferase
71	Prodigal:2.6	CDS	87118	88164	.	-	0	ID=PIHLBHDG_00996;product=Chemotaxis_response_regulator_protein-glutamate_methylesterase
71	Prodigal:2.6	CDS	88175	88654	.	-	0	ID=PIHLBHDG_00997;product=Probable_chemoreceptor_glutamine_deamidase_CheD
71	Prodigal:2.6	CDS	88651	89247	.	-	0	ID=PIHLBHDG_00998;product=CheY-P_phosphatase_CheC
71	Prodigal:2.6	CDS	89260	89622	.	-	0	ID=PIHLBHDG_00999;product=Chemotaxis_protein_CheY
71	Prodigal:2.6	CDS	89634	91601	.	-	0	ID=PIHLBHDG_01000;product=Chemotaxis_protein_CheA
71	Prodigal:2.6	CDS	91630	92697	.	-	0	ID=PIHLBHDG_01001;product=Flagellar_motor_switch_phosphatase_FliY
71	Prodigal:2.6	CDS	92690	93691	.	-	0	ID=PIHLBHDG_01002;product='hypothetical protein'
71	Prodigal:2.6	CDS	93758	94246	.	-	0	ID=PIHLBHDG_01003;product=Chemotaxis_protein_CheW
71	Prodigal:2.6	CDS	94405	94755	.	-	0	ID=PIHLBHDG_01004;product=Stage_V_sporulation_protein_AC
71	Prodigal:2.6	CDS	94767	95771	.	-	0	ID=PIHLBHDG_01005;product=Stage_V_sporulation_protein_AD
71	Prodigal:2.6	CDS	95783	96223	.	-	0	ID=PIHLBHDG_01006;product=Stage_V_sporulation_protein_AC
71	Prodigal:2.6	CDS	96322	97434	.	-	0	ID=PIHLBHDG_01007;product=S-layer_protein_SlpA
71	Prodigal:2.6	CDS	97452	99485	.	-	0	ID=PIHLBHDG_01008;product='hypothetical protein'
71	Prodigal:2.6	CDS	99502	100479	.	-	0	ID=PIHLBHDG_01009;product='hypothetical protein'
71	Prodigal:2.6	CDS	100499	100903	.	-	0	ID=PIHLBHDG_01010;product='hypothetical protein'
71	Prodigal:2.6	CDS	100903	101517	.	-	0	ID=PIHLBHDG_01011;product=Putative_biopolymer_transport_protein_ExbB-like_1
71	Prodigal:2.6	CDS	101674	102099	.	-	0	ID=PIHLBHDG_01012;product='hypothetical protein'
71	Prodigal:2.6	CDS	102229	103041	.	-	0	ID=PIHLBHDG_01013;product=5'-3'_exoribonuclease
71	Prodigal:2.6	CDS	103056	103760	.	-	0	ID=PIHLBHDG_01014;product=RNA_polymerase_sigma-F_factor
71	Prodigal:2.6	CDS	103767	104201	.	-	0	ID=PIHLBHDG_01015;product=Anti-sigma_F_factor
71	Prodigal:2.6	CDS	104201	104554	.	-	0	ID=PIHLBHDG_01016;product=Anti-sigma_F_factor_antagonist
71	Prodigal:2.6	CDS	104646	105803	.	-	0	ID=PIHLBHDG_01017;product=D-alanyl-D-alanine_carboxypeptidase_DacF
71	Prodigal:2.6	CDS	105854	107170	.	-	0	ID=PIHLBHDG_01018;product=Pyrimidine-nucleoside_phosphorylase
71	Prodigal:2.6	CDS	107175	108356	.	-	0	ID=PIHLBHDG_01019;product=Phosphopentomutase
71	Prodigal:2.6	CDS	108353	109258	.	-	0	ID=PIHLBHDG_01020;product=Tyrosine_recombinase_XerD
71	Prodigal:2.6	CDS	109273	109923	.	-	0	ID=PIHLBHDG_01021;product='hypothetical protein'
71	Prodigal:2.6	CDS	109985	110605	.	-	0	ID=PIHLBHDG_01022;product=Phosphoserine_phosphatase_1
75	Prodigal:2.6	CDS	177	1850	.	-	0	ID=PIHLBHDG_01023;product='hypothetical protein'
75	Prodigal:2.6	CDS	2127	2504	.	-	0	ID=PIHLBHDG_01024;product='hypothetical protein'
75	Prodigal:2.6	CDS	2629	3711	.	-	0	ID=PIHLBHDG_01025;product='hypothetical protein'
75	Prodigal:2.6	CDS	3708	4754	.	-	0	ID=PIHLBHDG_01026;product='hypothetical protein'
75	Prodigal:2.6	CDS	4751	6340	.	-	0	ID=PIHLBHDG_01027;product=Ribose_import_ATP-binding_protein_RbsA
75	Prodigal:2.6	CDS	6437	7537	.	-	0	ID=PIHLBHDG_01028;product=Uncharacterized_protein_TP_0013
75	Prodigal:2.6	CDS	7727	9454	.	-	0	ID=PIHLBHDG_01029;product=Uncharacterized_ABC_transporter_ATP-binding_protein_YwjA
75	Prodigal:2.6	CDS	9475	10404	.	-	0	ID=PIHLBHDG_01030;product=Uncharacterized_ABC_transporter_permease_protein_YufQ
75	Prodigal:2.6	CDS	10404	11444	.	-	0	ID=PIHLBHDG_01031;product=Uncharacterized_ABC_transporter_permease_protein_YufP
75	Prodigal:2.6	CDS	11428	12984	.	-	0	ID=PIHLBHDG_01032;product=Uncharacterized_ABC_transporter_ATP-binding_protein_YufO
75	Prodigal:2.6	CDS	13063	14037	.	-	0	ID=PIHLBHDG_01033;product=Uncharacterized_lipoprotein_YufN
75	Prodigal:2.6	CDS	14144	15379	.	-	0	ID=PIHLBHDG_01034;product=RNA-splicing_ligase_RtcB
75	Prodigal:2.6	CDS	15382	16167	.	-	0	ID=PIHLBHDG_01035;product='hypothetical protein'
75	Prodigal:2.6	CDS	16341	17219	.	+	0	ID=PIHLBHDG_01036;product=Chitooligosaccharide_deacetylase
75	Prodigal:2.6	CDS	17231	17836	.	+	0	ID=PIHLBHDG_01037;product='hypothetical protein'
75	Prodigal:2.6	CDS	17850	18566	.	-	0	ID=PIHLBHDG_01038;product=Putative_methyltransferase_GWCH70_2453
75	Prodigal:2.6	CDS	18845	19915	.	-	0	ID=PIHLBHDG_01039;product=ComE_operon_protein_3
75	Prodigal:2.6	CDS	20130	20864	.	+	0	ID=PIHLBHDG_01040;product='hypothetical protein'
75	Prodigal:2.6	CDS	20901	21626	.	+	0	ID=PIHLBHDG_01041;product='hypothetical protein'
75	Prodigal:2.6	CDS	21683	22405	.	+	0	ID=PIHLBHDG_01042;product='hypothetical protein'
75	Prodigal:2.6	CDS	22475	22822	.	-	0	ID=PIHLBHDG_01043;product=Oxalate-binding_protein
75	Prodigal:2.6	CDS	23033	23740	.	+	0	ID=PIHLBHDG_01044;product='hypothetical protein'
75	Prodigal:2.6	CDS	23787	25751	.	-	0	ID=PIHLBHDG_01045;product=Penicillin-binding_protein_3
75	Prodigal:2.6	CDS	25835	27220	.	-	0	ID=PIHLBHDG_01046;product=Trk_system_potassium_uptake_protein_TrkH
75	Prodigal:2.6	CDS	27231	28637	.	-	0	ID=PIHLBHDG_01047;product=Trk_system_potassium_uptake_protein_TrkA_homolog
75	Prodigal:2.6	CDS	28993	29256	.	+	0	ID=PIHLBHDG_01048;product=Protein_Veg
75	Prodigal:2.6	CDS	29303	29932	.	-	0	ID=PIHLBHDG_01049;product='hypothetical protein'
75	Prodigal:2.6	CDS	30076	30312	.	+	0	ID=PIHLBHDG_01050;product='hypothetical protein'
75	Prodigal:2.6	CDS	30309	32159	.	+	0	ID=PIHLBHDG_01051;product=Ferrous_iron_transport_protein_B_homolog
75	Prodigal:2.6	CDS	32384	35908	.	+	0	ID=PIHLBHDG_01052;product=Pyruvate_synthase
75	Prodigal:2.6	CDS	36069	37256	.	+	0	ID=PIHLBHDG_01053;product='hypothetical protein'
75	Prodigal:2.6	CDS	37615	38997	.	+	0	ID=PIHLBHDG_01054;product='hypothetical protein'
75	Prodigal:2.6	CDS	39089	39685	.	+	0	ID=PIHLBHDG_01055;product='hypothetical protein'
75	Prodigal:2.6	CDS	39717	40427	.	+	0	ID=PIHLBHDG_01056;product='hypothetical protein'
75	Prodigal:2.6	CDS	40445	40969	.	+	0	ID=PIHLBHDG_01057;product='hypothetical protein'
75	Prodigal:2.6	CDS	40985	41407	.	+	0	ID=PIHLBHDG_01058;product='hypothetical protein'
75	Prodigal:2.6	CDS	41440	42237	.	+	0	ID=PIHLBHDG_01059;product=Curli_production_assembly/transport_component_CsgG
75	Prodigal:2.6	CDS	42466	42960	.	+	0	ID=PIHLBHDG_01060;product='hypothetical protein'
75	Prodigal:2.6	CDS	43059	43661	.	-	0	ID=PIHLBHDG_01061;product=Spore_cortex-lytic_enzyme
75	Prodigal:2.6	CDS	43798	44505	.	+	0	ID=PIHLBHDG_01062;product=Purine_nucleoside_phosphorylase_DeoD-type
75	Prodigal:2.6	CDS	44589	45845	.	+	0	ID=PIHLBHDG_01063;product=Protein_TabA
75	Prodigal:2.6	CDS	45831	46364	.	-	0	ID=PIHLBHDG_01064;product=Peptide_methionine_sulfoxide_reductase_MsrA
75	Prodigal:2.6	CDS	46407	47171	.	+	0	ID=PIHLBHDG_01065;product='hypothetical protein'
75	Prodigal:2.6	CDS	47172	48341	.	-	0	ID=PIHLBHDG_01066;product=Long-chain-alcohol_dehydrogenase_2
75	Prodigal:2.6	CDS	48359	49339	.	-	0	ID=PIHLBHDG_01067;product=Beta-14-mannooligosaccharide_phosphorylase
75	Prodigal:2.6	CDS	49517	49933	.	+	0	ID=PIHLBHDG_01068;product='hypothetical protein'
75	Prodigal:2.6	CDS	49930	50397	.	+	0	ID=PIHLBHDG_01069;product=CheY-P_phosphatase_CheX
75	Prodigal:2.6	CDS	50451	51740	.	-	0	ID=PIHLBHDG_01070;product='hypothetical protein'
75	Prodigal:2.6	CDS	51751	52512	.	-	0	ID=PIHLBHDG_01071;product='hypothetical protein'
75	Prodigal:2.6	CDS	52522	53847	.	-	0	ID=PIHLBHDG_01072;product=Macrolide_export_ATP-binding/permease_protein_MacB
75	Prodigal:2.6	CDS	53852	55333	.	-	0	ID=PIHLBHDG_01073;product='hypothetical protein'
75	Prodigal:2.6	CDS	55330	56043	.	-	0	ID=PIHLBHDG_01074;product=Uncharacterized_ABC_transporter_ATP-binding_protein_TM_0352
75	Prodigal:2.6	CDS	56244	57221	.	+	0	ID=PIHLBHDG_01075;product=Ribose_operon_repressor
75	Prodigal:2.6	CDS	57336	58787	.	+	0	ID=PIHLBHDG_01076;product=Sucrose_phosphorylase
75	Prodigal:2.6	CDS	58897	60177	.	+	0	ID=PIHLBHDG_01077;product='hypothetical protein'
75	Prodigal:2.6	CDS	60262	61152	.	+	0	ID=PIHLBHDG_01078;product=L-arabinose_transport_system_permease_protein_AraP
75	Prodigal:2.6	CDS	61152	61982	.	+	0	ID=PIHLBHDG_01079;product=Probable_starch_degradation_products_transport_system_permease_protein_AmyC
75	Prodigal:2.6	CDS	62575	63417	.	+	0	ID=PIHLBHDG_01080;product=Raffinose_invertase
75	Prodigal:2.6	CDS	63533	65224	.	-	0	ID=PIHLBHDG_01081;product=Hydrogenase-4_component_B
75	Prodigal:2.6	CDS	65517	66827	.	+	0	ID=PIHLBHDG_01082;product=Secernin-2
75	Prodigal:2.6	CDS	66824	67378	.	-	0	ID=PIHLBHDG_01083;product=Phosphodiesterase_YfcE
75	Prodigal:2.6	CDS	67496	67933	.	+	0	ID=PIHLBHDG_01084;product='hypothetical protein'
75	Prodigal:2.6	CDS	68264	69997	.	+	0	ID=PIHLBHDG_01085;product=Threonine--tRNA_ligase
75	Prodigal:2.6	CDS	70047	70448	.	-	0	ID=PIHLBHDG_01086;product='hypothetical protein'
75	Prodigal:2.6	CDS	70579	71556	.	-	0	ID=PIHLBHDG_01087;product='hypothetical protein'
75	Prodigal:2.6	CDS	71568	72491	.	-	0	ID=PIHLBHDG_01088;product=Glutaminase
75	Prodigal:2.6	CDS	72546	73763	.	-	0	ID=PIHLBHDG_01089;product=Uncharacterized_signaling_protein_PA1727
75	Prodigal:2.6	CDS	73928	74509	.	-	0	ID=PIHLBHDG_01090;product=Probable_GTP-binding_protein_EngB
75	Prodigal:2.6	CDS	74506	76920	.	-	0	ID=PIHLBHDG_01091;product=Lon_protease
75	Prodigal:2.6	CDS	76972	78666	.	-	0	ID=PIHLBHDG_01092;product=Lon_protease_2
75	Prodigal:2.6	CDS	78779	80041	.	-	0	ID=PIHLBHDG_01093;product=ATP-dependent_Clp_protease_ATP-binding_subunit_ClpX
75	Prodigal:2.6	CDS	80062	80670	.	-	0	ID=PIHLBHDG_01094;product=ATP-dependent_Clp_protease_proteolytic_subunit
75	Prodigal:2.6	CDS	80693	82033	.	-	0	ID=PIHLBHDG_01095;product=Trigger_factor
75	Aragorn:1.2	tRNA	82125	82210	.	-	.	ID=PIHLBHDG_01096;product='tRNA'
75	Prodigal:2.6	CDS	82434	83855	.	-	0	ID=PIHLBHDG_01097;product=UPF0236_protein_TTE1650/TTE2708
75	Prodigal:2.6	CDS	83960	84802	.	-	0	ID=PIHLBHDG_01098;product='hypothetical protein'
75	Prodigal:2.6	CDS	84848	87208	.	-	0	ID=PIHLBHDG_01099;product='hypothetical protein'
75	Prodigal:2.6	CDS	87226	88320	.	-	0	ID=PIHLBHDG_01100;product=N-acetyl-alpha-D-glucosaminyl_L-malate_synthase
75	Prodigal:2.6	CDS	88410	88829	.	+	0	ID=PIHLBHDG_01101;product='hypothetical protein'
75	Aragorn:1.2	tRNA	88915	88990	.	+	.	ID=PIHLBHDG_01102;product='tRNA'
75	Prodigal:2.6	CDS	89107	89298	.	-	0	ID=PIHLBHDG_01103;product='hypothetical protein'
75	Prodigal:2.6	CDS	89394	90275	.	+	0	ID=PIHLBHDG_01104;product=Putative_lipid_kinase_SP_1045
75	Prodigal:2.6	CDS	90294	91466	.	-	0	ID=PIHLBHDG_01105;product=8-amino-7-oxononanoate_synthase
75	Prodigal:2.6	CDS	91786	92610	.	+	0	ID=PIHLBHDG_01106;product=Methyl-accepting_chemotaxis_protein_PA2652
75	Prodigal:2.6	CDS	92646	93521	.	-	0	ID=PIHLBHDG_01107;product=Uncharacterized_HTH-type_transcriptional_regulator_TTE0211
75	Prodigal:2.6	CDS	93588	94358	.	-	0	ID=PIHLBHDG_01108;product=Ribonuclease_Z
75	Prodigal:2.6	CDS	94358	95851	.	-	0	ID=PIHLBHDG_01109;product=Uncharacterized_52.8_kDa_protein_in_TAR-I_ttuC'_3'region
75	Prodigal:2.6	CDS	95855	96337	.	-	0	ID=PIHLBHDG_01110;product='hypothetical protein'
75	Prodigal:2.6	CDS	96396	97331	.	-	0	ID=PIHLBHDG_01111;product=UPF0065_protein_in_gbd_5'region
75	Aragorn:1.2	tRNA	97551	97627	.	-	.	ID=PIHLBHDG_01112;product='tRNA'
75	Aragorn:1.2	tRNA	97637	97712	.	-	.	ID=PIHLBHDG_01113;product='tRNA'
75	Aragorn:1.2	tRNA	97727	97800	.	-	.	ID=PIHLBHDG_01114;product='tRNA'
75	Aragorn:1.2	tRNA	97807	97884	.	-	.	ID=PIHLBHDG_01115;product='tRNA'
75	Prodigal:2.6	CDS	97936	98550	.	-	0	ID=PIHLBHDG_01116;product=Non-canonical_purine_NTP_pyrophosphatase
75	Prodigal:2.6	CDS	98551	99291	.	-	0	ID=PIHLBHDG_01117;product=Ribonuclease_PH
75	Prodigal:2.6	CDS	99292	99852	.	-	0	ID=PIHLBHDG_01118;product=Putative_L(+)-tartrate_dehydratase_subunit_beta
75	Prodigal:2.6	CDS	99871	101241	.	-	0	ID=PIHLBHDG_01119;product=UDP-N-acetylmuramoylalanine--D-glutamate_ligase
75	Prodigal:2.6	CDS	101241	102023	.	-	0	ID=PIHLBHDG_01120;product=Glutamate_racemase
75	Prodigal:2.6	CDS	102049	102582	.	-	0	ID=PIHLBHDG_01121;product='hypothetical protein'
75	Prodigal:2.6	CDS	102595	104403	.	-	0	ID=PIHLBHDG_01122;product=N-acetylmuramoyl-L-alanine_amidase_AmiC
75	Prodigal:2.6	CDS	104696	105025	.	-	0	ID=PIHLBHDG_01123;product='hypothetical protein'
75	Prodigal:2.6	CDS	105082	105411	.	-	0	ID=PIHLBHDG_01124;product='hypothetical protein'
75	Prodigal:2.6	CDS	105593	106048	.	+	0	ID=PIHLBHDG_01125;product=SsrA-binding_protein
75	Prodigal:2.6	CDS	106600	106824	.	-	0	ID=PIHLBHDG_01127;product='hypothetical protein'
104	Prodigal:2.6	CDS	101	298	.	-	0	ID=PIHLBHDG_01128;product=Cold_shock_protein_CspB
104	Prodigal:2.6	CDS	688	2160	.	+	0	ID=PIHLBHDG_01129;product=Flagellar_hook-associated_protein_2
104	Prodigal:2.6	CDS	2166	2570	.	+	0	ID=PIHLBHDG_01130;product='hypothetical protein'
104	Prodigal:2.6	CDS	2588	3388	.	+	0	ID=PIHLBHDG_01131;product=Putative_methyltransferase_YqeM
104	Prodigal:2.6	CDS	3400	3963	.	+	0	ID=PIHLBHDG_01132;product='hypothetical protein'
104	Prodigal:2.6	CDS	4025	4240	.	-	0	ID=PIHLBHDG_01133;product='hypothetical protein'
104	Prodigal:2.6	CDS	4410	5945	.	+	0	ID=PIHLBHDG_01134;product=Uncharacterized_membrane_protein_YfkQ
104	Prodigal:2.6	CDS	5942	7099	.	+	0	ID=PIHLBHDG_01135;product='hypothetical protein'
104	Prodigal:2.6	CDS	7102	7326	.	+	0	ID=PIHLBHDG_01136;product='hypothetical protein'
104	Prodigal:2.6	CDS	7323	8438	.	+	0	ID=PIHLBHDG_01137;product='hypothetical protein'
104	Prodigal:2.6	CDS	8493	10196	.	+	0	ID=PIHLBHDG_01138;product=Phosphoglucomutase
104	Prodigal:2.6	CDS	10282	11475	.	-	0	ID=PIHLBHDG_01139;product=3'3'-cGAMP-specific_phosphodiesterase_1
104	Prodigal:2.6	CDS	11574	12134	.	+	0	ID=PIHLBHDG_01140;product='hypothetical protein'
104	Prodigal:2.6	CDS	12131	12670	.	+	0	ID=PIHLBHDG_01141;product=Probable_chromate_transport_protein
104	Prodigal:2.6	CDS	12774	13367	.	+	0	ID=PIHLBHDG_01142;product='hypothetical protein'
104	Prodigal:2.6	CDS	13389	14864	.	+	0	ID=PIHLBHDG_01143;product=Glutathione-binding_protein_GsiB
104	Prodigal:2.6	CDS	14881	15801	.	+	0	ID=PIHLBHDG_01144;product=Putative_peptide_transport_system_permease_protein_BruAb2_1031
104	Prodigal:2.6	CDS	15798	16619	.	+	0	ID=PIHLBHDG_01145;product=Putative_peptide_transport_system_permease_protein_BruAb2_1032
104	Prodigal:2.6	CDS	16656	17402	.	+	0	ID=PIHLBHDG_01146;product=Uncharacterized_ABC_transporter_ATP-binding_protein_YfiL
104	Prodigal:2.6	CDS	17392	19062	.	+	0	ID=PIHLBHDG_01147;product='hypothetical protein'
104	Prodigal:2.6	CDS	19075	20301	.	+	0	ID=PIHLBHDG_01148;product=Miniconductance_mechanosensitive_channel_YbdG
104	Prodigal:2.6	CDS	20282	21226	.	+	0	ID=PIHLBHDG_01149;product='hypothetical protein'
104	Prodigal:2.6	CDS	21227	21835	.	-	0	ID=PIHLBHDG_01150;product='hypothetical protein'
104	Prodigal:2.6	CDS	21841	22335	.	-	0	ID=PIHLBHDG_01151;product=Methylated-DNA--protein-cysteine_methyltransferase
104	Prodigal:2.6	CDS	22416	23777	.	+	0	ID=PIHLBHDG_01152;product=Probable_multidrug_resistance_protein_NorM
104	Prodigal:2.6	CDS	23793	24890	.	+	0	ID=PIHLBHDG_01153;product=Alcohol_dehydrogenase
104	Prodigal:2.6	CDS	24943	26061	.	-	0	ID=PIHLBHDG_01154;product=Uncharacterized_protein_YqjE
104	Prodigal:2.6	CDS	26146	26886	.	+	0	ID=PIHLBHDG_01155;product='hypothetical protein'
104	Prodigal:2.6	CDS	26888	27319	.	+	0	ID=PIHLBHDG_01156;product=Uncharacterized_protein_HI_0108
104	Prodigal:2.6	CDS	27325	28977	.	+	0	ID=PIHLBHDG_01157;product=Threonine--tRNA_ligase
104	Prodigal:2.6	CDS	28990	30675	.	+	0	ID=PIHLBHDG_01158;product=Uncharacterized_methyltransferase_PH0819
104	Prodigal:2.6	CDS	30630	31982	.	-	0	ID=PIHLBHDG_01159;product=Glutamate_synthase_large_subunit-like_protein
104	Prodigal:2.6	CDS	32062	33087	.	+	0	ID=PIHLBHDG_01160;product=HTH-type_transcriptional_regulator_CelR
104	Prodigal:2.6	CDS	33100	33618	.	+	0	ID=PIHLBHDG_01161;product='hypothetical protein'
104	Prodigal:2.6	CDS	33615	35009	.	+	0	ID=PIHLBHDG_01162;product=Beta-barrel_assembly-enhancing_protease
104	Prodigal:2.6	CDS	35060	35290	.	-	0	ID=PIHLBHDG_01163;product='hypothetical protein'
104	Prodigal:2.6	CDS	35406	36203	.	+	0	ID=PIHLBHDG_01164;product='hypothetical protein'
104	Prodigal:2.6	CDS	36231	36935	.	+	0	ID=PIHLBHDG_01165;product='hypothetical protein'
104	Prodigal:2.6	CDS	37001	37465	.	+	0	ID=PIHLBHDG_01166;product=tRNA_(cytidine(34)-2'-O)-methyltransferase
104	Prodigal:2.6	CDS	37540	38856	.	+	0	ID=PIHLBHDG_01167;product=Electron_transport_complex_subunit_C
104	Prodigal:2.6	CDS	38870	39790	.	+	0	ID=PIHLBHDG_01168;product=Electron_transport_complex_subunit_D
104	Prodigal:2.6	CDS	39801	40373	.	+	0	ID=PIHLBHDG_01169;product=Electron_transport_complex_subunit_RnfG
104	Prodigal:2.6	CDS	40376	40984	.	+	0	ID=PIHLBHDG_01170;product=Electron_transport_complex_subunit_E
104	Prodigal:2.6	CDS	40996	41568	.	+	0	ID=PIHLBHDG_01171;product=Electron_transport_complex_subunit_A
104	Prodigal:2.6	CDS	41592	42422	.	+	0	ID=PIHLBHDG_01172;product=Electron_transport_complex_subunit_B
104	Prodigal:2.6	CDS	42441	43466	.	+	0	ID=PIHLBHDG_01173;product=FAD:protein_FMN_transferase
104	Prodigal:2.6	CDS	43483	44391	.	+	0	ID=PIHLBHDG_01174;product=Thioredoxin_reductase
104	Prodigal:2.6	CDS	44459	45316	.	+	0	ID=PIHLBHDG_01175;product=Uncharacterized_metalloprotease_BUsg_310
104	Prodigal:2.6	CDS	45322	45591	.	-	0	ID=PIHLBHDG_01176;product=Copper-sensing_transcriptional_repressor_CsoR
104	Prodigal:2.6	CDS	45702	46592	.	+	0	ID=PIHLBHDG_01177;product='hypothetical protein'
104	Prodigal:2.6	CDS	46570	47772	.	-	0	ID=PIHLBHDG_01178;product=Alanine_racemase_1
104	Prodigal:2.6	CDS	47715	48764	.	-	0	ID=PIHLBHDG_01179;product=Aminoacyltransferase_FemA
104	Prodigal:2.6	CDS	48855	50009	.	+	0	ID=PIHLBHDG_01180;product=D-alanyl-D-alanine_carboxypeptidase_DacF
104	Prodigal:2.6	CDS	50006	51931	.	+	0	ID=PIHLBHDG_01181;product=Stage_V_sporulation_protein_D
104	Prodigal:2.6	CDS	51991	52635	.	-	0	ID=PIHLBHDG_01182;product=Endonuclease_III
104	Prodigal:2.6	CDS	52625	53542	.	-	0	ID=PIHLBHDG_01183;product='hypothetical protein'
104	Prodigal:2.6	CDS	53550	54161	.	-	0	ID=PIHLBHDG_01184;product='hypothetical protein'
104	Prodigal:2.6	CDS	54235	54549	.	-	0	ID=PIHLBHDG_01185;product='hypothetical protein'
104	Prodigal:2.6	CDS	54621	55094	.	+	0	ID=PIHLBHDG_01186;product='hypothetical protein'
104	Prodigal:2.6	CDS	55171	55830	.	+	0	ID=PIHLBHDG_01187;product=Redox-sensing_transcriptional_repressor_Rex
104	Prodigal:2.6	CDS	55905	56597	.	-	0	ID=PIHLBHDG_01188;product='hypothetical protein'
104	Prodigal:2.6	CDS	56761	57009	.	-	0	ID=PIHLBHDG_01189;product='hypothetical protein'
104	Prodigal:2.6	CDS	57066	57992	.	-	0	ID=PIHLBHDG_01190;product=Muramidase-2
104	Aragorn:1.2	tRNA	58136	58210	.	+	.	ID=PIHLBHDG_01191;product='tRNA'
104	Prodigal:2.6	CDS	58286	58477	.	-	0	ID=PIHLBHDG_01192;product='hypothetical protein'
104	Prodigal:2.6	CDS	58470	59459	.	-	0	ID=PIHLBHDG_01193;product=Glyoxylate_reductase
104	Prodigal:2.6	CDS	59594	60355	.	+	0	ID=PIHLBHDG_01194;product=Uncharacterized_protein_MT1749
104	Prodigal:2.6	CDS	60378	61850	.	+	0	ID=PIHLBHDG_01195;product=Glutamate--tRNA_ligase
104	Prodigal:2.6	CDS	61856	62272	.	+	0	ID=PIHLBHDG_01196;product=Protein_YhfA
104	Prodigal:2.6	CDS	62282	62830	.	+	0	ID=PIHLBHDG_01197;product=Cob(I)yrinic_acid_ac-diamide_adenosyltransferase
104	Aragorn:1.2	tRNA	62881	62954	.	+	.	ID=PIHLBHDG_01198;product='tRNA'
104	Prodigal:2.6	CDS	63227	64270	.	-	0	ID=PIHLBHDG_01199;product='hypothetical protein'
104	Prodigal:2.6	CDS	64354	65970	.	+	0	ID=PIHLBHDG_01200;product=Uncharacterized_protein_YqeW
104	Prodigal:2.6	CDS	66045	66296	.	+	0	ID=PIHLBHDG_01201;product=UPF0297_protein_Bcer98_3100
104	Prodigal:2.6	CDS	66309	67592	.	+	0	ID=PIHLBHDG_01202;product=UDP-N-acetylglucosamine_1-carboxyvinyltransferase_2
104	Prodigal:2.6	CDS	67682	70591	.	+	0	ID=PIHLBHDG_01203;product=DNA_polymerase_III_subunit_alpha
104	Prodigal:2.6	CDS	70649	70864	.	+	0	ID=PIHLBHDG_01204;product=Transcription_attenuation_protein_MtrB
104	Prodigal:2.6	CDS	70885	71082	.	+	0	ID=PIHLBHDG_01205;product='hypothetical protein'
104	Prodigal:2.6	CDS	71134	72132	.	+	0	ID=PIHLBHDG_01206;product=ATP-dependent_6-phosphofructokinase
104	Prodigal:2.6	CDS	72151	73566	.	+	0	ID=PIHLBHDG_01207;product=Pyruvate_kinase
104	Prodigal:2.6	CDS	73598	74620	.	+	0	ID=PIHLBHDG_01208;product=Putative_hydrogenase_expression/formation_protein_MJ0676
104	Prodigal:2.6	CDS	74589	75326	.	+	0	ID=PIHLBHDG_01209;product='hypothetical protein'
104	Prodigal:2.6	CDS	75348	76511	.	+	0	ID=PIHLBHDG_01210;product=Uncharacterized_protein_YbbC
104	Prodigal:2.6	CDS	76487	76966	.	-	0	ID=PIHLBHDG_01211;product='hypothetical protein'
104	Prodigal:2.6	CDS	77056	78039	.	+	0	ID=PIHLBHDG_01212;product='hypothetical protein'
104	Prodigal:2.6	CDS	78144	79028	.	+	0	ID=PIHLBHDG_01213;product=Uncharacterized_HTH-type_transcriptional_regulator_HI_0143
104	Prodigal:2.6	CDS	79025	79729	.	+	0	ID=PIHLBHDG_01214;product=Putative_N-acetylmannosamine-6-phosphate_2-epimerase
104	Prodigal:2.6	CDS	79747	80664	.	+	0	ID=PIHLBHDG_01215;product=N-acetylmuramic_acid_6-phosphate_etherase
104	Prodigal:2.6	CDS	80671	82230	.	+	0	ID=PIHLBHDG_01216;product=Beta-hexosaminidase
104	Prodigal:2.6	CDS	82342	84111	.	+	0	ID=PIHLBHDG_01217;product=Probable_ABC_transporter-binding_protein_DR_1571
104	Prodigal:2.6	CDS	84205	85176	.	+	0	ID=PIHLBHDG_01218;product=Oligopeptide_transport_system_permease_protein_AppB
104	Prodigal:2.6	CDS	85191	86291	.	+	0	ID=PIHLBHDG_01219;product=Oligopeptide_transport_system_permease_protein_AppC
104	Prodigal:2.6	CDS	86310	87455	.	+	0	ID=PIHLBHDG_01220;product=Anhydro-N-acetylmuramic_acid_kinase
104	Prodigal:2.6	CDS	87542	89209	.	+	0	ID=PIHLBHDG_01221;product=Nickel-binding_periplasmic_protein
104	Prodigal:2.6	CDS	89267	90253	.	+	0	ID=PIHLBHDG_01222;product=Nickel_transport_system_permease_protein_NikB
104	Prodigal:2.6	CDS	90250	91110	.	+	0	ID=PIHLBHDG_01223;product=Dipeptide_transport_system_permease_protein_DppC
104	Prodigal:2.6	CDS	91120	92121	.	+	0	ID=PIHLBHDG_01224;product=Dipeptide_transport_ATP-binding_protein_DppD
104	Prodigal:2.6	CDS	92093	93085	.	+	0	ID=PIHLBHDG_01225;product=Oligopeptide_transport_ATP-binding_protein_AppF
148	Prodigal:2.6	CDS	393	1901	.	+	0	ID=PIHLBHDG_01226;product='hypothetical protein'
148	Prodigal:2.6	CDS	1879	2550	.	+	0	ID=PIHLBHDG_01227;product='hypothetical protein'
148	Prodigal:2.6	CDS	2701	3078	.	-	0	ID=PIHLBHDG_01228;product='hypothetical protein'
148	Prodigal:2.6	CDS	3229	3522	.	+	0	ID=PIHLBHDG_01229;product=Iron-sulfur_cluster_repair_protein_ScdA
148	Prodigal:2.6	CDS	3552	5405	.	+	0	ID=PIHLBHDG_01230;product=Probable_cadmium-transporting_ATPase
148	Prodigal:2.6	CDS	5488	5715	.	+	0	ID=PIHLBHDG_01231;product=Copper-transporting_ATPase_2
148	Prodigal:2.6	CDS	5893	6450	.	+	0	ID=PIHLBHDG_01232;product=RNA_pyrophosphohydrolase
148	Prodigal:2.6	CDS	6450	7094	.	+	0	ID=PIHLBHDG_01233;product='hypothetical protein'
148	Prodigal:2.6	CDS	7193	8398	.	+	0	ID=PIHLBHDG_01234;product=Putative_xylose_repressor
148	Prodigal:2.6	CDS	8454	9740	.	+	0	ID=PIHLBHDG_01235;product='hypothetical protein'
148	Prodigal:2.6	CDS	9755	11926	.	+	0	ID=PIHLBHDG_01236;product=Hydantoin_utilization_protein_A
148	Prodigal:2.6	CDS	11944	13281	.	+	0	ID=PIHLBHDG_01237;product=Digeranylgeranylglycerophospholipid_reductase
148	Prodigal:2.6	CDS	13295	13972	.	+	0	ID=PIHLBHDG_01238;product='hypothetical protein'
148	Prodigal:2.6	CDS	14244	14609	.	-	0	ID=PIHLBHDG_01239;product='hypothetical protein'
148	Prodigal:2.6	CDS	15197	16288	.	+	0	ID=PIHLBHDG_01240;product='hypothetical protein'
148	Prodigal:2.6	CDS	16334	16798	.	+	0	ID=PIHLBHDG_01241;product='hypothetical protein'
148	Prodigal:2.6	CDS	16795	17349	.	+	0	ID=PIHLBHDG_01242;product='hypothetical protein'
148	Prodigal:2.6	CDS	17350	18801	.	+	0	ID=PIHLBHDG_01243;product='hypothetical protein'
148	Prodigal:2.6	CDS	18798	19328	.	+	0	ID=PIHLBHDG_01244;product='hypothetical protein'
148	Prodigal:2.6	CDS	19325	19999	.	+	0	ID=PIHLBHDG_01245;product=Putative_HMP/thiamine_import_ATP-binding_protein_YkoD
148	Prodigal:2.6	CDS	19996	20649	.	+	0	ID=PIHLBHDG_01246;product=Energy-coupling_factor_transporter_ATP-binding_protein_EcfA2
148	Prodigal:2.6	CDS	20646	21377	.	+	0	ID=PIHLBHDG_01247;product=Putative_ABC_transporter_ATP-binding_protein_BL0043
148	Prodigal:2.6	CDS	21391	22143	.	+	0	ID=PIHLBHDG_01248;product='hypothetical protein'
148	Prodigal:2.6	CDS	22140	22793	.	+	0	ID=PIHLBHDG_01249;product='hypothetical protein'
148	Prodigal:2.6	CDS	22774	23301	.	+	0	ID=PIHLBHDG_01250;product=NADP-reducing_hydrogenase_subunit_HndA
148	Prodigal:2.6	CDS	23305	23802	.	+	0	ID=PIHLBHDG_01251;product='hypothetical protein'
148	Prodigal:2.6	CDS	23805	24200	.	+	0	ID=PIHLBHDG_01252;product='hypothetical protein'
148	Prodigal:2.6	CDS	24226	25485	.	+	0	ID=PIHLBHDG_01253;product=NADH-quinone_oxidoreductase_subunit_F_2
148	Prodigal:2.6	CDS	25485	26531	.	+	0	ID=PIHLBHDG_01254;product=NADPH-Fe(3+)_oxidoreductase_subunit_alpha
148	Prodigal:2.6	CDS	26580	28160	.	+	0	ID=PIHLBHDG_01255;product=Formate_dehydrogenase_subunit_alpha
148	Prodigal:2.6	CDS	28164	28769	.	+	0	ID=PIHLBHDG_01256;product=Molybdenum_cofactor_guanylyltransferase
148	Prodigal:2.6	CDS	28756	29448	.	+	0	ID=PIHLBHDG_01257;product=Sulfurtransferase_FdhD
148	Prodigal:2.6	CDS	29540	30574	.	+	0	ID=PIHLBHDG_01258;product=Low_specificity_L-threonine_aldolase
148	Prodigal:2.6	CDS	30604	32226	.	-	0	ID=PIHLBHDG_01259;product=Putative_amidohydrolase_YtcJ
148	Prodigal:2.6	CDS	32268	33047	.	-	0	ID=PIHLBHDG_01260;product=Peptidoglycan-N-acetylglucosamine_deacetylase
148	Prodigal:2.6	CDS	33238	34431	.	-	0	ID=PIHLBHDG_01261;product=Anaerobic_nitric_oxide_reductase_flavorubredoxin
148	Prodigal:2.6	CDS	34502	35008	.	-	0	ID=PIHLBHDG_01262;product=RNA_2'3'-cyclic_phosphodiesterase
148	Prodigal:2.6	CDS	35148	35723	.	+	0	ID=PIHLBHDG_01263;product='hypothetical protein'
148	Prodigal:2.6	CDS	35729	38014	.	+	0	ID=PIHLBHDG_01264;product='hypothetical protein'
148	Prodigal:2.6	CDS	38029	38790	.	+	0	ID=PIHLBHDG_01265;product=Uncharacterized_protein_TP_0789
148	Prodigal:2.6	CDS	38824	40095	.	+	0	ID=PIHLBHDG_01266;product='hypothetical protein'
148	Prodigal:2.6	CDS	40216	40863	.	+	0	ID=PIHLBHDG_01267;product=KHG/KDPG_aldolase
148	Prodigal:2.6	CDS	41605	42879	.	+	0	ID=PIHLBHDG_01268;product=Putative_uncharacterized_protein_YkfC
148	Prodigal:2.6	CDS	42980	44626	.	-	0	ID=PIHLBHDG_01269;product=Uncharacterized_NTE_family_protein_YlbK
148	Prodigal:2.6	CDS	44818	45057	.	+	0	ID=PIHLBHDG_01270;product=Protein_Tlp_homolog
148	Prodigal:2.6	CDS	45206	47074	.	+	0	ID=PIHLBHDG_01271;product=Sialate_O-acetylesterase
148	Prodigal:2.6	CDS	47140	48750	.	-	0	ID=PIHLBHDG_01272;product='hypothetical protein'
148	Prodigal:2.6	CDS	48819	49691	.	-	0	ID=PIHLBHDG_01273;product=Probable_ABC_transporter_permease_protein_YtcP
148	Prodigal:2.6	CDS	49724	50662	.	-	0	ID=PIHLBHDG_01274;product=Protein_LplB
148	Prodigal:2.6	CDS	50826	54278	.	+	0	ID=PIHLBHDG_01275;product=Beta-galactosidase_BoGH2A
148	Prodigal:2.6	CDS	54285	55052	.	+	0	ID=PIHLBHDG_01276;product=Uncharacterized_HTH-type_transcriptional_regulator_in_unstable_DNA_locus
148	Prodigal:2.6	CDS	55083	56309	.	+	0	ID=PIHLBHDG_01277;product=Probable_glucarate_dehydratase
148	Prodigal:2.6	CDS	56389	57696	.	+	0	ID=PIHLBHDG_01278;product='hypothetical protein'
148	Prodigal:2.6	CDS	57767	59923	.	+	0	ID=PIHLBHDG_01279;product='hypothetical protein'
148	Prodigal:2.6	CDS	59951	62689	.	+	0	ID=PIHLBHDG_01280;product='hypothetical protein'
148	Prodigal:2.6	CDS	62691	63590	.	+	0	ID=PIHLBHDG_01281;product=Probable_ABC_transporter_permease_protein_YesP
148	Prodigal:2.6	CDS	63606	64550	.	+	0	ID=PIHLBHDG_01282;product=Probable_ABC_transporter_permease_protein_YurM
148	Prodigal:2.6	CDS	64540	65697	.	+	0	ID=PIHLBHDG_01283;product=Endo-14-beta-xylanase
148	Prodigal:2.6	CDS	65711	68737	.	+	0	ID=PIHLBHDG_01284;product='hypothetical protein'
148	Prodigal:2.6	CDS	68734	69624	.	+	0	ID=PIHLBHDG_01285;product=Trehalose/maltose_transport_system_permease_protein_MalF
148	Prodigal:2.6	CDS	69641	70507	.	+	0	ID=PIHLBHDG_01286;product=Probable_ABC_transporter_permease_protein_YesQ
148	Prodigal:2.6	CDS	70549	72720	.	-	0	ID=PIHLBHDG_01287;product=Xylan_14-beta-xylosidase
148	Prodigal:2.6	CDS	72789	74807	.	+	0	ID=PIHLBHDG_01288;product=Xylan_alpha-(1->2)-glucuronosidase
159	Prodigal:2.6	CDS	47	166	.	+	0	ID=PIHLBHDG_01289;product='hypothetical protein'
159	Prodigal:2.6	CDS	390	1754	.	-	0	ID=PIHLBHDG_01290;product=Uncharacterized_RNA_methyltransferase_BH0687
159	Prodigal:2.6	CDS	1809	3020	.	-	0	ID=PIHLBHDG_01291;product=Uncharacterized_protease_YrrO
159	Prodigal:2.6	CDS	3033	4073	.	-	0	ID=PIHLBHDG_01292;product=Endolytic_murein_transglycosylase
159	Prodigal:2.6	CDS	4118	4396	.	-	0	ID=PIHLBHDG_01293;product=UPF0473_protein_Helmi_02360
159	Prodigal:2.6	CDS	4421	4837	.	-	0	ID=PIHLBHDG_01294;product=Putative_pre-16S_rRNA_nuclease
159	Prodigal:2.6	CDS	4850	5794	.	-	0	ID=PIHLBHDG_01295;product=L-galactose_dehydrogenase
159	Prodigal:2.6	CDS	5806	6648	.	-	0	ID=PIHLBHDG_01296;product=DegV_domain-containing_protein_YteA
159	Prodigal:2.6	CDS	6698	6961	.	-	0	ID=PIHLBHDG_01297;product=UPF0297_protein_Csac_1773
159	Prodigal:2.6	CDS	7006	9666	.	-	0	ID=PIHLBHDG_01298;product=Alanine--tRNA_ligase
159	Prodigal:2.6	CDS	9965	10426	.	+	0	ID=PIHLBHDG_01299;product='hypothetical protein'
159	Prodigal:2.6	CDS	10496	10645	.	+	0	ID=PIHLBHDG_01300;product='hypothetical protein'
159	Prodigal:2.6	CDS	10659	10817	.	+	0	ID=PIHLBHDG_01301;product='hypothetical protein'
159	Prodigal:2.6	CDS	10849	11865	.	-	0	ID=PIHLBHDG_01302;product=UPF0118_membrane_protein_YueF
159	Prodigal:2.6	CDS	11871	12047	.	-	0	ID=PIHLBHDG_01303;product='hypothetical protein'
159	Prodigal:2.6	CDS	12136	12513	.	-	0	ID=PIHLBHDG_01304;product=Iron-sulfur_cluster_assembly_scaffold_protein_IscU_1
159	Prodigal:2.6	CDS	12524	13681	.	-	0	ID=PIHLBHDG_01305;product=Cysteine_desulfurase_IscS
159	Prodigal:2.6	CDS	13678	14121	.	-	0	ID=PIHLBHDG_01306;product=HTH-type_transcriptional_regulator_CymR
159	Prodigal:2.6	CDS	14227	15564	.	-	0	ID=PIHLBHDG_01307;product=Uncharacterized_AAA_domain-containing_protein_MT2636
159	Prodigal:2.6	CDS	15567	16259	.	-	0	ID=PIHLBHDG_01308;product=tRNA_threonylcarbamoyladenosine_dehydratase
159	Prodigal:2.6	CDS	16604	16885	.	+	0	ID=PIHLBHDG_01309;product='hypothetical protein'
159	Prodigal:2.6	CDS	16869	18638	.	-	0	ID=PIHLBHDG_01310;product=Aspartate--tRNA(Asp/Asn)_ligase
159	Prodigal:2.6	CDS	18635	19909	.	-	0	ID=PIHLBHDG_01311;product=Histidine--tRNA_ligase
159	Prodigal:2.6	CDS	19973	21475	.	-	0	ID=PIHLBHDG_01312;product=Foldase_protein_PrsA
159	Prodigal:2.6	CDS	21569	22987	.	-	0	ID=PIHLBHDG_01313;product=Oxygen-independent_coproporphyrinogen-III_oxidase-like_protein_HemZ
159	Prodigal:2.6	CDS	23083	23700	.	-	0	ID=PIHLBHDG_01314;product=Uncharacterized_protein_aq_2135
159	Prodigal:2.6	CDS	23703	24149	.	-	0	ID=PIHLBHDG_01315;product=D-aminoacyl-tRNA_deacylase
159	Prodigal:2.6	CDS	24170	26311	.	-	0	ID=PIHLBHDG_01316;product=GTP_pyrophosphokinase
159	Prodigal:2.6	CDS	26336	26854	.	-	0	ID=PIHLBHDG_01317;product=Adenine_phosphoribosyltransferase
159	Prodigal:2.6	CDS	26832	29372	.	-	0	ID=PIHLBHDG_01318;product=Single-stranded-DNA-specific_exonuclease_RecJ
159	Prodigal:2.6	CDS	29501	30037	.	+	0	ID=PIHLBHDG_01319;product=Hypoxanthine-guanine_phosphoribosyltransferase
159	Prodigal:2.6	CDS	30103	30765	.	-	0	ID=PIHLBHDG_01320;product='hypothetical protein'
159	Prodigal:2.6	CDS	30755	31129	.	-	0	ID=PIHLBHDG_01321;product='hypothetical protein'
159	Prodigal:2.6	CDS	31140	31838	.	-	0	ID=PIHLBHDG_01322;product='hypothetical protein'
159	Prodigal:2.6	CDS	31848	32387	.	-	0	ID=PIHLBHDG_01323;product='hypothetical protein'
159	Prodigal:2.6	CDS	32443	32733	.	-	0	ID=PIHLBHDG_01324;product=UPF0092_membrane_protein_BH1229
159	Prodigal:2.6	CDS	32797	33912	.	-	0	ID=PIHLBHDG_01325;product=Queuine_tRNA-ribosyltransferase
159	Prodigal:2.6	CDS	33926	34948	.	-	0	ID=PIHLBHDG_01326;product=S-adenosylmethionine:tRNA_ribosyltransferase-isomerase
159	Prodigal:2.6	CDS	34957	35832	.	-	0	ID=PIHLBHDG_01327;product='hypothetical protein'
159	Prodigal:2.6	CDS	35851	36597	.	-	0	ID=PIHLBHDG_01328;product=RNA_polymerase_sigma_factor_SigI
159	Prodigal:2.6	CDS	36650	37540	.	-	0	ID=PIHLBHDG_01329;product=GTPase_Era
159	Prodigal:2.6	CDS	37533	37946	.	-	0	ID=PIHLBHDG_01330;product=Cytidine_deaminase
159	Prodigal:2.6	CDS	37962	38618	.	-	0	ID=PIHLBHDG_01331;product=Undecaprenol_kinase
159	Prodigal:2.6	CDS	38642	39103	.	-	0	ID=PIHLBHDG_01332;product=Endoribonuclease_YbeY
159	Prodigal:2.6	CDS	39084	41243	.	-	0	ID=PIHLBHDG_01333;product=Cyclic-di-AMP_phosphodiesterase_PgpH
159	Prodigal:2.6	CDS	41254	42225	.	-	0	ID=PIHLBHDG_01334;product=PhoH-like_protein
159	Prodigal:2.6	CDS	42281	43462	.	-	0	ID=PIHLBHDG_01335;product='hypothetical protein'
159	Prodigal:2.6	CDS	43459	43737	.	-	0	ID=PIHLBHDG_01336;product='hypothetical protein'
159	Prodigal:2.6	CDS	43828	44235	.	-	0	ID=PIHLBHDG_01337;product='hypothetical protein'
159	Prodigal:2.6	CDS	44236	45237	.	-	0	ID=PIHLBHDG_01338;product=UPF0365_protein_DICTH_0602
159	Prodigal:2.6	CDS	45259	46554	.	-	0	ID=PIHLBHDG_01339;product=Uncharacterized_protein_YqeZ
159	Prodigal:2.6	CDS	46616	46792	.	-	0	ID=PIHLBHDG_01340;product=30S_ribosomal_protein_S21
159	Prodigal:2.6	CDS	46898	47239	.	-	0	ID=PIHLBHDG_01341;product=Uncharacterized_HIT-like_protein_aq_141
159	Prodigal:2.6	CDS	47245	48561	.	-	0	ID=PIHLBHDG_01342;product=Threonylcarbamoyladenosine_tRNA_methylthiotransferase_MtaB
159	Prodigal:2.6	CDS	48558	49298	.	-	0	ID=PIHLBHDG_01343;product=Ribosomal_RNA_small_subunit_methyltransferase_E
159	Prodigal:2.6	CDS	49300	50223	.	-	0	ID=PIHLBHDG_01344;product=Ribosomal_protein_L11_methyltransferase
159	Prodigal:2.6	CDS	50286	51401	.	-	0	ID=PIHLBHDG_01345;product=Chaperone_protein_DnaJ
159	Prodigal:2.6	CDS	51430	53262	.	-	0	ID=PIHLBHDG_01346;product=Chaperone_protein_DnaK
159	Prodigal:2.6	CDS	53250	53867	.	-	0	ID=PIHLBHDG_01347;product=Protein_GrpE
159	Prodigal:2.6	CDS	53923	54945	.	-	0	ID=PIHLBHDG_01348;product=Heat-inducible_transcription_repressor_HrcA
159	Prodigal:2.6	CDS	55046	56185	.	-	0	ID=PIHLBHDG_01349;product=Oxygen-independent_coproporphyrinogen-III_oxidase-like_protein_YqeR
159	Prodigal:2.6	CDS	56194	57987	.	-	0	ID=PIHLBHDG_01350;product=Elongation_factor_4
159	Prodigal:2.6	CDS	58076	59671	.	-	0	ID=PIHLBHDG_01351;product=Putative_lipid_II_flippase_MurJ
159	Prodigal:2.6	CDS	59734	60819	.	-	0	ID=PIHLBHDG_01352;product='hypothetical protein'
159	Prodigal:2.6	CDS	60913	61461	.	+	0	ID=PIHLBHDG_01353;product='hypothetical protein'
159	Prodigal:2.6	CDS	61458	62522	.	-	0	ID=PIHLBHDG_01354;product=Germination_protease
159	Prodigal:2.6	CDS	62647	62907	.	+	0	ID=PIHLBHDG_01355;product=30S_ribosomal_protein_S20
159	Prodigal:2.6	CDS	62963	63949	.	-	0	ID=PIHLBHDG_01356;product=Uncharacterized_protein_YqeN
159	Prodigal:2.6	CDS	63975	66254	.	-	0	ID=PIHLBHDG_01357;product=ComE_operon_protein_3
159	Prodigal:2.6	CDS	66238	66600	.	-	0	ID=PIHLBHDG_01358;product=ComE_operon_protein_1
159	Prodigal:2.6	CDS	66756	67295	.	-	0	ID=PIHLBHDG_01359;product=Na(+)-translocating_NADH-quinone_reductase_subunit_E
159	Prodigal:2.6	CDS	67288	67875	.	-	0	ID=PIHLBHDG_01360;product=Electron_transport_complex_subunit_E
159	Prodigal:2.6	CDS	67877	69982	.	-	0	ID=PIHLBHDG_01361;product='hypothetical protein'
197	Prodigal:2.6	CDS	148	1236	.	+	0	ID=PIHLBHDG_01362;product='hypothetical protein'
197	Aragorn:1.2	tRNA	1297	1372	.	+	.	ID=PIHLBHDG_01363;product='tRNA'
197	Prodigal:2.6	CDS	1540	1746	.	-	0	ID=PIHLBHDG_01364;product='hypothetical protein'
197	Prodigal:2.6	CDS	1945	2175	.	-	0	ID=PIHLBHDG_01365;product='hypothetical protein'
197	Prodigal:2.6	CDS	2190	2492	.	-	0	ID=PIHLBHDG_01366;product='hypothetical protein'
197	Prodigal:2.6	CDS	2908	4035	.	+	0	ID=PIHLBHDG_01367;product='hypothetical protein'
197	Prodigal:2.6	CDS	4104	5426	.	-	0	ID=PIHLBHDG_01368;product='hypothetical protein'
197	Prodigal:2.6	CDS	5606	5818	.	-	0	ID=PIHLBHDG_01369;product='hypothetical protein'
197	Prodigal:2.6	CDS	5840	6040	.	-	0	ID=PIHLBHDG_01370;product='hypothetical protein'
197	Prodigal:2.6	CDS	6181	6384	.	-	0	ID=PIHLBHDG_01371;product='hypothetical protein'
197	Prodigal:2.6	CDS	6399	7361	.	-	0	ID=PIHLBHDG_01372;product='hypothetical protein'
197	Prodigal:2.6	CDS	7636	8187	.	+	0	ID=PIHLBHDG_01373;product=Spermidine_N(1)-acetyltransferase
197	Prodigal:2.6	CDS	8197	8892	.	-	0	ID=PIHLBHDG_01374;product='hypothetical protein'
197	Prodigal:2.6	CDS	9233	10369	.	+	0	ID=PIHLBHDG_01375;product='hypothetical protein'
197	Prodigal:2.6	CDS	10396	11292	.	+	0	ID=PIHLBHDG_01376;product=High-affinity_branched-chain_amino_acid_transport_system_permease_protein_LivH
197	Prodigal:2.6	CDS	11366	12388	.	+	0	ID=PIHLBHDG_01377;product=High-affinity_branched-chain_amino_acid_transport_system_permease_protein_BraE
197	Prodigal:2.6	CDS	12375	13145	.	+	0	ID=PIHLBHDG_01378;product=High-affinity_branched-chain_amino_acid_transport_ATP-binding_protein_LivG
197	Prodigal:2.6	CDS	13145	13855	.	+	0	ID=PIHLBHDG_01379;product=High-affinity_branched-chain_amino_acid_transport_ATP-binding_protein_BraG
197	Prodigal:2.6	CDS	13909	14919	.	-	0	ID=PIHLBHDG_01380;product=Response_regulator_PleD
197	Prodigal:2.6	CDS	15021	16148	.	-	0	ID=PIHLBHDG_01381;product=Ribokinase
197	Prodigal:2.6	CDS	16274	17404	.	+	0	ID=PIHLBHDG_01382;product='hypothetical protein'
197	Prodigal:2.6	CDS	17474	17989	.	+	0	ID=PIHLBHDG_01383;product=Peroxyureidoacrylate/ureidoacrylate_amidohydrolase_RutB
197	Prodigal:2.6	CDS	18019	18606	.	+	0	ID=PIHLBHDG_01384;product=Aminoglycoside_N(6')-acetyltransferase_type_1
197	Prodigal:2.6	CDS	18603	18941	.	-	0	ID=PIHLBHDG_01385;product='hypothetical protein'
197	Prodigal:2.6	CDS	19069	20421	.	+	0	ID=PIHLBHDG_01386;product='hypothetical protein'
197	Prodigal:2.6	CDS	20566	21291	.	+	0	ID=PIHLBHDG_01387;product=HTH-type_transcriptional_repressor_YvoA
197	Prodigal:2.6	CDS	21372	22415	.	+	0	ID=PIHLBHDG_01388;product=Glutamine--fructose-6-phosphate_aminotransferase_[isomerizing]
197	Prodigal:2.6	CDS	22551	23861	.	+	0	ID=PIHLBHDG_01389;product=D-tagatose-16-bisphosphate_aldolase_subunit_GatZ
197	Prodigal:2.6	CDS	24252	25541	.	+	0	ID=PIHLBHDG_01390;product='hypothetical protein'
197	Prodigal:2.6	CDS	25613	26542	.	+	0	ID=PIHLBHDG_01391;product=Putative_ABC_transporter_permease_protein_AmyD
197	Prodigal:2.6	CDS	26554	27393	.	+	0	ID=PIHLBHDG_01392;product=Probable_ABC_transporter_permease_protein_PH1036
197	Prodigal:2.6	CDS	27470	30373	.	+	0	ID=PIHLBHDG_01393;product=Uncharacterized_protein_YphG
197	Prodigal:2.6	CDS	30393	31397	.	+	0	ID=PIHLBHDG_01394;product=N-acetyl-D-glucosamine_kinase
197	Prodigal:2.6	CDS	31654	32952	.	+	0	ID=PIHLBHDG_01395;product=Alpha-galactosidase
197	Prodigal:2.6	CDS	33012	33470	.	-	0	ID=PIHLBHDG_01396;product='hypothetical protein'
197	Prodigal:2.6	CDS	33472	33768	.	-	0	ID=PIHLBHDG_01397;product='hypothetical protein'
197	Prodigal:2.6	CDS	33765	33983	.	-	0	ID=PIHLBHDG_01398;product='hypothetical protein'
197	Prodigal:2.6	CDS	34023	34265	.	-	0	ID=PIHLBHDG_01399;product='hypothetical protein'
197	Prodigal:2.6	CDS	34499	34651	.	+	0	ID=PIHLBHDG_01400;product='hypothetical protein'
197	Prodigal:2.6	CDS	35127	35348	.	+	0	ID=PIHLBHDG_01401;product=Uncharacterized_membrane_protein_YuzA
197	Prodigal:2.6	CDS	35478	35930	.	+	0	ID=PIHLBHDG_01402;product='hypothetical protein'
197	Prodigal:2.6	CDS	36104	36625	.	+	0	ID=PIHLBHDG_01403;product='hypothetical protein'
197	Prodigal:2.6	CDS	36850	38049	.	+	0	ID=PIHLBHDG_01404;product=L-methionine_gamma-lyase
197	Prodigal:2.6	CDS	38136	38603	.	+	0	ID=PIHLBHDG_01405;product='hypothetical protein'
197	Prodigal:2.6	CDS	38569	39432	.	+	0	ID=PIHLBHDG_01406;product=Glutathione-binding_protein_GsiB
197	Prodigal:2.6	CDS	39658	40677	.	+	0	ID=PIHLBHDG_01407;product=Catabolite_control_protein_A
197	Prodigal:2.6	CDS	40742	41152	.	+	0	ID=PIHLBHDG_01408;product='hypothetical protein'
197	Prodigal:2.6	CDS	41139	41567	.	+	0	ID=PIHLBHDG_01409;product='hypothetical protein'
197	Prodigal:2.6	CDS	41623	42264	.	-	0	ID=PIHLBHDG_01410;product='hypothetical protein'
197	Prodigal:2.6	CDS	42409	42588	.	+	0	ID=PIHLBHDG_01411;product='hypothetical protein'
197	Prodigal:2.6	CDS	43087	44826	.	+	0	ID=PIHLBHDG_01412;product='hypothetical protein'
197	Prodigal:2.6	CDS	45122	46051	.	+	0	ID=PIHLBHDG_01413;product='hypothetical protein'
197	Prodigal:2.6	CDS	46069	47094	.	+	0	ID=PIHLBHDG_01414;product=HTH-type_transcriptional_repressor_CytR
197	Prodigal:2.6	CDS	47115	48026	.	+	0	ID=PIHLBHDG_01415;product=14-beta-mannosyl-N-acetylglucosamine_phosphorylase
197	Prodigal:2.6	CDS	48068	50902	.	+	0	ID=PIHLBHDG_01416;product='hypothetical protein'
197	Prodigal:2.6	CDS	50899	51786	.	+	0	ID=PIHLBHDG_01417;product=Probable_ABC_transporter_permease_protein_YesP
197	Prodigal:2.6	CDS	51800	52663	.	+	0	ID=PIHLBHDG_01418;product=Probable_ABC_transporter_permease_protein_YesQ
197	Prodigal:2.6	CDS	52678	54768	.	+	0	ID=PIHLBHDG_01419;product='hypothetical protein'
197	Prodigal:2.6	CDS	54781	57621	.	+	0	ID=PIHLBHDG_01420;product='hypothetical protein'
197	Prodigal:2.6	CDS	57622	58509	.	+	0	ID=PIHLBHDG_01421;product=sn-glycerol-3-phosphate_transport_system_permease_protein_UgpA
197	Prodigal:2.6	CDS	58499	59410	.	+	0	ID=PIHLBHDG_01422;product=Probable_ABC_transporter_permease_protein_YurM
251	Prodigal:2.6	CDS	549	1775	.	+	0	ID=PIHLBHDG_01423;product=Tyrosine--tRNA_ligase
251	Prodigal:2.6	CDS	1905	2366	.	+	0	ID=PIHLBHDG_01424;product='hypothetical protein'
251	Prodigal:2.6	CDS	2354	4081	.	+	0	ID=PIHLBHDG_01425;product=Uncharacterized_ABC_transporter_ATP-binding_protein_MT1311
251	Prodigal:2.6	CDS	4078	5934	.	+	0	ID=PIHLBHDG_01426;product=Uncharacterized_ABC_transporter_ATP-binding_protein_TM_0288
251	Prodigal:2.6	CDS	5943	7013	.	+	0	ID=PIHLBHDG_01427;product=tRNA-specific_2-thiouridylase_MnmA
251	Prodigal:2.6	CDS	7025	7306	.	+	0	ID=PIHLBHDG_01428;product=Uncharacterized_protein_YlxP
251	Prodigal:2.6	CDS	7401	8987	.	+	0	ID=PIHLBHDG_01429;product=Phosphoenolpyruvate_carboxykinase_[ATP]
251	Prodigal:2.6	CDS	9192	10019	.	+	0	ID=PIHLBHDG_01430;product='hypothetical protein'
251	Prodigal:2.6	CDS	10087	11046	.	+	0	ID=PIHLBHDG_01431;product=ATP-binding_cassette_sub-family_A_member_8-A
251	Prodigal:2.6	CDS	11039	11818	.	+	0	ID=PIHLBHDG_01432;product='hypothetical protein'
251	Prodigal:2.6	CDS	11886	12839	.	+	0	ID=PIHLBHDG_01433;product='hypothetical protein'
251	Prodigal:2.6	CDS	12836	14155	.	-	0	ID=PIHLBHDG_01434;product=CCA-adding_enzyme
251	Prodigal:2.6	CDS	14278	15000	.	+	0	ID=PIHLBHDG_01435;product=Sugar_fermentation_stimulation_protein_homolog
251	Prodigal:2.6	CDS	15013	15996	.	+	0	ID=PIHLBHDG_01436;product=Uncharacterized_protein_BB_0007
251	Prodigal:2.6	CDS	15993	16925	.	+	0	ID=PIHLBHDG_01437;product='hypothetical protein'
251	Prodigal:2.6	CDS	16940	18145	.	+	0	ID=PIHLBHDG_01438;product='hypothetical protein'
251	Prodigal:2.6	CDS	18117	19028	.	+	0	ID=PIHLBHDG_01439;product=Pseudouridine-5'-phosphate_glycosidase
251	Prodigal:2.6	CDS	19025	19915	.	+	0	ID=PIHLBHDG_01440;product=Uncharacterized_sugar_kinase_AF_0356
251	Prodigal:2.6	CDS	19968	21638	.	+	0	ID=PIHLBHDG_01441;product=Glutamine--tRNA_ligase
251	Prodigal:2.6	CDS	21694	22158	.	-	0	ID=PIHLBHDG_01442;product=S-ribosylhomocysteine_lyase
251	Prodigal:2.6	CDS	22163	22849	.	-	0	ID=PIHLBHDG_01443;product=LAS_seventeen-binding_protein_3
251	Prodigal:2.6	CDS	22933	23688	.	+	0	ID=PIHLBHDG_01444;product=Germination-specific_N-acetylmuramoyl-L-alanine_amidase
251	Prodigal:2.6	CDS	23653	24369	.	-	0	ID=PIHLBHDG_01445;product=5'-methylthioadenosine/S-adenosylhomocysteine_nucleosidase
251	Prodigal:2.6	CDS	24487	25833	.	+	0	ID=PIHLBHDG_01446;product=Glucose-6-phosphate_isomerase
251	Prodigal:2.6	CDS	25844	26791	.	+	0	ID=PIHLBHDG_01447;product=Probable_mannose-6-phosphate_isomerase_GmuF
251	Prodigal:2.6	CDS	26824	27729	.	+	0	ID=PIHLBHDG_01448;product='hypothetical protein'
251	Prodigal:2.6	CDS	27726	28499	.	+	0	ID=PIHLBHDG_01449;product=Zinc_transport_system_ATP-binding_protein_TroB
251	Prodigal:2.6	CDS	28489	29325	.	+	0	ID=PIHLBHDG_01450;product=Manganese_transport_system_membrane_protein_MntC
251	Prodigal:2.6	CDS	29319	30269	.	+	0	ID=PIHLBHDG_01451;product=Uncharacterized_RNA_pseudouridine_synthase_YjbO
251	Prodigal:2.6	CDS	30232	30657	.	+	0	ID=PIHLBHDG_01452;product='hypothetical protein'
251	Prodigal:2.6	CDS	30654	31073	.	+	0	ID=PIHLBHDG_01453;product=Uncharacterized_membrane_protein_YvoD
251	Prodigal:2.6	CDS	31070	32314	.	-	0	ID=PIHLBHDG_01454;product='hypothetical protein'
251	Prodigal:2.6	CDS	32464	35079	.	+	0	ID=PIHLBHDG_01455;product=Aminotransferase_PigE
251	Prodigal:2.6	CDS	35181	36449	.	+	0	ID=PIHLBHDG_01456;product=L-glutamine:2-deoxy-scyllo-inosose_aminotransferase
251	Prodigal:2.6	CDS	36465	37268	.	+	0	ID=PIHLBHDG_01457;product=Diaminopimelate_epimerase
251	Prodigal:2.6	CDS	37325	37984	.	+	0	ID=PIHLBHDG_01458;product=Putative_glycerophosphoryl_diester_phosphodiesterase_YhdW
251	Prodigal:2.6	CDS	38062	38952	.	+	0	ID=PIHLBHDG_01459;product=Bacitracin_transport_ATP-binding_protein_BcrA
251	Prodigal:2.6	CDS	38949	40550	.	+	0	ID=PIHLBHDG_01460;product='hypothetical protein'
251	Prodigal:2.6	CDS	40615	41616	.	-	0	ID=PIHLBHDG_01461;product=Putative_aminopeptidase
251	Prodigal:2.6	CDS	41613	42638	.	-	0	ID=PIHLBHDG_01462;product=Putative_aminopeptidase_MJ0555
251	Prodigal:2.6	CDS	42629	43687	.	-	0	ID=PIHLBHDG_01463;product=Tetrahedral_aminopeptidase
251	Prodigal:2.6	CDS	43794	44249	.	+	0	ID=PIHLBHDG_01464;product=Endonuclease_III
251	Prodigal:2.6	CDS	44169	44354	.	-	0	ID=PIHLBHDG_01465;product='hypothetical protein'
251	Prodigal:2.6	CDS	44419	45810	.	+	0	ID=PIHLBHDG_01466;product=Metalloprotease_TldD
251	Prodigal:2.6	CDS	45810	47165	.	+	0	ID=PIHLBHDG_01467;product=Uncharacterized_protein_MJ0231
251	Prodigal:2.6	CDS	47178	47708	.	+	0	ID=PIHLBHDG_01468;product='hypothetical protein'
251	Prodigal:2.6	CDS	47814	48041	.	+	0	ID=PIHLBHDG_01469;product='hypothetical protein'
251	Prodigal:2.6	CDS	48132	48407	.	+	0	ID=PIHLBHDG_01470;product='hypothetical protein'
251	Prodigal:2.6	CDS	48435	48755	.	+	0	ID=PIHLBHDG_01471;product='hypothetical protein'
251	Prodigal:2.6	CDS	48831	49304	.	+	0	ID=PIHLBHDG_01472;product=Uncharacterized_protein_in_gap_3'region_(Fragment)
251	Prodigal:2.6	CDS	49383	49919	.	+	0	ID=PIHLBHDG_01473;product=RNA_polymerase_sigma-28_factor
251	Prodigal:2.6	CDS	49740	51968	.	-	0	ID=PIHLBHDG_01474;product=Maltose_phosphorylase
251	Prodigal:2.6	CDS	52147	52815	.	-	0	ID=PIHLBHDG_01475;product=Beta-phosphoglucomutase
251	Prodigal:2.6	CDS	52916	53728	.	+	0	ID=PIHLBHDG_01476;product=Putative_DNA_recombinase
251	Prodigal:2.6	CDS	53728	54075	.	+	0	ID=PIHLBHDG_01477;product=RNA_polymerase_sigma-28_factor
254	Prodigal:2.6	CDS	819	1778	.	-	0	ID=PIHLBHDG_01478;product=Oligopeptide_transport_system_permease_protein_AppB
254	Prodigal:2.6	CDS	1868	3487	.	-	0	ID=PIHLBHDG_01479;product=Putative_ABC_transporter_peptide-binding_protein_BOV_A0352
254	Prodigal:2.6	CDS	3778	4644	.	+	0	ID=PIHLBHDG_01480;product=Uncharacterized_HTH-type_transcriptional_regulator_HI_0143
254	Prodigal:2.6	CDS	4978	7389	.	+	0	ID=PIHLBHDG_01481;product=Leucine--tRNA_ligase
254	Prodigal:2.6	CDS	7474	7953	.	+	0	ID=PIHLBHDG_01482;product=Uncharacterized_protein_YxbD
254	Prodigal:2.6	CDS	8042	8983	.	-	0	ID=PIHLBHDG_01483;product='hypothetical protein'
254	Prodigal:2.6	CDS	9039	9887	.	+	0	ID=PIHLBHDG_01484;product='hypothetical protein'
254	Prodigal:2.6	CDS	9909	10505	.	-	0	ID=PIHLBHDG_01485;product=HD_domain-containing_protein_2_homolog
254	Prodigal:2.6	CDS	10515	11315	.	-	0	ID=PIHLBHDG_01486;product=Aminoglycoside_N(3)-acetyltransferase_IV
254	Prodigal:2.6	CDS	11287	12126	.	-	0	ID=PIHLBHDG_01487;product=Rhizopine_catabolism_protein_MocC
254	Prodigal:2.6	CDS	12161	12964	.	-	0	ID=PIHLBHDG_01488;product=L-ribulose-5-phosphate_3-epimerase_UlaE
254	Prodigal:2.6	CDS	12978	13580	.	-	0	ID=PIHLBHDG_01489;product='hypothetical protein'
254	Prodigal:2.6	CDS	13577	14554	.	-	0	ID=PIHLBHDG_01490;product=Selenide_water_dikinase
254	Prodigal:2.6	CDS	14608	14841	.	-	0	ID=PIHLBHDG_01491;product='hypothetical protein'
254	Prodigal:2.6	CDS	14843	15988	.	-	0	ID=PIHLBHDG_01492;product=Probable_cysteine_desulfurase
254	Prodigal:2.6	CDS	16014	17630	.	-	0	ID=PIHLBHDG_01493;product=Gamma-glutamyltranspeptidase
254	Prodigal:2.6	CDS	17627	19021	.	-	0	ID=PIHLBHDG_01494;product=Probable_multidrug_resistance_protein_NorM
254	Prodigal:2.6	CDS	19138	19818	.	-	0	ID=PIHLBHDG_01495;product='hypothetical protein'
254	Prodigal:2.6	CDS	20057	20734	.	-	0	ID=PIHLBHDG_01496;product='hypothetical protein'
254	Prodigal:2.6	CDS	20822	21679	.	-	0	ID=PIHLBHDG_01497;product=Maltose_transport_system_permease_protein_MalG
254	Prodigal:2.6	CDS	21672	23183	.	-	0	ID=PIHLBHDG_01498;product=Maltose_transport_system_permease_protein_MalF
254	Prodigal:2.6	CDS	23264	24463	.	-	0	ID=PIHLBHDG_01499;product=Cyclodextrin-binding_protein
254	Prodigal:2.6	CDS	24760	25005	.	+	0	ID=PIHLBHDG_01500;product='hypothetical protein'
254	Prodigal:2.6	CDS	25011	25382	.	+	0	ID=PIHLBHDG_01501;product=UPF0251_protein_Amet_1463
254	Prodigal:2.6	CDS	25410	26057	.	-	0	ID=PIHLBHDG_01502;product='hypothetical protein'
254	Prodigal:2.6	CDS	26227	26664	.	+	0	ID=PIHLBHDG_01503;product=Uncharacterized_protein_MJ0298
254	Prodigal:2.6	CDS	26689	27150	.	-	0	ID=PIHLBHDG_01504;product='hypothetical protein'
254	Prodigal:2.6	CDS	27166	28149	.	-	0	ID=PIHLBHDG_01505;product=Macro_domain-containing_protein_CT2219
254	Prodigal:2.6	CDS	28298	28939	.	+	0	ID=PIHLBHDG_01506;product='hypothetical protein'
254	Prodigal:2.6	CDS	29014	30036	.	-	0	ID=PIHLBHDG_01507;product=2-dehydro-3-deoxygluconokinase
254	Prodigal:2.6	CDS	30225	30692	.	-	0	ID=PIHLBHDG_01508;product=DNA_protection_during_starvation_protein_2
254	Prodigal:2.6	CDS	30886	31452	.	+	0	ID=PIHLBHDG_01509;product=Putative_NADH_dehydrogenase/NAD(P)H_nitroreductase
254	Prodigal:2.6	CDS	31578	32441	.	-	0	ID=PIHLBHDG_01510;product=L-arabinose_transport_system_permease_protein_AraQ
254	Prodigal:2.6	CDS	32469	33380	.	-	0	ID=PIHLBHDG_01511;product=Trehalose/maltose_transport_system_permease_protein_MalF
254	Prodigal:2.6	CDS	33454	34734	.	-	0	ID=PIHLBHDG_01512;product='hypothetical protein'
254	Prodigal:2.6	CDS	34938	35156	.	-	0	ID=PIHLBHDG_01513;product='hypothetical protein'
254	Prodigal:2.6	CDS	35588	36742	.	-	0	ID=PIHLBHDG_01514;product=Alkaline_phosphatase
254	Prodigal:2.6	CDS	36958	38136	.	+	0	ID=PIHLBHDG_01515;product=D-alanyl-D-alanine_dipeptidase
254	Prodigal:2.6	CDS	38148	39260	.	+	0	ID=PIHLBHDG_01516;product='hypothetical protein'
254	Prodigal:2.6	CDS	39257	39952	.	-	0	ID=PIHLBHDG_01517;product=UPF0173_metal-dependent_hydrolase_PTH_1415
254	Prodigal:2.6	CDS	40122	41456	.	+	0	ID=PIHLBHDG_01518;product=Metalloprotease_slr0863
254	Prodigal:2.6	CDS	41470	42711	.	+	0	ID=PIHLBHDG_01519;product=Metalloprotease_MTH_856
254	Prodigal:2.6	CDS	42775	43719	.	-	0	ID=PIHLBHDG_01520;product=Uncharacterized_HTH-type_transcriptional_regulator_YisR
254	Prodigal:2.6	CDS	43834	45906	.	-	0	ID=PIHLBHDG_01521;product=Thermostable_beta-glucosidase_B
254	Prodigal:2.6	CDS	45957	46892	.	-	0	ID=PIHLBHDG_01522;product=Ribose_import_permease_protein_RbsC
254	Prodigal:2.6	CDS	46892	48415	.	-	0	ID=PIHLBHDG_01523;product=Ribose_import_ATP-binding_protein_RbsA
254	Prodigal:2.6	CDS	48412	49368	.	-	0	ID=PIHLBHDG_01524;product=D-allose_transport_system_permease_protein_AlsC
254	Prodigal:2.6	CDS	49471	50592	.	-	0	ID=PIHLBHDG_01525;product='hypothetical protein'
254	Prodigal:2.6	CDS	51209	51958	.	-	0	ID=PIHLBHDG_01526;product=Glutamine_transport_ATP-binding_protein_GlnQ
254	Prodigal:2.6	CDS	52072	53004	.	-	0	ID=PIHLBHDG_01527;product=Oligopeptide_transport_ATP-binding_protein_OppF
254	Prodigal:2.6	CDS	52997	53890	.	-	0	ID=PIHLBHDG_01528;product=Probable_peptide_ABC_transporter_ATP-binding_protein_y4tR
325	Prodigal:2.6	CDS	145	1509	.	+	0	ID=PIHLBHDG_01529;product='hypothetical protein'
325	Prodigal:2.6	CDS	1580	2254	.	-	0	ID=PIHLBHDG_01530;product='hypothetical protein'
325	Prodigal:2.6	CDS	2375	2674	.	+	0	ID=PIHLBHDG_01531;product='hypothetical protein'
325	Prodigal:2.6	CDS	2676	3032	.	+	0	ID=PIHLBHDG_01532;product=Endoribonuclease_EndoA
325	Prodigal:2.6	CDS	3092	3805	.	+	0	ID=PIHLBHDG_01533;product=Putative_glutamine_amidotransferase_Rv2859c
325	Prodigal:2.6	CDS	3876	5030	.	+	0	ID=PIHLBHDG_01534;product=Imidazolonepropionase
325	Prodigal:2.6	CDS	5127	5576	.	+	0	ID=PIHLBHDG_01535;product=tRNA_threonylcarbamoyladenosine_biosynthesis_protein_TsaE
325	Prodigal:2.6	CDS	5557	6243	.	+	0	ID=PIHLBHDG_01536;product=Uncharacterized_protein_ML0378
325	Prodigal:2.6	CDS	6225	6701	.	+	0	ID=PIHLBHDG_01537;product=Putative_ribosomal-protein-alanine_acetyltransferase
325	Prodigal:2.6	CDS	6673	7692	.	+	0	ID=PIHLBHDG_01538;product=tRNA_N6-adenosine_threonylcarbamoyltransferase
325	Prodigal:2.6	CDS	7704	8411	.	+	0	ID=PIHLBHDG_01539;product=Probable_2-phosphosulfolactate_phosphatase
325	Prodigal:2.6	CDS	8576	8863	.	+	0	ID=PIHLBHDG_01540;product=10_kDa_chaperonin
325	Prodigal:2.6	CDS	8889	10505	.	+	0	ID=PIHLBHDG_01541;product=60_kDa_chaperonin
325	Prodigal:2.6	CDS	10626	11147	.	+	0	ID=PIHLBHDG_01542;product=Hypoxanthine-guanine_phosphoribosyltransferase
325	Prodigal:2.6	CDS	11164	12396	.	+	0	ID=PIHLBHDG_01543;product=GMP_synthase_[glutamine-hydrolyzing]
325	Prodigal:2.6	CDS	12413	13048	.	+	0	ID=PIHLBHDG_01544;product=Histidine_biosynthesis_bifunctional_protein_HisIE
325	Prodigal:2.6	CDS	13111	13857	.	-	0	ID=PIHLBHDG_01545;product=Spore_cortex-lytic_enzyme
325	Prodigal:2.6	CDS	13994	16138	.	+	0	ID=PIHLBHDG_01546;product=ATP-dependent_DNA_helicase_PcrA
325	Prodigal:2.6	CDS	16157	18163	.	+	0	ID=PIHLBHDG_01547;product=DNA_ligase
325	Prodigal:2.6	CDS	18171	18443	.	+	0	ID=PIHLBHDG_01548;product=Aspartyl/glutamyl-tRNA(Asn/Gln)_amidotransferase_subunit_C
325	Prodigal:2.6	CDS	18440	19870	.	+	0	ID=PIHLBHDG_01549;product=Glutamyl-tRNA(Gln)_amidotransferase_subunit_A
325	Prodigal:2.6	CDS	19860	21290	.	+	0	ID=PIHLBHDG_01550;product=Aspartyl/glutamyl-tRNA(Asn/Gln)_amidotransferase_subunit_B
325	Prodigal:2.6	CDS	21379	22197	.	+	0	ID=PIHLBHDG_01551;product='hypothetical protein'
325	Prodigal:2.6	CDS	22212	22658	.	+	0	ID=PIHLBHDG_01552;product=Ferric_uptake_regulation_protein
325	Prodigal:2.6	CDS	22963	25596	.	+	0	ID=PIHLBHDG_01553;product=Valine--tRNA_ligase
325	Prodigal:2.6	CDS	25599	26879	.	+	0	ID=PIHLBHDG_01554;product=Folylpolyglutamate_synthase
325	Prodigal:2.6	CDS	26913	27392	.	+	0	ID=PIHLBHDG_01555;product='hypothetical protein'
325	Prodigal:2.6	CDS	27459	28421	.	+	0	ID=PIHLBHDG_01556;product=Stage_II_sporulation_protein_D
325	Prodigal:2.6	CDS	28437	28631	.	+	0	ID=PIHLBHDG_01557;product='hypothetical protein'
325	Prodigal:2.6	CDS	28729	29301	.	+	0	ID=PIHLBHDG_01558;product=Maf-like_protein_STH370
325	Prodigal:2.6	CDS	29335	30021	.	+	0	ID=PIHLBHDG_01559;product=UPF0758_protein_GTNG_2548
325	Prodigal:2.6	CDS	30042	31067	.	+	0	ID=PIHLBHDG_01560;product=Rod_shape-determining_protein_MreB
325	Prodigal:2.6	CDS	31095	31937	.	+	0	ID=PIHLBHDG_01561;product=Cell_shape-determining_protein_MreC
325	Prodigal:2.6	CDS	31939	32451	.	+	0	ID=PIHLBHDG_01562;product='hypothetical protein'
325	Prodigal:2.6	CDS	32448	34289	.	+	0	ID=PIHLBHDG_01563;product=Penicillin-binding_protein_2
325	Prodigal:2.6	CDS	34348	34983	.	+	0	ID=PIHLBHDG_01564;product=Probable_septum_site-determining_protein_MinC
325	Prodigal:2.6	CDS	35005	35805	.	+	0	ID=PIHLBHDG_01565;product=Septum_site-determining_protein_MinD
325	Prodigal:2.6	CDS	35820	36146	.	+	0	ID=PIHLBHDG_01566;product=Cell_division_topological_specificity_factor
325	Prodigal:2.6	CDS	36210	36443	.	+	0	ID=PIHLBHDG_01567;product='hypothetical protein'
325	Prodigal:2.6	CDS	36484	37335	.	+	0	ID=PIHLBHDG_01568;product=Stage_IV_sporulation_protein_FB
325	Prodigal:2.6	CDS	37361	39214	.	+	0	ID=PIHLBHDG_01569;product=Uncharacterized_protein_MJ0966
325	Prodigal:2.6	CDS	39207	39905	.	+	0	ID=PIHLBHDG_01570;product='hypothetical protein'
325	Prodigal:2.6	CDS	39890	41539	.	+	0	ID=PIHLBHDG_01571;product=Ribonuclease_G
325	Prodigal:2.6	CDS	41676	41987	.	+	0	ID=PIHLBHDG_01572;product=50S_ribosomal_protein_L21
325	Prodigal:2.6	CDS	41991	42377	.	+	0	ID=PIHLBHDG_01573;product='hypothetical protein'
325	Prodigal:2.6	CDS	42325	42612	.	+	0	ID=PIHLBHDG_01574;product=50S_ribosomal_protein_L27
325	Prodigal:2.6	CDS	42670	43953	.	+	0	ID=PIHLBHDG_01575;product=GTPase_Obg
325	Prodigal:2.6	CDS	43962	44249	.	+	0	ID=PIHLBHDG_01576;product=Probable_RNA-binding_protein_YqeI
325	Prodigal:2.6	CDS	44263	44925	.	+	0	ID=PIHLBHDG_01577;product=Probable_nicotinate-nucleotide_adenylyltransferase
325	Prodigal:2.6	CDS	44941	46197	.	+	0	ID=PIHLBHDG_01578;product=Transcriptional_regulator_LytR
325	Prodigal:2.6	CDS	46194	46547	.	+	0	ID=PIHLBHDG_01579;product=Ribosomal_silencing_factor_RsfS
325	Prodigal:2.6	CDS	46519	47304	.	+	0	ID=PIHLBHDG_01580;product=23S_rRNA_(uracil(1939)-C(5))-methyltransferase_RlmD
371	Prodigal:2.6	CDS	159	1544	.	+	0	ID=PIHLBHDG_01581;product=Tyrosine_phenol-lyase
371	Prodigal:2.6	CDS	1584	2291	.	-	0	ID=PIHLBHDG_01582;product=Putative_cytochrome_c-type_biogenesis_protein_HI_1454
371	Prodigal:2.6	CDS	2291	2830	.	-	0	ID=PIHLBHDG_01583;product=Thioredoxin-like_protein_YneN
371	Prodigal:2.6	CDS	3031	4590	.	+	0	ID=PIHLBHDG_01584;product=Uncharacterized_protein_SMU_988
371	Prodigal:2.6	CDS	4665	7013	.	+	0	ID=PIHLBHDG_01585;product=Uncharacterized_signaling_protein_CC_0091
371	Prodigal:2.6	CDS	7056	7970	.	+	0	ID=PIHLBHDG_01586;product=Glucokinase
371	Prodigal:2.6	CDS	8024	9493	.	-	0	ID=PIHLBHDG_01587;product=Probable_cytosol_aminopeptidase
371	Prodigal:2.6	CDS	9539	10807	.	-	0	ID=PIHLBHDG_01588;product='hypothetical protein'
371	Prodigal:2.6	CDS	10961	11206	.	+	0	ID=PIHLBHDG_01589;product=Selenocysteine-containing_peroxiredoxin_PrxU
371	Prodigal:2.6	CDS	11276	11680	.	+	0	ID=PIHLBHDG_01590;product=Selenocysteine-containing_peroxiredoxin_PrxU
371	Prodigal:2.6	CDS	11750	12892	.	+	0	ID=PIHLBHDG_01591;product=NADH_dehydrogenase-like_protein_YumB
371	Prodigal:2.6	CDS	12952	13158	.	+	0	ID=PIHLBHDG_01592;product='hypothetical protein'
371	Prodigal:2.6	CDS	13298	13915	.	+	0	ID=PIHLBHDG_01593;product=Superoxide_dismutase_[Mn]
371	Prodigal:2.6	CDS	14039	14269	.	+	0	ID=PIHLBHDG_01594;product='hypothetical protein'
371	Prodigal:2.6	CDS	14292	14384	.	+	0	ID=PIHLBHDG_01595;product='hypothetical protein'
371	Prodigal:2.6	CDS	14406	14675	.	+	0	ID=PIHLBHDG_01596;product='hypothetical protein'
371	Prodigal:2.6	CDS	14714	15724	.	-	0	ID=PIHLBHDG_01597;product='hypothetical protein'
371	Prodigal:2.6	CDS	16038	16322	.	+	0	ID=PIHLBHDG_01598;product='hypothetical protein'
371	Prodigal:2.6	CDS	16375	16815	.	-	0	ID=PIHLBHDG_01599;product='hypothetical protein'
371	Prodigal:2.6	CDS	16875	18440	.	-	0	ID=PIHLBHDG_01600;product='hypothetical protein'
371	Prodigal:2.6	CDS	18554	20869	.	+	0	ID=PIHLBHDG_01601;product=Uncharacterized_ATP-dependent_helicase_YprA
371	Prodigal:2.6	CDS	20823	22031	.	+	0	ID=PIHLBHDG_01602;product=Uncharacterized_protein_YprB
371	Prodigal:2.6	CDS	22098	22607	.	-	0	ID=PIHLBHDG_01603;product='hypothetical protein'
371	Prodigal:2.6	CDS	22839	24851	.	+	0	ID=PIHLBHDG_01604;product=Uncharacterized_peptidase_YuxL
371	Prodigal:2.6	CDS	24882	25490	.	-	0	ID=PIHLBHDG_01605;product='hypothetical protein'
371	Prodigal:2.6	CDS	25655	26374	.	+	0	ID=PIHLBHDG_01606;product='hypothetical protein'
371	Prodigal:2.6	CDS	26371	26619	.	-	0	ID=PIHLBHDG_01607;product='hypothetical protein'
371	Prodigal:2.6	CDS	26827	27132	.	-	0	ID=PIHLBHDG_01608;product='hypothetical protein'
371	Prodigal:2.6	CDS	27313	27819	.	+	0	ID=PIHLBHDG_01609;product=Probable_thiol_peroxidase
371	Prodigal:2.6	CDS	28140	29069	.	-	0	ID=PIHLBHDG_01610;product='hypothetical protein'
371	Prodigal:2.6	CDS	29096	29614	.	-	0	ID=PIHLBHDG_01611;product=Putative_NADH_dehydrogenase/NAD(P)H_nitroreductase_AF_2267
371	Prodigal:2.6	CDS	29631	30932	.	-	0	ID=PIHLBHDG_01612;product=Uncharacterized_protein_MT1397
371	Prodigal:2.6	CDS	31036	31830	.	-	0	ID=PIHLBHDG_01613;product=Glutaminyl-peptide_cyclotransferase
371	Prodigal:2.6	CDS	31814	32485	.	-	0	ID=PIHLBHDG_01614;product='hypothetical protein'
371	Prodigal:2.6	CDS	32502	33980	.	-	0	ID=PIHLBHDG_01615;product='hypothetical protein'
371	Prodigal:2.6	CDS	34102	34551	.	+	0	ID=PIHLBHDG_01616;product='hypothetical protein'
371	Prodigal:2.6	CDS	34554	35411	.	-	0	ID=PIHLBHDG_01617;product=Uncharacterized_MscS_family_protein_slr0639
371	Prodigal:2.6	CDS	35432	37795	.	-	0	ID=PIHLBHDG_01618;product=Uncharacterized_protein_y4lL
371	Prodigal:2.6	CDS	37910	40342	.	-	0	ID=PIHLBHDG_01619;product=Cellobiose_phosphorylase
371	Prodigal:2.6	CDS	40739	42094	.	+	0	ID=PIHLBHDG_01620;product=Guanine/hypoxanthine_permease_PbuO
371	Prodigal:2.6	CDS	42148	42453	.	-	0	ID=PIHLBHDG_01621;product=Signaling_protein_YkoW
371	Prodigal:2.6	CDS	43347	43562	.	-	0	ID=PIHLBHDG_01622;product='hypothetical protein'
389	Prodigal:2.6	CDS	124	1035	.	-	0	ID=PIHLBHDG_01623;product='hypothetical protein'
389	Prodigal:2.6	CDS	1039	1569	.	-	0	ID=PIHLBHDG_01624;product='hypothetical protein'
389	Prodigal:2.6	CDS	1630	2559	.	-	0	ID=PIHLBHDG_01625;product=Probable_tRNA-dihydrouridine_synthase_1
389	Prodigal:2.6	CDS	2646	2855	.	-	0	ID=PIHLBHDG_01626;product=50S_ribosomal_protein_L31
389	Prodigal:2.6	CDS	2937	4052	.	-	0	ID=PIHLBHDG_01627;product=Uncharacterized_protein_HI_0756
389	Prodigal:2.6	CDS	4119	5390	.	-	0	ID=PIHLBHDG_01628;product=Transcription_termination_factor_Rho
389	Prodigal:2.6	CDS	5424	6275	.	-	0	ID=PIHLBHDG_01629;product=Fructose-bisphosphate_aldolase
389	Prodigal:2.6	CDS	6550	6927	.	-	0	ID=PIHLBHDG_01630;product='hypothetical protein'
389	Prodigal:2.6	CDS	6992	7468	.	-	0	ID=PIHLBHDG_01631;product=Uncharacterized_protein_MT1877
389	Prodigal:2.6	CDS	7487	9082	.	-	0	ID=PIHLBHDG_01632;product=CTP_synthase
389	Prodigal:2.6	CDS	9079	9819	.	-	0	ID=PIHLBHDG_01633;product='hypothetical protein'
389	Prodigal:2.6	CDS	9832	11508	.	-	0	ID=PIHLBHDG_01634;product=Arginine--tRNA_ligase
389	Prodigal:2.6	CDS	11663	13333	.	-	0	ID=PIHLBHDG_01635;product=Formate--tetrahydrofolate_ligase
389	Prodigal:2.6	CDS	13383	14744	.	-	0	ID=PIHLBHDG_01636;product=Dihydrolipoyl_dehydrogenase
389	Prodigal:2.6	CDS	14761	15411	.	-	0	ID=PIHLBHDG_01637;product=Redox-sensing_transcriptional_repressor_Rex
389	Prodigal:2.6	CDS	15434	15913	.	-	0	ID=PIHLBHDG_01638;product=Ribosomal_RNA_large_subunit_methyltransferase_H
389	Prodigal:2.6	CDS	15926	16093	.	-	0	ID=PIHLBHDG_01639;product='hypothetical protein'
389	Prodigal:2.6	CDS	16222	17289	.	-	0	ID=PIHLBHDG_01640;product=Putative_serine_protease_HtrA
389	Prodigal:2.6	CDS	17344	18108	.	-	0	ID=PIHLBHDG_01641;product=Fe(3+)_dicitrate_transport_ATP-binding_protein_FecE
389	Prodigal:2.6	CDS	18101	19132	.	-	0	ID=PIHLBHDG_01642;product=Uncharacterized_ABC_transporter_permease_protein_YvrB
389	Prodigal:2.6	CDS	19129	19944	.	-	0	ID=PIHLBHDG_01643;product=Vitamin_B12-binding_protein
389	Prodigal:2.6	CDS	20328	20945	.	+	0	ID=PIHLBHDG_01644;product='hypothetical protein'
389	Prodigal:2.6	CDS	20935	21777	.	-	0	ID=PIHLBHDG_01645;product=Bifunctional_protein_FolD
389	Aragorn:1.2	tRNA	21902	21976	.	-	.	ID=PIHLBHDG_01646;product='tRNA'
389	Prodigal:2.6	CDS	22166	22729	.	+	0	ID=PIHLBHDG_01647;product=Alkyl_hydroperoxide_reductase_subunit_C
389	Prodigal:2.6	CDS	22865	25132	.	+	0	ID=PIHLBHDG_01648;product=Copper-transporting_P-type_ATPase
389	Prodigal:2.6	CDS	25153	25383	.	+	0	ID=PIHLBHDG_01649;product=Copper-transporting_ATPase_2
389	Prodigal:2.6	CDS	25380	25643	.	+	0	ID=PIHLBHDG_01650;product=Copper-sensing_transcriptional_repressor_CsoR
389	Prodigal:2.6	CDS	25632	25817	.	-	0	ID=PIHLBHDG_01651;product='hypothetical protein'
389	Prodigal:2.6	CDS	25830	27425	.	-	0	ID=PIHLBHDG_01652;product='hypothetical protein'
389	Aragorn:1.2	tRNA	27508	27582	.	+	.	ID=PIHLBHDG_01653;product='tRNA'
389	Aragorn:1.2	tRNA	27590	27665	.	+	.	ID=PIHLBHDG_01654;product='tRNA'
389	Prodigal:2.6	CDS	27742	28227	.	+	0	ID=PIHLBHDG_01655;product=Spermine/spermidine_acetyltransferase
389	Prodigal:2.6	CDS	28294	29106	.	-	0	ID=PIHLBHDG_01656;product=15_kDa_lipoprotein
389	Aragorn:1.2	tRNA	29199	29274	.	-	.	ID=PIHLBHDG_01657;product='tRNA'
389	Aragorn:1.2	tRNA	29279	29354	.	-	.	ID=PIHLBHDG_01658;product='tRNA'
389	Prodigal:2.6	CDS	29415	30683	.	-	0	ID=PIHLBHDG_01659;product=Adenylosuccinate_synthetase
389	Prodigal:2.6	CDS	30680	31465	.	-	0	ID=PIHLBHDG_01660;product=Uncharacterized_metal-dependent_hydrolase_YabD
389	Prodigal:2.6	CDS	31467	33398	.	-	0	ID=PIHLBHDG_01661;product=Methionine--tRNA_ligase
389	Prodigal:2.6	CDS	33782	34978	.	+	0	ID=PIHLBHDG_01662;product=Uncharacterized_MFS-type_transporter_YitG
389	Prodigal:2.6	CDS	35016	35837	.	+	0	ID=PIHLBHDG_01663;product=Phosphosulfolactate_synthase
389	Prodigal:2.6	CDS	35922	36161	.	+	0	ID=PIHLBHDG_01664;product=Transition_state_regulatory_protein_AbrB
389	Prodigal:2.6	CDS	36145	36972	.	-	0	ID=PIHLBHDG_01665;product=Ribosomal_RNA_small_subunit_methyltransferase_I
389	Prodigal:2.6	CDS	36975	38015	.	-	0	ID=PIHLBHDG_01666;product=Stage_0_sporulation_protein_YaaT
389	Prodigal:2.6	CDS	38015	38944	.	-	0	ID=PIHLBHDG_01667;product=DNA_polymerase_III_subunit_gamma/tau
389	Prodigal:2.6	CDS	38955	39395	.	-	0	ID=PIHLBHDG_01668;product='hypothetical protein'
389	Prodigal:2.6	CDS	39392	39670	.	-	0	ID=PIHLBHDG_01669;product=Uncharacterized_protein_YaaQ
389	Prodigal:2.6	CDS	39667	40278	.	-	0	ID=PIHLBHDG_01670;product=Thymidylate_kinase
389	Prodigal:2.6	CDS	40291	41739	.	-	0	ID=PIHLBHDG_01671;product=Arginine_decarboxylase
389	Prodigal:2.6	CDS	41726	41944	.	-	0	ID=PIHLBHDG_01672;product='hypothetical protein'
389	Prodigal:2.6	CDS	42150	42320	.	+	0	ID=PIHLBHDG_01673;product='hypothetical protein'
389	RNAmmer:1.2	rRNA	42508	42598	.	-	.	ID=PIHLBHDG_01674;product='rRNA'
468	Prodigal:2.6	CDS	1504	3816	.	-	0	ID=PIHLBHDG_01675;product=Periplasmic_beta-glucosidase
468	Prodigal:2.6	CDS	3939	4964	.	-	0	ID=PIHLBHDG_01676;product=HTH-type_transcriptional_regulator_CelR
468	Prodigal:2.6	CDS	5141	5887	.	-	0	ID=PIHLBHDG_01677;product=DNA_protection_during_starvation_protein
468	Prodigal:2.6	CDS	5973	6692	.	-	0	ID=PIHLBHDG_01678;product=Aliphatic_sulfonates_import_ATP-binding_protein_SsuB_1
468	Prodigal:2.6	CDS	6689	7465	.	-	0	ID=PIHLBHDG_01679;product=Taurine_transport_system_permease_protein_TauC
468	Prodigal:2.6	CDS	7446	8396	.	-	0	ID=PIHLBHDG_01680;product='hypothetical protein'
468	Prodigal:2.6	CDS	8407	10125	.	-	0	ID=PIHLBHDG_01681;product=NADP-reducing_hydrogenase_subunit_HndC
468	Prodigal:2.6	CDS	10147	12021	.	-	0	ID=PIHLBHDG_01682;product=NADP-reducing_hydrogenase_subunit_HndC
468	Prodigal:2.6	CDS	12018	12539	.	-	0	ID=PIHLBHDG_01683;product=NADP-reducing_hydrogenase_subunit_HndA
468	Prodigal:2.6	CDS	13173	13376	.	+	0	ID=PIHLBHDG_01684;product='hypothetical protein'
468	Prodigal:2.6	CDS	13417	14220	.	-	0	ID=PIHLBHDG_01685;product=Methyl-accepting_chemotaxis_protein_TlpB
468	Prodigal:2.6	CDS	14356	16239	.	-	0	ID=PIHLBHDG_01686;product='hypothetical protein'
468	Prodigal:2.6	CDS	16526	16891	.	-	0	ID=PIHLBHDG_01687;product='hypothetical protein'
468	Prodigal:2.6	CDS	17191	18846	.	+	0	ID=PIHLBHDG_01688;product=Capsule_biosynthesis_protein_CapA
468	Prodigal:2.6	CDS	18940	19383	.	+	0	ID=PIHLBHDG_01689;product='hypothetical protein'
468	Prodigal:2.6	CDS	19386	19592	.	+	0	ID=PIHLBHDG_01690;product='hypothetical protein'
468	Prodigal:2.6	CDS	19630	20340	.	-	0	ID=PIHLBHDG_01691;product='hypothetical protein'
468	Prodigal:2.6	CDS	20330	22969	.	-	0	ID=PIHLBHDG_01692;product=Tetracycline_resistance_protein_TetQ
468	Prodigal:2.6	CDS	23080	23301	.	-	0	ID=PIHLBHDG_01693;product=Uncharacterized_HTH-type_transcriptional_regulator_YozG
468	Prodigal:2.6	CDS	23311	23910	.	-	0	ID=PIHLBHDG_01694;product='hypothetical protein'
468	Prodigal:2.6	CDS	24077	24952	.	-	0	ID=PIHLBHDG_01695;product=Uncharacterized_transporter_YeaB
468	Prodigal:2.6	CDS	24978	25766	.	-	0	ID=PIHLBHDG_01696;product=Phosphatase_IMPL1_chloroplastic
468	Prodigal:2.6	CDS	25780	26634	.	-	0	ID=PIHLBHDG_01697;product='hypothetical protein'
468	Prodigal:2.6	CDS	26631	27545	.	-	0	ID=PIHLBHDG_01698;product=Daunorubicin/doxorubicin_resistance_ATP-binding_protein_DrrA
468	Prodigal:2.6	CDS	27562	28635	.	-	0	ID=PIHLBHDG_01699;product=UPF0118_membrane_protein_BpOF4_00890
468	Prodigal:2.6	CDS	28828	29544	.	+	0	ID=PIHLBHDG_01700;product='hypothetical protein'
468	Prodigal:2.6	CDS	29591	30337	.	-	0	ID=PIHLBHDG_01701;product='hypothetical protein'
468	Prodigal:2.6	CDS	30830	32485	.	-	0	ID=PIHLBHDG_01702;product=Uncharacterized_protein_YqjN
468	Prodigal:2.6	CDS	32499	32840	.	-	0	ID=PIHLBHDG_01703;product='hypothetical protein'
468	Prodigal:2.6	CDS	33016	33495	.	+	0	ID=PIHLBHDG_01704;product='hypothetical protein'
468	Prodigal:2.6	CDS	33547	34230	.	-	0	ID=PIHLBHDG_01705;product=Cyclic_di-GMP_phosphodiesterase_response_regulator_RpfG
468	Prodigal:2.6	CDS	34388	34951	.	+	0	ID=PIHLBHDG_01706;product=ECF_RNA_polymerase_sigma-E_factor
468	Prodigal:2.6	CDS	34938	35510	.	+	0	ID=PIHLBHDG_01707;product='hypothetical protein'
468	Prodigal:2.6	CDS	35640	36560	.	+	0	ID=PIHLBHDG_01708;product=Uncharacterized_ABC_transporter_ATP-binding_protein_YhaQ
468	Prodigal:2.6	CDS	36550	37746	.	+	0	ID=PIHLBHDG_01709;product='hypothetical protein'
523	Prodigal:2.6	CDS	50	337	.	+	0	ID=PIHLBHDG_01710;product='hypothetical protein'
523	Prodigal:2.6	CDS	331	1272	.	+	0	ID=PIHLBHDG_01711;product='hypothetical protein'
523	Prodigal:2.6	CDS	1269	2855	.	+	0	ID=PIHLBHDG_01712;product='hypothetical protein'
523	Prodigal:2.6	CDS	2852	3067	.	+	0	ID=PIHLBHDG_01713;product='hypothetical protein'
523	Prodigal:2.6	CDS	3123	3956	.	+	0	ID=PIHLBHDG_01714;product='hypothetical protein'
523	Prodigal:2.6	CDS	4451	4594	.	+	0	ID=PIHLBHDG_01715;product='hypothetical protein'
523	Prodigal:2.6	CDS	4588	4830	.	+	0	ID=PIHLBHDG_01716;product='hypothetical protein'
523	Prodigal:2.6	CDS	4969	5973	.	+	0	ID=PIHLBHDG_01717;product=ADP-ribosyl-[dinitrogen_reductase]_glycohydrolase
523	Prodigal:2.6	CDS	6118	6360	.	+	0	ID=PIHLBHDG_01718;product='hypothetical protein'
523	Prodigal:2.6	CDS	6681	7358	.	+	0	ID=PIHLBHDG_01719;product=Penicillin-binding_protein_4*
523	Prodigal:2.6	CDS	7997	8305	.	+	0	ID=PIHLBHDG_01720;product='hypothetical protein'
523	Prodigal:2.6	CDS	8417	9295	.	-	0	ID=PIHLBHDG_01721;product=DegV_domain-containing_protein_TTE1491
523	Prodigal:2.6	CDS	9956	10306	.	+	0	ID=PIHLBHDG_01722;product='hypothetical protein'
523	Prodigal:2.6	CDS	10566	11330	.	+	0	ID=PIHLBHDG_01723;product='hypothetical protein'
523	Prodigal:2.6	CDS	11359	12789	.	+	0	ID=PIHLBHDG_01724;product='hypothetical protein'
523	Prodigal:2.6	CDS	12942	13403	.	+	0	ID=PIHLBHDG_01725;product='hypothetical protein'
523	Prodigal:2.6	CDS	13409	14149	.	+	0	ID=PIHLBHDG_01726;product=Bacitracin_transport_ATP-binding_protein_BcrA
523	Prodigal:2.6	CDS	14142	14783	.	+	0	ID=PIHLBHDG_01727;product='hypothetical protein'
523	Prodigal:2.6	CDS	15283	15780	.	+	0	ID=PIHLBHDG_01728;product='hypothetical protein'
523	Prodigal:2.6	CDS	15853	17370	.	+	0	ID=PIHLBHDG_01729;product=Non-reducing_end_alpha-L-arabinofuranosidase_BoGH43A
523	Prodigal:2.6	CDS	17513	17959	.	-	0	ID=PIHLBHDG_01730;product=Nucleoside_triphosphatase_NudI
523	Prodigal:2.6	CDS	18166	18483	.	+	0	ID=PIHLBHDG_01731;product='hypothetical protein'
523	Prodigal:2.6	CDS	18767	19816	.	+	0	ID=PIHLBHDG_01732;product=Probable_peptide_ABC_transporter_ATP-binding_protein_y4tR
523	Prodigal:2.6	CDS	19846	20874	.	+	0	ID=PIHLBHDG_01733;product=Oligopeptide_transport_ATP-binding_protein_AppF
523	Prodigal:2.6	CDS	20952	22778	.	+	0	ID=PIHLBHDG_01734;product=Putative_peptide-binding_periplasmic_protein_BruAb2_1030
523	Prodigal:2.6	CDS	22861	23892	.	+	0	ID=PIHLBHDG_01735;product=Dipeptide_transport_system_permease_protein_DppB
523	Prodigal:2.6	CDS	23906	24784	.	+	0	ID=PIHLBHDG_01736;product=Dipeptide_transport_system_permease_protein_DppC
523	Prodigal:2.6	CDS	24863	25900	.	-	0	ID=PIHLBHDG_01737;product='hypothetical protein'
523	Prodigal:2.6	CDS	26034	27308	.	+	0	ID=PIHLBHDG_01738;product=Carbamoyl-phosphate_synthase_large_chain_N-terminal_section
523	Prodigal:2.6	CDS	27440	28447	.	+	0	ID=PIHLBHDG_01739;product=Uncharacterized_ABC_transporter_ATP-binding_protein_YfiL
523	Prodigal:2.6	CDS	28404	29240	.	+	0	ID=PIHLBHDG_01740;product='hypothetical protein'
523	Prodigal:2.6	CDS	29224	30027	.	+	0	ID=PIHLBHDG_01741;product='hypothetical protein'
523	Prodigal:2.6	CDS	30179	31438	.	+	0	ID=PIHLBHDG_01742;product='hypothetical protein'
523	Prodigal:2.6	CDS	31896	34022	.	-	0	ID=PIHLBHDG_01743;product='hypothetical protein'
523	Prodigal:2.6	CDS	34162	35022	.	-	0	ID=PIHLBHDG_01744;product='hypothetical protein'
525	Prodigal:2.6	CDS	919	2832	.	-	0	ID=PIHLBHDG_01745;product=Lon_protease_2
525	Prodigal:2.6	CDS	2863	3309	.	-	0	ID=PIHLBHDG_01746;product=50S_ribosomal_protein_L9
525	Prodigal:2.6	CDS	3325	4338	.	-	0	ID=PIHLBHDG_01747;product='hypothetical protein'
525	Prodigal:2.6	CDS	4395	4625	.	-	0	ID=PIHLBHDG_01748;product=30S_ribosomal_protein_S18
525	Prodigal:2.6	CDS	4650	5036	.	-	0	ID=PIHLBHDG_01749;product=Single-stranded_DNA-binding_protein
525	Prodigal:2.6	CDS	5055	5441	.	-	0	ID=PIHLBHDG_01750;product=30S_ribosomal_protein_S6
525	Prodigal:2.6	CDS	5452	5571	.	-	0	ID=PIHLBHDG_01751;product='hypothetical protein'
525	Prodigal:2.6	CDS	5875	6942	.	-	0	ID=PIHLBHDG_01752;product=Ribosome-binding_ATPase_YchF
525	Prodigal:2.6	CDS	7008	7466	.	+	0	ID=PIHLBHDG_01753;product='hypothetical protein'
525	Prodigal:2.6	CDS	7448	8506	.	-	0	ID=PIHLBHDG_01754;product='hypothetical protein'
525	Prodigal:2.6	CDS	8551	8733	.	-	0	ID=PIHLBHDG_01755;product='hypothetical protein'
525	Prodigal:2.6	CDS	8857	9747	.	+	0	ID=PIHLBHDG_01756;product=Foldase_protein_PrsA
525	Prodigal:2.6	CDS	9826	11286	.	-	0	ID=PIHLBHDG_01757;product=Probable_glycine_dehydrogenase_(decarboxylating)_subunit_2
525	Prodigal:2.6	CDS	11283	12626	.	-	0	ID=PIHLBHDG_01758;product=Probable_glycine_dehydrogenase_(decarboxylating)_subunit_1
525	Prodigal:2.6	CDS	12631	13008	.	-	0	ID=PIHLBHDG_01759;product=Glycine_cleavage_system_H_protein
525	Prodigal:2.6	CDS	13050	14123	.	-	0	ID=PIHLBHDG_01760;product=Aminomethyltransferase
525	Prodigal:2.6	CDS	14417	14944	.	-	0	ID=PIHLBHDG_01761;product='hypothetical protein'
525	Prodigal:2.6	CDS	15014	16024	.	-	0	ID=PIHLBHDG_01762;product=Uncharacterized_membrane_protein_YkvI
525	Prodigal:2.6	CDS	16145	16741	.	+	0	ID=PIHLBHDG_01763;product=Uncharacterized_protein_YyaC
525	Prodigal:2.6	CDS	16912	17760	.	-	0	ID=PIHLBHDG_01764;product=Stage_0_sporulation_protein_J
525	Prodigal:2.6	CDS	17757	18521	.	-	0	ID=PIHLBHDG_01765;product=Sporulation_initiation_inhibitor_protein_Soj
525	Prodigal:2.6	CDS	18514	19398	.	-	0	ID=PIHLBHDG_01766;product=Nucleoid_occlusion_protein
525	Prodigal:2.6	CDS	19498	20229	.	-	0	ID=PIHLBHDG_01767;product=Ribosomal_RNA_small_subunit_methyltransferase_G
525	Prodigal:2.6	CDS	20226	22100	.	-	0	ID=PIHLBHDG_01768;product=tRNA_uridine_5-carboxymethylaminomethyl_modification_enzyme_MnmG
525	Prodigal:2.6	CDS	22115	23503	.	-	0	ID=PIHLBHDG_01769;product=tRNA_modification_GTPase_MnmE
525	Prodigal:2.6	CDS	23584	24213	.	-	0	ID=PIHLBHDG_01770;product=Protein_jag
525	Prodigal:2.6	CDS	24230	24853	.	-	0	ID=PIHLBHDG_01771;product=Membrane_protein_insertase_YidC
525	Prodigal:2.6	CDS	25072	25437	.	-	0	ID=PIHLBHDG_01772;product=Ribonuclease_P_protein_component
525	Prodigal:2.6	CDS	26201	27604	.	+	0	ID=PIHLBHDG_01773;product=Chromosomal_replication_initiator_protein_DnaA
525	Prodigal:2.6	CDS	27837	28928	.	+	0	ID=PIHLBHDG_01774;product=DNA_polymerase_III_subunit_beta
525	Prodigal:2.6	CDS	28951	29166	.	+	0	ID=PIHLBHDG_01775;product='hypothetical protein'
525	Prodigal:2.6	CDS	29167	30273	.	+	0	ID=PIHLBHDG_01776;product=DNA_replication_and_repair_protein_RecF
525	Prodigal:2.6	CDS	30289	30543	.	+	0	ID=PIHLBHDG_01777;product='hypothetical protein'
525	Prodigal:2.6	CDS	30558	32471	.	+	0	ID=PIHLBHDG_01778;product=DNA_gyrase_subunit_B
525	Prodigal:2.6	CDS	32488	34929	.	+	0	ID=PIHLBHDG_01779;product=DNA_gyrase_subunit_A
534	Prodigal:2.6	CDS	19	801	.	+	0	ID=PIHLBHDG_01780;product=Magnesium_transporter_MgtE
534	Prodigal:2.6	CDS	773	1963	.	-	0	ID=PIHLBHDG_01781;product=Galactokinase
534	Prodigal:2.6	CDS	1956	2930	.	-	0	ID=PIHLBHDG_01782;product=Galactose-1-phosphate_uridylyltransferase
534	Prodigal:2.6	CDS	2900	3019	.	-	0	ID=PIHLBHDG_01783;product='hypothetical protein'
534	Prodigal:2.6	CDS	3135	3518	.	+	0	ID=PIHLBHDG_01784;product=RutC_family_protein_PH0854
534	Prodigal:2.6	CDS	3542	4567	.	+	0	ID=PIHLBHDG_01785;product=D-alanine--D-alanine_ligase
534	Prodigal:2.6	CDS	4564	6420	.	+	0	ID=PIHLBHDG_01786;product=Uncharacterized_ABC_transporter_ATP-binding_protein_YdiF
534	Prodigal:2.6	CDS	6423	7091	.	+	0	ID=PIHLBHDG_01787;product='hypothetical protein'
534	Prodigal:2.6	CDS	7078	8481	.	+	0	ID=PIHLBHDG_01788;product=Replicative_DNA_helicase
534	Prodigal:2.6	CDS	8468	8668	.	+	0	ID=PIHLBHDG_01789;product='hypothetical protein'
534	Prodigal:2.6	CDS	8679	9542	.	+	0	ID=PIHLBHDG_01790;product=Ribosomal_RNA_small_subunit_methyltransferase_A
534	Prodigal:2.6	CDS	9546	10013	.	+	0	ID=PIHLBHDG_01791;product=Uncharacterized_protein_YkuK
534	Prodigal:2.6	CDS	10126	10401	.	+	0	ID=PIHLBHDG_01792;product=Protein_Veg
534	Prodigal:2.6	CDS	10481	11728	.	+	0	ID=PIHLBHDG_01793;product='hypothetical protein'
534	Prodigal:2.6	CDS	11803	13383	.	+	0	ID=PIHLBHDG_01794;product='hypothetical protein'
534	Prodigal:2.6	CDS	13476	13913	.	+	0	ID=PIHLBHDG_01795;product='hypothetical protein'
534	Prodigal:2.6	CDS	13970	14854	.	+	0	ID=PIHLBHDG_01796;product=4-diphosphocytidyl-2-C-methyl-D-erythritol_kinase
534	Prodigal:2.6	CDS	14851	15624	.	+	0	ID=PIHLBHDG_01797;product='hypothetical protein'
534	Prodigal:2.6	CDS	15640	16644	.	+	0	ID=PIHLBHDG_01798;product=Bifunctional_protein_GlmU
534	Prodigal:2.6	CDS	16686	17612	.	+	0	ID=PIHLBHDG_01799;product=Ribose-phosphate_pyrophosphokinase
534	Prodigal:2.6	CDS	17666	18301	.	+	0	ID=PIHLBHDG_01800;product=50S_ribosomal_protein_L25
534	Prodigal:2.6	CDS	18385	18963	.	+	0	ID=PIHLBHDG_01801;product=Peptidyl-tRNA_hydrolase
534	Prodigal:2.6	CDS	18983	22489	.	+	0	ID=PIHLBHDG_01802;product=Transcription-repair-coupling_factor
534	Prodigal:2.6	CDS	22542	23081	.	+	0	ID=PIHLBHDG_01803;product=Stage_V_sporulation_protein_T
534	Prodigal:2.6	CDS	23173	24750	.	+	0	ID=PIHLBHDG_01804;product=Stage_V_sporulation_protein_B
534	Prodigal:2.6	CDS	24723	25511	.	-	0	ID=PIHLBHDG_01805;product=Nucleoside_triphosphate_pyrophosphohydrolase/pyrophosphatase_MazG
534	Prodigal:2.6	CDS	25588	25866	.	-	0	ID=PIHLBHDG_01806;product=SPBc2_prophage-derived_DNA-binding_protein_HU_2
534	Prodigal:2.6	CDS	26037	26993	.	+	0	ID=PIHLBHDG_01807;product=Stage_II_sporulation_protein_D
534	Prodigal:2.6	CDS	27072	27356	.	+	0	ID=PIHLBHDG_01808;product=Spore_protein_YabP
534	Prodigal:2.6	CDS	27375	27845	.	+	0	ID=PIHLBHDG_01809;product='hypothetical protein'
534	Prodigal:2.6	CDS	27909	28214	.	+	0	ID=PIHLBHDG_01810;product='hypothetical protein'
534	Prodigal:2.6	CDS	28349	28744	.	+	0	ID=PIHLBHDG_01811;product=Uncharacterized_protein_YabR
534	Prodigal:2.6	CDS	28845	29375	.	+	0	ID=PIHLBHDG_01812;product='hypothetical protein'
534	Prodigal:2.6	CDS	29372	30295	.	+	0	ID=PIHLBHDG_01813;product=Bifunctional_3-dehydroquinate_synthase/phosphatase
534	Aragorn:1.2	tRNA	30323	30410	.	+	.	ID=PIHLBHDG_01814;product='tRNA'
534	Prodigal:2.6	CDS	30465	30842	.	+	0	ID=PIHLBHDG_01815;product='hypothetical protein'
534	Prodigal:2.6	CDS	30844	31326	.	-	0	ID=PIHLBHDG_01816;product='hypothetical protein'
534	Prodigal:2.6	CDS	31516	31998	.	-	0	ID=PIHLBHDG_01817;product='hypothetical protein'
534	Prodigal:2.6	CDS	32017	32898	.	-	0	ID=PIHLBHDG_01818;product='hypothetical protein'
534	Prodigal:2.6	CDS	33066	34583	.	+	0	ID=PIHLBHDG_01819;product=Mannosylglucosyl-3-phosphoglycerate_phosphatase
572	Prodigal:2.6	CDS	423	2336	.	-	0	ID=PIHLBHDG_01820;product=Autoinducer_2_sensor_kinase/phosphatase_LuxQ
572	Prodigal:2.6	CDS	2333	2575	.	-	0	ID=PIHLBHDG_01821;product='hypothetical protein'
572	Prodigal:2.6	CDS	2790	3902	.	-	0	ID=PIHLBHDG_01822;product='hypothetical protein'
572	Prodigal:2.6	CDS	4066	5583	.	-	0	ID=PIHLBHDG_01823;product=Intracellular_exo-alpha-(1->5)-L-arabinofuranosidase
572	Prodigal:2.6	CDS	5639	7147	.	-	0	ID=PIHLBHDG_01824;product=L-arabinose_isomerase
572	Prodigal:2.6	CDS	7161	7850	.	-	0	ID=PIHLBHDG_01825;product=L-ribulose-5-phosphate_4-epimerase
572	Prodigal:2.6	CDS	7866	9533	.	-	0	ID=PIHLBHDG_01826;product=Ribulokinase
572	Prodigal:2.6	CDS	9645	11591	.	-	0	ID=PIHLBHDG_01827;product=Non-reducing_end_beta-L-arabinofuranosidase
572	Prodigal:2.6	CDS	11889	12857	.	+	0	ID=PIHLBHDG_01828;product=ABC_transporter_periplasmic-binding_protein_YphF
572	Prodigal:2.6	CDS	12932	14428	.	+	0	ID=PIHLBHDG_01829;product=Putative_ribose/galactose/methyl_galactoside_import_ATP-binding_protein_2
572	Prodigal:2.6	CDS	14449	15402	.	+	0	ID=PIHLBHDG_01830;product=Ribose_import_permease_protein_RbsC
572	Prodigal:2.6	CDS	15600	17069	.	-	0	ID=PIHLBHDG_01831;product=Beta-N-acetylhexosaminidase
572	Prodigal:2.6	CDS	17231	18310	.	-	0	ID=PIHLBHDG_01832;product=Methyl-accepting_chemotaxis_protein_McpA
572	Prodigal:2.6	CDS	18332	18862	.	-	0	ID=PIHLBHDG_01833;product=Methyl-accepting_chemotaxis_protein_PctA
572	Prodigal:2.6	CDS	19158	19685	.	-	0	ID=PIHLBHDG_01834;product='hypothetical protein'
572	Prodigal:2.6	CDS	19774	23145	.	+	0	ID=PIHLBHDG_01835;product='hypothetical protein'
572	Prodigal:2.6	CDS	23208	25397	.	-	0	ID=PIHLBHDG_01836;product='hypothetical protein'
572	Prodigal:2.6	CDS	25601	26308	.	+	0	ID=PIHLBHDG_01837;product='hypothetical protein'
572	Prodigal:2.6	CDS	26320	26661	.	-	0	ID=PIHLBHDG_01838;product='hypothetical protein'
572	Prodigal:2.6	CDS	26689	27684	.	-	0	ID=PIHLBHDG_01839;product='hypothetical protein'
572	Prodigal:2.6	CDS	27814	28755	.	+	0	ID=PIHLBHDG_01840;product='hypothetical protein'
572	Prodigal:2.6	CDS	28745	30607	.	-	0	ID=PIHLBHDG_01841;product=Methyl-accepting_chemotaxis_protein_PctA
572	Prodigal:2.6	CDS	30860	31738	.	+	0	ID=PIHLBHDG_01842;product='hypothetical protein'
572	Prodigal:2.6	CDS	31750	32331	.	-	0	ID=PIHLBHDG_01843;product=Probable_S-adenosylmethionine-dependent_methyltransferase_MJ0882
572	Prodigal:2.6	CDS	32475	33044	.	-	0	ID=PIHLBHDG_01844;product=Uncharacterized_protein_aq_2027
579	Prodigal:2.6	CDS	199	630	.	+	0	ID=PIHLBHDG_01845;product=Transcriptional_regulator_MraZ
579	Prodigal:2.6	CDS	646	1578	.	+	0	ID=PIHLBHDG_01846;product=Ribosomal_RNA_small_subunit_methyltransferase_H
579	Prodigal:2.6	CDS	1593	2108	.	+	0	ID=PIHLBHDG_01847;product='hypothetical protein'
579	Prodigal:2.6	CDS	2161	4164	.	+	0	ID=PIHLBHDG_01848;product=Stage_V_sporulation_protein_D
579	Prodigal:2.6	CDS	4181	5635	.	+	0	ID=PIHLBHDG_01849;product=UDP-N-acetylmuramoyl-L-alanyl-D-glutamate--26-diaminopimelate_ligase
579	Prodigal:2.6	CDS	5635	6975	.	+	0	ID=PIHLBHDG_01850;product=UDP-N-acetylmuramoyl-tripeptide--D-alanyl-D-alanine_ligase
579	Prodigal:2.6	CDS	6977	7939	.	+	0	ID=PIHLBHDG_01851;product=Phospho-N-acetylmuramoyl-pentapeptide-transferase
579	Prodigal:2.6	CDS	7971	9065	.	+	0	ID=PIHLBHDG_01852;product=Stage_V_sporulation_protein_E
579	Prodigal:2.6	CDS	9135	10409	.	+	0	ID=PIHLBHDG_01853;product=UDP-N-acetylglucosamine_1-carboxyvinyltransferase_1
579	Prodigal:2.6	CDS	10399	11085	.	+	0	ID=PIHLBHDG_01854;product='hypothetical protein'
579	Prodigal:2.6	CDS	11191	12243	.	+	0	ID=PIHLBHDG_01855;product=Cell_division_protein_FtsZ
579	Prodigal:2.6	CDS	12273	12998	.	-	0	ID=PIHLBHDG_01856;product=RNA_polymerase_sigma-E_factor
579	Prodigal:2.6	CDS	12967	13926	.	-	0	ID=PIHLBHDG_01857;product=Putative_sporulation_sigma_factor-processing_peptidase_(Fragment)
579	Prodigal:2.6	CDS	14131	14907	.	+	0	ID=PIHLBHDG_01858;product=RNA_polymerase_sigma-G_factor
579	Prodigal:2.6	CDS	14924	15595	.	+	0	ID=PIHLBHDG_01859;product=Stage_II_sporulation_protein_R
579	Prodigal:2.6	CDS	15695	15949	.	+	0	ID=PIHLBHDG_01860;product=Uncharacterized_protein_YlmC
579	Prodigal:2.6	CDS	16006	16461	.	+	0	ID=PIHLBHDG_01861;product=Transcriptional_repressor_NrdR
579	Prodigal:2.6	CDS	16523	18721	.	+	0	ID=PIHLBHDG_01862;product=DNA_translocase_FtsK
579	Prodigal:2.6	CDS	18730	19113	.	+	0	ID=PIHLBHDG_01863;product='hypothetical protein'
579	Prodigal:2.6	CDS	19115	20014	.	+	0	ID=PIHLBHDG_01864;product=33_kDa_chaperonin
579	Prodigal:2.6	CDS	20060	20839	.	+	0	ID=PIHLBHDG_01865;product='hypothetical protein'
579	Prodigal:2.6	CDS	20870	22231	.	+	0	ID=PIHLBHDG_01866;product=UDP-N-acetylmuramate--L-alanine_ligase
579	Prodigal:2.6	CDS	22214	23104	.	-	0	ID=PIHLBHDG_01867;product='hypothetical protein'
579	Prodigal:2.6	CDS	23086	24864	.	-	0	ID=PIHLBHDG_01868;product=Uncharacterized_ATP-dependent_helicase_YqhH
579	Prodigal:2.6	CDS	25067	26035	.	+	0	ID=PIHLBHDG_01869;product=Oligopeptide_transport_system_permease_protein_AppB
579	Prodigal:2.6	CDS	26048	27166	.	+	0	ID=PIHLBHDG_01870;product=Oligopeptide_transport_system_permease_protein_AppC
579	Prodigal:2.6	CDS	27469	29199	.	+	0	ID=PIHLBHDG_01871;product=Oligopeptide-binding_protein_AppA
579	Prodigal:2.6	CDS	29984	31258	.	+	0	ID=PIHLBHDG_01872;product=Putative_uncharacterized_protein_YkfC
579	Prodigal:2.6	CDS	31399	31965	.	+	0	ID=PIHLBHDG_01873;product='hypothetical protein'
579	Prodigal:2.6	CDS	32106	32672	.	+	0	ID=PIHLBHDG_01874;product='hypothetical protein'
666	Prodigal:2.6	CDS	85	990	.	-	0	ID=PIHLBHDG_01875;product='hypothetical protein'
666	Prodigal:2.6	CDS	1391	2263	.	-	0	ID=PIHLBHDG_01876;product='hypothetical protein'
666	Prodigal:2.6	CDS	2282	2590	.	-	0	ID=PIHLBHDG_01877;product='hypothetical protein'
666	Prodigal:2.6	CDS	2824	3747	.	-	0	ID=PIHLBHDG_01878;product='hypothetical protein'
666	Prodigal:2.6	CDS	3841	4248	.	-	0	ID=PIHLBHDG_01879;product='hypothetical protein'
666	Prodigal:2.6	CDS	4272	4628	.	-	0	ID=PIHLBHDG_01880;product='hypothetical protein'
666	Prodigal:2.6	CDS	4625	6226	.	-	0	ID=PIHLBHDG_01881;product=Type_II_secretion_system_protein_D
666	Prodigal:2.6	CDS	6231	7187	.	-	0	ID=PIHLBHDG_01882;product='hypothetical protein'
666	Prodigal:2.6	CDS	7192	8040	.	-	0	ID=PIHLBHDG_01883;product='hypothetical protein'
666	Prodigal:2.6	CDS	8018	8566	.	-	0	ID=PIHLBHDG_01884;product='hypothetical protein'
666	Prodigal:2.6	CDS	8563	9591	.	-	0	ID=PIHLBHDG_01885;product='hypothetical protein'
666	Prodigal:2.6	CDS	9603	10805	.	-	0	ID=PIHLBHDG_01886;product=Type_IV_pilus_assembly_protein_TapC
666	Prodigal:2.6	CDS	10825	11868	.	-	0	ID=PIHLBHDG_01887;product=Twitching_mobility_protein
666	Prodigal:2.6	CDS	11865	13553	.	-	0	ID=PIHLBHDG_01888;product=Type_II_secretion_system_protein_E
666	Prodigal:2.6	CDS	13685	15067	.	-	0	ID=PIHLBHDG_01889;product=Uncharacterized_protein_MJ0907
666	Prodigal:2.6	CDS	15146	15286	.	-	0	ID=PIHLBHDG_01890;product='hypothetical protein'
666	Prodigal:2.6	CDS	15432	17480	.	+	0	ID=PIHLBHDG_01891;product=Methyl-accepting_chemotaxis_protein_HlyB
666	Prodigal:2.6	CDS	17554	18576	.	-	0	ID=PIHLBHDG_01892;product=Oligopeptide_transport_ATP-binding_protein_AppF
666	Prodigal:2.6	CDS	18577	19587	.	-	0	ID=PIHLBHDG_01893;product=Probable_peptide_ABC_transporter_ATP-binding_protein_y4tR
666	Prodigal:2.6	CDS	19727	20761	.	-	0	ID=PIHLBHDG_01894;product=Putative_nicotinate_phosphoribosyltransferase
666	Prodigal:2.6	CDS	20777	21343	.	-	0	ID=PIHLBHDG_01895;product=Probable_tape_measure_protein
666	Prodigal:2.6	CDS	21340	21714	.	-	0	ID=PIHLBHDG_01896;product=Methylglyoxal_synthase
666	Prodigal:2.6	CDS	21689	22291	.	-	0	ID=PIHLBHDG_01897;product=Dephospho-CoA_kinase
666	Prodigal:2.6	CDS	22288	23121	.	-	0	ID=PIHLBHDG_01898;product=Formamidopyrimidine-DNA_glycosylase
666	Prodigal:2.6	CDS	23125	25707	.	-	0	ID=PIHLBHDG_01899;product=DNA_polymerase_I
666	Prodigal:2.6	CDS	25877	27040	.	+	0	ID=PIHLBHDG_01900;product='hypothetical protein'
666	Prodigal:2.6	CDS	27117	29372	.	-	0	ID=PIHLBHDG_01901;product=Vitamin_B12-dependent_ribonucleoside-diphosphate_reductase
666	Prodigal:2.6	CDS	29511	29924	.	-	0	ID=PIHLBHDG_01902;product=Peroxide-responsive_repressor_PerR
666	Aragorn:1.2	tRNA	30075	30160	.	+	.	ID=PIHLBHDG_01903;product='tRNA'
764	Prodigal:2.6	CDS	391	1380	.	+	0	ID=PIHLBHDG_01904;product='hypothetical protein'
764	Prodigal:2.6	CDS	1473	2975	.	+	0	ID=PIHLBHDG_01905;product=Uncharacterized_ABC_transporter_ATP-binding_protein_YtfR
764	Prodigal:2.6	CDS	2977	4074	.	+	0	ID=PIHLBHDG_01906;product=Inner_membrane_ABC_transporter_permease_protein_YtfT
764	Prodigal:2.6	CDS	4076	5176	.	+	0	ID=PIHLBHDG_01907;product=Inner_membrane_ABC_transporter_permease_protein_YjfF
764	Prodigal:2.6	CDS	5216	6100	.	-	0	ID=PIHLBHDG_01908;product='hypothetical protein'
764	Prodigal:2.6	CDS	6234	7460	.	+	0	ID=PIHLBHDG_01909;product='hypothetical protein'
764	Prodigal:2.6	CDS	7501	7893	.	-	0	ID=PIHLBHDG_01910;product='hypothetical protein'
764	Prodigal:2.6	CDS	8205	8384	.	-	0	ID=PIHLBHDG_01911;product='hypothetical protein'
764	Prodigal:2.6	CDS	8586	10028	.	+	0	ID=PIHLBHDG_01912;product=Probable_multidrug_resistance_protein_NorM
764	Prodigal:2.6	CDS	10111	10476	.	+	0	ID=PIHLBHDG_01913;product='hypothetical protein'
764	Prodigal:2.6	CDS	10532	11617	.	-	0	ID=PIHLBHDG_01914;product=Response_regulator_PleD
764	Prodigal:2.6	CDS	12655	13203	.	+	0	ID=PIHLBHDG_01915;product=UPF0236_protein_TTE0033/TTE0744/TTE0838/TTE0852/TTE1082/TTE1247/TTE1519/TTE1678/TTE1739/TTE1823/TTE2212
764	Prodigal:2.6	CDS	13523	14353	.	-	0	ID=PIHLBHDG_01916;product='hypothetical protein'
764	Aragorn:1.2	tRNA	14878	14954	.	+	.	ID=PIHLBHDG_01917;product='tRNA'
764	Prodigal:2.6	CDS	15557	16360	.	-	0	ID=PIHLBHDG_01918;product='hypothetical protein'
764	Prodigal:2.6	CDS	16735	17247	.	+	0	ID=PIHLBHDG_01919;product='hypothetical protein'
764	Prodigal:2.6	CDS	17232	17873	.	+	0	ID=PIHLBHDG_01920;product='hypothetical protein'
764	Prodigal:2.6	CDS	17881	19359	.	+	0	ID=PIHLBHDG_01921;product=Putative_beta-xylosidase
764	Prodigal:2.6	CDS	19378	22272	.	+	0	ID=PIHLBHDG_01922;product=Beta-14-xylanase
764	Prodigal:2.6	CDS	22299	23828	.	+	0	ID=PIHLBHDG_01923;product=Cholinesterase
764	Prodigal:2.6	CDS	23981	25645	.	+	0	ID=PIHLBHDG_01924;product='hypothetical protein'
764	Prodigal:2.6	CDS	25796	26671	.	+	0	ID=PIHLBHDG_01925;product=Uncharacterized_multiple-sugar_transport_system_permease_YteP
764	Prodigal:2.6	CDS	26706	27611	.	+	0	ID=PIHLBHDG_01926;product=Probable_ABC_transporter_permease_protein_YtcP
984	Prodigal:2.6	CDS	825	1784	.	-	0	ID=PIHLBHDG_01927;product=Oligopeptide_transport_system_permease_protein_AppB
984	Prodigal:2.6	CDS	1852	3459	.	-	0	ID=PIHLBHDG_01928;product=Oligopeptide-binding_protein_AppA
984	Prodigal:2.6	CDS	3651	4535	.	-	0	ID=PIHLBHDG_01929;product='hypothetical protein'
984	Prodigal:2.6	CDS	4532	5707	.	-	0	ID=PIHLBHDG_01930;product='hypothetical protein'
984	Prodigal:2.6	CDS	5704	7080	.	-	0	ID=PIHLBHDG_01931;product=Xylulose_kinase
984	Prodigal:2.6	CDS	7083	8075	.	-	0	ID=PIHLBHDG_01932;product=Sorbitol_dehydrogenase
984	Prodigal:2.6	CDS	8105	8854	.	-	0	ID=PIHLBHDG_01933;product=2-amino-37-dideoxy-D-threo-hept-6-ulosonate_synthase
984	Prodigal:2.6	CDS	8851	9849	.	-	0	ID=PIHLBHDG_01934;product=Uncharacterized_protein_YegU
984	Prodigal:2.6	CDS	9925	11169	.	-	0	ID=PIHLBHDG_01935;product=Trehalose/maltose-binding_protein_MalE
984	Prodigal:2.6	CDS	11193	12023	.	-	0	ID=PIHLBHDG_01936;product=sn-glycerol-3-phosphate_transport_system_permease_protein_UgpE
984	Prodigal:2.6	CDS	12039	12965	.	-	0	ID=PIHLBHDG_01937;product=Probable_ABC_transporter_permease_protein_YurN
984	Prodigal:2.6	CDS	12988	13716	.	-	0	ID=PIHLBHDG_01938;product=HTH-type_transcriptional_repressor_YvoA
984	Prodigal:2.6	CDS	13926	15062	.	-	0	ID=PIHLBHDG_01939;product=Trehalose/maltose_import_ATP-binding_protein_MalK
984	Prodigal:2.6	CDS	15068	15955	.	-	0	ID=PIHLBHDG_01940;product=Putative_ABC_transporter_permease_protein_ORF1_(Fragment)
984	Prodigal:2.6	CDS	15956	16873	.	-	0	ID=PIHLBHDG_01941;product=Trehalose/maltose_transport_system_permease_protein_MalF
984	Prodigal:2.6	CDS	16936	18303	.	-	0	ID=PIHLBHDG_01942;product='hypothetical protein'
984	Prodigal:2.6	CDS	18728	19618	.	+	0	ID=PIHLBHDG_01943;product='hypothetical protein'
984	Prodigal:2.6	CDS	19711	21846	.	-	0	ID=PIHLBHDG_01944;product=3'3'-cGAMP-specific_phosphodiesterase_2
984	Prodigal:2.6	CDS	22105	23148	.	+	0	ID=PIHLBHDG_01945;product=HTH-type_transcriptional_repressor_CytR
1070	RNAmmer:1.2	rRNA	3	975	.	-	.	ID=PIHLBHDG_01946;product='rRNA'
1070	Prodigal:2.6	CDS	1506	2255	.	+	0	ID=PIHLBHDG_01947;product='hypothetical protein'
1070	Prodigal:2.6	CDS	2267	3319	.	+	0	ID=PIHLBHDG_01948;product=Sensor_histidine_kinase_LiaS
1070	Prodigal:2.6	CDS	3319	3954	.	+	0	ID=PIHLBHDG_01949;product=Transcriptional_regulatory_protein_LiaR
1070	Prodigal:2.6	CDS	3959	5668	.	-	0	ID=PIHLBHDG_01950;product=DNA_mismatch_repair_protein_MutS
1070	Prodigal:2.6	CDS	5730	6137	.	-	0	ID=PIHLBHDG_01951;product='hypothetical protein'
1070	Prodigal:2.6	CDS	6134	6334	.	-	0	ID=PIHLBHDG_01952;product=Uncharacterized_HTH-type_transcriptional_regulator_MJ0272
1070	Prodigal:2.6	CDS	6483	7802	.	-	0	ID=PIHLBHDG_01953;product='hypothetical protein'
1070	Prodigal:2.6	CDS	7799	9142	.	-	0	ID=PIHLBHDG_01954;product=Uncharacterized_zinc_protease_ML0855
1070	Prodigal:2.6	CDS	9262	9582	.	-	0	ID=PIHLBHDG_01955;product=Divalent-cation_tolerance_protein_CutA
1070	Prodigal:2.6	CDS	9709	10425	.	-	0	ID=PIHLBHDG_01956;product='hypothetical protein'
1070	Prodigal:2.6	CDS	10469	11899	.	-	0	ID=PIHLBHDG_01957;product=Extracellular_endo-alpha-(1->5)-L-arabinanase_2
1070	Prodigal:2.6	CDS	11914	12759	.	-	0	ID=PIHLBHDG_01958;product=sn-glycerol-3-phosphate_transport_system_permease_protein_UgpE
1070	Prodigal:2.6	CDS	12763	13644	.	-	0	ID=PIHLBHDG_01959;product=Probable_ABC_transporter_permease_protein_YurN
1070	Prodigal:2.6	CDS	13748	14998	.	-	0	ID=PIHLBHDG_01960;product=Trehalose/maltose-binding_protein_MalE
1070	Prodigal:2.6	CDS	15391	16536	.	+	0	ID=PIHLBHDG_01961;product=Leucine-_isoleucine-_valine-_threonine-_and_alanine-binding_protein
1070	Prodigal:2.6	CDS	16541	17425	.	+	0	ID=PIHLBHDG_01962;product=High-affinity_branched-chain_amino_acid_transport_system_permease_protein_LivH
1070	Prodigal:2.6	CDS	17429	18391	.	+	0	ID=PIHLBHDG_01963;product=High-affinity_branched-chain_amino_acid_transport_system_permease_protein_BraE
1070	Prodigal:2.6	CDS	18375	19151	.	+	0	ID=PIHLBHDG_01964;product=High-affinity_branched-chain_amino_acid_transport_ATP-binding_protein_LivG
1070	Prodigal:2.6	CDS	19178	19861	.	+	0	ID=PIHLBHDG_01965;product=High-affinity_branched-chain_amino_acid_transport_ATP-binding_protein_BraG
1070	Prodigal:2.6	CDS	19952	21028	.	-	0	ID=PIHLBHDG_01966;product=Extracellular_endo-alpha-(1->5)-L-arabinanase_2
1070	Prodigal:2.6	CDS	21116	21391	.	-	0	ID=PIHLBHDG_01967;product=Extracellular_endo-alpha-(1->5)-L-arabinanase
1070	Prodigal:2.6	CDS	21553	22128	.	+	0	ID=PIHLBHDG_01968;product='hypothetical protein'
1070	RNAmmer:1.2	rRNA	22212	22303	.	-	.	ID=PIHLBHDG_01969;product='rRNA'
1279	Prodigal:2.6	CDS	256	1308	.	+	0	ID=PIHLBHDG_01970;product=D-xylose-binding_periplasmic_protein
1279	Prodigal:2.6	CDS	1356	2882	.	+	0	ID=PIHLBHDG_01971;product=Xylose_import_ATP-binding_protein_XylG
1279	Prodigal:2.6	CDS	2961	4139	.	+	0	ID=PIHLBHDG_01972;product=Xylose_transport_system_permease_protein_XylH
1279	Prodigal:2.6	CDS	4248	5324	.	+	0	ID=PIHLBHDG_01973;product=Probable_HTH-type_transcriptional_repressor_ExuR
1279	Prodigal:2.6	CDS	5358	6674	.	+	0	ID=PIHLBHDG_01974;product=Xylose_isomerase
1279	Prodigal:2.6	CDS	6721	8220	.	+	0	ID=PIHLBHDG_01975;product=Xylulose_kinase
1279	Prodigal:2.6	CDS	8319	9068	.	-	0	ID=PIHLBHDG_01976;product='hypothetical protein'
1279	Prodigal:2.6	CDS	9061	9216	.	-	0	ID=PIHLBHDG_01977;product='hypothetical protein'
1279	Prodigal:2.6	CDS	9375	10364	.	-	0	ID=PIHLBHDG_01978;product=Uncharacterized_protein_YfiH
1279	Prodigal:2.6	CDS	10379	11557	.	-	0	ID=PIHLBHDG_01979;product=Uncharacterized_oxidoreductase_YfiI
1279	Prodigal:2.6	CDS	11687	13402	.	-	0	ID=PIHLBHDG_01980;product='hypothetical protein'
1279	Prodigal:2.6	CDS	13545	14690	.	-	0	ID=PIHLBHDG_01981;product=Uncharacterized_oxidoreductase_YfiI
1279	Prodigal:2.6	CDS	14922	16190	.	+	0	ID=PIHLBHDG_01982;product=Uncharacterized_transporter_MT2759
1279	Prodigal:2.6	CDS	16401	16907	.	+	0	ID=PIHLBHDG_01983;product=Rubrerythrin-2
1279	Prodigal:2.6	CDS	16923	18650	.	+	0	ID=PIHLBHDG_01984;product=2-oxoglutarate_synthase_subunit_KorA
1279	Prodigal:2.6	CDS	18643	19509	.	+	0	ID=PIHLBHDG_01985;product=2-oxoglutarate_oxidoreductase_subunit_KorB
1652	Prodigal:2.6	CDS	149	1321	.	-	0	ID=PIHLBHDG_01986;product=Cystathionine_beta-lyase_PatB
1652	Prodigal:2.6	CDS	1324	2490	.	-	0	ID=PIHLBHDG_01987;product=Probable_NAD-dependent_malic_enzyme_4
1652	Prodigal:2.6	CDS	2603	3871	.	-	0	ID=PIHLBHDG_01988;product='hypothetical protein'
1652	Prodigal:2.6	CDS	3906	5825	.	-	0	ID=PIHLBHDG_01989;product=D-alanyl-D-alanine_carboxypeptidase
1652	Prodigal:2.6	CDS	5922	6383	.	-	0	ID=PIHLBHDG_01990;product='hypothetical protein'
1652	Prodigal:2.6	CDS	6529	7014	.	+	0	ID=PIHLBHDG_01991;product=ADP-ribose_pyrophosphatase
1652	Prodigal:2.6	CDS	7011	7709	.	-	0	ID=PIHLBHDG_01992;product=Low-salt_glycan_biosynthesis_nucleotidyltransferase_Agl11
1652	Prodigal:2.6	CDS	7710	9149	.	-	0	ID=PIHLBHDG_01993;product=Phosphoglucomutase
1652	Prodigal:2.6	CDS	9383	10210	.	-	0	ID=PIHLBHDG_01994;product=Flagellin
1652	Prodigal:2.6	CDS	10272	10991	.	-	0	ID=PIHLBHDG_01995;product=Zinc_transporter_ZupT
1652	Prodigal:2.6	CDS	11179	11718	.	+	0	ID=PIHLBHDG_01996;product=Immunity_repressor_protein
1652	Prodigal:2.6	CDS	11744	12793	.	+	0	ID=PIHLBHDG_01997;product=Spermidine/putrescine_import_ATP-binding_protein_PotA
1652	Prodigal:2.6	CDS	12793	13614	.	+	0	ID=PIHLBHDG_01998;product=Spermidine/putrescine_transport_system_permease_protein_PotB
1652	Prodigal:2.6	CDS	13608	14444	.	+	0	ID=PIHLBHDG_01999;product=Putrescine_transport_system_permease_protein_PotI
1652	Prodigal:2.6	CDS	14386	15435	.	+	0	ID=PIHLBHDG_02000;product=Spermidine/putrescine-binding_periplasmic_protein
1915	Prodigal:2.6	CDS	737	1624	.	-	0	ID=PIHLBHDG_02001;product=Lactose_transport_system_permease_protein_LacF
[truncated: 94 more rows]
