# Supplementary material for: Integrating metagenomic binning with flux balance analysis to unravel syntrophies in anaerobic CO2 methanation
Source: Microbiome. 2022 Aug 3;10:117. doi: 10.1186/s40168-022-01311-1 (PMC9347119; doi:10.1186/s40168-022-01311-1)
Supplement: Supplementary file 9 — Additional file 8: Dataset S7. Operons predicted by Operon Mapper in MAGs. Results are available at 10.6084/m9.figshare.16691878. [file 40168_2022_1311_MOESM8_ESM.zip › predicted_COGs_bin_8_metaspades]

PIHLBHDG_00001	COG0687	[E] Spermidine/putrescine-binding periplasmic protein
PIHLBHDG_00002	ROG5317
PIHLBHDG_00003	COG1695	[K] Predicted transcriptional regulators
PIHLBHDG_00004	COG4249	[R] Uncharacterized protein containing caspase domain
PIHLBHDG_00007	COG1660	[R] Predicted P-loop-containing kinase
PIHLBHDG_00008	COG0534	[V] Na+-driven multidrug efflux pump
PIHLBHDG_00009	COG0171	[H] NAD synthase
PIHLBHDG_00010	COG0564	[J] Pseudouridylate synthases, 23S RNA-specific
PIHLBHDG_00011	COG2968	[S] Uncharacterized conserved protein
PIHLBHDG_00012	COG2217	[P] Cation transport ATPase
PIHLBHDG_00013	COG0640	[K] Predicted transcriptional regulators
PIHLBHDG_00015	COG1388	[M] FOG: LysM repeat
PIHLBHDG_00016	COG0614	[P] ABC-type Fe3+-hydroxamate transport system, periplasmic component
PIHLBHDG_00017	COG0747	[E] ABC-type dipeptide transport system, periplasmic component
PIHLBHDG_00018	COG0601	[EP] ABC-type dipeptide/oligopeptide/nickel transport systems, permease components
PIHLBHDG_00019	COG1173	[EP] ABC-type dipeptide/oligopeptide/nickel transport systems, permease components
PIHLBHDG_00020	ROG1878
PIHLBHDG_00021	COG1985	[H] Pyrimidine reductase, riboflavin biosynthesis
PIHLBHDG_00034	COG0500	[QR] SAM-dependent methyltransferases
PIHLBHDG_00035	COG1266	[R] Predicted metal-dependent membrane protease
PIHLBHDG_00037	COG2333	[R] Predicted hydrolase (metallo-beta-lactamase superfamily)
PIHLBHDG_00038	COG0395	[G] ABC-type sugar transport system, permease component
PIHLBHDG_00039	COG1175	[G] ABC-type sugar transport systems, permease components
PIHLBHDG_00040	COG1653	[G] ABC-type sugar transport system, periplasmic component
PIHLBHDG_00041	COG2055	[C] Malate/L-lactate dehydrogenases
PIHLBHDG_00042	ROG3250
PIHLBHDG_00043	COG0745	[TK] Response regulators consisting of a CheY-like
PIHLBHDG_00044	COG0642	[T] Signal transduction histidine kinase
PIHLBHDG_00046	COG1725	[K] Predicted transcriptional regulators
PIHLBHDG_00047	COG4555	[CP] ABC-type Na+ transport system, ATPase component
PIHLBHDG_00048	ROG2095
PIHLBHDG_00049	COG1902	[C] NADH:flavin oxidoreductases, Old Yellow Enzyme family
PIHLBHDG_00050	COG3503	[S] Predicted membrane protein
PIHLBHDG_00051	COG1940	[KG] Transcriptional regulator/sugar kinase
PIHLBHDG_00052	COG1944	[S] Uncharacterized conserved protein
PIHLBHDG_00054	ROG3704
PIHLBHDG_00055	COG3142	[P] Uncharacterized protein involved in copper resistance
PIHLBHDG_00057	COG2119	[S] Predicted membrane protein
PIHLBHDG_00058	COG0812	[M] UDP-N-acetylmuramate dehydrogenase
PIHLBHDG_00059	COG0739	[M] Membrane proteins related to metalloendopeptidases
PIHLBHDG_00062	COG3976	[S] Uncharacterized protein conserved in bacteria
PIHLBHDG_00064	COG1760	[E] L-serine deaminase
PIHLBHDG_00065	COG1760	[E] L-serine deaminase
PIHLBHDG_00067	ROG5959
PIHLBHDG_00068	COG4152	[R] ABC-type uncharacterized transport system, ATPase component
PIHLBHDG_00069	COG1668	[CP] ABC-type Na+ efflux pump, permease component
PIHLBHDG_00070	ROG0771
PIHLBHDG_00071	COG2257	[S] Uncharacterized homolog of the cytoplasmic domain
PIHLBHDG_00072	COG5438	[S] Predicted multitransmembrane protein
PIHLBHDG_00073	ROG0160
PIHLBHDG_00075	COG2208	[TK] Serine phosphatase RsbU, regulator of sigma
PIHLBHDG_00076	COG0037	[D] Predicted ATPase of the PP-loop superfamily
PIHLBHDG_00077	COG0465	[O] ATP-dependent Zn proteases
PIHLBHDG_00078	COG0265	[O] Trypsin-like serine proteases, typically periplasmic, contain
PIHLBHDG_00080	COG3276	[J] Selenocysteine-specific translation elongation factor
PIHLBHDG_00081	COG1921	[E] Selenocysteine synthase [seryl-tRNASer selenium transferase]
PIHLBHDG_00082	COG2367	[V] Beta-lactamase class A
PIHLBHDG_00083	COG0700	[S] Uncharacterized membrane protein
PIHLBHDG_00084	COG2715	[R] Uncharacterized membrane protein, required for spore
PIHLBHDG_00085	COG4463	[K] Transcriptional repressor of class III stress
PIHLBHDG_00086	COG3880	[S] Uncharacterized protein with conserved CXXC pairs
PIHLBHDG_00087	COG3869	[E] Arginine kinase
PIHLBHDG_00088	COG0542	[O] ATPases with chaperone activity, ATP-binding subunit
PIHLBHDG_00089	COG1066	[O] Predicted ATP-dependent serine protease
PIHLBHDG_00090	COG1623	[R] Predicted nucleic-acid-binding protein (contains the HHH
PIHLBHDG_00091	ROG0468
PIHLBHDG_00092	COG1329	[K] Transcriptional regulators, similar to M. xanthus
PIHLBHDG_00093	COG4956	[R] Integral membrane protein (PIN domain superfamily)
PIHLBHDG_00094	COG1211	[I] 4-diphosphocytidyl-2-methyl-D-erithritol synthase
PIHLBHDG_00095	COG0215	[J] Cysteinyl-tRNA synthetase
PIHLBHDG_00096	COG1939	[S] Uncharacterized protein conserved in bacteria
PIHLBHDG_00097	COG1351	[F] Predicted alternative thymidylate synthase
PIHLBHDG_00098	COG0566	[J] rRNA methylases
PIHLBHDG_00099	COG1595	[K] DNA-directed RNA polymerase specialized sigma subunit,
PIHLBHDG_00104	COG0050	[J] GTPases - translation elongation factors
PIHLBHDG_00105	COG0267	[J] Ribosomal protein L33
PIHLBHDG_00106	COG0690	[U] Preprotein translocase subunit SecE
PIHLBHDG_00107	COG0250	[K] Transcription antiterminator
PIHLBHDG_00108	COG0080	[J] Ribosomal protein L11
PIHLBHDG_00109	COG0081	[J] Ribosomal protein L1
PIHLBHDG_00110	COG0244	[J] Ribosomal protein L10
PIHLBHDG_00111	COG0222	[J] Ribosomal protein L7/L12
PIHLBHDG_00112	COG0085	[K] DNA-directed RNA polymerase, beta subunit/140 kD
PIHLBHDG_00113	COG0086	[K] DNA-directed RNA polymerase, beta' subunit/160 kD
PIHLBHDG_00114	COG1358	[J] Ribosomal protein HS6-type (S12/L30/L7a)
PIHLBHDG_00115	COG0048	[J] Ribosomal protein S12
PIHLBHDG_00116	COG0049	[J] Ribosomal protein S7
PIHLBHDG_00117	COG0480	[J] Translation elongation factors (GTPases)
PIHLBHDG_00118	COG0050	[J] GTPases - translation elongation factors
PIHLBHDG_00119	COG0051	[J] Ribosomal protein S10
PIHLBHDG_00120	COG0087	[J] Ribosomal protein L3
PIHLBHDG_00121	COG0088	[J] Ribosomal protein L4
PIHLBHDG_00122	COG0089	[J] Ribosomal protein L23
PIHLBHDG_00123	COG0090	[J] Ribosomal protein L2
PIHLBHDG_00124	COG0185	[J] Ribosomal protein S19
PIHLBHDG_00125	COG0091	[J] Ribosomal protein L22
PIHLBHDG_00126	COG0092	[J] Ribosomal protein S3
PIHLBHDG_00127	COG0197	[J] Ribosomal protein L16/L10E
PIHLBHDG_00128	COG0255	[J] Ribosomal protein L29
PIHLBHDG_00129	COG0186	[J] Ribosomal protein S17
PIHLBHDG_00130	COG0093	[J] Ribosomal protein L14
PIHLBHDG_00131	COG0198	[J] Ribosomal protein L24
PIHLBHDG_00132	COG0094	[J] Ribosomal protein L5
PIHLBHDG_00133	COG0096	[J] Ribosomal protein S8
PIHLBHDG_00134	COG0097	[J] Ribosomal protein L6P/L9E
PIHLBHDG_00135	COG0256	[J] Ribosomal protein L18
PIHLBHDG_00136	COG0098	[J] Ribosomal protein S5
PIHLBHDG_00137	COG1841	[J] Ribosomal protein L30/L7E
PIHLBHDG_00138	COG0200	[J] Ribosomal protein L15
PIHLBHDG_00139	COG0201	[U] Preprotein translocase subunit SecY
PIHLBHDG_00140	COG0563	[F] Adenylate kinase and related kinases
PIHLBHDG_00141	COG0024	[J] Methionine aminopeptidase
PIHLBHDG_00142	COG2163	[J] Ribosomal protein L14E/L6E/L27E
PIHLBHDG_00143	COG0361	[J] Translation initiation factor 1 (IF-1)
PIHLBHDG_00144	COG0099	[J] Ribosomal protein S13
PIHLBHDG_00145	COG0100	[J] Ribosomal protein S11
PIHLBHDG_00146	COG0202	[K] DNA-directed RNA polymerase, alpha subunit/40 kD
PIHLBHDG_00147	COG1122	[P] ABC-type cobalt transport system, ATPase component
PIHLBHDG_00148	COG1122	[P] ABC-type cobalt transport system, ATPase component
PIHLBHDG_00149	COG0619	[P] ABC-type cobalt transport system, permease component
PIHLBHDG_00150	COG0101	[J] Pseudouridylate synthase
PIHLBHDG_00151	COG0102	[J] Ribosomal protein L13
PIHLBHDG_00152	COG0103	[J] Ribosomal protein S9
PIHLBHDG_00153	COG0744	[M] Membrane carboxypeptidase (penicillin-binding protein)
PIHLBHDG_00154	COG2189	[L] Adenine specific DNA methylase Mod
PIHLBHDG_00155	COG2189	[L] Adenine specific DNA methylase Mod
PIHLBHDG_00156	COG3587	[V] Restriction endonuclease
PIHLBHDG_00157	COG0526	[OC] Thiol-disulfide isomerase and thioredoxins
PIHLBHDG_00158	COG5421	[L] Transposase
PIHLBHDG_00159	COG3696	[P] Putative silver efflux pump
PIHLBHDG_00160	COG3773	[M] Cell wall hydrolyses involved in spore
PIHLBHDG_00161	ROG0168
PIHLBHDG_00162	COG0587	[L] DNA polymerase III, alpha subunit
PIHLBHDG_00164	COG0389	[L] Nucleotidyltransferase/DNA polymerase involved in DNA repair
PIHLBHDG_00165	COG1235	[R] Metal-dependent hydrolases of the beta-lactamase superfamily
PIHLBHDG_00166	COG5582	[S] Uncharacterized conserved protein
PIHLBHDG_00167	COG0681	[U] Signal peptidase I
PIHLBHDG_00168	COG1752	[R] Predicted esterase of the alpha-beta hydrolase
PIHLBHDG_00170	COG1071	[C] Pyruvate/2-oxoglutarate dehydrogenase complex, dehydrogenase (E1) component,
PIHLBHDG_00171	COG0022	[C] Pyruvate/2-oxoglutarate dehydrogenase complex, dehydrogenase (E1) component,
PIHLBHDG_00172	COG0508	[C] Pyruvate/2-oxoglutarate dehydrogenase complex, dihydrolipoamide acyltransferase (E2)
PIHLBHDG_00173	COG1249	[C] Pyruvate/2-oxoglutarate dehydrogenase complex, dihydrolipoamide dehydrogenase (E3)
PIHLBHDG_00174	COG0095	[H] Lipoate-protein ligase A
PIHLBHDG_00175	ROG6602
PIHLBHDG_00176	COG0789	[K] Predicted transcriptional regulators
PIHLBHDG_00177	COG1924	[I] Activator of 2-hydroxyglutaryl-CoA dehydratase (HSP70-class ATPase
PIHLBHDG_00178	COG0667	[C] Predicted oxidoreductases (related to aryl-alcohol dehydrogenases)
PIHLBHDG_00179	COG0845	[M] Membrane-fusion protein
PIHLBHDG_00180	COG1136	[V] ABC-type antimicrobial peptide transport system, ATPase
PIHLBHDG_00181	ROG3774
PIHLBHDG_00182	ROG4288
PIHLBHDG_00183	COG0577	[V] ABC-type antimicrobial peptide transport system, permease
PIHLBHDG_00184	COG0577	[V] ABC-type antimicrobial peptide transport system, permease
PIHLBHDG_00185	COG3842	[E] ABC-type spermidine/putrescine transport systems, ATPase components
PIHLBHDG_00186	COG1176	[E] ABC-type spermidine/putrescine transport system, permease component
PIHLBHDG_00187	COG1177	[E] ABC-type spermidine/putrescine transport system, permease component
PIHLBHDG_00188	COG0687	[E] Spermidine/putrescine-binding periplasmic protein
PIHLBHDG_00189	COG2183	[K] Transcriptional accessory protein
PIHLBHDG_00190	COG1739	[S] Uncharacterized conserved protein
PIHLBHDG_00191	COG1853	[R] Conserved protein/domain typically associated with flavoprotein
PIHLBHDG_00192	COG1512	[R] Beta-propeller domains of methanol dehydrogenase type
PIHLBHDG_00193	COG1704	[S] Uncharacterized conserved protein
PIHLBHDG_00194	COG1653	[G] ABC-type sugar transport system, periplasmic component
PIHLBHDG_00195	COG0328	[L] Ribonuclease HI
PIHLBHDG_00197	COG1600	[C] Uncharacterized Fe-S protein
PIHLBHDG_00198	COG0694	[O] Thioredoxin-like proteins and domains
PIHLBHDG_00199	COG0397	[S] Uncharacterized conserved protein
PIHLBHDG_00200	COG0524	[G] Sugar kinases, ribokinase family
PIHLBHDG_00201	COG4581	[L] Superfamily II RNA helicase
PIHLBHDG_00202	COG0561	[R] Predicted hydrolases of the HAD superfamily
PIHLBHDG_00203	ROG1015
PIHLBHDG_00204	COG1074	[L] ATP-dependent exoDNAse (exonuclease V) beta subunit
PIHLBHDG_00205	COG0612	[R] Predicted Zn-dependent peptidases
PIHLBHDG_00206	COG0612	[R] Predicted Zn-dependent peptidases
PIHLBHDG_00207	COG0212	[H] 5-formyltetrahydrofolate cyclo-ligase
PIHLBHDG_00208	COG0554	[C] Glycerol kinase
PIHLBHDG_00209	COG0274	[F] Deoxyribose-phosphate aldolase
PIHLBHDG_00210	COG0457	[R] FOG: TPR repeat
PIHLBHDG_00211	COG2813	[J] 16S RNA G1207 methylase RsmC
PIHLBHDG_00212	COG0860	[M] N-acetylmuramoyl-L-alanine amidase
PIHLBHDG_00213	COG4809	[G] Archaeal ADP-dependent phosphofructokinase/glucokinase
PIHLBHDG_00214	COG4854	[S] Predicted membrane protein
PIHLBHDG_00215	COG0075	[E] Serine-pyruvate aminotransferase/archaeal aspartate aminotransferase
PIHLBHDG_00216	COG1624	[S] Uncharacterized conserved protein
PIHLBHDG_00217	ROG1045
PIHLBHDG_00218	COG1109	[G] Phosphomannomutase
PIHLBHDG_00219	COG0736	[I] Phosphopantetheinyl transferase (holo-ACP synthase)
PIHLBHDG_00220	COG0063	[G] Predicted sugar kinase
PIHLBHDG_00221	COG0787	[M] Alanine racemase
PIHLBHDG_00222	COG4945	[G] Membrane-anchored protein predicted to be involved
PIHLBHDG_00224	COG1484	[L] DNA replication protein
PIHLBHDG_00225	COG0765	[E] ABC-type amino acid transport system, permease
PIHLBHDG_00226	COG0834	[ET] ABC-type amino acid transport/signal transduction systems,
PIHLBHDG_00227	COG1820	[G] N-acetylglucosamine-6-phosphate deacetylase
PIHLBHDG_00228	COG0363	[G] 6-phosphogluconolactonase/Glucosamine-6-phosphate isomerase/deaminase
PIHLBHDG_00229	COG0391	[S] Uncharacterized conserved protein
PIHLBHDG_00230	COG2720	[V] Uncharacterized vancomycin resistance protein
PIHLBHDG_00231	COG1481	[S] Uncharacterized protein conserved in bacteria
PIHLBHDG_00232	COG2390	[K] Transcriptional regulator, contains sigma factor-related N-terminal
PIHLBHDG_00233	COG0057	[G] Glyceraldehyde-3-phosphate dehydrogenase/erythrose-4-phosphate dehydrogenase
PIHLBHDG_00234	COG0126	[G] 3-phosphoglycerate kinase
PIHLBHDG_00235	COG0149	[G] Triosephosphate isomerase
PIHLBHDG_00236	COG0696	[G] Phosphoglyceromutase
PIHLBHDG_00237	COG0148	[G] Enolase
PIHLBHDG_00238	COG2723	[G] Beta-glucosidase/6-phospho-beta-glucosidase/beta-galactosidase
PIHLBHDG_00239	COG3339	[S] Uncharacterized conserved protein
PIHLBHDG_00240	COG1344	[N] Flagellin and related hook-associated proteins
PIHLBHDG_00241	COG0296	[G] 1,4-alpha-glucan branching enzyme
PIHLBHDG_00242	COG1523	[G] Type II secretory pathway, pullulanase PulA
PIHLBHDG_00243	ROG0509
PIHLBHDG_00244	COG0116	[L] Predicted N6-adenine-specific DNA methylase
PIHLBHDG_00245	COG2610	[GE] H+/gluconate symporter and related permeases
PIHLBHDG_00246	COG1929	[G] Glycerate kinase
PIHLBHDG_00247	COG0436	[E] Aspartate/tyrosine/aromatic aminotransferase
PIHLBHDG_00248	COG4944	[S] Uncharacterized protein conserved in bacteria
PIHLBHDG_00249	COG4299	[S] Uncharacterized conserved protein
PIHLBHDG_00250	COG0697	[GER] Permeases of the drug/metabolite transporter (DMT)
PIHLBHDG_00251	ROG0167
PIHLBHDG_00252	COG0572	[F] Uridine kinase
PIHLBHDG_00253	COG1827	[R] Predicted small molecule binding protein (contains
PIHLBHDG_00254	ROG1151
PIHLBHDG_00255	COG1453	[R] Predicted oxidoreductases of the aldo/keto reductase
PIHLBHDG_00256	COG1322	[S] Uncharacterized protein conserved in bacteria
PIHLBHDG_00257	COG0692	[L] Uracil DNA glycosylase
PIHLBHDG_00258	COG1236	[J] Predicted exonuclease of the beta-lactamase fold
PIHLBHDG_00259	COG2017	[G] Galactose mutarotase and related enzymes
PIHLBHDG_00260	COG1175	[G] ABC-type sugar transport systems, permease components
PIHLBHDG_00261	COG0395	[G] ABC-type sugar transport system, permease component
PIHLBHDG_00262	COG1653	[G] ABC-type sugar transport system, periplasmic component
PIHLBHDG_00263	COG0241	[E] Histidinol phosphatase and related phosphatases
PIHLBHDG_00264	COG0757	[E] 3-dehydroquinate dehydratase II
PIHLBHDG_00265	COG0337	[E] 3-dehydroquinate synthetase
PIHLBHDG_00266	COG2876	[E] 3-deoxy-D-arabino-heptulosonate 7-phosphate (DAHP) synthase
PIHLBHDG_00267	COG1282	[C] NAD/NADP transhydrogenase beta subunit
PIHLBHDG_00268	COG3288	[C] NAD/NADP transhydrogenase alpha subunit
PIHLBHDG_00269	COG3288	[C] NAD/NADP transhydrogenase alpha subunit
PIHLBHDG_00270	ROG0474
PIHLBHDG_00271	COG1086	[MG] Predicted nucleoside-diphosphate sugar epimerases
PIHLBHDG_00272	COG0123	[BQ] Deacetylases, including yeast histone deacetylase and
PIHLBHDG_00273	COG0145	[EQ] N-methylhydantoinase A/acetone carboxylase, beta subunit
PIHLBHDG_00274	ROG5667
PIHLBHDG_00275	COG0534	[V] Na+-driven multidrug efflux pump
PIHLBHDG_00276	ROG3665
PIHLBHDG_00277	COG1609	[K] Transcriptional regulators
PIHLBHDG_00278	ROG2786
PIHLBHDG_00279	ROG1649
PIHLBHDG_00280	COG0739	[M] Membrane proteins related to metalloendopeptidases
PIHLBHDG_00281	COG2006	[S] Uncharacterized conserved protein
PIHLBHDG_00282	COG2267	[I] Lysophospholipase
PIHLBHDG_00283	COG1404	[O] Subtilisin-like serine proteases
PIHLBHDG_00284	COG1404	[O] Subtilisin-like serine proteases
PIHLBHDG_00285	COG1393	[P] Arsenate reductase and related proteins, glutaredoxin
PIHLBHDG_00286	COG2832	[S] Uncharacterized protein conserved in bacteria
PIHLBHDG_00287	COG0205	[G] 6-phosphofructokinase
PIHLBHDG_00288	COG1505	[E] Serine proteases of the peptidase family
PIHLBHDG_00289	COG3440	[V] Predicted restriction endonuclease
PIHLBHDG_00290	COG0071	[O] Molecular chaperone (small heat shock protein)
PIHLBHDG_00291	ROG5529
PIHLBHDG_00292	COG0500	[QR] SAM-dependent methyltransferases
PIHLBHDG_00293	COG1595	[K] DNA-directed RNA polymerase specialized sigma subunit,
PIHLBHDG_00294	ROG5335
PIHLBHDG_00295	ROG0078
PIHLBHDG_00297	COG3706	[T] Response regulator containing a CheY-like receiver
PIHLBHDG_00298	ROG1960
PIHLBHDG_00299	COG0840	[NT] Methyl-accepting chemotaxis protein
PIHLBHDG_00300	COG1087	[M] UDP-glucose 4-epimerase
PIHLBHDG_00301	COG0708	[L] Exonuclease III
PIHLBHDG_00302	COG3012	[S] Uncharacterized protein conserved in bacteria
PIHLBHDG_00303	COG5655	[L] Plasmid rolling circle replication initiator protein
PIHLBHDG_00304	COG2211	[G] Na+/melibiose symporter and related transporters
PIHLBHDG_00305	COG0366	[G] Glycosidases
PIHLBHDG_00306	COG0697	[GER] Permeases of the drug/metabolite transporter (DMT)
PIHLBHDG_00307	COG4992	[E] Ornithine/acetylornithine aminotransferase
PIHLBHDG_00308	COG2403	[R] Predicted GTPase
PIHLBHDG_00309	COG1932	[HE] Phosphoserine aminotransferase
PIHLBHDG_00310	COG0111	[HE] Phosphoglycerate dehydrogenase and related dehydrogenases
PIHLBHDG_00311	COG4198	[S] Uncharacterized conserved protein
PIHLBHDG_00312	COG1313	[R] Uncharacterized Fe-S protein PflX, homolog of
PIHLBHDG_00313	COG1509	[E] Lysine 2,3-aminomutase
PIHLBHDG_00314	COG1554	[G] Trehalose and maltose hydrolases (possible phosphorylases)
PIHLBHDG_00315	COG0395	[G] ABC-type sugar transport system, permease component
PIHLBHDG_00316	COG1175	[G] ABC-type sugar transport systems, permease components
PIHLBHDG_00317	COG1653	[G] ABC-type sugar transport system, periplasmic component
PIHLBHDG_00318	COG1609	[K] Transcriptional regulators
PIHLBHDG_00320	COG4912	[L] Predicted DNA alkylation repair enzyme
PIHLBHDG_00321	COG0697	[GER] Permeases of the drug/metabolite transporter (DMT)
PIHLBHDG_00323	COG2303	[E] Choline dehydrogenase and related flavoproteins
PIHLBHDG_00324	ROG1383
PIHLBHDG_00326	COG1028	[IQR] Dehydrogenases with different specificities (related to
PIHLBHDG_00328	COG0778	[C] Nitroreductase
PIHLBHDG_00329	ROG4798
PIHLBHDG_00330	ROG5297
PIHLBHDG_00331	COG0115	[EH] Branched-chain amino acid aminotransferase/4-amino-4-deoxychorismate lyase
PIHLBHDG_00332	COG1605	[E] Chorismate mutase
PIHLBHDG_00333	COG0082	[E] Chorismate synthase
PIHLBHDG_00334	COG0128	[E] 5-enolpyruvylshikimate-3-phosphate synthase
PIHLBHDG_00335	COG0703	[E] Shikimate kinase
PIHLBHDG_00336	COG1164	[E] Oligoendopeptidase F
PIHLBHDG_00337	COG3033	[E] Tryptophanase
PIHLBHDG_00338	COG1132	[V] ABC-type multidrug transport system, ATPase and
PIHLBHDG_00339	COG1132	[V] ABC-type multidrug transport system, ATPase and
PIHLBHDG_00340	COG0671	[I] Membrane-associated phospholipid phosphatase
PIHLBHDG_00341	COG2872	[R] Predicted metal-dependent hydrolases related to alanyl-tRNA
PIHLBHDG_00342	COG3290	[T] Signal transduction histidine kinase regulating citrate/malate
PIHLBHDG_00343	COG1208	[MJ] Nucleoside-diphosphate-sugar pyrophosphorylase involved in lipopolysaccharide biosynthesis/translation
PIHLBHDG_00344	COG2035	[S] Predicted membrane protein
PIHLBHDG_00345	COG0664	[T] cAMP-binding proteins - catabolite gene activator
PIHLBHDG_00346	ROG6512
PIHLBHDG_00347	ROG1113
PIHLBHDG_00348	COG0840	[NT] Methyl-accepting chemotaxis protein
PIHLBHDG_00349	COG1199	[KL] Rad3-related DNA helicases
PIHLBHDG_00350	ROG1140
PIHLBHDG_00351	COG0392	[S] Predicted integral membrane protein
PIHLBHDG_00352	COG2385	[D] Sporulation protein and related proteins
PIHLBHDG_00353	COG1832	[R] Predicted CoA-binding protein
PIHLBHDG_00354	COG0258	[L] 5'-3' exonuclease (including N-terminal domain of
PIHLBHDG_00355	COG3459	[G] Cellobiose phosphorylase
PIHLBHDG_00356	COG1737	[K] Transcriptional regulators
PIHLBHDG_00357	COG3271	[R] Predicted double-glycine peptidase
PIHLBHDG_00358	ROG2854
PIHLBHDG_00359	COG1164	[E] Oligoendopeptidase F
PIHLBHDG_00360	COG0849	[D] Actin-like ATPase involved in cell division
PIHLBHDG_00361	ROG0285
PIHLBHDG_00363	COG2431	[S] Predicted membrane protein
PIHLBHDG_00364	COG2431	[S] Predicted membrane protein
PIHLBHDG_00365	COG4099	[R] Predicted peptidase
PIHLBHDG_00366	ROG4843
PIHLBHDG_00367	COG0714	[R] MoxR-like ATPases
PIHLBHDG_00368	ROG2222
PIHLBHDG_00369	COG1721	[R] Uncharacterized conserved protein (some members contain
PIHLBHDG_00370	COG4399	[S] Uncharacterized protein conserved in bacteria
PIHLBHDG_00371	COG2340	[S] Uncharacterized protein with SCP/PR1 domains
PIHLBHDG_00372	ROG7804
PIHLBHDG_00373	ROG0421
PIHLBHDG_00374	ROG2923
PIHLBHDG_00375	COG0438	[M] Glycosyltransferase
PIHLBHDG_00376	COG3870	[S] Uncharacterized protein conserved in bacteria
PIHLBHDG_00377	COG1266	[R] Predicted metal-dependent membrane protease
PIHLBHDG_00378	COG0516	[F] IMP dehydrogenase/GMP reductase
PIHLBHDG_00379	COG1250	[I] 3-hydroxyacyl-CoA dehydrogenase
PIHLBHDG_00380	COG0282	[C] Acetate kinase
PIHLBHDG_00381	COG2274	[V] ABC-type bacteriocin/lantibiotic exporters, contain an N-terminal
PIHLBHDG_00382	COG2274	[V] ABC-type bacteriocin/lantibiotic exporters, contain an N-terminal
PIHLBHDG_00383	COG2274	[V] ABC-type bacteriocin/lantibiotic exporters, contain an N-terminal
PIHLBHDG_00384	COG3608	[R] Predicted deacylase
PIHLBHDG_00385	COG1379	[S] Uncharacterized conserved protein
PIHLBHDG_00386	ROG0906
PIHLBHDG_00387	COG1014	[C] Pyruvate:ferredoxin oxidoreductase and related 2-oxoacid:ferredoxin oxidoreductases,
PIHLBHDG_00388	COG1013	[C] Pyruvate:ferredoxin oxidoreductase and related 2-oxoacid:ferredoxin oxidoreductases,
PIHLBHDG_00389	COG0674	[C] Pyruvate:ferredoxin oxidoreductase and related 2-oxoacid:ferredoxin oxidoreductases,
PIHLBHDG_00390	COG1146	[C] Ferredoxin
PIHLBHDG_00391	COG3426	[C] Butyrate kinase
PIHLBHDG_00392	COG0280	[C] Phosphotransacetylase
PIHLBHDG_00393	COG3426	[C] Butyrate kinase
PIHLBHDG_00394	COG1185	[J] Polyribonucleotide nucleotidyltransferase (polynucleotide phosphorylase)
PIHLBHDG_00395	COG0184	[J] Ribosomal protein S15P/S13E
PIHLBHDG_00396	COG0196	[H] FAD synthase
PIHLBHDG_00397	COG0130	[J] Pseudouridine synthase
PIHLBHDG_00398	COG0618	[R] Exopolyphosphatase-related proteins
PIHLBHDG_00399	COG0858	[J] Ribosome-binding factor A
PIHLBHDG_00400	COG0532	[J] Translation initiation factor 2 (IF-2; GTPase)
PIHLBHDG_00401	COG1358	[J] Ribosomal protein HS6-type (S12/L30/L7a)
PIHLBHDG_00402	COG2740	[K] Predicted nucleic-acid-binding protein implicated in transcription
PIHLBHDG_00403	COG0195	[K] Transcription elongation factor
PIHLBHDG_00404	COG0779	[S] Uncharacterized protein conserved in bacteria
PIHLBHDG_00405	COG2176	[L] DNA polymerase III, alpha subunit (gram-positive
PIHLBHDG_00406	COG1215	[M] Glycosyltransferases, probably involved in cell wall
PIHLBHDG_00407	COG0442	[J] Prolyl-tRNA synthetase
PIHLBHDG_00408	COG0821	[I] Enzyme involved in the deoxyxylulose pathway
PIHLBHDG_00409	COG0750	[M] Predicted membrane-associated Zn-dependent proteases 1
PIHLBHDG_00410	COG0743	[I] 1-deoxy-D-xylulose 5-phosphate reductoisomerase
PIHLBHDG_00411	COG0628	[R] Predicted permease
PIHLBHDG_00412	COG0575	[I] CDP-diglyceride synthetase
PIHLBHDG_00413	COG0020	[I] Undecaprenyl pyrophosphate synthase
PIHLBHDG_00415	COG0233	[J] Ribosome recycling factor
PIHLBHDG_00416	COG0528	[F] Uridylate kinase
PIHLBHDG_00417	COG0264	[J] Translation elongation factor Ts
PIHLBHDG_00418	COG0052	[J] Ribosomal protein S2
PIHLBHDG_00419	ROG3124
PIHLBHDG_00421	COG1191	[K] DNA-directed RNA polymerase specialized sigma subunit
PIHLBHDG_00422	COG5581	[M] Predicted glycosyltransferase
PIHLBHDG_00423	COG0455	[D] ATPases involved in chromosome partitioning
PIHLBHDG_00424	COG1419	[N] Flagellar GTP-binding protein
PIHLBHDG_00425	COG1298	[NU] Flagellar biosynthesis pathway, component FlhA
PIHLBHDG_00426	COG1377	[NU] Flagellar biosynthesis pathway, component FlhB
PIHLBHDG_00427	COG1684	[NU] Flagellar biosynthesis pathway, component FliR
PIHLBHDG_00428	COG1987	[NU] Flagellar biosynthesis pathway, component FliQ
PIHLBHDG_00429	COG1338	[NU] Flagellar biosynthesis pathway, component FliP
PIHLBHDG_00430	ROG7407
PIHLBHDG_00431	COG1886	[NU] Flagellar motor switch/type III secretory pathway
PIHLBHDG_00432	COG1580	[N] Flagellar basal body-associated protein
PIHLBHDG_00433	COG1360	[N] Flagellar motor protein
PIHLBHDG_00434	COG1291	[N] Flagellar motor component
PIHLBHDG_00435	COG1749	[N] Flagellar hook protein FlgE
PIHLBHDG_00436	ROG0116
PIHLBHDG_00437	COG1843	[N] Flagellar hook capping protein
PIHLBHDG_00438	COG3144	[N] Flagellar hook-length control protein
PIHLBHDG_00440	ROG3742
PIHLBHDG_00441	ROG4487
PIHLBHDG_00442	COG1157	[NU] Flagellar biosynthesis/type III secretory pathway ATPase
PIHLBHDG_00443	COG1317	[NU] Flagellar biosynthesis/type III secretory pathway protein
PIHLBHDG_00444	COG1536	[N] Flagellar motor switch protein
PIHLBHDG_00445	COG1766	[NU] Flagellar biosynthesis/type III secretory pathway lipoprotein
PIHLBHDG_00446	COG1677	[NU] Flagellar hook-basal body protein
PIHLBHDG_00447	COG1558	[N] Flagellar basal body rod protein
PIHLBHDG_00448	COG1815	[N] Flagellar basal body protein
PIHLBHDG_00449	COG1220	[O] ATP-dependent protease HslVU (ClpYQ), ATPase subunit
PIHLBHDG_00450	COG5405	[O] ATP-dependent protease HslVU (ClpYQ), peptidase subunit
PIHLBHDG_00451	COG4974	[L] Site-specific recombinase XerD
PIHLBHDG_00452	COG1206	[J] NAD(FAD)-utilizing enzyme possibly involved in translation
PIHLBHDG_00453	COG0550	[L] Topoisomerase IA
PIHLBHDG_00454	COG2922	[S] Uncharacterized protein conserved in bacteria
PIHLBHDG_00455	COG0758	[LU] Predicted Rossmann fold nucleotide-binding protein involved
PIHLBHDG_00457	COG0606	[O] Predicted ATPase with chaperone activity
PIHLBHDG_00458	COG1522	[K] Transcriptional regulators
PIHLBHDG_00459	COG1522	[K] Transcriptional regulators
PIHLBHDG_00460	COG1686	[M] D-alanyl-D-alanine carboxypeptidase
PIHLBHDG_00461	COG0792	[L] Predicted endonuclease distantly related to archaeal
PIHLBHDG_00462	COG0164	[L] Ribonuclease HII
PIHLBHDG_00463	COG1161	[R] Predicted GTPases
PIHLBHDG_00464	COG0681	[U] Signal peptidase I
PIHLBHDG_00465	COG0335	[J] Ribosomal protein L19
PIHLBHDG_00466	COG0336	[J] tRNA-(guanine-N1)-methyltransferase
PIHLBHDG_00467	COG0806	[J] RimM protein, required for 16S rRNA
PIHLBHDG_00468	COG1837	[R] Predicted RNA-binding protein (contains KH domain)
PIHLBHDG_00469	COG0228	[J] Ribosomal protein S16
PIHLBHDG_00470	COG0541	[U] Signal recognition particle GTPase
PIHLBHDG_00471	COG2739	[S] Uncharacterized protein conserved in bacteria
PIHLBHDG_00472	COG0552	[U] Signal recognition particle GTPase
PIHLBHDG_00473	COG1196	[D] Chromosome segregation ATPases
PIHLBHDG_00474	COG1191	[K] DNA-directed RNA polymerase specialized sigma subunit
PIHLBHDG_00475	ROG6384
PIHLBHDG_00476	COG0571	[K] dsRNA-specific ribonuclease
PIHLBHDG_00477	COG0236	[IQ] Acyl carrier protein
PIHLBHDG_00478	COG0416	[I] Fatty acid/phospholipid biosynthesis enzyme
PIHLBHDG_00479	COG2050	[Q] Uncharacterized protein, possibly involved in aromatic
PIHLBHDG_00480	COG0333	[J] Ribosomal protein L32
PIHLBHDG_00481	COG1399	[R] Predicted metal-binding, possibly nucleic acid-binding protein
PIHLBHDG_00482	COG1752	[R] Predicted esterase of the alpha-beta hydrolase
PIHLBHDG_00483	COG3314	[S] Uncharacterized protein conserved in bacteria
PIHLBHDG_00484	ROG3441
PIHLBHDG_00485	COG0669	[H] Phosphopantetheine adenylyltransferase
PIHLBHDG_00486	COG0742	[L] N6-adenine-specific methylase
PIHLBHDG_00487	COG1200	[LK] RecG-like helicase
PIHLBHDG_00488	COG1307	[S] Uncharacterized protein conserved in bacteria
PIHLBHDG_00489	COG1461	[R] Predicted kinase related to dihydroxyacetone kinase
PIHLBHDG_00490	COG1302	[S] Uncharacterized protein conserved in bacteria
PIHLBHDG_00491	COG0227	[J] Ribosomal protein L28
PIHLBHDG_00492	COG1564	[H] Thiamine pyrophosphokinase
PIHLBHDG_00493	COG3859	[S] Predicted membrane protein
PIHLBHDG_00494	COG0036	[G] Pentose-5-phosphate-3-epimerase
PIHLBHDG_00495	COG1162	[R] Predicted GTPases
PIHLBHDG_00496	COG0515	[RTKL] Serine/threonine protein kinase
PIHLBHDG_00497	COG0768	[M] Cell division protein FtsI/penicillin-binding protein 2
PIHLBHDG_00498	COG0772	[D] Bacterial cell division membrane protein
PIHLBHDG_00499	COG0631	[T] Serine/threonine protein phosphatase
PIHLBHDG_00501	COG1716	[T] FOG: FHA domain
PIHLBHDG_00502	COG0820	[R] Predicted Fe-S-cluster redox enzyme
PIHLBHDG_00503	COG0620	[E] Methionine synthase II (cobalamin-independent)
PIHLBHDG_00505	COG2197	[TK] Response regulator containing a CheY-like receiver
PIHLBHDG_00506	COG0144	[J] tRNA and rRNA cytosine-C5-methylases
PIHLBHDG_00507	COG2738	[R] Predicted Zn-dependent protease
PIHLBHDG_00508	COG0223	[J] Methionyl-tRNA formyltransferase
PIHLBHDG_00509	COG0242	[J] N-formylmethionyl-tRNA deformylase
PIHLBHDG_00510	COG1198	[L] Primosomal protein N' (replication factor Y)
PIHLBHDG_00511	COG1758	[K] DNA-directed RNA polymerase, subunit K/omega
PIHLBHDG_00512	COG0194	[F] Guanylate kinase
PIHLBHDG_00513	COG2052	[S] Uncharacterized protein conserved in bacteria
PIHLBHDG_00514	ROG0332
PIHLBHDG_00515	COG1561	[S] Uncharacterized stress-induced protein
PIHLBHDG_00516	COG0474	[P] Cation transport ATPase
PIHLBHDG_00517	COG0457	[R] FOG: TPR repeat
PIHLBHDG_00518	COG1293	[K] Predicted RNA-binding protein homologous to eukaryotic
PIHLBHDG_00519	COG3166	[NU] Tfp pilus assembly protein PilN
PIHLBHDG_00520	COG0564	[J] Pseudouridylate synthases, 23S RNA-specific
PIHLBHDG_00521	COG1132	[V] ABC-type multidrug transport system, ATPase and
PIHLBHDG_00522	COG1132	[V] ABC-type multidrug transport system, ATPase and
PIHLBHDG_00523	COG0673	[R] Predicted dehydrogenases and related proteins
PIHLBHDG_00524	COG0673	[R] Predicted dehydrogenases and related proteins
PIHLBHDG_00525	COG0600	[P] ABC-type nitrate/sulfonate/bicarbonate transport system, permease component
PIHLBHDG_00526	COG1116	[P] ABC-type nitrate/sulfonate/bicarbonate transport system, ATPase component
PIHLBHDG_00527	COG0715	[P] ABC-type nitrate/sulfonate/bicarbonate transport systems, periplasmic components
PIHLBHDG_00528	ROG4290
PIHLBHDG_00529	COG1989	[NOU] Type II secretory pathway, prepilin signal
PIHLBHDG_00531	ROG2004
PIHLBHDG_00532	COG4967	[NU] Tfp pilus assembly protein PilV
PIHLBHDG_00533	COG3547	[L] Transposase and inactivated derivatives
PIHLBHDG_00534	COG1989	[NOU] Type II secretory pathway, prepilin signal
PIHLBHDG_00535	ROG2533
PIHLBHDG_00538	COG3082	[S] Uncharacterized protein conserved in bacteria
PIHLBHDG_00539	COG0697	[GER] Permeases of the drug/metabolite transporter (DMT)
PIHLBHDG_00540	COG0454	[KR] Histone acetyltransferase HPA2 and related acetyltransferases
PIHLBHDG_00541	COG1670	[J] Acetyltransferases, including N-acetylases of ribosomal proteins
PIHLBHDG_00542	COG1266	[R] Predicted metal-dependent membrane protease
PIHLBHDG_00543	COG1473	[R] Metal-dependent amidase/aminoacylase/carboxypeptidase
PIHLBHDG_00544	COG0863	[L] DNA modification methylase
PIHLBHDG_00545	COG5577	[M] Spore coat protein
PIHLBHDG_00546	COG0504	[F] CTP synthase (UTP-ammonia lyase)
PIHLBHDG_00547	COG0840	[NT] Methyl-accepting chemotaxis protein
PIHLBHDG_00548	COG0454	[KR] Histone acetyltransferase HPA2 and related acetyltransferases
PIHLBHDG_00549	COG1573	[L] Uracil-DNA glycosylase
PIHLBHDG_00550	COG2514	[R] Predicted ring-cleavage extradiol dioxygenase
PIHLBHDG_00551	ROG1098
PIHLBHDG_00552	ROG2841
PIHLBHDG_00553	COG0601	[EP] ABC-type dipeptide/oligopeptide/nickel transport systems, permease components
PIHLBHDG_00554	COG1173	[EP] ABC-type dipeptide/oligopeptide/nickel transport systems, permease components
PIHLBHDG_00555	COG0444	[EP] ABC-type dipeptide/oligopeptide/nickel transport system, ATPase component
PIHLBHDG_00556	COG1123	[R] ATPase components of various ABC-type transport
PIHLBHDG_00557	COG0747	[E] ABC-type dipeptide transport system, periplasmic component
PIHLBHDG_00559	COG3808	[C] Inorganic pyrophosphatase
PIHLBHDG_00560	ROG4836
PIHLBHDG_00561	ROG4836
PIHLBHDG_00562	ROG4836
PIHLBHDG_00563	ROG1185
PIHLBHDG_00565	COG2169	[F] Adenosine deaminase
PIHLBHDG_00566	COG2319	[R] FOG: WD40 repeat
PIHLBHDG_00568	COG2193	[P] Bacterioferritin (cytochrome b1)
PIHLBHDG_00569	COG4465	[K] Pleiotropic transcriptional repressor
PIHLBHDG_00570	COG0389	[L] Nucleotidyltransferase/DNA polymerase involved in DNA repair
PIHLBHDG_00571	COG2262	[R] GTPases
PIHLBHDG_00572	COG1435	[F] Thymidine kinase
PIHLBHDG_00573	COG1226	[P] Kef-type K+ transport systems, predicted NAD-binding
PIHLBHDG_00574	COG3872	[R] Predicted metal-dependent enzyme
PIHLBHDG_00575	COG0216	[J] Protein chain release factor A
PIHLBHDG_00576	COG2890	[J] Methylase of polypeptide chain release factors
PIHLBHDG_00577	COG0009	[J] Putative translation factor (SUA5)
PIHLBHDG_00578	COG0698	[G] Ribose 5-phosphate isomerase RpiB
PIHLBHDG_00579	COG0035	[F] Uracil phosphoribosyltransferase
PIHLBHDG_00580	COG2131	[F] Deoxycytidylate deaminase
PIHLBHDG_00581	COG0472	[M] UDP-N-acetylmuramyl pentapeptide phosphotransferase/UDP-N-acetylglucosamine-1-phosphate transferase
PIHLBHDG_00582	COG0381	[M] UDP-N-acetylglucosamine 2-epimerase
PIHLBHDG_00583	COG0056	[C] F0F1-type ATP synthase, alpha subunit
PIHLBHDG_00584	COG0224	[C] F0F1-type ATP synthase, gamma subunit
PIHLBHDG_00585	COG0055	[C] F0F1-type ATP synthase, beta subunit
PIHLBHDG_00586	COG0355	[C] F0F1-type ATP synthase, epsilon subunit (mitochondrial
PIHLBHDG_00587	COG0739	[M] Membrane proteins related to metalloendopeptidases
PIHLBHDG_00588	ROG0101
PIHLBHDG_00589	COG1077	[D] Actin-like ATPase involved in cell morphogenesis
PIHLBHDG_00590	COG4786	[N] Flagellar basal body rod protein
PIHLBHDG_00591	COG4786	[N] Flagellar basal body rod protein
PIHLBHDG_00592	COG1261	[NO] Flagellar basal body P-ring biosynthesis protein
PIHLBHDG_00593	COG2063	[N] Flagellar basal body L-ring protein
PIHLBHDG_00594	COG1706	[N] Flagellar basal-body P-ring protein
PIHLBHDG_00595	ROG0416
PIHLBHDG_00596	ROG0779
PIHLBHDG_00598	COG4775	[M] Outer membrane protein/protective antigen OMA87
PIHLBHDG_00599	COG0608	[L] Single-stranded DNA-specific exonuclease
PIHLBHDG_00600	COG2825	[M] Outer membrane protein
PIHLBHDG_00602	COG0795	[R] Predicted permeases
PIHLBHDG_00603	COG1452	[M] Organic solvent tolerance protein OstA
PIHLBHDG_00604	ROG1771
PIHLBHDG_00605	ROG0834
PIHLBHDG_00606	COG4597	[E] ABC-type amino acid transport system, permease
PIHLBHDG_00607	COG1126	[E] ABC-type polar amino acid transport system,
PIHLBHDG_00608	COG0763	[M] Lipid A disaccharide synthetase
PIHLBHDG_00609	COG1137	[R] ABC-type (unclassified) transport system, ATPase component
PIHLBHDG_00610	COG4372	[S] Uncharacterized protein conserved in bacteria with
PIHLBHDG_00611	ROG2446
PIHLBHDG_00612	ROG0675
PIHLBHDG_00615	COG1596	[M] Periplasmic protein involved in polysaccharide export
PIHLBHDG_00616	COG3206	[M] Uncharacterized protein involved in exopolysaccharide biosynthesis
PIHLBHDG_00617	COG1192	[D] ATPases involved in chromosome partitioning
PIHLBHDG_00618	COG4464	[GM] Capsular polysaccharide biosynthesis protein
PIHLBHDG_00619	ROG1731
PIHLBHDG_00620	ROG8293
PIHLBHDG_00621	ROG0999
PIHLBHDG_00622	ROG1363
PIHLBHDG_00623	COG0301	[H] Thiamine biosynthesis ATP pyrophosphatase
PIHLBHDG_00624	COG1104	[E] Cysteine sulfinate desulfinase/cysteine desulfurase and related
PIHLBHDG_00625	ROG2203
PIHLBHDG_00626	COG0192	[H] S-adenosylmethionine synthetase
PIHLBHDG_00628	ROG1579
PIHLBHDG_00630	COG0366	[G] Glycosidases
PIHLBHDG_00631	COG1464	[P] ABC-type metal ion transport system, periplasmic
PIHLBHDG_00632	COG2011	[P] ABC-type metal ion transport system, permease
PIHLBHDG_00633	COG1135	[P] ABC-type metal ion transport system, ATPase
PIHLBHDG_00634	COG4585	[T] Signal transduction histidine kinase
PIHLBHDG_00635	COG2197	[TK] Response regulator containing a CheY-like receiver
PIHLBHDG_00636	ROG5768
PIHLBHDG_00637	COG2197	[TK] Response regulator containing a CheY-like receiver
PIHLBHDG_00638	COG4098	[L] Superfamily II DNA/RNA helicase required for
PIHLBHDG_00639	COG1040	[R] Predicted amidophosphoribosyltransferases
PIHLBHDG_00640	ROG1542
PIHLBHDG_00641	ROG3206
PIHLBHDG_00642	ROG1512
PIHLBHDG_00643	COG1256	[N] Flagellar hook-associated protein
PIHLBHDG_00644	ROG2760
PIHLBHDG_00645	ROG1587
PIHLBHDG_00646	COG1699	[S] Uncharacterized protein conserved in bacteria
PIHLBHDG_00647	COG1551	[T] Carbon storage regulator (could also regulate
PIHLBHDG_00648	COG1334	[N] Uncharacterized flagellar protein FlaG
PIHLBHDG_00649	COG1516	[NUO] Flagellin-specific chaperone FliS
PIHLBHDG_00650	ROG1512
PIHLBHDG_00651	COG1544	[J] Ribosome-associated protein Y (PSrp-1)
PIHLBHDG_00652	COG2068	[R] Uncharacterized MobA-related protein
PIHLBHDG_00653	COG0653	[U] Preprotein translocase subunit SecA (ATPase, RNA
PIHLBHDG_00654	COG1186	[J] Protein chain release factor B
PIHLBHDG_00655	ROG1173
PIHLBHDG_00656	ROG1786
PIHLBHDG_00657	COG2327	[S] Uncharacterized conserved protein
PIHLBHDG_00658	COG1922	[M] Teichoic acid biosynthesis proteins
PIHLBHDG_00659	COG1284	[S] Uncharacterized conserved protein
PIHLBHDG_00660	COG0793	[M] Periplasmic protease
PIHLBHDG_00661	COG0265	[O] Trypsin-like serine proteases, typically periplasmic, contain
PIHLBHDG_00662	COG2861	[S] Uncharacterized protein conserved in bacteria
PIHLBHDG_00663	COG0221	[C] Inorganic pyrophosphatase
PIHLBHDG_00664	COG0556	[L] Helicase subunit of the DNA excision
PIHLBHDG_00665	COG0178	[L] Excinuclease ATPase subunit
PIHLBHDG_00666	COG0322	[L] Nuclease subunit of the excinuclease complex
PIHLBHDG_00667	COG2179	[R] Predicted hydrolase of the HAD superfamily
PIHLBHDG_00668	COG1161	[R] Predicted GTPases
PIHLBHDG_00670	COG0006	[E] Xaa-Pro aminopeptidase
PIHLBHDG_00671	COG0231	[J] Translation elongation factor P (EF-P)/translation initiation
PIHLBHDG_00672	ROG0525
PIHLBHDG_00673	COG3854	[S] Uncharacterized protein conserved in bacteria
PIHLBHDG_00674	ROG0106
PIHLBHDG_00675	ROG0171
PIHLBHDG_00676	ROG0096
PIHLBHDG_00677	ROG0085
PIHLBHDG_00678	ROG0662
PIHLBHDG_00679	ROG0088
PIHLBHDG_00680	ROG0155
PIHLBHDG_00681	ROG0160
PIHLBHDG_00682	COG1302	[S] Uncharacterized protein conserved in bacteria
PIHLBHDG_00683	ROG2346
PIHLBHDG_00684	ROG5652
PIHLBHDG_00685	COG0781	[K] Transcription termination factor
PIHLBHDG_00686	COG0533	[O] Metal-dependent proteases with possible chaperone activity
PIHLBHDG_00687	COG1570	[L] Exonuclease VII, large subunit
PIHLBHDG_00688	COG1722	[L] Exonuclease VII small subunit
PIHLBHDG_00689	COG0142	[H] Geranylgeranyl pyrophosphate synthase
PIHLBHDG_00690	ROG0473
PIHLBHDG_00691	COG1154	[HI] Deoxyxylulose-5-phosphate synthase
PIHLBHDG_00692	COG1189	[J] Predicted rRNA methylase
PIHLBHDG_00693	COG0061	[G] Predicted sugar kinase
PIHLBHDG_00694	COG1438	[K] Arginine repressor
PIHLBHDG_00695	COG0497	[L] ATPase involved in DNA repair
PIHLBHDG_00696	COG0750	[M] Predicted membrane-associated Zn-dependent proteases 1
PIHLBHDG_00697	COG2185	[I] Methylmalonyl-CoA mutase, C-terminal domain/subunit (cobalamin-binding)
PIHLBHDG_00698	ROG0327
PIHLBHDG_00699	COG4865	[E] Glutamate mutase epsilon subunit
PIHLBHDG_00700	ROG3305
PIHLBHDG_00701	ROG1663
PIHLBHDG_00702	COG3799	[E] Methylaspartate ammonia-lyase
PIHLBHDG_00703	COG1951	[C] Tartrate dehydratase alpha subunit/Fumarate hydratase class
PIHLBHDG_00705	COG3706	[T] Response regulator containing a CheY-like receiver
PIHLBHDG_00706	COG4825	[S] Uncharacterized membrane-anchored protein conserved in bacteria
PIHLBHDG_00707	ROG0882
PIHLBHDG_00708	COG0463	[M] Glycosyltransferases involved in cell wall biogenesis
PIHLBHDG_00709	ROG0973
PIHLBHDG_00710	COG3773	[M] Cell wall hydrolyses involved in spore
PIHLBHDG_00711	COG0726	[G] Predicted xylanase/chitin deacetylase
PIHLBHDG_00712	COG0726	[G] Predicted xylanase/chitin deacetylase
PIHLBHDG_00713	COG3858	[R] Predicted glycosyl hydrolase
PIHLBHDG_00714	COG0612	[R] Predicted Zn-dependent peptidases
PIHLBHDG_00715	COG4508	[S] Uncharacterized protein conserved in bacteria
PIHLBHDG_00717	COG1873	[S] Uncharacterized conserved protein
PIHLBHDG_00718	ROG0805
PIHLBHDG_00719	COG3666	[L] Transposase and inactivated derivatives
PIHLBHDG_00720	COG0289	[E] Dihydrodipicolinate reductase
PIHLBHDG_00721	ROG0469
PIHLBHDG_00722	COG1036	[C] Archaeal flavoproteins
PIHLBHDG_00723	COG0136	[E] Aspartate-semialdehyde dehydrogenase
PIHLBHDG_00724	COG0527	[E] Aspartokinases
PIHLBHDG_00725	COG0329	[EM] Dihydrodipicolinate synthase/N-acetylneuraminate lyase
PIHLBHDG_00726	COG0595	[R] Predicted hydrolase of the metallo-beta-lactamase superfamily
PIHLBHDG_00727	COG0616	[OU] Periplasmic serine proteases (ClpP class)
PIHLBHDG_00728	ROG3033
PIHLBHDG_00729	COG1283	[P] Na+/phosphate symporter
PIHLBHDG_00730	COG1968	[V] Uncharacterized bacitracin resistance protein
PIHLBHDG_00731	COG0325	[R] Predicted enzyme with a TIM-barrel fold
PIHLBHDG_00732	COG1799	[S] Uncharacterized protein conserved in bacteria
PIHLBHDG_00733	COG0762	[S] Predicted integral membrane protein
PIHLBHDG_00734	COG2302	[S] Uncharacterized conserved protein, contains S4-like domain
PIHLBHDG_00735	COG3599	[D] Cell division initiation protein
PIHLBHDG_00736	ROG1386
PIHLBHDG_00737	ROG2205
PIHLBHDG_00738	COG1193	[L] Mismatch repair ATPase (MutS family)
PIHLBHDG_00739	ROG1009
PIHLBHDG_00740	COG5012	[R] Predicted cobalamin binding protein
PIHLBHDG_00741	ROG0493
PIHLBHDG_00742	COG3246	[S] Uncharacterized conserved protein
PIHLBHDG_00743	COG1788	[I] Acyl CoA:acetate/3-ketoacid CoA transferase, alpha subunit
PIHLBHDG_00744	COG2057	[I] Acyl CoA:acetate/3-ketoacid CoA transferase, beta subunit
PIHLBHDG_00745	COG1509	[E] Lysine 2,3-aminomutase
PIHLBHDG_00746	COG0183	[I] Acetyl-CoA acetyltransferase
PIHLBHDG_00747	COG1250	[I] 3-hydroxyacyl-CoA dehydrogenase
PIHLBHDG_00748	COG1024	[I] Enoyl-CoA hydratase/carnithine racemase
PIHLBHDG_00749	COG0060	[J] Isoleucyl-tRNA synthetase
PIHLBHDG_00750	ROG1798
PIHLBHDG_00751	COG1734	[T] DnaK suppressor protein
PIHLBHDG_00752	COG0597	[MU] Lipoprotein signal peptidase
PIHLBHDG_00753	COG0564	[J] Pseudouridylate synthases, 23S RNA-specific
PIHLBHDG_00754	COG2065	[F] Pyrimidine operon attenuation protein/uracil phosphoribosyltransferase
PIHLBHDG_00755	COG2233	[F] Xanthine/uracil permeases
PIHLBHDG_00757	COG0522	[J] Ribosomal protein S4 and related proteins
PIHLBHDG_00758	COG1273	[S] Uncharacterized conserved protein
PIHLBHDG_00759	COG1793	[L] ATP-dependent DNA ligase
PIHLBHDG_00760	COG3285	[L] Predicted eukaryotic-type DNA primase
PIHLBHDG_00761	COG0290	[J] Translation initiation factor 3 (IF-3)
PIHLBHDG_00762	COG0291	[J] Ribosomal protein L35
PIHLBHDG_00763	COG0292	[J] Ribosomal protein L20
PIHLBHDG_00764	COG0566	[J] rRNA methylases
PIHLBHDG_00765	COG0016	[J] Phenylalanyl-tRNA synthetase alpha subunit
PIHLBHDG_00766	COG0072	[J] Phenylalanyl-tRNA synthetase beta subunit
PIHLBHDG_00767	COG3027	[S] Uncharacterized protein conserved in bacteria
PIHLBHDG_00768	COG1286	[R] Uncharacterized membrane protein, required for colicin
PIHLBHDG_00769	COG0860	[M] N-acetylmuramoyl-L-alanine amidase
PIHLBHDG_00770	COG0826	[O] Collagenase and related proteases
PIHLBHDG_00771	COG1193	[L] Mismatch repair ATPase (MutS family)
PIHLBHDG_00772	COG3344	[L] Retron-type reverse transcriptase
PIHLBHDG_00773	COG0744	[M] Membrane carboxypeptidase (penicillin-binding protein)
PIHLBHDG_00774	ROG0134
PIHLBHDG_00775	COG0495	[J] Leucyl-tRNA synthetase
PIHLBHDG_00776	COG0682	[M] Prolipoprotein diacylglyceryltransferase
PIHLBHDG_00777	COG0707	[M] UDP-N-acetylglucosamine:LPS N-acetylglucosamine transferase
PIHLBHDG_00778	COG0655	[R] Multimeric flavodoxin WrbA
PIHLBHDG_00779	COG2033	[C] Desulfoferrodoxin
PIHLBHDG_00780	ROG3103
PIHLBHDG_00781	COG2339	[S] Predicted membrane protein
PIHLBHDG_00782	COG0217	[S] Uncharacterized conserved protein
PIHLBHDG_00783	COG0817	[L] Holliday junction resolvasome, endonuclease subunit
PIHLBHDG_00784	COG0632	[L] Holliday junction resolvasome, DNA-binding subunit
PIHLBHDG_00785	COG2255	[L] Holliday junction resolvasome, helicase subunit
PIHLBHDG_00786	COG1381	[L] Recombinational DNA repair protein (RecF pathway)
PIHLBHDG_00787	COG0752	[J] Glycyl-tRNA synthetase, alpha subunit
PIHLBHDG_00788	COG0751	[J] Glycyl-tRNA synthetase, beta subunit
PIHLBHDG_00789	COG0574	[G] Phosphoenolpyruvate synthase/pyruvate phosphate dikinase
PIHLBHDG_00790	COG0232	[F] dGTP triphosphohydrolase
PIHLBHDG_00791	COG0358	[L] DNA primase (bacterial type)
PIHLBHDG_00792	COG0568	[K] DNA-directed RNA polymerase, sigma subunit (sigma70/sigma32)
PIHLBHDG_00794	ROG6900
PIHLBHDG_00796	ROG4412
PIHLBHDG_00797	COG0747	[E] ABC-type dipeptide transport system, periplasmic component
PIHLBHDG_00798	COG0601	[EP] ABC-type dipeptide/oligopeptide/nickel transport systems, permease components
PIHLBHDG_00799	COG1173	[EP] ABC-type dipeptide/oligopeptide/nickel transport systems, permease components
PIHLBHDG_00800	COG0444	[EP] ABC-type dipeptide/oligopeptide/nickel transport system, ATPase component
PIHLBHDG_00801	COG4608	[E] ABC-type oligopeptide transport system, ATPase component
PIHLBHDG_00803	COG4796	[U] Type II secretory pathway, component HofQ
PIHLBHDG_00806	ROG7326
PIHLBHDG_00807	COG4718	[S] Phage-related protein
PIHLBHDG_00808	ROG7914
PIHLBHDG_00809	COG1879	[G] ABC-type sugar transport system, periplasmic component
PIHLBHDG_00810	COG2972	[T] Predicted signal transduction protein with a
PIHLBHDG_00811	COG2971	[G] Predicted N-acetylglucosamine kinase
PIHLBHDG_00812	COG1486	[G] Alpha-galactosidases/6-phospho-beta-glucosidases, family 4 of glycosyl hydrolases
PIHLBHDG_00813	COG1012	[C] NAD-dependent aldehyde dehydrogenases
PIHLBHDG_00814	COG0665	[E] Glycine/D-amino acid oxidases (deaminating)
PIHLBHDG_00815	COG1148	[C] Heterodisulfide reductase, subunit A and related
PIHLBHDG_00816	COG1321	[K] Mn-dependent transcriptional regulator
PIHLBHDG_00817	COG0370	[P] Fe2+ transport system protein B
PIHLBHDG_00818	ROG1150
PIHLBHDG_00819	COG0392	[S] Predicted integral membrane protein
PIHLBHDG_00820	COG1183	[I] Phosphatidylserine synthase
PIHLBHDG_00821	ROG7036
PIHLBHDG_00822	COG3325	[G] Chitinase
PIHLBHDG_00823	COG0679	[R] Predicted permeases
PIHLBHDG_00824	COG1653	[G] ABC-type sugar transport system, periplasmic component
PIHLBHDG_00825	COG1175	[G] ABC-type sugar transport systems, permease components
PIHLBHDG_00826	COG0395	[G] ABC-type sugar transport system, permease component
PIHLBHDG_00827	COG3344	[L] Retron-type reverse transcriptase
PIHLBHDG_00828	COG4907	[S] Predicted membrane protein
PIHLBHDG_00829	COG5492	[N] Bacterial surface proteins containing Ig-like domains
PIHLBHDG_00830	COG0840	[NT] Methyl-accepting chemotaxis protein
PIHLBHDG_00831	ROG0211
PIHLBHDG_00832	COG4608	[E] ABC-type oligopeptide transport system, ATPase component
PIHLBHDG_00833	COG0444	[EP] ABC-type dipeptide/oligopeptide/nickel transport system, ATPase component
PIHLBHDG_00834	COG1173	[EP] ABC-type dipeptide/oligopeptide/nickel transport systems, permease components
PIHLBHDG_00835	COG0601	[EP] ABC-type dipeptide/oligopeptide/nickel transport systems, permease components
PIHLBHDG_00836	COG3889	[R] Predicted solute binding protein
PIHLBHDG_00837	ROG2819
PIHLBHDG_00839	COG0626	[E] Cystathionine beta-lyases/cystathionine gamma-synthases
PIHLBHDG_00840	COG0590	[FJ] Cytosine/adenosine deaminases
PIHLBHDG_00841	COG1011	[R] Predicted hydrolase (HAD superfamily)
PIHLBHDG_00842	COG1878	[R] Predicted metal-dependent hydrolase
PIHLBHDG_00843	ROG3032
PIHLBHDG_00844	COG0501	[O] Zn-dependent protease with chaperone function
PIHLBHDG_00845	COG3808	[C] Inorganic pyrophosphatase
PIHLBHDG_00846	COG0778	[C] Nitroreductase
PIHLBHDG_00847	COG2195	[E] Di- and tripeptidases
PIHLBHDG_00848	COG0300	[R] Short-chain dehydrogenases of various substrate specificities
PIHLBHDG_00849	COG0338	[L] Site-specific DNA methylase
PIHLBHDG_00850	ROG1185
PIHLBHDG_00851	COG2826	[L] Transposase and inactivated derivatives, IS30 family
PIHLBHDG_00852	COG3601	[S] Predicted membrane protein
PIHLBHDG_00853	COG1404	[O] Subtilisin-like serine proteases
PIHLBHDG_00854	COG1404	[O] Subtilisin-like serine proteases
PIHLBHDG_00855	COG1670	[J] Acetyltransferases, including N-acetylases of ribosomal proteins
PIHLBHDG_00856	COG1472	[G] Beta-glucosidase-related glycosidases
PIHLBHDG_00860	COG0432	[S] Uncharacterized conserved protein
PIHLBHDG_00861	COG0534	[V] Na+-driven multidrug efflux pump
PIHLBHDG_00862	ROG1546
PIHLBHDG_00863	COG1725	[K] Predicted transcriptional regulators
PIHLBHDG_00864	COG4555	[CP] ABC-type Na+ transport system, ATPase component
PIHLBHDG_00865	ROG2141
PIHLBHDG_00866	ROG5896
PIHLBHDG_00867	ROG2123
PIHLBHDG_00868	ROG1136
PIHLBHDG_00869	ROG2504
PIHLBHDG_00870	ROG2504
PIHLBHDG_00871	ROG2276
PIHLBHDG_00872	ROG2276
PIHLBHDG_00873	ROG2124
PIHLBHDG_00874	COG0526	[OC] Thiol-disulfide isomerase and thioredoxins
PIHLBHDG_00875	COG0674	[C] Pyruvate:ferredoxin oxidoreductase and related 2-oxoacid:ferredoxin oxidoreductases,
PIHLBHDG_00876	ROG4312
PIHLBHDG_00877	COG1363	[G] Cellulase M and related proteins
PIHLBHDG_00878	COG0737	[F] 5'-nucleotidase/2',3'-cyclic phosphodiesterase and related esterases
PIHLBHDG_00879	COG1554	[G] Trehalose and maltose hydrolases (possible phosphorylases)
PIHLBHDG_00880	COG0438	[M] Glycosyltransferase
PIHLBHDG_00881	COG1208	[MJ] Nucleoside-diphosphate-sugar pyrophosphorylase involved in lipopolysaccharide biosynthesis/translation
PIHLBHDG_00882	COG0058	[G] Glucan phosphorylase
PIHLBHDG_00883	COG1956	[T] GAF domain-containing protein
PIHLBHDG_00884	COG0426	[C] Uncharacterized flavoproteins
PIHLBHDG_00885	COG0248	[FP] Exopolyphosphatase
PIHLBHDG_00886	COG1959	[K] Predicted transcriptional regulator
PIHLBHDG_00887	ROG2904
PIHLBHDG_00888	COG1141	[C] Ferredoxin
PIHLBHDG_00889	ROG0084
PIHLBHDG_00890	ROG0084
PIHLBHDG_00891	COG0590	[FJ] Cytosine/adenosine deaminases
PIHLBHDG_00894	ROG2977
PIHLBHDG_00895	COG2812	[L] DNA polymerase III, gamma/tau subunits
PIHLBHDG_00896	COG0718	[S] Uncharacterized protein conserved in bacteria
PIHLBHDG_00897	COG0353	[L] Recombinational DNA repair protein (RecF pathway)
PIHLBHDG_00898	ROG2644
PIHLBHDG_00899	ROG5104
PIHLBHDG_00900	COG2135	[S] Uncharacterized conserved protein
PIHLBHDG_00901	COG0712	[C] F0F1-type ATP synthase, delta subunit (mitochondrial
PIHLBHDG_00902	COG0711	[C] F0F1-type ATP synthase, subunit b
PIHLBHDG_00903	COG0636	[C] F0F1-type ATP synthase, subunit c/Archaeal/vacuolar-type H+-ATPase,
PIHLBHDG_00904	COG0356	[C] F0F1-type ATP synthase, subunit a
PIHLBHDG_00905	ROG2551
PIHLBHDG_00906	ROG1035
PIHLBHDG_00907	COG0621	[J] 2-methylthioadenine synthetase
PIHLBHDG_00908	COG0558	[I] Phosphatidylglycerophosphate synthase
PIHLBHDG_00909	ROG2536
PIHLBHDG_00910	COG0465	[O] ATP-dependent Zn proteases
PIHLBHDG_00912	COG2707	[S] Predicted membrane protein
PIHLBHDG_00913	COG1963	[S] Uncharacterized protein conserved in bacteria
PIHLBHDG_00914	ROG2491
PIHLBHDG_00915	COG1058	[R] Predicted nucleotide-utilizing enzyme related to molybdopterin-biosynthesis
PIHLBHDG_00916	ROG4159
PIHLBHDG_00917	COG0468	[L] RecA/RadA recombinase
PIHLBHDG_00918	COG2137	[R] Uncharacterized protein conserved in bacteria
PIHLBHDG_00919	COG1418	[R] Predicted HD superfamily hydrolase
PIHLBHDG_00920	ROG2861
PIHLBHDG_00921	COG1692	[S] Uncharacterized protein conserved in bacteria
PIHLBHDG_00922	COG2359	[S] Uncharacterized protein conserved in bacteria
PIHLBHDG_00923	COG2355	[E] Zn-dependent dipeptidase, microsomal dipeptidase homolog
PIHLBHDG_00924	COG3360	[S] Uncharacterized conserved protein
PIHLBHDG_00925	ROG0270
PIHLBHDG_00926	ROG0702
PIHLBHDG_00927	COG3581	[S] Uncharacterized protein conserved in bacteria
PIHLBHDG_00928	COG3581	[S] Uncharacterized protein conserved in bacteria
PIHLBHDG_00929	COG1924	[I] Activator of 2-hydroxyglutaryl-CoA dehydratase (HSP70-class ATPase
PIHLBHDG_00930	COG1994	[R] Zn-dependent proteases
PIHLBHDG_00931	COG1354	[S] Uncharacterized conserved protein
PIHLBHDG_00932	COG1386	[K] Predicted transcriptional regulator containing the HTH
PIHLBHDG_00933	ROG1000
PIHLBHDG_00934	COG3874	[S] Uncharacterized conserved protein
PIHLBHDG_00935	COG1187	[J] 16S rRNA uridine-516 pseudouridylate synthase and
PIHLBHDG_00936	COG2081	[R] Predicted flavoproteins
PIHLBHDG_00937	COG0283	[F] Cytidylate kinase
PIHLBHDG_00938	COG0204	[I] 1-acyl-sn-glycerol-3-phosphate acyltransferase
PIHLBHDG_00939	COG0539	[J] Ribosomal protein S1
PIHLBHDG_00940	ROG8351
PIHLBHDG_00941	ROG3071
PIHLBHDG_00942	ROG0956
PIHLBHDG_00943	ROG1887
PIHLBHDG_00944	COG1160	[R] Predicted GTPases
PIHLBHDG_00945	COG0344	[S] Predicted membrane protein
PIHLBHDG_00946	ROG0086
PIHLBHDG_00947	COG0527	[E] Aspartokinases
PIHLBHDG_00949	ROG0287
PIHLBHDG_00950	COG0480	[J] Translation elongation factors (GTPases)
PIHLBHDG_00951	ROG1493
PIHLBHDG_00952	COG1376	[S] Uncharacterized protein conserved in bacteria
PIHLBHDG_00953	COG0534	[V] Na+-driven multidrug efflux pump
PIHLBHDG_00954	COG1846	[K] Transcriptional regulators
PIHLBHDG_00955	COG2020	[O] Putative protein-S-isoprenylcysteine methyltransferase
PIHLBHDG_00956	COG3393	[R] Predicted acetyltransferase
PIHLBHDG_00957	ROG0233
PIHLBHDG_00958	COG0534	[V] Na+-driven multidrug efflux pump
PIHLBHDG_00959	COG0406	[G] Fructose-2,6-bisphosphatase
PIHLBHDG_00960	COG0778	[C] Nitroreductase
PIHLBHDG_00961	COG3973	[R] Superfamily I DNA and RNA helicases
PIHLBHDG_00962	COG0488	[R] ATPase components of ABC transporters with
PIHLBHDG_00965	COG4869	[Q] Propanediol utilization protein
PIHLBHDG_00966	COG0021	[G] Transketolase
PIHLBHDG_00967	ROG1591
PIHLBHDG_00968	ROG0267
PIHLBHDG_00969	COG2461	[S] Uncharacterized conserved protein
PIHLBHDG_00970	COG0847	[L] DNA polymerase III, epsilon subunit and
PIHLBHDG_00971	COG0526	[OC] Thiol-disulfide isomerase and thioredoxins
PIHLBHDG_00973	COG1051	[F] ADP-ribose pyrophosphatase
PIHLBHDG_00974	COG1307	[S] Uncharacterized protein conserved in bacteria
PIHLBHDG_00975	COG0180	[J] Tryptophanyl-tRNA synthetase
PIHLBHDG_00977	COG1388	[M] FOG: LysM repeat
PIHLBHDG_00978	COG1974	[KT] SOS-response transcriptional repressors (RecA-mediated autopeptidases)
PIHLBHDG_00982	COG0496	[R] Predicted acid phosphatase
PIHLBHDG_00983	COG1285	[S] Uncharacterized membrane protein
PIHLBHDG_00984	COG4100	[P] Cystathionine beta-lyase family protein involved in
PIHLBHDG_00986	COG0464	[O] ATPases of the AAA+ class
PIHLBHDG_00987	COG0324	[J] tRNA delta(2)-isopentenylpyrophosphate transferase
PIHLBHDG_00988	COG0323	[L] DNA mismatch repair enzyme (predicted ATPase)
PIHLBHDG_00989	COG0249	[L] Mismatch repair ATPase (MutS family)
PIHLBHDG_00990	COG0621	[J] 2-methylthioadenine synthetase
PIHLBHDG_00991	COG2323	[S] Predicted membrane protein
PIHLBHDG_00992	ROG1016
PIHLBHDG_00993	COG4769	[S] Predicted membrane protein
PIHLBHDG_00994	COG1315	[L] Predicted polymerase, most proteins contain PALM
PIHLBHDG_00995	COG1352	[NT] Methylase of chemotaxis methyl-accepting proteins
PIHLBHDG_00996	COG2201	[NT] Chemotaxis response regulator containing a CheY-like
PIHLBHDG_00997	COG1871	[NT] Chemotaxis protein; stimulates methylation of MCP
PIHLBHDG_00998	COG1776	[NT] Chemotaxis protein CheC, inhibitor of MCP
PIHLBHDG_00999	COG2201	[NT] Chemotaxis response regulator containing a CheY-like
PIHLBHDG_01000	COG0643	[NT] Chemotaxis protein histidine kinase and related
PIHLBHDG_01001	COG1776	[NT] Chemotaxis protein CheC, inhibitor of MCP
PIHLBHDG_01002	COG1868	[N] Flagellar motor switch protein
PIHLBHDG_01003	COG0835	[NT] Chemotaxis signal transduction protein
PIHLBHDG_01004	ROG0067
PIHLBHDG_01005	ROG0072
PIHLBHDG_01006	ROG0067
PIHLBHDG_01007	ROG2446
PIHLBHDG_01008	COG1361	[M] S-layer domain
PIHLBHDG_01009	COG0810	[M] Periplasmic protein TonB, links inner and
PIHLBHDG_01010	COG0848	[U] Biopolymer transport protein
PIHLBHDG_01011	COG0811	[U] Biopolymer transport proteins
PIHLBHDG_01012	COG1670	[J] Acetyltransferases, including N-acetylases of ribosomal proteins
PIHLBHDG_01013	COG0613	[R] Predicted metal-dependent phosphoesterases (PHP family)
PIHLBHDG_01014	COG1191	[K] DNA-directed RNA polymerase specialized sigma subunit
PIHLBHDG_01015	COG2172	[T] Anti-sigma regulatory factor (Ser/Thr protein kinase)
PIHLBHDG_01016	COG1366	[T] Anti-anti-sigma regulatory factor (antagonist of anti-sigma
PIHLBHDG_01017	COG1686	[M] D-alanyl-D-alanine carboxypeptidase
PIHLBHDG_01018	COG0213	[F] Thymidine phosphorylase
PIHLBHDG_01019	COG1015	[G] Phosphopentomutase
PIHLBHDG_01020	COG4974	[L] Site-specific recombinase XerD
PIHLBHDG_01021	COG1300	[S] Uncharacterized membrane protein
PIHLBHDG_01022	COG0406	[G] Fructose-2,6-bisphosphatase
PIHLBHDG_01023	COG5421	[L] Transposase
PIHLBHDG_01024	COG2913	[J] Small protein A (tmRNA-binding)
PIHLBHDG_01025	COG1172	[G] Ribose/xylose/arabinose/galactoside ABC-type transport systems, permease components
PIHLBHDG_01026	COG1079	[R] Uncharacterized ABC-type transport system, permease component
PIHLBHDG_01027	COG1129	[G] ABC-type sugar transport system, ATPase component
PIHLBHDG_01028	ROG3584
PIHLBHDG_01029	COG1132	[V] ABC-type multidrug transport system, ATPase and
PIHLBHDG_01030	COG1079	[R] Uncharacterized ABC-type transport system, permease component
PIHLBHDG_01031	COG4603	[R] ABC-type uncharacterized transport system, permease component
PIHLBHDG_01032	COG3845	[R] ABC-type uncharacterized transport systems, ATPase components
PIHLBHDG_01033	COG1744	[R] Uncharacterized ABC-type transport system, periplasmic component/surface
PIHLBHDG_01034	COG1690	[S] Uncharacterized conserved protein
PIHLBHDG_01035	COG1387	[ER] Histidinol phosphatase and related hydrolases of
PIHLBHDG_01036	COG0726	[G] Predicted xylanase/chitin deacetylase
PIHLBHDG_01037	COG0456	[R] Acetyltransferases
PIHLBHDG_01038	COG0500	[QR] SAM-dependent methyltransferases
PIHLBHDG_01039	COG2333	[R] Predicted hydrolase (metallo-beta-lactamase superfamily)
PIHLBHDG_01040	COG2913	[J] Small protein A (tmRNA-binding)
PIHLBHDG_01042	COG2913	[J] Small protein A (tmRNA-binding)
PIHLBHDG_01043	COG0662	[G] Mannose-6-phosphate isomerase
PIHLBHDG_01044	ROG1571
PIHLBHDG_01045	COG0768	[M] Cell division protein FtsI/penicillin-binding protein 2
PIHLBHDG_01046	COG0168	[P] Trk-type K+ transport systems, membrane components
PIHLBHDG_01047	COG0569	[P] K+ transport systems, NAD-binding component
PIHLBHDG_01048	COG4466	[S] Uncharacterized protein conserved in bacteria
PIHLBHDG_01049	ROG1750
PIHLBHDG_01050	COG1918	[P] Fe2+ transport system protein A
PIHLBHDG_01051	COG0370	[P] Fe2+ transport system protein B
PIHLBHDG_01052	COG0674	[C] Pyruvate:ferredoxin oxidoreductase and related 2-oxoacid:ferredoxin oxidoreductases,
PIHLBHDG_01053	COG3629	[T] DNA-binding transcriptional activator of the SARP
PIHLBHDG_01054	ROG1255
PIHLBHDG_01055	ROG1255
PIHLBHDG_01056	ROG1255
PIHLBHDG_01058	ROG3787
PIHLBHDG_01059	COG1462	[M] Uncharacterized protein involved in formation of
PIHLBHDG_01060	ROG1255
PIHLBHDG_01061	COG3773	[M] Cell wall hydrolyses involved in spore
PIHLBHDG_01062	COG0813	[F] Purine-nucleoside phosphorylase
PIHLBHDG_01063	COG0019	[E] Diaminopimelate decarboxylase
PIHLBHDG_01064	COG0225	[O] Peptide methionine sulfoxide reductase
PIHLBHDG_01065	COG0500	[QR] SAM-dependent methyltransferases
PIHLBHDG_01066	COG1979	[C] Uncharacterized oxidoreductases, Fe-dependent alcohol dehydrogenase family
PIHLBHDG_01067	COG2152	[G] Predicted glycosylase
PIHLBHDG_01068	COG2703	[P] Hemerythrin
PIHLBHDG_01069	COG1406	[N] Predicted inhibitor of MCP methylation, homolog
PIHLBHDG_01070	ROG0236
PIHLBHDG_01071	ROG0030
PIHLBHDG_01072	COG4591	[M] ABC-type transport system, involved in lipoprotein
PIHLBHDG_01073	COG4591	[M] ABC-type transport system, involved in lipoprotein
PIHLBHDG_01074	COG1136	[V] ABC-type antimicrobial peptide transport system, ATPase
PIHLBHDG_01075	COG1609	[K] Transcriptional regulators
PIHLBHDG_01077	COG1653	[G] ABC-type sugar transport system, periplasmic component
PIHLBHDG_01078	COG1175	[G] ABC-type sugar transport systems, permease components
PIHLBHDG_01079	COG0395	[G] ABC-type sugar transport system, permease component
PIHLBHDG_01080	COG1621	[G] Beta-fructosidases (levanase/invertase)
PIHLBHDG_01081	COG0651	[CP] Formate hydrogenlyase subunit 3/Multisubunit Na+/H+ antiporter,
PIHLBHDG_01082	COG4690	[E] Dipeptidase
PIHLBHDG_01083	COG0622	[R] Predicted phosphoesterase
PIHLBHDG_01084	COG1853	[R] Conserved protein/domain typically associated with flavoprotein
PIHLBHDG_01085	COG0441	[J] Threonyl-tRNA synthetase
PIHLBHDG_01087	COG1652	[S] Uncharacterized protein containing LysM domain
PIHLBHDG_01088	COG2066	[E] Glutaminase
PIHLBHDG_01089	COG2199	[T] FOG: GGDEF domain
PIHLBHDG_01090	COG0218	[R] Predicted GTPase
PIHLBHDG_01091	COG0466	[O] ATP-dependent Lon protease, bacterial type
PIHLBHDG_01092	COG1067	[O] Predicted ATP-dependent protease
PIHLBHDG_01093	COG1219	[O] ATP-dependent protease Clp, ATPase subunit
PIHLBHDG_01094	COG0740	[OU] Protease subunit of ATP-dependent Clp proteases
PIHLBHDG_01095	COG0544	[O] FKBP-type peptidyl-prolyl cis-trans isomerase (trigger factor)
PIHLBHDG_01097	ROG0160
PIHLBHDG_01099	ROG1581
PIHLBHDG_01100	COG0438	[M] Glycosyltransferase
PIHLBHDG_01101	ROG1016
PIHLBHDG_01104	COG1597	[IR] Sphingosine kinase and enzymes related to
PIHLBHDG_01105	COG0156	[H] 7-keto-8-aminopelargonate synthetase and related enzymes
PIHLBHDG_01106	ROG7506
PIHLBHDG_01107	COG1737	[K] Transcriptional regulators
PIHLBHDG_01108	COG1234	[R] Metal-dependent hydrolases of the beta-lactamase superfamily
PIHLBHDG_01109	COG3333	[S] Uncharacterized protein conserved in bacteria
PIHLBHDG_01110	ROG0803
PIHLBHDG_01111	COG3181	[S] Uncharacterized protein conserved in bacteria
PIHLBHDG_01116	COG0127	[F] Xanthosine triphosphate pyrophosphatase
PIHLBHDG_01117	COG0689	[J] RNase PH
PIHLBHDG_01118	COG1838	[C] Tartrate dehydratase beta subunit/Fumarate hydratase class
PIHLBHDG_01119	COG0771	[M] UDP-N-acetylmuramoylalanine-D-glutamate ligase
PIHLBHDG_01120	COG0796	[M] Glutamate racemase
PIHLBHDG_01121	ROG0354
PIHLBHDG_01122	COG0860	[M] N-acetylmuramoyl-L-alanine amidase
PIHLBHDG_01123	ROG4836
PIHLBHDG_01124	ROG4836
PIHLBHDG_01125	COG0691	[O] tmRNA-binding protein
PIHLBHDG_01127	COG1314	[U] Preprotein translocase subunit SecG
PIHLBHDG_01128	COG1278	[K] Cold shock proteins
PIHLBHDG_01129	COG1345	[N] Flagellar capping protein
PIHLBHDG_01130	ROG5284
PIHLBHDG_01131	COG0500	[QR] SAM-dependent methyltransferases
PIHLBHDG_01132	ROG0632
PIHLBHDG_01134	ROG0098
PIHLBHDG_01135	ROG0172
PIHLBHDG_01136	COG2949	[S] Uncharacterized membrane protein
PIHLBHDG_01137	ROG0243
PIHLBHDG_01138	COG1109	[G] Phosphomannomutase
PIHLBHDG_01139	COG2206	[T] HD-GYP domain
PIHLBHDG_01140	COG2059	[P] Chromate transport protein ChrA
PIHLBHDG_01141	COG2059	[P] Chromate transport protein ChrA
PIHLBHDG_01142	COG1309	[K] Transcriptional regulator
PIHLBHDG_01143	COG0747	[E] ABC-type dipeptide transport system, periplasmic component
PIHLBHDG_01144	COG0601	[EP] ABC-type dipeptide/oligopeptide/nickel transport systems, permease components
PIHLBHDG_01145	COG1173	[EP] ABC-type dipeptide/oligopeptide/nickel transport systems, permease components
PIHLBHDG_01146	COG1131	[V] ABC-type multidrug transport system, ATPase component
PIHLBHDG_01147	ROG0529
PIHLBHDG_01148	COG0668	[M] Small-conductance mechanosensitive channel
PIHLBHDG_01149	COG2887	[L] RecB family exonuclease
PIHLBHDG_01150	COG5663	[S] Uncharacterized conserved protein
PIHLBHDG_01151	COG0350	[L] Methylated DNA-protein cysteine methyltransferase
PIHLBHDG_01152	COG0534	[V] Na+-driven multidrug efflux pump
PIHLBHDG_01153	COG1454	[C] Alcohol dehydrogenase, class IV
PIHLBHDG_01154	COG2195	[E] Di- and tripeptidases
PIHLBHDG_01155	COG2966	[S] Uncharacterized conserved protein
PIHLBHDG_01156	COG3610	[S] Uncharacterized conserved protein
PIHLBHDG_01157	COG0572	[F] Uridine kinase
PIHLBHDG_01158	COG1032	[C] Fe-S oxidoreductase
PIHLBHDG_01159	COG0069	[E] Glutamate synthase domain 2
PIHLBHDG_01160	COG1609	[K] Transcriptional regulators
PIHLBHDG_01162	COG4784	[R] Putative Zn-dependent protease
PIHLBHDG_01163	COG2331	[S] Uncharacterized protein conserved in bacteria
PIHLBHDG_01164	COG2834	[M] Outer membrane lipoprotein-sorting protein
PIHLBHDG_01166	COG0219	[J] Predicted rRNA methylase (SpoU class)
PIHLBHDG_01167	COG4656	[C] Predicted NADH:ubiquinone oxidoreductase, subunit RnfC
PIHLBHDG_01168	COG4658	[C] Predicted NADH:ubiquinone oxidoreductase, subunit RnfD
PIHLBHDG_01169	COG4659	[C] Predicted NADH:ubiquinone oxidoreductase, subunit RnfG
PIHLBHDG_01170	COG4660	[C] Predicted NADH:ubiquinone oxidoreductase, subunit RnfE
PIHLBHDG_01171	COG4657	[C] Predicted NADH:ubiquinone oxidoreductase, subunit RnfA
PIHLBHDG_01172	COG2878	[C] Predicted NADH:ubiquinone oxidoreductase, subunit RnfB
PIHLBHDG_01173	COG1477	[H] Membrane-associated lipoprotein involved in thiamine biosynthesis
PIHLBHDG_01174	COG0492	[O] Thioredoxin reductase
PIHLBHDG_01175	COG0739	[M] Membrane proteins related to metalloendopeptidases
PIHLBHDG_01176	COG1937	[S] Uncharacterized protein conserved in bacteria
PIHLBHDG_01177	COG0388	[R] Predicted amidohydrolase
PIHLBHDG_01178	COG0787	[M] Alanine racemase
PIHLBHDG_01179	COG2348	[V] Uncharacterized protein involved in methicillin resistance
PIHLBHDG_01180	COG1686	[M] D-alanyl-D-alanine carboxypeptidase
PIHLBHDG_01181	COG0768	[M] Cell division protein FtsI/penicillin-binding protein 2
PIHLBHDG_01182	COG0177	[L] Predicted EndoIII-related endonuclease
PIHLBHDG_01183	ROG4983
PIHLBHDG_01184	ROG4928
PIHLBHDG_01187	COG2344	[R] AT-rich DNA-binding protein
PIHLBHDG_01188	COG3976	[S] Uncharacterized protein conserved in bacteria
PIHLBHDG_01189	ROG8204
PIHLBHDG_01190	COG1388	[M] FOG: LysM repeat
PIHLBHDG_01192	COG1983	[KT] Putative stress-responsive transcriptional regulator
PIHLBHDG_01193	COG1052	[CHR] Lactate dehydrogenase and related dehydrogenases
PIHLBHDG_01194	COG1192	[D] ATPases involved in chromosome partitioning
PIHLBHDG_01195	COG0008	[J] Glutamyl- and glutaminyl-tRNA synthetases
PIHLBHDG_01196	COG1765	[O] Predicted redox protein, regulator of disulfide
PIHLBHDG_01197	COG2096	[S] Uncharacterized conserved protein
PIHLBHDG_01199	COG0438	[M] Glycosyltransferase
PIHLBHDG_01200	COG1283	[P] Na+/phosphate symporter
PIHLBHDG_01201	COG4472	[S] Uncharacterized protein conserved in bacteria
PIHLBHDG_01202	COG0766	[M] UDP-N-acetylglucosamine enolpyruvyl transferase
PIHLBHDG_01203	COG0587	[L] DNA polymerase III, alpha subunit
PIHLBHDG_01204	ROG0913
PIHLBHDG_01205	ROG1970
PIHLBHDG_01206	COG0205	[G] 6-phosphofructokinase
PIHLBHDG_01207	COG0469	[G] Pyruvate kinase
PIHLBHDG_01208	COG0309	[O] Hydrogenase maturation factor
PIHLBHDG_01209	ROG0490
PIHLBHDG_01210	COG3876	[S] Uncharacterized protein conserved in bacteria
PIHLBHDG_01211	ROG1541
PIHLBHDG_01212	COG2971	[G] Predicted N-acetylglucosamine kinase
PIHLBHDG_01213	COG1737	[K] Transcriptional regulators
PIHLBHDG_01214	COG3010	[G] Putative N-acetylmannosamine-6-phosphate epimerase
PIHLBHDG_01215	COG2103	[R] Predicted sugar phosphate isomerase
PIHLBHDG_01216	COG1472	[G] Beta-glucosidase-related glycosidases
PIHLBHDG_01217	COG0747	[E] ABC-type dipeptide transport system, periplasmic component
PIHLBHDG_01218	COG0601	[EP] ABC-type dipeptide/oligopeptide/nickel transport systems, permease components
PIHLBHDG_01219	COG1173	[EP] ABC-type dipeptide/oligopeptide/nickel transport systems, permease components
PIHLBHDG_01220	COG2377	[O] Predicted molecular chaperone distantly related to
PIHLBHDG_01221	COG0747	[E] ABC-type dipeptide transport system, periplasmic component
PIHLBHDG_01222	COG0601	[EP] ABC-type dipeptide/oligopeptide/nickel transport systems, permease components
PIHLBHDG_01223	COG1173	[EP] ABC-type dipeptide/oligopeptide/nickel transport systems, permease components
PIHLBHDG_01224	COG0444	[EP] ABC-type dipeptide/oligopeptide/nickel transport system, ATPase component
PIHLBHDG_01225	COG4608	[E] ABC-type oligopeptide transport system, ATPase component
PIHLBHDG_01226	ROG0026
PIHLBHDG_01227	ROG0194
PIHLBHDG_01229	COG2846	[D] Regulator of cell morphogenesis and NO
PIHLBHDG_01230	COG2217	[P] Cation transport ATPase
PIHLBHDG_01231	COG2608	[P] Copper chaperone
PIHLBHDG_01232	COG1051	[F] ADP-ribose pyrophosphatase
PIHLBHDG_01234	COG1940	[KG] Transcriptional regulator/sugar kinase
PIHLBHDG_01235	ROG3393
PIHLBHDG_01236	COG0145	[EQ] N-methylhydantoinase A/acetone carboxylase, beta subunit
PIHLBHDG_01237	COG0644	[C] Dehydrogenases (flavoproteins)
PIHLBHDG_01238	COG4948	[MR] L-alanine-DL-glutamate epimerase and related enzymes of
PIHLBHDG_01239	COG5609	[S] Uncharacterized conserved protein
PIHLBHDG_01241	ROG1738
PIHLBHDG_01242	COG3493	[C] Na+/citrate symporter
PIHLBHDG_01243	COG1524	[R] Uncharacterized proteins of the AP superfamily
PIHLBHDG_01245	COG1122	[P] ABC-type cobalt transport system, ATPase component
PIHLBHDG_01246	COG1122	[P] ABC-type cobalt transport system, ATPase component
PIHLBHDG_01247	COG0619	[P] ABC-type cobalt transport system, permease component
PIHLBHDG_01248	COG1763	[H] Molybdopterin-guanine dinucleotide biosynthesis protein
PIHLBHDG_01249	ROG3520
PIHLBHDG_01250	COG1905	[C] NADH:ubiquinone oxidoreductase 24 kD subunit
PIHLBHDG_01253	COG1894	[C] NADH:ubiquinone oxidoreductase, NADH-binding (51 kD) subunit
PIHLBHDG_01254	COG3383	[R] Uncharacterized anaerobic dehydrogenase
PIHLBHDG_01255	COG0243	[C] Anaerobic dehydrogenases, typically selenocysteine-containing
PIHLBHDG_01256	COG0746	[H] Molybdopterin-guanine dinucleotide biosynthesis protein A
PIHLBHDG_01257	COG1526	[C] Uncharacterized protein required for formate dehydrogenase
PIHLBHDG_01258	COG2008	[E] Threonine aldolase
PIHLBHDG_01259	COG1574	[R] Predicted metal-dependent hydrolase with the TIM-barrel
PIHLBHDG_01260	COG0726	[G] Predicted xylanase/chitin deacetylase
PIHLBHDG_01261	COG0426	[C] Uncharacterized flavoproteins
PIHLBHDG_01262	COG1514	[J] 2'-5' RNA ligase
PIHLBHDG_01263	COG1309	[K] Transcriptional regulator
PIHLBHDG_01264	COG1033	[R] Predicted exporters of the RND superfamily
PIHLBHDG_01265	ROG0030
PIHLBHDG_01266	ROG0236
PIHLBHDG_01267	COG0800	[G] 2-keto-3-deoxy-6-phosphogluconate aldolase
PIHLBHDG_01268	COG3344	[L] Retron-type reverse transcriptase
PIHLBHDG_01269	COG1752	[R] Predicted esterase of the alpha-beta hydrolase
PIHLBHDG_01270	ROG7301
PIHLBHDG_01271	ROG1040
PIHLBHDG_01272	COG1653	[G] ABC-type sugar transport system, periplasmic component
PIHLBHDG_01273	COG0395	[G] ABC-type sugar transport system, permease component
PIHLBHDG_01274	COG4209	[G] ABC-type polysaccharide transport system, permease component
PIHLBHDG_01275	COG3250	[G] Beta-galactosidase/beta-glucuronidase
PIHLBHDG_01276	COG1802	[K] Transcriptional regulators
PIHLBHDG_01277	COG4948	[MR] L-alanine-DL-glutamate epimerase and related enzymes of
PIHLBHDG_01278	COG1653	[G] ABC-type sugar transport system, periplasmic component
PIHLBHDG_01279	ROG7081
PIHLBHDG_01281	COG1175	[G] ABC-type sugar transport systems, permease components
PIHLBHDG_01282	COG0395	[G] ABC-type sugar transport system, permease component
PIHLBHDG_01283	COG3693	[G] Beta-1,4-xylanase
PIHLBHDG_01284	COG1653	[G] ABC-type sugar transport system, periplasmic component
PIHLBHDG_01285	COG1175	[G] ABC-type sugar transport systems, permease components
PIHLBHDG_01286	COG0395	[G] ABC-type sugar transport system, permease component
PIHLBHDG_01287	COG1472	[G] Beta-glucosidase-related glycosidases
PIHLBHDG_01288	COG3661	[G] Alpha-glucuronidase
PIHLBHDG_01290	COG2265	[J] SAM-dependent methyltransferases related to tRNA (uracil-5-)-methyltransferase
PIHLBHDG_01291	COG0826	[O] Collagenase and related proteases
PIHLBHDG_01292	COG1559	[R] Predicted periplasmic solute-binding protein
PIHLBHDG_01293	ROG2661
PIHLBHDG_01294	COG0816	[L] Predicted endonuclease involved in recombination (possible
PIHLBHDG_01295	COG0667	[C] Predicted oxidoreductases (related to aryl-alcohol dehydrogenases)
PIHLBHDG_01296	COG1307	[S] Uncharacterized protein conserved in bacteria
PIHLBHDG_01297	COG4472	[S] Uncharacterized protein conserved in bacteria
PIHLBHDG_01298	COG0013	[J] Alanyl-tRNA synthetase
PIHLBHDG_01301	ROG1214
PIHLBHDG_01302	COG0628	[R] Predicted permease
PIHLBHDG_01304	COG0822	[C] NifU homolog involved in Fe-S cluster
PIHLBHDG_01305	COG1104	[E] Cysteine sulfinate desulfinase/cysteine desulfurase and related
PIHLBHDG_01306	COG1959	[K] Predicted transcriptional regulator
PIHLBHDG_01307	COG2256	[L] ATPase related to the helicase subunit
PIHLBHDG_01308	COG1179	[H] Dinucleotide-utilizing enzymes involved in molybdopterin and
PIHLBHDG_01309	ROG6023
PIHLBHDG_01310	COG0173	[J] Aspartyl-tRNA synthetase
PIHLBHDG_01311	COG0124	[J] Histidyl-tRNA synthetase
PIHLBHDG_01312	COG0760	[O] Parvulin-like peptidyl-prolyl isomerase
PIHLBHDG_01313	COG0635	[H] Coproporphyrinogen III oxidase and related Fe-S
PIHLBHDG_01314	COG0491	[R] Zn-dependent hydrolases, including glyoxylases
PIHLBHDG_01315	COG1490	[J] D-Tyr-tRNAtyr deacylase
PIHLBHDG_01316	COG0317	[TK] Guanosine polyphosphate pyrophosphohydrolases/synthetases
PIHLBHDG_01317	COG0503	[F] Adenine/guanine phosphoribosyltransferases and related PRPP-binding proteins
PIHLBHDG_01318	COG0608	[L] Single-stranded DNA-specific exonuclease
PIHLBHDG_01319	COG0634	[F] Hypoxanthine-guanine phosphoribosyltransferase
PIHLBHDG_01320	ROG5768
PIHLBHDG_01321	COG3265	[G] Gluconate kinase
PIHLBHDG_01322	ROG1782
PIHLBHDG_01323	COG1977	[H] Molybdopterin converting factor, small subunit
PIHLBHDG_01324	COG1862	[U] Preprotein translocase subunit YajC
PIHLBHDG_01325	COG0343	[J] Queuine/archaeosine tRNA-ribosyltransferase
PIHLBHDG_01326	COG0809	[J] S-adenosylmethionine:tRNA-ribosyltransferase-isomerase (queuine synthetase)
PIHLBHDG_01327	ROG1474
PIHLBHDG_01328	ROG5396
PIHLBHDG_01329	COG1159	[R] GTPase
PIHLBHDG_01330	COG0295	[F] Cytidine deaminase
PIHLBHDG_01331	COG0818	[M] Diacylglycerol kinase
PIHLBHDG_01332	COG0319	[R] Predicted metal-dependent hydrolase
PIHLBHDG_01333	COG1480	[R] Predicted membrane-associated HD superfamily hydrolase
PIHLBHDG_01334	COG1702	[T] Phosphate starvation-inducible protein PhoH, predicted ATPase
PIHLBHDG_01335	ROG0075
PIHLBHDG_01336	ROG0112
PIHLBHDG_01338	COG4864	[S] Uncharacterized protein conserved in bacteria
PIHLBHDG_01339	COG1030	[O] Membrane-bound serine protease (ClpP class)
PIHLBHDG_01340	COG0828	[J] Ribosomal protein S21
PIHLBHDG_01341	COG0537	[FGR] Diadenosine tetraphosphate (Ap4A) hydrolase and other
PIHLBHDG_01342	COG0621	[J] 2-methylthioadenine synthetase
PIHLBHDG_01343	COG1385	[S] Uncharacterized protein conserved in bacteria
PIHLBHDG_01344	COG2264	[J] Ribosomal protein L11 methylase
PIHLBHDG_01345	COG0484	[O] DnaJ-class molecular chaperone with C-terminal Zn
PIHLBHDG_01346	COG0443	[O] Molecular chaperone
PIHLBHDG_01347	COG0576	[O] Molecular chaperone GrpE (heat shock protein)
PIHLBHDG_01348	COG1420	[K] Transcriptional regulator of heat shock gene
PIHLBHDG_01349	COG0635	[H] Coproporphyrinogen III oxidase and related Fe-S
PIHLBHDG_01350	COG0481	[M] Membrane GTPase LepA
PIHLBHDG_01351	COG0728	[R] Uncharacterized membrane protein, putative virulence factor
PIHLBHDG_01352	ROG0070
PIHLBHDG_01353	ROG0354
PIHLBHDG_01354	ROG0083
PIHLBHDG_01355	COG0268	[J] Ribosomal protein S20
PIHLBHDG_01356	COG1466	[L] DNA polymerase III, delta subunit
PIHLBHDG_01357	COG2333	[R] Predicted hydrolase (metallo-beta-lactamase superfamily)
PIHLBHDG_01358	COG1555	[L] DNA uptake protein and related DNA-binding
PIHLBHDG_01359	COG4657	[C] Predicted NADH:ubiquinone oxidoreductase, subunit RnfA
PIHLBHDG_01360	COG4660	[C] Predicted NADH:ubiquinone oxidoreductase, subunit RnfE
PIHLBHDG_01361	COG3976	[S] Uncharacterized protein conserved in bacteria
PIHLBHDG_01362	COG0664	[T] cAMP-binding proteins - catabolite gene activator
PIHLBHDG_01365	ROG4836
PIHLBHDG_01367	COG4886	[S] Leucine-rich repeat (LRR) protein
PIHLBHDG_01368	ROG0653
PIHLBHDG_01370	ROG4836
PIHLBHDG_01371	COG1545	[R] Predicted nucleic-acid-binding protein containing a Zn-ribbon
PIHLBHDG_01372	COG0454	[KR] Histone acetyltransferase HPA2 and related acetyltransferases
PIHLBHDG_01373	COG0454	[KR] Histone acetyltransferase HPA2 and related acetyltransferases
PIHLBHDG_01374	COG0655	[R] Multimeric flavodoxin WrbA
PIHLBHDG_01375	COG0683	[E] ABC-type branched-chain amino acid transport systems,
PIHLBHDG_01376	COG0559	[E] Branched-chain amino acid ABC-type transport system,
PIHLBHDG_01377	COG4177	[E] ABC-type branched-chain amino acid transport system,
PIHLBHDG_01378	COG0411	[E] ABC-type branched-chain amino acid transport systems,
PIHLBHDG_01379	COG0410	[E] ABC-type branched-chain amino acid transport systems,
PIHLBHDG_01380	COG2202	[T] FOG: PAS/PAC domain
PIHLBHDG_01381	COG0524	[G] Sugar kinases, ribokinase family
PIHLBHDG_01382	COG2365	[T] Protein tyrosine/serine phosphatase
PIHLBHDG_01383	COG1335	[Q] Amidases related to nicotinamidase
PIHLBHDG_01384	COG0454	[KR] Histone acetyltransferase HPA2 and related acetyltransferases
PIHLBHDG_01386	COG0457	[R] FOG: TPR repeat
PIHLBHDG_01387	COG2188	[K] Transcriptional regulators
PIHLBHDG_01388	COG2222	[M] Predicted phosphosugar isomerases
PIHLBHDG_01389	COG4573	[G] Predicted tagatose 6-phosphate kinase
PIHLBHDG_01390	COG1653	[G] ABC-type sugar transport system, periplasmic component
PIHLBHDG_01391	COG1175	[G] ABC-type sugar transport systems, permease components
PIHLBHDG_01392	COG0395	[G] ABC-type sugar transport system, permease component
PIHLBHDG_01393	COG0457	[R] FOG: TPR repeat
PIHLBHDG_01394	COG2971	[G] Predicted N-acetylglucosamine kinase
PIHLBHDG_01395	COG1486	[G] Alpha-galactosidases/6-phospho-beta-glucosidases, family 4 of glycosyl hydrolases
PIHLBHDG_01396	ROG8513
PIHLBHDG_01398	ROG6804
PIHLBHDG_01399	ROG3536
PIHLBHDG_01400	COG4715	[S] Uncharacterized conserved protein
PIHLBHDG_01401	COG2155	[S] Uncharacterized conserved protein
PIHLBHDG_01402	ROG4958
PIHLBHDG_01403	ROG1084
PIHLBHDG_01404	COG0626	[E] Cystathionine beta-lyases/cystathionine gamma-synthases
PIHLBHDG_01405	COG0747	[E] ABC-type dipeptide transport system, periplasmic component
PIHLBHDG_01406	COG0747	[E] ABC-type dipeptide transport system, periplasmic component
PIHLBHDG_01407	COG1609	[K] Transcriptional regulators
PIHLBHDG_01408	COG1708	[R] Predicted nucleotidyltransferases
PIHLBHDG_01409	COG2445	[S] Uncharacterized conserved protein
PIHLBHDG_01410	COG4832	[S] Uncharacterized conserved protein
PIHLBHDG_01411	ROG0514
PIHLBHDG_01412	COG1073	[R] Hydrolases of the alpha/beta superfamily
PIHLBHDG_01414	COG1609	[K] Transcriptional regulators
PIHLBHDG_01415	COG2152	[G] Predicted glycosylase
PIHLBHDG_01416	COG1653	[G] ABC-type sugar transport system, periplasmic component
PIHLBHDG_01417	COG1175	[G] ABC-type sugar transport systems, permease components
PIHLBHDG_01418	COG0395	[G] ABC-type sugar transport system, permease component
PIHLBHDG_01419	ROG3815
PIHLBHDG_01420	ROG2593
PIHLBHDG_01421	COG1175	[G] ABC-type sugar transport systems, permease components
PIHLBHDG_01422	COG0395	[G] ABC-type sugar transport system, permease component
PIHLBHDG_01423	COG0162	[J] Tyrosyl-tRNA synthetase
PIHLBHDG_01424	COG1846	[K] Transcriptional regulators
PIHLBHDG_01425	COG1132	[V] ABC-type multidrug transport system, ATPase and
PIHLBHDG_01426	COG1132	[V] ABC-type multidrug transport system, ATPase and
PIHLBHDG_01427	COG0482	[J] Predicted tRNA(5-methylaminomethyl-2-thiouridylate) methyltransferase, contains the PP-loop
PIHLBHDG_01428	COG1550	[S] Uncharacterized protein conserved in bacteria
PIHLBHDG_01429	COG1866	[C] Phosphoenolpyruvate carboxykinase (ATP)
PIHLBHDG_01430	ROG0803
PIHLBHDG_01431	COG4555	[CP] ABC-type Na+ transport system, ATPase component
PIHLBHDG_01433	COG1432	[S] Uncharacterized conserved protein
PIHLBHDG_01434	COG0617	[J] tRNA nucleotidyltransferase/poly(A) polymerase
PIHLBHDG_01435	COG1489	[R] DNA-binding protein, stimulates sugar fermentation
PIHLBHDG_01436	ROG3426
PIHLBHDG_01437	COG2334	[R] Putative homoserine kinase type II (protein
PIHLBHDG_01438	ROG0948
PIHLBHDG_01439	COG2313	[Q] Uncharacterized enzyme involved in pigment biosynthesis
PIHLBHDG_01440	COG0524	[G] Sugar kinases, ribokinase family
PIHLBHDG_01441	COG0008	[J] Glutamyl- and glutaminyl-tRNA synthetases
PIHLBHDG_01442	COG1854	[T] LuxS protein involved in autoinducer AI2
PIHLBHDG_01443	COG2930	[S] Uncharacterized conserved protein
PIHLBHDG_01444	COG0860	[M] N-acetylmuramoyl-L-alanine amidase
PIHLBHDG_01445	COG0775	[F] Nucleoside phosphorylase
PIHLBHDG_01446	COG0166	[G] Glucose-6-phosphate isomerase
PIHLBHDG_01447	COG1482	[G] Phosphomannose isomerase
PIHLBHDG_01448	COG0803	[P] ABC-type metal ion transport system, periplasmic
PIHLBHDG_01449	COG1121	[P] ABC-type Mn/Zn transport systems, ATPase component
PIHLBHDG_01450	COG1108	[P] ABC-type Mn2+/Zn2+ transport systems, permease components
PIHLBHDG_01451	COG0564	[J] Pseudouridylate synthases, 23S RNA-specific
PIHLBHDG_01452	ROG0215
PIHLBHDG_01453	ROG0215
PIHLBHDG_01454	ROG0678
PIHLBHDG_01455	COG4992	[E] Ornithine/acetylornithine aminotransferase
PIHLBHDG_01456	COG0399	[M] Predicted pyridoxal phosphate-dependent enzyme apparently involved
PIHLBHDG_01457	COG0253	[E] Diaminopimelate epimerase
PIHLBHDG_01458	COG0584	[C] Glycerophosphoryl diester phosphodiesterase
PIHLBHDG_01459	COG4555	[CP] ABC-type Na+ transport system, ATPase component
PIHLBHDG_01460	COG3559	[M] Putative exporter of polyketide antibiotics
PIHLBHDG_01461	COG1363	[G] Cellulase M and related proteins
PIHLBHDG_01462	COG1363	[G] Cellulase M and related proteins
PIHLBHDG_01463	COG1363	[G] Cellulase M and related proteins
PIHLBHDG_01464	COG1833	[S] Uncharacterized conserved protein
PIHLBHDG_01466	COG0312	[R] Predicted Zn-dependent proteases and their inactivated
PIHLBHDG_01467	COG0312	[R] Predicted Zn-dependent proteases and their inactivated
PIHLBHDG_01468	ROG0231
PIHLBHDG_01470	COG0640	[K] Predicted transcriptional regulators
PIHLBHDG_01471	ROG1946
PIHLBHDG_01472	COG4720	[S] Predicted membrane protein
PIHLBHDG_01473	COG1191	[K] DNA-directed RNA polymerase specialized sigma subunit
PIHLBHDG_01474	COG1554	[G] Trehalose and maltose hydrolases (possible phosphorylases)
PIHLBHDG_01475	COG0637	[R] Predicted phosphatase/phosphohexomutase
PIHLBHDG_01476	COG1961	[L] Site-specific recombinases, DNA invertase Pin homologs
PIHLBHDG_01477	COG1191	[K] DNA-directed RNA polymerase specialized sigma subunit
PIHLBHDG_01478	COG0601	[EP] ABC-type dipeptide/oligopeptide/nickel transport systems, permease components
PIHLBHDG_01479	COG0747	[E] ABC-type dipeptide transport system, periplasmic component
PIHLBHDG_01480	COG1737	[K] Transcriptional regulators
PIHLBHDG_01481	COG0495	[J] Leucyl-tRNA synthetase
PIHLBHDG_01482	COG0454	[KR] Histone acetyltransferase HPA2 and related acetyltransferases
PIHLBHDG_01483	COG2333	[R] Predicted hydrolase (metallo-beta-lactamase superfamily)
PIHLBHDG_01484	ROG1040
PIHLBHDG_01485	COG1896	[R] Predicted hydrolases of HD superfamily
PIHLBHDG_01486	COG2746	[V] Aminoglycoside N3'-acetyltransferase
PIHLBHDG_01487	COG1082	[G] Sugar phosphate isomerases/epimerases
PIHLBHDG_01488	COG1082	[G] Sugar phosphate isomerases/epimerases
PIHLBHDG_01489	ROG0704
PIHLBHDG_01490	COG0709	[E] Selenophosphate synthase
PIHLBHDG_01491	ROG3462
PIHLBHDG_01492	COG0520	[E] Selenocysteine lyase
PIHLBHDG_01493	COG0405	[E] Gamma-glutamyltransferase
PIHLBHDG_01494	COG0534	[V] Na+-driven multidrug efflux pump
PIHLBHDG_01495	COG4959	[OU] Type IV secretory pathway, protease TraF
PIHLBHDG_01497	COG3833	[G] ABC-type maltose transport systems, permease component
PIHLBHDG_01498	COG1175	[G] ABC-type sugar transport systems, permease components
PIHLBHDG_01499	COG2182	[G] Maltose-binding periplasmic proteins/domains
PIHLBHDG_01500	ROG5742
PIHLBHDG_01501	COG1342	[R] Predicted DNA-binding proteins
PIHLBHDG_01502	ROG2362
PIHLBHDG_01503	ROG2255
PIHLBHDG_01505	COG2110	[R] Predicted phosphatase homologous to the C-terminal
PIHLBHDG_01506	COG3023	[V] Negative regulator of beta-lactamase expression
PIHLBHDG_01507	COG0524	[G] Sugar kinases, ribokinase family
PIHLBHDG_01508	COG0783	[P] DNA-binding ferritin-like protein (oxidative damage protectant)
PIHLBHDG_01509	COG0778	[C] Nitroreductase
PIHLBHDG_01510	COG0395	[G] ABC-type sugar transport system, permease component
PIHLBHDG_01511	COG1175	[G] ABC-type sugar transport systems, permease components
PIHLBHDG_01512	COG1653	[G] ABC-type sugar transport system, periplasmic component
PIHLBHDG_01513	ROG5115
PIHLBHDG_01514	COG1785	[P] Alkaline phosphatase
PIHLBHDG_01515	COG2173	[M] D-alanyl-D-alanine dipeptidase
PIHLBHDG_01516	COG3503	[S] Predicted membrane protein
PIHLBHDG_01517	COG2220	[R] Predicted Zn-dependent hydrolases of the beta-lactamase
PIHLBHDG_01518	COG0312	[R] Predicted Zn-dependent proteases and their inactivated
PIHLBHDG_01519	COG0312	[R] Predicted Zn-dependent proteases and their inactivated
PIHLBHDG_01520	COG2207	[K] AraC-type DNA-binding domain-containing proteins
PIHLBHDG_01521	COG1472	[G] Beta-glucosidase-related glycosidases
PIHLBHDG_01522	COG1172	[G] Ribose/xylose/arabinose/galactoside ABC-type transport systems, permease components
PIHLBHDG_01523	COG1129	[G] ABC-type sugar transport system, ATPase component
PIHLBHDG_01524	COG1172	[G] Ribose/xylose/arabinose/galactoside ABC-type transport systems, permease components
PIHLBHDG_01525	COG1879	[G] ABC-type sugar transport system, periplasmic component
PIHLBHDG_01526	COG1126	[E] ABC-type polar amino acid transport system,
PIHLBHDG_01527	COG1123	[R] ATPase components of various ABC-type transport
PIHLBHDG_01528	COG0444	[EP] ABC-type dipeptide/oligopeptide/nickel transport system, ATPase component
PIHLBHDG_01530	COG1396	[K] Predicted transcriptional regulators
PIHLBHDG_01531	COG0864	[K] Predicted transcriptional regulators containing the CopG/Arc/MetJ
PIHLBHDG_01532	COG2337	[T] Growth inhibitor
PIHLBHDG_01533	COG2071	[R] Predicted glutamine amidotransferases
PIHLBHDG_01534	COG1228	[Q] Imidazolonepropionase and related amidohydrolases
PIHLBHDG_01535	COG0802	[R] Predicted ATPase or kinase
PIHLBHDG_01536	COG1214	[O] Inactive homolog of metal-dependent proteases, putative
PIHLBHDG_01537	COG0456	[R] Acetyltransferases
PIHLBHDG_01538	COG0533	[O] Metal-dependent proteases with possible chaperone activity
PIHLBHDG_01539	COG2045	[HR] Phosphosulfolactate phosphohydrolase and related enzymes
PIHLBHDG_01540	COG0234	[O] Co-chaperonin GroES (HSP10)
PIHLBHDG_01541	COG0459	[O] Chaperonin GroEL (HSP60 family)
PIHLBHDG_01542	COG0634	[F] Hypoxanthine-guanine phosphoribosyltransferase
PIHLBHDG_01543	COG0519	[F] GMP synthase, PP-ATPase domain/subunit
PIHLBHDG_01544	COG0139	[E] Phosphoribosyl-AMP cyclohydrolase
PIHLBHDG_01545	COG3773	[M] Cell wall hydrolyses involved in spore
PIHLBHDG_01546	COG0210	[L] Superfamily I DNA and RNA helicases
PIHLBHDG_01547	COG0272	[L] NAD-dependent DNA ligase (contains BRCT domain
PIHLBHDG_01548	COG0721	[J] Asp-tRNAAsn/Glu-tRNAGln amidotransferase C subunit
PIHLBHDG_01549	COG0154	[J] Asp-tRNAAsn/Glu-tRNAGln amidotransferase A subunit and related
PIHLBHDG_01550	COG0064	[J] Asp-tRNAAsn/Glu-tRNAGln amidotransferase B subunit (PET112 homolog)
PIHLBHDG_01551	COG0682	[M] Prolipoprotein diacylglyceryltransferase
PIHLBHDG_01552	COG0735	[P] Fe2+/Zn2+ uptake regulation proteins
PIHLBHDG_01553	COG0525	[J] Valyl-tRNA synthetase
PIHLBHDG_01554	COG0285	[H] Folylpolyglutamate synthase
PIHLBHDG_01555	COG0797	[M] Lipoproteins
PIHLBHDG_01556	COG2385	[D] Sporulation protein and related proteins
PIHLBHDG_01558	COG0424	[D] Nucleotide-binding protein implicated in inhibition of
PIHLBHDG_01559	COG2003	[L] DNA repair proteins
PIHLBHDG_01560	COG1077	[D] Actin-like ATPase involved in cell morphogenesis
PIHLBHDG_01561	COG1792	[M] Cell shape-determining protein
PIHLBHDG_01562	ROG0238
PIHLBHDG_01563	COG0768	[M] Cell division protein FtsI/penicillin-binding protein 2
PIHLBHDG_01564	COG0850	[D] Septum formation inhibitor
PIHLBHDG_01565	COG2894	[D] Septum formation inhibitor-activating ATPase
PIHLBHDG_01566	COG0851	[D] Septum formation topological specificity factor
PIHLBHDG_01568	COG1994	[R] Zn-dependent proteases
PIHLBHDG_01569	COG1032	[C] Fe-S oxidoreductase
PIHLBHDG_01570	COG5011	[S] Uncharacterized protein conserved in bacteria
PIHLBHDG_01571	COG1530	[J] Ribonucleases G and E
PIHLBHDG_01572	COG0261	[J] Ribosomal protein L21
PIHLBHDG_01573	COG2868	[J] Predicted ribosomal protein
PIHLBHDG_01574	COG0211	[J] Ribosomal protein L27
PIHLBHDG_01575	COG0536	[R] Predicted GTPase
PIHLBHDG_01576	COG1534	[J] Predicted RNA-binding protein containing KH domain,
PIHLBHDG_01577	COG1057	[H] Nicotinic acid mononucleotide adenylyltransferase
PIHLBHDG_01578	COG1316	[K] Transcriptional regulator
PIHLBHDG_01579	COG0799	[S] Uncharacterized homolog of plant Iojap protein
PIHLBHDG_01580	COG0500	[QR] SAM-dependent methyltransferases
PIHLBHDG_01581	COG3033	[E] Tryptophanase
PIHLBHDG_01582	COG0785	[O] Cytochrome c biogenesis protein
PIHLBHDG_01583	COG0526	[OC] Thiol-disulfide isomerase and thioredoxins
PIHLBHDG_01584	COG1502	[I] Phosphatidylserine/phosphatidylglycerophosphate/cardiolipin synthases and related enzymes
PIHLBHDG_01585	COG2200	[T] FOG: EAL domain
PIHLBHDG_01586	COG1940	[KG] Transcriptional regulator/sugar kinase
PIHLBHDG_01587	COG0260	[E] Leucyl aminopeptidase
PIHLBHDG_01588	COG0477	[GEPR] Permeases of the major facilitator superfamily
PIHLBHDG_01589	COG0450	[O] Peroxiredoxin
PIHLBHDG_01590	COG0450	[O] Peroxiredoxin
PIHLBHDG_01591	COG1252	[C] NADH dehydrogenase, FAD-containing subunit
PIHLBHDG_01592	ROG7301
PIHLBHDG_01593	COG0605	[P] Superoxide dismutase
PIHLBHDG_01595	COG4023	[U] Preprotein translocase subunit Sec61beta
PIHLBHDG_01597	ROG2819
PIHLBHDG_01598	COG1199	[KL] Rad3-related DNA helicases
PIHLBHDG_01601	COG1205	[R] Distinct helicase family with a unique
PIHLBHDG_01602	COG3359	[L] Predicted exonuclease
PIHLBHDG_01604	COG1506	[E] Dipeptidyl aminopeptidases/acylaminoacyl-peptidases
PIHLBHDG_01605	COG1011	[R] Predicted hydrolase (HAD superfamily)
PIHLBHDG_01606	ROG7445
PIHLBHDG_01607	COG3595	[S] Uncharacterized conserved protein
PIHLBHDG_01609	COG2077	[O] Peroxiredoxin
PIHLBHDG_01610	ROG0319
PIHLBHDG_01611	COG0778	[C] Nitroreductase
PIHLBHDG_01612	COG2199	[T] FOG: GGDEF domain
PIHLBHDG_01613	COG3823	[O] Glutamine cyclotransferase
PIHLBHDG_01614	ROG0194
PIHLBHDG_01615	ROG0026
PIHLBHDG_01616	COG2043	[S] Uncharacterized protein conserved in archaea
PIHLBHDG_01617	COG0668	[M] Small-conductance mechanosensitive channel
PIHLBHDG_01618	COG2200	[T] FOG: EAL domain
PIHLBHDG_01619	COG3459	[G] Cellobiose phosphorylase
PIHLBHDG_01620	COG2252	[R] Permeases
PIHLBHDG_01621	COG2200	[T] FOG: EAL domain
PIHLBHDG_01623	ROG1195
PIHLBHDG_01624	ROG2872
PIHLBHDG_01625	COG0042	[J] tRNA-dihydrouridine synthase
PIHLBHDG_01626	COG0254	[J] Ribosomal protein L31
PIHLBHDG_01627	COG0739	[M] Membrane proteins related to metalloendopeptidases
PIHLBHDG_01628	COG1158	[K] Transcription termination factor
PIHLBHDG_01629	COG0191	[G] Fructose/tagatose bisphosphate aldolase
PIHLBHDG_01631	COG1259	[S] Uncharacterized conserved protein
PIHLBHDG_01632	COG0504	[F] CTP synthase (UTP-ammonia lyase)
PIHLBHDG_01633	ROG5412
PIHLBHDG_01634	COG0018	[J] Arginyl-tRNA synthetase
PIHLBHDG_01635	COG2759	[F] Formyltetrahydrofolate synthetase
PIHLBHDG_01636	COG1249	[C] Pyruvate/2-oxoglutarate dehydrogenase complex, dihydrolipoamide dehydrogenase (E3)
PIHLBHDG_01637	COG2344	[R] AT-rich DNA-binding protein
PIHLBHDG_01638	COG1576	[S] Uncharacterized conserved protein
PIHLBHDG_01639	COG2105	[S] Uncharacterized conserved protein
PIHLBHDG_01640	COG0265	[O] Trypsin-like serine proteases, typically periplasmic, contain
PIHLBHDG_01641	COG1120	[PH] ABC-type cobalamin/Fe3+-siderophores transport systems, ATPase components
PIHLBHDG_01642	COG0609	[P] ABC-type Fe3+-siderophore transport system, permease component
PIHLBHDG_01643	COG0614	[P] ABC-type Fe3+-hydroxamate transport system, periplasmic component
PIHLBHDG_01644	ROG0765
PIHLBHDG_01645	COG0190	[H] 5,10-methylene-tetrahydrofolate dehydrogenase/Methenyl tetrahydrofolate cyclohydrolase
PIHLBHDG_01647	COG0450	[O] Peroxiredoxin
PIHLBHDG_01648	COG2217	[P] Cation transport ATPase
PIHLBHDG_01649	COG2608	[P] Copper chaperone
PIHLBHDG_01650	COG1937	[S] Uncharacterized protein conserved in bacteria
PIHLBHDG_01652	ROG0219
PIHLBHDG_01655	COG0454	[KR] Histone acetyltransferase HPA2 and related acetyltransferases
PIHLBHDG_01656	COG4939	[S] Major membrane immunogen, membrane-anchored lipoprotein
PIHLBHDG_01659	COG0104	[F] Adenylosuccinate synthase
PIHLBHDG_01660	COG0084	[L] Mg-dependent DNase
PIHLBHDG_01661	COG0143	[J] Methionyl-tRNA synthetase
PIHLBHDG_01662	COG0477	[GEPR] Permeases of the major facilitator superfamily
PIHLBHDG_01663	COG1809	[S] Uncharacterized conserved protein
PIHLBHDG_01664	COG2002	[K] Regulators of stationary/sporulation gene expression
PIHLBHDG_01665	COG0313	[R] Predicted methyltransferases
PIHLBHDG_01666	COG1774	[S] Uncharacterized homolog of PSP1
PIHLBHDG_01667	COG2812	[L] DNA polymerase III, gamma/tau subunits
PIHLBHDG_01668	COG1728	[S] Uncharacterized protein conserved in bacteria
PIHLBHDG_01669	COG3870	[S] Uncharacterized protein conserved in bacteria
PIHLBHDG_01670	COG0125	[F] Thymidylate kinase
PIHLBHDG_01671	COG1982	[E] Arginine/lysine/ornithine decarboxylases
PIHLBHDG_01672	ROG2177
PIHLBHDG_01675	COG1472	[G] Beta-glucosidase-related glycosidases
PIHLBHDG_01676	COG1609	[K] Transcriptional regulators
PIHLBHDG_01677	COG0783	[P] DNA-binding ferritin-like protein (oxidative damage protectant)
PIHLBHDG_01678	COG4525	[P] ABC-type taurine transport system, ATPase component
PIHLBHDG_01679	COG0600	[P] ABC-type nitrate/sulfonate/bicarbonate transport system, permease component
PIHLBHDG_01680	COG0715	[P] ABC-type nitrate/sulfonate/bicarbonate transport systems, periplasmic components
PIHLBHDG_01681	COG4624	[R] Iron only hydrogenase large subunit, C-terminal
PIHLBHDG_01682	COG1894	[C] NADH:ubiquinone oxidoreductase, NADH-binding (51 kD) subunit
PIHLBHDG_01683	COG1905	[C] NADH:ubiquinone oxidoreductase 24 kD subunit
PIHLBHDG_01685	COG2202	[T] FOG: PAS/PAC domain
PIHLBHDG_01686	COG1315	[L] Predicted polymerase, most proteins contain PALM
PIHLBHDG_01687	ROG2178
PIHLBHDG_01688	COG2843	[M] Putative enzyme of poly-gamma-glutamate biosynthesis (capsule
PIHLBHDG_01689	COG1388	[M] FOG: LysM repeat
PIHLBHDG_01691	COG4912	[L] Predicted DNA alkylation repair enzyme
PIHLBHDG_01692	COG0480	[J] Translation elongation factors (GTPases)
PIHLBHDG_01693	COG3655	[K] Predicted transcriptional regulator
PIHLBHDG_01694	ROG3064
PIHLBHDG_01695	COG0053	[P] Predicted Co/Zn/Cd cation transporters
PIHLBHDG_01696	COG0483	[G] Archaeal fructose-1,6-bisphosphatase and related enzymes of
PIHLBHDG_01697	COG0842	[V] ABC-type multidrug transport system, permease component
PIHLBHDG_01698	COG1131	[V] ABC-type multidrug transport system, ATPase component
PIHLBHDG_01699	COG0628	[R] Predicted permease
PIHLBHDG_01700	COG2968	[S] Uncharacterized conserved protein
PIHLBHDG_01701	COG0738	[G] Fucose permease
PIHLBHDG_01702	COG4187	[E] Arginine degradation protein (predicted deacylase)
PIHLBHDG_01703	ROG0604
PIHLBHDG_01704	COG2345	[K] Predicted transcriptional regulator
PIHLBHDG_01705	COG2206	[T] HD-GYP domain
PIHLBHDG_01706	COG1595	[K] DNA-directed RNA polymerase specialized sigma subunit,
PIHLBHDG_01708	COG4152	[R] ABC-type uncharacterized transport system, ATPase component
PIHLBHDG_01709	COG1668	[CP] ABC-type Na+ efflux pump, permease component
PIHLBHDG_01711	COG0537	[FGR] Diadenosine tetraphosphate (Ap4A) hydrolase and other
PIHLBHDG_01712	ROG6100
PIHLBHDG_01713	COG1670	[J] Acetyltransferases, including N-acetylases of ribosomal proteins
PIHLBHDG_01714	COG1082	[G] Sugar phosphate isomerases/epimerases
PIHLBHDG_01715	ROG4017
PIHLBHDG_01716	ROG0789
PIHLBHDG_01717	COG1397	[O] ADP-ribosylglycohydrolase
PIHLBHDG_01719	COG1680	[V] Beta-lactamase class C and other penicillin
PIHLBHDG_01721	COG1307	[S] Uncharacterized protein conserved in bacteria
PIHLBHDG_01722	ROG4836
PIHLBHDG_01723	ROG2592
PIHLBHDG_01724	COG0793	[M] Periplasmic protease
PIHLBHDG_01725	COG2002	[K] Regulators of stationary/sporulation gene expression
PIHLBHDG_01726	COG4555	[CP] ABC-type Na+ transport system, ATPase component
PIHLBHDG_01727	ROG2095
PIHLBHDG_01728	ROG2993
PIHLBHDG_01729	COG3507	[G] Beta-xylosidase
PIHLBHDG_01730	COG1051	[F] ADP-ribose pyrophosphatase
PIHLBHDG_01732	COG0444	[EP] ABC-type dipeptide/oligopeptide/nickel transport system, ATPase component
PIHLBHDG_01733	COG4608	[E] ABC-type oligopeptide transport system, ATPase component
PIHLBHDG_01734	COG0747	[E] ABC-type dipeptide transport system, periplasmic component
PIHLBHDG_01735	COG0601	[EP] ABC-type dipeptide/oligopeptide/nickel transport systems, permease components
PIHLBHDG_01736	COG1173	[EP] ABC-type dipeptide/oligopeptide/nickel transport systems, permease components
PIHLBHDG_01737	ROG4971
PIHLBHDG_01738	COG1120	[PH] ABC-type cobalamin/Fe3+-siderophores transport systems, ATPase components
PIHLBHDG_01739	COG4586	[R] ABC-type uncharacterized transport system, ATPase component
PIHLBHDG_01740	COG4587	[R] ABC-type uncharacterized transport system, permease component
PIHLBHDG_01741	COG3694	[R] ABC-type uncharacterized transport system, permease component
PIHLBHDG_01742	COG2270	[R] Permeases of the major facilitator superfamily
PIHLBHDG_01743	COG1073	[R] Hydrolases of the alpha/beta superfamily
PIHLBHDG_01744	ROG5606
PIHLBHDG_01745	COG1067	[O] Predicted ATP-dependent protease
PIHLBHDG_01746	COG0359	[J] Ribosomal protein L9
PIHLBHDG_01747	COG4241	[S] Predicted membrane protein
PIHLBHDG_01748	COG0238	[J] Ribosomal protein S18
PIHLBHDG_01749	COG0629	[L] Single-stranded DNA-binding protein
PIHLBHDG_01750	COG0360	[J] Ribosomal protein S6
PIHLBHDG_01752	COG0012	[J] Predicted GTPase, probable translation factor
PIHLBHDG_01753	COG4708	[S] Predicted membrane protein
PIHLBHDG_01754	ROG0429
PIHLBHDG_01755	COG4481	[S] Uncharacterized protein conserved in bacteria
PIHLBHDG_01756	COG0760	[O] Parvulin-like peptidyl-prolyl isomerase
PIHLBHDG_01757	COG1003	[E] Glycine cleavage system protein P (pyridoxal-binding),
PIHLBHDG_01758	COG0403	[E] Glycine cleavage system protein P (pyridoxal-binding),
PIHLBHDG_01759	COG0509	[E] Glycine cleavage system H protein (lipoate-binding)
PIHLBHDG_01760	COG0404	[E] Glycine cleavage system T protein (aminomethyltransferase)
PIHLBHDG_01761	COG0457	[R] FOG: TPR repeat
PIHLBHDG_01762	COG3949	[S] Uncharacterized membrane protein
PIHLBHDG_01763	ROG0104
PIHLBHDG_01764	COG1475	[K] Predicted transcriptional regulators
PIHLBHDG_01765	COG1192	[D] ATPases involved in chromosome partitioning
PIHLBHDG_01766	COG1475	[K] Predicted transcriptional regulators
PIHLBHDG_01767	COG0357	[M] Predicted S-adenosylmethionine-dependent methyltransferase involved in bacterial
PIHLBHDG_01768	COG0445	[D] NAD/FAD-utilizing enzyme apparently involved in cell
PIHLBHDG_01769	COG0486	[R] Predicted GTPase
PIHLBHDG_01770	COG1847	[R] Predicted RNA-binding protein
PIHLBHDG_01771	COG0706	[U] Preprotein translocase subunit YidC
PIHLBHDG_01772	COG0594	[J] RNase P protein component
PIHLBHDG_01773	COG0593	[L] ATPase involved in DNA replication initiation
PIHLBHDG_01774	COG0592	[L] DNA polymerase sliding clamp subunit (PCNA
PIHLBHDG_01775	COG2501	[S] Uncharacterized conserved protein
PIHLBHDG_01776	COG1195	[L] Recombinational DNA repair ATPase (RecF pathway)
PIHLBHDG_01777	ROG0244
PIHLBHDG_01778	COG0187	[L] Type IIA topoisomerase (DNA gyrase/topo II,
PIHLBHDG_01779	COG0188	[L] Type IIA topoisomerase (DNA gyrase/topo II,
PIHLBHDG_01780	COG2239	[P] Mg/Co/Ni transporter MgtE (contains CBS domain)
PIHLBHDG_01781	COG0153	[G] Galactokinase
PIHLBHDG_01782	COG1085	[C] Galactose-1-phosphate uridylyltransferase
PIHLBHDG_01784	COG0251	[J] Putative translation initiation inhibitor, yjgF family
PIHLBHDG_01785	COG1181	[M] D-alanine-D-alanine ligase and related ATP-grasp enzymes
PIHLBHDG_01786	COG0488	[R] ATPase components of ABC transporters with
PIHLBHDG_01787	ROG0514
PIHLBHDG_01788	COG0305	[L] Replicative DNA helicase
PIHLBHDG_01790	COG0030	[J] Dimethyladenosine transferase (rRNA methylation)
PIHLBHDG_01791	COG1978	[S] Uncharacterized protein conserved in bacteria
PIHLBHDG_01792	COG4466	[S] Uncharacterized protein conserved in bacteria
PIHLBHDG_01793	COG3409	[M] Putative peptidoglycan-binding domain-containing protein
PIHLBHDG_01794	COG1388	[M] FOG: LysM repeat
PIHLBHDG_01795	COG3238	[S] Uncharacterized protein conserved in bacteria
PIHLBHDG_01796	COG1947	[I] 4-diphosphocytidyl-2C-methyl-D-erythritol 2-phosphate synthase
PIHLBHDG_01797	ROG0166
PIHLBHDG_01798	COG1207	[M] N-acetylglucosamine-1-phosphate uridyltransferase (contains nucleotidyltransferase and I-patch
PIHLBHDG_01799	COG0462	[FE] Phosphoribosylpyrophosphate synthetase
PIHLBHDG_01800	COG1825	[J] Ribosomal protein L25 (general stress protein
PIHLBHDG_01801	COG0193	[J] Peptidyl-tRNA hydrolase
PIHLBHDG_01802	COG1197	[LK] Transcription-repair coupling factor (superfamily II helicase)
PIHLBHDG_01803	COG2002	[K] Regulators of stationary/sporulation gene expression
PIHLBHDG_01804	COG2244	[R] Membrane protein involved in the export
PIHLBHDG_01805	COG1694	[R] Predicted pyrophosphatase
PIHLBHDG_01806	COG0776	[L] Bacterial nucleoid DNA-binding protein
PIHLBHDG_01807	COG2385	[D] Sporulation protein and related proteins
PIHLBHDG_01808	ROG0097
PIHLBHDG_01809	ROG1117
PIHLBHDG_01810	ROG1127
PIHLBHDG_01811	COG1098	[J] Predicted RNA binding protein (contains ribosomal
PIHLBHDG_01812	COG1507	[S] Uncharacterized conserved protein
PIHLBHDG_01813	COG0248	[FP] Exopolyphosphatase
PIHLBHDG_01815	COG5506	[S] Uncharacterized conserved protein
PIHLBHDG_01817	ROG4896
PIHLBHDG_01818	ROG2123
PIHLBHDG_01819	COG0737	[F] 5'-nucleotidase/2',3'-cyclic phosphodiesterase and related esterases
PIHLBHDG_01820	COG0642	[T] Signal transduction histidine kinase
PIHLBHDG_01822	ROG3665
PIHLBHDG_01823	COG3534	[G] Alpha-L-arabinofuranosidase
PIHLBHDG_01824	COG2160	[G] L-arabinose isomerase
PIHLBHDG_01825	COG0235	[G] Ribulose-5-phosphate 4-epimerase and related epimerases and
PIHLBHDG_01826	COG1069	[C] Ribulose kinase
PIHLBHDG_01827	COG3533	[S] Uncharacterized protein conserved in bacteria
PIHLBHDG_01828	COG1879	[G] ABC-type sugar transport system, periplasmic component
PIHLBHDG_01829	COG1129	[G] ABC-type sugar transport system, ATPase component
PIHLBHDG_01830	COG1172	[G] Ribose/xylose/arabinose/galactoside ABC-type transport systems, permease components
PIHLBHDG_01831	COG3525	[G] N-acetyl-beta-hexosaminidase
PIHLBHDG_01832	COG0840	[NT] Methyl-accepting chemotaxis protein
PIHLBHDG_01833	ROG1476
PIHLBHDG_01835	COG3947	[T] Response regulator containing CheY-like receiver and
PIHLBHDG_01836	ROG0189
PIHLBHDG_01837	COG1811	[R] Uncharacterized membrane protein, possible Na+ channel
PIHLBHDG_01838	ROG4783
PIHLBHDG_01839	ROG3170
PIHLBHDG_01840	COG1073	[R] Hydrolases of the alpha/beta superfamily
PIHLBHDG_01841	COG0840	[NT] Methyl-accepting chemotaxis protein
PIHLBHDG_01842	COG2319	[R] FOG: WD40 repeat
PIHLBHDG_01843	COG2813	[J] 16S RNA G1207 methylase RsmC
PIHLBHDG_01844	COG2206	[T] HD-GYP domain
PIHLBHDG_01845	COG2001	[S] Uncharacterized protein conserved in bacteria
PIHLBHDG_01846	COG0275	[M] Predicted S-adenosylmethionine-dependent methyltransferase involved in cell
PIHLBHDG_01847	ROG1838
PIHLBHDG_01848	COG0768	[M] Cell division protein FtsI/penicillin-binding protein 2
PIHLBHDG_01849	COG0769	[M] UDP-N-acetylmuramyl tripeptide synthase
PIHLBHDG_01850	COG0770	[M] UDP-N-acetylmuramyl pentapeptide synthase
PIHLBHDG_01851	COG0472	[M] UDP-N-acetylmuramyl pentapeptide phosphotransferase/UDP-N-acetylglucosamine-1-phosphate transferase
PIHLBHDG_01852	COG0772	[D] Bacterial cell division membrane protein
PIHLBHDG_01853	COG0766	[M] UDP-N-acetylglucosamine enolpyruvyl transferase
PIHLBHDG_01854	ROG1936
PIHLBHDG_01855	COG0206	[D] Cell division GTPase
PIHLBHDG_01856	COG1191	[K] DNA-directed RNA polymerase specialized sigma subunit
PIHLBHDG_01857	ROG0082
PIHLBHDG_01858	COG1191	[K] DNA-directed RNA polymerase specialized sigma subunit
PIHLBHDG_01859	ROG0078
PIHLBHDG_01860	COG1873	[S] Uncharacterized conserved protein
PIHLBHDG_01861	COG1327	[K] Predicted transcriptional regulator, consists of a
PIHLBHDG_01862	COG1674	[D] DNA segregation ATPase FtsK/SpoIIIE and related
PIHLBHDG_01863	COG1426	[S] Uncharacterized protein conserved in bacteria
PIHLBHDG_01864	COG1281	[O] Disulfide bond chaperones of the HSP33
PIHLBHDG_01865	ROG0070
PIHLBHDG_01866	COG0773	[M] UDP-N-acetylmuramate-alanine ligase
PIHLBHDG_01867	ROG3657
PIHLBHDG_01868	COG0553	[KL] Superfamily II DNA/RNA helicases, SNF2 family
PIHLBHDG_01869	COG0601	[EP] ABC-type dipeptide/oligopeptide/nickel transport systems, permease components
PIHLBHDG_01870	COG1173	[EP] ABC-type dipeptide/oligopeptide/nickel transport systems, permease components
PIHLBHDG_01871	COG0747	[E] ABC-type dipeptide transport system, periplasmic component
PIHLBHDG_01872	COG3344	[L] Retron-type reverse transcriptase
PIHLBHDG_01873	COG3344	[L] Retron-type reverse transcriptase
PIHLBHDG_01874	COG3344	[L] Retron-type reverse transcriptase
PIHLBHDG_01875	ROG5443
PIHLBHDG_01876	ROG2004
PIHLBHDG_01877	ROG8372
PIHLBHDG_01878	ROG2533
PIHLBHDG_01879	COG2165	[NU] Type II secretory pathway, pseudopilin PulG
PIHLBHDG_01881	COG1450	[NU] Type II secretory pathway, component PulD
PIHLBHDG_01882	COG4796	[U] Type II secretory pathway, component HofQ
PIHLBHDG_01883	ROG0210
PIHLBHDG_01884	ROG0210
PIHLBHDG_01885	COG4972	[NU] Tfp pilus assembly protein, ATPase PilM
PIHLBHDG_01886	COG1459	[NU] Type II secretory pathway, component PulF
PIHLBHDG_01887	COG2805	[NU] Tfp pilus assembly protein, pilus retraction
PIHLBHDG_01888	COG2804	[NU] Type II secretory pathway, ATPase PulE/Tfp
PIHLBHDG_01889	COG0641	[R] Arylsulfatase regulator (Fe-S oxidoreductase)
PIHLBHDG_01891	COG0840	[NT] Methyl-accepting chemotaxis protein
PIHLBHDG_01892	COG4608	[E] ABC-type oligopeptide transport system, ATPase component
PIHLBHDG_01893	COG0444	[EP] ABC-type dipeptide/oligopeptide/nickel transport system, ATPase component
PIHLBHDG_01894	COG1488	[H] Nicotinic acid phosphoribosyltransferase
PIHLBHDG_01895	COG0741	[M] Soluble lytic murein transglycosylase and related
PIHLBHDG_01896	COG1803	[G] Methylglyoxal synthase
PIHLBHDG_01897	COG0237	[H] Dephospho-CoA kinase
PIHLBHDG_01898	COG0266	[L] Formamidopyrimidine-DNA glycosylase
PIHLBHDG_01899	COG0749	[L] DNA polymerase I - 3'-5' exonuclease
PIHLBHDG_01900	ROG4259
PIHLBHDG_01901	COG0209	[F] Ribonucleotide reductase, alpha subunit
PIHLBHDG_01902	COG0735	[P] Fe2+/Zn2+ uptake regulation proteins
PIHLBHDG_01904	COG1879	[G] ABC-type sugar transport system, periplasmic component
PIHLBHDG_01905	COG1129	[G] ABC-type sugar transport system, ATPase component
PIHLBHDG_01906	COG4158	[R] Predicted ABC-type sugar transport system, permease
PIHLBHDG_01907	COG1172	[G] Ribose/xylose/arabinose/galactoside ABC-type transport systems, permease components
PIHLBHDG_01908	COG1639	[T] Predicted signal transduction protein
PIHLBHDG_01909	COG1906	[S] Uncharacterized conserved protein
PIHLBHDG_01912	COG0534	[V] Na+-driven multidrug efflux pump
PIHLBHDG_01913	ROG3959
PIHLBHDG_01914	COG3706	[T] Response regulator containing a CheY-like receiver
PIHLBHDG_01915	ROG0160
PIHLBHDG_01916	COG2856	[E] Predicted Zn peptidase
PIHLBHDG_01918	COG1203	[R] Predicted helicases
PIHLBHDG_01920	ROG2842
PIHLBHDG_01921	COG3507	[G] Beta-xylosidase
PIHLBHDG_01922	COG3693	[G] Beta-1,4-xylanase
PIHLBHDG_01923	COG2272	[I] Carboxylesterase type B
PIHLBHDG_01924	COG1653	[G] ABC-type sugar transport system, periplasmic component
PIHLBHDG_01925	COG4209	[G] ABC-type polysaccharide transport system, permease component
PIHLBHDG_01926	COG0395	[G] ABC-type sugar transport system, permease component
PIHLBHDG_01927	COG0601	[EP] ABC-type dipeptide/oligopeptide/nickel transport systems, permease components
PIHLBHDG_01928	COG0747	[E] ABC-type dipeptide transport system, periplasmic component
PIHLBHDG_01929	ROG2076
PIHLBHDG_01931	COG1070	[G] Sugar (pentulose and hexulose) kinases
PIHLBHDG_01932	COG1063	[ER] Threonine dehydrogenase and related Zn-dependent dehydrogenases
PIHLBHDG_01933	COG1830	[G] DhnA-type fructose-1,6-bisphosphate aldolase and related enzymes
PIHLBHDG_01934	COG1397	[O] ADP-ribosylglycohydrolase
PIHLBHDG_01935	COG1653	[G] ABC-type sugar transport system, periplasmic component
PIHLBHDG_01936	COG0395	[G] ABC-type sugar transport system, permease component
PIHLBHDG_01937	COG1175	[G] ABC-type sugar transport systems, permease components
PIHLBHDG_01938	COG2188	[K] Transcriptional regulators
PIHLBHDG_01939	COG3839	[G] ABC-type sugar transport systems, ATPase components
PIHLBHDG_01940	COG0395	[G] ABC-type sugar transport system, permease component
PIHLBHDG_01941	COG1175	[G] ABC-type sugar transport systems, permease components
PIHLBHDG_01942	COG2182	[G] Maltose-binding periplasmic proteins/domains
PIHLBHDG_01943	ROG3706
PIHLBHDG_01944	COG2206	[T] HD-GYP domain
PIHLBHDG_01945	COG1609	[K] Transcriptional regulators
PIHLBHDG_01947	ROG5297
PIHLBHDG_01948	COG4585	[T] Signal transduction histidine kinase
PIHLBHDG_01949	COG2197	[TK] Response regulator containing a CheY-like receiver
PIHLBHDG_01950	COG1193	[L] Mismatch repair ATPase (MutS family)
PIHLBHDG_01951	ROG0375
PIHLBHDG_01952	COG1476	[K] Predicted transcriptional regulators
PIHLBHDG_01953	COG0612	[R] Predicted Zn-dependent peptidases
PIHLBHDG_01954	COG0612	[R] Predicted Zn-dependent peptidases
PIHLBHDG_01955	COG1324	[P] Uncharacterized protein involved in tolerance to
PIHLBHDG_01956	ROG3552
PIHLBHDG_01957	COG3507	[G] Beta-xylosidase
PIHLBHDG_01958	COG0395	[G] ABC-type sugar transport system, permease component
PIHLBHDG_01959	COG1175	[G] ABC-type sugar transport systems, permease components
PIHLBHDG_01960	COG1653	[G] ABC-type sugar transport system, periplasmic component
PIHLBHDG_01961	COG0683	[E] ABC-type branched-chain amino acid transport systems,
PIHLBHDG_01962	COG0559	[E] Branched-chain amino acid ABC-type transport system,
PIHLBHDG_01963	COG4177	[E] ABC-type branched-chain amino acid transport system,
PIHLBHDG_01964	COG0411	[E] ABC-type branched-chain amino acid transport systems,
PIHLBHDG_01965	COG0410	[E] ABC-type branched-chain amino acid transport systems,
PIHLBHDG_01966	COG3507	[G] Beta-xylosidase
PIHLBHDG_01967	COG3507	[G] Beta-xylosidase
PIHLBHDG_01968	COG1670	[J] Acetyltransferases, including N-acetylases of ribosomal proteins
PIHLBHDG_01970	COG4213	[G] ABC-type xylose transport system, periplasmic component
PIHLBHDG_01971	COG1129	[G] ABC-type sugar transport system, ATPase component
PIHLBHDG_01972	COG4214	[G] ABC-type xylose transport system, permease component
PIHLBHDG_01973	COG1609	[K] Transcriptional regulators
PIHLBHDG_01974	COG2115	[G] Xylose isomerase
PIHLBHDG_01975	COG1070	[G] Sugar (pentulose and hexulose) kinases
PIHLBHDG_01978	COG1082	[G] Sugar phosphate isomerases/epimerases
PIHLBHDG_01979	COG0673	[R] Predicted dehydrogenases and related proteins
PIHLBHDG_01981	COG0673	[R] Predicted dehydrogenases and related proteins
PIHLBHDG_01982	COG1055	[P] Na+/H+ antiporter NhaD and related arsenite
PIHLBHDG_01983	COG1592	[C] Rubrerythrin
PIHLBHDG_01984	COG0674	[C] Pyruvate:ferredoxin oxidoreductase and related 2-oxoacid:ferredoxin oxidoreductases,
PIHLBHDG_01985	COG1013	[C] Pyruvate:ferredoxin oxidoreductase and related 2-oxoacid:ferredoxin oxidoreductases,
PIHLBHDG_01986	COG1168	[E] Bifunctional PLP-dependent enzyme with beta-cystathionase and
PIHLBHDG_01987	COG0281	[C] Malic enzyme
PIHLBHDG_01988	COG2357	[S] Uncharacterized protein conserved in bacteria
PIHLBHDG_01989	COG1680	[V] Beta-lactamase class C and other penicillin
PIHLBHDG_01991	COG0494	[LR] NTP pyrophosphohydrolases including oxidative damage repair
PIHLBHDG_01992	COG1208	[MJ] Nucleoside-diphosphate-sugar pyrophosphorylase involved in lipopolysaccharide biosynthesis/translation
PIHLBHDG_01993	COG1109	[G] Phosphomannomutase
PIHLBHDG_01994	COG1344	[N] Flagellin and related hook-associated proteins
PIHLBHDG_01995	COG0428	[P] Predicted divalent heavy-metal cations transporter
PIHLBHDG_01996	COG1396	[K] Predicted transcriptional regulators
PIHLBHDG_01997	COG3842	[E] ABC-type spermidine/putrescine transport systems, ATPase components
PIHLBHDG_01998	COG1176	[E] ABC-type spermidine/putrescine transport system, permease component
PIHLBHDG_01999	COG1177	[E] ABC-type spermidine/putrescine transport system, permease component
PIHLBHDG_02000	COG0687	[E] Spermidine/putrescine-binding periplasmic protein
PIHLBHDG_02001	COG1175	[G] ABC-type sugar transport systems, permease components
PIHLBHDG_02002	COG1653	[G] ABC-type sugar transport system, periplasmic component
PIHLBHDG_02003	COG0747	[E] ABC-type dipeptide transport system, periplasmic component
PIHLBHDG_02004	COG0601	[EP] ABC-type dipeptide/oligopeptide/nickel transport systems, permease components
PIHLBHDG_02005	COG1173	[EP] ABC-type dipeptide/oligopeptide/nickel transport systems, permease components
PIHLBHDG_02006	COG0444	[EP] ABC-type dipeptide/oligopeptide/nickel transport system, ATPase component
PIHLBHDG_02007	COG1124	[EP] ABC-type dipeptide/oligopeptide/nickel transport system, ATPase component
PIHLBHDG_02008	COG2186	[K] Transcriptional regulators
PIHLBHDG_02009	COG2084	[I] 3-hydroxyisobutyrate dehydrogenase and related beta-hydroxyacid dehydrogenases
PIHLBHDG_02010	COG3959	[G] Transketolase, N-terminal subunit
PIHLBHDG_02011	COG3958	[G] Transketolase, C-terminal subunit
PIHLBHDG_02012	COG1028	[IQR] Dehydrogenases with different specificities (related to
PIHLBHDG_02013	COG4213	[G] ABC-type xylose transport system, periplasmic component
PIHLBHDG_02014	COG1129	[G] ABC-type sugar transport system, ATPase component
PIHLBHDG_02015	COG4214	[G] ABC-type xylose transport system, permease component
PIHLBHDG_02016	COG0524	[G] Sugar kinases, ribokinase family
PIHLBHDG_02017	COG1940	[KG] Transcriptional regulator/sugar kinase
PIHLBHDG_02018	COG0524	[G] Sugar kinases, ribokinase family
PIHLBHDG_02019	COG0279	[G] Phosphoheptose isomerase
PIHLBHDG_02020	ROG3197
PIHLBHDG_02021	COG1011	[R] Predicted hydrolase (HAD superfamily)
PIHLBHDG_02023	COG0338	[L] Site-specific DNA methylase
PIHLBHDG_02024	ROG8414
PIHLBHDG_02025	COG0483	[G] Archaeal fructose-1,6-bisphosphatase and related enzymes of
PIHLBHDG_02026	COG0371	[C] Glycerol dehydrogenase and related enzymes
PIHLBHDG_02027	COG3862	[S] Uncharacterized protein with conserved CXXC pairs
PIHLBHDG_02028	COG0493	[ER] NADPH-dependent glutamate synthase beta chain and
PIHLBHDG_02029	COG0579	[R] Predicted dehydrogenase
PIHLBHDG_02030	COG2390	[K] Transcriptional regulator, contains sigma factor-related N-terminal
PIHLBHDG_02031	COG0647	[G] Predicted sugar phosphatases of the HAD
PIHLBHDG_02033	COG2159	[R] Predicted metal-dependent hydrolase of the TIM-barrel
PIHLBHDG_02034	ROG5462
PIHLBHDG_02035	ROG6935
PIHLBHDG_02036	COG3404	[E] Methenyl tetrahydrofolate cyclohydrolase
PIHLBHDG_02037	COG1228	[Q] Imidazolonepropionase and related amidohydrolases
PIHLBHDG_02038	COG3643	[E] Glutamate formiminotransferase
PIHLBHDG_02039	COG2987	[E] Urocanate hydratase
PIHLBHDG_02040	COG2986	[E] Histidine ammonia-lyase
PIHLBHDG_02041	ROG7957
PIHLBHDG_02042	COG1680	[V] Beta-lactamase class C and other penicillin
PIHLBHDG_02043	COG0421	[E] Spermidine synthase
PIHLBHDG_02044	COG1586	[E] S-adenosylmethionine decarboxylase
PIHLBHDG_02045	COG4584	[L] Transposase and inactivated derivatives
PIHLBHDG_02046	COG3405	[G] Endoglucanase Y
PIHLBHDG_02048	COG3839	[G] ABC-type sugar transport systems, ATPase components
PIHLBHDG_02049	COG0561	[R] Predicted hydrolases of the HAD superfamily
PIHLBHDG_02050	COG3595	[S] Uncharacterized conserved protein
PIHLBHDG_02051	COG3877	[S] Uncharacterized protein conserved in bacteria
PIHLBHDG_02054	COG1840	[P] ABC-type Fe3+ transport system, periplasmic component
PIHLBHDG_02055	COG3842	[E] ABC-type spermidine/putrescine transport systems, ATPase components
PIHLBHDG_02056	COG1178	[P] ABC-type Fe3+ transport system, permease component
PIHLBHDG_02057	COG1082	[G] Sugar phosphate isomerases/epimerases
PIHLBHDG_02058	COG2942	[G] N-acyl-D-glucosamine 2-epimerase
PIHLBHDG_02059	ROG1256
PIHLBHDG_02060	ROG0571
PIHLBHDG_02061	ROG0016
PIHLBHDG_02062	COG3506	[S] Uncharacterized conserved protein
PIHLBHDG_02063	COG0624	[E] Acetylornithine deacetylase/Succinyl-diaminopimelate desuccinylase and related deacylases
PIHLBHDG_02064	COG1609	[K] Transcriptional regulators
PIHLBHDG_02065	COG0395	[G] ABC-type sugar transport system, permease component
PIHLBHDG_02067	ROG1619
PIHLBHDG_02068	ROG3071
PIHLBHDG_02069	ROG8351
PIHLBHDG_02070	COG0628	[R] Predicted permease
PIHLBHDG_02071	COG3773	[M] Cell wall hydrolyses involved in spore
PIHLBHDG_02072	COG1173	[EP] ABC-type dipeptide/oligopeptide/nickel transport systems, permease components
PIHLBHDG_02073	COG0601	[EP] ABC-type dipeptide/oligopeptide/nickel transport systems, permease components
PIHLBHDG_02074	COG0747	[E] ABC-type dipeptide transport system, periplasmic component
PIHLBHDG_02075	COG2197	[TK] Response regulator containing a CheY-like receiver
PIHLBHDG_02076	ROG0084
PIHLBHDG_02077	COG4656	[C] Predicted NADH:ubiquinone oxidoreductase, subunit RnfC
PIHLBHDG_02079	COG3539	[NU] P pilus assembly protein, pilin FimA
PIHLBHDG_02080	COG0535	[R] Predicted Fe-S oxidoreductases
PIHLBHDG_02081	COG1309	[K] Transcriptional regulator
PIHLBHDG_02083	COG1173	[EP] ABC-type dipeptide/oligopeptide/nickel transport systems, permease components
PIHLBHDG_02084	COG0444	[EP] ABC-type dipeptide/oligopeptide/nickel transport system, ATPase component
PIHLBHDG_02085	COG4608	[E] ABC-type oligopeptide transport system, ATPase component
PIHLBHDG_02086	COG1307	[S] Uncharacterized protein conserved in bacteria
PIHLBHDG_02088	COG1073	[R] Hydrolases of the alpha/beta superfamily
PIHLBHDG_02089	COG2200	[T] FOG: EAL domain
PIHLBHDG_02090	COG1190	[J] Lysyl-tRNA synthetase (class II)
PIHLBHDG_02091	COG0782	[K] Transcription elongation factor
PIHLBHDG_02092	COG1940	[KG] Transcriptional regulator/sugar kinase
PIHLBHDG_02093	COG1082	[G] Sugar phosphate isomerases/epimerases
PIHLBHDG_02094	COG0715	[P] ABC-type nitrate/sulfonate/bicarbonate transport systems, periplasmic components
PIHLBHDG_02095	COG1116	[P] ABC-type nitrate/sulfonate/bicarbonate transport system, ATPase component
