# Supplementary material for: Integrating metagenomic binning with flux balance analysis to unravel syntrophies in anaerobic CO2 methanation
Source: Microbiome. 2022 Aug 3;10:117. doi: 10.1186/s40168-022-01311-1 (PMC9347119; doi:10.1186/s40168-022-01311-1)
Supplement: Supplementary file 9 — Additional file 8: Dataset S7. Operons predicted by Operon Mapper in MAGs. Results are available at 10.6084/m9.figshare.16691878. [file 40168_2022_1311_MOESM8_ESM.zip › predicted_orfs_bin_8_metaspades]

>PIHLBHDG_00001	
GTGGCCAGGATGCAAAACCCGGATCTGGCCTTTGCTATCCCCAAAGAAGGCACTAACTTGTGGTTTGATGTCATGGCGGTACCGAGCAATGCCAAGAATCCCGAAGGGGCCATGGCCTTCATCAACTTCATGCTCGATCCCGAAATATCGTTCCGCAATGCTGACTACACCGGGTACGCCGTGACCAACGGAGAGGCACGTTCCATGCTTCCTCCTGAGATAAGTGAAGATCGCAGCATCTATCCAGAACCAGAAGATCTGGAGAACTCAGAAGTGTTCGTGAACCTCGGGCAGACCCTGAGCATCTACGATCGGATCTGGACAGAAGTTAAGGCTCACTGA
>PIHLBHDG_00002	
ATGCAGAAACGGGTCATTAAGCTGTTCACCAACTTCGAGCGGGAAGAAGAGTGGCTCAATGAGATGTCCGCGCAGGGCTGGCACTGCCGCGGATATGTCTTCGGTCGGTACCTTTTTGAGCGCGGTGAGCCAGGTGAGTACATCTACCGCATTCAGCTCTTGGAGTATCCAGCTGACCACGCCCAAAGCGCCGCTTACCTGGATTTCCTACAAGATGCAGGGGTAGAAGTTGTAGCTTCTTGTTTTCGCTGGGTCTACCTGCGCAAGAAGGCCGCCGAGGGCCCCTTCGAGCTCTTTTCCGACCTGGAATCCCGTGTCGCCCATTACAGAAGGATCGTGATGATGCTGCTTCCCCTGGCTCTCGCCAACGCAGTCTTCAGTCTGCGCATCTTCAGCGATGGGGGGGTAACCGGTTATCTCAACCTAATCGCGGCCGGAGCTCTGGCCATCCCCATCTCCAGGTACTACCAGAGAATCGCCCGATTGGAAAAGGAAAGGCTGATCAGGGAGTAA
>PIHLBHDG_00003	
ATGGCCCCAGAAGAACAGGGTGCCCTCACAGAAGCAGTTTTCTTCATCCTCCTCGCCCTCCATCAGCCGCTGCATGGCTACGGCATCATGCAGCAGGTACAAGAGCTCACTCACAACAGAGTGATTTTAGGCCCGGGCACCCTCTACGGAGCCCTGGGCACACTGGTGGAGAAAGGGTGGATTGAGCCCGTGGCGGATGCGGAGAATTCCCGCCGCAAAGAGTATGTCATCACCGAACAGGGGAAGCGCATCTTCCGGCAGGAACTATCCCGGCTGGAAGAACTGGTGCGCCACGGAAGACTGGTTCAGAGGAGTGAAAACGATGCAGAAACGGGTCATTAA
>PIHLBHDG_00004	
ATGAAACGAAGTTGGATGCACTTTGTTGTGCTTGTACTGGTCGCTGCCTTGTCAGGCTGCAGTGTCTCTAGTGGCCCGATAAACGGCATTAAAGGTTACATCTACGTTAAACAGAGAGTCTCCGCCTTGGAGGCAGGGCAGGAGGACGTTGTGTTCACTGCTACTCCAATGGCTTCTGATGATTATGTGCCCCTTAAGGGTGCAGAAATCAAGATCAGACACGAGGTCACGGGACAGACGCGACGCACCACAACCAACAGCGAGGGTTATTTTGTGTTCTCCAGATTGGACCCTGGATATTGGATCCTGACCGTAGAATCGCTCCGCGATCACATCCCCGAGAGGGTGTGGGTGGACAGGGACAAATATGCCTGGGTTAAGGGATCATATGAGGGCTTGGGCTACTATGTGGTGATCGGAGTGAGTCGCTATGCTAACGGGGAGGTGTACCCCGGTCCCGATCAGGATGCAAAAAGGATCTACGACACTCTGTACATGGGGAATGTGTTGGCCGCTGAGGGTACCCTTCTGATCAACAGCCAGGCAACGAAGGAGAACATCAGGCGAGCCATCGATAGGTATGTTCAGATGGCCAGGAGTGCGAAGGACTACCTAGTCATCTATTTCTCGGGGTACTCAGGCGCCGACTTCCTCAGCCCGTATGACGATGATCACTTTGGACCAGATTGGAGCAAAGCAATCACTGACACTGATCTTGAGGAATGGACTTGGCGTTTCCCTGGCAACATTACAGTGATCATTGACGGTTCCCATTCGGAAACGATGGCGGACGGGAATCCTTTTGAACCACTCGTCCTTCAGGAGTGGTGGTACACGGTCCTGACAGGTGCTCACGCCGATGAGCGCGTCAACTACGCCGAAAACATAGATGGTAGTGGCATAAATGGTAGTGTTTTCACTTATTACCTCTGGGAGGGGCTCAGAACTCGCGCCGCTGACGAGAACAAAGATGGCGACATTACGGCGTGGGAGCTCTACTACTATACAGACTACAAGATGGCCAAATTTTACAGTGACAAACCGGAATCGCTAAGGCACTATCCTTTCATCTACCCCGGACGCTACGGTGACACAGTGATCTTCCGATATTAA
>PIHLBHDG_00005	
ATGCGTAGACTGCTTGTTGCTTTGCTCGTAATTGGGATTCTCGGTTCGGGTGTTGTCTATGCACAACGAGGTCCTGCTGCTGTGATCGAGGAAATAGCGGCTGTTGCTTGGATAGATGGAGATGAACTCCATGTTGCTGTGGGCAACTCCACTAATCGCCGGACCACCGTGACTATCTCCACCAACACTCTCGATTCCAGAGGCAGGCCCGTGTTCTCGTCCAGGCAGGTGAGTATCCCGGCCCGAACCATTGTCCAGGAGACTTTCTATCCTAACGCACCGCGACGGAATGAGCAAATAAACCTGCGCATCGCAGAAGGGGTTCGCGGCTTTCGGGTTCCCGTTCAGCAGGTTGGTGCCTTCCAGGTGGAGAGCTATGTGGTTCAGGCCAACACTCAATGGAAGACAACCGTGAATCTTGATGCCCTGCTGGATGACTCTGGCAGAACGCGCTTGGTAATTGACGATTACTACACGACAGCGGACGGCTTTAACCAAGACCGCATCCACATCGAATCTGTTGGCGGCGGCCCCACTCAGGTGCGGGGCACTAACACTATTGAATATGTCAAACCGTACTTGGTGCTGCGGATGAAGACCCCCAACATCTCGGGGATGACCACTATGACCTTTGGCGTGCGTAAAGTGGATACGACTGCCAGCTGGCGGCAGGGGCGGATTGAGGGTCCTATTCTGCTGGTGTATGGCCGGAATATGCGCTTTGCAGGTGAATCGGGCGGAACGGGCCGCATCATTACTCGTTAG
>PIHLBHDG_00006	
GTGCGCCGTTTTGGATCCATGCAGTTTTTGGTAGGGACAGTGTTGATAGTTCTCCTCCTGGCAGGCCCCGCTGCGGCGGACCTGCGTGATGGCTGGCTGGGGGATGTGGCCGTGGTGGCCTGGTTGGAAGAGGAGACCGTGAAGGTGGCCTTGGCCAACGGGGGCCGTTCCCGGGTTACCATCACCCTGTCTCCAGAGGGCTGGGATCAGCGCTGGCGTCCCTTCTTTTCCGACCGCACCATTGTCGTGTCCGCCCGCACAGTTGTGATCGAGGCCTTTCACCTCAACTCCACCTGGCGCGGCGAGCCCCTGGCGGTGCGCTTGAACGCCTGGGATAGGACCGCGGTGGTGGACGTGCAGACGTCAGAGATCTTCAGGCCCCAAGCCTATGTGGTGCGCGCCCAGGATGAGGTGCAGGTGTTTGTTGATTTGGGCTTCCTGGCTGCGGAGCGGGGCGGCGCGTACCTGGTTGTGGATGAGAACTACTGGGGCTTTGGTGAAGGTGATGTGGGGGAAATCGCAGTGGACTCGGTGGAAGGCGGGTTCTTCTTCTCGCCGGTGCGCCGGCGGGTGGAGTGGATGGACCCCTACATGGTCCTTTCCATGCGGGCTCCCCGGGCCCAGCGCGGGGTAACCACCTTCACGTTCAACCTGTACAAAGTCCAGGAACGGCCTGAACAGCGCTATCTCGAGGAGGAAGTTGCCGGGCCGACCATTTTGGTTTACGATAGGTCCATGGCCTATCAGGACAACACCCATCTGAGCTCACCGCCTGCTTTGAACCGGAATTGGCGGCGGTAG
>PIHLBHDG_00007	
TTGGGCAAGGTTGATTTTGTCATCATCACCGGTCTATCGGGGGCAGGCAAGACGCAGGCCATGAAGGTCCTGGAAGATCTGCAGTTTTTCTGCATCGATAATCTGCCGCCTGCCCTTTTACCCCGCTTAGTGGAACTGCATGTGCAGAGCCAGAGCGCCCGCCAGTATGCCATCGCCATCGACATTCGGGTGCGCGAGTATTTCAGCGATTTGCGCCGCTCCCTGGAATGGCTGGAGCGCAGCGGGCATTCCTACAAGATCATTTTCCTCGACTGTTCCGATGCGGTATTGGTGAAGCGCTACAGCGAAACCAGGCGCCTGCACCCGCTGACCAAAAGTGAAGGCGGAACGCAGAGTATTTTCCAGAGCATCGCCGAAGAAAGGCGCCTCCTGGCGGACGCCCGGGAGATGGCCGATGTGGTCATCGACACATCCGAGCTGCGCCCCATGGACCTGCGGGTGCGCATCAACGAGATCTTCGCGGGTGCACCGCTGCACGAATCTGTGTTTGTAGATCTGTTCTCCTTTGGGTATAAATACGGTGCGCCCATCGATGCAGATATCGTGTTCGATGTCCGCTTCATCCCCAATCCTTTCTATGTGGATGAACTGCGTTCCCTTACGGGCCAAGATGCGGCGGTTGCGGAATACGTGCTGCAGTGGCCGGCGACGCAGGAGTTTCTCGAGAAGTTCGTCGACCTCATCTGCGAGCTCCTGCCCAACTATGCCCGGGAGGGGAAGGGACGCTTGACCGTCGCCATCGGCTGCACTGGCGGTCAGCACCGCTCGGTGGCCATCGCCAATGAGCTGGCCAACCGCCTGGAGGCGCGGCGGATCAAGGTCCGGGCCAGGCATCGGGAGCTGGGGTGGAGCGTATCGTAA
>PIHLBHDG_00008	
ATGGATCGCGCTGAAAGAATGGGAACGGAAAGGGTTCTGCCCCTGCTGGTGAAGTTCTCCCTACCGGCCATTGTGGGGATGCTGGTGCAGGCCCTTTACAACGTGGTGGACCGCATTTTTGTAGGTAACGGCGTGGGCCCCCTGGGTTTGGCGGGCCTATCCTTGGTTTTCCCCATCATGCTGGTGCAGATGGCCTTCGTGATGCTGGTGGGTCTGGGCTCTACGGCTTTGATCTCCATCCGCCTTGGGGAAGGCCGCAAAGAGGAAGCGGAGAAAATCCTGGCCAATGCCCTGGGACTGCTGTTGCTTGTGGCTCTAGCGGGAACGACGGCAGGTATGCTTTTCCTAGACCCGGTGCTGAGGTTCTTGGGGGCCAGCGAGGCGGTGATGCCCTATGCCCGGGATTATCTGGGCATCATCTTCTACGGCGCCATTTTCCAAGCGGTGGCCTTCGGGCTCAACCACATGATCAGGGCCCAGGGCAGCCCCGCTGTGGCCATGGGCAGCATGCTTATCGGTGCCATCTCCAACACGATTATGGATGCCATTTTCATCCTCTATTTCGGCTGGGGCGTCAAAGGGGCGGCTTTTGCCACCATTTTGGCCCAGGCCTTCTCCGCGACCTGGGTGCTCTCTTACTTCCTGCGGGGCAAGAGCCAGCTGCGCTTGAACTTCCGGGCCGTGCCTAGACTGGAACTCCCCATCGTTCGGCAGATCGTCTCCCTGGGCTTTGCCCCCTTTGCCATGCAGCTGGCTTCCAGCGTGCAGAACTTCATTTTGAACCAGAGTCTGATCCGCCACGGGGGAGATCTGGCCATATCCGCCATGAGCGTTGTCTTCAGCCTGAACACCCTGTTTTTCATGCCCATCTTCGGCATCAACCAAGGGGCTCAGCCCATTCTCGGCTACAACTACGGGGCTAGGCAGTATGATCGTGTCCGGCAGGCCTTTTTCTACGCGGCCGGGGCAGCCACGCTCATAGTCAATCTAGGTTTTCTAGCTACCAGGCTCTTTCCGGTGCAGCTTGTTTCCTTGTTCGGCAGGGGAGATACCGAGCTGATCTCCTTGGGTGTACAGGCGGTGAGTACCGTCATGATCTGCATGCCCGTGGTGGGCCTGCAGATTGTGGGGGCCAACTTCTTTCAGGCCTTGGGCAAGCCCAAAAAGGCGGCCCTCCTTTCCTTGAGCCGCCAGGTGCTGCTGCTGATCCCCCTGCTTTTGATCCTGCCCCGGTTTTGGGGACTTTCTGGAGTGTTTGCCGCCTATCCCCTGGCTGATGCAGGGGCCACGCTGGTTACTTCCCACCTGGTCTGGCGGGAACTGCAAGCATTAGGTACTGCCCCCGGGGTTGTGCCAAGTGAGGTGAAACCATGA
>PIHLBHDG_00009	
ATGAAGATCTATCTGGCCCAGGAGAATCCAACGGTGGGGGATATCCAGGGGAATCTAGCCAGGCTGCGCCAGATTGTGCAGGAGAACCAAGATGCAGATCTGATCGTTTTTCCCGAGCTTTACCTGGCGGGTTATCCCCCCGGCGATCTGCTCCTTGGCCAAGGCTTCTTAGCCCGGCTGCGGGAGGCTGCCGGGGCCCTGGTGGAGTTCTCCCAAGGGTATCCCGAACTAACCTTGGTTGTGGGTACGCCTTGGCAGGAAGGGGAGAAGCTCTACAATTCAGCCCTGGTGCTCAGGGGCGGTGCCATCCTGGGCGTTCAGCACAAAAGGCAGCTCACTTCCTTTAGGCTCTTTAACGAACCGCGCTATTTCAATGCCGGCCGGGACAGCCTGATCATCCCCGTTCAGAACCGCGCCCTGGGTATTGCCCTGGGCTTGGAGCTGGATAGCAGGCTAGCTCTGGAGCTCAAAAGGCAGGGGGCCGACCTGGTGATCAACCCCCGGGCCGTACCCTTCCAGGCAGGGGAAGAGCAGCAGCGGCTGGAATCCCTCCGGCAGCTGGCGGCAGAGGTGGGCCTGCCCCTTGCCGCCGTGGGCCAGGTGGGGGGCAATGATGGACTTATCTTTCCCGGCGGGAGCCGCGTTTTCAATGAGCAAGGTCAGCTCTTGGCCGCCCTGCCACACTTCGCGAGCGGAGGGGAACTGGTTGATCTTGAGGCCCCAGACAAGCCGCTGGCGGAAGGTGCCGGGGATGAAACCACCTGGATTTACCAGGCCTTGGTTTTGGGTCTGCGGGATTATATTAACAAGTGCGGGATGAAGCGGGTGATCATCGGCCTTTCGGGAGGCCTGGATTCCGCGGTGGCCGCCTGCATCGCAGCTGAAGCAGTGGGGCCCGAGCGGGTGTGGGGGATCACTCAGCCCGGCCCCTTCTCCAGCCCCAAAAGCGCCCGGGATGCGGAGGCTCTGGCCCGCAATCTGGGCATCAGATTTGATGTTTTGCCCATCACCGAGCTCTACCACGCTTTCTTATCTTCCTTGGAGAAGCATTTCGCCGGTACTGAGCCCAACGTGGCTGAAGAAAATATCCAGGCTCGGCTGAGGGGTGGGCTTTTGATGGCCCTTTCAAACAAGTTTGGAGGGCTTGTGCTCTCCAACAGCAACAAGAGTGAACTGGCGGTGGGTTACTGCACCCTCTACGGAGATATGTGCGGCGGCGTGGCGGTGCTGGCTGATGTGTACAAGACCATGGTTTACCAGCTGGCGCATTACATCAACCGTGGGGGGGAAATCATTCCCGAGAACACTATCACGAGACCCCCTTCCGCGGAGCTCCGGCCCAACCAGCGGGATGAAGACTCCCTGCCCCCCTACGCCATCCTGGACGGGATCCTCGCAGCTTACCTGGATGAGGGTTTGAGCCCCGAGGAGATTGTGGCCCGGGGTTATGCTGAGGATACGGTGCGCTGGACAGTTAAGGCGGTGGAAGCCGCCGAGTACAAGCGGAGGCAGGCGGCCTTGATCTTGCGGATCACAACGCCCAGCTTGGGCTGGGAACGCCAGATGCCCCTGGCCGCCGTGAAGGCCCTGTAA
>PIHLBHDG_00010	
GTGATTTACGAGGATAATCATCTGTTGGTGGTGGTAAAACCCCCCAACCTGCTCTCCCAGGCCGATCGGACGGGTGACCCGGATCTGCTTTCGCTTCTCAAAGACTATGTGCGGGAGCAGTACAACAAGCCCGGTAACGTCTACCTGGGCCTGGTGCACCGCCTGGACCGTCCCGTGGGCGGGGTGATGGTGGTGGCCAGGACTTCCAAGGCGGCCAGCCGCCTATCGGCCCAGATCAGGCAGGGGTCCTTCCACCGCAGTTATCTAGCGGTGGTCCACGGCTACCTGGAAAGCCTGGAGGGTACCCTCAGCGGCTATCTGCTCAAGGACCGGGAGCAAAACCTGGTCAGGCAGGTGAAACCGGGAACCAGGGGGGCCCAAAGAGCCCAGCTCCATTACCAGGTGGTGGGGATGCAGGGCGGGCGCAGCCTGCTTCGGATCAAGCTGGAAACCGGCCGCTCGCACCAGATCAGGGTCCAGATGGCGCAGCTGGGCCATCCCCTGGTGGGGGACCGGCGCTACGGGCCCCCCAGCCGGGAGCGGCAGATCGCCCTCTGGGCGGAAGAACTCAGCTTCAGGCACCCCACCACGGACGCGCTTCTGGAGTTCAGGGAGCCGCCCCCCCGGGTCAGGCCCTGGGCCGCCTTCCAGGATGTTTTAGCTTTCAACTAG
>PIHLBHDG_00011	
ATGCGGCGCAGTGTATTGTTGATGCTCACCCTCGTGCTGCTCCTGACCTTTACGGCGGCAGCCAGCGCCTCGCCCAGGAGTTTTACCATCCAGGTTCAAGCTTCAGGGGTGGTCACGGTTCCACCCACCAAGGCCCAGCTGTGGGTGGGGGCCAAGAGCGATGGCCAGACGGCCCAAGAAGCCCTCGGCCAGAGCAACGAAGCGGTGGAGCGGCTCCTAGAGGTTTTCTCCAAGTATACCGCTCCGGAACTGGTGAAAACCTCAGAGTTCACCATGTACCAGAACGAGCAGTGGGATGAGGAAACCGGCCAGTTTGTTCCCACGGGCTTTTCCGTGCGGCACGTGTTTGAGGTGCAGATCCTTGACCTCACGCGGGTAGCGGCCTTCTTGGATGAAGCAACCCAGGCGGGGGCCAACATCATCTACGGCCTCAGCTACGGCGTGCAGGATTACCGCCGCCCCAAGGAGGAAGCGTTCAAGCGGGCCATGGATGAGGTCTGGTGGAAGGCGGGCATCATCGCCGAGGCCAACTCTGCCCAGGAGCTGATTCTGGAGGCGGTGGAAGAAACCTACTACTACGGAACCGATTACAGCAGCATGGGCCTGGAGGCCATGTCCGCCCAGGAAGGCTCTTTCGCCCCCGGCCAGCTGCAGATCACAGCCACCGTCTCTGCCACCTTCCGGGCGTACTTACCTGAAGAATAG
>PIHLBHDG_00012	
ATGCGCCTGGTATACCATCTAGAAGGCTTAGACTGCGCCGCCTGTGCGGCCAAGATCGAAACAGCCGCGGCGGCGCTGGAAGCGGTGGAGGAGGCAGTGGTGGACTTTTCCTCCAGCCGCATTTTCCTGGAAGTGGGCCATAGGAGCAAAGAAGAGGTGAAGCAGGCCCTGCAAAACGCAGTGGCCCAGGTGGAACCGGGGATCACCGTCTCCGAACAGAAGCTGGAGCGCAGCCAGCCCGCACTCCTTACCCCCCGCAACATCAGCCTGGCCCTGGGGATTGCGAGCTTCCTTGCTGCCCTGTTGGTCCCCGCCCCCTCCAAACCGGCCCTCTACCTCGCAGCCTACCTCCTCGCGGGGGCAGAAATCATCCTGACCGCGCTGGGCGGGCTGCGCAGGGGCTTGGTTTTCGATGAGAACTTCCTCATGACCATAGCCACTGCGGGGGCGGTGGCCATTGGCGAGTTCCCCGAAGCCGCTTCGGTCATGATCTTCTACCGCATCGGTGAGTTCTTGCAGCACCTGGCGGTGGACCGCTCCCTCCGCTCCATCGCTGCCCTGCTGGCCGTTACACCGGAAACCGCCCACCTCAAAGAGGGGGAAGCGATTCGGGAAGTACCCGCCGCCCACCTGCGGATCGGAGATGTGGTGGTGGTGCGGCCCGGTGAACGCATTCCCGTGGACGGCCGGGTGCTCTCGGGAACCTCCGCAGTGGACACCTCCGCCCTCACCGGTGAAAGTTTGCCCACGGCTGTTGAGCCCGGGCAAGAGGTACTGGCCGGTTCTGTGAATCTCAGCGGCCTTTTGACCATTGCCACTGAGAAGCTGGCCAAAGACTCCACCGCCGCCCGCATCCTGGAACTGGTGGAAAACGCAGCGGCCCGCAAGGCACCCACTGAGGATTTCATCACCACCTTCGCCCGCTACTACACCCCCGCGGTGGTGGGCCTGGCTGCGCTGATGGCACTTATCCCGCCCGTCTTTTTCGGCGGCCTGCTCAAAGACTGGGTTTACAGGGCCCTGGTCTTTCTGGTGATCTCCTGCCCCTGCGCACTGGTGGTCTCCATTCCCCTGGGGTTTTTCGCGGGTATCGGCCGGGCCTCCCGGCAGGGAGTTTTGGTCAAGGGCAGCAACTACCTGCAGGCTCTGCACGAAACAGGTACCGTCGTTTTCGATAAAACGGGAACCCTCACTTCCGGCCAGTTCAGCGTGGAAGCGATCACAGCCCAGGAACCCTTTACCGCTGAAGAGGTGCTGGAGGCGGCGGCCCATGCCGAAGTCTTTTCCACCCACCCCCTGGCCCAGTCCATCGTCAGGGCCTACGGCGGTGCGGTGGACACCGCAGGGATCACCAGCGTAGAAGAGCTGTCCGGTTTTGGCGTTAAGGCAGCTTGGCACGGCCGGGAGATCCTAGTGGGCAGCAGGCAGCTGCTGGAGCAGGAGGGCATCCAGGTAGCCCAGGACCAGGGGCACTCAGGTGTGCACGTGGCTGTCGATGGCCGCTACGGGGGATCCATCACCCTGGTGGATGCCCCCAAGAAACGGGCAGCTCAAGCGGTCTCGGAGCTCAAGGCCCTGGGTATGGAAGTGGTTATGCTCACCGGAGACAGCCCCGCGGTGGCGGAAGAGATAGGAAGCAAACTGGGTGTCCATGAAGTGCGCGCCGGGCTTTTGCCCCACGAAAAGGCGGCGGAGCTGGAGCGTATCAGGCAGACCCGCCGCGGCAAGGTCGCCTTCGTGGGGGATGGGATCAACGACGCCCCGGCCCTGGCCGCCGCCCATGTGGGCGTGGCCATGGGGGGCTTGGGCTCCCAGGCAGCCATCGAGACGGCCGATGTGGTACTGGTGAATGATGACCCCTACGATATGGTCAAGGCCGTTCGGACAGCCAGGAACACCAACCGCATCGTGCGGCAGAATATCGCTTTGGCCCTTGTGGTCAAGCTCGCGGTGCTCCTTTTAGGCGGCCTCGGCCTGGCCACCCTCTGGGAAGCCGTGTTTGCAGATGTGGGAGTAACCCTTTTGGCAGTGCTCAACTCCATGCGGATCAGTGCCCCACAAAGGAACAGACCTGCCCGAAGGGTATAA
>PIHLBHDG_00013	
ATGTCAGGCGAGGAAAACCTCTCCTGCGATGTGACCGTGATCCATGAAGATGTGGTGGAAAGGGTGCGCCAAGGCATGCCCGCGGAAGAAGACCTCTTTGAGCTCGCTGAATTCTTTAAAGTCTTTGGCGATACCACAAGGATCCGCATCCTCTACGCCCTCTTCCAATCGGAAATGTGCGTGTGCGACCTGGCCCACCTGCTGGGGCTGACCCAGTCGGCCGTTTCCCACCAGCTGCGGGTGCTGAAGCAGGCTAAACTGGTGCGGTTTCGCCGGGAAGGACGGGTAGTGTACTACTCCCTGGACGACGATCACGTCAAATCCATTTTCGACCAAGGGTATCAGCACATTCAAGAACGCAATTGA
>PIHLBHDG_00014	
GTGAAAGTGAGCAAGACTGCAGTCATCCTCTGCCTGCTTGTTCTGGCGGCCGCCTGCGGAACGGTCCAGGCCGCCGAGTTTTCCCGCACCTTTCTTTTGGAGGCCGGTGCCCGCTACGAAGTGAGCGTACGCATCCGCACCTCCCTGGAGGACGCGCCCACCATGGCGGCGGTTTACATCCACAACGAACACGGCCAGTACCTGCGGTCCACCCAGCTGAGCAGGAGCCTGGCGGGCCCGCAGGAATGGCAGCAGATCTCCACCATCGTCACGGCCCCGCCGGGAGCCACCCACGCCACGGTGGTGTTCACCGCCCCGGAGGGTGTGGAAATGGAGTGGGACGAGTTCAATATCCGCCGCATTCAGCTGGACCTGGCGGATGAAATCCTCATCGAGCAGGGTTTGGTTTATACCGGGCTGATCGTGGATGCCCGGGGCCTGGGCCTGCAGCGGGGTATGAGCCCGAGAATCTACTCCGAATCGGGACAGCTGGTCTATGCCGGAGTAGCGGTCTCCTATGAGTTCCTCCAGGAAGCGGGGATTGTCTCCTACGGGCAGGATCTCACGCCGGAACTGCTCAGGCGCATTCAGCCCAAGAACACCGTGAAGGTTTCCCCCTTAGTCGTCAGGGCCCTGGGCGTTTCCGGCACCACGGAATCCAACGTAATCATCAGCGATGACGATGCCCAGGCCATTTTGGATGCCCTGGATGTGTACGATTTCTTAGCTCACTATTCAGTTGTCTTTTTGATAGACTGA
>PIHLBHDG_00015	
ATGAAAAAAATGATCCTGACATTCCTCGCTGTGCTCATCCTGAGCGTAGGCGCGGCCGCTGCCGCCCCGCAGTACCACACGGTGGCCCGGGGCGAGACCCTGTTTGGCCTGGCCCAGCGCTATGGAGTGACCGTTGCTGAATTCCTGGAGTTTAACCCGGGGCTGATCCCGGAAAACCTGCAGGTCGGGCGCAGGCTGCTCATTCCTGTGGAGCCCCTCTGGAGCTACCATGTGGTGCAGCCCGGCGACACCAGCAGATCCCTGGCCGCCCAGTACAAGGTGCCGGAAGAGCTGCTGCTTGCAGCCAACGGCCTTGCGGCGAAAGAGCTGAAGGAAGGGGCAATGATCCGCATTCCCATACACTTCTACCTTGGTGAAGCCCAGGAGCGGCCTACCCACACGGCGGAAATCGGCGATACGCTATACGAAATTGCCCTGAAGTACAAGGTCACCCTGGCACAGCTGGTGGAGTGGAATAACCTGCCTGATCCCAACCAGATCATGGCCGGTCAAGTTTTGGTCGTAGGGTCAGTTTTGGGCCCTCCGGGGCCCTGTTTACATAGTATGTTTTCGTCACACGGAGGTCAAATCCGGGCAGTAAAATGCGAACAGTGTTAA
>PIHLBHDG_00016	
ATGCACAAGGATGTTAGTCTGTGGCAGGTTCTGATCCTGCTCCTCCTCTTTTTGCTGCTCTTCCCCAAAGTGCTGAGCGTATCGACGCTGCCCGCAGATCTCCTGGTGGATCACGGAGACCGCCTGGTGGAAATCCCGGGAATTGTGCGCAAGATCTATGCCACCACAGAAATGGGCACCTTTTTGGCCTACGCCCTGGAACCCGACTGCATCCTGGGCTGGAACCGCGGCCTCAGCCCTGAGCTGGGATTTGCCGTTCAGCCCCAATACCACGCCCTGCCCACCCTGGGGACCTGGGACGAGACGTACCAGACCATGCGGGTTAGTGACCTCCAACTCCTTGCCCCGGATCTGATCATTCACTACGCCCCGGCGGATGAGATCAACCGCCAACTGGCCGATGAAGTCCAGGAGATGCTGGGCGTTCCCACGGTGCTCCTGGATAACAGCCTTACCTCCCTCCCGGATGCCCTGTGCCTTCTGGGGCGTCTTTTAGGTAAAGAGCTGAGGGGACATGCGCTGGCCACCTTTGTGCAAAACCACCTGGAGAAGCTGGCCAGCTTTCAGGCCCTGCACAGCAGCTTCCAGCCCATCCCGGTGCACATCGTCTCCCCACGGGAGCCGGGCCACTTTGACGAGCTTTTGGCCCTCGCGGGTATGGTGGAAATGCCCGTGTGGAACAATGAGCCGCCCCTGCCGGATTTGGTACTGATTATGCCCCACCTCATCGCCGACCCCTACCGGGAAATCGAAAAGGACGGGCACAAGCGCATCTACCAGATCCCTTCCTTTCCTTTGAACTGGCTGGAACCGGGCTCCATCTTCAGCCTCCTTGGCCTGGAGTGGCTCCATTCCATCGCCTATCCCACCACCTACCCGGGCGAGCTGGACAAGACCTATGCGGCCTTTATGGAGGTGTTCTTCCAGATCGATGTCACCCCAGAGCTCCTGGCCTGGACCCTGAGGCGCAGCGGAATATCTTTCTAG
>PIHLBHDG_00017	
ATGTTGAGGAAGTCGTGGCTAGTGGTACTTCTGGCCTTGGCGGTGGTGTTTGCCGGATTCGGCTTAGCTGCGGCCCAGACGCTCATCGTGGCCCAGGCCTCTGATCCGGTAACTCTGGATCCCCACGGGCAGAACGACCAACCTTCGGCACGGGTGAGGGTTCAGATCTACGAGACCCTGGTCAATCATGGCTATGACCTGGAGATCGTGCCTGGGTTGGCCGAGAGCTGGGAGCAGATTGATGAAGTCACCTGGGAGTTCAAGCTGCGTCAAGGTGTGCGCTTCCATAACGGCGATCTGTTTACAGCGGCTGATGTGAAGTATTCCTTCGACCGGATTAAGGAACTTCCATCGCCAGCAGCGTTCCTCATCGATGAGGTGGAGGAAGTTGTGGTGGTCGATCCGTATACGGTGCGCATCGTCCTCAAGCAGCCCTTTGCACCGATCTTGGCCCACCTGGCCCATCCATCCAACTCCATCGTGAACAGGCGCTCCGTGGAAGAAGCCGGCGACGCCTACGGAACCCAGGTGGCGGTGGGCACCGGCCCCTTCGAGTTTGTGGAGTGGGTCGCGGGTTCCCATGTGGAACTGAAGCGCTATGACGGCTACTGGGGAGAACCGGCTAAGGTGGAGCGGCTGATCATCCGCGGCATTCCCGAGAACACCGTGCGGGCCATCGAGCTGGAAACCGGCGGCGTTGACATTGCCTACAACATCGCGCCCATTGATGAGCTGCGCTTGACGGGTGCCCCAGGCATTATTCTGGACAAATACGAGACGCTTTCCACGAGCTATATCGGCTTTAACTGCCAGAAAGAGCCCTTTGACAACCCCTTGGTCCGCAAGGCTCTCAACTACGCCCTCGATGTAGAAGCGGTTGTTGATTTCATCTACAGCGGTCAAGCCCGGGCTGTCACCGGTCCTCTGCCTCCGCTGGTTTGGGCGTCCAGAACCGATCTGCCAGGCTACGAGTACAATCCCGATAAGGCCAAGGAGCTCCTGGCAGAGGCTGGCTATCCCAACGGCTTCAAGACAACCATCTGGACCAATGATAACCCGCTGCGCATGCAGATTGCCGAGATGTTCCAGGCTGACCTAGCCGGAATCGGCATCGAAGCGGAAGTACTTGTTGTGCCTTGGGCCACCTACCTGGAGGACACCGCCGCCGGCAAACATGACATGTTCATCCTCGGGTGGGTAACGGTAACCGCTGACCCGGACTATGGCCTGTGGGCCCTGTTCCACAGCAGCCAGTTCGGAAATGCAGGTAACCGGACGTTCTACGCCAATCCGCGGGTGGATGAGCTGCTCGAGCTGGGACGGCTGGAAGGCGATCCGGAGAAGCGGGCTGCCCTCTACGGCGAGGCGCAGGCACTCATCGTTGAGGATGCTCCCTGGGCGTTCCTCATCGCCACCAGCGAAGTAAACGGCATCCGGGACAACATCGAAGGCTTTGTACCGCACCCCGCGGGTCACCACAAGCTTGCCACAGTGGTTAAGAAGTAG
>PIHLBHDG_00018	
GTGTGGCGTTACATCCTGAGGCGTTTGCTGATGCTCATTCCCGTTCTATTCGGGATTTCTATTTTTGTCTTCCTGCTCATGTATTTCACCCCGGGGGATCCGGCTGTGTTGATGTTGGGCGAAGGGGCGCCCCCGGAGCAGCTGGAGGCCCTGCGGGAAGCCATGGGGTTGAACGACCCCTTCTACGTCCAGTATTACAGATGGCTGCGCAACGCGGTCAGGGGAGACTTGGGCCGTTCCCTGCGTTCTAAGAAACTGGTAACCGAAGAAATCCTGGACCGGCTGCCCGCCACCACTGAACTTGCGGTGGCCGCCGTGGCCTTCGCGGTGATCGTGGGCGTTCCGGTGGGCATTCTCTCGGCCACCAAGCCCAACTCCTGGTTCGACAATCTGGCCATGGTGGCAGCCCTCACGGGTGTGGGTATGCCGGTGTTCTGGCAGGGAATCATGCTGATCTTGATTTTTTCCGTCCACCTGCGCTGGCTGCCGTCCTCAGGGCGCATGGGCGGCCTGGAGTATCTGATTCTGCCCGCCATCACGCTGGGCACAGCTTCCACCGCGAGCATTGCCAGGCTGACCCGCTCGGCCATGCTGGAAGTGCTGCAGCAGGATTACATCCGCACAGCCCGTTCCAAGGGCCTGCCCCGCCGGATGGTCACCTTCCGGCATGCCCTGCGCAACGCCCTGATCCCTGTGGTCACCATGATCGGACTGCAGTTCGGCGGCCTGATGAGCGGAGCGGTCTTAACCGAGACCATTTTCGCCTGGCCCGGTATCGGCCGCATGATTGTGGATGCCATCAACAACAAGGATTTCCCCCTGGTCCAGGGGACGATCATGACCTTTGCCCTCATGTATGCGCTGGTCAATTTGATTATCGATGTCACTTACGCGCTCTTAGATCCCCGCCTGCGCTTGGTGTATGAGTAG
>PIHLBHDG_00019	
ATGGCAGCAGAGCTAGAAGTATCCAAGACCCAAAGTCAGTTCCGGCGTATAATGAAACAGCTCCTGCGCAACCGCCGGGCGGTTGTGGGCGGTATCGTCCTTCTGATCATTGTCTTTATGGCGATCCTCGCCCCCTATGTGACCACCCACGATCCGGTGAAGCAAAATATCCGCAACCAGCTGCAGCCCCCGTCCCGGGAGCACTTTTTCGGCACCGACCAGTTTGGCCGCGACATCTACTCCCGGGTGATCTACGGAGCCCGGCTGTCACTGCGGGTGGGCTTTTTAGCCATCTCCTTCGCCCTGGTGGTGGGCTGCTTCTTGGGTTTAGTCTCGGGCTACTACGGCGGCTGGCTGGACATGATCGTCATGCGTGTTATCGACATTCTCCTGGCCCTGCCGGGCTTTCTCCTAGCCCTGTCCATTGTGGCCGCCCTGGGGCCCGGCTTGGAGAACGTGATCATGGCCATTGGCGTTTCCTATATCCCTTCCTTTGCCAGAATGATGCGCTCCGCCGTTTTGGCCACTCGGGAGCTGGACTACGTGGATGCGGCCCAGGCTCTGGGCGCTTCCGACTGGCGCATCATCTTCCAGCACATTCTGCCCAATTCCATCAGCCCCATTATTGTTCTCACCACGCTGAGTATGGCGGGAGCGATCTTGTCCGCCGCGGGCTTGAGCTTTTTGGGGATGGGGGCCCAGCCCCCCACGCCGGAGTGGGGGAGCATGATCGCCACTGCCCGGCCCTTTATCAGGGTTTCCCACTGGGCGGTAACCGTACCGGGCCTGGCCATCTTCATCACCGTGATGTGCCTCAACCTGGTGGGCGACGGGCTCAGGGACGCCCTGGATCCCCGCTTGAAGAACCTGGGGTAA
>PIHLBHDG_00020	
ATGCTTTCTCTGTTTAAGAAAGAGGATTGGTGGGCAAATTGGTTGGGCGGGTTGTTCCTTGCAGGGGCGGGCTTTGGCCTGATTCGCTACATCCCCAAGCTGCCCAAGTGGAGCGCTTTGCCGGATGCGCTATCCCTTGACCTCATCTTGCCGCTTGTACTCTGGGGGTTGGGTCTGGCTGCGGTCACCGCCGTTGCCCTGAAGATCATGGGGGAGGATGCGGGTAAATACTTAAAGGCCTTTCCCGCGGTGTTCGGGCTGGCTGTTTTGGCCTTTATCATCGGGAACCAAAAGACGCTGAACCAGTATGGGTTCAACGATGTGATCTGGGCCTTGGTGCTGGGGCTGCTCATCAGCAACCTGTGGCGCAGGCCCGCTTGGCTGGTTCCCGCCATCCGCACGGAGCTTTTCATCAAGACCGGCTTGGTGCTCCTGGGCGCGGAAATCCTCTTCAACCGGGTGCTCACCCTGGGCACACACGGGCTGGGTGTGGCCTGGACGGTGCCGCCACTGGTGATGATTTTGATGTACCTGTACGGGACACGGGTGCTCAAAATTGACAGCAAGGCCCTGGTGGCTACGGTGGCCACCTGCACTTCGGTCTGCGGCGTTTCGGCGGCCATCGCCACTGGAGCCGCCGTCAAAGCCAAGAAAGAGGAGATCAGCGCCGCCATCTCAGTCTCCCTGATCGTTACGGTGATCATGATGGTGGGCATGCCCGTACTGATCCGCTGGATCGGCTTGCCCGATGCCATCGCCGGCGCCTGGATCGGCGGCACGGTGGATGCCACAGGCGCAGTGGTGATGGCCGGCAGCATGGTGAGCCCAACGGCCATGGAAGTCGCAGCTATCGTCAAGATGCTGCAGAATGCGCTCATCGGGGTTGTGGCCTTCTGCTGGGCGCTGTTTTTCGTGACCAGGGTGGAACAGGAGCCCGGGGTGGAGCGAGTTGGCTTCAGGGAAATCTGGGTGCGCCTGCCCAAGTTCATCCTGGGCTTCGTTGGCGCTTCCCTGCTTGTATCCTTTGCGCTTGTGCCCACGTTGGGAGAGGCCCGGGTGGATCAGATATTGAGTATCACCACGGCGGCCCGCAACTGGCTGTTTACCCTGGCTTTCGTCTCAATCGGTTTGGACTCCCGCTTTGTGGACCTGAGGAAAGCCTTCAAGGGGCAGGCCACCGTAAACCTGCACCTGGTGGGGCAGGCCATGAACATCGTCCTCACCCTGCTGGCGGCCCTGATCTGCTTTAGAGGCCTATAG
>PIHLBHDG_00021	
ATGTCCGAACATTTCTACTCGCAGCTTACCTGGGAACTGCCGGGCAGCCGGCCCTTGATCGCCTGCAATATGGTCATGTCCCTAGATGGCAAGGTGACTGCCGGAGGAGCCCTGAAGCCCGGCAGCCTCGGCAGCCCCTTCGATTTGGAAACGATGCATGTGATCCGCAGCCACTTCGATGCGGTGCTCTCTGGAGGCCAAACCGTACGGCAGCATCCCTTCTATCTGGGTGTGCCCGCGGAGCTGGAAGGTGCCAGGCGGGCCAAGGGGCTGGCTTTCCAGCCCCTGAGCATCGTTTTGACCCGGAGCGGCCAGCTCCAGCCGGACACACCCCTCTTTCAGAACCCTCCGAGACCCCCGCTGATCATCACCACGCCAGAGGGGGCAGCCAGCCTACCGCCGGAGATCGAAGCCAGTTCCATGGTGGAAACCCTGGCCGAACCAACGCCCGCGGCAGTGGCCCAATTGCTCTGGGAGAAACACGGAGTTAAGCGGCTGTTGGTGGAAGGGGGCCCCAGCGTCAACTTCCAGTTCATGCAGGCCCAGATCTTAGATGAGCTCTTCATCACCCTGGCGCCGAAACTCGTGGGTTTGCGCAGCGATTTGACCCTGGCCATGGGTGGCCAGCTTCTGCCCCAACCCCGGGAGGTGGAGCTCCTGTCGGTGCACAGGCACGGTCAGGAACTGTTCCTACGCTACCGGCTGCACTGGCAGTAG
>PIHLBHDG_00022	
GTGCGTAAGATTAACTTGCTGTTAGTTGTGCTGTTGGTAGCAGTGTTGAGCACTACTGTTTTGGCCCAGCCCAAGGGCATCCTCGTGGACATCCCCGGAACCGGTGTACACTTCTTCACCTACCGCTATGAAGGAGATGCTCCACCCTACGACAAGGTTAACGCCATTTGGGCCAACTTGAGCGCCGTCTTTGCAGCCTGGGTAGAAGCTGGTCAGGACCCCGCTGCACTCACCGCGAAGGATGTGCAGATCCGGACAGAGGATGGGACTGTCAGCCTCTACGTGAAAGACCAGTTCATCGTGGAAGTTGATGCTTACCACGCAGCGTTGAACAAGGCCACCAAGGCGCAGCTGGCTGAGAAATGGGCTGCCAACCTGCGGCGGGGCATTGAGGCCTTTGTAGCCATCAACGAACCGCTTGACTGA
>PIHLBHDG_00033	
TTGCACTTTCGGGGGATATTCCGGCGAAAACGCAAGGGTGAGGCCGGTGGCGTGGATTCTAGGAAAAACGCAACAGCCAAGAAGGAGAGGAAGCCCAAAAAGCCCAAGACTATCCGAACCAAAGTGGTGGGGGTCACGTTCAAGAATGAAGACGGAACGGACAGACAGAAGATAGTATCTCGCCACAAGCCCGGCGACGTTTTGATCCTGAGGCATCAGCCGATCAGGGACTACCCTGATGCGGTGGCCGTGTATGGCAGAAGGAACCAACAGCTCGGCCATCTTCGCAGTGAGCTTGCCAGAGACATAGTGAAGTACATGAAAGCGGGCAGAAAGGTTACTTGCAGAGTGTTGGAGATCACAGGTGGCGGTCCCGGACGGAACTGGGGGTGCAATGTCGAGATCACGATAAGATGA
>PIHLBHDG_00034	
TTGAGTGCAAAAAAGTATGACCGTGACCTAGGGATTAAGACCACAGGCCTTAGGGAATGGGACAACACCAGCCTGTACAACCGCTACGAAGCCACTCCCTATCGGGGAATGGAGGCACTGTTTCAGTCCTACCGCCTGGGAAGAACCGGCCGGGTCGTGGATTTTGGCTGCGGCAGGGGGCGGGTGGTCTTCTACATCCACCGGCGGTTTCAGGTGCCCGTTGTGGGCATTGAGGCCAACGATAAAACCTACATGGAGGCATTGGAGAATAAGCGGAGGTACAGGGAAAAAGCACGCCACATCAAGGCCCCCATCCGCCTCAAATACGGCTTAGCCGAGCACTATGTGGTCAAGCCGCAGGACTCCTGCTTTTATTTCTTCAACCCCTTCTCCAGCCGTGTGTTTGAAAAGGTGCTGCGCAATATTGCAGCCTCCCTGGAGAAACACCCCCGGGAGATCGATTTGATCTTGTACTACCCTCTACCCGAGTACAAACAGGCCGTTAGGAAGCATTCCTTCCGGAAGATCAACAAGATCCGCGTCCCCGGTGCTCAGGATCCCTACGGGAAGTTCGTGATCTACCGCTTCACCCCAAAGGCTGGGTAG
>PIHLBHDG_00035	
ATGAAAAAAAGCCAGGCGCCAAACACAGCGCAGGCCAACAAGCTTTTCTTCCTCACGGTTCTGCTCACCATCGCAGGTACTGCCATATTCGGAACCAGGCTGGGCATGGGCACAAACCTTTGGTTCAACGAGTTCCTCTACATCCTGCTCCCTCCCCTCCTCCTGGCCAGGCTGAGGGGATGGTCCCTGGAAGAGGTGTTCAAGTTCAGGGGCACCTCAGCGAAGAACTACTTCCTCAGTGTGCTGGCGGGAGTGAGCCTGTGGGCCTTCGCTTCTTACTTCGCCAACATGACCCGGCTCTTCCTGGACAGCACCTTCGGCCCGGTGAACCTAACTGAGGGCATCAACTCCTTGGAATCTTCCCTGTACCAGATCGTCCTCTTTCTAGTGGGTACGGTTGTGCTTGCCCCCATCTGCGAGGAGATCTTCTTCCGGGGGTTCGTCCAGGCTGCTTACGGAAGGTACAGTCCGAAATATGGTTATGTGATCACCGCTGTTCTCTTCGGTGCCTACCACATCCTCAACGGCTTAAGCGATGTTCTGCCGGCCATGATCCTGGGGGCAGCCATGGGATACTTGGTCTATGTAACCGGCTCCCTCGCGGCCAGCATGCTCTTTCACGCCACAGCGAACCTGTCTGCAGTGCTCTCCGGGCTGTTCAAGGGCAGCATAAGCCCTTACCCTGCAGGCTGGGTGCACCTGGGAGCAGCAGCCGCCTTGTTTCTGGCAGTGCTTACCCTCTCTCAAGTGGAAGGGGAGCCAGAACCGGAGCAGAAGGAGCCACTGGGAGGGGTGCTGTTCCTGGTGCTAACTGCCCTGCTCTTTACGGCCGCGGGCGTGGTCGAAATCCTGGCTAGGATGGGACGTCTATCCTTCTAA
>PIHLBHDG_00036	
GTGAAAAAAGTCGTGTTTACCATCCTCATCGTAAGCCTCGCCATCGGACTGCCTTTCATGGTGTTGGATTTTCTGTACAAGGGTGCCAAGGAGTTCAGGGTCCCTGAGGAGCTGGAGAAGCTGGTTGTGGATCTGGGCACTGGGGAGCGGGACGGCGAACTGCTTTTGGAGCGCTACTTGCCGGTTCCTTCCACGGTGGAGCTTTTCTTCCAGTCCAACACCGAGGGCCCAAAACACCTGAGACTCAAGAGTGAAGGGGAAATGCTGGGCCGGACAACCCCTGAGGTCGGGTTTGTGGTGGGGCGCTACACCGGGACCCAATCCGCCTCTGCCAGCCTGGTGCTGGCCCCGGGCCGGTATGCCCTGTACCTCACCAGCGGCAAGGAAGAGGGACAGCTCATCGTAGGTTACAGGGAAATCCCCATTGACCAAGCAGAGTTTGCCCGGCTCTCCAAGATCCATGGGGGCGATCTGAACAACCCGCCTTCTGGCTACAAGGAAGTCTATTCCGCCCATCTCGCTGGGCTGGATGCGCACGATGAGGCGATCTACACCATCTCCACGGAAAAGGCTCTAGATCTGGGACTCTCCATCTACACCTCGGCGCAGCAGGGAACTGTGAGCGTCGACTTCGTGGGAAGCACCTTTCGCTTCCGGGGTCTGGTCAGCACGGAACACAGGATGTGCGATCAGCTGGAGCTGACCCTACCCCGAGGCGAGTACCAGGTCAAACTGTCCTGCCAGGAAGCGGACGGACAGCTGTACGTGTTCCTCAAGGAGGGGCCCTAA
>PIHLBHDG_00037	
ATGAAAAAACACATAGCCTTTCTTGTTTTAGCCTTAGTGCTGACCCTGTCCTGTACCGTGCTGGCCGAGGCGCGGGCGGATAGGTACGATCTGATCTTCGATGCATCGCAGGATGCGGGCAGGCTCACGGCACGCTTTCTGCAGCTGATTACCCGCAGCGATGACAAAAGCGGCGACTGCACCATCCTCACCTCGCCAGATGGCCAGGTGATGGTGATCGATGCCGGAAACCCCAGCACTTTCCCGGACGTGGATAGGGCCCTGCAGGCCTTGGGGATGACCCGCATCGACTACCTGGTGGCTTCCCATCCCCATGTGGACCACATCGGCAGTTTTGCTCAGCTGCTCTCCAACTACGAAATCGGGGCGGTGTACACCTCTGAACTGGAGTACCCCACTTCCCACTACAAAAACTACATGGAAGCCATTGAGCGGACCAACACGCCCCATATCATCTTAGCGGAGGGCGACAGCTTCCAGTTCGGGGAGCATGTGCTGGTGGAAGTACTGCATCCACCGAAGGGCATAGAGTATTACGAAGGCTACCCCGACGGCAGCACCCAGTTCATCAACAACCGCTCGCTGGTGCTGAAGCTCACCTACCAAGACTCCACCTTCCTGTTCCCCGGGGACATCTACACCGCTGCGGAGCGGGAGATCGTGGGCCGCTACGGCGACTACCTGCAGGCTGATGTGCTGAAAGCCCCCCACCACGGCGATTCCACTTCCTCGAGCAAGCCTTTCCGGGAGGCGGTGAACCCCCAAGTGGTGGTGATGATGCACGATGCCATCGCTGACCTGCGCATCTACCGCAACTACCGCCGCCTAGGCGCGGAGACCTTGATTACCAGTATAGATGGCGCAGTGCTGGTGTCCACCGTAGGGGATGGTGCATACAAAGTGATCACGCAGTTCGACCGCCTCACTGACTTCCTGGATTAA
>PIHLBHDG_00038	
GTGCAAGACACACTATTACTGAGAATGCGCCAAACCGGCATGTTCGATCTGCTCACGCTGCTTCTGGCCATCGCCCTGGCCTTCACGGCTCTGGGCGTCATCGGCGTGATCCAGTACAACGTGCAGATGAACAACATGCCCGAAGGCTTAACGGATTATGAAATCAGGGAGAGCCTGGGTTATTTCGCCAGATCACGCGGCAGCTTCCTCACCTACGGTCTGAGCCTGCTCATCGCCGCGGCAGCGGGCTTTGTTATCTTAGCCATCACCAGCTACCTGCGGGACAAAGTCTCTTATGGGACCAAGAACAAGATCCGCAAAATCGGCGTGGTCTTCCAGTATCTAGCTGCGGCCGTGATCACCTTAATCATCCTGTTTCCCATTTACTGGATGGTCATCTCCGCGCTGAAAACCAGCCAAGAACTGCTGCTGCCTGTGCCCACCTTGTGGCCCCGGGAATTCCAGTGGCAGAACTTCCCGGAAGTGCTCAAACGCGCACCCTTTGGCCGCTTTTTCATCAACACCATCATCAGCACGTTCTTCATCATGCTGGGCCAGTTCGTCTTCGGCATCCTGGCCGCCTACGGTTTTGCTAAGGGAAGGTTCAAGGGGCGCGATCTCATGTTCGTTTTGGTCCTGGGCGCCTTGATGGTTCCCATCCAGGTGACCTTTGTGCCCATCTACGTAATGATGTCCCGTCTGGGTTGGATCAACAGCTATCAAGGCCTCGTTGTGCCCAATCTGGTCAGCGCCTACTTTATCTTCATGATGCGCCAGTCGTTTAAGTCGGTGGATGACAGCTACCTGGATGCAGGGCGCATCGACGGCTTGGGCAGGATCGGTTTGATTATCCATGTGCTCATCCCCATGACCGCGCCTACCCTGGTGACCGTCTCCATTATCAACTTCATCAGCGGTTGGAACAGCTACTTCTGGCCCCGGATGGTCTCCACCCGTGATGAGTGGCGCACCATCGCAGTGGGTGTGGTCCGCCTGCGCCAGACCTTTGCCGGCATGGAAGTGGCCAACTACAACGAAATCATGGCCGGTGCCGTCATGGCCATTATTCCCATCGTGCTGCTGTTCTTGGTGCTGCAGAAGTACATCCTCACGGGCATGAGCCGAGCAGCCATGAAGTAG
>PIHLBHDG_00039	
ATGCGCAACCAGAACCATTCCACAAGACCCTATCCCACCAAAGCGGCCAGGGTGGCCTCGGTCATCCTGTTCATTTTGAGTGCCGTTTTAATCGTGGTGGGTACCTACGGCTGGCTCATGGGCGACTGGAACTTAGAGTCGCTGCGCCACATTGCCGCGGAAGTCTATGAGGCGCGCCGCGTAGCCCGTTCATTTGAACAGCCCATTACCGGAACAGTGGACTTGTTCGGCGAAGGGCGGGGCACAGTACCCCTGCGGCTGCTCAGCGGGATTATGAATAACGCCATCTTGCTCATTATTCTGGGCATCACGTTTTTGGTTAATGCAATTATGTTCCGCATCCAGCCCTGGGAACGGATGAAGGATTTCCTGTGCGTTCAGCCAGCCCTGATCTTCTTTCTCCTGTTCGTCTATTACCCAGTGGTAGACCTTGTGCGCATCAGCTTCACCGACATGCGAATGCTGGTTCCAGACCCCCAGGAGTTCATCGGGCTGAAGAACTATGAATGGCTCTTTTTCAAAACAGGTTGGACCAGGTTCAGTGAGTCCCTGTTGATTACGGTTCGCTACACTTTCTGGGAGCTGTTCATCACCCTGGTGGGCGGGCTGCTCCTGGCCCTGCTGTTTAACCGCATGACCAGGACCTTTGCCGCCATGCGGGCCATTGTGTTTATGCCCAGGTACATTGCGGTAGCCACCAGCGCCGTGGTCTTTATCTGGATTCTCCACGGCAATTACGGCATACTCAACTACGTGCTCTCCCTCTTCGGTATCAAGGGTCCCAACTGGCTGGTGCAGGCCAACACCGCCCTGGCGGGCATCTTGATCCTCACGGGCTGGCGGGTGATCGGGTATGCCATGATGATCTACCTCTCGGCCATGCAGAGCATCCCCCAGGATTACTATGAAGCCGCGGCCATCGACGGTGCCGATGCCATCCAGCGCTTCCGCCACATCACCCTGCCGATGCTCTCGCCCACCATTTTGTTCCTGTTCGTCACCACGTTCATCGCCAGCATGAAGGTGTTCCAATCTGTTGACGTGATGACCGGCGGCGGTCCGGGGACGGCCACCAATGTGGTTGTACAGTGGATTTACAACCTGTCCTTCCGTGACTTTAGAGCCGCACGTTCGGCAGCTGTTTCCGTCATCTTCTTCCTCATCCTGCTGGTGGCCACCGCGGCAACTATGCGCTGGTCCAACCGGGCAGTGAGCTACGATTCATAG
>PIHLBHDG_00040	
ATGAGCACCGACATCAACGGCCCAGAGTCCGTCTACATCACCACCAAGATGAAAGAGTGGATCGACAAGGGTTACGCCTACTACGCCTACGGAACCGGCGCCTCCACCAACATGAGGCAGCTGTTCTGGGATGGCGGAGCGTTCAGCGTCTTCCACACCAGCTCCTTGTATGACACCTATGTACAGAACGCAGGCGACAAGTTTGAAGTGGGTATGGCCTGGCTGCCCGGCGGTGAGGATGGCGAGAGCTTCTACAGTGAGATCGGCGGCGCCACCATCCTGATCCCGGCCATCGCTCCCCAGAAGCAGAAGAACGCAGCTTGGCAGTTCATGATGTTCATGGCCAGCCCGGAGATCAACCTCTACTGGGCAGACCAAACCGGCTACTTCCCGACCCGCCGTTCGGTCATGGAGACGCCTGAGTATCAAGAGTATCTGGAACGCAAGCCGGAGATGAACAACGTCGTGTCCATGAGCAACTGGATCATGCCCCGCAACTCGCACCCGGCCTACGACACCATTGCCAACGAGTGGCGCCATGCTCTGTACCGCATCTTCAACGAGGATGCACCTATCCAGGCCACCTTGGATGAACTGGCCATGACCATCGAAGAGATCCTAGAAGACTACTAA
>PIHLBHDG_00041	
ATGCGTACGCAGAACCAAGATCCACGGGTCAGCGTTGAAACTCTAGAAAGGTTTATGTATGATGTGTTGACCAAAGTTGGAGTCCCGCCTGAGGATGCCAAGATCGTGACCGATGTGCTGATCACAGCGGACAAATTTGGCATTGATTCCCACGGGATCAGCCGGCTGAAGCCCATCTATGTCACCCGCATTCGCGACGGGATCCTCAATCCGGTAACTAAGATCGATGTGGTGCGGGAAGGGCCCACCACCGCTGTTCTCGACGGCAATCATGGCATGGGGCATGTTATCGGTGTGCGGGCCATGGAACTGGCCATTAAAAAAGCCCGTGAGTACGGGATGGGTATGGTGGCCGTACGCAACTCCAGTCACTACGGCATCGCCGGGTACTATACCAACATGGCGGCAGATGCTGGCATGATCGGCATCAGCGGCACCAATGCCCGTCCATCCATCGCCCCCACCTTTGGCGTGGAGCCCATGCTGGGCACCAACCCCTTGACCTTCAGCATGCCCACGGACGAGGAGTTCCACTTCTTCCTGGACTGCGCCACTTCCATGGCCCAGCGGGGCAAAATTGAGGTCTATGCCCGCCGCGATCAGGAGATCCCCGCAGGCTGGGTCATTGACAACGAAGGCAAGATCCGCACCGACACCCACCAGGTCCTCAAAGACCTGCCCGCGGGCAAGGCGGCCCTGACGCCCTTAGGCGGCGTTTTGGAGGAAACGGGCAGCCACAAGGGTTACGGCTACGCCACGGTGGTGGAAATCTTGTCCGCTTCGCTCCAGGGAGGCGCCTTCCTCCACGCCCTTTCCGGTATGCGGGATGGCAAGAAGGTGCCCCACGCGCTGGGTCACTTCTTCATCGCCATCAACATTGAGGCCTTTACCAGCCTGGACGAGTTCAAAAAGACCACAGGGGACATCCTGCGGGCCCTGCGGGCGTCCAAGAAGGCTCCCGGCCGCGAGCGCATCTACACAGCTGGCGAGAAGGAATATCTGGTCTGCCAGGAGCGCATGGCCCACGGAGTGCCCATTAATGAAAGCCTGCAGAAGGAAATCAAGGAACTTGTGGAAGAACTCGATCTGGACTACGATTTCCCGTTCTAG
>PIHLBHDG_00042	
ATGGAAATGGAAAGACTGGAAAAGATTGAAAAGCTGCGGGAACGGGCACAAGTAACCTATGACGAGGCCAGGGAAGCCTTGGAACAGGCCGGCGGAGACCTGCTGGACGCCCTGATCCTCCTGGAAAAACACGGTAAGGTCCCTCCCCCGCAGGGAGGCGGCTACTACCGCAGTGAAGGCAGCACCGGCGGGCCGGAACTCGGCGGTCCCCAGCAGGAAGAGCGCTCCCGGGATCAGCGGAGCAGCCAGGCTACGAACAATTTCAAGGAAGCGCTGGAGAAATTCTGGAACTTCTTCAGCGGCCTGCTCAAGAAGGGCAACACCACCAGCTTCGAGATCCTCAAGGACAAAGAGCACGTGGCCAGTTTCCCCGTGACGGTCTTGGCCCTGCTGCTGCTGTTTGCACCCTGGGTCACCCTGCCCTTGATCATCATCGGCCTGTTCTTGGGCTTCCACTACCAGTTTGTGCGCAACGACAACTAA
>PIHLBHDG_00043	
ATGAAACCCAAGATTCTGATCATCGAGGACGAGGAGAAGTTCGCCCGTTTCTTGGAGATGGAGCTCACCTACGAAGGGTATGAGGTGAGCAAAGCCCATCACGGACGCACTGGCCTGGAGATGGCGGAATCTGGCGACTATGACCTGGTGCTCCTGGACGTGATGCTGCCGGGTTTGAGCGGGATGGAGGTGCTGCGCCGCTTAAGGCGCACATCCTCCGTTCCTGTGATCATGGTCACCGCCCGGGACAGCGTCATGGACAAGGTTTCCGGGCTGGATACGGGGGCCGATGACTACATCACCAAGCCCTTTGCCATTGAAGAGCTCTTAGCCCGCATCCGCAATGTGCTGCGTAAGGCGGGCCCCCGCGCGGAAGGGAAGGTGCTGCGGTCCGGGGAGGTGGTTCTCGATCCCTGGAGCCGCCGGGTCACCGTGGGAGGCGTGCCTGTGGAGCTGACTAAGCGGGAATTTGACCTGCTCCAGTACCTCCTGGAGAACAAGGGGATCGTCCTTTCCCGGGAGACCATCCTGGAAAGGGTCTGGGGGTACGACTTTGAAGGAGAAACCAACGCCGTGGATGTGTACATCCGCTTTCTGCGCAGCAAGATCGATGAAGCTTTCGGCCTGAAGCTGATCTCCACGGTGCGGGGCGTGGGATATGTGATCCGCGATGAAAACTAA
>PIHLBHDG_00044	
ATGAAAACTAAGCAGGAAACAATTCACACCATCGGGTTTTCCCTGGTTTCCAAACTCAATATCCAGCTCTGGTTTCGCTTGGTGGGCACGTTTATCATGCTCAACGTGGTCTTTTTGGCCGCGAGCGCGGTAACCCTTGGCGTTTTGGGGGAGCGGCAGGCGGCTTTGGCCGTTCGGCAGCTGGAGGCCCACGGCCTGCCTGCCTTGGCGGAAAGCGCCTGGCTGTCCAGCCAGGGTTTGGAGATAAAGCCTCTGGATGAACCCTCCCAGGGAATCCTTTTGCCGGGGGAACTGCAGCGCATTTTCCCCGCGGAAACCAGAACCGCCCGGCGCCTGGTGCGGCTGCCCCACGATGAAGAGGTACCCCTTTTCAACGTTTTGGATAATCTCCAGTACCAGCTGGACCTGGAAGTGGATGGCCTGCCTGTGGCCATCATCATTCACTTTTCTTCGGCGATTTGGGTGCTGAAGACAGTGTTCCTGGTGCTTTTGGTGTGGCAGCTGGTCACCGCCATCCGCACCCTGGCTTCCCGGGCCGAGTTGATCAGGCGTGTGCTCAAGCCCATCTCAGACCTGGCCCGGCAGACCCAAACCCTCTCCCGGGAACAGCGGCCCCTGTCCATTGCGGAGATGCAGGCCCTCGCGGGCACGCTGGATGAGATCGATGCTGCCCGGCTGGATACGCGCCTGGATGTGGAGGGCACCCAAGATGAGCTCAAGGGGCTGGCCACCGCCATCAACAGCTTGCTGGACCGGATCAACGAATCCTACCGCCTGCAGGCCCGCTTTGTTTCCGATGCCTCCCATGAACTGCGCACGCCCATTGCCGCCATCCAGGGCTATGTGAACCTTCTGGACCGCTGGGGCAAACACGATCCAGAAGCGCTGCAGGAATCCATCGATGCCCTTAAAGAAGAAGCGGCCAACATGAAGGAGCTCGTGGAGAAGCTGCTCTTTTTGGCCCGGGGGGACAACCAGACCATGCAGGTGCACTTAGAGCATTTTGACCTCGCGGATCTGGCGGAGACCCTCTACCGGGAGACGGAGATGATCGACGGGGGGCACGAGTTCAGCCTGGAAGCGGAGCCCGCGCCGGTGCGGGCAGATCAGGGCCTGGTCAAGCAGGCCTGCCGCATTTTGATCGACAACGCCATTAAGTACACTCCCGCGGGCGGCAGGATCCGCCTGATGGTGAGCTCCGGGGAAGAACATGTACGTTTTACCGTGCAGGATTCGGGCATCGGTATCCCCGCAGAGGACCTGCCCCACATTTTCGAACGCTTCTACCGGGCGGACGATTCCCGGGCTAGAGCCACCGGCGGGACCGGTCTGGGCTTGTCCATCGCCAAGTGGATCGCGGAACGGCACGGAGGTCATCTGGAAGTTCTCAGCCGGGAGGATTTCGGCACCAAAATCTCCCTGGTCCTGCCCAGGAGCGAACCTCAGCTAGAAGTCGTCCCCGGCATTGGGGATTAG
>PIHLBHDG_00045	
ATGGCGGAGTACTACCTGAAATACGCTGGGGCGCGCTTTGTGCGCAACGCACCGCAGGAAGAGATCAACGCCTTTGTCAACAGCCTCTCCGAAGAAGAGCGCAGCTCCCTGTATAACGTGGTTAACCTCCTGGAGCAGGAGGGGCTGATCACCCTGGTTCCGGGGGACAGCACCACCATCGACCAGGACATGGAGGAGTTCCTAATCCCCAATGCCGGGGACGACTTCTAG
>PIHLBHDG_00046	
GTGGTTGTCATTGATATAATCATCACCAACACTGGGGAAGTGCCCATTTACCAGCAGATTGTGGACCAGATCAAAGGCGCTGTCCTCAGGGGAGACCTAGCCGCCGACCAACCGCTGCCCTCCATCCGCCTGCTCGCCAAAGAGCTGCAGATCAGCGTGATCACCACCAAAAGGGCCTATGAAGAGCTGGAAAAGGATGGCTTGATCTACACCATCCCCGGTAAGGGCTCCTTTGTGGCCGGTTTTGATGAGGGCCGGCTGCGGGAGTCCAAGGAGCAGCTGGTGGAAGAGAAGCTGAAAGAGGCCCTGAGCACCGCGGAACTCTTGGGCGTGGGCCGGGCGGAGCTGCGCAGGATTATCGAACGCCTATTGGAGGATGGGAAATGA
>PIHLBHDG_00047	
ATGAAACCGATTCTCGAGTTGAACAATGTGAGTAAGCGCTACCCTGGGTTTACCCTGGAAGGGGTGAGTTTTTCCCTGGATCCGGGGTACATCATGGGCTTTATCGGCCCCAACGGTGCCGGAAAGACCACCACCATCAAGCTGATCATGAATCTGATCCGCCTGGACGGGGGTGAAATCAAAGTCTTCGGCCTGGATTCCCGCCGCCACGAGCAGGAGATCAAGCAGCGCATCGGCTTTGTCTACGACCGGGCTCCCTTTTACGAAAACCTGACCATGGCCGAGATGACCAGGCTCATCGCGCCCGCCTACAGGAACTGGGACTGGGAGGCCTACCGGAAGTACACGTCCCTGTTCGAACTGCCGGAACGCAAGAAGCTCTCCGCCTTTTCCCGGGGGATGAAGATGAAATACGCCTTGGTGGTGGCCCTCTCCCACCGGGCGGAGTTGTTGATCATGGATGAGCCCACCTCGGGCCTGGACCCGGTGATCCGCCGGGAGTTTCTGGATGTTCTCCGGGATGTGATCCAGGATGAAAGCCGTGCGGTGCTCTTCTCTTCCCACATCACCTCCGACCTGGACCAGATTGCCGATTTTGTCACCCTCATCGGCGGAGGACGCATCCTCTTCAGCAAATCCAAGGAAGAGCTGCTGGAGGAATATGCGCTGGTTAACGGGGAGAGGTCGCTTCTGGACAGTGGGTTGAGACAGTATGTCGTGGGCCTGAAAGAAAGCCAGTTCGGCTTTGAGGGCTTGGTTACGAATAAGGAAGAGGTGCAGCGGCTCGCGGAGGGCCGGGCTGTGTTGACCCGGCCGAACTTGGAGGAGATCATGCTCTACTGCTTAAGGGGGAAAGCCAATGGTCAATTTGGTGCTTAA
>PIHLBHDG_00048	
ATGGTCAATTTGGTGCTTAAGGAGCTCTTGGTGCAGAAACGGATGCTGGGCATGGCGCTGATCTACATCCTCCTTTTCAGCTTCGCCATGAGCAGCCTGGGGGAGAAGCTGCCCCTGGCCATTATCAGCGCTGTTGGCTACATGTTCGTCATGTACGGCGGAGCGTGGGATGTAAAGGCCGATGCTGACAGGCTCTGGAACAGCCTGCCCATTCCCAAATGGAAGATCGTGGCCGCCAAATACCTGGCTGTCTTGATCTACGTAGCGGCAGTGGCTGTTCTTACCTGGGTGACCCTACCGGTGCTGTCCAGGGTTGGCTCGGCGACGATACCGTCAGTGGTCCGGGTGGATCATGCAGCTGCGGCCGCCGCCGTTGTGGTGGGGCTGGCCAGCTTGTACCTGCCCATCTACTTCGCCCTGGGCTACATGAAGGCGCGGATCCTCAATCTGCTGATCTTCGTGGGCTCCTTCGCCCTGGCCTCGTTGCTGCAGAGCGCTTTGGGCAGACAGCCCGCTTGGCAGGCCTGGGTGGAAGGCTTGGGGCCAGCTGCCCTTGGGGCGCTGGCGGCCGGGTGCGTCCTCGCCGTTGCCAGCTTGTCGTTTCTCGTTTCCTGGCGGCTCTACGCCCGCCGGGAGTTCTAA
>PIHLBHDG_00049	
GTGTTTACTCCCTTCGAACTAAAGAGCATAACCATCCCCAATCGCATTGTCATGCCGCCCATGTGCATGTATTCAGCCACGGAAGAGGGACAGGTCACAGATTGGCACTTGATCCACTACGGCAGCCGTGCCGTGGGGAAGGTGGGTCTGATCATCCTGGAGGCAACCGCGGTGGAAAAAAGGGGCCGGCTGAGCGGCCGTGACCTCGGCATCTGGGAGGACAGCCAGATAGAGGGCCTGCGCAGGGTAGTGGAGATCTGCCGGGCCCATGGCTCCGTGGTGGGCATTCAGCTCGCCCACGCTGGGCGCAAAGCCTGGGGCGATGAGCTGGTGGCCCCTTCGGCCATCGCCTTCCCCGGTTTTGCCGTGCCCCATGCCCTAAGCCGCGCCGAAATCGCGGAGGTTGTGGAAAGCTGGCGCCAGGCTGCCCGCAGGACCAGGGAGGCAGGATTTGATGTGCTGCAGATCCACGCCGCCCACGGTTATCTGATCCACGAGTTCCTCTCGCCTTTGAGCAACCAGCGCACGGACGAATATGGGGGCTCTCTGGAAAACCGCATGCGCTTCCTCTTGGAGATTGTGGAAGCGGTGCAGACCGAATGGCCCGCAGACAAGCCCCTCTCGGTCCGCCTTTCTGCCGTGGACTACCTGGAGGGCGGGCTGACCCTTAAGGATACGGTGGAGATCAGCAAGGCGCTGCAGGCCAAAGGTGTAGACCTACTGGACATCAGCAGCGGTGGTATCCTCTCCGCCCGCATCGAACTGGGCCCGGGCTATCAGGTGCGCTTCGCGGAGGTGGTCAAACAGGCGACGGGCCTGCCCACCATCGCCGTGGGGCTGATCACCTCAGTTGAACTAGCCCAGGAGATCATCTCCAACGGGCGGGCCGATTTCGTGGCCCTGGGTAGGGAGCTTTTGCGCAACCCCCACTGGGTGCTCCAGGCCAAACCCGATCCCGAGCTGTGGCCCAAGCAGTACGAGCGGGCCATCCCACGGCCATGA
>PIHLBHDG_00050	
ATGAAGCCGCTCTTGAGCTCGGCGGCTAAGCCCAGGGTAGGCCAAGGGCGGTTCCCGGAAATTGACTTGTTCAGGGGCTTGAGCGTCATCGCCATGGTGCTCTTCCACCTCTTCTGGGACCTGGTTTATTTCGACCTCGTTCCCTGGGAGCTGCTCGGGGAGAATCCCCTGCTTGTCGCCTGGACCATCGCCGGATCATTCCAGCTCTTGGCTGGCATCAGCCTGTCCATCAGCTACGCCCGGGCGGTTAAGCAGGGCGGCCGTGCAGGTATCTGGAAGAAGTTCGTGGTGCGGGGGCTGAAGCTTTTAGCCTGGGCCGGAGTGGTCTCTGCAGCGGTCTACTTCACTGTGGACATGCCCATCTTTTTCGGCATTCTCCACTTGATCGGCACGGCAATCATCTTGGCGCCGCTCTTTCTGCCCCGGCCCCTTCTGGCAGGGATCTGCGGCCTGGCTATCATTTTGGCCACCCGGTGGCTTGCGGCTCTCCCGGTTAGCGGCTGGTGGCTGCTGCCGCTGGGGATCGGCGAAATAAATCTGGCTATGGCCGATTACTACCCCCTCCTGCCCTGGTTGGGCGTGATTTTGCTGGGCATCTGGCTGGGGTCGCTGCTTTATCCAGGGGGTCAGCGGCGCTTCCCTCTGCTGGCCCTGGAGAGAGTGAACGCCCTGCCCGGCGCAGCCTTCATCAGACTGCTGGGCCGCCACTCCCTGCTGATCTATCTGATCCACCAGCCCATCGTCTTTGGGGCGGTGTTCGGCCTCCACACGCTCCTCGGTTACCTAGCGGGTTAG
>PIHLBHDG_00051	
ATGATCAACGCTTTGCACCGGGCGGCAGTGCCGCGCTTGGGGCCCGAATTAGACCCGGGATTCCGCCCCGCTTACCTGTGGAACAGGGCTTTTCTCCGGGCTGTGGAGGAATCGGGGCAGGGGGTTCCCTTTGCCGTTGCCCTGGAGCGGGATGGGGGGCAGGTTTCCGTCTACAAAACGCACCTTTTCCCCTCAGGGCAGAAACCTGAATGGGATGAGGCTAACTGGCTTTATGTGGAACGCCTGGTGAAATGCCTGCTCTGGATGAGGGGCGGGTGGAAGATTATCGTAGGCGGTTCGCCTGAGCTGGGGGAAAGACTTCGGCAGGCCTACGGCCCCGGAGGGGTACGGGCCTTTGACCAGGAGTTCATGGCCGGCGTCTACGAACGGCCCTTTACCGTGGAAATCGTGCCCTACGACGAAGTGCCCCAGCCCTGCGAGGAGACGGAAAAGGTGGGCGGGCATTTCCAGGGATGCCGCATCGGCTTTGACGCCGGCGGCAGCGACCGCAAGGTGGCCGCGGTGAAGGACGGAGAAGTGGTCTTTGCCGATGAAACGGTCTGGCACCCTAAACTGATGGAAGACCCCGACTACCACTTTGCCGGCATCATGGATTCGGTGAAGCGGGCGGCTGAGCACCTGCCCCGGGTGGATGCCCTGGGCGTGAGCTCCGCGGGGATCTATATCAACAACCGCACCATGGTTGCTTCGCTGTTCCTCAAGGTGCCCCGGGACCTGTTCGACGCCAAGGTGAAGGACATCTACCTGCGGGTGGCCAAGGAGCTGGGGGATGTCCCTTTGGTGGTCCGCAACGATGGCGATGTAACGGCCCTAGCCGGGGCGGCGGCCCTGGAGGACACCCGGGTCTTGGGTATTGCCATGGGTACCAGTGAAGCAGCCGGTTACGTGGACGCTTCAGGTTCCCTCACCGGCTGGCTGAACGAACTGGCCTTCGTCCCCGTGGATTACAATCCTGAAGCTATGGTTGATGAATGGTCGGGGGACTACGGCTGCGGCGTCAAATATTTCTCCCAGGACGCCGTGATCAAGCTGGCGCCATCCGCGGGCATCGAGCTGGATCCAGCCCTTACTCCCGCGGAGAAGCTCAGCGCGGTGCAGAAGCTCCTGGCGGAAGGTCACCCAGGTGCGGAGAGGATCTTCGCCAGCATCGGGCGCTACCTGGGCTATGCGGCTGCCCACTACGCGGATTTTTACGACATCAAGCATGTGCTCATCCTGGGCCGGGTAACCTCAGGCCGGGGCGGGGTCCTCATCCAGCAAGGGGCCGCAGAGGTTCTCAAGGTTGAGTTCCCCGAGCTGGCCCACATCCAGTTCCACCTGCCGGGAGAGAGTGACCGCCGGGTGGGTCAGGCCATTACCGCCGCGGGGCTGGCGCCCCTCCCTTAA
>PIHLBHDG_00052	
GTGGATCTGCGGGCGCTTTTCGATTGCTTGGATGAAAAAGGGGCGCGGCAGTGCAGCACGGCTGAAGAGCTGCTGGAGCGGGCCCGGGAAAAGGGCCTTGAGCTCACGGCCTTGGATTGTACAGTAAACGCCCCGAATGGACACAACCCGAAAACCTAG
>PIHLBHDG_00053	
ATGGGACGGAATAAAGAGTATCGCCAAAGGCTTAAGTACCAGGTGTCATCGGCCTTGAAGAAGACCTTAGAAAACCAGATCAGTGTAGAACTGCGGCAAAACGTTGGGTTTTCACTGGCAGAAGCGGAACTGCTGTCCAAAAGACTTGCTTCCTGGCTTCGGCACCAGGTAGGATTTCGATCCCCGAATCAAATCCTTGTCCAAGGTGCCTTGCACCGAAAGTCCTTTTCCCGGGGACAAGCTAGCAAGGGAAAGATGATCAAAGTCACCCCGTTTCAGGCTAGCGATCTCGAACTTGAGCTTGAATTCGGCCTGAAGGTCATGCAGCTAGGGCGCCTCCTGAGAATCATTGAAGAGGCCTACCTGCAGGATTCCTTGATCGGCGCCAAACAGCTCAGTTTCATCTGCAACATCACCCCGACTTCGCTGCGTTCCCGCCTGCGGGAAGTAATGGACTTAGGAGTCTGGGTTCCCATTCGGGGTATGTCCCGCGAGCAGCGAGAGCAGGGAGGTCTCTTCCGTTCGACATATCTGCTCAAGACATACTTCTTCAACGGAAGAAACATCCTTGAAGCGCGGAAACTGGTGGGTTATGCCAAAACAGATTTGGCCATTCTCCTCTCGAGATTTTCTCAGGTAATCCATGGTCAGCAAAAGCACAGTGAGCTAAAAAGCCCCGAGTTCCAGCAGTGGATAGACTTGGTGAAGAATATCCCGGACGACATTCTTGAGTGGCTTCCCCGTGAAGGCGGAGAACGAACAGCGCACGATGTCACCTGGGCAGGGCTTTGCGTAGAGCTTGTAGATCAATATGGGCTCTCCCCTGTCAAAATCCGGGCAATCAGAGCGATGCTCGATGAAATAATCAACCAAGCGCATCCCAACAGAGCCGATGGAGAAGTTACATACTGGGCTGTTTCTTGTTTGGAGCCGCCCGGGAAGCCTCTCGAAGAGTGTAAACTTGTTCCAGTCAGGCTGACCCTGATCTCACCAGACGATCAGCCCACGATTGACAACAAGGATCTGAACCGCCTCGATGAGATCAAGTATCGCAGGATGCTCAGATATGCAACTGAGGCCAAAGTTGCCGGTGCTTACCTGACCTACGCCGATTTGTCCTATCTGATGGGCATACACCCGGAAGCAATCCGGCGCCTCGTAAACCTAAACCCAACGGTAGTTGTACCCCTAAGAGGGTCGGAGTGCGACATCGGCCGCGGTATTCGTAACCTCTGCTTTTCACGGTTCTAA
>PIHLBHDG_00054	
ATGTTCGCAGAAGTGCTGGATTTGGTCGTGCAGAGCGCTGAGAGTTCTTTCGTGCAGGTTACCGCCTTTGTGGGCGCAGTCCTGCTCCTCTTTGGCTATGTGGATTACCTGCTTTCCGGGCGCCTGATCAAAATGATCGAGCGGTCCAAAAAGTTCCAGCCCATCATCGGGGCGCTTCTGGGGCTGACCCCGGGCTGCGGAGGAGCCATTTTCCTCATGCCCCTCTTTCCCAGAAGGATCGTGAGCTTCGGTACAGTAGTTGCCGCGCTGATTGCCACCATGGGCGATTCGGCCTTCGTCTTCCTAACGGTTATGCCCAAGCAGTTCGTGCAGGTTTCCGCCATCACCTTTGTTCTGGCGATCATCGTTGGGTATATCGTGGACCTCTTCCCCCTGGGCGAGCGCCTCGTGGCAAAATTCGAAGCAGACCAGGAGCGCCGGAGGCTGGAGCGGGAAGCCCATGCGGCCATGGACCATGTTTTCGAGACGGAAACGGGTATCGCTCCTGAAGAGTGGAAGCACATCGGCCACGCCGAGGGCGATGAGATTGACCTCATCCTCCACCATGGGGTGAAAGGTCACCAGCCCACGGATACGCTGGGCTACAAACTGACGCACAACGCCTATATCATCTACTGGATCGTGATCGCCGTCGGCTTGGTTTTGGGCGTTTTAGATATCCTGCAGATGGACATCAATGCCCTGTTTGTCCCCAACTTGGGGCTGGTGCTCGGCCTATTGGGAACCGTCTTTTCCGTGATCATGATGGTGTTCAGCAAGAAGTTCTTCGTTGCTGACACCCACGAAGAGTCGGAAATGAAGCTGGCCAGCCTCAAGGAAACCCTGATCCACAACGCTCAGGAGACGGCCTTTGTGGGCACCTGGGTGTTTGCGGCCTATCTAGCCTATGAACTGTTTGTCCTCTTCCTCGGTTCCGGCAGCCATGCCGCGGGTGAAAGCATTATCGCCGGGTTCCTGTCCCAGACTGGCCTTTTGGCGGTTCTGGTGGGAGTACTCATCGGGATTATCCCCGGCTGCGGCCCGCAGATCATCTTCGTCACCCTTTTTACCAAAGGCTTGGTGCCCTTTGCCGCCGTTTTGGCCAACGCCATTTCCCAAGATGGCGATGCCCTGTTCCCCCTGATTGCCATCGACAGGCGGTCAGCCTTCTGGGCAACATTGATCACCACTATTCCTGCTCTGGTGATAGGCCTTGTGGCCTACTGGATCGAGATCAGTTTTTTCTAA
>PIHLBHDG_00055	
ATGAACGTCTTAGTGGAAGTTGTCTGCTACAACCTGGAAGACGTCTTTCGGGCGCGCCAAGGTGGCGCCCAGCGGGTGGAGATCTGCTCTGATCCCGGTGCCGGCGGCACCACGCCCAATTACGGCCTGATCAAAAAGAGTGCCGCCCTGGGCGATATCGGTGTCATGGTAATGATTCGCCCGCGCGGCGGCGATTTCCTCTATAACAGCGCCGAGATCGCGGAAATGGAAGAGGATATCCGCATCGCCGCTGAGCTGGGGGCCCAGGGCGTGGTCTTTGGAGTCTTGGACGCAGAAGGCTCCCTGGACTCCTTGGCCATGTCCCGCCTGGTGCAGCTGGCCAAAAACCTGGGGCTGGAGGTCACCTGCCACCGGGCCTTCGACAATGTGCCCAGCCCCCGGCAGGCCCTGCAAACCCTGATGGACTTGGGGGTAGATAGGGTGCTCACCTCAGGCCAGCGGCCCACCGCTGTGGAGGGCCTACCCCTGCTCAGGGAGCTGATCGAACTGGCCGACGGCCGCATCTCCATCATGCCAGGCGGCGGCGTGCGCCCCCACAACGTACACGAACTCCTCCAGCTCCCCATTGGGGAGATCCACACGGGCAGCAGAACTAAGGTGCCCTCGAAAATGAAATCCGCCGCTGCAGTGGCGGTGGGGGCCCAGGATGCCCAGGAGTTCCACCAGTTTGTGGACCCGGAGGCCATCAGGGCCATTGTCCGCGCCTGCCAGCGCTGA
>PIHLBHDG_00056	
TTGAGCACCATGTTTAAGGCTGGAGATTTCTTTGTCCGGCTCCGCGTTCAGGGCGACCGTCCCAAGCTGACGGTCTGGAACAACAGAGGGACGAAAATAGTCAGCGAGTTTATTAGTTCCACCACAGAGAGCTTCTGGACAAAAATCGCCGAGTTGACTTCGGAAGAAGTGGTGGATCGTGTCCAGGCGCTCCTGGCAGAGGGGCAATAA
>PIHLBHDG_00057	
ATGTTCAATGAACTAGCCAAGGCCTCGCTGCTCATCTTCCTGGCAGAATTGGGGGACAAAACACAGATTTTGGCCATGGCTTTCGCCCTGCAGTACTCTGTGGGTCAAGTGCTTTTAGGGGTAGCCCTGGGCTCCTTTTTCAATCACGGCTTAGCAGTGATCATCGGTTCTTACCTGGCCAACCTGATTCCCCTCTCGGCGATCCGGTTGGCTTCCGCCGTTATGTTCCTGGCCTTCGGCCTGTGGAATCTGTGGTCGGATGAGGAACACCTAAACGGCGGTCAAAAAGCACTGGGAAATCCCGTCTTAGTGGTTGCCCTGGCCTTTTTCCTGGGGGAGCTTGGTGATAAGACCCAGCTGACGGCCATTGCCCTGGCGTCCAGCGCCGCCTTCCCCGCCGCGGTTCTAGCCGGGACGGTGCTGGGGATGGTGTTGATCAGCCTGGGCGGCATCTTCGTAGGCACGCAGCTGGGGGAGCGCATCCCTGAACTGGCACTTAAGCTCATCTCCAGCCTGGTGTTTATAGGTTTCGGCTTAATCAACCTGAGCCAGACCGTTCCCGAGAGGTTTTTGACCCCGGTAAACGCGGGGCTCTTTTTGGCCGCGCTGGGGGCGGTGGTTCTCTTGGGCACAGCCGGCCTGCTGCGCCAAAGGACTTCCGGCAGCCAGGGCGAGCTGCGGCGCATGGCCCGCCAGCTGCAGGCCTTGGATCGCCTGCTGGGTGAGATCTGTTTGGGAGAAGCAAACTGCCGGGCGGAGCGCTGCCCGGTGGGTTACTGCAAGAAGCTGATCAAAGCTGAACTAAGCGGAGCCGGACAGAAACGCCGCCCGCCAGTTGTCCAGCCCTATGTGCAGCGGGGGCAGAGTTTCAACCGGCGCAAGCTGGAGGAGGCCCTGGCTCTCTTGGAAAAAAGCGGGGTTGCTCCGGAGCTTTATGCCGAGTTGAAGACCAATCTAGAAAAGCTCCTGCGCCCGCTCTAA
>PIHLBHDG_00058	
ATGTTTCTGCGCAACTACCCCCTGGCTAATCTCACTTCTCTAGGCGTGGGCGGCCCCGCCGATTTCTTTATCCAACCCTCCAGCCTGGAGGAAGTGGTGCGCGCCCAGCGCTTTGCTCTGGACCGCGGCCTGCCCCTTACGGTCATCGGCTACGGCACCAACCTCTTGATTCGAGACGGTGGAATCCGCGGGGTAGTGGTGCAGATCGCCGCTCCCTTTGCCCGGGCCACGGTGGAAGGATCGCTCTTGACCGCGACCACCGGCTGCCTTTTGAGCTCCTTAAGCAAACTGGCCCTCCGCCACGGACTGAGCGGGCTGGAGTTCGCGGTGGGCATCCCCGGCGGCCTGGGCGGCGCCGCATACATGAACGCCGGAGCGTACGGCGGCGAGATCGGTCCCCTGGTCAGATCGGCCCAGCTTGTCCAGGACGGGACGGTGAAGACCTGGCAGCGGGGGGAGCTCAGCTTCGCCTACCGCAGCAGCCGCTTCCAAACCGAACCCACCTTACCCATCGTGACGGAGATAGAACTGGAACTAGTACCCGGCGAGCGCCGGGAGATCCTGCAGAAGATGAACGACCTGCAGGCCCAGCGCCGCAGCAAACAGCCCCTGGAATACCCCAGCGCGGGCAGCACCTTTAAGCGCCCCCCTGGCCACTATGTGGGACCCCTCATCGAGCAGGCGGGGCTCAAGGGCCTGCGCATCGGCGGGGCGGAAGTGTCCACCAAACACGCGGGCTTCATTGTCAAACGGGGGGAAGCCACCGCCCGGGATTTCCTCGACCTTATCGCCACCATCCAGAAAGTCATCTGGGAGCAGTACGGAGTCAGGCTGGAACCAGAAATCCGCATCCTGGGTGAAGATTAG
>PIHLBHDG_00059	
TTGACTAGAAAATGCTGGCTGCTGATGCTCTGCCTCTTCACAGCATTCGCCACAGGCTGCCTGTCCCCTGACCATCCCGGAGCAAATTCTCCGCCTCCCGGCGGTACATACTTCCTCACCGATGGCTTTGACTTCCCCGTGGGCGACCCAGATGGCCGGGGCTGGGCGGTGACCGGTTACGACTTTCTGGAGTGGAGCGGCTACAGCAACTCCTACCACCCCGGCGAAGACTGGAACATCCCCGGAGCCGGCAATGGCGATTGGGGGGAAACGGTGTACGCGGTGGCCAACGGAGAAGTGGTTTTTTCCGGCTGGAACACCGCTTTGGGCAATGTGGTCCTGATCAAGCATGCCCTCTCGCCCACCGATTTTGTCTGGTCCCAGTACGCCCACCTGGAGGAACGCTGGGTAGATAGGGGCGAGCGGGTGTACCGCCGCCAGCCCATCGGCACCGTGGGCAGGGGTCCCAATAACACCTTCGCCGCCCACCTCCATTTTGAGATCCGCAAGGCGGATCTGCCGGCCAATGCCTGGCCCAGGACGGGCGGGGTTGCCTGGAGCAGGTCTAAAGTCACGGACTTCTGGCTGCACCCCTCGGTATTCATAAAACACAACAGACCCCAATAG
>PIHLBHDG_00060	
ATGCAAAAACGCATCCGTACAATTCTGCCAGCTTTGCTGATCCTCATGCTCTGGACCGCCGCAGCCTGGGCCCAAGGAACTCCTGTCGATCTAGGGGAAGGAGGGGCCCTGCGTATTGAGCTCCCTGTGGAAGCGGGGAGAAGCTATGAAATCAGCATGGAAGTGCGCACCAACCTGCAGGATGCGGTGGCCAGTATGACCCTGGAGCTGATCGGGGAGGATGACCGGGTTGTGGAGACGCTCAAAGCCCAGAGCGCGCTGCCCAACAGCGGTGAGTGGACCCTGCTTGGGTTTGCCCACGTGCCCCTTCCCCAGAAATCAGGGCGCTGGGAGCTGGTGGTCACCGCCGATCAGCCCGGGCGCTACTATTGGCGGAACCTCAAGGTTCTGCGTTCGTACAGCGAGGCCCAGGAAGCTATAGCCTACGGGGAAGAAGAGCCGGCCCCGGAGCGGGAGTTTTATACCGGACTGGTGGTGGATGCCCGGCATCTGGATGTGCGCCGGGGGATCAGCCCCCGCATCTACAGCGAATCCGGCCAGCTCATCTACGGCGGGGTTCTGGCACCCCAGGACCTGGTTCAGGAGCGGGGTGTGGTGGCCTACGGTTCGGAGCTGACACCGGAACTTCTGGAACGGCTGAGGATCAGCCCCGATGATCCCTATGTGAATCCCTTGGTGATCAAGGCGGTTGGCGTGGCTGATCCGGCCAAGACCAGCGTGTATATCACAGCCGAGGACACGCAGAGGATTCTCCAGGCCATGGCCCAGTACGACTTTTTCGCGCGCTATGCTGTGATCTTTTTAGTGAACTAG
>PIHLBHDG_00061	
ATGCAAGAGTTGTTGAGAACACTCCACAAACGCCTGGAGGGCTTGAGCCCCGCGGGCCTGCGGGTAGTGGTGGGCTTCGATGGCTTTGTGGATGAAATCGTGGAAGCGGTGGACCGCAGGCATTCTTTTGCTTCCTACACGCGGATGACCAAAATGGAGCAGTTTGGCCAGCGCATCCTAAAGGCCGCCGGTTTGAGCACCAACATTGAGCTTGTTCCCAAGGCCATTAAGCTCGGGGGCAACGGACCCATCATGGCCAACGCCCTGGTGAAGTGCGGAACAAGTGTAACGTATATGGGTTCCTTAGGTACCCCCAACATCCATCCTGTCTTTGGCGAGCTGGTGGAGGGATGCAGCCAGGTTTACGCCATCGCCGAACCGGGTCACACCGATGCCGTGGAGTTTGATGATGGCAAGATCATGCTGGGTAAAATGGAAGGCCTCCATGCGGTTACCTGGGAGGCCCTGCAGGAAGTTGTGGGCGTGGAGCGGCTGAAAGCGGCCTTCACCGACTGCGATTTGGCCGCCACCATTAACTGGACCATGACCCCCTTCCTGCAGGACATCTGGGACGGCCTGTTAGGCCTGCTTGAGCCAAGGGAAGACGGGACTAAGCCTTTCCTGTTCATTGACCTTTGCGATCCGGGTAAGCGCCAGCCCGAGGATCTCCTTAGGGCCTTGGAGACCATGCGGGAGTTTGCCCGCTTCTACCGGGTGATCCTCGGTTTGAACCGCAAGGAAGCCACGGAGGTGGCCAATGTGCGCCGGCTCCAGCTGGGCAAACCCGCGGAGGAGGCGGATCTGGAAGAGATTGTCACAGCTCTAGGTGAGGATCTGGGCCTGTGGTGCCTGATGGTTCACCCCGTATCGGCAGCCGGGGCCTATCTGGAGGGCCAGTATTTCGAGGTGGAGGGCCCCTTTACCTCCAAGCCGCGCCTCACTACCGGCGCGGGGGACAACTTCAACGCTGGCTTTTGCCTGGGATTGATGTTAAAGTTAGAGGTGGAATACTGCTTGGCCCTGGGTAAGGCCGTTTCTGGCTTCTACGTCCGCCAGATGCGCAGCCCCAGCTGGCAGGAGCTGCTGGACTTTGTAGACCTGTGGGCCCACAAGCATGGAGAGGATTTCTAA
>PIHLBHDG_00062	
ATGCTCAGTATGCAGATGAGAAGGAACATCAGCTTGGTCTTATTCATCGCCTTACTTGTGGTCACCGGCGTGGTCTGGTCCATGGGCAGCAGCGAAGCAGGGCTCAAGGACGGAGTCTATTTCGGCAGCGCCCAGGGCTTTGGCGGCCAGGTGGAGGTGGATGTCACCATCAGCGGCGGCAAGCTGGCCAAAATTGAGGTGCGACCCCACCTGGAGACTCCGGGCATAGCGGATCCAGCCATTGCCACCCTGGTGGAGCAGATGCTATCTGCCCAGGATGCCAACGTGGATGTGGTTTCCGGTGCGACCTATACCAGTAAAGCGCTGATTGCCGCTGTCCAGCAGGCCCTGCGCAAAGCGGAAGGGTTCAAAGACGGGGTTTACACCGGCAGTGCCCAAGGCTTCGGCGGCACCCTCACCGTGGAAGTGACCGTCGCGGGCGGTGCCATAGCCAAAGTGGCGGTGCTGGAAAACAGCGAGACGCCCTTCATCGCCGAACAGGCCCTGAAGGAGGTACCTGAGGCCATCGTGGCCCAGCAGAGCTGGGAAGTTGAGGCTGTGAGCGGCGCCACCGTAACCAGCAAAGCGATCATGGCCGCCGTGGAGGCAGCGCTGTTCACAGAGTGA
>PIHLBHDG_00063	
ATGCCTAGTCTGTCTGATCTGCGCATGGTGGGGCGCACCTGCAGTGCCTACGAGCCGGAAGCCGAAGGGGTAGAGCGCAGCTGCGAGACCTGCGTGCACTGGGGCGGCGAAGCGAGGGACTGCATTCTAGATATCTTCTGGGAACAGCTCACCAATTTAGATCAAACCTGA
>PIHLBHDG_00064	
GTGTATGATGAATTGGGGAGTGATCAGCTTAGTATGGCACAGATAGGTCTCTTTGATATCGTCGGCCCCATTATGGTGGGGCCCTCCAGTTCACATACTGCCGGTGCCGTGCGCCTGGGCTTGGCGGCCCGGAAGATTTTGGGCTCCCAGGTGAAAAGGGCCCGCTTGGAACTCCACGGTTCCTTCGCCGCCACCTATTGGGGGCACCGCACCGATGTGGCTTTGATCGCCGGCCTTTTAGGCATGGCCATGGACGATGAGCGCATCCCTGAAGCCTTGGATCTGGCCCGGGCCGCCGGTTTGGAGTACACCTTTGCCCAGGCGGATTTGGGCGATGTGCACCCCAACTCCGTCCGGATATATGCTGAAGGCGATGCCGACAGCATCACTGTGGCCGGTTCGTCCATCGGCGGCGGGCGGATCAACATCTTTGAACTCAACGGTTTCGAGGTGTCTGTGGACGGAAGCTACTGGGTGCTGCTCACCCGGCACCGGGATACGCCGGGGGTGATCGCGGAGGTGACCAAGGTCCTGGCCGTGCACGGCATCAACATCGCTCTCTTGGATGTGAGCCGCAAGGCCCGGGGCTCCGATGCCCTGCTCCTGGCCCAGACGGATGATCCCATCCCGGAGCTGGCCGTGGAGCATGTGAGGCGCATTCCCCAGGTGCTCACGGTGCGCACTTTGCCGTGTTTTTAG
>PIHLBHDG_00065	
GTGCAGATCACAAGTGCTAGCCAGTTGTTGGAACTCTGCGGGGAGCGCAATCAGAGCTTAAGCCACGTGGTGGCGGAGTACGAGGCTTTCCGCGCCGGCACCACCGTCCAGGCGGTGCGGGAGCGCATGGGGGAGACCCTCCAGGTCATGCGGGCGTCGGTGGAAAAAGGCCGGGAAGATCAGGGCGAGCTCAGCCGCCTGATCACAGGGTACGGGCGGCTGTTTGCCGAAGCGGACCAAAAGGGCTGCCTTTTGGGACAGTCTTTGTTCAAAAACGCCATCCTCTACGCCCTTTCCGTGGGTCAGTACAACGCCAGCTTAGGCCGGATTGTGGCCTGCCCCACCGCGGGGAGCTGCGGTGTGGTGCCAGGCGCCCTCCTGGCCGCGGCCGAGGAGCTGGGAAGCGGCGAGGAGGAACTGATCGATGCCCTGCTGGTCATGGGCGGCGTGGGCATTGTCTCCGCGGCCCAGGGCCCCATCAGCGGAGCGGAGGGGGGCTGCCAGGCGGAGTGCGGGGTAGCTTCCGCCATGGCCGCCGGGGCCGTGGTGTATCTCGCCGGCGGCAGCGGCGAGGCAGTCTTCGGCGCCGCATCTTTAGCCCTCCAGAGCCACTTGGGGCTGGTGTGCGATCCGGTGGCTTCCTTGGTGGAAGTGCCCTGCGTAACCCGGAACGCCACTTCCGCTGTGACCGCCCTGGCCGCTGCCAACATGGCCCTGGCCGGGATCCCGGCCCTGATTCCTTATGATGAAGTGGTGGGGGCCATGAAGGCGGTGGGCAAAGCGCTGCCGGAAAGCCTGCGGGAAACTTCCCTGGGGGGCCTGGCGGCAACGCCCACGGGCCAGAGGCTGGCCCAACGGTTGCAGGAAAAACACCGCCTGTAA
>PIHLBHDG_00067	
ATGCGTCATCGAGGAAAGATCATAGAAAAGAACGGCCAGGAAGTTTTGGTGCAGGTGGAGGATCCGGCGAAAACCTGCGGCAGCTGCAAAGGCTGCGTGCGCCTGTTTCCCCCCAAGACTTCCCCGGAAGACTATGTTTTGTGCATCAAGGACACCAGCGGCAGGTACCAGGTGGGGGATGAGGTCATCATAGATGGCGAGATGCGGCCCTATGTGCGGGCGCTGGCGGTGCTGTACGGCTTGCCCTTTGGCTCCCTGTTCGCGGGCTACGGGATCGCCCGGTTGGCCTGGGGCAGTGATTCCCTGGGCGGAGTGGGGGCCATCATCGGTCTGCTCCTGGGCGCCGTGGCGGCCCGGATGATCACCCGCCGTATTTTGACCAAAGAACCGGAGTTCACCATCGTGGCGCGTGCTTGTTCCTAA
>PIHLBHDG_00068	
ATGTCATTAGTGGTCGCGGAGATCACCAAACGGTTTCGGGATGTTACCGCCGTCGATCAGCTTAGTTTCACGGTGAAGGAGGGCTCCCTGTTCGGCTTTTTGGGTCCCAACGGTGCGGGTAAAACCACCACCATGCGGGTGATCCTGGGCATCCTCAAACCCGATGAGGGCCAGGTAACCTGGCAGGGCCGCCCCTTTGACCGCCTGCCCAGGGGTTTTTACGGCTACCTCCCGGAGGAGCGGGGGCTCTATCCCAAGATGCGGGTGGTAGAGCATCTGGAATTCCTCGGCCGCATCCACGGGCTGGACAGGATGAGGGCCCGCCGGGAAACCACCCGCTGGCTGGAGCGCTTTGAACTGGGGTCGGTGAGCAGAAAGAGAGTTGAAGAGCTCTCCAAGGGCAACCAGCAGAAGGTCCAGGTGATCGGGACCATGCTCCACGACCCAGAACTCTTGATTCTAGATGAACCCTTTGCCGGGCTGGATCCGGTCAACGCCGGGCTGTTGAAGGAGGTGCTCCTGGAGGCCCACGGGAAGGGCAAGACCATCATCTTCTCCAGCCACCGCATGGATCAGGTGGAGGAGATCTGCCAGGACATCGCTTTGATCAACCTGGGGCGGCTGGTTCTCCACGGCAACCTCAGGCACATTAAAAGGTCCATGGGCCGCCAGATCCTCCGGCTCAACCTGGAAGGTAACCGGGATTTCTGGGCCAGGATCCCCGGCCTGCAGCTTCTGGAGGAGCGCGCCGATTACCTGGAATTCAGGCTGGACGGCTCTGTGGATCCCAATCTGGTTTTGGCGGAGGCCATGGAAGCGGGGCAGGTAATCCACTTCGAACTGGTGGAACCCTCCCTGGATCAGATCTTCGTGGAGAAAGTGGGTGCGGGGGCATGA
>PIHLBHDG_00069	
ATGAGCGTCATTCCAGTCCTGGTCAAACGGGAGTTCACCTCCCGGGTCAAGGGAACCGCGTACATTTTAACCACCGTCATTGGGGTGCTGGTCTTTGTGGGCCTGTCTTTCCTTCCCCCCATTATGCAGCGGATCTCCAGCTCATTCGCGCCGAAATCCATCGAACTTGCGGTGCTGGATCACGGGGCCGAGCCCAGTTTGGTACCCTTTTTGCTGGAGCTCAGCGGGGAAAGGGAAGGCTTAAGCGTCCGGGACGTGAGCGGCTGGGACGAGGTGGAGGCTTACCGCCTGGTCCTGGAGGAAGACCTCTCCGGCCTACTCCTGGTTGACGGACCCCTCTGCACGTTGGTGACACCGGACAGCAAAAACGTGGTACTCAATGACGAAATCAAGAATGTGGTGAACCAGGCCGCGACCAGGTGGCGCGCGGCGGAGCTGGGGCTGACCCAAGCGGAGATGGAGAGTTTGTTCCAGGCCGTGGATTTCCGCATCCGGGAAGTGGCACCGCAGCAGGGGGACAGTGGGGAAGTGGACGGCGCCGCCCAGGCCCAGGCCATGGTTCTGGCTTACTTTCTGCTCTTTATGATCTACATGGCCCTGATCATGTACGGCAATATGGTGGCCACCGGGGTCGCGGAGGAGAAGAGCTCCCGCATTATGGAAGTGATGGTCTCAACTGTCAAGCCCCTGGAGCTCATGTTCGGGAAGATCATCGGTGTGGGGGCTTTGGGGCTGCTCCAGTTTGTGATCTGGGTGAGCACGGGACTGATCATGGCTCTCCTGGGGAGAACAGGGTTTTTGGGGATGATGTTTGGGCTAACCGAGCCCCTGAGCAGCATTCCCCTCACGAGCATCCTCTGGTTCGGCCTTTACTTCCTTTTAGGCTATTTCTTCTACGCCTCAATTTTCGCCGCGGCGGGGGCGCTGGTGGCCCGGGTGGAGGAAGTGAGCCAGGTGGTGAGTCTCTTGATGATGTTCATCATGGTGGGCTTTTTCGCAGCTTACATATCTTTCCTGAACCCCAACAGTAATCTCGCGGTGGCAGCTTCCCTGATCCCCTTTACCGCACCCATGGTCATGTTTGCCCGCATTGTGCTGGCTGATCCTCCCTTGATTCAGGTGGCCGCCTCGGTGGTGATCATGCTCCTTTCCATACTGGTGGGAACCTGGTTTTCCTCGAAGATCTACCGGATCGGCATTCTGCTTTACGGCAAAAGGCCCAGTCTGCGCCAGGTGGCCCAGCTCCTGAAAGGTTAG
>PIHLBHDG_00070	
ATGCGCATCAGGCTCGAGGGCTTGGGACCGCTGCTAACTGAACTTCTGGGCGGCCGCCAGGTGCTGCTAGGACAGGTGCAGCGGCTTACTGCCGCCTCCGTCCTGCTCCGCTTCGGGCAGGAGGAAGTGGAACTTGCCCTGGAGGAGCTGAGCCCGGAGCTCCAGGCTGCCCTCGGGGAGGGGGTCGCCGTGGAGCTGCACCGGAGCCAGGGGGCATGGGCGCTGCGGGTGAAGCCCGGCGCTCCCCTGCCGGCGCCGCGGGGCCAGGAGGTCTCCCTGCAGACGCTGGCAGAGGCCCTGGTGGCCTTGGACCTCCGCCCCACGGAGGAAGTGCAGCTGGTGGCCAAGGGCCTTTTGGAGCGGGGCTTTCCCCTGCACAGGGAGTATCTGCTGGCCCTTTTGCCCTGGGCAGAACGGGGCCAGCTGGAAGAAGCCCTCTGGCTCTGGGAAGCGGGCTTTCCCCTGACGCCGGCCCTGGTGGAGCTCGTGGCCGACCTGCGCAGGGAGCCCCCAGATCAGCCCATCTTGGAGCAGGCCGCGGAGAAACTGCCTCCCAAGCTGCAGGAGGCCCTGCGGCTGCCCGGCAGGCAGGGCCGCACGGCCCTAGGTTTGGAGCTCGCGGAGGGTAGGCTGGGCAAAGACTTGGCCCGCCTGTTGAGCGCGGAGCGGCTGTTCCATGCCCTTGCCGCGGCCCCCGGCGGCGAGAACTTTGCGTTTGTCTTTTTCCTCCCCTTTCTGCGGGGGGCGGATCTTTTTGCTGCTTGGGCGAAGATCACTGACGAGGGCAAAACTGCCCCGGGGGAGAGCCGGATCTTCCGGCTGGAGCTGCTCCTGCCCACGGAGGCCTTCGGAATGGTCCGGGCAGAGCTGGCCGTATGGGGTAAAGAGGTGCGCCTTAACCTCGCTTCTGAAAGAAACTGCCGCGGTCTAGCCGCGCAGATGGGTGAACTAGAAGCTGAACTGGGCGCCGCAGGCTGGCGGCTCCAGGAGGTAAAGGTGGGTGAGCTGGAGCCGTGCGCAAAGCCGTTGCTTTACGCTATGATCGGGAAGTGA
>PIHLBHDG_00071	
GTGCGCAAAGCCGTTGCTTTACGCTATGATCGGGAAGTGAACAGGGCGCCGGAGGTGGTAGCCTCCGGACAGGGCCTTTTGGCCGAGCGCATTCTGGAACTGGCCAGGGCCCATGGGGTCCCCTGCCATGAGGACCGGGAACTGGTGGAAGCCCTGCTCAAGCTGCCGGTTGGCACCGAGATTCCCCCGGAGCTCTACCAGTTAGTCGCGCAGGTTCTGGCCTTTGTCCTCAGGCTGGACGAACAGGAAAGCCGCGGCCAAGGCGGTAAGGGGAATGGCCAAGGTTAG
>PIHLBHDG_00072	
ATGAAGAGAACCCTTGCTCTATTGGCTGCCCTACTGCTCACCCTTGCCCTCGCGGCCGCGGCCCAAGCCCAGGCGGAACCGGAGTTCAGCACCTACGAAGGCCGCGTGCTGCGCGTTCAGGCCCTGGATCCCCAGCCCTACCACGAGGAAGGCTGGGAAGAACAGCTGGTCACCGTGGAGCTCCTCTCCGGACCCTACAAAGGCCAGACTGTGGAGATCCTGCATACCCTCACGGGCCACCCCTACTTCGACCTGCGGGTCCGGGAGGGCCAGCGGGTCATCCTGCAGGCCGATGAAACCGGCCCGCAGCCCCAGTTTTTTCTAGCGGATCTCTCCCGCACAAGGCCCCTGGCAGTGATCACCGCCCTGTTCATCCTTGCGGTAATCGCCGTTGGCGGCCGGCAGGGTGTGAAGGCCATCATCTCCCTTGTGGGCATGGGCCTGATCATCCTTACCATGATCCTGCCCCTCATCCTCAAGGGCTTCAACCCCATTGTAGTCACGGTGGGCCTCAGCTCTGTCTTGACTGGCCTTTTGATCCTCTTTATAACCGGGCCCACGAGAAAAACCGCGGCCGCCATCATGGGAACCGTTGGCGGGCTTCTGGCCGCGGGCCTCTTGGCCTACGCCGCGGGGAAAGCCAGCTCCCTCACTGGGCTTTCCTCGGGGGAAGCCCAGATCCTCCAGTTCATGTCTTCCTCCCTGGACTTCCAGGGGCTGCTCTTTTCCGGGATCATCATCGGCGCGCTGGGGGCCATTCTGGATGTGGGCATCAGCATCGCCTCCGCCATGGAGCAGATCAAAGCGGCGGATCCGGATACCGACTTTCTCACCCTCTTTACCCGGGGCATTCTCGTGGGGCGGGACATGATCGCCACCATGTCCAACACCCTGATCCTGGCCTATGTGGGCTCCGCCCTGCCCCTGCTGCTGCTCTTTCAGGCCAGCAGCACCAGCTGGCGGCAGGTCCTCAACCTGGATCTGGTAGCCTCCGAGGTGGTGCGGTCCATGGCGGGCAGCATCGGCCTAACCTTGGCCATTCCCCTTACCGCCTTGGCCGCGGCTTTCCTGTTCGTCCAGCCTGAGGACAAAGGCCAGAACCTGCGCGACTAA
>PIHLBHDG_00073	
ATGAGAAGCGATGTTAGCAACACCGCTCTCATCCTTAGTTTACTTGAAGATACAGTAGATATCAATACTCTTGAAGAGGCGTGTTTGGCCTTTGCTCGGGAGCTGTTCATGGTGGTGCTCCAGACGCTCGATGATGAGCTGCTGAAGCACCGTGCGGAAGGATTAGTGTGTGTGGGAAAACGTTCGAGGACGATTCTCACAAAGATAGGCGAAATCCGAATTACGCGAAGACTGTACAGGAAGGCCACGAACGGGAAGAAGGCCCGTTGTAGGTTTCTCCTTGATGAGGCGCTCAAGATTCAGCCCAGGCGGAGAGTTACGCATGGCTTGCTTAGGCTGATGGTTTCCCTGAGTACCAGGCTTTCCTTTCGCGAATCAGCTGAGGTTTTGGAAGAAGCAGGCTTTCCTCGAGTCAGTCATGCTACTGTGCATGCGGAAGTTCGCCGCTATGGTGAGCTTGTGAAGAAGCGGCTGGAGAATCAACGCAGGCTAGTGTTTGAGTTTGGGCAGGAGCTATCCTCGCCCACCGGTAAGAAAAAGGTACCTTTTTTGATTCTGGAAGTCGATGGGCTTTTGGTCGGGCTGCAGGGGGGACATGGTAGGAAACAGGAGATCAAGCTTGGAGTAGCTTACGAGGGTTGGGAAATCCAGGGTAAACAGCGTAAGCTGCAGAACGCTACGGTCATGATGGGAGCTTTCGAGAATGGAGATGATTTCTGGGAGAGCTTTTCCGCCTGCTTAAGTGAGCGGTATGACTTTTCAGTCATCCAGGTGATCGTCAACGGCGATGGGGCACGATGGATTCAAGAACAGGCTGGAGTCTACTTTAAAGGCTGCATAGTTCAACTGGACAGGTTCCATCTGATGCGAGATCTCCGCTTGCTTTTTAGAAACAAAGCCAAGGAGCTCATGTCTGTTCTGGAGACGGGTGACATTCAAGTATTCATGGATACTCTGGAGTCATTGGAGCCCGAGGTTCCAGAGAAGAAGCGAAAGCTTTTCAACAAGCTTTTGAGGCAGTGCCGGAAGTATCCTAGCCATTTGGTGGACTACAGGAGCCGGTTGCGTGAGGAGCAAAGACAAGGTTATTTCTTCAGCGGGTTGGGCGTTGCGGAGACCATGGTAGACAAGAAGCTGGCCAACCGAATGAAGAAGCGCGGGATGAGATGGAGCAGAGAGGGTGCTTGGTGCATGGCGCTCCTGCTTATGCTGAGAGCGAACGGTCAGCTGCACCAGTGGCTGGAGGAGACATCCCACGAAGACATCCAGAATCCTGTCAAAGAGGCCACCATTCGGAAGAGAATCGCATCTAGAACTCTGCTGCAGGACCCGACTTGGCGGCACGTTTGTATTCCGAGTTTGAACGGGCCGACTCGGCCGTGGATAATCGCGCTTCGGGCATTAGCTGGCCTGGCCAGTACCTAG
>PIHLBHDG_00075	
GTGTCCAAAATAGTACCTTCTCAACTGAGCTGGACAGAAGAGGGATTGGGGCTTGGACAGCTGGCTGCCCGCTGGGCCTATTCTCCCCCTGTCTGGGCGGTCTTCGGATTTCTGCTGGGTCGGAGCGCGATTTTTGGTGAAGTGTGGCCCTTCGGTCTGGCCTACGCCGCGGCTTGGCGGGCAGATAGGGGCTACCGTTCGGTCCTGCCTGTTCTGGGGGTAGCTCTGGGGCTCACCGCGGCCCTAGGTGTTTTCGAGTCCCTACCTTATTATACCGCCCTGGCCCTCATCTGGCTGTTCACCCGGGAGGAAGGCAGAGGGCGGGGCAGCTGGCCGCTGTGCGCTGCCCTGGCGGTGAAGGCTGTGGTGCATTTTCTCCTGCGCCCCATGCCCATCGTCTTTATTGTCGCCATCACCGAATGTGCCTTTGCCGTCTTTTCCCTGGGGCTCCTCAGGAGCCTGGTGGAGCGCTGCCTGGAGAGGCAGCTCGCCCATGGTGAGGTGTTCGTGTTCTTTGCCGCCCTGACCCTGCTTTTGGCCCTGGATTGGTCTTGGGGTGGGTTTTCCCTCCGGCTCTTTTTGGTTGCCTGGCTCCTGGTTGTGGGGGCCAGGCTCGGCGGGTTGGGAGTAACCAGCATCCTCGGCCTGTCGCTGGGGCTGATCCTCCTGCTTTTGGGGGAATCCACAGCTCTGGTGCTGCTCATTGTCACCGCCAGCCTCCTGGTGGGCTTTCTGAACAAGTTCTCCTGGGGTTCTTACACCGCGCTGTTTCTGGCTTGGATGTTCACCGTTCCCGGCCCGGTGGACGAGGGCACCCTCCAGTGGCTTTTGGTGCTCATGGCCGCCGTCTGGCTGGCCCGGAAGGTCCCCCGGGACAGGCTGGATGTTCTGGCCCGGCTTGTACCCGGCACCGAACCCTTCCGGCAGCAGGATCGGGGCTATGATGAGCACCTGAAGAGGGTGCTGGACCAGAAAATAGACGGCTACCTCACGGTCTTTGAGGAACTGCAGCAAACTCTCCCAGATCGGGAGCGTCCCCTTTTCCAAAAGCAGCTGCAGGATCTGGCGGAACTGCTCAAGGCCATGAAGAATTCCTTCGGCCCGGAGGCCCAGTTCACCCGGGAGTTGGAGGAGCGCTTGTTGGAACAGTTTGCCGGCGCCGACCTGGCTTACATCACCGCGCTGAGGTGTCTAGACGGCTACGAAATCTACGGTGCCCGGCGCAGCCCCTGCGCGAGCAGGTCCTTCTGCCGGGAAGTGGCGGACTACTGCAGCGGAACAGTCACCTCTCAGCGCTACACCGTTGTGGGCACCAGCTGCGCCGCGGGCATCTGCGGGTTCCAGATCGCCCCCTGCCCCGCTTACCGGGTGGAGATCGGCAAAGCCACCGTGGCCTCCAGCGGTATCTCCGGCGACAGCCAGGTCAGTTTTGAGATTTCCTTCGGCAAAGTGGTCATCGTCTTAAGCGACGGCATGGGCGTGGGGCTTAAGGCCCATACTGAAAGCAGCGTGACGCTGCGCCTGCTGGAGCGGATGATCAAGGCGGGCTACGATCTGGCCGCGGCGGTTAGTTTCATCAACCGCCTGCTCATGCTGCGCAATCAGGAGGAGATGTTTGTCACCATCGACCTAGTTGTGGTGGATCTGTTCACCGGTCAGCTTGAGTTTGTGAAAGTGGGCGCAGCCCCAAGCTTCATCAAGCGTGGGCGGGAAGTGGAGGTTATCGACAATCACGCCCTGCCCGTGGGCATGCTGGACCAGGTTGAGGTAGAACTGGATAGGAGAACGCTCAAAGAAGGCGAATTGTTGATCATGGCCACCGATGGGGTGCTGGAGGCCCAGCGCCACATAGCCCGCAAGGAAGAGTGGATGTGCTGGCAGCTGAGGGGACTGGACGCTGGGGAAGCGGATCCCGCCTCCTTGGCGGAAATGATCCTCGCCGATTGCATCGCCCAGGCCGATGGCCGGGTGGCAGATGATATGATGGTGGTGGTGGCCCGCCTCGTTCCCGCCCAGTGGGAAGTTGAGGCCTATAGGAGGGTGCAGTCCAGTGGACTTTGA
>PIHLBHDG_00076	
GTGGACTTTGATCTGCTCACCGTTTTTCTGGAGAATCTGCAGGCCATGTCCGTGGCCAAACAGGAGCGCATTCTCATCGCCGTGAGCGGCGGACCCGATTCCATGGCGCTTTTGCATCTGTTTGTGCGCTGGAATGTCCGCAATATTGGCGCGTTCCATCTCAACCACGGCTTCCGGGAAACTGCCGCCCGGGACGCGGCCTTTGTCCGGGACTATTGCCGGGATTTGCATATTCCCGTGGAGATTCAGGAGTATGACATCAACCGCTATCTGGCAGCCAGCGGGGAATCAAAGCAGCAGGGCGCCCGTAAGATCCGCTACCAGCTGCTGAAGAACTTCGCGGAAGCGGGGGGGTATCACCGCATCGCCCTGGGGCACCATGGTGACGATCAGGCGGAAACTGTCCTCATGCGCATTTTGCGCGGGTCGGGACTGCACGGTTTGGGCGGCATCCCCATGCAGCGGGGCATGTTTATCCGCCCGCTGCTCACTGTGTCTAAGGAAGAGATCATCCGCTACTGCCAGTTTTTTGGCGTGCCCTATGTCCAGGATGAAACCAACTTGGAGCCCATCTACCTGCGCAATAAAGTGCGCCAGGAGCTGCTGCCCCTGCTGGCGGAGGAGTATAACCCGGAGATCATGACCCGCCTGGTGCAGCTGGCGGATCTGGCCCGGGAAGATGAACTGGAGCTGCAGACCCAGGCGGAGGAGATCTGCCGCAAGCACATGCGCTGGCAGCGGGGCCAGCTCACGTTCCCCCGGGGGCGCTTCTTGGAGCTGTCCACAGCCATGCAGCGCCGGGTTTTGCGCAGGCTCCTGGAACTCTACCGGGGGCATCTGCGGCAGATCAGCTTCGTCCATATTGAACAGTGGCGCCGCCAGATCCTGGAGAACCCCAGTTTTCAGCTGACCCTCCCTCAAGTTTGGGTGTCTGGAAACGTAGAGTATATCTTTGTGGGGACCTTTTCCGCCGAGGAATGGGAACCTGTGGAACTGACAGTACCTGGGCAGGTACAGGCCGGTGGCTTCACCGTAAGGGCAGAGCTGTGGGAGCGGGACCAGCTGCCCCCCAGGACAGAGGACTGTGAAGACTTCGACCTGGAGGAGCTCCAGCTTCCCCTGGTGATCAGGCCCCGCAGGGAAGGGGATCGCCTGCGGCCCTTTGGCGGGGCGGGCACGAAGAAGGTCAAGGACCTGTTCATCGAGGCCCGCATCCCGGTACAGCTCAGGGACTTCCTGCCGCTGATCTGCGATCAGGAGGGCATTCTCTGGATTCCCACCGTCCGCCGCAGCCACCGCGCGGCGCTGTCGGACTCAACCAGAAAGGTCCTGCGTCTGATTAATGTGAGTCATTCTTAA
>PIHLBHDG_00077	
TTGAATAGACTTCTCCGTGGAATCGGTCTTTATTTACTGATTGCCATCATTGCCATCTCCATCGTGAGCAATCTCTATTCACCGGGTAGTGTGGCCAAAGAGCTCTACTACTCCGAGTTGTTGCGATACATTGATGAAGATCGGGTTGCTTCGGCTCGCTTGGTGGGAGATCAGCATATCGAGGGCACCCTCAAGGATGGTACAAGCTTTGTGGCCACCATCCCTGTGGGCAAAATGCCCGATATTGCCGATCGTTTGGAAGAGAAAAACGTGCTGCTGGAAGCGGATCTTCCGCCGCAGCCGCCTTGGTGGATGGCGCTCTTGCCGAACCTGCTGTTTGTGGTGATGCTGGCCCTGGTTTGGCTGTTCATCATGAACCAGATGCAGGGGGGCAATAATCGCGCGCTCTCCTTTGGGAAGAGCCGGGCCCGCCTGCACCACGAGGACCGGCCCAAGGTGACCTTTGATCATGTGGCCGGAGTAGATGAAGCTAAGCAGGAACTAGTCGAAATCGTGGAATTTCTCAAGCACCCCAAGAAGTTCACCGAAGTGGGTGCAAAAATCCCCAAGGGAGTGCTTCTGGTGGGGCCTCCGGGAACGGGTAAAACGCTCCTGGCCAGGGCTGTGGCCGGAGAAGCGGGGGTTCCCTTCTTCAGCATCTCCGGCTCTGAATTTGTGGAAATGTTTGTGGGTGTAGGTGCCGCCAGGGTGCGGGACCTGTTTGAAAACGCCAAAAAGAACGCCCCGTGCCTGGTGTTCATCGATGAGCTGGATGCGGTGGGCCGGCAGCGGGGAGCGGGCCTAGGCGGCGGCCACGATGAACGGGAGCAGACTTTGAACCAGCTGCTGGTGGAGATGGACGGTTTTGAGACCAACACCGGCATCATCGTCATGGCGGCCACCAACCGTGCGGATGTGCTGGACCCGGCGCTGCTGCGCCCGGGGCGCTTCGACCGCAAAGTTGTGGTGGACCGGCCTGATCTCCAGGGCCGCCACGCCATCCTCAAGATCCATGCCCGCAACAAGCCCTTGGGGCCCGATGTGGACCTGGATGTTCTGGCACGGCGGACGCCGGGCTTCTCCGGTGCCGATCTGGAAAGCCTGCTCAATGAAGCAGCCATCCTCGCTGCCCGGGCCAACCGCAAGGTGATCTTCATGTCCGACTGCGAGGAGGCCATCGATCGGGTGCTCATGGGACCGGAGAAGAAGAACCGGGTCATGAGCGACATGGACCGCAAGGTCTTCGCCTACCACGAGGCCGGCCATGCGGTGGTGGCCCACTTCTCGGAGCACGGCGATCCTGTGCACAAGGTTACCATCGTGGGCCGGGGCAGCGCCGGCGGCTACACCATGATGCTGCCTGAAGAGGAGCGCTTCGTGTCTACACGGTCCAAGCTCTTGGACGATCTGGTGAATCTGCTGGGGGGCAGGGCCGCTGAAGATCTGGCCCTGGGCGAGATCAGCACGGGAGCCCACAACGACTTGGAGCGGGTGACCCGCATTGCCCGTAAGATGGTCATGGAGTGGGGAATGAGCGAGAAGCTCGGTCCCCTGACCTTCGGCCGCCCCAACGGCGAGGATCTGGTCTTTTTGGGCCGCGATATCTCCCGGGAGCGCAACTACAGCGAAGAGGTGGCTGCCCTCATCGATCAGGAAGTGCGGGAGATTGTGGAGTCCAGTTACGAAAAGGCCAAGGATCTGCTCATGCAGCACCGCGACAAGCTGGATCTAGTGGCGGAAGCGCTGCTGGAGCGGGAGACCCTCACCAGAGAGGAGTTCCTGGCCCTGATGGAAGGCCTGCCGCTGCCGGCGCCGCAGCCTGAGGCCCAGGTGCCCGAAACGGTCGCCGCTTACCAGGAAGAGAAGAAGAAAGAAACGGCGAGAGTGCGCAGCGAGCTCAGGCGTCCCGGGCCGGACCCGGTAGTGGGCGAAGCGTAG
>PIHLBHDG_00078	
ATGAGGAAACGTATCATCACCATCATGCTCATCCTTGCTGTTGTCTTGTCCATAGGCGCGGCAGCCCAACTGCTGCCCAACGCCCGCTTGGTGGCGCAGGAAGCGCCCCCGGCGGAAGTGCAGACCGTGGTGCAGACCACTCCCCTGCCCATCGTCACTGACAATCCGTACATTATCGCGGACATCGCCGAAGTGGCCAGCCCCGCGACGGTGTTCATCTCAGTGGTATGGCCCACGGAAACCGTGGACACATACAGAAGGCCCTTTTCCACCTGGGATCCCTTCGGTTCCTTCTTTGATTTCTGGTTCAGCGATCCCTTCTACAGACAGCCCATGGAGAGGACACCCACCAGCGCCGGTTCTGGCTTTATCATTGACGAGTCGGGCATTGTCCTCACCAACCAGCACGTGGTAGGCAACAAAGGCGAGGGGCAGACCATCACCGTGGTGGTGGATGCACCTGGGCTGGAGCGGGAGTATGAGGCGGAGATCATCGGCTCCGACTATTCCCTGGACCTGGCGGTGCTGCGCATCATCAATGAAAACGGTGACGTCTTCCCCACCCTGCCCCTGGGCGATTCCGACGCCGCCCGGGTTGGTGAGTGGACCATCGCCATCGGTAACCCCTACGGCCGGGATTTCGAACACACCGTGACGGTGGGCGTGCTCAGCGCCAAGGGTAGAGAAATCAGCATCTACGATTCCGAGACGGGCGTCCCCAAAGTCTACAAGAACCTCATGCAGACCGACGCGGCCATCAACCGGGGCAACTCCGGCGGACCCCTCTTGAACATCAAAGGTGAAGTGATCGGCATCAACACCGCCGTCCACGCCCAGGCCCAGGGTATCGGCTTTGCCATCCCCATTAACGTGGCCAAAGAGGTGCTGGATGAGCTGATCACCACCGGCGGAGTAAGCGTACCCTGGCTGGGCATCTGGTATCAGAATATCGACGAGAATATTGCCCGGCAGCTGCGGCTCCCCGATGATAAGGGTGTACTGATTGTCGATGTGATTAAGGGCTCTCCCGCGGAGGAGGCCGGCCTCAAGCCCTGGGATGTGATCCGCCGCATCGGAGACCGTGATGTTTTCACCACCGACGATGTGGCCGATGAAATCAGCAAGCACAAGACCGGCGATCAGCTCCTCCTCACGGTCCTGAGGAGCGGCCGGACGCTGATAATCGAAGTTACCTTGGGCAACAAGCCAGCTTCCCTGCGCTAA
>PIHLBHDG_00080	
ATGGGCACCGCGGGCCACATCGATCACGGCAAAAGTACCTTAATTAAGGCCCTCACCGGCATCAACCCCGACCGCCTCCAGGAAGAGCAGGTCCGGGGCATGACTGTTGATCTGGGCTTTGCCTGGCTCACCCTCCCCAAGGGGACCGTGGGTATCGTGGATGTGCCGGGCCACCACCGCCTGGTGAAAAACATGCTGGCCGGTGTGGGCATGGTGGATTTTGTCCTTTTGGTCATCGCCGCGGACGACGGCTGGATGCCCCAGACCCAGGAACATGTGGATATTCTCAACCTCTACGGGATCAAGCGGGGACTTGTGGCCCTGACCAAAGCGGATCTGGTGGATGAGGAATGGCTGGAGCTGGTGCAGGCCGATATCGCCGAGCGGCTTGCCGCCACATCTCTGAGGGGCTGTCCCATCATCCCCGTTTCAGGGGTGACCGGCTTCAACCTGGATGTTCTGAAGGAAGCTATTGGCGATCTGTTGGACACCCTGGTCCGGGAAGAAGAGGGCGCGGATCCCCTGCTGTGGATCGACCGGGTGTTCACCATTAAGGGAGCCGGCACGGTGGTCACCGGCACTCTGCTGGGGGGCTGCCTGGAGGTGGGTATGGAAGTCGCTGTGCAGCCCCTGGGCCTCAAGGCCCGGATCCGGGGACTGCAGACCCACACCAAGAGTGTGGAAAAGGGAGTTCCCCACTCCCGTCTCGCCGTGAACCTCACCGGCGTGGAGAAGGCCGACCTGGCCAGGGGCATGTATCTGAGCCTACCCGGCCGCCGCCCCCATTTTTCCCTGATCAACGCCTTTGTCGAGGTCCTGCCCCAGGCGCCCGCGCCGCTGGCCACGGGGCAGATGGTCAAGCTCTATGTGGGCACTTTGGAAACCCTGACCCGGGTGAGGATTCTCGGCGGCGATGAGCTGGCACCTGGTGGGGAGGGCTTTGCCCAGCTGGAGCTGGAAGAACCAGCCCATTTCACTTTCCAGGACCGCTTTATCCTCCGCCACAGCGAACTGCAGGAAACCATAGGCGGTGGAACCTTCATCGAAGGGGGCATCCCTGTGCGGGGCCACAACCTGCGCCTGGTGGGGCCGGAGCGGCTGCGCCACCTCTTTCCCTTTGAAAAACCAGAGGCCCACCTGGACCTCGCCCAGCTCAAGGCCAAACTTGAGGCGGATCCGGCGCAGTACAGCCTGCTGCGGGCGGAAGACCGCACCCACTGGACGCTGGCGCAGTTCAGGGAGGCGGGGCTGGGTGCCCATCCCCAGCTTTTGGAACTGGGCGAGTTTATCATGGCGCCCCGGCAGTTTGCCAAAGTCCGCAGCTACCTGCTGGAAGCCGTGAAGGAGTTCCACGCTGCAAACCCCTTAAGCCCCGGACCCAGTAAAGAGACCCTGCGGGCCGCCACGGGCCTGCCGGCGCGCCTTTTTGACCAGGTCTTAAGGAAGATCCCAGAGCTCAGCGAGGTTCAGGGATTCATCAGCAGCCAGGGGCATGAGCTTACCCTATCTCCCCAGGAAGAGCAGAAGCTGCAGGAACTGCGGGAGCTGATTGGAGAAACCCCCTACGAGCCGCCCAGCCTGAGCGAACTTCTGGAACGGGGCTACTCCAAGGAACTGATCTATGCTGGAGCCCGCCTGAACCGCTTGACCCCGCTGGCCAACGATCACTGGACAACCCCGGAGATCGCCGGGGAGGTGGCGGCCCTGCTCTTTACGGAAGCGGAGTTCCAAAACGGCTTTCCCCTCGCGGCCTTCCGGGATCGCCTGGGCACGAGCCGCAAGTATGCCCTGGCCTTTTTAGAGTACTTCGACGCGCAAGGGATCACCATAAGAAAAGGAGACGTGCGCCTCCTGGGCAGACGTCCCCAAACCAGCTAA
>PIHLBHDG_00081	
ATGTCCAACCTATTCAGGCAGATCCCCGCCGTTGATAAGCTTCTGGAGGAGCCGGCAGTAAAGCAAGCCGCTGCGGACCTCTCCCACCCGGAGACCACCGCGGTGATCAGGCAGGAGCTGGAGCGCATCAGGGCGGAAATCGCCCGCGAACACGTGGAGCTTTCAGCTGAAGAGATCACCTCCCGGGTGGTCCGCCGGCTGGAAGAGAGCAGCTGGAACAGGCTCCAGCCGGTGATCAACGCCACGGGAGTCTTGATCCACACCAATGTGGGACGAGCCCCCCTGCCCGCCGCCGCCCTGGAGCGGTTGCAGGCCCTGGGCCGGGGCTACTTCAATTTGGAATTGGATCTGGCTTCTGGAACCAGAGGCAGCCGCTATACCCGCGCGGCCCGGCTCTTCAGCCTGCTTTTAGAGGAGCAGGCCGCGGAAAACGATACCATCGTGGTGAACAACAACGCCGGAGCGGTGCTGCTGGTGCTCAAGGCCCTTACCGCAGGCGGTGAGGTGATCGTCTCCCGGGGGCAGCTGGTGGAAATCGGCGGAGGTTTTCGCGTTCCGGAGGTCATGGCCGCCAGCGGCTGCCGCCTCGTGGAAGTGGGCACCACCAACCGCACCAGGCTCAGCGACTACGAGCGGGCCATCACCCCGGAAACCAGGGCCATCCTCCTGGTCCATCCTAGCAACTACACCATCGTGGGCTTCACGGAATCGGTGCCCAGGCAGGACTTGGCCAAGCTCGCCCGGGACCATGGACTGTATTTGATCGAAGATCTGGGCAGCGGCTCTTTTCCGCCCTTCCCCGAGCCGCGGGTTACCACCGCCCTGGAGCACAGCCACATTGTCACCTACAGCGGCGACAAGCTCCTGGGGGGCCCCCAGGCGGGCATTATCCATGGACGGCGGGAGCTTATGGCCAAGATCAAAAAGGACCCACTGCTTCGGGCCCTGCGCATCGACAAACTGTCCCTCATCGCTTTAGAGGCGGTGCTGGAGATTTATCTGGAGAAGGACTACGGGAGTCTGCCCCTGTGGGAGATGGCCAGCCTGCCCCCTGAAATGGTGAAAGCCCGGGCGGAAAACTGGCTGCAAAACCTCGGCCCCGGACTCCAGGGCGAGGTTGTCCCCTGCTCCTCCACCATGGGCGGAGGCTCCCTGCCCGGAGAAACCATTCCCTCCTGGGCTCTGGCCCTCACCAGTTCCCATCTTTCTGCCCAAGAACTCCTGGTTCACCTGCGCAGCAATGAACCGCCGGTCTTGGCCCGCATTGTCCAAGACCGGGTGCTCCTCGATCCCCGGACAGTGCAGGTCGAGGAGGATGGAGAAGTTGTGAAACTGCTGCAAAAAGGGGTGAGACCATGTTCATAA
>PIHLBHDG_00082	
ATGACCAAGCTGAGCAGTAAGGAAAAGGCCGAGCTGATCGCCGCGGCCATGCGGGCCATCAGCCAGCAAAAGGGGCTCAGCCCTGAAGCCCGCCAGCGGGGTTTGGCGGTGCTGCAGCAGGCCTACGCCAAAAACGCAGATCCCCGCCGCTGA
>PIHLBHDG_00083	
ATGATCGCAGCGGTGCAGGCGCTGTCCCGCTGGGCCATTCCCCTTTTGCTTTTGGGCATCACCGCCTGGGGCCTGAGCCGGGGAGTGCCCATCTATGAACGCTTTGTGGAAGGAGCCAAAGAAGGCTGGCAGACCGCGCTGCGGGTCCTGCCCTACCTGGTGGGCATGCTCGTGGCCATCCAGGTGTTCCAGCATTCCGGCGCCTTGGATCAGCTGATCCGCGTCCTGACGCCTTTCACCAGCCGCCTGGGCTTTCCACCGGAAGCCCTGCCCATGGCCTTAATCCGCCCTATCTCCGGTTCCGGCTCCCTGGCGCTCCTCTCCCAAATCTTTGCAACCTACGGCGCCGATTCTTTCATCGGGCGCCTGGCGGCCACCATGATGGGCAGTACCGAAACCAGCCTCTATGTGCTCACGGTTTACGCGGGCTCGGTGGGGCTCAAGCGCACCAGGCACACCCTGGCCACCGCCCTGCTTGCCGATGCCGCCGCGGTGATCCTTTCTTTTTATATTGTCCTGCATTTTTCTGTATAA
>PIHLBHDG_00084	
ATGATCAACTACATCTGGTTCTTCATGATTCTCGCCGGAGTGATTACCGCCGCGAGCAAAGGCGATATTCAGCTGGTCACCGAGGGAGTGCTCAAAGGCAGCGAACAGGCGGTTGTGGTCGCGGCGGGGCTCATCGGTATCATCTCCTTTTGGTCTGGTGTCATGAAAATCGCCCAGGATGCAGGGCTCATGCAGGTCCTGGCCCGGCTGTTGGGTCCTTTGGCCCGCCGCCTTTACCCGGAAGTGCCGCCGGATCATCCCGCCATGGGCGCCTTGCTGGCGGCCATGAGCGCCAACATCTTGGGGTTGGGCAGCGCCTGCACCCCCCTGGGGCTGAAGGCCATGGGGCACCTCCAGGAGCTGAACAGACATAAAGAAACGGCCTCCGATGCCATGTGTACTTTCATGGCCCTGACCTCCTCCAGCCTCACGGTGCTTCCCTCCACCATCATTGCCCTGCGCCTCAGCCACGGCGCCAGGGCCCCCGCAGATATTATCGGCCCCATCGTATTGGCCACCCTCTGCTCCACGGTGGTGACGGTGATCCTCGATGCCTCCCTGCGCAGCTTGACCCGGAGGAGGGCCCGCCTATGA
>PIHLBHDG_00085	
GTGGGTACGCTGGCGGATCACATTGAAGCATATATCAAGCGCATGCTGCAGAACAGCGAAAATAGAAGTATAGAGCTTAGCCGTGCGCAGCTCGCCGATGTCTTTTCCTGCGTCCCCTCGCAGATCAACTATGTGCTGGCCACCCGCTTTACCCTGGAGCGGGGCTATATCGTAGAGAGCCGGCGGGGAGGCGGCGGCTACATCCGTATAGCCCACGTCCAGGTGGAAGACGATCTAACCCATGCGGTGAACCTGCTCAAGGGCATTGGCTCTCAGCTTTCCGAGCAGCGCATGGAAAGCATCTTGGCGCACCTGCGGGATTTGGGCCTCCTTTCTCCCCACCAGTGCCGGCTGATCCGGGGTATTGTGCAGCAGGAGAGCAGCAGCATCAGTCAAGGCAAAGATGTCCTCAGGGCCAGTCTCGTGCGTGCCCTGCTGTTTTACATTATTGAATCCGAGTCTTAG
>PIHLBHDG_00086	
ATGCTGTGCGACAAATGCGGGCAGAATGAAGCCACAGTGAAGTTTGTGCAGATCGAGAACAACAAAAAGACCGAGCTCCACCTCTGCCGAGACTGTGCCCAAGGGTATACCAGCTTTTCCCCGGGTTTCGATCTGCAGCAGCTGCTCTCCAGCTTGTTCCAGTCCCTTTCCCTGGGGCAGAAGACGGCCCCCGCAGTGGCGGCGAAGAAGTGCCCCACCTGCGGGCGGACCCTGGGGGATATCCAGCAGACGGGGCGACTCGGCTGCAGCAGCTGCTACGAGGTTTTCCGGGAGGAATTGAGCCCTGTACTGCGCAGGCTCCACGGGTCCGGCAGCCACACCGGCAAAGTCCCCGCCAGGGCCTTTCCCCGGGTGCATGCCACCCGGCAGATGGAGGAGCTGCGCAAACGGCTGGACGAATGCGTGCGCCTGGAGAAATATGAAGAGGCCGCAAGGCTCCGGGACGAGCTGCGGCTTTTGGAGAAGGAATTGGCGGGAGGTGAGGCCCGATGA
>PIHLBHDG_00087	
ATGAGAGAACTTGCTTCCTGGATGAAGGAGCGGGGCCCTGAAGGGGATATCGTCCTGGGTACCCGCTGCCGGCTGGCTAGAAATCTGAGGGGAATTCCCTTCCCCGAAGCGGCCAACCGGGAGCAGCTGCGGGAAGTGCTGAGCCAGGCCGCGGGGGTTACCCCTAAACTCAGCCCCGCCGGGTCCTTTACCTTCAGGGAAATGGCCACCATGGACGCCCTGGAGCGGGAGCTTTTGGTGGAAGAACACCTGATCAGCCCCAGCCACATGCAGAGTCCCGCACACAAGGCGGTGATCCTCAACGACCGGCACAACATCAGCATCATGGTCAACGAAGAGGATCATTTCCGCATCCAGGTGCTCAAGCCCGGCCTGCAGCTGGAAGAGGCCTGGCAGCGGGCGACACGGGTTGATGATCTCTTAGAGGAACACCTTGATTTCGCCTTTGACCTCAAGACCGGCTACCTGACCTCCTGCCCCACCAATGTGGGGACGGCCCTGCGGGCATCGGTCATGTTCCACCTACCGGCCCTGCGCAGGGTCAGGAAGGTGCAGGAGGTCTTGGGTGCCGTCTCTAAGTTCGGCTTAACCGTGCGGGGCTTGTACGGTGAGGGCAGCGATGTGTACGGCAATGTCTACCAGCTGTCCAACCAGATCACCCTGGGCCAGAGCGAAGAAGAGACCATCGAGCACTTGGCCCGCTTCACCTCGCAGATCCTGCACAGCGAGAGGCAGGCCCGGGAGTATCTCCTGGAAAAGGAGCGGCGCCTCACCACCGAGGACTGGCTGTACCGCTCCTACGGGGTTTTGCAGAACGCCCGCATCCTCAGCAGCCAAGAAGCCATGGAGCTGCTTTCCGATTTGAAACTAGGCATTGATCTGGGTATTATTCCCCACGGCGATCCGGAACTGGTCAAGCAGCTGATGGTGCAGATCCGAGCTGCCCACCTCCAGAGCATCATGGGCCAGCCCCTGCCGGCTCAGGAACGGGATCGCCTCCGGGCTAGTCTCGTCAGGGATACCCTGGAAAAGCACATGACCAAAACTCAGGAGAGTAGGTGA
>PIHLBHDG_00088	
ATGTTTGGAAGATTTACCGAACGCGCTCAGCGCGTCATGGTGCTGTCCCAAGAGGAAGCGCGCCGCCTGGGGCACAGTGTGGTGGGAACCGAGCACATTCTTTTAGGTTTACTGGCCGAAGGGGAGGATGTGGCCGCCCGGACCCTCCTGTCTTTGGGCATCAGCATCGATCAGGTGCGGGGCGAAGTGGAGCGCATCATCGGCCGGGGAGAAAGGCCCACAGAAGGGCCCATTGGCTTTACACCCCGCTCCAAGCGCGTGCTGGAGCTGGCCTTCGATGAGGCCCGGCGGCTGGGCCACACCTATATCGGCACAGAGCACCTCCTCTTGGGCCTGATCCGGGAAGGGGAGGGTGTGGCGGCCCAAGTGCTCCACAACCTCGGTGCCGACCTGGATAAGGTGCGGGCCCAGGTCACCAGTCAATTGGGGGGCGGCGGGCAGGCCAAGGTCCAAAAGGGCCGGACGGGCAAGACCCCCACCCTGGATCAGTACGGGCGCGATCTTACCGCCATGGCCAGGGAAGGAAAACTGGACCCGGTCATCGGCAGGGAGAAGGAGATCCAGCGGGTGATCCAGATCCTGAGCAGAAGGACGAAAAACAACCCCGTACTCATCGGGGAGCCCGGGGTGGGCAAGACCGCCATCGCCGAAGGGCTGGCCCTGAAGATCGTGAACAACGATGTGCCGGAAACCCTCAGCAACAAGCGGGTTGTTTCCCTGGATCTGGGCAGCCTGGTGGCTGGTTCCAAGTTCAGGGGCGAGTTCGAAGAGCGCCTGAAGAAGGTGATTGAGGAAATCCGCTCCGCGGGCGATGTGATCCTGTTTATCGACGAGATGCACACCATCATCGGGGCTGGCGCGGCGGAAGGTGCCATCGATGCTGCCAACATCCTCAAACCGGCTCTGGCCCGGGGTGAACTGCAGGCCATCGGCGCCACCACCCTGGATGAGTATCAGAAGTATGTGGAGCGGGATGCGGCCCTGGAGCGGCGCTTCCAGCCTGTGATGGTGGATGAACCCACTGTGGAGGAAACCATTGAGATCCTCAAGGGCCTGCGGGACCGCTACGAAGCCCATCACCGGGTGAAAATTAAGGATGAATCCATTGTGGCCGCCGCCAGGCTCGCCGACCGCTATATCAGCGACCGCTTTCTGCCGGACAAGGCCATTGACTTGATGGATGAAGCCGGTTCCAGGGTGCGCCTGCGGGGTCTCACTCCCCCAGCGGAACTGAAGGAACTGGAAGCCAAGATCGAAGAGACCATCGTGGAAAAAGAGGCGGCCATCAAAAACGAGCAGTTTGAGCAGGCCGCAAGCCTCAGGGATCTGGAGCAGAAGCTCCAAGCGGAACTGGAGGCGAAGCGGCAGGAGTGGCGCAAAGACCAGGGCCGCAAAGAGGCGGTGGTCACCCCGGAAGATATCGCCGAGGTGGTGGCCCACTGGACAGGGATACCGGTAACGGATATCGCCGAGGAAGACGCCGTGCGCCTGCTCAATCTGGAGGAAATCCTCCATGAGCGGGTGGTGGGCCAGGATGAGGCCATCAGTGTGATCTCCCAGGCCATGCGCCGGGCCCATGCGGGGCTGAAGGATCCCAAGCGGCCCATCGGCTCCTTCATCTTCCTGGGCCCCACCGGTGTGGGTAAGACGGAGCTCGCCCGGGCGCTGGCGGAAGCCCTCTTCGGCGATGAAGATGCCGTGGTCCGCCTGGACATGTCGGAGTACATGGAACGCCATGCTGTATCCCGCCTGATCGGTTCGCCCCCCGGTTATGTGGGCTATGATGAAGGCGGCCAGCTCACGGAGCAGGTGCGCAGAAAGCCGTACTCCATCGTGCTGTTCGACGAAATCGAAAAGGCCCATCCTGAGGTCTTCAACATCCTCCTGCAGGTGCTGGAAGATGGGCGGCTCACCGATGCCAAGGGCCGGGTGGTGGACTTCCGCAACACCGTCATTGTCATGACCTCCAATGTGGGCGCTGAACAGATCCGCCGGGAGTCCGGCATCGGCTTTAGGGTGGTGGAGGATGAACGCAGCGACTACCTGGCCATGAAGGACAAGGTTACAGAACAGCTCAAGCGCACCTTCCGTCCGGAGTTTCTGAACCGCATCGATGAGATCGTGGTCTTCCACGCCCTGAACAAGGTGCACATCAGCCAGATCGCCGATATCATGCTCAAGGAACTCCGCAAGCAGCTCGCGGACATGGATATCCAGCTGGTGATCACGGAGCAGGCCAAGGAGCTTCTAGCCAACAGGGGATTCGACCCCGATTTCGGGGCCAGACCGCTGCGGCGGGCTATCCAGAGGTATATCGAAAACCCGCTGGCGGAGGAGATCCTCAAGGGAACCTTCGGACAGGGGGGCACCATCACGGTGGATGCCCGGGAAGGGGAATTTGTGTTCTACTAG
>PIHLBHDG_00089	
GTGGCTAGAAAAACTACCGTCTTCGTCTGTCAGTCGTGCGGCGCCGAAAGCCCCCGCTGGATGGGGAGGTGCCCTGTTTGTTCAGAGTGGAATACCTTTGTGGAAGAAACAGTGGCGCCCGCTCCTAAGCAGGCGCAGCGCTGGGTGCGGCCCAGCAAGCCCGTGCCTTTGACCGCGATCGAGGACAGCGGCCATACCCGTTTCAGTACGGGTCTGGAGGAGCTGGACCGGGTTTTAGGGGGCGGGCTGGTTCCCGGCTGCCTCGGCTTGATTGGCGGGGATCCCGGTATCGGCAAGTCCACACTGCTCCTGCAGGTGGCCAGCAGCGTCGCCCGGCGGGGCGGCAAGGTGCTCTACGTCACGGGGGAAGAGTCCCTGGCCCAGCTCAAGCTGCGGGCAGTCCGCTTGGGGGCGGTGGAAGAAAGGCTTGTTGCCGTAAGCGAGGCCGATACCGAAATCATCAGCGGCATCATTGAAGAGGAAAAGCCGCTGTTGGTCATCGTGGATTCCATCCAGACCATGTACGTGCAGGAGATAGCTTCGCCACCGGGCAGCGTGGCCCAGGTGCGGGAAGCTGCCGGCCGCTTTCTGCAGCTGGCCAAGGGCGGCGATACCGCCATTCTCCTTGTGGGTCATATGACCAAAGGCGGCAACCTGGCGGGGCCGAAGGTACTGGAGCACGCGGTGGACTTCGTCTTGTATTTCGAAGGCGATGTACATACATCTTTCCGCATCATCAGGTCTGTGAAGAACAGGTTTGGCTCCACCAACGAAGTGGGCATCTTTGTAATGAGCGGGCAGGGTTTGATCCCTGTGGCCAATCCCTCCGAATTCCTCCTCTCCCAGCGGCCCGTGGAAAGTCCAGGTTCCGTGGTGGTCCCCTACATGGAAGGTACGCGCCCGCTTTTGGTGGAAGTGCAGGCTCTGGTTACCCCCACCCCCTACGGAGGCAACCCCCGCAGACAGACCACGGGAGTCGATTACCAAAGGTTTTCCATGGTGCTGGCTGTTCTAGAAAAAAGGCAGGGTTATCCCCTGCAGACGCAAGATGTGTTTCTCAATGCTGCCGGCGGGCTGAAGCTGCAGGAACCCGCCTTAGATCTGGGCATGGCGGTGGCGGTGGCCAGCAGCATAGCCAACGTAAGTGTCCATCCCCTCTGCGCGGTGCTGGGGGAGGTTGGGCTGGCGGGGGAAATCAGGGCAGTAAGGGGAATGGAACAGCGCCTTAAGGAGCTGCACCGCTTGGGTTTCGAACGGTGCATCATTCCCAAGAACAATGTGCAGGGAAATGAACCTCTGCGGGTTCACGGTGTCGGGACCATTCAGGAAGCTCTAGAAATCGCTCTGGAAAAGAGAAGGTGA
>PIHLBHDG_00090	
ATGCGCGACGAGGAAGCCATTTACAAATATCTGCAGATGATAGCGCCAGGTACCCAGCTCTACGAAGGGCTGGAAAGCATCCTCAAAGCCAAAACCGGTGCCCTGATCGTCATCGGCGATACCCCTGAGGTCATGGCCTTGGTCAACGGGGGGTTTCAGATCGATGCGGAAATGCATCCTGCAGCCCTGTATGAGCTGGCCAAAATGGACGGCGCCATCGTCCTTTCCAGCGACGCTAAGCGCATTCTCTATGCCAATACGCACCTGACCCCCGACCCCATGATCCCCACCCAAGAGACGGGCACGCGCCACAAGACCGCGGAGCGGGTGGCCAAACAGACGGGCCAGATGGTCATTTCCATTTCCCAGCGCCGCAACGTGATTACCATTTACAAGGATAACTGGAAACACGTGGTGCGGGAAGTGAGCGTGATTCTTTCCAAGGCCAACCAGGCCCTGTCCACTTTGGAAAAATACCGGAGCGTGTTTCAGCAGTCCTTGACCAATCTCAGCGCTTTAGAATTCGAGGATCTGGTTACCCTATCGGATGTGACCACTGTGCTCCAACGCAGCCAGATGGTGAACAGGATTGCCAAAGAAATAGAAAGGTATGTAGTCCAGCTGGGTTCCGAAGGCCGCTTGGTCAAAATGCAGCTGGAAGAGCTCCTCGCGGACATCAAGGATCAGGGTCTGTTGGTGTTCAAAGATTACTACGTGGGGGAAAACCTTGCGGAGGCTTGGAGCCAGATGGAAGAGTGGGATTCAGACGACTTTCTCAATGTGGGCATGCTTTCTAAAGCTTTGGGGTACAGCAGCATCAGCAGCCTGGAACAGCCGGCTGCTGCCCGGGGCTACCGCATCCTCGCGAAGATACCCAGGCTGCCCATGCCGGTCATCGAGAATCTTGTAGATGCCTTTGGCAGTCTCTCTGCCATTATGGATGCCACCATTGAAGAGCTGGATGATGTGGAGGGAATTGGCGAAGTTAGGGCAAAAGCCATCAGAGATGGCTTGCGGCGGCTGCGTGAACAGGTCTTAGTGGACAGTCATATCTAG
>PIHLBHDG_00091	
GTGACCGAAGTGACGAAGCCGTTAAGCACTTGTCATCACTTTCAGAAAAACGTAGAAGAGAATCTGGTCCGGCACTTCAGCATTCTGGATATTGTCAGTAAGTTCCAGGAAACAAATGCGCGGGTAAACAGAGCGCTCTTTCGGGCGGTAACCGATTGCGGGTGCATCAAGATCGATGCCTCGAAGCAAGTGCTCCCCGATGACTGTTCCTTTGAGGACATCAGGAACCACATCCGGTCGCACTTGGAGGGGCAGCTCTGCGAAAACTGCAGAGAGGTGCTGGAAGCCGAAGTCGGTCAAAACCTGTTCTACCTCGCCGGCATGTGCAACGCCCTGAAACTGGATCTGGAAGAGATTATCAGCAAAGAAAACCAGCGCGTGGCCACCTTGGGAATCTTCCATCTCCGCTAA
>PIHLBHDG_00092	
TTGTATAACGTGGGAGATCACGTTGTGTACCCCATGCATGGTGCGGGCGTGATTGTGGCCATCGAGGAGCGGGAAGTGCTCGGCGAAAGGCAGAAATACTATATCATGCAGCTTCCCATCGGCGATATGAAGGTAATGATTCCCATGAACGCCGTGGATGATTTGGGCCTTCGCCAGGTAATCGGCCCCGAGGAAGTGGAGCGCGTCTATCAGGTGCTGCAGGGCGAAGAAACGGCCATGTCTTCTAACTGGAACCGCCGCTACCGCGCCAACATGGAGAAGATAAAAAGTGGAGATATCTACGAGGTGGCAGAGGTTGTGCGCAACCTCACAATCAGGGATATCGAGAAGGGTTTGTCCACCGGAGAGCGAAAGATGCTGGATACGGCCAGGCAGATCCTGGTCAGCGAATTAGTTATCGCCCAGAATTCCACCAGGGAGGAGGTGGAGGAAGCTATCCAGGAGATTTTCCAGCAGTAA
>PIHLBHDG_00093	
TTGAACGAGCAAGCTATCGCGAGCACTTTGGCGAAGCGGGAGGTGAAGCGAAGTTTGGTCCTGGTTGCTAGGGTCGTTTTTGCATTTATAGGTGCGCTCTTAGGTTATTCGGGGTCCTTGGTGTTGCTTGATGCGGGAGTCTTAAACGGAGTTGTTGAAAGCGGTTACCTAGTGGGTCTGTTAGTGTTCTCTGGCGTGTTAATCGGATTGCTCATTGGTCCACCAGTGGTAAGGGGGCTGATGATCGGGACCAAGGCGGCAACGCAGTTTGTACTGAAAACCCCAACCCATCAACTGATGGGCGGGATCATCGGTCTTGTCAGCGGTTGGATTATTGCACTGGTTATTTCCATCCCCCTGCTGCGCATCCCGGTGTTGGGAGATTATGTTTCTATTGTGCTGGGCATCCTCCTGGGCTATATGGGCCTAGTGGTGGGTTTCAGGAAGACAGACGAGCTGCACGGTGTGTTTTCCCGGTCAGAGAGGGGTCTGCGTGGTCTGGTGGGGAGCTCGGAGGCCAGCCCGAAAATACTTGATACCAGCGTAATCATCGACGGCAGGATTGCCGACATCACCAAATCTGGTTTTCTGGAAGGAGATCTGATTGTTCCCTCCTTCGTCCTGGAGGAACTGCAGCACATTGCCGATTCCTCCGATGTGCTCAAGCGCAACCGCGGACGGCGGGGCTTGGACATCCTCAACCGGATTCAAAAAGAACCTTACTGTTCAGTGCGTATCGTCGAAGATACTTACGGGGAACTGAGCGAGGTGGACACCAAGCTGGTGAAGCTGGCGAAGGACCTGGGCGGCAAGGTGGTCACCAATGATTTCAACCTCAACAAGGTGTGTGAACTACACGGTGTCCCTGTACTAAACATCAACGAGCTGGCCAATTCCGTCAAGCCCGTGGTGCTGCCCGGTGAAGAGCTGAAGGTACATGTGATTAAGGATGGCAAGGAGCAGGGTCAGGGAGTTGGCTACCTGGATGATGGCACTATGATTGTGGTGGACGGCGGCCGCCGCTACATCGGCCAGACGGTTGCCGTGTTGGTCACCAGCGTTCTGCAGACTGCGGCAGGCCGCATGATTTTCGCCAAACCCAAGTCTATGGAACGGGCATTATAG
>PIHLBHDG_00094	
ATGCGGGAAGCAGGAAGCAGCGGGATCGGCACCAAGGTGGCAGTGGTGATCGCGGCGGCAGGTTCGGGCAGGCGTATGGGCGCCGGGGAGAATAAGGTGCTGCTGCCCCTGGACGGAAAGCCCATGCTGCAGCACAGCATAGAATGCTTTGCCGCCATGGACGAAGTGTCAGAGATCGTGGTGGTGACCAGATCAGAAGATCTGGAGGCAGTGCGGAGCTTAGCTGCGGGGATCGTCGCGCGCCGGCCCGTGCAGGTGGTAACCGGAGGCGAGACCCGGCAGGAAAGCGTGTTCCTGGGGCTTAAGGCCCTGCCTGGGGATACCGACTGGGTGATCATCCACGACGGGGCGCGGCCCTTTATCACTGCGGAGCTGGTCCGCCGGGGCCTTGCCGCCGTGCGCAGGCATCTGGCGGTGGGTCTGGCCGTACCGGTAAAAGACACCATTAAGCGGGTGCGGGAGGGGCGGGTTGTGGACACGCCGCCCCGTGCAGAGCTGTGGGCGGTGCAGACGCCGCAGCTTTTCAGCTATCAGCTGATCCTCCGGGCCCACGAGCAGGCAAGGCAAAAGGGCCTTCAGGCCACTGACGACTGCGCTTTGGTGGAGGCGCTGGGGGAGCCTGTGCATATTGTCCCGGGTGAATACGCCAACATCAAAGTGACCACCCCCGAAGATCTGCCCCCGCCGGAAGACTCCCTGGTTGGTTTTGGTTTTGATGTGCACCGCTTGGTTCCCGGCAGGCCCCTGGTGCTGGGGGGTGTGGAGATCCCCTTTGAGCTGGGCCTTTTGGGTCATTCCGATGCCGATGTCCTCACCCATGCGGTGATGGATGCCCTTTTAGGGGCCATGGGGGAGGGCGATATCGGCGAGCATTTCCCCGACACGGACCCCAGCTATGCCGGTATTTCCAGCCTGCTGCTTTTGGAGAGGGTGATGGGGCTGGTGCGGGAGCGGAGCCTAACCGTGGGCAATGTGGATGCGGTGATCGTGGCCCAGCGCCCCAAACTCACCCCCTGGAAAGCGGCTATCCGGGGTAAGCTGGCCCAGGCGCTGGGGACCGCGGAGAGGCAGGTCAATATCAAGGCCTCCACCAGTGAGGGTTTAGGTTTCACCGGCCGGGGAGAGGGGATCGCTGTTCAGGCGGTTGTTTCGTTGCGCCGCCGGCGCGGTTGA
>PIHLBHDG_00095	
ATGATCTGGGAGGGAAGGCGCGTGAAGCGGGAGATCAGAGTGTACAACACCTTAACTCAAGAAAAGGAAGTCTTTGTGCCCAGGGAGCCGGGGAAGGTAAGCGTGTATGTCTGCGGTGTTACCCCCTATGCCGATACCCACTTGGGGCATGCCCGGCCCAGCGTGGTGTGGGATGTAATCATCCGTTTCCTGCGCCATCTGGGTTATGAGACCCTGCATGTCCAGAACTTCACCGACGTAGACGATAAGATCATCCAAAGGTCCCTGGAAGAAGGGGTGCCGGCCCTGGAGATCTCCAAACGCTATATTAAGGAATACCTGGCCAGCATGGATGCGCTGGGCGTCCAGCGGGCGGACTATTATCCCAAAGTGAGCGAGCACATCGAAGAGATCATCAAGCTCATCCAGGGACTTGTGGACAAGGGTCACGCCTATGCAGTGGAGGGAGATGTGTTTTTCAGCGTCGCGTCCTTTGCCGAGTACGGTAAGCTCAGCAAGCAGAAGCTGGAGGAGCTGCGGGAAGGGACCCGCTTTGAGGTGGACCCCAAAAAGCGGGATGCCGCCGATTTCGCCCTCTGGAAGGCGGCCAAACCGGGCGAACCCGCCTGGGACAGCCCCTGGGGCAGAGGCCGGCCCGGCTGGCATATTGAATGCTCAGCCATGAGTTTGAAATACCTGGGTGAAGAATTTGACTTCCACGGCGGCGGAAATGATCTCATCTTTCCCCACCATGAGAATGAGATCGCCCAGTCGGAGGCGGCAACCGGCAGGCCCCTGGCCCGCTACTGGGTGCACAGCGGGATGATCACCCTCAAGGATACCAAAATGTCCAAATCCCTGGGGAACATCGTCTCCCTGAAGCGCCTTTTGGAAGAGTACCCCCCAGCGCTGCTGCGCTTTTACCTCCTCTCCACCCACTACCGTTCCAGTTTGGAATACTACGAAGGAAAGCTGGAGGAGATGAAGCGGGGTTGGTCACGCCTGAATGAGGCCGCCCGCAAGCTGCGGGAAGATCTGGCCGAGGCCCAGGAGGGTGAGCTGACAGCCTTTGATCAAGAGACCCTAGATAACCTGGAGCGCTATGCCGATGAGGTTGTGGATGCACTCAGCGATGATTTCAACACCGCCATGGCCCTGGGTGTCCTCTTTGATGTGGTGCGGGAGATCAACAGCTACAAGCACAAAGGGGGATTCCACCGCCAGGTGCTGCAGAAGGGCTGGGATATACTCCAGCTCTGGGCCGGGGAGATCCTGGGTGTGCTGGAGCTGGGGCAGCAGCGCCAGGAAGGCCTAACCGACGGGTTGATGGAGCTGATCCTGGCCATCCGGGAAGAGCTGCGGAGGGAGAGGAACTTCGCCCTGGCCGACCGCATCCGCGATCAGCTGGCCGAGCTGGGTGTGGTAGTGGAAGACACGCCCCAGGGGCCCAGATGGAAGGTGTGA
>PIHLBHDG_00096	
GTGTTTGTGCAAGGGGATTTGAACTTACAGGAACTGTCGCCTTTAACCCTGGCCTATGTGGGCGATGCCGTCTTTGAGCTCTATATCCGCACGAAACTGGTGGCCTACCCGGCCAAAGTGCACGATCTGCACCGCAGCGCGGTGAAGTACGTGCAGGCTGCCAAGCAGGCGGAGATTATCCATGCCTGGGAGCCGGAATTGACCGACGAGGAAAGGGAAGTGGTGCGCCGGGGCAGAAATGCTAAAGGGGGGGTACCCCGCAAGAGCGGTGCGGTGGAGTACCGCTTGAGTACAGGTATGGAAGCGCTTTTGGGCTACCTGTATTTGAGCGGGCAGGAGGACCGGCTGCGGGAGCTTTTGAGCAGGGTCACCCCCACCGTGGAGGCGTAA
>PIHLBHDG_00097	
ATGCAGGTTTTGAACAAGGGATTTGTCCGTTTGGTGGAACACATGGGCGGCGATGCTGCGGTGATCCGCAATGCCCGGCGCTGCTGGCGCAGCGAGTCCAAATCGGAGGATGCCGACCGCCAGCTGATCAGGCATCTCATCCGCAAGGGGCATAAAACCCCCTTTGAGGCCATGGTCTTCACCTTTGATGTGAAGGCGCCTTTGTTCGTGGCCAGGCAGTGGTTCAGGCACCGCATTGGCTCGTACAACGAAGAATCGCTGCGCTACTGCGTAGCCCTGCGGGAGTACTACGTGCCCGAGGGACTGGAGGGGGAGCTCTTGGAGGCCTGGATTAGGCAGAATGAAGGGGCTTTTGATTTCTACTATGAGCTGGTGAACAGCTATAAGCTCCCCAAGGAGCAGGCCCGCAGCGTACTGCCTGTGGGGATCTATACCAACTTCTACTGGACCGTGAACGGCAGTTCCTTGATGAACTTCCTCATGCTGCGCACGGCCAAGGATGCCCAGTACGAAATCAGGATGTATGCCAATGCCATTTTGGAACTGGTTAAGGAAGCAGCCCCCATCTGCTTCGGGGAGTTCGAGAGGGAGGTATTAAAGCGCGGTGGTTGA
>PIHLBHDG_00098	
GTGGTTGATGTGGCCGGGCGCCAGCCCGTATTGGAGGCACTGCGCTCAGGGCAGGAGATTAACAAGCTGCTGGTGGCCAAGGGTCCTAGGCAGGGTGCGCTGCAGCAGATCGTGTCCTTGGCCAAGCAGCGCGGGGTTGTGATCCAGGAAGTGGACCGCAGCGTGCTGGACCGGCTGAGCCCTTCCATCAATCACCAGGGCGTCATCGCCCAGCTTGCGGAAGTGCGCTACTGGGAGCTTGCTGACCTTGTGGCCCGCCCCAGCGGAGACCCTTGGCCGCCCTTTTTGGTGCTCCTGGACGGGGTGCAGGATCCCCACAATCTGGGGGCCATCATCCGCAGCGCGGAAGCCTTGGGCGCCCATGGGGTGGTGATCCCCAAACGCCGGGGCGCCTTGGTGACGGAAGCTGTGATGAAGGCTTCGGCTGGGGCCGCCAATCATCTCCCCATCTGCCGGGTGACCAATCTGGCCGCCACCATTGATACCCTCAAGCAGGAGGGCTACTGGGTATTCGGCGCGGATGCCGCCGGCGAGCCCTGCTTTGAGCAGGATCTCACCGGCCCCATTGCCCTGGTGGTGGGGAGCGAAGGCTTTGGCCTGAGCCGCCTGGTGCGGGAAAAATGTGACTTCCTCTCCTCCATCCCCATGCGGGGGCAGGTCAACTCCCTCAATGCCTCGGTGGCAGCCTCCCTGCTCATGCTGGAGGTGGTGCGGCAGCGGAGCCTCCGCCAACCTTGA
>PIHLBHDG_00099	
ATGGTGAGTGTTAATGCCCACAAGAGGTGCTGTCACATGTACGAGAGCTTGAGCGATGAGGAAATCGTTCAGCTGGCTCGGGACACCGACGATGAGGCCCTGGAACACCTGATCAACAAGTACAAGAACTTTGTCAGAGCTAAAGCACGTTCCTACTTCTTGATCGGAGCAGACAGGGAAGACATCATCCAAGAGGGCATGATCGGGCTGTACAAAGCCATCCGAGACTTCCGTCCAGATAAACTGGCTTCCTTCCGTGCCTTCGCGGAGCTGTGCATCACCCGCCAGATCATCACTGCCATCAAAACAGCAACCCGCCAGAAACACATTCCCCTGAACTCCTACGTTTCCCTGAACAAACCCATCTACGACGAAGAATCTGACCGCACCCTTTTGGATGTGATTTCTGGCTCCAAGGTAACCGATCCCGAGGAGCTGGTCATCAGCCGGGAAGAGTTCTCCGATATCGAAACCAAGATGGTGGAGTTCTTAAGCGAACTGGAATGGCAGGTCCTCATGTTCTACCTAGAGGGCAAGAGCTATCAGGAAATAGCTGATGAGCTGGGACGCCATGTGAAGTCCATCGATAACGCCCTGCAGCGGGTCAAGCGCAAGCTGGAGCGCTACCTGGAAAAACGGGAAAGTATTCACTGA
>PIHLBHDG_00103	
GTGCGGGCGTTCATGATCGCTCTGGCAATTACATATACTCTCCTCTGGCTGGTCCCCCTGTGGCTGGTCTGGCCAGCGGGCGTGTTGGTTTCCTTGTATCTGGTAACACTAAGCCTGAGGTTCAAGGGCCGGGAGCTCACTGACGGACAGATCTTGGCGGTTCTGATTGGATCATGGTTAGTCGTTTGCTGGGGCCTTGTCCTTTTCCTAGCACACTAG
>PIHLBHDG_00104	
ATGGCTAAGCAAAAGTTTGAGAGAACCAAACCCCACGTCAACGTAGGCACCATCGGCCACGTTGACCACGGCAAGACCACCACCACAGCTGCCATCACCATGCTGTTGGCCCGTAAGGGTTTGGGACAGGTGAAGAAGTTCGAGGAAATCGACAACGCTCCCGAAGAGAGGGAACGGGGCATCACCATTAACACGTCCCACGTGGAATATGAAACTGAAAAGCGCCACTATGCCCACGTTGACTGCCCTGGCCACGCCGACTACGTGAAGAACATGATCACCGGGGCAGCTCAGATGGACGGAGCCATTTTGGTTGTTTCCGCTGCCGATGGCCCCATGCCCCAAACCCGTGAGCACATCCTGCTGGCCCGCCAAGTTGGCGTACCCGCCATTGTGGTTTGGCTGAACAAAGCCGACATGGTGGACGACGAAGAGCTGCTGGAGCTGGTGGAGATGGAAGTTAGGGAACTGCTGAGCGAGTACGACTTCCCCGGCGACGACATTCCTGTGGTGTCCGGCAGCGCCCTCAAGGCCATGGAAGAGCTGCAGGCTGGCGAACCCGGCCCCTGGTGCGAGAAGCTCTCCGCTTTGCTGGATGCAGTGGACGAATACATCCCCACGCCTGAGCGTGATGTCGACAAGCCTTTCTTGATGCCTGTTGAGGACGTATTCACCATTACCGGCCGCGGCACTGTGGCCACTGGCCGTGTAGAGCGCGGTACCATCAAGGTGGGCGACGAGGTTCAGATCGTTGGTCTGACCGAAGAGAGCCGCAAGACTGTGGCCACCGGCGTAGAGATGTTCCGCAAGCTTTTGGATCAGGCCCAGGCCGGCGACAACATCGGTGTTCTCTTGCGGGGTATTGACCGGGACTCCATCGAGCGGGGCCAGGTATTGGCTAAGCCCGGTTCCATCACTCCCCACACCAAGTTCGAGGCTGAGGTTTACGTCCTGTCCAAGGAAGAGGGCGGCCGCCACACTCCTTTCTTTGAAGGGTACCGTCCCCAGTTCTACTTTAGGACCACGGACGTAACGGGTGTTATCCGCCTGCCCGAGGGCACCGAGATGATCATGCCCGGCGACAACACCAGGCTGATCGGCGAACTGATTACACCCATCGCCATGGAAGAAGGCCTGCGCTTTGCTATCCGCGAGGGCGGCCGCACCGTTGGCGCCGGTGTTGTCACCAAGATTCTCGAGTAG
>PIHLBHDG_00105	
GTGCGCGTCGGTATCACATTGGAATGCACTCAGTGCAAGAACCGGAACTATCGCAGCACCAAGAACAAGAAAAGCGATCCGGATCGCATTGAGCTGAAGAAGTTCTGCAAGTTCTGCAGGACCCATACCGTTCACAAAGAAACCCGATAG
>PIHLBHDG_00106	
GTGGCAACAGTCCAGAGCAAACCCGCCCTTTGGAATAAGATCACGAAGTTCCTGCGGGAAGTTCGTTCCGAGATGCGCAAGGTGTCCTGGCCCAACCGCAAAGAGCTGATCACTTACACCATCGTAGTGCTGGTCACAGTAGTCATCGTTGCGGTCTTCACAGGTGTTGTTGACGTGATCGTGACTGCGGCCTTGAACCTATTGAGTCGATTAGGAGGGTAA
>PIHLBHDG_00107	
ATGGAGATGGAAGACAAGATCTTCCAGATCGTCGTGCCCATGGAAGAAGTGGTGGAGTACAAGGACGGTAAGAAAAAGGTCTCCAAGCGCAAGGTCTTTCCAGGCTATGTGCTGGTGGAAATGATCATGAGCGACGATTCGTGGTATGTGGTTCGCAACACGCCAGGTGTTACCGGCTTCGTGAGCAGCGGGGTCAAACCCATCCCCCTGGAAAAGCACGAAGTGGAAATGATTTTACGCCAGATGGGCATGACCAGGGCACAGAGCGTGTTCGACAAAGGGGATTCTGTGAGGGTTGTCTCAGGTCCGTTCCGGGACTTCACAGGTACCATTACCGAAGTGAATCCAGACAAGGGGAAATTGTGGGTAAGCATTTCCATGTTTGGTAGAGACACTCCCGTTGAGCTGGATTTCCATCAAGTAGCTAAGCTGTAG
>PIHLBHDG_00108	
GTGGCAAAGAAGGTAAGTGCCGTAATTAAGCTGCAGGTACCAGCAGGCAAGGCCAACCCGGCGCCGCCGGTAGGATCGGCTTTAGGTCAACATGCTGTCAACATTATGGAGTTTTGCAAGGCGTTCAACGAACGGACAGCCAATCAGGCGGGGATGATCATTCCCGTTGTGATCACTGTCTTTGAGGATCGCTCCTTCACGTTTGTGACCAAGACTCCGCCGGCATCGGTGTTGATCAAAAAGGCTATGAATATTGAGCGCGGTTCCGGTGTGCCGAATCGGGAGAAGGTGGGCACCATTAAGCGCAGTCAGATCAGGGAGATTGCCGAACTGAAGATGCCCGACCTGAACGCGGCTGACATCGAAGGTGCCATGCGCATGGTGGAAGGTACCGCCAGAAGCATGGGCGTTGTTGTGGAAGACTAA
>PIHLBHDG_00109	
GTGGCCAAACGAGGTAAGAGGTATCAAGAGATTGCTAAGCTCGTTGATCGCCAGAAGTTTTACTCGCCCGCTGAGGCCATTGCCTTAGTGAAGAAGTGTGCGACCGCCAAGTTTGACGAGACAGTTGAAGTTGCTTTTAAGCTGGGCGTTGACCCCCGCCATGCCGATCAGCAGGTGCGCGGCACCGTTATTCTGCCGCACGGAACAGGTCGTGAAGTGAGGGTTTTGGTCTTCGCCAAAGCCGACAAAGCGGAAGAGGCCAGGCAGGCCGGGGCCGATTTTGTGGGCGCCGAAGATTTGGCTGAGAAGATCCAGGGCGGCTGGACTGACTTTGATGTGGCCATCGCCACTCCAGACATGATGAGCGTTGTTGGTAGGCTCGGTAGAATCCTGGGCCCCCGTGGCCTGATGCCTAACCCCCGGACCGGTACCGTGACCTTGGAAGTGGGCAAGGCGGTTCAGGAGTCCAAGGCCGGTAAGGTGGAGTTCCGGGTGAACAAGGAAGCGGGCATGCACGTGCCCATCGGCAAGGTGAGCTTCACCGACGAGCAGCTGTACGAGAACTTCGTGGCCCTCATGGATGCCGTGGTGAAATCGCGGCCCCCGGCAGCCAAGGGTACCTTCATCCGCAAGGTTCACCTGTCCAGCACCATGGGGCCTGGTATACGGGTGAATGCCCAGGAGGCCGTTGCCGCCAGATAA
>PIHLBHDG_00110	
ATGGCACGACCTGAAAAGGAGGCAATGGTCCGGGAGATAAAGGAGCGTCTATCTAAAGCTCAGGGAGCGGTTCTGGCCGATTACCGGGGCCTGAACGCCGAGGAGATGACGCAGCTGCGCCGGGAGGCTAGAAACGCCGGAGTTGAGTTCAAGGTTCTGAAAAACACCCTGACCATCCTGGCAGCCCGGGAACTGGACATGAACGATCTGGAGCCCTACCTGACCGGCCCCACGGCATTTGCCTTTGGCTATGACGACCCGGTGGCACCGGCCAAGGTGGTGAGCGGGTTTGCCAAGAAGAGCAAAGCCCTGGAGATCAAGGGTGGCATTGTGGAAGGTAGAGTGATTGGAGCGGAAGCAGTGGCTAACCTGGCGGATCTGCCCGGTAGAGAAGAGCTTCTGTCCATGGTCCTCCGGGGTATGCAGGCGCCCATTGCGGGCCTGGTCAACGTCCTGCAGGGCAACATTCGCAATCTGGTTTATGCCTTAGAGGCAGTGAGAAAACAAAAAGAGGCAGCAAGTGCATAG
>PIHLBHDG_00111	
ATGACGAAAGAGCAAATTTTGGAAGCTATTGAGAATATGACCGTATTGGAACTGAGCGAACTGGTAAAGGCTTTGGAAGAGAAGTTTGGCGTATCCGCCGCCGCTCCTGTGGCTGTGGCCGCCGCCGCACCTGCAGCAGCTGCTGAGGCTGCAGAAGAGAAGACCGAGTTTGACGTAATCCTCCAGAGCGTTGGCGACAAGAAGATCAACGTGATCAAGGTCGTCCGCGAGATCACCTCCCTGGGCCTCAAGGAAGCCAAGGATCTGGTGGACAACGCTCCCAAGCCGGTTAAGGAAGGCATCTCCAAGGAGCAGGCTGAAGAGATCAAGGCTAAGCTCGAAGAAGCCGGCGCAACCGTGGAGATTAAGTAG
>PIHLBHDG_00112	
TTGGTAGAAGCAAAGCACCTGGGAGGACGGGAGCGCTACAGTTTCGGGAAGATCAAAGAAGTCCTGGAAATGCCCAATCTGGTGGAAATCCAGCACAAATCCTACCAATGGTTTTTGCACGAAGGCTTAAGGCAGATGTTCGATGACGTGTCCCCCATCCAGGATTTCACAGGCAATCTGGTCCTGGAATTCTTGGATTACGATTTCGGGGAACCCAAGTATGATGTGGAAGAGTGCAAGAACCGGGATGTAACTTACTCCGCTCCCCTTCGTGTGCGTGTGAGGTTGGTAAACAAAGAGACGGGCGAAGTGAAAGAGCAAGAGGTCTTCATGGGTGACTTCCCCCTTATGACCGAGAACGGTACCTTCATCATCAACGGATCCGAACGCGTTGTAGTCAGCCAATTAGTGCGGTCGCCCGGCGTTTACTTCAGTTTCACACTGGATACCAGCGGTAAGAAGCTGTTTTCTGCCAACATTATCCCCAACCGCGGTGCTTGGCTGGAGTTTGAGACGGACTCCAACGATGTGATCTGGGTACGCATTGACCGCACCCGCAAGCTGCCGGCCACTGTCCTCATCCGCGCCGTGGGCCTGGGAAACGATGCCGCTATCAGGCAGGCCTTCAATGACGCGCCCCAGATTCTGGCCACTTTGGAAAAGGATAACACCCAATCGGAAGCCGAGGCCCTGATCGAGATCTACAAGCGCCTGCGCCCCGGGGAACCGCCCACGGAGGAAAGCGCGCGGGGGCTGTTTTCCACGCTCTTCTACGAGCCCAAACGTTACGATCTGGCCAGCGTGGGCCGGTACAAGATCAACAAGAAGCTGCGCCTCACCGAGCGCCTGGTGGGCAGGGTGAGCACGGACAACGTGGTGCATCCGGAAACCGGCGAAGTGCTGGTGGAGCGCGGCCAGAAGATCACCCGCCGCCAGGCGGAACTGATCCACCAGGCGGGGATCAACGCCGTTGTGGTGACCACCCGGGAAGGCAGGCAGGTGCGCCTCTTTGCCAATGAACAGCCCGGGGAAGAGGTGACCACCATCACCCCCGGCGACATTTTGGCCACCATCAACTACATGGTGGGCTTGGCCGCGGACATAGGTTCGGTGGATGACATCGATCATCTGGGCAACCGGCGGCTGAAGAGTGTGGGTGAACTTCTGCAGAACCAGTTCCGGATCGGCCTGAGCAGGATGGAGCGGGTTGTGCGGGAGCGCATGACCATTCAGGACGTTGATGTGATCACGCCCCAGGCCCTGATCAACATCCGGCCTGTGGTGGCTGCCATAAAAGAATTCTTCGGGTCCAGCCAGCTTTCCCAGTTCATGGACCAGACCAACCCCCTTTCGGAGCTCACCCATAAGCGCCGCTTGAGCGCCTTGGGCCCCGGGGGACTTTCCCGGGATCGGGCCGGTTTCGAGGTGCGGGACGTGCACCACTCCCACTACGGGCGCATGTGCCCCATTGAAACGCCGGAAGGTCCCAACATCGGCCTGATCGGCGCGCTCTGCACCTACGCGCGCATCAACGAATACGGTTTCATTGAAACGCCCTACCGGGTGGTGGAAAACGGAGTAGTGACCGATGAGATCCGCTACCTGACCGCGGATGAAGAGGATGTCTACCGCATCGCCCAGGCCAACGAGCCCACCACGGAAGAGGGCCGTTTTGCCCGCAGCAAGGTGACGGTGCGGGAGGGCGAAGAGATCAAAATAGTCCCCGCGGAGACGGTGGACTACATGGACGTTTCCCCCAAGCAGATCGTCAGTATCGCCACGGCCCTCATCCCCTTTCTGGAAAACGATGACGGGGCCCGGGCCCTCATGGGGGCCAACATGCAGCGCCAGGCGGTACCCTTAATCGAAACGGAAGCACCCATTGTGGGTACCGGGATGGAATACCGGGCGGCCGTGGATTCGGGCGCGGTGCTCCTGTGCAAGAACGATGGTGTGGTGGAAAGGATCACCGGCCGGGAGATCGTGGTGCGCACGGCGCAGGGCCAGGAGCGCTACAGGCTGAAGAAGTTCGAGCGGTCCAACCAGGGAACCTGCATCAACCAGAAGCCCATCTGCCGCGTCGGTCAAGCGGTGAAAAAGGGCGATGTGCTGGCTGATGGCCCCTCCACCAACCAGGGCGAGCTGGCCCTGGGGCGCAACGTGCTGGTGGCCTTCGTGCCCTGGGAGGGCTACAACTACGAAGACGCCATCCTGATCAGTGAAGAGCTGGTCAAAGACGATGTCTTTACTTCTATTCATATTGAAGAATACGAGGCCCAGGCCCGCGATACCAAGCTGGGGCCCGAGGAGATTACCCGGGACATTCCCAACGTGGGTGAAGACAGCTTAAAGAACTTGGATGACCGGGGCATCGTGCGTATAGGCGCCGAGGTTAAACCCGGCGACATCCTGGTGGGTAAGGTCACCCCCAAGGGTGAGACGGAGCTCACCGCGGAAGAGCGCCTCCTGCGGGCCATCTTCGGTGAGAAGGCCCGGGAAGTCCGGGATACGTCCCTGCGGGTGCCCCACGGGGAAGGCGGCATTGTGGTGGACGTGCGCGTCTTCAACCGTGAGGACGGCGATGAACTGCCCCCGGGGGTAAACCGCCTGGTCAGGGTCTACGTGGCCCAGAAGCGCAAGATCTCCGAAGGAGACAAGATGGCCGGGCGCCACGGCAACAAGGGCGTCATCTCCCGGATCATGCCTGTGGAAGATATGCCCTTCCTGCCCGATGGAACCCCGGTGCAGATCGTGCTCAACCCCTTAGGGGTGCCATCCCGTATGAACATCGGGCAGGTGCTGGAAACGCACCTGGGTATGGCCGCCAAGCTCTTAGGCTTGCAGGTGGCCACCCCCGTTTTCGACGGTGCCAGTGAGATCGAGGTTATGGATATGATGGAGAAAGCCGGCATGTCCCGGGATGGCAAGACCATCCTCTATGACGGACGTACCGGTGAACCCTTCGATAATCCGGTAACAGTGGGTATTATCTACATGGTGAAGCTGGCCCACCTGGTGGATGACAAGATCCATGCCCGCTCCACCGGCCCCTACTCCCTGGTCACCCAGCAGCCCCTGGGCGGCAAGGCCCAGTTCGGCGGGCAGCGGTTTGGTGAGATGGAAGTGTGGGCTTTGGAGGCCTACGGGGCCGCCTACACCCTGCAGGAGATCCTCACCGTGAAGTCCGACGACGTGGTGGGCAGGGTGAAGACCTACGAAGCCATTGTCAAGGGCGAAAACATCCCGGAACCCGGGGTGCCGGAATCCTTCAGAGTGCTGGTGAAGGAACTCCAGAGCCTGGCCCTGGACGTCAGGGTTTTGGGTGAAGACGAGAGAGAGATTGAGATCAAGGAAGACGAAGAGGATATCAGCGAAATGGCCAGGGAGCTGGGAATTGATATCCAGACTGCTGGTGCGGGTGCCAACGCGGCCCGTGCCCAGGCGAATCGTTCCAAAACTAAACAGGTGGACGATGAAGAGCTGGGCGAGGATGATGAGGACGATTCCTCCCCTGACGAAGGCCTAGAGGATGATGATTTCGTGGCAGATTTGGACGACACTGATCTGGACTTCCCCGAAGATGAACCTTCACTAGATGAACTCGATGGCCTGGAAGATGAGGAAGAGGATCTGTAA
>PIHLBHDG_00113	
TTGTTGGATATCAATTATTTCGACCGGATTCGTATTGGGCTGGCATCACCAGAACAGATTCGGGCCTGGTCCAGTGGTGAAGTGAAGAAGCCCGAAACCATCAACTACCGGACCCTGAAGCCTGAGCGGGAAGGCCTGTTCTGTGAAAAGATCTTTGGACCGACACGGGACTGGGAATGCCACTGCGGCAAGTACAAGCGCGTGCGGTATAAAGGAATTGTCTGTGATCGCTGTGGTGTGGAAGTGACCAGGGCGAAGGTACGGCGGGAGCGTATGGGGCACATTGAGCTGGCCGCCCCCGTTTCCCATATTTGGTTTTTTAAAGGCATACCCAGCCGCATGGGCTTAATTTTAGATATGTCCCCACGGACGCTGGAGAAGGTGCTCTATTTCGCCTCCTACATCGTCATCGACCCCGGCGATCCGGCGGTGACCGGGCTGACCAAGCAGCAGCTCCTCAGCGAGGCTGAGTACCGGGAGTACCGGGATAAATACGGGAGTGCCTTTGAGGCGGGCATCGGTGCGGAGGCCATCAAGAAGCTCCTTCAGGAGCTGGATTTGGATGAACTAAGTGCGGAATTGCGCCGGGAAATCGCGCAGTCTTCCGGCCAGCGCCGGGTCCGTGCCGTACGGCGGCTGGAAGTTGTGGAGGCCTTCCGCGCCTCGGGCAACGACCCCGCCTGGATGATTTTGGATGTTATCCCCGTGATCCCGCCGGAGCTCAGGCCCATGGTGCAGCTGGACGGCGGACGGTTTGCCACCTCCGACCTCAACGATCTCTACAGGCGGGTGATCAACCGCAACAACCGCCTCAAGAGACTTTTGGAGCTGGGCGCTCCGGACATTATCGTCCGCAACGAAAAGCGCATGCTCCAGGAGGCCGTGGATGCCCTGATCGACAACGGCCGCCGGGGCAGGCCGGTCACCGGCCCGGGCAACCGGCCCCTGAAGTCCCTCAGCGATATGCTCAAGGGTAAGCAGGGGCGTTTCCGCCAGAACCTCTTGGGCAAACGCGTGGACTATTCCGGCCGTTCCGTAATTGTGGTCGGTCCGAAACTGCGCATCCACCAGTGCGGCCTGCCCAAGGAAATGGCCCTGGAGCTGTTTAAGCCCTTTGTCATGAAGGAGCTTGTGGAAAAGGGTATTGCCCACAACATCAAAAGCGCCAAGAAGATGGTGGACCGGGTGCGCCCGGAAGTGTGGGACATTGTGGAGGAGGTCATTAAAGAGCATCCCGTGCTGCTCAACAGGGCCCCCACCCTGCACAGACTGGGCATCCAGGCCTTCGAGCCAGTTTTGGTGGAAGGCCGGGCGATTCAGCTGCATCCCCTGGTCTGCTCCGCCTACAACGCGGACTTCGACGGCGACCAGATGGCGGTGCACGTGCCCCTGTCCGCGGAGGCCCAGGCAGAAGCAAGGCTTTTGATGCTCTCCACCAACAACATCCTGGTTCCCTCCAGCGGCAGGCCCATCGTCACACCCAACCAGGACATGGTCATCGGCCTGTACTACCTTACTTCGGTGAAGGAGGGAGCCAAGGGCGAGGGCCGCTACTTCGGCTCCATGGAAGAGGTGCTCCACGCTTACAATGCTGGCTCCATCGAACTGCATGCCAAGATCATCCTGCGGCTTGATGGCGAGCAGAGAACGCGTCTGGAGACCACCCCGGGCCGCTTGCTTGTGAACAGTATCATGCCTGAAGACTTCGGCTTCATTAACGAAGCGCTGGATAAAAAGAAGCTGGTCAATTTGGTGGACCGCCTTTACAAACAATACGGTGCCCATGAGACCGCACAGATCCTGGACCAGATCATGCAGCTGGGCTTCCACTACAGCACCCGCTCGGGGACCACGGTGTCCATTGCCGACATCGCCGTTCCCGCCACCAAGAACGAGCGGATCCGGGCCGCGGAAGAAGAAGTGGAGCAGATCGAGCAGCAGTACCGCCGGGGCCTGCTCACCGCGGAAGAGCGCTACCAGCGGGTATGCGCGGTCTGGACCAAGACCAAAGAGCTGGTCACCAGGGATATGCTGGACAACTTCGACGATTTCAACCCCGTTTACATGATGGCCAGATCTGGTGCCCGGGGTAACGAGTCCCAGATCAGCCAGCTGGCGGGCATGCGCGGTCTGGTTGCGGACCCCACGGGCCGTACTTTTGAGATTCCCATCAAGGCCAACTTCCGGGAAGGCCTCACCGTATTGGAGTTCTTCATCTCCAGCCACGGTACCCGCAAGGGCCTGGCGGACACCGCCATCCGCACAGCCGACTCCGGTTATCTGACCAGGCGGCTGGTGGACGTGGCCCAGGATGTGATCGTCAGGGAGCATGACTGCGGCACCGAGGATTACATCACCGTGGGTGCCATCAAGGAGTTCACCGGGGACAGCGAAGCGGTAATTGAGCCCCTCTGGGAGCGCATTGCCGGCCGGATAGCCGCTGAAGATGTGGTGCATCCTGAGACAGGTGAAGTCCTGGTGGCCCGAGGGGAGATGATCAGCGATGATGCGGCCCGGGCCATTGAAGAGGCAGGCATTGAGCGGGTGAAGATCCGCTCCGTCCTGGTCTGCAAGACCCGCCACGGGGTATGCGTGCAGTGCTACGGGCGCAACCTGGCCAACGGCACCCTGGTAGATGTGGGCGAAGCGGTGGGCATCATTGCCGCCCAATCCATCGGCGAGCCCGGTACGCAGCTCACCATGAGGACGTTCCACACCGGTGGCGTTGCCGGAGACGACATCACCGCCGGTCTGCCCAGGGTAGAGGAGCTCTTCGAAGCCCGCAAGCCCAAAGGCCAGGCCATTATCAGCGAGATCGCCGGTACCGTGAGCATCGTGGAGAACAAAGGTGTCACCAAGGCAGTGGTGAGCGGTCCCGAGGGAGAAGCTTCCTATGTAATACCCTACGGTGCCCGCCGCAAGGTGAAGGATGGATCCCAGGTGCAGGCTGGCGACCGCCTCACCGAAGGGCCAGTGAACCCCCACGATATCCTGGCGGTCCAGGGCGTCCTGGCGGTCCAGGAGTACCTGGTCCAGGAGGTGCAGGAGGTCTACCGCTCCCAGGGTGTGAACATCAACGACAAGCACATCGAAGTGATCGTGCGGCAGATGCTGCGCAAGTGCAAGGTGGAGGATCCGGGCGATACGCCCATGCTCCCCGGTTCGCTGGTTGATATCTTCGAATTCGAAGAGATCAACGCCAAGGTGCAAGCGGAGGGAGGCGAGCCCGCAGTGGGCAAGCCAGTGCTGCTGGGCATCACCAAGGCTTCGCTGGCCACCGAGAGCTTCTTGTCTGCCGCCTCCTTCCAGGAGACCACCCGGGTGCTTACGGATGCTTCCATTAAGGGCAGGGTGGACCGGCTGATCGGCCTGAAGGAAAACGTGATCATCGGCAAGCTCATCCCGGCCGGCACAGGCATGGCCCGCTACCGCCGCATCGGTATAGCTGTGGAAGGCCAGGAGGAAGAACCGCCCGCCGAGGATGGGGTGGAAGCCGAAGAGGTGGAACTGGTTTCCGGCTGA
>PIHLBHDG_00114	
ATGCCAAACAGACTTGCGACGGCGCGCAGAGTGGTCGGTACTAAGCAGACTATGAAGGCGATCCAAGCTGGACAGGCGGAGCTGGTCTACTTAGCTCGAGATGCTGATGAACACGTGACTGGCCCCGTACGCAGGGAATGCGCAGCACGGGGCATCGAAGTGGTTGAAGTGGAAACCATGGCAGAGCTGGGCAAAGCCTGCTCCATTGAGGTGGGGGCTGCGGTCGCTTGTGTCATGAAATCTACAGAGAATTAG
>PIHLBHDG_00115	
ATGCCAACGATCAATCAATTGGTTAGGAAGGGTCGCCGTATTCAGAGATCCAAGAGCTCTGCTCCCGCGCTGGGATTCACCCAGAACACACTGCGTGATGAGGTGATCTACAACCCCAAGGGGTCGCCGCAAAAGAGGGGCGTCTGCACCAGGGTTTATACGGCTACGCCCAAGAAACCCAACTCGGCCCTGCGGAAAGTAGCCCGTGTGAGATTAACCAATGGTATTGAGGTGACTTCCTATATCCCCGGCGAAGGCCACAATCTGCAGGAACACAGCGTGGTTCTGATTCGTGGCGGCAGGGTCAAGGACCTACCGGGCGTACGCTATCACATCATTAGAGGTACACTAGATGCAGCGGGGGTAGCCGATCGGCGCCAAGGCCGCTCCAAATACGGTACCAAGAGACCTAAGTAG
>PIHLBHDG_00116	
ATGCCGAGAAGAGGAAACGTTCCCAAGCGGGATGTGCTCCCTGATCCTATCTATGGCAGCAAGCTGGTTACCAAGTTCATCAACGCCATCATGCGCGATGGCAAGCGGGGCAAAGCCGAGTCCATCATGTATGGTGCGCTGAAGCTGGCCCAGGAGAGAACCGGCACCGACGCCATGGAACTGCTGGAACAGGCTGTGAACAATGTTAAGCCAGTTGTGGAAGTTAAGCCCCGCCGTGTAGGTGGTGCCACCTACCAGGTGCCTGTGGAAGTGCGGGCTGACAGGCGGCAGACCTTGGCGCTGCGCTGGATAGTACAGAACGCCAGGCTCCGTGGAGAAAAGACCATGGTGGAAAGACTAGCCGGCGAGCTGATGGACGCAGCCAACAATCAGGGCGGCGCCGTAAGAAAGAAAGAAGATACTCACCGTATGGCGGAAGCCAACAAGGCTTTTGCTCATTACCGTTGGTGA
>PIHLBHDG_00117	
GTGGGAAGAGAGTTTGCGGTTGAGAAAACGCGAAATATAGGTATCATGGCCCATATTGATGCAGGCAAGACCACGACCACTGAAAGAATCCTCTTCTACACCGGGAAAGTTCACAAGATAGGCGAGACACACGAGGGTGGAGCAACCATGGACTGGATGGCTCAAGAGCGCGAGAGAGGCATTACCATCACCTCGGCTGCGACGACCTGTCACTGGAAGGGTTATCGAATTAACATTATTGACACGCCCGGCCACGTGGACTTTACTGTGGAAGTGGAGCGTTCCCTGCGCGTCTTGGATGGCGCGGTGGCAGTGTTCTGTTCGGTGGGCGGGGTGGAGCCTCAATCAGAGACGGTCTGGCGCCAAGCGGACAGGTACCGTGTACCCCGCATCGCCTACGTCAACAAGATGGACCGCGTAGGAGCCAATTTCCAGAGGGTCATGGACATGATGGTGGAGCGCCTGGGTGCCAATCCCGTGGCCGTGCAGTGGCCCATCGGTGCTGAAGACACGTTCCGCGGCATCGTTGATCTGGTTGAAATGAAGGCCCACTTTTATATCGATGACATCGGCAACTTCGAAGTGGGGGAAATCCCCGAGGAACTGCGGGATGAGGTGGAACTCGCCCGCCAGCTGCTTGTGGAGAAGGTTGCCGAAACCGATGATGAGCTGACCATCAAGTACCTTGAGGGTGAAGAAATAACTCCGGAAGAACTGAAGGCTGCCCTGCGCAGAGCCTGCATCGCAGTGGAACTGATCCCGGTGCTCTGCGGTTCATCCTTTAAGAACAAAGGGGTGCAGCCGCTGCTGGATGCGGTGGTGGAATACCTGCCTTCTCCTGCGGATCTACCGCCGGTGGAAGGGTCCAATCCGGCAACGGGTGCCGAGGAACACCGGGCGCTGAGGGATGATGAGCCCTTTGCGGGCCTGGCCTTCAAGATCATGGCAGACCCTTACGTGGGTAAGCTGGCCTTCTTCAGGGTTTATTCCGGCACCCTGCGGGCTGGCAGCTACGTGCTGAACGTCAGCACGGGCAGGCGGGAACGGGTAGGACGCATCCTGCTCATGCACGCCAACCATCGGGAGGATGTGGACCAGGTCTTTTCCGGAGATATCGCAGCCATTGTGGGCCCCAAAGACATCTCCACCGGTGATACCCTGGCAGATGAAAAACACCCCATTTTGCTGGAGGCCCTGGAGTTCCCGGAGCCGGTCATTAACTTGGCGGTGGAACCGAAGTCCAAGGCAGATCAGGATAAACTTGGTTATGCCCTGCAGCGCTTAGCGGAAGAGGATCCCACTTTCAGGGTCTACACCGATCAAGAGACTGGGCAGACCATCATTGCCGGCATGGGCGAACTGCACCTGGAGATCATCGTCGACCGCTTGCTGCGCGAGTTTAAGGTGGAGGCCAACATCGGCAAACCGCAGGTTGCTTACCGTGAAACCATCACCAAGGCCGTCAAGGCCGAAGGGAAGTTCGTGCGGCAGACCGGCGGGCGCGGCCAGTACGGCCACGTTGTTCTGGAGGTTGAGCCCAACGAACGCGGTGCAGGGTTTGTGTTTGAAAACAAGATTGTGGGCGGTGTAGTGCCCAGGGAGTATATTGCTCCGGTTGAAGCGGGGATCAAAGAGGCCATGCTCACTGGCGTTGTGGCGGGATTCCCCGTGGTGGACGTGAAGGTGGCCCTGGTGGATGGGTCCTACCATGAAGTGGATTCCTCAGAATTGGCCTTTAAGATCGCCGGTTCCATTGGCTTTAAGGAAGCGTGCCGTCAGGCAGCGCCTGTGATTTTGGAACCCGTCATGAAACTGGAAGTTGTGACACCCGATGATTTCTTGGGTGATGTCATGGGCGATATTAACGCCAGACGCGGTAAGATTGAAGGAATGGAACAGCGGGGGAATACGCAGATTGTGCGTGGTTATGTTCCGCTGGCAGAGATGTTTGGCTACGCCACCGCACTGCGTTCCATGACGCAGGGAAGGGCACAGCACACCATGACCTTCGCCTATTACGAACAACTGCCGCCCGCTTTAGCAGAGGAAATCATCCACTCTGCCGGTATCTAA
>PIHLBHDG_00118	
ATGGCTAAGCAAAAGTTTGAGAGAACCAAACCCCACGTCAACGTAGGCACCATCGGCCACGTTGACCACGGCAAGACCACCACCACAGCTGCCATCACCATGCTGTTGGCCCGTAAGGGTTTGGGACAGGTGAAGAAGTTCGAGGAAATCGACAACGCTCCCGAAGAGAGGGAACGGGGCATCACCATTAACACGTCCCACGTGGAATATGAAACTGAAAAGCGCCACTATGCCCACGTTGACTGCCCTGGCCACGCCGACTACGTGAAGAACATGATCACCGGGGCAGCTCAGATGGACGGAGCCATTTTGGTTGTTTCCGCTGCCGATGGCCCCATGCCCCAAACCCGTGAGCACATCCTGCTGGCCCGCCAAGTTGGCGTACCCGCCATTGTGGTTTGGCTGAACAAAGCCGACATGGTGGACGACGAAGAGCTGCTGGAGCTGGTGGAGATGGAAGTTAGGGAACTGCTGAGCGAGTACGACTTCCCCGGCGACGACATTCCTGTGGTGTCCGGCAGCGCCCTCAAGGCCATGGAAGAGCTGCAGGCTGGCGAACCCGGCCCCTGGTGCGAGAAGCTCTCCGCTTTGCTGGATGCAGTGGACGAATACATCCCCACGCCTGAGCGTGATGTCGACAAGCCTTTCTTGATGCCTGTTGAGGACGTATTCACCATTACCGGCCGCGGCACTGTGGCCACTGGCCGTGTAGAGCGCGGTACCATCAAGGTGGGCGACGAGGTTCAGATCGTTGGTCTGACCGAAGAGAGCCGCAAGACTGTGGCCACCGGCGTAGAGATGTTCCGCAAGCTTTTGGATCAGGCCCAGGCCGGCGACAACATCGGTGTTCTCTTGCGGGGTATTGACCGGGACTCCATCGAGCGGGGCCAGGTATTGGCTAAGCCCGGTTCCATCACTCCCCACACCAAGTTCGAGGCTGAGGTTTACGTCCTGTCCAAGGAAGAGGGCGGCCGCCACACTCCTTTCTTTGAAGGGTACCGTCCCCAGTTCTACTTTAGGACCACGGACGTAACGGGTGTTATCCGCCTGCCCGAGGGCACCGAGATGATCATGCCCGGCGACAACACCAGGCTGATCGGCGAACTGATTACACCCATCGCCATGGAAGAAGGCCTGCGCTTTGCTATCCGCGAGGGCGGCCGCACCGTTGGCGCCGGTGTTGTCACGAAGATTCTGGAGTAG
>PIHLBHDG_00119	
GTGAATCGAGCGAAAGGACTGATTTACTTGGCAAGACAGAGAGTAAGAATTAGACTCAAGGCGTTTGACCATAAAATCCTGGATAACTCTGCAGCAAAAATAGTTGATACTGCAAAGCGAACCGGGGCGACGGTTTCGGGACCCATCCCCTTACCAACAGAGAAGAACATCTTTACCGTTTTGCGTTCTGTGCACGTGCACAAGGACTCTCGTGAACAGTTCGAAATGAGGACGCATAAGCGCTTGATTGACATTCTCGATCCGAATCCCAAGACGGTTGATGCGCTCATGCGTTTAGACCTGCCCGCTGGTGTGGATATTGAAATCAAAATTCAGGGTTAA
>PIHLBHDG_00120	
ATGGCCAAAGGTATTCTAGGTAAGAAATTGGGAATGACCCAGATTTTCAACGCAGAAGGACTGCTGATTCCCGTAACCGTCATCGAAGCTGGCCCATGTACCGTAGTGCAGAAGAAGACCTTGGAGAAGGATCAGTACCTGGCAGTGCAGCTCGGTTTTGGTGAACGGCGGGAACGGCTGGTGAATAAACCGGAGGCTGGGCATTTTGCCAAGGCAAAGGTGAAGCCCAAGCGTTACCTGAGGGAAATCCGCTTCAATTCAGATGAGGATTTTGCCCAGTTGAGCGTGGGTGACACGGTGGACGTCAGCATTTTCCAGGAAGGGGAAAAGGTAGACGTCACAGCCACCAGCAAGGGTAAGGGTTTTCAAGGTTCCATCAAGCGCCACAATCAAAGCCGCGGGCGCATGAGCCACGGCTCCAAGTACCACCGCCGGGTGGGTTCCCTGGGTTCCATTGCGCCGGCCAGGGTGTTTAAAGGGCGCCCGCTTCCCGGCCGCATGGGCGGAGAACGGGTGACCATTCAGAATCTGGAAATCGTCAAGGTGGATCCTGACCGCAACCTTCTCTTGGTAAAGGGTTCGGTGCCGGGCGTCAAAGGAAGCCTTGTGATCATACGCAGCGCAGTTAAGGGATAG
>PIHLBHDG_00121	
ATGCCGAAAGTGGCCGTTTACAACATGGAAGGCAAACAGGTTGGTGAGTTAGAACTCAGCGATGCTGTTTTCGGGGTCAAGGTGAATCAAGACCTCATGCATAGGGCGGTACTCAGCTATCTAGCTAACCGCCGGCAGGGCACCGCAGCGGTGAAAAACCGCGGCGACGTGAGCGGAGGCGGGCGCAAACCCTGGAGGCAGAAGGGAACCGGGCGCGCACGTCACGGCAGCATCCGGTCGCCCCAGTGGGTTGGCGGCGGTGTAGTCTTCGGGCCTACGCCCAGGGATTATTCGTTCCGTCTACCGAAAAAAGCACGCCGGGCCGCGTTGAAGTCCGCACTCAGTGCCAAAGCAGCCGCTGGTGATATCGTTATTTTGGATCAGCTGACAGTCGAGGCGCCGAAAACTAAGGTGATGGCCGGTGTATTCCGAGCCCTCGACGTGCAAAAACCGCTCTTGGTCACCGCGGAGTGGGATAGGAATGTGGAGCTGTCCGTCCGCAATATTCCAGGCGCAGTGGTCGCCAAGTCCGTGGGCTTGAACGTGTACGATATCCTGAACAGTGAGAAACTGGTCATGACTAAGGACGCGGTTGCTAAACTGGAGGAGGTGCTGGCATAA
>PIHLBHDG_00122	
ATGGATGCGCGTGACATCATTAAGCGGCCGATTATCACGGAGAAGAGCACCGACCTGATGGCTCAGAACAAATACACGTTTGAGGTGGATATGCGCGCCACCAAGCCGCAGATCAAAGCTGCTGTGGAAGAGATCTTCGGTGTGAAGGTCGAGAAGGTAAACACTGCTCGCGTCAGGGGTAAACTGCGCAGGATGGGACGCCATGAAGGGTATACATCCGATTGGAAAAAGGCTGTGGTGACCCTGAAGCCAGGCCACAGCATCGAGGTATTTGGTGGATTTTAA
>PIHLBHDG_00123	
GTGGCGATTAAGAAATTTAAGCCGACCACTCCGGGGCGCCGCGCCATGACCGGCTACACCTTTGAGGAGCTTACCAAAAAGGAGCCGGAGAAATCTTTAGTAGTTTCTCTCAAGTCCAGCGGTGGACGCAATTCCGGAGGGCGCATCACTGCCCGTCACAGAGGTGGCGGACATAAACGGAAATATCGCATCATCGATTTCAAGCGCGATAAAGATGGTATCCCCGCTAAAGTGGCGGCCATCGAGTACGATCCCAATCGTTCCGCAAGAATCGCCTTACTGCACTATCTAGACGGAGAAAAGCGCTACATTCTAGCTCCCGTGGGCTTGAACGTGGGCGATATGGTAGAATCGGGCCCTGGGGCCGACATCAAGCCGGGCAACGCCCTGCCTCTGGAGAACATTCCCGTGGGCGCGATCATCCACAACATCGAGCTGCAGCCTGGCAAGGGCGGCCAGATGGTTCGGTCCGCGGGCGCCGCTGCCCAGCTCATGGCCAAAGAAGGGAAATACGCCACAATCAGGCTTCCTTCCGGTGAGTTTAGAATGGTGCTGCAGTCCTGCCGTGCCACCATCGGCCAGGTGGGCAACGTGGAGCACGAGAACATGGTCATCGGCAAAGCCGGACGTTCCCGGCACCTGGGGAGAAGACCCCATGTACGCGGTGTGGCCATGAACCCTGTGGACCATCCCCACGGCGGCGGCGAAGGCAAGGCGCCCGTTGGTATGCCCAGCCCTGTCACACCTTGGGGCAAACCAACGCTGGGAACACGCACTCGTAAGAAGAAGCCAAGCGATCGCTTGATCGTCAGACGTCGGAAAAGGTAA
>PIHLBHDG_00124	
ATGGGTAGGTCGCTGAAGAAAGGCCCTTTCGCCGATGCCCATCTGCTCAAGAAGATTAGGGAGATGAACGAAAAGGGCGAGAAGAGAGTCATCAAGACATGGTCGAGACGCTCCACGATTTTTCCCGAGATGGTGGGCCACACCATCGCGGTTCATGACGGCCGCCGGCACGTCCCCATTTATATTACGGAAGAGATGGTCGGTCACAAATTGGGTGAATTTGCCCCAACCCGTACTTTCCGGGGGCACGCCGGTGAGCGGTCGTCAGGCAGATAA
>PIHLBHDG_00125	
GTGAGGATTTCACCACGCAAAGCTCGCCAAGTAATTGACTTGATTCGCGGCAAGGATGTGGAGGAAGCGCTGACCATTTTGAAGTTCACGCCCAAGGGAGCTTCTCCCATCGTGGAAAAGGTTCTGCGCAGTGCCATGGCCAACGCTGAGAATAACTTTGAGATGGATGTGGATGCGCTGTACGTGGCCGAATGCTATGTAGACCAGGGTCCCACTTTGAAGAGGATCCGGCCGCGGGCGCGGGGCATGGCTGACCGCATTCGCAAGCGCACGAGTCATATTACCGTGATTTTGCGGGAAAGGGAGGGATAG
>PIHLBHDG_00126	
ATGGGTCAAAAAGTACACCCGGTAGGGTTTAGACTTGGTATTGTCAAAGACTGGGACAGCAAGTGGTACGCCAACAAGCTGGAATTCGCTGATCTGCTGCACGAAGATTTGAGCATCAAGAAGATGATCAAGCAGCGCTTCTACCAGGCTGGCGTGTCCAAGATAGAGATTGAACGGGCTGCCAACCGGGCCAAGGTGACCATCCATACGGGCAGGCCCGGCATGATCATCGGTCGCGGCGGTGCGGAAGTAGATAAGCTGCGCAAGGATCTGGAGCAGATGACTGGCCGCCAGATCCAGGTGAATATCGTGGAGATCAAAACTCCCGAAACCGATGCTCAGCTCGTGGCAGAAAGCATTGCCTTTGCTCTGGAAAGGCGTATTTCCTTCCGGAGGGCCATGCGCCAGGCTCAGCAGCGTGCCATCCGCCAGGGCGCCAAGGGTATTAAGGTCGCCGTATCTGGCCGTTTGGGCGGAGCAGAAATTGCACGCACTGAGTGGAGCCCAGAAGGTTCGGTACCCCTCCACACCTTGAGAGCAGATATCGATTACGGCTTTGCCGAGGCTAACACTACCTTTGGCAAGATCGGGGTCAAGGTCTGGATCTACCATGGTGAGGTCCTGCCTGAAACCGCTGCCCAGAAGAAGGATAAAGGGGGCGAGTAA
>PIHLBHDG_00127	
GTGCTTATTCCCAAGAGAGTTAAGTATCGCAGAGTCCACCGGGGCCGCATGACCGGTATGGCCACCAGGGGTAACGAGGTTACCTTCGGCGAGTTCGGCCTTCAGGCTCTGGAACCTGGGTGGATTAAGAATACACAGATTGAAGCAGCCCGTGTTGCCATGACCCGCCACATCCGCAGGGGCGGTAAGGTTTGGATCCGGATCTTCCCAGACAAACCCGTGAGCAAAAAGCCTGCTGAAACCCGGATGGGTTCCGGTAAGGGCGCTCCCGAGTACTGGGTGGCGGTGGTAAAGCCAGGGCGAATAATGTTCGAGATCGGCGGTGTATCCGAAGAACTGGCCCGGGAGGCCATGCGTTTAGCCGCTCATAAACTGCCCATTAAGTGCAAGTTCGTATCTCGGACAGCAGCAGGTGGTGAAGCAAGTGAAGGCTAA
>PIHLBHDG_00128	
GTGAAGGCTAAAGATATCCGTAAGCTTTCCGTAAACGAGCTGGAAGCGAAGTTGGGTGAGTTGAAGGAAGAGCTCTTTAACCTGAGGTTTCAACTGGCCACTGGTCAATTGGATAACCCCATGCGCATCAGCGCTGTGCGCAAGGACATTGCACGGGTGAAGACCGTGATGCGCGAACGGGAACTGAACATCAGGTAG
>PIHLBHDG_00129	
GTGGACAAAGAGAGAAGGATGAGGAAAACCCGGGTGGGTGTCGTCATCAGCGATAAGATGGACAAAACAGTTGTCGTGTCCGTGGAACGTACTGTCCGTCATCCTCTTTACGATAAAGTTCAGCGCCGGACCGTTACCTTTAAGGCGCACGATGAGAACAACGAGTGCTCCGTAGGCGATCGCGTACGCATTATGGAGACCAGGCCTTTGAGTAGGCATAAGCGCTGGCGGGTCGTGGAGATCGTCGAGAAAGCCCGTTAG
>PIHLBHDG_00130	
ATGATCCAGCAAGAGAGTCGTTTAAAGGTTGCTGATAACACCGGTGCACGAGAAATCCTCTGCATTCGCGTACTAGGCGGCTCTGGGCGGCGCTATGCCCGGGTGGGCGACGTGATCATAGCTACAGTCAAATCCGCGGCTCCTGGTGGCGTTGTGAAAAAAGGCGATATCGTAAGGGCTGTCGTGGTGAGGACGAAGAAGACGTACGGCCGGCCCGATGGTTCTTTTATCCGTTTTGACGAAAATGCGGCAGTTATCATTAATGAGCAGAACAATCCGAGAGGGACCCGTATCTTTGGGCCAGTGGCTAGGGAATTACGGGAAAAGGATTTCATGAAGATCGTCTCTCTGGCTCCTGAAGTTCTCTAG
>PIHLBHDG_00131	
ATGGCCAAATTGCATGTAAAGCGCGGCGATACGGTTGCAGTGCTGACCGGCGATGACAAGGGCAAACGGGGAAAGGTTCTAGAAGTTTTCCCCAAGGTTGGCAGAATTATCGTCGACGGCGTTAATATACAGAAGAAGCACACCAGACCAACCCAGACCAATCCGCAGGGGGGCATCATCGAGAAGCCCGGGCCCATCAATGCTTCCAATGTGGCTTTAGTATGCCCCGGCTGCAAAGCTCCCACTAGGATCAGGCGCGAGCGGTCAGCGGACGGAAAGCTGCAGCGTCTGTGCAAGAAATGCGGCAGAGCAATCAACTAA
>PIHLBHDG_00132	
TTGCCACGAATGAAGGAGAAATACCAAACTGAAGTGGTACCCGCACTCATGGAGCGTTTTGGCTACAGGAACATCATGGAGGTACCCCGGTTTGAGAAGATAGTCTTGAATATCGGTGTGGGCGAAGCAACGCAGGATCCCAAGGCCCTGGAAGCGGCGGTGCGCGACCTGGAAGCCATCTCCGGCCAGAAGCCTGTGATCACCTATGCGAAGAAATCCGTTGCCGCCTTTAAGCTGCGCGCTGGCATGGCCATTGGGTGCAAGGTGACTCTGCGGGGAGACCGCATGTACGAGTTCCTCGATCGCCTAATCAGCATCGCCTTGCCCCGGATTCGTGACTTCCGCGGCGTTTCCCCAGCATCCTTCGACGGACGGGGCAACTACAGTCTTGGTCTGCGCGAACAGTTGGTCTTTCCAGAGATCGACTACGACAAGATCGACAAAGTGAGGGGCCTGATGGTGACCATCGCCACCACCGCGGAGACTGACGAGGAAGCCTACGAACTCTTGAAGCTCATGGGTATGCCGTTTAGAAGCTGA
>PIHLBHDG_00133	
ATGGTAATGACAGATCCAATTGCGGATATGCTCACACGGATCCGGAATGCAAGTTCCGTGAAGCACGAATCGGTGGATATCCCCCGTTCCAAGCTTAAGGAGGAGCTGGCGCGCATCCTTAAGGACGAGGGTTTTATTAGAGACTACAAGGTCATCGAAGACAACAAGCAGGGTATAATTCGCATTTACCTGAAATACGATCCGGCCCAGGGTTCAGTCATCAGGGGGCTGAAGCGCATCAGCAAACCTGGTTCCCGGGTCTATGCCTCAAAGGAAGAGGTACCCCGCGTTCTAGGCGGCCTCGGCGTGGCAATCCTGTCCACTTCCAAAGGAATTGTCACTGACCGGGTAGCCCGCAAAGAAGGCATCGGTGGGGAAGTAATCTGCTACGTTTGGTAA
>PIHLBHDG_00134	
ATGTCCAGAATCGGAAGAGCTCCAATTCAGGTTCCAGCTGGCGTTGAAGTAAAAATCAACGGCAACGTCATCGAAGTCAAGGGGCCCAAGGGTCAGCTCACCAGGGAACTCCATCCCGAGATGAAGGTTGAGCTCAGCGATGGCACCATCGTGGTAACCAGGCCCAGCGACGAAAAAGCGCATCGCTCCCTCCACGGGTTAACCCGGACACTGATTGCCAACATGGTTACAGGAGTAACGGAGGGATTTACCCGGAACTTGGAAATTGTTGGGGTAGGATACAGGGCAGCCAAGCAGGGCAGCAAACTGGTCCTGTCTGTGGGCTACTCGCAGCCAGTGGAAATTGAACCAGCTCCGGGTATTGAAATCGAGGTACCTACGCCGACTAGAATCAGCGTGAAGGGCATTGACAAGGAATTGGTTGGCCAGACGGCAGCCAATATTCGCGACGTGAGAAGACCGGAGCCCTACCTGGGTAAAGGGATTCGCTATGAAGGCGAAAGAGTTCGTCGCAAAGCAGGTAAAGCAGGTAAAGCTTAG
>PIHLBHDG_00135	
ATGGCCAAATTCAGTCGGCGTGAAGCCAGAGAAAAAAGGCATCGGCGCTTGAGACAGCGCGTGGTCGGCACGCCTGAGCGCCCCCGCCTGAACGTATACCGCAGTTTGAACCACATTCACGCCCAAATCATCGATGACAGCATCGGACATACTTTGGTGTCCGCCTCCTCTGTAGAGCCTGAATTGCGTGCTAAATTGGGATCCACAGGGAACAAAGAAGCGGCCAAAGAAGTCGGGCGTGTAATAGCCCAGCGGGCCCGGGAAAAGGGCATCACGAAGGTTGTCTTTGACCGCGGCGGCTATATCTATCACGGCAGAATAGCAGCTTTGGCAGATGGAGCCCGTGAAGGCGGTTTAGAATTCTAG
>PIHLBHDG_00136	
TTGTCGAAACGAACTGAAACAAGTGGCGCAGAGCTCCAGGAACGCTTAGTGAATATAAATCCTGTCTCGAAAACCGTCAAGGGTGGACGGACCCGTTCGTTCAGCGCCCTGGTGGTGGTGGGAGACGGAAACGGTAGAGTAGGTGCTGGCCTCGGCAAGGCGAAAGAGGTGCCGGAGGCGATCCGCAAGGCTACAGAAGATGCCAAGCGCAACATGATCACTGTGCCCATCGTGGGCACCACCATCCCCCATGAAGTTGTGCAGTCCTTTGGCGGTGCCCGGGTGCTGCTCAAGCCTGCCTCTGAAGGTACAGGCGTAATCGCGGGCGGTCCGGTGCGTGCCGTCATGGAGTCAGCGGGTATCAAGGATGTTTTGACCAAATCGTTAGGGTCCTCTAACCCCATCAACGTGGTCCGCGCTACCATTGAAGGGCTGAAGAGCCTGAGGACTGTGGAAGAAGTGGCTCGGCTCCGCGGCAGGACTCCTGGGGAAATCTTAGGTTAG
>PIHLBHDG_00137	
GTGGCCAAGTTGAAGATCACTTACAAGAAGAGCGCGATCGGTTACGCTCAAGACCAGAAAGACACAGTAGCAGCCCTTGGTTTGAAGAAGTTGGGCGCCTCTGTTGTCCATGACGATACCCCCGCCATCCGGGGTATGATCCACAAAGTACAGCACTTAGTGGAAGTGGAAGAACTAGTTGAGTAA
>PIHLBHDG_00138	
ATGGCTTCCGGCTGGGGTAAAACCTCCGGTCGCGGCCACAAAGGGCAGGGCCAGCGCTCCGGAGGAGGCAAAGGCGCCTATTTCGAAGGGGGTCAAACTCCGCTGGTCAGGCGGCTGCCAAAACGCGGATTCAATAATCCTTTGAGGAAGGTCTACGCCGAGGTCAAGCTGGAAGACTTGAATCGGTTCGCACCGGGTACAGTTGTCACTCCTGAACTTCTGGTTGAATCCGGCCTTGTGAAGAAGATGCACGATGGGATCAAAATCCTCGGTAACGGAGAGATCAAGCAGGCACTGACGGTGCAGGCTCATCGTTTCACAAATTCGGCAGCAGCCAAGATTGAAGAGGCTGGCGGCAAAGTTGAGGTGATCTAG
>PIHLBHDG_00139	
TTGCTAGCTGCGTTGAGAAATGCCCTCAGGATCCCCGACTTAAGGCGCAGACTCCTGTACACCGCTGCCCTTTTGGCCGTTTACCGGATCGGTGCCTTCGTGCCCGTTCCCGGCGTGAATGCGGTGGAATTAGCCAAGCAGTTGGGAATTGATGGAGGAAATATCTTCGGGTTTCTGAACCTTTTTACTGGGGGAGCCTTGGAAAGGTTTACCGTTTTTGCCCAAGGTGTGAGCCCGTACATCACTGCTTCGATCGTGATGAACCTGCTCACCATCGTCATCCCCAAGTTGGAGGAACTGCAGAAAGAAGGCCCAGAGGGTCGGAAGATCATCGCCCAGTATACGCGCTATGCCACGGTGGCCCTGGGCTTCATCCAGGCCTTTGGCACCACGATCATGGCCAGGAACTGGGGCGTAACTTCCAACCCCACGTTCTTCGGTCTAGCTTTGATCATGCTGACCTTGACCGCCGGCACCATGTTCACCATGTGGCTGGGTGAGAAGATCACCGAAAAGGGGATCGGCAACGGCATTTCCCTGCTCATTTTCGTGAACATCGTGGCCGCCATGCCCACAACCTATGCCAACGCCTTCCGGGCTGTGGCTGCGGGACAGCTGCACATCATCAGCCTCATCGCTTACCTGGTGATCACGGTCGCGGTCATCGCCGCGGTGGTCATGATTACCCAGGGCGAGCGCCGGGTGCCTGTGCAGTACTCCAAGCGGGTCGTGGGGCGGCGCATGTATGGGGGCCAGTCCACCCATATTCCCCTGAAGGTGAACCAAGCGGGTGTGATTCCGGTCATTTTCGCTTCGTCGGTACTCACTTTCCCGCTGACCTTGGCCCAGTTCATTCCCGGGATCAAGGACTTCGTAGACCGCTGGCTGGACTACGGCACCTTCGGGTACAACCTGATTTTTGTAATTCTTGTGTTCTTCTTCACCTATTTTTATACCGCAGTGACCTTCAACCCAGTTGAGGTCGCTGAGAACATGAAGAAAAATGGCGGATACATTCCGGGTCTCCGCCCGGGCAGGCCCACGGCCGATTACATGGATAAGATCCTCTCCAGGATCACCCTGCCCGGCGCCATTTTCCTGGCGTTCATCGCCGTGCTGCCGTTCTTGGTTGCTGCAGTAACCAGGATTCCTTCCAACATCCTCTTCTTCGGAGGTACGGGAACCCTGATCATGGTTGGTGTGGCCCTTGATACCATGCAGCAGCTCGAGGCCCATCTGCTGATGAGGCATTACGAGGGGTTCCTGAAATAA
>PIHLBHDG_00140	
ATGCGTTTGGTGTTGCTGGGCTTGCCAGGAGCAGGTAAGGGCACCCAAGGGGATTTGATTGCGCAGAAGTACGGCATTCCGCACATATCCTCGGGGAGCCTGATCCGCGAAGCCGTGGCATCGGGAACACCGGTGGGCAGGGAGGTGGATTCGTACATCCGCAAGGGTGAACTGATCCCCGATGGACTGGCCATCGAGATGATTTCCGAGCGCATCGGCAGAGCTGACTGCAGCCAGGGGTGGATCCTTGACGGGTTCCCCCGCACTGTGCTCCAGGCCATAGCCCTGGATCAACGCCTGGCCCAGATTGACCTGGACGTGCAGATGGCCTTCGACATCCGCATCACGCAGGAGGAAGCCATTGAACGGATCGCCAAGCGGAGGATGTGCAGCAAGTGCGGCGCGGTCTACCACCTTGAGCACTACAGGTCCCAGAACCAGAACGTGTGCGACAACTGCGGTGGGGAGCTGTACCGCCGCAGCGACGACACGGAAGAGACAGCCCGCACCAGGCTGGTGGTCTACATGAAGCAGACCCACCCTGTCCTGCACTACTACAGCATGGACGGCAGGCTGTACAGCATCAACGGCCAGAGGCCCATCGCTGAGGTGTTTGCCGACCTGGACTATTACCTGCAGCGGTTGGTGGATGCTCAAGGGGTTGGTGAAGCCCGGTGA
>PIHLBHDG_00141	
GTGATCATTCTGAAATCCGCTGAGGAAATTGCAGCCATGCGGCGGGCGGGTAGGGTGGTGGCCGAGGCCCATGCTCTGGTGCGGGAACTGGTCAAGCCCGGAATCACCACTTGGGATTTGGATCAGGCCGTGGAAGAGTTTTTGCTGAAGCAGAATGCGGTGCCAGCATTTAAAGGCTATCAGGGGTATCCCGCTTCCATCTGCGCCTCGGTGAACGAGGTGGTGGTGCACGGCATCCCCAGCCGGGAAGTGGTTTTGGAAGAGGGATCCATCGTCAGCATTGATATCGGAGCTTTTGTGGATGGCTTCTGTGGCGACAGCGCCTGGACCTATCCCGTGGGGGAAGTGGCTCCGGAGATTCAAAGGCTGCTCACAGTGGCAGAAGAGGCACTGTTTCTAGGTATTGACCAAGCGCAGGTTGGCAACCGCCTTTCTGACATTTCCCACGCTGTGCAAAGCCATGTTGAGGCACACGGTTTTTCCGTGGTGCGCGACTTTGTCGGGCATGGAATTGGACGGCAGATGCATGAAGCACCACAGATTCCGAATTTTGGCCCGCCGGGGAGGGGCCCACGTTTGAAGCCGGGCATGACGTTAGCCATCGAGCCCATGGTGAACGTGGGAGGCTACCAGGTGGAGGTTTTGGCAGATAATTGGACGGTGGTAACACGGGATAAGTGTTGGTCAGCTCATTTCGAACACACGGTTGCTGTCACTGACGGAGGCCCCGTGGTTCTTACGGTTCTGTAG
>PIHLBHDG_00142	
ATGAGACTTCTGGAAGTCGGACAATTAGTGACGTCAAGACAGGGAAGAGACTCGGGAAGAAAGTATGTGGTGGTTCAATTCTATGATGATAAGCATGTGGCCGTAGCCGATGGTTTGGTGCGCAAGCTCAACCGTCCCAAGCGCAAGAACATCAGACATCTGATCATCCACCGTGTCAAACTGGAGGCGCGGCCCATGGACGACAAAGCCATTCGAACTTTCATCGCAGAGCACAGCAGCGAGGAGGAAGTTAGAAAGGAGGTTGTGCAGGACCATGGCCAAGGATGA
>PIHLBHDG_00143	
ATGGCCAAGGATGATGCCATTGAAGTTGAAGGTACCGTCATTGAACCATTGCCAAATGCCATGTTTCGTGTAGAATTAGAGAATGGGCACAAAGTTCTTGCTCACATTTCCGGCAAGATGCGCATGAATTTCATTCGTATTCTGCCAGGCGATAGAGTAACAGTAGAACTATCTCCCTACGATTTGACCAGGGGAAGAATCACGTACCGCAAGAAGTAG
>PIHLBHDG_00144	
ATGGCACGTATTGCAGGTGTAGATTTGCCCCGTGATAAGCGGGTGGTAATCGGCCTGACTTATATTTACGGCATCGGCCGGAGCACTGCTGAGAAAATCGTTCATGCTTGCGGCATCGATCCCAACACTCGCGTGCGCGATCTCACCGAGGATCAAGCCAACCAAATCCGCGAGATCATTGAAAAGCAGTTTATCGTAGAAGGCGACCTCCGCCGGGAAGTCAACATGAACATCAAACGGCTGCGGGACATCGGCTGCTACCGCGGGCTGCGTCACCGCCGGGGCCTGCCTGTGCGGGGACAGCGGACCAAGACCAACGCCAGGACGCGCAAGGGTCCCAAGCGTATTCCCGGCAGGAAGAGATAG
>PIHLBHDG_00145	
ATGGCAAGACCACGTAGAGGCCAAAGGCCGCGCCGCAGGGAGCGGAAGAACATTCCTGTGGGCATAGCTCATATCCGTTCCACGTTTAACAATACCATTGTCACCATCAGCGATCTCCAGGGGAATGTGATCGCCTGGGCCAGCGCTGGGAATGCAGGCTTCAAGGGTTCGCGCAAGGGTACTCCCTTCGCGGCTGGCTTGGCTGCCGAGCAAGCAGCAACCGCCGCCATGGAGCATGGAGTGCGCGAAGTGAGCGTATACGTTAAAGGACCTGGTGCGGGAAGGGAAGCTGCCATCCGCTCTCTTCAGGCGGCAGGACTTGAAGTGACTACGATCAAGGACGTAACTCCCATTCCTTATAACGGTTGCCGTCCGCCGAAACGACGCAGGGTGTAA
>PIHLBHDG_00146	
ATGATTGAAATCGAAAAGCCAAGAATTGAGAAAGTAGAGCTGACGGATAGCTACGGCAAATTTGTCGTAGAGCCGCTGGAACGCGGGTACGGCCTGACTCTGGGCAACGCCCTGCGTAGAATTCTGCTCTCGTCGCTTCCGGGCACCGCTGTCACTTCTGTCCACATAGATGGCGTTTTGCATGAATTTTCCACCATCGAAGGAGTGGTGGAAGACACAGTAGATATCGTACTGAACCTGAAGAAGCTCCTTGTCAAGCTGCACGGCGAAGATCCCGTCACCATCAGGGTGGAAGCCGAGGGGCCGGGCCCCCTCCTGGCTGGGGACATTGCCACGGATCCGTCCGTGGAGATCCTCAACCCCGAGCTGGTCATTGCCACCCTGCAGGAAGGCGCCGAGCTGAAGATGGATATTACCGTGGCCAGGGGGCGGGGTTATGTGAGCGCAGAGCGCAACAAACGCCCTGACCATCCCATTGGCTTGATTCCGGTGGATTCGATCTTCACCCCCGTCACCAAGGCTGTCTATACAGTTGAAGATACACGGGTAGGGCAGATCACCGACTATGACCGCCTGGTCCTGGAGGTCTGGACCAACCGGGTCATCTCCCCAGATGCTGCCGTGAGTCTAGCTGCCAAGATCTTGATGGAGCACATCAAACTGTTCACCGATCTCACCGAGAGCGTGGACAGCGTGGAGATCATGGTGGAAAAAGAAGAGGAAAGCATGGACCGGCTCATGGAGATGACGGTGGAAGAGCTAGATCTTTCCGTGCGGTCTTACAACTGTCTCAAGCGAGCTGGCATCAACACCGTTGATGAGCTCATTCGCAAGACTGAAGAAGATATGATGAAAGTGCGCAACCTGGGTAAGAAGTCCCTGGCGGAGATCAAGGAGAAACTGGCCGAACTGGGGCTGTCCCTGCGCAAATCTGATGAATGA
>PIHLBHDG_00147	
ATGAAACAACCATTGGTGCGCTTCACTAATGTAAGCTTCACCTATGCTCGGGCCCAAGGGAGGGGCGGGTGGCAGGCGCTGCGGGATGTGAACCTGGAGGTCTTCGAGCATGAGTTCGTGGCCGTGCTGGGCCGCAACGGCTCGGGGAAGTCAACTCTAGCCAAGCATGTCAACGCCCTGCTCACCCCCACCTCAGGCCAGGTCTTGGTGGCCGGCCTGGACACCAGTGTCCCCGAGAACGTGTGGGAGATCAGGCAGAAGGTGGGCATGGTCTTTCAAAACCCCGATAACCAGTTGGTGGCCACCACCGTGGAAGAGGATGTGGCCTTCGGGCCGGAGAACTTGGGGATCCCGCCCGCGGAGATTCAGCGGCGGGTGACCGAGGCTCTAGAAGCGGTGGGCATGCTCCAGTACCGGCTTCATCCCCCCCATCGCTTGTCTGGCGGACAGAAGCAGAGAGTTGCCATTGCCGGCATTGTCAGCATGCGCCCGAAATGCATTGTGCTGGATGAACCCACCGCCATGCTGGATCCCGCCGGGCGGCGGGAAGTGATGGAGACTATCCACCGCCTGAACAAGGAAGAGGGCATCACTGTTTTGCATATCACCCACCACATGGATGAGGTGATCGGAGCCGATCGGGTGCTGGTTATGGATCAGGGCCGCATTGTGCTGGAGGGAACGCCCCGGGAGGTGTTCAGCCAAGGGGAGCTTCTGCGGGAGCTGCATCTGGACGTGCCCCAGATCACCGATCTGGCCCAGCGTCTGGCCAGCCGCGGTGTTTCCATCCCCTCGGGCATTCTAACTGTCAATGAAATGGTGATGCATTTATGTCCATCAGATTAG
>PIHLBHDG_00148	
ATGGAGACCGAGGCCCTTCTTGATGTGACTTTGGAGATCGCCGACGGCGAGTTTGTGGGCATCATCGGCCCCACAGGCTCCGGTAAATCTACCTTGATCCAGCATTTTAACGGCCTGCTTCTGCCCTCTTCCGGGAAAGTCTGGGTGGATGGGGTGGACCTAACCCACAAGGATACCCAGCTGAGGCAGATCCGCCAGAAGGTGGGCATGGTCTTCCAGTACCCCGAGCACCAGCTGTTTGGCGAAACCGTGCTGGAGGATGTGGGCTTCGGGCCGCGGAACATGGGACTTGCTGAGGAGGAAGTTGTGGAGCGGGTGCGCCGGGCCCTGGCCTATGTTGGCTTGGACTTCGCAGAGTTGAAGGATCAATCTCCCTTCGAGCTCAGCGGAGGTCAAAAGAGACGGGTGGCCATTGCCGGCGTTTTGGCCATGGAACCCTCCGTTTTGATTTTAGATGAGCCCACTGCCGGTTTGGACCCGAAGGGGAGGGAGGAGATCCTGGATGAGATCTGCACCCTCCATAGGGAGCGGGGCATTACCGTGATCTTGGTTACCCACAGTATGGAAGATGTGGCCCGTTTAGTGGACCGCCTAATTGTCATGGACCGGGGCCGGGTGGCTCTAGATGGTACGCCTGTGGAGGTGTTCAGGCAGGCGGAAACCTTAAAAGAGCTGGGCCTAGGCCTGCCGCAGGTGACTGAACTGATGCATGAGCTGAAGGCCAAGGGTATGGCCGTGGATACAGACGTCCTTACGGTGGAGGCCGCGGAAGAGGAGATCGTGAAAGCATTGGGGGGCCAGAGATGA
>PIHLBHDG_00149	
ATGAGATTTCGCAACCTGACCATCGGCCAGCACATTCCCGGCAATTCGGTTGTGCACAGGCTGGATCCCCGCACCAAGATCTTAGGCACCACCCTGCTTATCGTGCTCTTATTTGCCGTCAATGGTTTTATCGGCTACGGCTTAGTGGCGCTGGCCATTGCCGGGGTGATCCACCTGGCCAAGCTGCCCTGGCGCTACGTGATCAGAGGTCTGCGGCCCCTCCTGGTCATATTGCTTCTGACTGTAGGCTTGAACGTTTTCCTCACGGAAGGGGAAGTGATCTTCCGCCTGTGGTTTCTAACCATAACCAGGGAAGGCCTGGCGCGGGGTGGGATGATGGGTACCAGATTGGTCCTGCTCATCGTGGGCACCTCGCTGCTTACGCTGACCACATCGCCCATCCAGCTCACCGATGGCATCGAGTCACTGCTCAATCCCTTCAGGCGTCTGGGTGTGCCCGCCCATGAGCTGGCCATGATGATGACCATCGCCCTGCGTTTCATCCCCACCCTCTTGGAGGAGACGGAGAAGATCATGAAGGCGCAAATGGCCCGAGGCGCCGATTTCCAAAGCGGCGGCCTGATGCAGCGGGCCAAGAGCTTGATACCCCTGCTGGTCCCCTTGTTTGTCAGTGCTTTCCGCCGCGCCGATGAACTGGCCATCGCCATGGAAGCCAGGGGATACAGGGGCGGCCAGGGCAGGACCAAATTCCGGGAACTGCGCTTTGGGCGCATTGATGCGGTGGCCATCGCCTTACTAGTAACCTTCACCGTGGTGGTGGGAGTCTTCTTCTGA
>PIHLBHDG_00150	
ATGAAGACCTATGCTTTGGTTGTGCAGTATGATGGCACCGAATACGCCGGCTTTCAGGTGCAGGTGGGCCAGCGCACCATCCAGGGGGAACTGGAAGAGGCCCTGGCTAAACTGGGCCCCAACCGCATCCGGGTGGTGGGAGCCGGCAGAACAGACGCCGGTGTGCACAGCGAAGGGCAGACGGTAAGCTTTAGGGATGATGGGCTCACCGTACCCGTGGAGCGCCTTCCCCATGCCCTCAATGCACTGCTGCCTCCCGACATCAGGGTGGTGAAAAGCTGGCTCGCTCCCCCTGGCTTTCATGCCCGCTACAGCGCTCGGCAGAAGACCTACCGCTACCAGGTCTATGAGGGGGAGTTCCCCAGCGTCTTTTACCGCCGCTATGCCCTCTGGGTGAGGGAGCCGGTTAACTGGCAGGCGGTGGCAGCATGCGCTGAGCTTTTCGTAGGTAGGTTGGATTTTGCCGCCTTTGCCGCCAGCGGAGGCAGCGCCCAAACCACAGTGCGCACCATGGAAAGCGTGACGGTGGAAGCGGCACCGCCCCTTACGCTCATCCGCTTCACCGCGGATGGATTCCTGTACAAGATGGTGCGCAACCTGGTGGGCACCCTCCTGGATGTGGGACTGGGCAGGCTCAGTCTGGAAGATGTGAGGGAGATTATGGAAAGCCGTGATAGGCGCCTAGCCAGCGCCACAGCTCCCGCCCACGGCCTGTTCTTGGAGAGCGTCAGATATTGA
>PIHLBHDG_00151	
ATGAAAACCTATGCAGCAAAGCCACAGGAAGTGGAAAGAAAATGGTATGTCGTTGATGCCGAAGGTCAAACCTTGGGCCGCTTGGCTTCACAGGTAGCTGCTATCCTCAAGGGTAAGCATAAGCCGATCTATACTCCCCACGTGGACACCGGCGATCACGTCATCGTGATCAACGCTGAGAAGATTAACCTAACCGGGAAGAAACTGCACAGCAAGAGGTATTACCGGCACAGCGGATATCCCGGTGGGCTGAAGTCCATCACCGCAGGCGATCTGTTGAACCGCTATCCCGAAAGAGTGATCAGGGCGGCGGTTTGGGGCATGATTCCCCACAACCGGTTGGGCCGTAAGATGATTAAGAAGCTCAAGGTCTATGCCGGTCCTGAGCATCCCCATCAAGCTCAGAAGCCTGAGAAACTGGAGTTGAAATACTAG
>PIHLBHDG_00152	
ATGAACGTGGCTCGCAAGGTAGAAAGCTACTACGGAACCGGCCGCAGGAAAGAGGCGGTAGCTCGAGTCAGACTATTTCCGGGCAACGGCAGGATTATCATAAATCAAAGGCCCATCGAAGAGTATTTTACCCGCGAGGTGCTGCGCACCATCGTACGTCAGCCGCTGGTGCTTACCAACACCGATGGCAAATATGACGTCATTGTCAACGTGCACGGCGGCGGAACCACTGGCCAGGCCGGTGCCATCAGGCACGGCATTGCCCGCGCGCTGCTCACCGTTGATGAGGATCTGAGGAAGCCCCTGAAGCAAGCCGGCTTCTTAACCAGAGACCCGCGGATGAAGGAAAGAAAGAAATACGGCTTGAAGAAAGCCCGGAGAGCACCACAGTTCTCCAAGCGCTAA
>PIHLBHDG_00153	
ATGCGCAGAAGATATTTACTTCTGATCCTTATCGTACTGGTGGCAATCATCGTCCTGGGGGTTGGCGGGGGGTTATACGCCCGGGCCAACCGGGCCGTGAGCGAGTTTGAAAAGCAAAGGCCCCTACCGGGGGCAGCCCTGTACGACCAAGAAGGGCGGCTGATCAAACGGCTGGGTACGGGCCCGGTCTATGTACCCCTGGATGCCGCGCCCCGGGAGCTGCGGCAGGCGGTGCAGTCTACCCACGATGCCCGGGAGATCAATGGCTATCTAGCCCGGCAGATGATCGAGCCCGAGGGCCTGTGGAACAGGCTGCAGCTGGCCCTACTCCCCACCGTCCTCCAGCGCCGCTACTCGGAGCGGGAGCGGCTGGAAATGTTTTTGAACCAAGCCTATTTCGGCGAAGGCGCGGTGGGCATGGAAGCGGCTTCCCAAACCTATTTCCACAAACCCGTGCAGGAGCTGGACCTGGCGGAAAGCGCCCTCCTGGCAGCCCTGATCCAAGAGCCCGAAAGCGCCTCACCCTTCCAAAACCCCGACCGGGCTCAGGAGCTGCGCGCCTCGGTCCTGCAGGCCATGCGGGAGCAGGGACACATCGATGCCGAAGCGGAGCAGCAGGCCAGCCAATCCCCCCTGGAACTGGAGCGCAGGGAACCGGGCTACGCCCACCACTTCTCCGCTTACCTGGGCCGCGAACTCGCTAAGCAGCTGGGCGAAGACCGGGTATTCCAGGGAGGGTTACGGGTTATCACCACCCTCCACCGTGAACTGCAGCTCCTCGCGGAGGACATCATCGGCGAAACCGCAGTAGATGGTTCTCTGGTGGCCCTGGGCCCCGATGGCCGCATCTTGGCCATGGTGGGCGGCCGGGACTATACCGAGGACAGCACCAATCTGGCTGTGAGCAGGCAGAAGCAGGTGGGGAGCACCCTGCGGCCCTTGATCTACGCCGCGGGCTTGAAGGAAGACTGGGCAGTGAACCACCTGGTGGAAGATGTGCAGCGCCGCTTTGGTGACTTCCAGGTGGACAATGCCGGCGACCGCTACTGGGGCACTATCACCATGAAGCACGCCCTGGCCATGGACCTGCACAATGCCGCGGTCTGGACACTAAATGAACTGGGCTTGGAAAAAGTGGCCGAACTGGCCCGGGCGGTGGATCTTGAGCTGGACCCAGACCGGGAAGACCTGGCCCTGGCCATGGGCGAGCTCAAGGAGGGGCTTTCCCTGCTTGAGCTCACCGCAGCCTTCCTGCCTGCGGCAAACAGCGGCCGGTACCAGCCGGTGCGCGGCTATGAGGAAGTGCGGGACAGCACCAACAAAACTGTCCTGAAACAGGAAGACCAGACCCCCGCGCAGATCCTCTCTGAGCAGCAGGCCTACCTCCTCACCGATCTGCTCAGCCCTGGCCTGGCCTACGGCAGCCTCAGCCAGCTGGATGCGGACTTCCCCGCGGCCCTCACAGCCAGCATTGCCCAGGATGGCCGCAGCCAGTGGGCGGTGGGTTATACACCCCAGCTGCTGGTGGGGGTGCTGCTGCACACGCCGGAAACCGCCGAAGAGGAAGCAAGGCCCCGCCTGCTGGCAGGGGAGGTGTGGCTGCAGTTTATGGAGGGGGCCCGGCAACTGCTGCAGGAGCCACGAGAAGCTGATGATGGGGAGAGCCAAAACGCAGAGACCGCCGAAGAATTCCCGGTGCCGGAAAACATCGAAACGGGTGTTGTGATCGATGTCTTTACCGGCCTTCTGGCCAACGAACGCTGCCCCCAGGTGGAAGTGGATGCCTTCATCGTCGGCACCAAGCCCACCCGCTGGGCCCCCTGTGCCATTCCGCCGCCACCACCCACCCCGAGTCCTCCGCCGCAGCAGCCGATACCGCGGCCTGAACCGGAACCGGCGCCGGAGCCCGAGCCGGAACCGGAACCCGAGCCGGAACCTGAGCCCGAACCTGAGCCTGAACCGGAGCCCGAACCTGAGCCTGAACCTGAGCCGGAGCCCGAACCGGCACCAGAACCTGAAGAGCCCATCTTGCCTGTGCCGGAAGAACCGGAAGAAGCAGAGGCGGCCCCCTGA
>PIHLBHDG_00154	
ATGCACTGGGGTCGCGCAGTAGCCGAAGAGGCTCGAGAGCACGGCTTCCTGGGCAGGTATTTCGCCCGTTTTTGTCTAAGTAGCGAAGGACGCTATCATACCAAGTGGTTGAACATGATGTATCCTAGGCGCTATCTCGCCAGAAATCTTCTGTCCGAAGATGGAGTCATTTTCATCTCCATTGATGATAATGAACTGAGCAATCTCTGCAAGCTTTGCGACGAGATCTTCGGGGAGGAGAACCGCGTAGCCATTTTCCCCTGGAGAAAGCGTACTGCGAAGAGTGATGTCCCCTTTGGGGTATCGCAAGATTTTGAGTGGATTGTGGTTTACGCCAAAGCAGGGTTTGAAGCTGGTTTCTTTATCAAGCGGAAGTACCACTACTCCGACGATTACGACGAAGGATGGCGCATAGCGGATCTCACGAAGCAGACTACAGCCCAGAAACGCCCAAACTCGTTTTTCACAATGGTCAATCCGAGGACAGGCGAGAAATACCCCGCCAATCCCAACCGGACGTGGTCTATTACTGCGGATACTTTCCAGGAGTACTATGGTAAGGGAAAGATAGTCTTCCCTGGTGACTACGATTTCCTCAACATCTCCAGGCCTGTTTTCCGGGTTTTCGAAAGCGAGGATAGGGCGAAGAATCTCGAGAGGTATGGAGTCGAGGAAGCCAAAAGGTCTGTTTCGACACTGTTGCCAGAAGATGTTGGTAGAACGGAAGACGGGACCAAGGAGGTCACCGATCTCTTTGGAAGTAAAGTATTCCCCTTTGCGAAGCCTTCCTCATTGATAAAGCACTTGATGAAAATGATTCCTGATGACGACTTTATTGTGCTAGATTTCTTTGCCGGATCGGCCACCACGGCGCAAGGGTGTTGGACCTGA
>PIHLBHDG_00155	
GTGTTGGACCTGAATAAAGAGGATGGGGGCAACCGTCGGTTCATCATGGTACAGCTTCCCGAGCCATGCGAAGAAAACTCGGAAGCACTTAGAGCTGGTTTCAAGACCATTGCGGATTTGGCTAAGGAAAGGATCAGACTGGTTATCAGGAACATCCAGACGGAACAGAATGAAGCGAGGGCAGAGGCTGCCGAGGCGCTCCCGGAATTTAGCGAGGAAGTTCCCGAGCTAGACTTAGGCTTTAAGGTGCTGAAATTGGATAAGTCTAACTTCAGGATTTGGGATGGTTCCGATCCGGATATCTCTGAAGAGCTACTGATGCAGCAGTTGGACTTGCATGTGGACCACGTTGATCCGAACGCCACCGCAGAAGACATCCTATACGAACTGTTGCTTAAGGCTGGCTTTATGCTAACGGAACGGATAGAAGAAAAGCATATGGCTGGAAAGCTTGTCTATTCTGTCGCAGATGACGACCTGTTGATCTGCCTAGAGGATGAGATCACTGAGGAGCTCATCAAGGAGCTGGCTGCTGCCCAGCCCAAACAAGTGATCTGCCTGGATCGGGCTTTCGCTGGCAATGACCAGCTGAAGGCCAATGCAGTCTATACCTTCGCAGCCAAGGGTCAGGCGAAGGACGGAACAGGGCAGATAGTGTTCAAGACGGTATAG
>PIHLBHDG_00156	
TTGAAACTGAGATTTGATGCCACGCTCGATTATCAGCTAGAGGCCCTGGCAGCTATCACCGATCTCTTTGAAGGCATGGGGCCCGGTGGCGCGGGAAACGAGATCGGTTTCAGCTACGGAGCGCTCCAGTTAACAGAACTTGGTTTGGCCAATGACCTAGAGCTGGATCCCGATCTACTGCTGCGCAATCTCAGAGCCGTCCAAGAGCGAAACAACCTGCCCCAATCCGAACAACTTATTGCCTATAATGATCCCTATGGATTCTGCAACTTCTCCATCGAAATGGAGACCGGTACGGGTAAGACCTACGTCTATCTCCGCTCCATCTTCGAGCTCAATAAGCGCTATGGTCTGAAGAAGTTCATCATCGTCGTTCCGTCAATCGCCATTCGCGAAGGCGTCTTGTCCTCCATCAAACTGATGCGTGATCATCTGATGGGCTTGTACGATAATGTTCCGTTTGACTATTTTGTCTACGACTCCAAGGATTTGTCTAAGGTAAGACAATTTGCCATCAGCAACGAGATCCAGATTATGATCATCAACATCCAGGCGTTTCAGCGGGATGTGGGTGATGTGCAGGACTATGCGCAGCTCACCCCCGAGGAAGAGAAAAAACTGAACATCATCCATCGCGAGCAAGATCGCTTGTCGGGGCGGCGGCCCATCGAGTTTGTTCAAGCTGTGAGACCTGTGGTGATCATTGACGAACCCCAAAGCGTTGATACCACTCCCAAAGCCAAACGGGTAATCAATACCCTAAAGCCTCTGGTGGCATTCCGCTACTCAGCTACCCATGTGGAACCCTATCACATGATTTACAAGCTAGATCCAATTCAAGCCTACGATCTGGGATTGGTTAAACAGATTGAGGTTTCATCGGTTCAGGCTGAGCTTAACCACAATGAAACGTTCATCCGAATTGATGATATTGGCTATGCCAAAGGGGCCAAAACGCCCCACGCCAAGGCAACTATCCATGTGGACACCCCGAACGGACCGCGGGAGAAAAAGGTCACTCTTAAGCAGGGGGCTGATCTGAGCGATCTGACCAATCGCCCAGGCTACGAGGGATACATTGTGATCAACATCTGCGCTGAGCCAGGGTTGGAGCAGGTGGAATTCGCCAACGGTAGAGTACTCAGATTGGCCCAAGAAGAGGGCGGTATGGCTGATGAGATCATGAGGGTGCAGATTAGACAGACCATTGAGGAGCACCTGAAAAAGGAAAAACGCTTTAGGGATTTGGGGATCAAGGTGCTCTCTCTTTTCTTTGTGGACAAGGTGGCCAATTACAGGTGGTATGACGACGAGGGTAACCCGCACAAAGGAAAGATCGCACAATGGTTTGAAGAGATCTACGCAGAACTCGCCGCCCATCCCAATTACAAGGGGCTGCTGCCATATTCGGTTGAGGAACTCCACGGAGGGTACTTTTCGGTAGACAGGAAGAGGGGAAAGGTTGTTGGGCTCAAGGATACTTCAGGGCGTACAGCCGCCGATGAAGAGACTTACCAGCTGATCATGCAGGATAAGGAACGGCTTCTGTCGCCTTCGGAACCTTTGCGATTTGTCTTCAGCCATTCTGCACTCAAGGAGGGGTGGGATAATCCTAATGTCTTTCAGATCTGCTCCTTGCGGGAGATGGGTAGCGAAAGGGAGAGGCGTCAAACCATTGGCCGCGGCCTCAGGCTGGCAGTGGGGCACGATGGTGAGCGCATCTACGATCGGAGCATCAACAGACTGACCGTGATCGCCAGCGAGTCTTTCGAGCAGTATGCAGCTGGTCTACAGGTGGAGCTGGAAAAGGAAATAGGCGGCGGCTTCAAATTCGGACGCTTGCCAGATATTGCCTTTGCCAAGCTTCTCTTCCCGGAGACAGATCAGCCCATTGGTCAAGAGGCGTCCAAACGCATTTGGCAAGCCTTAGTTGACGATGGCTACCTTAATGAACACGGAGATCTGACCGACAACTTCACTCCCCATCAAAAGGGCTTCCAGCTGCGGCTGCCTCCCGAATTCCAATCCTTGGAGCCGAGTGTGCTTGAAGAGATGAAACGCTATACCTTCAGGGATCGGGTGATCGATGCCAGAGAACGCCGGAAGCTCAGGTTCAACAAGCGCATTGAGCTCAACGAAGACTTCAAAGCTCTGTGGGAGCGCATCAACAAGAAAACCCGCTATTCAGTGGAGTTCTCAACCGATGAGTTGATAGCCAAAGCGGCGGAAAAGATCAGGAACATGGATCCCATTCAGCCCCTCAGAATCCTCGTGGATAAACAGGATTTAGAAATAACGCTGGCAGGTGTGGAAAGAGGTCGAGTAAGCGATAGCCGGACCGTCTTCGTACGTGCCCACAAAAGGCTGCCGGACATCTTGGCCTTCCTGCAGAGGGAAACAGAACTAACGCGTGCAACGTTGGTTGAGATTCTGAAGCGATGCGGGAGGCTCAAGGAGTTCACCGTGAATCCCCAAGCTTTCATGACCGAAGTCGCCAAGTTGATCAAAGCTGCACTTCACGAGCTAGTTGTGGACGGTATCAAGTACGAGCAGATTGATGGCGAGGTCTATGAGATGCGGCTGTTTGAAGAATACGAGCTTGAGACTTATCTTTCCCGTCTCTACGAGGTGCAGCACAGCAGAAATGCTACCCCGTATGATTATGTTCCCTATGATTCGGAGGTCGAGCTCAAGATTGCTCAAGGACTGGATGAAAATGAGAAGGTGAGGTTCTTCTGTAAGCTTCCTTCATGGTTTGTAGTGCCCACACCCCTCGGGGATTACAATCCAGACTGGGCAGTGGTGACCGAGAATGACAGGAAGTTGTATTTAGTAAGAGAGACCAAGGATACCAAAGACCGCGGGAAGCGCCGTGAAGTCGAGAACCGGAAAATCGATTGCGGCCGCGCCCACTTTGCAGCTCTGGGTGTAAATTTCAAAGTAGCCACTAATATCCACGAAGTACTGGGCGAATAG
>PIHLBHDG_00157	
ATGGCGAGAATAGTGGAAGTCACGGATGCGAACTTTAAGAGCGAAGTTCTCGAGGCTGATCAGCCCGTTTTTGTAGATTTTTGGGCGGTGTGGTGCGGCCCCTGCCGCATGATTGCCCCTGTGTTTGAAGAGCTGAGCGAAGAGTATGCAGGCCGGATCAAGTTCGTGAAGGTCAATGTGGATGAGGTCACAGAGTCCGTGGCTGCATACGGGATCATGAGCATCCCTACGTTGATGCTCTTTAAGGGCGGGCAGCCCATTGAAACCCTGGTGGGCGTGCAGCCCAAGGAGAGGTTAGTTGAGGTGTTGGACAGCCACCTGTAA
>PIHLBHDG_00158	
ATGTACATTAGAACCGTGAAAAGCAGAGGTTACGAATACGTCCAGCTTGCCCACAATTATCGCGATCCAGAAACAGGCGCTTCAAGGGCCAAGGTCCTGTTCAATTTCGGCCGAAAGGACCAGCTAGATGTGGAGGGTCTAACAAGGCTTGTAGGCAGCATTGCCCGCTTTCTGGAGAAGCATGATTTGGCAAGCCTCCCCTTGGTTGAGAGTGACGATGCTCCATTCGAGTTTGTGGGAGCCAAACAGCTTGGCGGTCCCTGGTTGTTGGATGGGCTGTGGGAACGCCTAGGCATTCGCAAGACCCTGGAGAAGCTGCTGCTTGAACGCAACTACAGCACCCCGGTGGAGCGGATGATCTTTGCCATGACAGCCAACCGGGCTCTTAACCCATCCAGTAAACTCTACATGGAGCACTGGGTGCAGGAAGAAGCCTTCATTCCTGGCCTTCCCGAGGTCGATGTGCACTATCTCTACCGAGCCATGGATTTTCTGCTGGAGGCATCTGAGTCCATCCAGGAAGAAGTCTTCTTCCACGTGGCCAATTTGCTGAATCTAGAAGTGGATCTGATCTTTCTAGACACCACCACTACATACTTCGAGATTGCTGAGGAAGACACTGATGCGGAGGAAGGGCCAGGTTTGCGCAAGCGCAGCCAACACAGCAAGGACGAACGTCCTGATCTGCCCCAGGTAGTCATCGCCTTCGCCGTAACTAGAGGCGGCATCCCGGTGCGCTGCTGGGTGTGGCCCGGAAACACATCCGATCAGCAAATCATCAAGGAGGTCAAAAAGGACCTTAACAGGTGGCAGTTGGGCCGAGTTGTCATGGTTCAAGATGCCGGGTTCAACTCTGAGGAGAACAAACGGCTTCTACAGACTGCCGGCGGCCACTACATCATCGGCGAGAAGCTCCGGCAGGGCCGAAAGGGCGATCCAGTCGAAGCGCTCTCTAAGCCAGGCAGGTACACGACCCTCGAAAACGGCCTGGAGATCAAGGAGGTTATCCTGGAAAAAGGCAGTGAAGCCAGGCGCCGCTATGTGTTGGTTCGCAATCCCGATGAAGCGAGGCGTGACGCCCTCAAACGAGCTGATATCGTTAAGGAGGTTGAACGCCGGCTTGAGGAGCTCAAGCAGCTCGCCGGGCAACCACACAAAAAGGCGGCCTGTGCCCTTCGGGCTCACAGTGTCTACGGCAGGTATGTCCGGCAGACCAAGACTGGAAAGCTGATGCTCGATAAGGCCAAGATTCGCAGCGAGGCGCAGTACGATGGGAAGTACCTGCTCAGCACATCTGATTTCGGGCTTTCAGCTGAAGATGTCGTTCTCGGCTACAAGCAGCTGTCAGAGATTGAGCGGGTGTTCCGGGACATGAAACACTTGATCGACATCAGGCCGGTACGCCACCGGCTGCCCGCCCGGATCAAGGCCCATGTTCTTCTCTGCTGGCTGGGCATGCTGCTGATCCGCATTGCTGAACAGGAAACCGGCCAGACCTGGTTCCAAATCAAATACTGA
>PIHLBHDG_00159	
ATGCATTTATCCAGTTTGGCTGTGCGCCGCCCAGTGGCGGTCACTGTTTTTGTTATTATTGCCCTCATCTTCGGAGTTATTTCCCTCCAGAGAATTGGCATCGACCTGCTGCCGGATATGAACTTCCCCTATGCGGTGGTGGTCACCATCTATCCGGGCGGAGCAGCCCAGACCGTGGAGCAGAATATCACCATCCCCTTGGAGGGGGCGCTTTCGGGCATCAACGGCCTCCGGCGCATGGATTCCTACAGCCTGGAGAACGTTTCCGCTGTCCTGCTCCAGTTTGAGTGGGGCACAGACATGCTCACCGCCCTGGATGCGGTGCGCAACAACATGGCCCAGGCAGCCCTAACCCTGCCCGATGGCGCCCAGACCCCCGTGGTGGTGCAGATCAACCCCAACGACTTCCCCTTGATGCTGGTGGGCGTAACCTCCCAGGGCCTTTCCCCTGTTGAGCTGTCGGAAGAGCTGGAAAAGCTCCGGCCGCAGCTGGAGCAGATCTCCGGTGTGGCCCAGGTGAGCCTGCTGGGCACCGCCAGCGAAGAGATCCAGGTGCTCTTTGATCCCGACCACCTCAATGAACTGGGTCTAACCCCGGTGATTCTGCAGCAGCTGATCTCGTACCAGAATATCGTGGTGCCCGGCGGAGCAGTGACCGCGGACGGCGTGCGCTACATCACCCGGGCGGGCAGTATGATCAACAGTATCGAAGAGCTGGAAAACATCATTGTCGGTATGAAGCAGGGCAGCGGCATCCTGGGTCTGGGAGGCTTGGTTCCTTCCTTGATTTACCTGAGCGATGTGGCCGAAGTTTCCACGCGGGTGGCACCCCGGGAAGGCATCACCCGCTACAACGGGCAGGATACCGTGCTCATCCAAGTGATGCGCCAGAGCGGGGCGAACACGGTCCGGGTGGCCGAAAGGGTCAAGGACACCCTCAGGAAGATAGAGGCGGAATACCCGCATCTAGAGTTTACGACCATCACCGATCAATCGCTGTTCATCAGCCAGAGCATCAGCTCCCTGGCTTCCAGCGGCATGATCGGCGCGCTTTTGGCCGTGGCGGTACTCCTCTTCTTCCTGCGGAATATCTCCAGTATTGTCATTATCGCCTTGTCCATTCCCGTCTCCGTCATCGCCAGCTTTGTCCTGATCTACCTCTCCAACCTTTCCCTCAACCTCATGACCCTGGGCGGGCTGGCTCTGGGTGTGGGCATGCTGGTGGACTCATCCATCGTGGTTTTGGAGAACATCTACAGGCACCTCACGGAAGGGCGGGATCGCCTGGCGGCCTCCCGGGACGGCGCGGGTGAACTGGCCAGTGCTCTTTTGGCTTCCACCCTCACCAACGTGGTGGTGTTCCTACCGGTGATTATCCTGGAAAGCCTGGCCGGACAGCTGCTCAGGGAGTTCGGCCTGTCCATCTCCTTTGCCCTCACCGCTTCCTTCTTGGTCGCTTTGACGGTGGTGCCGGCCTTGACATCCAAGCTGCTTAGGGCAGGGCGAGCCATGAAACCCCAGGGCCAGTCCTTCGCGGGCAGGGCCCGGGCCGTCTATGCCCGGCTTTTGGAAAAGGTCCTGGCCCGCAAGGGCTACACATTCGCCCTGGTGATCATCCTCCTGGCGGTGGCCCTGGCGGTCTATCCCCTGCTGAATCAGGAGTTTCTACCCAGTTTTGACGAAGGTTTCTTAGGGGTACAGGCTATGCTCCCGGCTGGTCTGCCCCTGGAGAGGGTGCGGGAGAAGATCATGGCCATCGAAACAGACCTTCTGGCCATTCCTGAGGTGGCGGCTGTGGCCGTGCAGGCGGGCGACCAGGGCGAACTGGATGTGGTCAGCCTGGTCCGGGGAACGGACGCCAGTGCCGCCCAGTTTTTCCTGACCCTCGTCCCCCATGACCAGCGCCAGCGCAAGGCCCGGGAGCTTACAGATGAAATCCAGGAAATCACGGCCAGGCACGGAGTTCTGCGGACCAATATTTCCGACAGTTCGCTGTTCGGCTCCACGGCCAGCACCCTGTTGACGCCCAATCTATCCGTTGAGATCCGCGGCGAGGATTGGGACGTCTTAGTCGAACTGGCCCAGGAACTCAAAGGCAGACTCCAGCAGATCGGCGGTTTCCGGGACGTGCAGGACACCACCTTCCGGCCGGCCCAGGAGCTGTTCCTCAACGTGGACACCTCCCGGAGCATCCTGGGAGGCTTCACCGCCGGACAGGTGGGGCTGGGTATGCGTTATGCCACAGCGGGGCTGGTGGCCACCGATATCCAGATTGGAAAACGGAGCCTGCCGGTTGTGCTCAGACCCAACTCGTCCATTGACTCGGTGGATGACCTGCTCAACACCAAAATCACCTCGCCCGTGACCATCGCCGGCCTGGGTGAAAACCCCATCGTGCTCAAGGAAGTGGTGCAGCCGGAGACGATCACCACCGACGCGGTGGCGCAGCGCACCGACCGCCTGCCGGTGATCTACGTAACCGGCATTTTGGGCGATCTGTCCCTGACCGAAGCTGTGCGCAAGAGCGAAGAGATCATTGCCACCATGAACATTCCTCCTGGATACCACATCAGGGTAGGCGGCCTGCAGGATGTGATATCCGAATCCATAGGCGAACTGACCCTGGCCCTAATTTTAGCTGTGGCCTTGGTTTACCTGGTCATGGCCGCGCAGTTTGAATCGTTCCTCCAGCCCTTCATCATCATGTTCACCATCCCCCTGGCCCTGATCGGTGCCCTGGCCGGCTTGTGGGCAGTGGGCGGCAGCCTGGGCATCATGTCCATCATCGGTATGATTGCCCTGGCGGGGATTGTGGTGAACAACGCCATCGTGCTGGTGGATTACATCAACCTTAGGCGCCGGCAGAACCCCGAGCTTCCCGTGCGGGAGGCCATCCTCGAGGCCTGCCAGGTGCGCCTGCGGCCGATCCTCATGACCGCGATCACCACCATTTTCGGCCTGCTGCCGGTGGCCATCGGTTTTGGTGTGGGTGCAGAATTCCAGAGGCCCCTGGCCGCAACCATCATGGGCGGCATGGTCTCTTCCACCCTCCTGACCTTGTTCGTTATCCCCACCGTCTACGAGTTCTTCGCCAACCTGGAACGCAAGCCCAAAAAGCAGGCACAGCACCAGGCGGTATAA
>PIHLBHDG_00160	
TTGGGTAAACTTGCTAGACGGCTGCTCAGCCTGGGGTTAGCCGCGGCCCTGCTGCTGATTATCCTGCTGATCTGGAGCCGCTGGCAGGTGCCTGCGCCGGAAGCTCCCCCGGAAGAGGGAGCTGAGCTGGAAAGCTGGCGGCAGACCTTTTCCGAAACCGACCTGGATCTTCTGGCCCGGGTGGTGCGGGCAGAAGCGGAAGGGGAGCCCTTCGACGGCCAGGTGGCGGTGGCCGCGGTGATCCTAAACAGGGTCAAACACCCCGAGTTTCCCAACACCATCCCCGGGGTGGTCTACGAACCTCTGGCCTTTTCAGTGGTGGCCAACGGCACCGTCAACAAACCTGCCAATGACTCGGCCCTGCAGGCTGCCCACGCCGCACTCAACGGCTGGGACCCCACGGGGGGAGCCCTCTACTTCTACAACCCCAACAAAACACGGAGTGCCTGGATCCGCCAGCGCCCTGTGCTGAAAACCATCGGCAAACACGTCTTTGCCAGCTGA
>PIHLBHDG_00161	
ATGGCCGGAACCCTGCGCAGAAAGCTCACAGCAATAATCTTCGCCCTGCTCCTTCTGGGTGTGGGGTTTGCCGCGGGGCAGTACTACCTGAACCGCACCTATCAAGCCCAGGTGGAAGCCGCTTACCGCAGGGCTTTAGGCGAGCTGGCCACCCACTTCCAGCAGCTCGCCGGGGAACTGGGGCGGGCCCGCCTGGCGGTGAGCAGCAAGCAGCGGGGCCTGATCGGCTCCAACCTGCGGCGCCTGGTCTACGCCGCCCAGAGCAATCTGGGAGAACTGCCCCTGGGAGAAATCGACCTGGAGGGCCTGTGCGGGCTGTTGGCCGCGGTTTACGAGCAGACCTATTATTTCGTCCAGGAAGAAGCGGATCCCCAGGTGTTGGAGGAGCTCTACGGGCAGGTACAGTATGTCAGCGGGGAACTGGGCAGCCTGCTCCTGGATAAGCAGCAGGAATTTCCCTGGGTTTCTTGGCAGGAGTACTTCGCTGCTAAAGCAACTGTACCCCAGCTGCTTCAGGCCTTTACCGCGATCAATGCGGGCCTGGGGGAGCTGGATGCCTCCTGGGCTGAGCGGGTACCCCTCACAAGGGGGGAAATCACTGGGGAGAGCATCGAGCCGGAGCAGGCTGTGGAGGCCGCGCGAAGTTTTTGCCGTCGGGATGGGCTCCACTTTCAGGTGACCGGCGAGTCCAAGGGGCAGATCCCCACCTACACGGTGGAGGCCAAGGATGAGCGGGGCCGCATTGTTGTGGAGGTTTCCCAAAGGGGCGGCCTGGTGCTCTGGATGATGGACTCGGCGGAGGTGGACTCCCGCCGGCTTTCTACCCAGGAGATGGTGGAAGCGGGCCGGGCATTTCTGGAGGAGCGGGGTTTTCCTCCCCTGCAGATCACCGATGTGCAGGTGCTGCAGAACAGGGCCACTTTGACCTTTGTACCTGAGCGGGAAGGCATCCTGCGCTATGCCGAGCCGGTGAAGGTTCAGGTCAGTGCCGCGGACGGGAGCATCCTGGGCTTTTGGGGCACCTCCTTCTACACAGCCCAGAGCCGGCGGGAAGGGAGCGAAGAGCCCCTGAAGAGGGGGGAGGTGGTGGAGGGCAAGCTCAGGGATGGCCTGGAAGTGCTCCAGGAAAAACTTGCGCTGATCCCCACCGCGGAGGAGGGGGAAGTGCTCACCAGGAGGCTGGGCGTGCGCTACAAAGACGACTACTACCTGATCTACCTCAATGCCGCAACGGGCGAAGAGGAGCAGATCGTCCAGGTGAGCTCCCCCCAGTATTTTTAA
>PIHLBHDG_00162	
ATGTTTGTGCACCTGCATGTCCATTCTCCCTATTCTTTTCTCGACGGTGCCTCCTCGCTGGAGGCACTGCTGCACCAAGCGGACCAGTGGGAAATGCCGGCCCTGGCCATAACGGATCACAGCAATGTCAGTGCCGCGGTGGAATTCCACAAGCTCGCCCAAGGGCTTGGCATCAAGCCCATCCAAGGGGCGGAGATCACCACCGAAGACGGGACCCACCTGACGCTGCTCGCGGAAAACAGCACCGGCTACCAGTCCCTGTGCCGGCTGATCACCGCGGGCTTCGCCCGGGGCTCCCGGCACCAATGCCTGGTGCCCTGGGAGGCCCTGCGGGAAAATGCCCGGGGGCTGATTGCCCTCAGCGGCTGCCACCATTCAGGCACCGCCCAAGCCCTGCTGCGCCGGGACTACGCCCAGGCCAAGCTAGAGGTCCTGCGCCTGCTGGAGATCTTCGGTCCCGGGCAGGTTTACCTGGAAATGATCCAAAACTACCTGCCCTTCAGTAAACGCCTCTTGGAGGGGATAGCCAAGCTCCACGGAGATCTGCGGGTGCCGCTTGTGGCCACCAACAATGTCCACTACCTGCGCAAGGAAGATTTCCCCATCCACGATCTGCTGGTCTGCGTGCGCACCCAGACCACCGTGCACCAACTCCACCCCGAGCGCCCCTTCAACGGGGAGAACTACTTGGCCGCACCGGAAGAGATGCAAAGGCGCTTTGCCGCCTTCCCAGAAGCTGTGGAAAACACGCTGGAGATCGCCGAGCGCTGCAGCCCAGCCCTGGATCTGACGGAAAATCTCTTCCCTCGCTATTTCCCGGGGGAAGAGCCGGAAAAGGCCAGCCAGTTTCTGCGGGAACTCACCTGGCAGGGGGCCAGAAGGCGCTACGGTACCATCACCCCTGCCCTCAGGGAGCGCATCGAGCACGAGCTCAACATCATCCAGCAGCTGGATGCCGCCGATTATTTTCTAGCCGTGTGGGATCTGGTACAGTACGCTCAAAAACACGGCATTCGCTATGCGGGGCGGGGCTCCGCCGCGGATTCGGTGGTGGTCTACTGCCTGGGCATCACCAATGTGGACGCCTTTGCCAGGGGGCTGCTCTTCGAACGCTTCTTAAGCCTGGAGCGGGCCCAGAAACCCGATATCGACATCGATTTCGACGCCCGCTACCGGGACCAGGTGGCCGATTATGTGTACCGGCGCTACGGGCCGGAAAAAGTGGCCTCGGTCTGCACCTTCCACACCTATCACGCCCGCTCCGCCCTGCGGGATCTGGGCAAGGCTTTAGGCTGCAGCCAGGCGGAGCTGAAGCGGCTGACCAAAAACATCACCAGCGTCCCCGCGGACGGCATCCGCGCCCTCCTGCACAGGCTGCCTGAATTGAAGCACCATCCCCTGCATGGGGAAAAATACGCCAGGCTTTTAGATTACTGCGCGGCCATCAATGCCTTCCCCCGGCAGATGGGCACCCACCTGGGGGGCTTGGTGGTGAGCGGTGAACCTTTAACCAAGGTCACTCCCCTGCAGCCTTCAGCCAAGGGAGTGCTCATCACCCAGTTTGACAAAAACACCATTGAAGACCTGGGCCTGATCAAAATTGACCTCCTTTCCCTGCGCACCCTCTCCGCGGTTTCCGACACCGTGCAGGAGCTGGGCCCCAGGCTCAACTACAACGAGATCCCCCTTGATGATGGGGCTACCTTCGCCAGGCTGCAGAGGGGCGATACGGTGGGCATCTTCCAGCTGGAAAGCCCGGCCCAAAGGAGCCTGCAGTCCCGTTTGAAAGCAGATCGCTTTGAAGATATTGTGGCCAGCGTGGCCCTAATCCGGCCCGGGCCCATCAAGGGGAACATGGTGGATCCTTTCATCGCCCGCCGTCAAGGCAAAGAGCAGGTGACCTACATCCATCCCCAGCTGGAGAAAATCCTGGCGCCCACCTATGGGGTGGTCCTCTACCAGGAGCAGGTGATTGAAATCGCCACGGAGATCGCCGGTTTTACCCCGGGGGAAGCGGATCGCCTGCGCAAGGCCATGACTAAGTTCCGCTCCCAGGCGGAAATGGAAGCCATCGGCCGGGAGTTCATTCAAAAGGCCCTGGCCCGGGGGGTGGAGCGGCAGACCGCGGAAACCATCTTCTCCTATATTGTGGGCTATGCGGGCTACGGTTTCTGTGAAGCCCATGCCGCGGCCTTCGCGGACACGGCCTACCGCACCGCCTACCTTTTGGAGCACTTCCCTGCCCAGTTCTACGCGGCGCTCCTCAATGCGCAGCCCATGGGCTTTTATCCCCCCAACACCTTGTGCGTGCAGGCCCGCAGCCGGGGGATCACCATCCTGCCCCTGCACATCAACGAAAGCGCTGCCCAGTTCACCGCGGGTGACAACAACATCCGTATCGGCCTGAAGCAGGTGGCGGGCATGGAAGCAGCCTGCCTGGAGTCCATTTTGGAAGAGCGGGAGAAGAGCAAATTCAGCTCCCTGCAGGACTTTGTCTACCGCACCAAGGTGAAAAAGGATGTGGCGGAAAACCTGATCCTGGGGGGAGCCTTTGACTGGTTCTCCCCCAACCGCCGGGCGCTTTTGTGGAAGCTGCCCCACTACTACCAAAGCAAAGGGGGAAGCCTTTTCCTGGAAACTTCCCCTGCCTGCAGCCAGATTCCCGATTTTTCCCCCTTCGAGCGCTGGCTCAAGGAGTATGCAGTCCTTCGCCTCACCGCCCAGGGGCATATCATGGATTTCTTCCGCCCGCAGCTGCCCAAAACGGTGCTCACCAGCAGAGAAGTGGCGGCGCGCCGGGAGGGACCTGCGCAGATGGCGGGCTTGGTGATCCGGCCCCACCGGCCCCCCACCCGCAGCGGCCGGACGGTTGTCTTCCTGACTTTGGAAGACGAGTACGGGCTGGTGGATGTCACCGTCTTTGAAGATGTGTACAGAAAGTACGGTAGGGTTTTGTACAGCGAACCTCTGCTTTTAGTCACAGGTACCATCTCCCGGCGGGATGAAGCGGAGCTGGCCAGCATCATCGCCACCGGCATTACAGCCCTGCGTTAA
>PIHLBHDG_00163	
ATGAGCAAACTGGTCAACCAGCCCATTGAGCTTAAGTTTAGAGGGAGTTTTCCCGCGGCCTTCCACTTCGGCCGGGAGTTTAAAATCAAGTACATCTTAAACCACTGGCGGGAAGGGGGCCAGTGGTGGCTGGATGAACCGGAGCTCTTCGTCTATGAAGTGCTCACCGACAAATGCCGCTGTGAGCTGCATTTTCTACCCGAACTGGAGCAGTGGATTCTCTACCGCTTGACCGATTAA
>PIHLBHDG_00164	
ATGATCGTTTACTGTGGCTTGCGCCACTTTTATATTCGCCATTTTCAGCCGCCTGCGGAAGCGCAGGACGCATACTTTATTCTAACACACAAAAGGAAGGTCTGGGACTTCTCCCCTGAACTGAAAGACCACGGCTTCTCCATCCACAGCAGCAGCCAGAGGGTCCTGCAGCTGGATAAACCGGTGCTCACCTTCGCCATCGAGCTGGCTGATTTCCTGCCCGCTGCCCACGGCTGGCATGAGTTTTCCCGTCAGTACACCGACGAACTGGAGGTGGAATATCCCCACGCCTGGTATCTGCGCTTTGCCCAGCCAGCCATTTTCCAGCAGTTCCTCCTGGATTTTGGGGAAAAGCTGCGCCAGGAAAACTGCGAGGGCATTTGGGGCGCGGGGCAGAGCAAACTGGTGGCGAAACTAGCCGCGCACAACCTCAGCGGCTGGGAGCGGGTGGTTCCCGCGGAGCAGACAGCGAGCTTTCTGCAGCGCATCCCCCTGCACCGCCTGCCCCTGGACGAACTGGACGCCTTGGAAAAGCTGGGCGTCAAGACCGTGGGCCAGCTGGCGGAAATACCCCTGGCGGAGCTGGGCAGCCAGTTCGGCCCCAGGGCCCAGATCCTGCAGCAGCTGGGCCGGGGTGAAGATCTGGTCCCCTTCCAGGCCCAGCAGATCCAAAAATGCAGCTGGTCCCTGGACTGCACCACCCTGGAAGGATTTCTGCGGCCCCTGCTCCCCCACGAGCTCCGGCCCTATCTGCAGCGGGGTATGGAAGAGCTCGCGGCCGCCCTAAGGGAGCAGCACAAGGTCGCGGGCCAGCTGCAGCTGACAGCCCAGCTGGCCCAAGGTCCGCCCCTGGAAAAAAGCCGTCTCTTTAAAGAGGCTTCGGCCGATGCCGGGCTGTTCCTGCGGGCTGTGGAGAGCCTGCTGCCGGCGGAGCCCCTGGCCCAGCTCACGGTGGTACTCAGCAGGTTAGAGCCCTCCGCGGCCGCGCAGCTGAGCATGTTTTGGGAACCGCAGGCGCCCAGGCCCCTGGAGGAAGAGCTGGCGCCCCTCACCCAGAGAGGGGTAGAGCTTCCCCGCCGGGAGCGGCTGCTGCTGCTCTGGAGGGAGTGCTTCACATGA
>PIHLBHDG_00165	
ATGCAGATCACCTTCCTGGGTACCGGCACATCCTACGGCGTCCCCGTCTTAACCTGCACCTGCCCTGTGTGTACCAGTCAGGATCCCAAAAACAAGCGCACCCGCAGTTCCCTGTGGCTGCGCTGGAAGGGGACGAGCCTTTTGATTGACACCGCCACCGAGTTCCGCCTGCAGGCCCTGCAGGCAGGTCTGCGCCAGGTTGATGCGGTGCTCTACACCCACTGCCACGCGGATCACGTCTTTGGCTTCGATGATCTGCGGGTCTTCAGCCGCCTGACCAACAAGCACGTTCCCGTGTACGGCAACGCCCCCACCATTGCTGAGCTGCGGGAAGTCTTTGCCTATATCTTCCGCCAAAAAAAGCGCCACGAGGACCGGGCTTGGATCGAAACCATCGTGGTGGAAGGGCCCTTCCAGGTGGGGAATGTCCTGGTGGAGCCCATTCCCATCTTCCACGATGCCCTGCCCATTTTGGGCTACCGCATCGGGAAGCTAGCTTACATCACCGACTGCAGCCGCATCCCCCCTGAATCACTGGAACTTCTGCGGGATCTGGATCTTCTGATCCTGGGTGTGGTGGGCTTCAACCCCCACCCTGCCCACATGCATCTGGACCAGGCCCTGGCCTTGGTCAGAGAGCTTCAGCCCAAACAAACCTATTTCACCCACATTTCCCATCTCCTGGAACACAGCAAGGTGAGCAGCAGCCTTCCCCCGGGAATTCACCTGGCCTATGACGGGCTCACCCTGCACCTGCATTCTTAG
>PIHLBHDG_00166	
ATGGTCATTCACAAAGAATATGCGCTGCGCCGTTTTTGCGAAGCTCCCCTGAAAGACGAGGGCTGCCGGAAGCTGCTGGCCAGGATCTGGGCGGAGCCAGCCCAGCTTCAGCGGCTGGTTTTTGTCACCACCAGGGATTACCTGCCCAACACCATGGTGGTCTCGCAGTTGGGCAGTGAGGAAATACCCTTTGAACTGAGCCTGGGCAGCGAGTCGGAGCAGCTGATCCTGGTAAATGGCGGGCTTCTGCGCAAAACCCAGAAGACCACAGAACTCTGCCTTACCGACCCTGCGCAGGCCTGGGAAGCCCTGCAGAGCTACTGCGGGCTCCTCCATGTGCAGCTTGTCTTCCATGGGGACACGCCCGATTGGTATGCCGAAGTTGCCGTGCCCAACGAGGCCGTCCCTCCGGAGCTGGCTGCGGGCTTTGCCTCCTTCCTTAGGGAGCAGGCGGAGTTGGTCCTTTGGGGTATTGCCCTCAAGGCCCGCATCGATGAGGCCCTGGACAAGCGGGACAAGCGGCTCTTCCAGGAATCAGTGCGGCTGTACAAGCAAGTGCGCCAGTCCTGTTTTTGGGAACTTTGA
>PIHLBHDG_00167	
TTGAAACCAGTAGTCCACAGAAAACCAAAAAGCCAGCTGCGCGAACTTGTGGAAACCCTGGGTTCCGCAATTATCATAGCCGCCTTCATCATGATCTTCATTGCTAGAGCCTACACCGTGAACGGGGATTCCATGCTGCCCACGCTGCATCACGGAGAGAGGCTTCTGGTTGATAAGATCTCTTACCGCTTTGTCGAGCCTTCCCGGGGCGAGATCATCGTCTTCAAGAACCCGTCCAATCCCAGCGAGCAGTTCGTCAAGCGCGTGATCGGCCTGCCCGGTGACAAAGTGGCCATCATTCAAGGTGTGGTCTACATCAACGACCAGCCCATAGAGGAGGATTACACCTTGGCGCCGGCCCGCATCGGGTTCGCTCCCCAGATCGTTCCCGAGGGTACTTATTTCGTCCTGGGCGATAACCGCAACAACAGCGAAGACAGCCGTTTCAGCCGGGTGGGATTTCTGCCCAGGGAGCTGATCATCGGGCGCGCTATCTGGCGCTACTGGCCCCTGGACCGCATCAGCCTCATGCCCCGTCCCGCGGTGTTTACCAGCACAACCTTTTAG
>PIHLBHDG_00168	
TTGAGCGAGAAACTAGCACTGGTTCTTTCCGGAGGCAGCGTGCGCGCCGCTGCCCAGGTAGGTGTGCTGCAGGCAGTGGAAGAATACGATCTAGAGCCCGATCTGGTGGTGGGCACTTCCGGCGGTTCCATCGTCGCGGCCCTCTATGCCGCGGGGCTCAGCGCCGGGGAACTAGAGGGTTTGTTTCAGGAATACAGCAGGGCCAAGGGCAGAATTGTGGATTTGAACTGGCCCGGCGCGGTGTTAGCCCTGCTGACCTGGGATTTCCGCAGGCTCACGGGGATTGTCCGGGGCCGGTCCCTGGAGCAGATCATTGCCCAGAGCCTGCCTATAGGGCGGTTCCAGGACCTTAAGAAGTGTCAGCTGTTGATCCCCGCGGTGAACCTCAATAACGGGCAGCCCACCGTGTTTTGCGACTACCGAGCTTTAGGCTTAACTCCCGATGACAACGGGGAATACGGGGGATATCTCCTGCGGGATGATCTCACCATTGCCCAAGCGGTGCGGGCCAGCATCAGCATCCCCGGGGTGTTTGTCCCCGCGGCCTTTGCCCAGGACGAGGACTGCTACGTGGATGGCGGGCTGAGGGACGGCTATCCCTTGAACGTTGCCGTGCGCCTGGGCGGCGCCGGGCGGGTTCTGGGAGTGAACATGGGTTATGCGGGCATGCGCCGGGATTCGATTCTGGCGGAAGGCCCCCTGGAGATCTTGAGCCAGTCTTTGGATATCATGATCTGGGCGCAGTATAAAGACCGGCTGCAGGATCGGGCGCTGGTGCGCAGCAGGCTGATCACCATCAATCCATTGATCTACAACATCGGGACCTTTGAGGTGGAGTATATTCCCGAGATGATCGAACGGGGCTACGAGGTGGCCGTGCGGCTGTTTAGGGAACGGGGGCTCAGGCCGGGTGAGGCGGCCAACCGGGACCAGCTCTTCAGGCTGGTGCGCACTCCCCAAAGCTACCCTGAGAAAAACAGCCCCTATTTCCACTACCTCCTGGAAAACCAGATCAAAAAGAAAACACCGCAGCCAGTTCGCCGGCCTAACTTCCTGCGGCAGCTGCGCACCTTGGCGCGGCGCAGGGCCCTGGGTTAA
>PIHLBHDG_00169	
TTGACCAAAAGAGGAGCGGGACTTTGCCTCCCGGTGCTGCTCATTCTCTCCGGCTTACTTGCGGGATGTTCCGGCGGAGGCTCTGCGGATGGTTTCCGGCCGATCCCCCAGGCCACATCCGGGCAGGAGCGCTACGAGGAGATCAAGCGGTACGGCCGGAAAAAGATGTACCTGCTGCAGAGGCTGAGGGAGATCAGGGATGAGGTTCTGGCTGAGGTTGGCGAAGGCTGGCGGGCCACGATCCTGGCGGCCTTTGATGAGTCCATCGCCAACGCCGCCGCCAGAAACGATGAGTTCTCCGTCAAAGCGCTGCAGCAGAGCCGGGAGAAAATCGTCCAGTTCAGCGAAGGGGAGTGGATAGAATTCTACAAAACGGACGAGTACAAGCACAATACCATCCACGAGTTTCCCATGGGCGATGTGACCTTCGCCCAAGGGCAGAGGTGGGCCCGGGTAGCGCCGGGGCTGTATTCTTGCCTAGTCGATCCCCAGCTGCAGAAATACTCTATGGTGCACTCTGTGAAGATACCTAGGCTGGCGGACAACGTCATGACCATTAGGCTCCCGGTGAAATTCGGCGACAGGGGGTATGGTTGGGAGAACTCCCCCTGCAACCTGGCGGTTTATGAGCATGCTGTCCAGTTCGTTTACAAGTTCTTCGAGGGGGAGATCAGCAGGGAGGAGTTTGATGCGGCCGCGGAGGAAGTGGTGGTCATGGGCTACAACGACCGCACCATAAACCAAATCTACCAGGAACTCGATGATGAATCTCTGACCAACGCGGAGAAAAGGACCATCTATACCCGCGCAGCGCTGGTCAGGGAGAACCCCAAGGCCCAGATCAAACGGGAGTTCAACGGCAAAGTGTATACTTTCAAATACGACAATCACGATGGATATTTGATCATCGAGTTCACCCTGGATCACCAGGAAATACCGGAATGA
>PIHLBHDG_00170	
GTGTTGATTCAAGAATATACCGCTCAGCTGATCCGGGACTACGATGCCCTCTCCGGGCGGATGCTGCAGATCCTGGATGAGAATGGAGTCGTGAAAGAACCGGAACTGATGCCCGCCCTCTCCGACGCAGAGTGGCTGGAACTGTACAAGACCATGGTGCTCACCAGAGCCGCGGATGACAAGGCGCTGCAGCTGCAGAGGCAGGGGCGCATGCTCACCTATGCCCCCAACACTGGGCAGGAAGCGGCCCAGGTGGGGCCGGCCGCGGCCATGGCGAAAAACGACTGGCTGGTTCCGGCCTTTAGGGAACTTGGTGCTTGGCTCTACAGGGGAGTTCCCCTGAAGACCGTCTACCTCTACTGGTACGGCAACGAGTACGGCAGCCATTTTCCAGAAGGAGTGAGGGTACTGCCCATCGCCGTGCCCATCGGGACCCAGCTGCATCATGCAGTGGGGGTGGCCATGGCTTCCAAGATCAAAGGTGAAAACGACGTAACCGTAGCATATATCGGCGATGGCGGGACTTCCACCGGCGATTTCAACGAGGCGCTGAACTTCGCCGGGGTGTTCAATGCTCCCGTTGTCTTTATCGTCCAGAACAACCAGTATGCCATCTCCGTGCCCAGGACCAAGCAGACCATAGCCAAGACCATAGCCCAGAAGGCGGTGGCCGCAGGCATCCCCGGCATGGTGGTGGATGGCAATGACCTTTTCGCCATGTACGCGGCGGTTAAGGAGGCCATTGAGCGTGCCCGCTCCGGCGGAGGCCCGACCCTGATCGAAGCCTACACCTACCGCCTGGGCGCCCACACCACGTCGGATGATCCCACCAAGTACCGGGAGGACAGCGAAGTGGAAGCCTGGAAGCCCCGGGACCCCCTGGGCAGGATGAAGGCTTACTTGATCAGCAAGGGTCTCTGGAGCGAAGAGCAGGATCTGGCCCTTTACGAGGAGTACGGTGCTTACGCCCTGGAGGTGTTCCGCCAGGTTGAGGCGGAGGGCGAGCCCAGGGTGGAGGATCTGTTCAAGTACACCTACAAGGAAATGCCTGCCCACGTCCGTGAGCAGTACGAGGAGTATCTCCAGTATCTAGAAGGGAAGGTGGACTAA
>PIHLBHDG_00171	
ATGGCCCTTATGAACCTGATCACCGCGATTAACCATACCCTGGACCTGGCCCTGGCCCAGGATGAGCGGGTGGTGGTCTTCGGCGAAGATGTGGGGGTTGAGGGAGGCGTGTTCAGGGCCACCGTGGGCCTGCAGAAAAAATACGGCGAGGAGCGGGTTTTCGACACGCCCCTGGCCGAGTCGGCCATTGTGGGCACCGCGGTGGGCATGGCCTTAAATGGGCTGCGGCCGGTGGCGGAGATCCAGTTTTCCGGCTTTGTCTACCCGGCCTTCAACCAGATCATCTCCCATGTGGCCAGGATGCGCAACCGCACCCGGGGCCAGCGCTACCTGCCCATGGTCATCCGCATGCCCCATGGGGGCGGCATTAAGGCTTTGGAGCATCACTCGGAGAGCTTAGATACCTTCTTCGGCCACATCCCCGGCCTGAAAGTGGTGGTGCCCTCTACGCCCTATGATGCCAAGGGGCTGCTCCTGTCGGCCATCCGGGACGATGATCCTGTGATCTTTTTGGAACCCTCCAAGCTCTACAGAGCCTTCCGGCAGGAAGTGCCCGAGGAGGATTACACCATTCCCATCGGCAAAGCCAAGGTGGTCAAGCCCGGCAGCGATTTGACCGTGGTGAGCTGGGGTGCCTACCTCCACGAAGCGCTGAAAGCCGCTGAACTGCTCCAGGCTGAGGGAATCGACGCCGAAGTGATCGACCTGCGCACCATCTCTCCTTTGGACCGGGAGACCATCCTGGAATCGGTGAAGAAGACCGGCAGGTTTGCGGTGGTGCACGAGGCGGCCAAGTCCTTCGGGCCCGGAGCAGAACTGGTGGCCCTGGTCAACGAAGGGGCATTCCTCTACCTGGAGGCGCCGCCCCTGCGCCTGGCGGGCTTTGACATTACCATTCCCCTGCCCCGGGGCGAACACCACTACTTCATGGATGCCCAGCGCATGGCCGCCGGTCTGCGCCAGGTGGCAAACTTTTAA
>PIHLBHDG_00172	
GTGCTGGAATTCAGATTCCCGGATATCGGGGAAGGGATTACCGAAGGTGTGATTCTTAAGTGGTTTGTGGAAGTAGGCCAAGAGGTTAAGGAGGGCGACTCCCTCTTCCTCGTGGAAACGGATAAAGTGAACGCAGAGATTCCCTCACCGGCAAACGGCACCATCCTGGCCAGGTTTGGTGAAGTGGGGGATACGATCAACGTGGGCGATGTGGTGGTGCAGATCGGTGAAGCCGGCGCCAAGGCGCCGCGCCCGCAGGCTGAACCTGTGGCGGAGGATAACGCGGCGGTGGTGGGTGCCCTGGAAACCTCCGATCATGTCCTGGCCACCAGCAGCGAGCATGAGGCGGCGGCCCAGGAACCTCCCCGGCGCAAAGCCCTGGCCACCCCCGTGGCCCGCCGGATGGCCAAGGAGCTGGGGGTGGATATCAATACCCTTGTCGGCAGCGGCCCCGGGGGCCGGGTGATGAAGGAAGATATCCTCAAGGCGGCCAACGGCCAGAAACGGCCCGCCCCCCAGGCGAGCCAGGCTGAAACTGCAGCTCCCGCTTCCCCAATCCAGCCCCCAGCGCCAGCCCCCGCCGGGGCCCAAACGTCCGGCGGAGAAGAGCGGGTGGCCTTAACCACCCTGGGCAAGACGGTGGCCAGGAACATGGCCCTATCCAAGCGGGAGATTCCCCATGCCGCGGTCATGGACGAAATCGACGTCACGGAACTGGTGAACTTCAGAAGGGAAGCTAAGGTCTGGGCTGAGCGGGAAGGCGTCAAGCTCACTTACATGCCCTTCATCATCAAAGCAGCTGCCCTCGTCCTTCAGGAACTGCCCATTTTCAACGCTTCCTTCTCGGCGGAGACCGAGGAGATTGTGCTGAAGAAGTACTACAACCTGGGCATCGCCGTGGACACCCCCGAGGGGCTTTTGGTTCCCGTGATCAAGAATGCGGATCAGAAGGGACTACTGCGGCTGGCCAGGGAAGTGCAGAGCTTGGCGGAAAAGGCCCGGGAGCGGACCCTTTCCCTGCAGGAAATCCAGGGGGGCACCTTTACCCTGACCAACTACGGCGCAGTGGGGGCCCTTTCAGGGGTACCGGTGATCAAACATCCCGAAGCAGCGATTCTAGGAATCGGTGCCATCACCAAAAGGCCTGTGGTGGGCGAAGACGACCAGATCGCCATCCGCCACATCCTCCCTGTGACCCTGTCCTTTGACCACCGCTTCATTGACGGAGGCAGCGCAGGCAGGTTCATGCGCAAGCTCCGGGCCTATCTGGAGCAGCCGGTCCTGCTCCTGCTGAGTTAG
>PIHLBHDG_00173	
ATGTCACGCTACAAAATTGCCATAGTGGGCGGCGGTCCCGGCGGCTATGTGGCCGCCATCCGCGCCGCACAGCTGGGGGCCAAGACTGTACTGATCGAAGCCGGTGAACTGGGCGGGGTGTGCCTGAATGAAGGGTGCATCCCCACCAAGACCCTGCTCAAAAGCGCCCGGGTGTATCAGGACATCCTCGGCTCCGAGAAGTTCGGAGTGCAGGTGGAGGGGAAGGTGAGCATCGACTGGGCCGCCATGCAGAAACGCAAAGACGGCGTGGTCAAGCAGCTCAACTCAGGGGTCAAGGGTCTGCTCCAGCAGAACGGAGTGGAAGTTGTGCGGGGCTGGGGAGATGTTTTGGACCCCCACACCGTCATGGTCAACGGGGAGAAGATCTCCGCGGAGCATCTGATCATCGCCACCGGCTCCAGCCCCGCAGTGCTCCCCATCCCCGGCCTGCAGGAAGCGCTGCACAGCGGAGCCGCGGTTACCAGCACGGGAGCCCTGAAGCTGAAGAAGATCCCGGAGCGGCTGGTTGTCGTGGGCGGGGGAGTTGTGGGCATGGAATTTGCCGCTCTGTTCAACGCCCTAGGTTCCCAGGTAACCGTTCTGGAAAAATTCACCGTGTTGGGGAGCCTCGATGCCGACCTGCAGCGGTACATGGAGCGGCTGCTGCAGAAAAAGGGCGTGGAGATCCACAATGGAGCAGATATCCAGCGCTTTGACGGTTCCCGGGTTACGGCGGAGATCAAAGGGGAGAGCCGGGTATTCGAAGGTGATCTTGTCCTGGTGAGCCTGGGGAGGAGGCCCAATTTGAACGCGGTTTCCAAACTGCCCCTGGAACTGGAACGGGGTGCCATCCGCACCGACGACCGCCTGGAAACCAGCATCCCCGGCGTGTACGCCATCGGCGATGTGAACGGGCGGCAGATGCTGGCCCATGCCGCTTCCGCGGAAGGTTTGGTCGCGGTGGAAAACATCTTAGGGGGCAGTGCGGTGATAGACTACGCCCGGGTGCCCGCGTGCATCTACACCTTCCCGGAGGTGGCCATGGTGGGCCTTACGGAACAGGAAGCCATTCGCCGCGGACACGAGGTTATCGTGGGCAGCTTCCCCCTGGCCGCCAACGGCAGGGCTTTGGCCGAAGGAGAACCGGAGGGTCTGATCAAGATCGTGGCCGATGGGAAATACGGGGAAGTGCTGGGGGTACACATCGTCGCGGCCCATGCCACGGATCTCATCTCCGAAGCGGTACTGGCCCTGGAGCTGGAAGCCACCGTCCATGAACTGGCCAGGGCGATCCATCCCCATCCCACCTTCTCCGAGGCGGTTATGGAGGCGGCCCATGCGGCCCTGGGCCAGGCGATTCACGTGTTTAAGAAGAAATAG
>PIHLBHDG_00174	
ATGATCCGCATTGTCAACGACCATACCGATCCCAGGATCAACTTGGCTGTGGAAGAGTACGCCCTCAACTACCTGGATCCTGGGGAAGAATACGTGATTCTCTGGCAGAACGAACCCACGGTGGTGATCGGGCGCAACCAGAACACCCTGGCGGAGGTGAACGGCCCGTTTATCAAGGAGCGGGGCATCCACGTGGTGCGGCGCCTCTCCGGCGGCGGTGCAGTGTACCACGATTTGGGCAACCTCAACTTCACCTTCATTGTGGACGCGGAAAAGGAGCGGGTGAGCAACTTCGAGTACTTCACCCGGCCGGTCATCCAGGCCCTGGCCAGCCTGGGCGTGCAGGCCGAGTTTTCCGGCCGCAATGATATTACAATTGACGGCAAGAAGTTCTCCGGCAATGCCCAGTACTGGTCCAAAGGCCGCCTGCTCCACCACGGTACCATCCTCTTCAACTCCGATCTAGCGGTGGTGCAGGAAGCCCTGAATGTGAAAGTGGACAAGCTCCAGTCCAAGGGTGTCAAGTCTGTGCGGAGCCGGGTGACCAACATCTACCCCTACCTTAAGACCCCCATTACCATCGAAGAGTTCAAGGAAGTTTTGTGGCAGTACCTGATCCCGGGGGGAGGTCAAGAATACGTTCTCAGCGCTGAGGAATGGGCCGTGGTGCACAAGATCAAAGAAGAGCGCTACGCCCGCTGGGACTGGAATTACGGCGCTTCGCCCGAGTGCGAAATAGAGAAGGAGGCCCGCTTCACAGGGGGTAAGTTGGAGCTGAAGTTCAACGTGCGGGACGGTCTCCTGCAGGATCTGCACATCTTCGGCGACTTTTTCGGCCGGAGGGACGTGAAGGAACTGGCCGCAAAGCTCAACGGCACGCAGTACCGGGAAGAAGCAGTTCGAAAGGTTCTAGCTGAAAGCGAATTTGGCGAGTACTTCTTCAATATCACCAGGGAAGAATTCCTCCAGTGCCTGTTTGACTAG
>PIHLBHDG_00175	
ATGACAACACATTCAAAACAACAAAGCTATATCGATACTCTCAACGAACTCCTTAAGGGTGAGCTCATGGCCATGAAAATCTACAAGGAAACCCAAGCCCTGCAGGGCGATGAGCATGTCCGGGCCCTTTTGCAGCAGTTTGCCGCGGATCACGAAGAACATGCCAGGCTCTTGACCCAGCGCATCAGGGAACTGGGTGGGATTCCCGAGACGGAGACGGGTTTGGCGGGAACCATGGCGGGCATCTGGGCCAAAATCAACGCCCTCAGGGGCCCCTCCCATCTGCTGCAACAGGTCTACGCAGGGGAAGATACAGGCATCCACGCCTACGAAGACCGCATTGACGAACTTGATCCCCAAAGCCAACAGCTCGTCTCGGAGATCATGAGTGCTGATCACGATCATCTCAAACACTTCCAGGAGAGGATGGAAGCCGAGAAAAGGGAAAGGCAGAAATGA
>PIHLBHDG_00176	
ATGGAGTACACAGTGAAGCAGTTGGGTGATCTAGCAGGGGTCAGCGGCCGCAACCTCCGCTATTACGATCAGATCGATCTGCTCAAGCCCGCCTGGGTAAGCGAGGCAGGCTACCGGATGTACGGGCCGGCAGAGGTGAAGCGTCTGCAGCAGATCCTCTTTTACCGGGAGCTGGGGGTGGATCTGCAGACCATCAAGGCACTGATGGATGCACCTCACTTTGACGAGAAGGAGGCCCTGCGCCAACACCGTGAACGCCTTCTGGAAAAAAGAAGGCAGCTGGATCTGCTGCTCCAAAACGTGGACCAGACTCTAGCTGCTCTGGAAGGAGGAACACCCATGGAGGACAAAGACAGGTTCCGGGGCTTTAAGGAAAAGCTGATCAGGGAAAACGAGGAGAAGTATGGCAAGGAGGCCCGGGAGAGGTGGGGCGCTGAAGCGGTGGATGCTTCCAACGCCAAGCTCATGAACCTCACTGAAGAGGAGTACGCGGAGGTGGAGCGGCTGAGCAAGGAGATTATTGACTCCCTGGCAGCAGCGGTGGGCAAGGAGGATCCCACGGGGCCCGCGGGATGGAGGATTGCGGAGCTGCACCGCAAGTGGCTCGGTTTCTTCTGGCCCACCTACTCCAAGGAGGCCCATGCGGGCCTGGCGGAGATGTACGTGGCCGACGAGCGCTTCGCCGCTTACTACGACGACCAAGCAGGGCAAGGGGCAGCGGAGTTTCTCCGGGACGCCATCGCGGCCTATGCGCGGCAGTAA
>PIHLBHDG_00177	
TTGGGCAGAGTAGTGCACATGGGCATCGATGTGGGTTCCACAACCGTCAAACTGGTTGTCCTGGATGAAAACCTCGAGGTACTCTTTTCCAGGTACCAGCGGCACTACGCCGAGATCAGAGAGGTGGTTGTGAGCCTGATTACCCAGGCGTATGAGCAGTTTCAGGAAGATGATGTGACCGTGGCCGTCACCGGCTCCGGCGGGATTGCCGTGGCGGAGCATCTAGGCGTGAGTTTTGTGCAGGAAGTGATCGCGGGCACCCAGGCCATCCAAGCCTTTTACCCCCAGACGGATGTGGTGATCGAGCTGGGTGGAGAGGATGCCAAGATCACTTTTCTGCGCGGCGGGGTAGAACAGCGCATGAACGGCATCTGTGCCGGGGGCACCGGTGCATTTATTGACCAGATGGCAGTGCTCATGCGGACCGACGCCGCGGGCCTCAACGAACTGGCCAAGGGGCATCGGATCATCTATCCCATCGCAGCCCGCTGCGGGGTGTTCGCCAAGAGCGATATCCAGCCCCTTTTGAACGACGGGGCTGCCCCGGAGGATATCGCCGCTTCCATCTTCCAGGCGGTGGTGGTGCAGACGGTGAGCGGCCTGGCCTGCGGCCGGCCCATCAGGGGCAACGTGGCCTTTCTAGGCGGCCCCCTGTACTTCCTCTCAGAGCTGAGGAAGCGGTTCGTGGAGACCTTACAGCTCAAAGATGGTCAGGCCATCTTTCCGGAGAACTCCCAGCTGTTCATCGCCGTGGGAGCCGCCCTCGCTGCCTTGGGGAGCAATCCCGTGCCTTTTTCTGCCCTGATGGCCCGGGTTAAGGGGGCCCAGGATGTGAAGATGGAGGAGACACTGCGGCTGCCAGCCCTTTTTTCCAGTGGGGAAGAGTTGGCGGAGTTCAGAGCCCGGCACGGCCGGCATGCCGCGGCCAGGCGCGATCTGGCTGGGTTTTCCGGCAGGTGCTTCTTGGGGCTGGATGTGGGCTCCACCACCACCAAAGCGGTGCTCATCGACGAGGAGGGTTCCATCCTCTACACCTATTACGGCAGTAACAAAGGCAAGCCCCTGCAATCCGTGCGCCAGGCGGTGCTGGGGCTGTACGCTGCCCTGCCTGATGGCGCTTGGATCGCCAACTCCGCGGTGACGGGCTATGGCGAAGGGTTGATCAAAGCCGCGCTGCAGGTAGATCTGGGAGAGATCGAGACGGTGGCCCACTACAAGGCCGCGGACTTCTTCCTGCCCGGCGTTGATTTCATCCTGGATATCGGGGGCCAGGATATGAAGTGTTTGCGCATCAAAGATGGGGCCATCGATGAGATCCTGCTCAATGAAGCCTGCTCTTCGGGCTGCGGTTCCTTTTTGGAGACCTTCGCCCATTCTTTGAATTTGAGCATCGAAGAGTTTACTCAGGAAGCCCTTTTTGCCTCCGAGCCCGTGGATTTGGGCTCCCGCTGCACGGTTTTCATGAACTCCCGGGTCAAGCAGGCCCAAAGGGAAGGGGCGACTGTGGGCGATATTTCCGCGGGCCTGGCCTATTCCGTGGTCAAAAACGCGCTGTACAAGGTGATCAAGCTGCGGAGCGCCACTGACCTGGGCCGCAAAGTGGTGGTCCAGGGGGGAACCTTCTACAACGATGCCGTGCTGCGGGCCTTTGAGCGCTTGGCCCAGCGAGAAGTGGTCAGACCAGATATCGCGGGGCTCATGGGCGCCTTTGGAGCTGCCCTCATTGCCAGGGAGAGATGGACCCCGGGACACCGTTCTACGCTGCTGGACCGCAGGGCGCTGGAGGAGCTGTCCCTGGAAACCCGGCACACCCGATGCCGGGGCTGCGGCAACAGCTGCCTGCTCACCATCAACTATTTCGGCCAGGGCCGGCGCCACATCTCCGGCAACCGCTGCAGCCGGGGTGCCGGGGAGAAGCAGCGGGGAGAGGAGCTGCCCAACCTCTTTGACTACTGCTATGAGCGGCTCTTTGCCTACGAGCCCCTGGATCCCGCCAAGGCCAGGCGGGGCAGGGTGGGTCTTCCCCGGGTTTTGAACATGTATGAGGACTACCCGTTTTGGTTCACCTTCTTCACTGAACTGGGTTTTTCCGTGGTGCTGTCTTCCCGCTCCTCCAAGGCCATCTATGAACAGGGCATGGAAACCATCCCCTCCGAATCGGTCTGCTATCCGGCCAAGCTGGCCCACGGGCACATCATGGATCTGGTGGAAAAGGGCGTGGATTTCATCTTCTACCCCTGCCTGACCCATGAACACAAGGAACAGCCCCAGGCGGACAATCACTACAACTGCCCGATCGTCGTTTCCTACCCCGAAGTGATCAGGCAGAACGTCACACCCATCCAGACCGGGCAGGTCACCTTCATGTATCCCTTCCTGCCCTTCCACCACAAGCGCAGGCTCACCGAGCGTCTCCACGAAGAGTTCGCTCCCCTGGGCATAGGTTTTCCGGAAGTGGAGAGGGCGGTGGAGAAGGCCTGGGCAGAGCTGGCCCGCTACCGGAAAGATGTGCGGCGCAAGGGCGAAGAAACCCTGGCCTACCTCAAAGAGCGGGGTCTGCGGGGCATCGTTTTGGCCGGGCGCCCCTACCACCTGGATCCGGAAATCAACCACGGGATCCCCAAGCTCATCAACGAGCTGGGCTGGGCGGTGCTCACCGAAGATGCGGTGGCCCATTTGGGCCAGGTGGCCCGGCCCCTGAGGGTTGTGGATCAGTGGGCTTACCATTCCCGGCTGTACGCGGCGGCGAGCTTCGTCGCCCATGAGGAAAACCTGGAACTGGTCCAGCTCAACTCCTTCGGCTGCGGCCTGGATGCCATCACCACCGATCAAGTGCAGGAGATCTTAAGCGCCCGCTCCAAGATCTACACCTGCCTGAAAATCGATGAGATCAGCAACCTGGGCGCGGCTAGAATCCGGCTGCGTTCCCTGAAGGCTGCGGTTCTGGAAAGGGAGCGGCAGGGCCGCAGGCCCCAGGGCAGTCCCTACCGCTACGTGCGGAGGATCTTCACCAGGGACATGAAAAAGGAGCATACCATCATCGTTCCCCAGATGGCACCCATCCACTTCCGCCTCCTGCAGGAAGCGTTCCGCCTGTCCGGCTACAACATGGTGGTCTGTCCCGCCCTGGACAAAGAGGCGGTGGATGTGGGGGTGCAGTACGTCAACAATGATGCCTGCTACCCGGCGATCATCGTGGTGGGGCAGCTCCTCAAGGAGCTGAACTCCGGACGGTACGACTTGCAGAAAACCTCGGTGATCATCAGCCAAACCGGGGGCGGGTGCCGGGCCACTAACTATATAGGCTTTATCCGCAAGGCCCTGCAGGATGCCGGTTACGGGCACATTCCGGTCCTTTCCTTAAGCGCCCAGGGCTTTGAGAAGAACCCCGGCTTTAAGTTAACTCCGCCCCTGCTCCACAGGGGTATGATGGCTCTGGTCTACGGCGATCTGTTGATGAAATGCCTGCTGCGGGTGAGACCCTACGAGAAGGTGCCCGGCTCTGGGGATCTGCTTTACGAGAAGTGGAATGAAATCTGCAGGCTGTCGCTGCGTTCCCCCTCGCCGCAGCGCTTTAGGAAGAACATAGTGAAGCTGGTGGAGGAGTTTGACTCCCTGGAAACGGTGGATCAGGTCAAACCCAGGGTGGGCCTGGTCGGGGAGATCCTGGTTAAATACCATCCCACCGCCAACAACGACATTGTCAGCCTGGTGGAAGCGGAGGGGGCGGAGGCGGTGGTCCCTGACCTGACCGATTTTCTCCTCTATTCGCTTTTCGGTATCAGCTTCAGATACCGTTATTTGGCCGGCAAGAAGCTGGAGGTTGCCGCCAGCAACTTGATAATCGGCATTATTGAGCTCTACCGCCGCACCGCCAAGGAGGTGCTGGCCAAAAGCAGGCGCTTCACTCCGCCCAAGCTCATCCAGGAGCTGGCCCGGACCGCTTCCAAACTGATCTCCCTGGGACACCAGACGGGGGAAGGCTGGTTCCTCACGGGGGAGATGATCGACCTCATTGAAAGCGGAGTGAAAAACATCGTCTGCATGCAGCCCTTTGCCTGCCTGCCCAACCACGTGGTGGGGAAGGGAGTGCTCAGGGGCTTGAAGAATGCTTATCCAGATAGTAACATAGTTGCCATAGATTACGATCCCGGTGCCAGCGAAGTTAACCAGCTGAACCGGATCAAGTTGATGCTGTCCAGTGCCCTTACGGGAAAAACTGCGGAAATATCCTGA
>PIHLBHDG_00178	
ATGAAGTACCGCAAGTTAGGCCGTTCTGGTCTGAAGGTCAGTGAGATTTCCTTGGGAAGCTGGCTCACCTACGGCAAATCGGTGGAGGAAGAGCGGGCCATCAAAACCATCCGCCGCGCCTACGAGCTGGGAGTGAACTCCTTCGACTCCGCCAACGTCTACGAGCGGGGAGAAGGGGAACGGGTGATGGCCAAGGCGCTGCGGGTCTTCCCCCGGGAGTCGTACATTATCACCACTAAGGCCTTCTGGCCCATGGGGGATGGCCCGAATGACCGGGGCCTTTCCCGCAAGCACGTCTTCGAACAGCTGCATGCCAGCCTCAAACGGATGGAACTGGATTACGTGGACATCTTCTACTGCCACCGCTATGATCCGGAAACGCCGGTGGAGGAGACGCTGCGCACCATTGACGATCTGGTGCGCCAGGGTAAGGTGCTTTACGTCGGAGTGAGCGAGTGGACAGCCGCCCAGATCGAAGAGGCGGTGCGCATTGCCGACCGCTACCTCCTGGACCGCATCGTGGTCAACCAGCCGGTGTACAACATGCTCAACCGCTACATCGAAAAGGAAGTTATCCCGGTCTGCGCCAAGCATGGCATCGGCCAGATCGTCTTCTCGCCACTGGCCCAGGGGGTTTTGACCGGGAAATACCGGGGCGGGCGCATCCCCGAAGGGAGCAGGGCGGCCAACCCCGAGATCAACGAGTTCATCAAGGGCCTCCTGGAGGCGGGAGTGCTCCAGAAGGTGGATGCCCTGCAGGATCTGGCGGAAGAAGCGGGGATGACCTTAGTGGAGATGGCTCTGGCCTGGGTGCTGCGGCAGCCCAATGTGGCCAGTGCCTTGGTGGGCGCTTCCCGGCCCGAGCAGATCGAGGCCAACGTGAAGGCCGTGGATGTGGAACTGAGCCAGGAGCTGCTGGAGAAAATCGAGGAGATTCTGGCCTGA
>PIHLBHDG_00179	
ATGAGCGAACCAATTCTTCCGGAAAGGCTCCGTAAGCAGCAGAAGCGAAAAACGCCGGGCAGGATGCGGCAGCTGAGCCTGGCCCTGTTTACTTTGGCGGCCATCGCGCTCATCGCCTACGGAGCTTACTACTTCTTCATGCCTAAACAAGAAGAGTTTGTGCTCAACTTCTACACCTACGCCTCCGTGGGTCTGCAGGACTTCCTGGAGACTTTACCGGTTAGGGGAACGGTGATCCCGGAGCAGGTGGCCATTATCGCGCCCAAGGTGGGCGGAACCATTGAGGAGGTCTTTGTCCAGGAAGGGCAGGACGTGGCGGCGGGGGATCCCCTCTTCCGTTTGTACTCGGCAGAGATCGCCGCGGAGAAAAATGCGGCCGAAACCGAGCTGGGCGAGGCCCGGGCGGAGCTGGCCCAGAAAGAGATTATCCACGAGCGGGAGCTGGAGGCGGAGCGCCTGAAGGTTTTGGAAGCCCAGGAGCAGCTGGCGGCTGCTGAAGAACAGCTGGAGCTGCAGAAGGTGCTCTACGAGTACGGCTCCATCCCCCGGGTAGAGCTGGAAAAGGCGGAGCAGGCGGTGGAGGCCGCCAAGCGCCGGATCACCCAGAGCGAATGGGAGCTGGAACTGCTGATCCGCAGGCAGGAGGCGGAAAAGGCGGCCATCGCCAAGACCATCGCCATCAGCGAGGAGAAGCTGGCCAAGGCCCAGGAAAAGATCGACAACTTCTTAGTGACGGCGGAGTTTGCCGGCCGCATTCTCTCTTTGAAACTCCCCAGCAACCGGGTGGTCACCGCCCACCAGGAGCTGGGTGAACTTGCGGATCTGAGCCGGCAGGTGGTGGAGCTGCAGGTTCCCCCGGGGCAGACCGAGCGCTTCGGGGTGGGCACCCCGGTCACCATCAGCTTGGGGCAGAGCGAATACGCGGGAGAGGTCTCCTACATCGCTCCCCAGGCTAAGCAGGGCAGCGATGGGCCGACGGTGCTGGTGCGGGTGGACTTCCTGGAAGAGGTGTCCCATCTGCGGCCCAACAGTACGGTTACGGCCAGTATCCACCTGCAGCTGCACAAAGACAGCCTCTACCTGCCGCGGGGAGCCTATTTGACCAGCGGCCAGCAGCTCTTTGTGTATGTGATCGAAGGCAGTACCGCCAAAAAGCGGGACGTCCAGTTTGGGCTGTTCCAGGGCAATGCGGTGCAGATTCTGCGTGGCCTGGAGCTGGGAGAAAAGGTCATCATCAGCTCCTACGATGCCTTTCGCCATCTGGACGAGATCAAGATTCTGTCCGAAGGAGGACATGCGCTGTGA
>PIHLBHDG_00180	
GTGATCAGGCTGGAAGGAGTTGCTAAGGAATACTACATGGGTGATGTGGTGGTGCAGGCGCTGGAGGGCATTGATCTGGAGATCCAGCGGGGAGAGTTTGTGTCCATTATGGGGCCCTCCGGCTCGGGGAAATCCACGCTGCTCAACATTTTGGGCGTCCTGGACCAGCCCAGTCGCGGCGCCTATTATCTGGAAGGGGTGGATATCACCCAGCTCCGCGACGGGGAGCTGGCCCAAATCCGCAACCGGCATTTTGGGTTCATCTTTCAAAGCTACAACCTCTTCCCAGAGCTCACTGCTTTAGAGAATGTGATGGTGCCCCTGATGTATGCCGGCCGGCCCCGGCGGGAGAGGCGGGAGCGGGCCGAGGCGCTCCTGGCGCAGGTGGGTATGGCCCACAGGCTGAAGCATCTGCCCACCCAGCTCTCCGGGGGCGAACAGCAGAGGGTGGCCATCGCCCGGGCGCTGGCCAATAACCCCACCCTGCTTCTGGCGGATGAGCCCACGGGGAATCTCGCCACTGACCAGGGGGCCGAGATCATGACCCTGCTCCAAGAGCTCAACCAGCAGGGCACCACCGTGGTAATTGTGACCCATGACCCTGCGGTGAGCGCCTACGGAAGGCGCCTGCTGCGCCTGCGGGATGGGAAGATCGTTTCCGATGGACCCCTGCAGGAAGCTGCCCTAGAGGCTTAA
>PIHLBHDG_00181	
ATGCGAAGGAGCCTATCTTTTTTAGTGCTGGTGGCTTTGGTTTTGGGCCTGGGGGCGGGCCCCAAGGCCGCGGCCCAGCCCCTGGAGCTCACTGTGGAGCAAGCGGCGGAACTGGCCCTGCAGCACAATCTAAGTTACCGCCTGGCCACCCTGGACTGGGAAAGCGCCAAGGCCAACCTGGAGCGGGCCCAGATTGTGGGCGATGCGGATATGCTGCGGGAAGCGGAAAAGGAGTGGGCCCAGGCGGAAAAGACCTACGCCGAGAAAACCAAGGAGCTCAAGGATCAGGTGCGCTCCGCCTATCAAGAGCTTCTGCAGAGTGAAACCACCGTGGAAAACGCCCTGCGGGCCAAAGAACGGGCGGAAAACCAGCTGGCCATGGATGAGAACAAGTTCAAAGCGGGCCTGCTTTCTTCACTGGACATCGAGCGCAGCCGCAACAGCTTGTTCGATGCGGAGCACCGCCACCAGCGGGCGGTGATCGATTTGGAAACCAAGCGCATGCGCTTCAACGAACTGCTGGGGCTGCCCCTGGATACGGAAGTTGTCCTCACAGAGCGCCTGCTATTGGCGTTTGTGCCCTTTACCTGGGATTTGGAGACCTGCTTTGAGCTGGCTTTGGCCCTGGACGCCTCCGTGGCCGAGGCCCGGGAGAGGCTGGCCAGGGCGCAGGAGGCTGTGCTCGCGGCCCAAAGCCCCTTTACCCCCAGGGTGGAGCTGGAGCAGGCCCTGGTTAGCGAAGAGAAGGCGAAAATCCAGCTCCAGCAGGCGGAACAGGCCCTGTATTTCCGCATCCGCGGCGACTATTACGCTCTGTTGGACCAGGCCCATGCCCTGGAGCTGGCCAAGCGCAATATCGAACTGGAGCGCAAAGCCCTCCAGGCGGAGCAGAGCAAGTACCAGGCGGGTGTAATCAGCAACGCGGACATCGTGGCCAAGCAGGAAAGACTGGCCCAGCTGGAACAGGAGTACAGCGCCAGCCTGCTCCAGTACAGCTTGGCCCGGGTGAAGCTGCTGCAGGCCATGGGTCAGCAGGAAGAATCAGGTGAGCAGCATGCAGACTAG
>PIHLBHDG_00182	
GTGAGCAGCATGCAGACTAGATGCAGATTCACACTGACCCTGGTACTCCTTGCCGCCCTGGCGGCCAGCTGCGCAGCCGCGGGTGAGCTGAGGCCCCTAACCTTGGCGGAGGCTCTGGAAACAGCCCTGGAGCACAACACCAGCCATGCCCTGTTCCTCTGGGAGCAGGATCTGGCCCAGCGCCGGGCGGCTCTCCAGAAGCAGCCGCAGATCGCGGCGGAGCTCCATCCGGCGGGGCTGCAGAACGGCACCTGGCAGGGGCCCCACGGTTCGCTGTCCCTGACCATGCCCCTGGGCAGCCACCTGAAGCTCAGCGGGAAGGTCACAGTCAGCCTGGAGGACAAAGAGCTGGGCATCGAGCCCCAGGGCAGTTTGAACCTGGACTACGACTTCTTTGCCCCCGCCCAGGAAGCGGCGCCGGAGCTGACAGTGGAGGAGAGCAGGCAGCGCCAGGTGAACAGCCTGGTACTCCAGGTTTTCCGCCTCCTCGTTGACCTCAGAAAGGCGCTGGATCAGAGGGCCTACGCCCAAGGGGTCCTGGAGCACCTGGAGGCCAAGCTGGCCGCCGCGCAGCAGGTGCCCAACTACGATGACCTGCAGCTGCGCCGGGAACTGAGGGATCAGCGCGCTTCCCTGGCAGCCGCGGCGGAAAGGGTAAACCAGCTGCAGCTCCAGCTCCAAAATGTTCTAGGCAGCACGGAGCCCATCTTCTACGAACCGCAGCTCAAGGTGCACAGCCTGGATCTGGAATTCTCCCAGGAAGAACTGGAGGGGGAATTTCTCGCGGCAAGTCCAGAGCTGCGCCGGGCGGAAGCGGAACTGGAGCAGGCCCGGGCCCAGCTGGAGCTGGAGCGGAAAAGCAGGGGCTGGCAGGTGAAGGTCTCCGGTGGAGTGCAGGCGGGCCAGGATCTGAACTGGAGCGTGGGGCTTACCGCCTCCAAAGCCCTCTATCCCAGGGATGTGCTGGTGGAAGAACTGGAGCTGGCCGCGGCCAAGGCGGAGCACAACCTGCAGGGCCAGGAAAATGCCCTCCTAGGCGAGCTGCGCAGCAGCCTCCAGGCCCTCACATCCGCGCAGAGGCAGGTAGGCCTCCTGGGAGAGCTGCTGGCCGCAGCGGAAGAGGACTTGGAGCTGCGCCGGAGGCAGCAGGCCGCGGGGCTGGTCACCGATCTGCAGGTGGCGGAAGCTGCCTTAGCCGCAGAGAAAGCCCGGTTTGACTACTTCCACGCCCAGCTGGACTATGCCCTGAGGGCCGCGGAGCTGTGGCAGCTCTGCGGGCGCGATCTTAAGGATGCGCTCTTCCAGGTTGTGAACTAG
>PIHLBHDG_00183	
ATGTCCGTTGCGGATCAGCTGAAATGGGCGCTGCGCCACTCCCGGCGCCAGCGGTTGGAATCCATCCTGGTGATCCTGGCCATCGGGCTGGGGATCGGGGTGATCATCACCGTTTTGTCCATGTTCATTTCCGTGGGTCAGCAGTACAGCAGTATACAGCGCTTGGATTACTTCCGCACCCTGGAGATCTTGGGCAGGGAGGATTCCCTGATGTGGCAGCAGGTCCCCATCACCCTCCTGGGCCCGGAGCAGGACAGCCTGAGCTGGTCCGGCGTCACTTTGGAAGAGATCCTGGAGCTGCAGCGGCGCCTGCCGCCCACCATGCACGTTTACGTGGAGCAGGGGTGGTTGGCCGCCACGGAGCTGCTCCCCGAGGAGGTGGGAGAGGATGAGGATTGGTACCGCTTCCGGGGCAACGAAATATACATTGCCGGTACTGTACCCGCCTATTTCTCTTTCAAGAACTCCCAGCTAGCTCAGGGAAACTTCTTCGTGGAGGCGGATCTGTTGGGCGCCAGCCGCGTTTTGGTCATCACCCACAGGCTGGCGGAGGAGCTTTTTGGCGATGGGGATCCCATCGGACAGATCGTCCCCCTGGACCTGCACAGCGAAGAGGCGGTGGATTTCACCGTCATCGGGGTGCTGGCCCCACCTGACGACAGCGATCCCTATATGGCTCTGAACGACGGCCGCACGGCTTGGATGCCCGTGACGGTGCATCCCTCCTATAGAGGGGGGCCCGATGATACCACCCACTTCTACCAGATCTATGTGGGCGTGGATCCCGGGGTGGACCTGGCCTCAGCTGGGGAAGTGGTGCAAAGTGAAGCCGCGCTGCTCTGGGGGGAAGAGGCCTTTGCCCTGCGCAGTCCGGTGGACGATTGGCGGGAGTCCATCAAGCAGGTGCAGCGCTATGCCCTGCTCATCGGGATGCTCGCCTCCGTGGGCCTGGTGATCGCGGTGATCAACATCCTCAACCTGATGCTGGCCAGGGTGCTGAAGCGCACCAAGGCGGTGGGTTTGTCCATGGCCTTGGGCAGCTCCCGCGGCCAGGTGTTCAGGCAGTTCATGCTGGAAGCTGTGGTACTGGGGCTGGCGGGTTCCGTCTTGGGGATCGCCCTTTCCTTTGCCTTCGCCGAGCTTTTGAAAAAGAGCTTGGGCGGTTGGTCCGGGGGATGGGGGTCCCGTTTAGGGTTAGGCATCGCCCTGGGCTTGTTGGTCAGCCTCTTCTTCGGAGTATACCCGGCCTACCTGGGCTCCCGCACCAATCCCGTGGATGCCCTGCGGACCGATTGA
>PIHLBHDG_00184	
ATGGTGGAAACCCTGAAGTTTACCCTGCGGATTTTGAAAAAGAGACCCCTGCGCTCCCTGCTCACCATTTTGCAGGTGGGGCTGGGGGTGTGGATTGTCGCGCTGATCCTGTCCCTCAACTTCCAGGCCGCGGGAAGCCTGGAGGGGGTGCACAGCACCTTCGGGGAAACCCTGGCGAAGATTTCGGTCTCCAGAACCGAAGAGATTCCCGGTGGAGGGCAGGTTGTTTCCAGTATCAGCAATCTCCGCTACGACGATCTGGTCAAGCTTCTCCAAGGTGAGCACATTGACCAGGCCTTTATCTTCCAAGAACTCTGGATGCAGCGGATTATTGTGGAGGGTCTGACCTACTCCGTGCAGACCGCCGCGGAAACCACCGCCCACTACGGCGAGGCCATGGGGCTGGAGCTAGTGGAGGGGCATTTCTTCACCCAAGCCGACGAAGAGCAGAAAAACCGGGTGGTCTTGATCTCCGATGTGGTGGCAGCCCAGCTGTTTCCCGGCCAGTCGGCCCTGGGTAAAACCATCAACCTGGGCGATTTCGGGGAAGGGCCCATGGAGTTTGAGATCATCGGCGTCTACAAACCCCACTCCGCGCTGCTGGAGTTTTTTATCAGCCAGGCTCACCTCCTCTTTCCCCTGGGCACCACCAGGGTGTGGGTTTCCTATGACGTTTTTGAGCCGTCCTACCAGTACATCTATATCAAGACGCAGCCGGGCAGGCTGTACGAAGCGGTGGAAGAGGCCCGGGTGCTGCTCGCGGACCGCTCTGTGGATGATATGGAAGTAAACGGGGAGTACGTAAAGGACTCCAACCGCTTCTTAAGTGAGCAGCTGAGGACGGTGAGCCTCTTTTTGGGCGCCTTTGCCTTTATCGCCGTTTTGGTGAGTGCCATTGGCATTCTAAGTATCATGCTGGTGAGCGTAGTGGAAAGGACGCGGGAAATCGGCTTAAGGCAGGCCCTGGGCGCTTCCAAGCGGTCCATTGTGGCCCAGATCCTCAACGAATCCCTGGTCTTCTCCCTGGCCGGGTCGATCCTTGGCCTTCTGGCCGCCTATTTCACTTCCCCCACCCTGCTCAACGCCATTTTGGCGGAGGTGTTCTATTCCAGGCTGGCTGATGTAGGGGGGCTGCACCCCCAGGCCGCGCTGCTCGCGGCTGTGGTGGCGGTGGCCATGGGCCAGCTCTTCGGCCTCTACCCGGCCTGGCAGGCGGCTAAGCTGCCGCCCGTGGAGGCGCTGCGGGAAGGCTGA
>PIHLBHDG_00185	
GTGAAGCAGCCACTACTCGCACTGGTCAATTTGAACAAGTACTACGGCGATGTCCATGTTCTGAAGGATATCACCTTCACCATTAACGAAGGGGAGTTCCTCACACTGCTTGGGCCCTCGGGGTGCGGCAAAACTACGCTGCTGCGCTGCATCGCAGGGCTGGAGCGCATTCAATCGGGAGATATTCTGCTCAGCGGCACTTCCATCAAGGATCTGGCGCCCAATAAGCGTAATGTGAATACCGTTTTCCAGAACTACGCCCTCTTTCCCCATCTCAATGTCTACGACAACATTGCCTACGGCCCCCGCATGAAAAAGTCCCTGGGCGAGGCTGCGTTGAAACAGCGGGTGGCGGAGGTGCTGGAGCTTGTGCAGATGTCCGGCTATGAACAGCGCATGCCCCATCAACTATCCGGGGGGCAGCGGCAGAGAATTGCCATTGCCAGGGCGCTCATCAACGAGCCGGCCATTTTGCTTTTGGACGAACCCTTAGGTGCCCTGGATCTGAAATTGCGCAAGCACATGCAGACCGAGCTCTCCCGGCTGCAGCGCAAGACGGGCACCACCTTTGTCTACGTCACCCACGACCAAGAGGAAGCTTTAAATATGTCCGACCGCATCGTGGTCATCGATCAGGGAGAGGTACAGCAGCTGGGCACACCCCGGGAGATCTACAACAACCCGGCCAACCTGTTTGTCACCAGCTTCATCGGGGACCGCAACATCTTCCCCGTGGAGGTTGTGGAAGCTGGTTCGCAGTACTGCCGGGTGCGCTTGGGTGAAAACGTGGTGACCGTGCGCCGCTCCTGCAGCGCCCAGGGTGCCCTGCGCGCCGGTGAAGAGGCGATTTTGGCCATCTTGATGGACAAAATGCGGCTCTCCTGCGAGGCAGTGGAAAACGCCTTTAAGGGCGAGGTTCTGTCCATTCACTACGCGGGCTCGCAGATCCGCATCGAAGTGAAGGTTTTAGATCAGGTGCTGACCATCGTGGAATACCAGAAAACAGACTGCGACTGCGCGGTGGGCGATACGGTCTACGCAGCCTGGGAAGAGAGCGGAGCGATTTTGCTCCCCAAGGAAGCCGGCTGGGAAGAGAGAGGCTGGTAA
>PIHLBHDG_00186	
ATGAGAAGCTGGAAGAATAATCTGCTGGCCGTACCTATTCTGCTCTGGATCGGGGTTTTGGTGGGCATACCCATGCTCTTGGTGGTGGCCATCAGCTTTCTGTCCCGTGACCACCTGGGCAACATCGTCTACCAGTTCACCCTGGATAACTACCGCAAGGCCTTTGATCCCATCTACCTGCGGGTGTTTTGGAACTCTTTACGTCTGGCCCTGCTCACCGCCTTGATCACGTTGGTTGTGGGCTACCCGGTGGCTTACATCACCTCCAACTTGAGCCCCCGCCGGCGGGCCCTGGCCTTGGGCCTTGTGATGCTGCCGTTCTGGATTTCCAGTCTGCTCAGGACCTATGGCTGGATGATTCTGCTGGGCAATGCGGGCCTCATCAACAATTTGCTGAAGGCTCTGGGGATCATCCAGCAGCCCCTGCCCATGATGTACAAATTCGGTACCAGCCTGGTTGGCACCGCCTATATGCTCCTGCCCTTTATGATCGTGGCGGTGTTTAACTCCGTGGATAAACTGGACCGCTCGCTTCTGGAAGCATCCTACGATTTAGGGGCCAGCAGGTGGCAGACGTTTTTCCAAATCACCATACCCCTCACCCTGCCGGGTATCGTGGGCGGCTTTACCCTGGTCTTCATCCCGGCCCTGGGCCTGTACTTCGTCTCCGATCTCTTGGGGGGAGGAAATACGGTGTTTCTGGGGAATCTCATCCATACCCTGGCCACCCGGGGCAGAAACCGGCCCCTGGCCGCGGCCTTCTCCTTGGGCATGGTGGCCCTGGCGCTGCTGGTTCTCCTCTTTTACTGGCGGGTGACCAAGGATAAGAGCGGGGAGGGGCTGTTCCAATGA
>PIHLBHDG_00187	
ATGAGGGGTAAAGCCAGCAGGTTCGGCGTCTTTTACTTGTCGCTGTTCTTTGTTGTTTTGTACCTGCCTGTGCTCAGCGTCGTTCTTTATTCCTTCAACGCCAGTTCTTCCACGGCCCAGTGGACCGGCTGGAGTCTGGAGTGGTACCGCCAGCTGCTGAGGGATCGGGTGATCGGGGAGGCTTTTAAGGTGAGTATACAGGTGGCTGTGCTTACCGCCATCCTCTCCGCAGTCTTGGGCACTTTCACCGCAGTTGTCTCCATGTGGGTCACCGCCCGCATGAAAAGGGCCATCCAGGGCATAATGATTCTGCCCCTCATCGTCCCGGAGGTGGCCTTGGGGGTGTCGCTTCTCTTCTTTTTCAACGCCCTGCGGCTGCCCTTTGGGATCTTGACCCTCGTTCTTTCCCATTCCCTGTTCTGCGTGCCTTACGTGTACATCATGGTGCGGCTGCGGCTGCAGGAGATCGATGCGGCTATCCTGGAATCGGCGCTGGACTTGGGGGCAAGCGTACCACAGATGGTGCGCACCATCATTTTGCCGCTGGTGGCTCCCTCCATCGTCACCGCTTCCCTTTTGTGCCTGGCCATGTCCCTGGATGATGTGATCATCTCCACCTACATGTCCGGCCCCCGCAGCACCACGCTGCCGGTGCACATCTTCTCCATGATGCGTGTGGGCGTTACCCCTAAGGTGAACGCGCTCTGCACGTTGATTTTAGTGGGAACGTTCTTCATAATAGGGTTAAGTCAGATCATCACCAAACAGAGGAGGTTTGCTAAGTGA
>PIHLBHDG_00188	
GTGAAGAGAACAAGCGCTGTACTGCTGACTATCGCCGTTTTGGTCCTTGCTGTTTCCGGTGCCCTGGCGGCACAGGAAATCACCCTCATGACGTGGGGCGGTGATTTTGTCCCCCGGGCGGTCATCGAGGAGTTTGAACAGGAAACCGGCATTAGAGTCAACTACAAAGAAGTGACCTCCAACGAGGACATGCAGTCGCTGCTGGAAGCCAACCCCGATCAATACGATCTGCTCATCGTCACCGACTACATGGTGGATATCCTCAGGCAGAACGGCCTGCTGGAGGCACTCGATAAGTCCAAGCTGCCCAACTACGGCAACATCAACCCCCTGTATCTGGGCAACTACTACGATCCCCAGAGCGAGTACGCCATTCCCTATGCCATTTCCATCTCGCTGCTTTTGGTCAACCATGAAGAGGTGGAAAAGCTGGGGGCCAAGCCCATCACCAGCTACGCTGATCTCTGGCAGCCGGAGCTGCGGGGTAAAGTGGTCACGGTGGACTGGTCCGTGGAGGTCATGGGCATTGCCCTGAAGGCCTTGGGCTACGAGTACAACGAAACGGATCCAGCCATAGTGGCCCAGGCCAGGGAGAAGCTTTTTGCCCTGAAGCCCAACATCGTGCGCTTTGAGACCAACACTCCCGAAGACTCCCTGATCAACCGGGAAGCTGTGGTTGGCTTTATGTACTCCAACCAGGCGGTGAAGGGCAACGCGGCCGACCCTGCGCTGCAGCCGGTCTTCCCCACGGAGGGCGTGCCCATCTTCATCGACTGCTGGGTCATGTCTAAAGAAGCGCCCAACAAAGACGGCGCTTACAAGTTCCTGGACTTCATCATGCGGCCGGAGATTGCAGCCCGCATTGCCGACATCACCAAGTTCACCACACCCAACAAGGCGGCCGAGCCGTACCTTCCCGACTACTACAGGGAGAACCCCATGCTTAACCTCCCCGATGAGGTGGCGGCCAACACCAGCTTCTACATTGGTGTAGACAAGGTGCTGGAGGAATACGAACACATCTATGTTGAGTTCAAACTGAGGTAG
>PIHLBHDG_00189	
ATGGAGATCATCCGGCAGCTCGCGGCAGAGCTCCAGCTGCAACCAGATCAAGTTGAACGCACAGTCAAACTGCTCGATGAAGGCAGCACCATCCCCTTCATCGCCCGCTACCGCAAGGAAGCCACAGGTGAACTGGATGAAACGGTCCTGAGGAAACTGGCGGAACGCCTGGATTACCTGCGCAGCCTGGCCAGCCGCAAAGCAGAGGTCAGGCGGCTCATTGAGGCACAGGAAAGACTCACTACCGAAATCAGCAAAGCCATAGAAGCGGCCTCTACCCTCCAGGAACTGGAGGATATCTACCGCCCGTTTCGGCCCAAGCGCAAAACCCGGGCCTCGCTGGCCAAAGAGAAGGGCTTGGAACCCCTGGCAGATCTGCTGTTGGCCCAGGGCCAAGAAGACCCCAGGCTGCTGGCGCAGCGGTTCCTGAATGAAGAGGTGACCAGCACCGAGGAGGCGCTGCAGGGAGCTCAGGATATCCTCGCTGAGCGCTTCGCGGACGATCCTGCCCTCCGGGCCAAGATCCGCACGTTCACCTACAATACAGGCCTGATCATCACGGAAAACAGCGATGCTGAAGATAACCCAGAGGCTCAGGAGTTCCACCTCTACTTCGACCACTGTGAAGATGCGGCCAAAATCCCGCCCCACCGCATCTTGGCCGTCAATCGGGGAGAGCGGCTGGGCTTTTTGAAGGTAAGGATCCAGGTCGATGCAGCACGTGTCCACAGCCTGCTGGCGGGGGAAATCATCAAAGACAGCTCATCCCCCGCGTCGCCCCATCTCCAGGCTGCCATCGAGGATGGCTATGCGCGGCTTTTGGCCCCCAGCCTGGAGCGGGAGATCAGAAATGCCCTCACGGAAAGGGCGGAAAAGCAAGCCATCGCCATCTTTGCCCAAAACCTGCACAACCTGCTCATGCAGAGCCCCGTTAGGGGCCGGCGAGTTCTGGGCATCGACCCGGCCTACCGCACCGGGTGTAAGGTGGTGGCCGTGGACGAGTTCGGCAAGCTCCTGGAGTACACCACCATCTATCCCCATGAACCTCAGAAAAGGTGGGACGAAGCCCTGAGCACTTTGGCCTCCCTGGTGAACAAGCACGGGATCACCCTGATCACCATCGGCAACGGCACCGCCAGCCGGGAGACCGAGCAGCTGGTGGCCGAGCTGATCAAAGCAAGCTGCCCCCAGGCACAGTACTTGGTGGTCAATGAGGCGGGGGCCTCGGTCTATTCCGCCTCGGAGCTGGCCCGGGAAGAGTTCCCTGACCTGGATGTCTCCATGCGGGGCGCGGTATCCATCGCCCGCCGGGTGCAGGATCCCCTAGCGGAACTGGTGAAGATCGAGCCGAAATCCCTGGGTGTAGGCCAGTACCAGCACGATGTGAATCAAAAGGAACTGGGCCGCGCCTTAGATGCGGTTGTGGAAAGCTGTGTGAACCATGTGGGTGTTAACCTGAACACCGCATCCAGCGCCCTGCTGCGCTATGTGTCCGACCTGTCGGCCAAAACGGCCCAGGCCATCGTGGAGCACAGGGAGGCCAACGGCATCTTCCAAACCCGTGCCCAACTCAAGCAGGTGAAGGGCATAGGCCCCAAGACCTTTGAACAGGCCGCGGGCTTTCTGCGCCTCGGGGAAGGCCCAGAGCCTTTGGACAATACCGCGGTGCATCCCGAATCGTATCCCCTGGCCCGCCAAATTCTAGCCTTGATCGGCTCTAGGGCAGAAGACCTGCAGGACAATGCAGCCTTAAGGCAGATCAGGGAAAAGCTCAATAAGCTTGATCCAATCAAGGTGGCGGAAAGCCTGGGGGCGGGGGTGCCCACTGTGCGGGACATCATCGCTTCCCTGGGCCAGCCCGGCAGGGATCCCCGGGATGAGCTTCCCCCGCCGCTCTTCAGGGCGGATGTGCTCAGCCTGGATGATCTCAGGGCAGGCATGGTCCTCCAGGGCACGGTGCAGAATGTGGTTGATTTCGGGGCTTTTGTGGATATAGGTGTGGGCAAAGCGGGGCTGGTGCACATCTCCCAGCTCAGTGACGATTACGTGCGCCACCCCACCGATGTGGTCCAGGTGGGGGATATCGTCACGGTGCGGGTGCTCGCGGTCGATCCCAAGCTGCAGAGGATCAGCCTAACCATGAAGACACAAGTCTGA
>PIHLBHDG_00190	
ATGCTGGCGGAGTACAGGACGGTGGCCCGGGAGGCGGAGATAACACTCATTGAAAAGAAGTCCAAGTTCATTGCCCGCATCAAGCCCGTCCAGACCCGGGAAGAAGCGGAGGCGTTCATCGAAGCAGTACGCAAAGAACACTGGAACGCCACCCACAATGTACCGGCCTATATCATAGGAATGAACCAGGAGGTTCAAAAATACAGTGATGACAATGAACCAAGCGGCACGGCGGGCCTGCCTGTTTTGGAAGTGCTCAAGGCCCATGAGGTGGTGAACTGTGCCGTGGTGGTCACCCGCTATTTCGGCGGTATCCTCCTGGGCAGGGGTGGTTTAGTCCGTGCTTACGGCGGAGCAGCCCGGGAGGCGCTCAAGGCCGCCGGGATCGTACGCATGGTCCCTGCACTGGAGGTGGGCATCACTGTGGATTACACCCATCTAGGAAGAGTTCAAAACGAACTGCTGACCCAGGGTGTTTTTCTCCAGGACACGGAGTATCTGGAGAAGGTGACCTTCCACGTGCTGCTCCTGCCAGAGGAAAGGGAACCTCTGCGCCAGGTCATCCAGGAGCTCACCGCCGGTGATTTCCTCTGGCGGGAAGGGCAGGAAGTGTACCGATCCCTGCCGGTGGAAGCAGAGAGCTGA
>PIHLBHDG_00191	
ATGGCGAAGCGGATGGGTGGACCCGGGACCTGGCTGTATCCTCTGCCGCCTGTTTTGGTGAGCTGTGCCCATGGCGACAGGACAAATATCATCACCCTGGCCTGGGCAGGGGTGGCCTGTTCAGAACCGCCAATAATCAGCTTGGGTATTCGCCCAGAGCGCTATTCGTATGATATAATTAAGCAATCGGGCGAATTCGTGGTGAATATCCCCCGGGCATCCCAGGTGGAGCTGGTGGATTTTTGCGGCAATGTCAGCGGCCGGGAGGTTGATAAGTTCGCCCGCTGCGGCTTCACAGCCCTGCCCGGCAGTTCTGTGGCGGCGCCGCTTCTGGCTGAGTGCCCGGTAAACCTGGAATGCCGGGTGGTGCAGGTGCTTCCCCTGGGGAGCCACGATCTGTTCCTGGGGGAAGTAGTCTCAGTGCACTATGCTGAACAGTATGTGGCGGATCAGCGCTTCGACCCTTACGCCGCCGATGCCCTGGTTTACGGTTTTGGCCGCTACTACCGCTTGGGTGAAGTGCTGGGGCGTCACGGGGAGTGGATGAAAAGAGAGAGGTAA
>PIHLBHDG_00192	
ATGAAGAGAAGCAGGAAACTCGTTGGGTTGACCATAGTTTTCCTCTTTGCGGTTCTGGTCGCTGGCCCCGTTTGGGCTGCCTTTCCCCAGCCCCAGGGTTTCGTGAACGACTTTGCCAATGTGCTGGACCGCCGCAGCCAGTCGGAGCTGCAGGTTTTGGCCGAGCAGCTGCGCGCGGACCAGGGGGTGGAACTGGCGGTGGTCACTGTGGCCAGCACCGATCCCCTGGATCCCAAGGAGTACACCACCGGGCTGTTTAACGAATGGGGGATCGGCGGTCCTGAAGACAGCGGCCTGCTCATCCTCCTGGCCGTGGCGGAGCGGGCCATTGAGGTGGAGCCTGGTTACGGCTTGGAAGGTGTGCTTCCCGATGGGTTGATTGGGGCGGTGATCGATCAGGAGGGCATGCCCCACTTCCGGGAAGGGGATTACGGGGCCGGGATCACGGCCATGGCCAAGGCCTATGCCCGCATCTTGGCCGGGGAGAAGTTCGAGATCGCGGAAGAGGAAAAAGGAGATTTCGGCTGGCTTTATTCGTTTCTCATTTTTATCCTCATCGTGCTGCTGCTGCGCCGCAACCGCTTCTATCCGCCCAGGGGCGGCGGGGCTAGCGGCGGCGGTTCCGGTCGGAGAACCATCTTTGTCCCAGGTCCCACCATGGGCGGGCCGCGGATGCCCACAGGCAGAGGCTCCGGCGGCTTCGGGGGATTTGGGGGAGGCCGCAGCGGCGGCGGTGGAGCAGGCAGGAGATTCTAA
>PIHLBHDG_00193	
ATGAAAAAAGGAACGCTAGTTCTCGTTGTCATCGCAGTCATTGTCATACTGCTTGGCATCAGGGTCATTTCCGCGTACAACCGTTTAGTGGAACTGGAGCAGAATGTGGAAGGACGCTGGGCCCAGGTGGAGAACCAGCTGCAGCGGCGGGCAGATCTCATTCCCAACCTGGTGGAAACGGTTAAGGGCTATGCCAGCCACGAGCAGCAGGTTTTCGCCGATGTGGCTGAAGCCCGCTCGCGGCTGCTGGCTGCCCGTACTCCAGAGGATCAGATGGAGGCCAATGCGAGTTTGGACTCCGCTCTCGGCAGACTTCTGGCCATCAGCGAGGCTTACCCCGAACTGAAGGCCGACACCAGCTTTATCCGCCTCCAAGATGAGCTGGCGGGGACGGAGAACCGCATCGCCACAGAGCGCATGCGTTTCAACGAGTCGGTGCAGACTTGGAACACCACCATCCGCCGTTTCCCCATGAATTTGATTGCCAGCGTGTTCGGGAAGGAACCTAAGCGCTTCTTCGAAGCATCCCCAGGGGCCCAGGAAGTTCCCCAGGTATCGTTCTAA
>PIHLBHDG_00194	
ATGGCGGAAAGAACGGAAAAAATCACTTCTGGAGAGGCCCACGCGGGCCAGCCCTGCATCCTGTGCCAGGAAACCATCACCGCCCAGGATCAAGTGGTGGTCTGCCCCCGCTGCCGCAGCGTGCAGCACGTGGACTGCTGGAAGAGCAAAGGCGGCTGCGGCAGGGCTGGTTGTCCACAGCTGGCCCGCGCCGTGGTGGGGGAAAAGCCAGCGGGCGACGGCCCGCCGCCCCCGGTTTCCAAGAAGGTGATTGTGGGAAGCATTCTGGTGGCGGCTGCCCTCATCCTCTACATTATCTTCCGACCCCAGCCGCCGGATCCGGCCATGGGCAGGGTGAAGATCGTCTTTTTGGCCGAGGCTTCCTACGACCTGGGCGAAGTCATGACGGAACTGGCCGAAAGCTGGAATGAAACCCACGAGACCATCTACATCGACCTGCAGCTTCTGCCCCTGGGGACTTTAGACCCCAAGCTGGTGGTGCTCATCGCCGCAGGGGATGCACCGGATGTGATCGCCCTAGATGAGAACCGCTTCACCTACTTCACCGAGCAGGGCGCCCTGCTGGCCTTAGGCCAGGATCAAACAGGTAAGCCTATCTACGGCCTCCAGCACCCCGCGCAGCTGACCAAACTGGTGGTGTGGGGGGATACGGCGCATCCCGAAGAAGCCCTGGAAGTCCTGCACTACTTCCACGAGAACATTCCCCCCGCGGATCTGGAGGCCCTGAGCAACCAGGGCAGCATCCCCCTGCCCCTATTTGGTTTCTAG
>PIHLBHDG_00195	
GTGATCACTCTGAGGCCGCAGGTGGAGATCTACACTGACGGTGCCTGCAGCGGCAACCCGGGGCCGGGGGGATGGGCAGCCATCCTCATCTTCGGCGAGCACGAAAAGGAGATCTCGGGGTTCGAACCCATGACCACCAATCAGCGCATGGAACTCACCGCGGCCATCAGGGCTTTGGAAAGCTTGAAAAGGCCCTGCAGGGTGAGGCTTTACTCAGACAGTGCTTACCTGGTTAACGCCTTCAATTTGGGGTGGCTTGACAACTGGCGCCGCAACGGCTGGCTCAATGCCAGGAAACAACCGGTGAGCAACGGGGATCTCTGGCAGCGCCTGGCGGAGCTTGCGGAAATCCACCAGATCCAATGGATTAAAGTGCAGGGACACAGCGATAATAAGTACAATAACCGTTGTGATGCTCTGGCCCGGGCCGCCATTGAGTCGGGGCGATAG
>PIHLBHDG_00196	
GTGCAGAGAGATTACCAGGAATTACTTGCAGAAATCAAAGAAATAACCACGGCCGATGGCTTTGTTTCGTCCTGTTTGGAAATAAAGGAAAGCCTGTACTTCTATGAGCTCGATCTGATGCTGGCAGCTTACACCGCTTCTCTGGAACTGCTGGCGGCGGCTGCCCTGCTCCATGCCACCTTGAAAAGCAGGGCCGATCTCTTAAAGGCCCGGGCGGCAGTGGAGCATTATGTGGAGAATCTTTTGGCTGACTTGAACAAGTTCCGGTTTCCCCTGGACGTTCAATACGTTGTGGACCGGTTCTTACAGGGCCCGGCGCCGCGCATCCGCTGGCGCCTGGCGGTTTACGGGGAGATGATGCAGGCTTACGCCGCCCTGGAGGCTGCCCCCTCCGAGGGCTTGGACGAGCTGCTGCGCAGGGCCCACAGGCTGCTGCGGGGGAGGGAAGCGGAGCTTGGGCCCAAGCTCACCTCCGTCTTGGGGCAGGTTGGGGCCCGCATGCTGCGGGGGGCGCGGCTGAGGCCCATCTGGCTGCAGGTGAGCCATCCCCGCATCCAGATTGCCCTTTCCGGCCTGCAGACCCTCATGAACAACCTCCGGGTCACCCCGTATTTCAACTACCCCCTGGAAGATCTGGCCACAGAAAGGCAGAAACGCCGCAAGGTGAAGGGCAATGTAGTGGCGGATCTGGGGGTGTTCCGCAACTTCCGGCAGGGCGGTTCCGGCTACACAGAGCTGAACATCCCCTTAGAGCGGGATGAGTACGATAACTTCCTGGAGGGTTTCTCCACGGGGTTCCAGTATCTGGATGTGGAACCTGACGAGGTAGTGGTGGATCTGATCACCATGATCCTCGAGGCCCGCCTGGTGCACGGGGGCGTGGATTCCAGGTTTTTGCTCAGGCTCTTGGTCTATTGCAACCGCTGGAAGCTGAGCCAGGTGAGCGATACCATTTTAGAACTTCTGGAAGAACTGGACTGGGACGACCCGCTCTTCTATGAGTCCTGGTCGCTGCTGAAGAGTTTCGCGGGGAAAGCGCTGCCCGCCATGCGCCGCTTTGTCCGCAAACACAGGGATTCTCCGCTCCTGCCTTATCTCGCCCTCTTTTTGAGCAGCGGGCCGCCCAGCAAACGCCGGTGGAGCCTACTCAAGGAGATCTTCGAGCATTATCCCGAGGAAAATGAGGACAAGGTTCATATCGCCCTGTCCATTGCCCGTTACGGCGGCGAGGAGGCGGTGGCCTTCCTGGAGCAGGTTTTGACCTCCGCGAAAAGCTCCAACGGTGCCTACCGCCGGGAGCTGGAAAAGGCTTTAGCCGCCGCCAAACAAGAAGCTGGGCACTAG
>PIHLBHDG_00197	
ATGAGCGCACAGGTCCTCAAGGCTTTGGGTGAGGCGGTTTTCCAGGCGGGCTTTGATGCCTTTGCCGTAATGCCGGCGCGTCCTTCTAAGCGCCTGCTGCCCCTTTTGCGGCAGGCCCAAGAAGAGGGGCGTTATCCTGATTTTGTGGATCAGGATGTGGAAAAGCGCCTCGATCCCCGGAAGCTGCAGCCCAGCGCCAAGACGGTCATCGCCCTGGCCGTGAGCTACAACACCGGCCAGCCGGGACCTGTTCCTCCGCTCCACGGCACCATCTCCCGCTACGCCTGGGGTTTGGACTACCACCGGGTGCTGGGCCGGCGCCTGGACCAGCTGATCAGCTGTCTCCAGGAACGCTTTGGAGCCCGGGAATGCACCAAGGCTGTGGATACCAGCTTCCTGGTGGACCGGGCCCTGGCGGTGGAAGCGGGCCTGGGTTATGCCGGCGGAAACTGCGCGGTCTACGTGCCGCCCTATGGCTCCTGGGTTTTCCTGGGGGAAGTGCTGGTGGATGTGGAACTGCCTGCCACCAGTCCCAAAGGGCAGGGCAGCTGGTCCTGCCCGGTGGACTGCGGCCGGTGCATCAAGGCCTGTCCCACGGGGGCCCTTCTGGCTCCTGGCAAGATCAACCCCCACATCTGCCTCTCCTACCTCACCCAGATGAGCGGGCCCATTCCCCTGGAGTTCCGCTCTAAGCTGGGCAGCCGGCTGTGGGGCTGCGATACGTGCCAGCAGGTCTGCCCCGTCAATCGGGAGGCGCCAGTAACCCGCCACCGGGAGTTCGCTCCATTGGTGGGCCCCCATGTGCCCCTTTTGCCTCTGCTCAGTTTAAGTAACAGGGAGTTCCAGGAGCAGTTCGGCCAGACCAGCGTGGCCTGGCGGGGCAAAAACATCCTGCAGCGCAACGCCTGCCTCATTTTGGGAAACCAGGGGGCCCGTGCTGCGCTCCCCATTTTAAAGAAAACAGCCCAAGGGCACCCCAGCCCCCTGGTGAGGGAAGCTGCGGAGTGGGCTGTGGCCAAGCTGGGCTAG
>PIHLBHDG_00198	
ATGCGCGAGAGAGTAGAGGCGGTTCTCGACAGAATTCGCCCAGCTATTCAAGCCGATGGTGGGAATGTAGAGTTGGTCGAAATCAGCCCCGACAACGTGGTTAAGGTGAGACTGACCGGCGCTTGCGTAGGATGCCCCATGTCCCAGCTGACCCTCAAGGCCGGTATTGAACGCATCCTGAAGCAGGAAGTTCCCGAGGTTGTCGCGGTGGAAGCGGCCAATTAG
>PIHLBHDG_00199	
ATGGAGACCAATGAGTTTGGCTTTAACTTCGATCATTCTTACTCGCGCCTGCCCTCCTCCCTCTATTCGCTGGTGCAGCCGGCCAAGGTTCCCAGGCCGGAAATCGTCATCTTCAATGAACCCCTGGCGGAGCTTCTGGGCCTGGATCCCGCCGCGCTGAGCAGCGCAGCCGGCGCTGCCGTCCTATCGGGCAACCGCGTCCCAGAATGGGCCCTGCCCCTGGCCCAGGCCTATGCCGGCCACCAATTCGGCTATTTCACCATGCTCGGGGATGGCCGGGCGCTGCTTTTGGGGGAACAGATCGCCCCTTCCGGCCAGCGCTGGGATCTGCAGCTGAAGGGGACCGGCCCCACCCCTTACTCCCGGGGAGGCGATGGCAAGGCCACCATGGGGCCCATGCTCCGGGAGTACATCATCAGCGAAGCCATGCACGCCCTGGGCATCCCCACCAGCCGCAGCCTAGCGGTGGTGGCCACGGGGGAATTGGTTCCCAGGGAAACCCTGCTGCCCGGGGCGATCCTGGCCCGGGTGGCCCAGAGCCACATCCGGGTGGGCACCTTCCAGTATGCCGCGGCCTTCGCCCCCGACGCCCTCCAGAAGCTGGCAGATTATACCCTGGAGCGGCACTACCCCCAGCTCCGCGGGGAGGCAGACAAATACCTGGCCCTGCTGCGGGAGGTAATCCGGGCCCAGGCCTTTTTGGTCTCCCGCTGGATGCTGGTGGGTTTTGTGCACGGAGTGATGAATACCGACAACATGGCCATCAGCGGTGAAACCATCGATTACGGTCCCTGTGCCTTCTTGGATACCTATGATCCAGCCACCGTGTTCAGCTCCATCGATCATCATGGGCACTACGCCTACGGCCGGCAGCCGGAGATCGCCGCCTGGAACCTGGCCCGTTTTGCCGAGGCGCTGCTGCCCCTGCTCTCCCAGGAGGAAAAGGAGGCGGCACGGGCAGCGGAGGCGGAACTGGCCCGCTTTTCGGACCTATACGACTCCTTCTACCTCGAGGGAATGCGCCGCAAGCTGGGCCTGGCGGATGCGGAGGAGGGAGACCGGGAGCTGGTGCAGCAGCTTTTGGACCTGATGGCCAAGCACCAAGCTGATTTCACCAACACTTTTCTGGATCTCACCTTCCAGGCTTTCTCAACCGGCACCCTCTATCAAACAGACGATTTCGCCCGCTGGGAAGAGCGCTGGCAGGAGCGCCTGGCCCGCAGCGGGCAGAGCGCCGCCTCTGTGCAGGAGCTCATGAAAAGGAGCAATCCGGCGGTGATCCCCCGCAACCACCGGGTGGAAGAGGCGCTGCGCCCCGCGGTACAGAAGGCCGATTACGGGCCCGTGAGAACACTGGTCAAAGTGCTGCAGGACCCCTTCGCCCACAGCCCGGAGCAGCGGGAATACGCCACGCCACCGGAGCCCTCAGGCCTGCCCTACCGCACCTTCTGCGGAACCTGA
>PIHLBHDG_00200	
ATGCAGCGCACGAAGATTTTAGTAATCGGCAGTCTGAATATGGATTTGGTGGTGCACGTCCCTAGAGTCCCCGCGGACGGTGAAACCATTTTGGGCAGCGAGTTTCACCGCTATTTCGGAGGCAAGGGGGCCAACCAGGCTGTGGCCGTGGCCAGGCAGGGCGCCCGCACGATTATGGCCGGGCGCGTCGGCGCGGATGCCTTTGGACGGGACCAGATCGCTTCGCTGCAGGCCGAAGGAATCGAGACTGACTACCTCTTGGTAGATGACGACCACCCCTCGGGAGTGGCGTTCATTGTCATAGATGCCCAGGGCAACAACCGGATTATGGTCATCCCCGGAGCCAATGGGGCAGTGAGCCCCCGGGACATTGAGGCCCTGGAGCCTGTCATGGCGGAATGTTCCTGTGTAGTGATACAGCTGGAGATCCCTTTGGAGACGGTGCTCGCGGCTGTCCGCGCCGCCCATGCCCAGGGAGCGAAGGTGATCCTCAATCCAGCCCCGGCCCAGCCTTTACCCCTGGACATCTACCCCTGCATCACGGTGATCACGCCCAATGAAAGCGAGGCCCAGCTCCTCACGGGTATCGAGGTGGTGGACCTGGCCTCCGCCCGGCAGGCTGCCCAGGTGCTGCTGGACCGGGGGGTGCTGGCTGTGGTGATTACCCTGGGGGCACAGGGTGCCTACGGGTTGACCCTGGCCGGTGAGTTCCACATCCCCGGGCACCAGGTGAACGTGGTGGACACTGTGGCCGCGGGGGATACCTTCACAGGCGCGCTGGCGGCCCTGATCGGCGAAGGGCGCAGCCTGAGGGAAGCGGTGGAGTACGCCAATGCGGCAGCGGCCATCGCGGTGACCCGCCGGGGGGCCCAACCCTCCGTACCCACCAGGGCAGAAGTGCTCCGTTTTTTGGATAGGTAA
>PIHLBHDG_00201	
TTGACCAAGCAAGCAGAAACCCGTACGTACCGCGGCTACGTCCTGGATCCCTTTCAGCAGCAGGCGGTTGACTATATCGACCAAAACAAGTCTGTGCTGGTGGCGGCGCCCACCGGCGTGGGCAAGACCTTGATTGCCGATTACATAATCGAAAAGATCTACCGAGAAGGTGGGCGGGTGGTGTACACCGCCCCCATCAAGGCCCTGAGCAACCAGAAGTTCCGGGAGTTCAAGGGAGTGGTGGGGGAAGAGGCTGTGGGCATTCTCACAGGGGATGTGGTGATCAACCCCGATGCGCCCATTTTGATCATGACCACGGAAATCTTCCGCAACATGCTCCACGAAGATCCGGAGCGGGTGCGGGATGTGCGCTATGTGATCTTCGATGAGATCCACTACATCGACGATCCCGAACGGGGCAGCGTCTGGGAAGAGAGCCTGATCTTCATGCCCCCTTCCATGCGCTTCTTGGGGCTGAGCGCCACGATTCCCAACGTGGACCAGCTGGCTAGCTGGATTCAGGAAGTACAGCAGCAGGAAGTGAAGGTAGTCACCAACAACCACCGGGTCGTTCCCCTCAAACACGCTCTGTTTGAACGGTCCCTGGGTTTTACCACCATGAACCGGGTGCAGAAGCGCTACAAGCGGCTGGCGGCCCAGAGCCCCACGGGCCGCCCGGAAGCGGAATCCACCACCCACCTGGACCTGATCAAGGCCATCAAGGACGATTACCTGCCCTGCCTTTTTTTTACCTTCAGCAGGCGCAAATGCGAGAGCAATGCCTTTGAGCTCGGGGAAGCAGAGGATTTCCTAACCCGCGAACAGAAGCGGCAGGTGGCAGAAGCCATCGACGAGGTCCTGGAGCGGTACCCCTCCCTGGAGAGCGGGCGCTGGCCCCATCTGCGGCGGCTGCTTCTCAAGGGTATCGCCTATCACCACGCGGGGATGCTGCCGGTGCTCAAGGACATTGTGGAAGAGCTGTTTACCCGCCGTTTGATCGCGGTGCTCTACTGCACCGAAACCTTTGCTGTGGGGTTGAACTTCCCCTGCAAGACGGTGTGCTTTGATTCCAGCACCAAATGGGACGGGATCACCTTCCGGCCCATCTCCAACCGGGAGTACTTCCAGATGGCGGGCCGGGCCGGCCGCCGGGGGATCGACGAGGAAGGCTTTGCCTTCATGCTGGTGGACCTGAACTACTTCGATCCCAGCCAGTTCCCCAGCATGAACGAGGACGAAGTGGAGCCCCTGCAGAGCCAGTTCAGCCTGACGTATAATTCCATCCTCAACCTGGTGAAAAACTACGGCGAAGAGGAGATCTACCGCATCTTGGGCCAGAACTTCGCCACCTACCAGGCATCCGCCGAACGCCAGGGGGTGTTGGTGGAGCTGGAGATCCTCCAGGACGAGCTGGCACCTTACATCAAGAACATGCGGGGGCTGGAGCAGTTCGAACAGGCCTTGAAAAAGCGCATCGAGCTGGAAAGAAAGCTCAGCACAGCGTATAATAAGCGTACCCGCAGTGGGCTGAAGAAGGAGCTTCGCGCCCTCACCCAGAGGCTGGACAGCGCCTTCTACCGGGCCTACCCCAAGCGGGAGCGGGCTTCCCTGCGCCGGGAAAACCGCCGCTTCCGCCGGAAGGTTAAGGCCTATGAACGCCTGCTCCTCAGGGAACAGGCCCTCAACCCCCTGGAGAAGTATATCCGGGAGTTCGAGGACAAAAAGGCCCTCCTGGAAGCCTTGGGCTATCTCGAACACGATGAGCTCACCGCGGCGGGCACCTTTGCCAGCCAGATCCACGGGCATGAGCTCCTGCTCACGGAGCTGTTCATGGAAGGGCTGTTCCACGCCTATCCCCCGCCGGAGCTCAATGCGGTGATGGTGGCGGTGGGCTACGAGCCTCGCAAAAATGAGCTGCGGATCAAGCACAGATTGGACTTCGGGCCCATCCAGCGCATCTACCTCCACCTGCTGAAGATGGAGCGGCACATGCTGGGTTATACCACAGTGCAGTTCCACGACCATGTGGCGGCGCTGGCCTACCGCTGGAGCAAAGGGGAGAGTTTCAACGACCTTCTGGAGGATACGTCCGTGGACGAGGGCGATCTGGTCTTTGCCTTCCGGCGGGGGATTGACCTGCTCAGGCAGGTGCGCAACGCCGCCGCAGAAGATCCTGTGCTCCAGGAGAAGCTGCGGGAATGCATCAGCTTGATGGACCGGGACGAGGTGTCCATCTGGCTCTAG
>PIHLBHDG_00202	
ATGAAGTATAAACTCCTGGCCATAGATGTGGACGGAACCCTGCTCAACAGCAGCTCCCAGCTGACGCCGGCAACCGCCGCCGCGGTGCGCCGGGCCCAGGAGCGGGGGCTCAAGATTGTGCTGGCCACAGGGCGCCGCCTGGGCAACACCCTGCCGGTGGCCCGGGCCCTAGGCGTGCAGGAGCTGATGGTGGTGCACAACGGAGTGGTGGTGGCCGATCCCACCAGCCTCCAGCCGGTGCTGCAGAGCGGCATCTGCCCATCATTGGCCGCGAATTTAGTGGACAAGCTTAACAGTTGGCGGGTCAATTACGTGGTCTACACCGGGGAAAGCGCGGGGGAAAAGGTGCTGGCCCCGGAGGGAAGCTGGCGGGAACCGGAAAACCTCCTCGCCTATTTCCTCGGCGAAGCCGCGGAATTTGCCCGGGACATCGAGATTACCAGCCCCCCTGTGCGCATCGCCATCATCGATCACCCGGCCAAGGTGGATCCCCTCTATGCCGAGATCAGAGAGAACTACGCCGGACAGGTGAGCGCCCTGCTCTTTGGCGCGGAGCGGGAGGACTGGCGGGGGATCGAGCTGCTCCCGGCCCACTCCAACAAGGGCACGGGGGTAGCCTTCGTAGCCGAGCGCCTGGGTCTTGCGGCAGCGGAGGTGGCCGCGGTGGGGGATAACATCAACGATCTGGAGATGATCCTCTGGGCGGGGCTGGGCATCGCCATGGAAAACGGCTCCCCCCTCCTGAAGGAAAAGGCGGGGCTGATTGCCCCCAGCAACGATCGGGACGGGGTTGCCTTTATCATTGAAGAACTGCTGCGCTAG
>PIHLBHDG_00203	
GTGACCGTTTTGTACGTGGTTCCCAGTGCTTATCTCAAGCAGACCAGGCGCCGCCTATCCCGGGAAGGGCAGCCGGCCCTGGCCGCAACATTAGGCGGGCTGGCCGCGCAGATTCTCCGGGCGGGCCTCGTTTCCTACCAGGAGAACCGCGTCCTGGAAGAGGTGGCGGTCTGGCAGAGCGTGGAGGAGCTCAAGGGGAGCCTGGAGTTTTTCGCGCCCATCGCCCAGTTCAGCGGGTTCATTCAGGAACTGAAGTGGCTCTTTAACCGGCTGGATTACGGGGAAGATATCTATGCCGCCATGCCCCGGCCGGGCCGGGCTGAGCTTGAGCTGCTCCACAGCCGCTACCAGGCGATCTTGGCAGAGCACGGCGTAGTCACTGCCCCCGGCCGGCTCCAGCGGGCCCTGGAGCTTATGGACGGGCAGGAAGTCCTGCCGGAGATCACCGTGATCAAGCTGGAGGGACTGGGAGAGCTCAGACCCCTGGAGGAGAAGTTCGTGCAGGCTCTGGCCAAGGGCCGCAGGCTGGAAGTGGTGGAGCCACCTATCCAGGAACCGGTGATCCAGGTGGTTAAAGCGGCGGATCCCACGGAAGAGGTGGAGCTGATGGCCGCGGCCCTGCGCAGGCAGATGGAAGAGGGCGCCGCGGTGGAAAGCCTGGCCGCGGCCTTTCCCCAGCCCAATCAGTACCTGCCCATTGTGCTTCCCGTCTTCGACCGAATGAAAATCCCCTGGCAGGTGCCGGGGACCAGCCTGCGCAACACTCCCCTGGGGAAGACCCTGCTCACCCTGATCGCCGGGGAGCTGGCGGGCTGGGATAAGCGGACCCTGGAGCTGCTCACCGCGCCGGGTTGGGGTTTCCCCTTTGGCCTGACCGCGGAAGAGCACCGCCTGCTGCGCCTGGCACCGCCTGTGAAGGGACTGCCCGCCTGGCGCAGCCGCCTGGGGCAGGCAGAGGGCTGGCAGCGGGTTTTGGCCCTCCTGGACCAGCTCGGTGCGGAACTGAAATCCAGGCCCCTGGCTGAGTACGGCAGTTGGCTGGCGGGCCTTTTGGCTAGGCTGGATCCAGAGCTTTGGGTCAAGCCGGAGGCGGACCTGGAAGGCTGGGCCGAGCTGGTGAAGGCCTGGGACGGCCTGCAGAGCATCGCCGAGACCCTGCAGGCCTGCAGCTGGAGTATATCCCCCGGGCAGTTCCTCCAGCTCCTCCAGGGCCTGCTGGACAGCTACCAGATCCAGGCCAAGCGGGTCTTTGCCGAACGGGTACAGGTGCTCAGCATCGAGCGGCTGGGGGGGTTTACCTACGATCATCTTTATGTGGGAGGGCTGGTGGAAGGGCAGTTCCCACCCCACAGCCGTGCCCACTGGCTCACCAAAACCCGGGCCGAGGTGCAGGGGGAAGAGCTTTTTGCCCGCCTCAAAGCCTCCGCTAAGTACCTCCATTTACACTATCCGGAAGTGGACAGGGAAGGGAAACTGAACCTGCCCTCCACGCTCCTGCCCAAGCTGGAAAAGGAGAAACGGGCCCCGGGCTTTGATCCCATCCACTACCCGTCCCTCTTTTTCGGCGACGGCCAGCTGCGGGACGGGGAGCTCCTGCGAACTCTGCGGGAAAAGGTTTTGGGGGAGGGGCTCAGCGTCTCTCAGCTCAACAACTATGCCAACTGTCCCTACCGCTTTTTCTGCGATTATGTTCTGGAACTAGAAGCCTTGGAAGAGGAATCCCTGGAGCCGGATGCCCGGGACAAGGGTATCATCATCCACGAGGTGCTCAAGGATTTCTGGCAGGAGCACCTAACGGGCCCCCTGCCCTCTGTGGAAACGGCGCAGGCCCTTTTGGAGGAGCTTTTGCACAGGGAGTACCTTAAGCTTGGAAACCCGGCCCCTGCTGATGTGCTGCGGGCCATGCGCTCTTTTATCCGCGAAGATCTGCTGCGGGTCCAGAGGGGATTTCGGCCGGCTTACCTAGAGCGCAGGTTTGACAGCGTGGCCATCCCCAGCCCCTACGGCCCTGTGCTTCTCCGGGGCCGGATCGACCGCATTGACCAGCATGCAGATGGCGCCTATGTCCTTTACGATTACAAGACCGGCTCTCCGCCCAAGCTGGAGTCCCTGCTGAAGGGGGAAGATGTGCAGATCGCCGCCTACCTTCTGGCCTCCAAGACCCTCCTGCCCCAAGGGCGCAATGTGGGGGCAGCCTACTATCCCATCGATGGCGCCGCGCCCCGGGGCATCTTCCAGGAGGATTACCTCAAGCAGCTGGGGGTGACCCAGCGGCAGAACATCCTGTCCGCGGAGGAATTTGCCCTACAGCTGGACAAGTTCGAGGGCATCCTGGCTGAACTGGTGAGCTCCATCTGCGAGGGGGCTTTCCCCATTGAGCCGGTGAGCCCCCGCATCTGCAGCTACTGCGCTTTCCAGGGAATCTGCCGCAAGGAGGTGGGCCTCAGTGGCTTTTAA
>PIHLBHDG_00204	
GTGGCTTTTAAGCCGACCGACAGTCAAAGAAAAGCCATAGTCACCATCGACCGCCCGGTGGCGGTGGTGGCCGGCGCGGGTTCGGGCAAGACCTGGGTCTTGGTGGAAAGGTACCTCCACCTCCTGGATCAAGGATTTACCACCGATGAGATCGCCGCGATCACCTTCACCAAGAAGGCAGCCCAGGAGATGAAGGAGCGTCTGCGGGAGGCCAGGCCGCAGCTCGCGGCCAGTTTGGAGCGGGCCCAGATCTCCACCATCCACAGCCTCTGCCAGCGCATTATCCAAGAGCATCCCCTCCAGGCCCGCCTGGATCCCAGGTTCCGGGTGGGGGAGGAGTGGGAAACCCGCCTCCTTCTGGCGGAGGTGATTGAGGAGATAGTGGCGGAGACAGAAATCCCCACTGAACTGGGGACCGCCGGGGAGGTCAGCGCTTTGGTCCTGGACCTCTACGAGAAGATGCTCAGCAAAGGCGACCTGCGCTTCCAAAGGTCTTTCCCGGAGCCTCTGGGGGAATTCCCCCTGCAGGAGCTGGAGCACCGGACGGAGCAGGTGCTTCGTTTGACGCCCAGCACCCCCCGTCAGGGGGAAGTCCTGGAACAGCTGGCCGAGGAATGGCCCTACCTGCGGGAGCTTCTGCGCCTGGGGGATGCGGATCTCCGCTTGGAGGCTTTGGAGATTTTGCAGAAGCTGGTGGGCGGCATCCGGGGGAAGCTGGCGGAGCACACCGCGGCTCTCAAGGTGCTCATCGCCTCGGCCCAGCAGATCATCACGGAAGGGCGGGGGAGGGTCATCCTCACCTATCTGGGCGAGGTGCTCCAGCGCGTGCACGGGCTCTACTCGGAGCGCAAACGCCTGGGGGGCCTGGTGGATTTTGGCGATCTAGAGCGCCTAACCTGTCAGCTCCTGGAGGATCCCCAGGTGGTGGCGGATTACCCTTTCAAGCACATCATGGTGGATGAATTCCAGGACACCAACCCCCTCCAGAAGCGGATCGTGGACGCCTTTACCGCGCAGGGTGCGGTGCTGTTTGTGGTGGGCGACCCCAAACAGTCCATTTACCGCTTCCGCGGCGCGGAGGTGGGGGTGTTTGTCCAGACCCAGCGGGAAGTTGCCGAAACGGGCAAGGGCATCTTCCTGGAGACCAATTTCCGCTCCAGGCCGGAGCTGATCAAGTTCTGCAATCAGTTCTTCCACCGGCTGCTCGCGGGGGAACCCATTGGCTTTGAGCCCAGCGAGGCGGATAAACCCGCAGCCGGCCGGCCCTGCGTGAGCATCCTGCTTACCCCGGCGGAGGCCTTGTCCGCGGACGAGGCCCGGGCCGCGGAGGCGGAGCAGATCGCCTTGCAGATCCGGGAGCTGGTGGAGGGCGGAAGGTATAAATACGAGGATATTTCCATCCTCTTTCGGGCCACAACCAGCATGTACATCTACGAGCAGGCCCTCAAAAAAGCGGGCATTCCCTATGTGAATTTAAGCGGGCGGGGTTTTTATGCCAAGCAGGAAATCCAGGATGTGCTGCACTACTTCCGCTGGCTGGAGGATAGCGGAGATGAAGTGGCCAAAATGGCGGTGCTCCGCTCCCCCTTTTACCTCCTTTCCGATGAGGGCCTCTACTGGCTGCGCAGGGGAGAGCTGGACAGGCTCACCCCCAAGGAGCAGGAGGCCCTGGCCAGGGCAGAAGAAGACTACAGCGCGCTGCAGCTTCTGGCCAAGCATCAACCTGCCCCCGTGGTCATCGGCGAGCTGCTCCGGCGCACGGGCTACGTGGAAAAGACCTGGCGGCTGCCCTTCGGCCCCCAGAAGGTGGCCAACATCGAAAAGCTCCTGGAGCAGAGCTGGGACCTGTTTGCCCGGGATGTGTACACGGTTCCGGAGCAGGTGCGGTACCTGCGCCTTCTGGCCAGGGAAGCCCACAAGGAGGGCGAGGCCCAGCTCGATGCGGAGCATGCCGATGTGGTCATCCTGCGCACCATCCACAACGCCAAGGGCCTGGAGTTCCCCGTGGTCTTCCTGGCGGACACCAACGCGGGGGCCGTGCGCACCCAGGGCGGCAAGGTGCTCTACCATCCCGAGTTCGGCCTGGTCTACCGGGAAATGGCAGACTACGAGCTGGCCAGGGGGCTGGACAGGGCGGAAGAGGCCAGCGAGGCCAAGCGCCTGCTCTATGTGGCCGTCACCAGGGCGCAGGAGGAGTTTTTCTGGTGCGCCCGGACGGGCAAGGCGGGCAAAGACAGCTGGTGGAGCTGGTTTCAGGAGCATCAGCCCCACATTGACCAGGACTGCTACCAGATCATACCCGGCGAGCTTCCACCCCTGCAGGAGGGGCCGCCCCAAGGCGAGCCGGCCCGCCTGGAGCTGCCTGAATACGCGCCCCTTGCTCCCCAGTACGTTCAGGTGCCCTTTTCCGTAACCGCCCTCATGAACTACGACCTCTGCCCCCGCTATTACTACCTGCGCCACATTTTGGGCCTGCCTGAGCGGGGAAGGGCCCAAAGCGCCGCCCCAACCCAGGGCAGCTTAAGCGCCACGCAGCGGGGCACCATCGTCCACCGGGTGGTGGAACAGATTAAAGATCCCAAGGAGCTGAGCAGGCTGGTGCAGGATGCAGCCGCGGTGGAGGGGGTTACACTGACCAGCCGCCAGCAGGCGCAGCTGGAGGAAATCATCCAGCCTTATCTGGCCAGCCCGTTCTTCCAGCGGGTGCAGGCGGGGGCCCCTGGGAGGCTGTACAAAGAGCACAATTTCTTCATCCCCGCGGGCAGCTTCCTCATTAACGGCTTGGTGGACCAGGTCTATGTGGGCGAAGAGGGCGTGGAAGTTGTGGACTTTAAGACCAACTGGATTGAGCCGGGCGAGGTGCCCAAGGTGGGAGATGCTTACCGGGTGCAGCTGCGCCTCTATGCCTGGGCCACGGCCCGGGAGTTTCGCCTGCCCGCGGTGAAAGCCCAGGCTTACTTCCTCATCCCCAACAGCCTGTATGATCTGGAACCGGAGCTTTTGGATGCAGATCAGACCGAGGCGTGGCTGGTGGACACCTGCCAGCGCATTATTGATGGAGCGGAAATCGGGGCGGAGGCCTTCCCCCCGGCGGCCAAGTGCGCGCTGTGCAGTGAGAGGTCTTACTGCCTCCACGGCCTGCCCGCTGGTAAGGTTGGGGTTTTTGGGGAAACTACTGATCTTGAAGAGGATCTCCTGGAGGAGGAACTGAGATGA
>PIHLBHDG_00205	
ATGAATTTCACGCAGCAGGAGATGGGCCCGGGTGTAAGGCTTTATCTCTGCCCCACGGATAAGTTCAAAACGCTCACCTGTAAAGTATTTATCCAGCAGGATCTCCAGCCCAGGGAAGCGGCGCAAACCGCCCTGGTACCCCTGCTGCTGCGCCGGGGTTCCCAGAGGTTTCCCACCACCGGGGATATCGCCCGGGAGCTTGAGGATCTGTACGCCGCCGACTTCGGATCCGACGTTTTGAAGATCGGTGAGCGGCAAATTCTGGAGTTCCACTTCCAGATGGTGGATCCCCAGTTCCTGCCCCAGGGGCAGAAGCTTCTGCGGCGCAGCCTGGAGACGTTTTGGGAGATCGCTTCCCGCCCCTACGGCGAAGGAGGCTTCTTTGAGCCCTATTTCCAGCAGGAAAGGCACAACCTGGTGCAGGAACTGGAGGGGCTGATCAACGACAAACGCACCTATGCCCTGGTGCGCTGCACCGCCCTCATGTGCGCCCAGGAACCCTTCGGGATCTACAAGTACGGTGATGCCGACACGGTCCGCTCCTTAACGGCCGGGGAAGTGTACGCCCACTACCAGAAGCTTCTAGCCGGCTATCCCCTGGACATTTTTGTGGTGGGGTCCCAGGCGAAAAAGGCCGCGGAGATCCTCGCCGGGCTGATCCAGGGCCGGGACGGCCAGCAAAAACTCCAGCCCCCGCAGCGGGTGGAGGTGGAGCAGCCCCGGTACTTCGAGGAAAACATGGATGTGCAGCAGGCGGTTTTGGTTATGGGCTACCGCACCAAGCTCACCTACCCAGATGGGGACTACTACTCCCTCCTGGTGGGCAACGGCCTTTTGGGCGGTTTTGCCCACTCGAAGCTGTTCATCAACGTGCGGGAGAAGGCGAGCCTGGCCTACTATGTAAGTTCCAGCCTGGAGGGGAGTAAGGGCCTTTTGACCATCACCGCGGGCATCAGCGGCGAGCAGAAGGAGCAGGCTGTGGAGATTATCCAAAGGCAGGTCCGGGATGTCCAGGAGGGGCGGATCAGCGCCCAGGAACTGGAGCAGACCAAGCGGGGTCTGATCAGTTCCATGCGCAGCATGCAGGATAACCCCTCCAGCCTCGTGGACCGCAATCTCATCGGGATCGTCCATGAGGAGCTGCGCAGCATCGAAGAGGTGGTGGAGGCCATTGAGGCCGTGACCCTGGATAGTGTGGTCCGGGCCATGGGGCATCTGCAGCTGGACACCACCTACATCCTCCGTCCTTCCCCGCAGAAAGGAGCAGGCCATGGAACAGATTAA
>PIHLBHDG_00206	
ATGGAACAGATTAAGCTGCCAGGCGGCGAAACACTCTTCCAGGAGCGTCTAGCCAACGGCTTACAGGTGATGGTGCTGCCCAAGAGGCAGTTCTTGCGAACCTTTGGCATTTTATCGGTGCACTATGGCTCTTTAGATTCTAAGTTTGAGCTTCCGGGAAGGGGGGCGGTTGAGGTTCCGCCGGGCATAGCCCATTTCCTCGAGCATAAGCTGTTTGAGGAGGAAGAGGGCAGCGTCTTTGACCGCTTTGCCGCCTGGGGGGCCTCGGTGAACGCCTTCACCAGCTACAACCAGACCAGCTACTTCTTCACCACCATTGATCACTGGCGGGAGAGCCTGGCTTACCTTCTGGAGTTCGTGCACACCCCCCATCTCACGGAGGAGAACGTGGAGAAGGAGAGGGGTATTATCGAGCAGGAACTGCGCATGTACGCGGATTATCCCGAGCACAGAATAGTCGCCACCCTCCTGGAGAACCTCTACCATGAAAACCCGGTGCGCCTGGATATTGGCGGGACGGTGGAGTCGGTGCGCAGCATCACCCTGGCGGAGCTGCAGCTCTGCTACGACACCTTTTACCAGCCGGGCAACATGGCCCTAGTGGTGGTGGGCGATGTGGAGCCCCAGGCTGTCCTTGAGCTTGTGCGCTCCAGCTGTCCAGCTGGGGGGAACGGCCAAGCGGTGCTGCGGGTGGACCCTGCGGAGCCTTCCGGCATAGTCAAGCCCTGGGCGGAAACACAGCTGCCCATCTCCCGACCCCGCTACATGCTGGGCTTCAAGCACGATCCCCTCTGGCGGGGGCAGGAGCTTTTGCGCATGCAGATTGCCATGACCCTGGGGCTTAGACTGCTCTCCGGCCGCAGCTCCCAGGCCTATGCCCAGCTCTACGGGGAGGGTTTGGTGGATGACTCCTTTTCCGCCAGCTTCCGGGGGCATCCCCGCTTCGCCCATTCGCTGATCAGTTCCGAGACCGATGATCCCCAGGCCCTCCATGGGCGGCTGGTCCAGATCATCGATGGCCTCAAGGCTGGTGGGGTAGAAGAAGGGGAAGTGGAGCGCTTGAAAAAGGGCTTTTACGGCCTGTTCCTGGGTGCCCTGGACTCCTTCGAATACACGGCCAACCGCCTCACCGCCCAGTACTTTGAAGGGACCCCCTACTACAGCTACCTGGAGGTGCTGGCAGAGGTTACAGCCCGAGACGTGCAGAGCGCCCTCGCTGAGATGTTAGATTGGGAGCGCTCCAGCGTTTCCATCCTAAGGCCGGTGCAGTCCCATGGCTAA
>PIHLBHDG_00207	
ATGGCTAAAGCTGAGCTGCGCCGGCAGCTGAAGGCGGAAAGGGCTGAGGTCCCCCCAGAAAGGCGGGCGGTGTGGGATGCCCAGATCCGCCGGTTCCTGGCGGAGCTCCCTGCTTACCAGGGGGCGCGGCGGATCATGACCTACCTTTCCATCGGTTGGGAAGTGGATACCTGGGGCATTGTTGCCCATCTGGAGCAGCTGGGGCGGGAGATCTACGTTCCGGTGGTGCGCCGGGAACCCCGGGGCCTGGTGCCCACGCTTTATACCGGTAGGGAAAACCTGGTGCCCGCGGTCTTCGGCATCTTGGAGCCCGTGCCTGGCGCGCCAACCCTTTCCCCGGCGGAGCTGGATTTGATCATCGTGCCCGGCTTAGCCTTTACGCGCGCCGGTTTTCGCATTGGCTATGGAGGGGGCTACTACGACCGCCTGCTGGCCGCAAGCTCCGCCCCCACGGTGGGCCTTGTGTACAGCTCCTTCCTCCGGGATTTCCAGCCGGATCCCTGGGACCGGCCCGTGGATTTCTTGGCCACGGAAAGGGGCGTTCTGGGAAGGAAATAA
>PIHLBHDG_00208	
TTGGAACAGTTCGTGCTGGCCATCGACCAAGGAACCACTGGAACCACTGTGACCCTGTTTAACCGGAACTCGGAGATGGTGGGCAAGGTCTATGAAGAATTCACCCAGCATTATCCCAAGCCCGGCTGGGTGGAGCACGATGCCCAGGAGATCTGGAATGGGACTATGACCCTGCTGGGGAGGATCTTTGCCGAGACCAACGTCAAACCCCACCAGGTGGCAGCCATCGGTGTGACTAATCAGAGGGAAACGGTGGTGCTCTGGGACCGCCGCACCGGGGAGCCCGTGACCAGGGCCATCGTCTGGCAGTGCCGCCGGACCGCGGGCATCTGCGATGAGCTGCGCAGCCGGGGGCTGGAACCCACTTTCCAGGAAAAGACAGGCTTGGTGCTGGACGCCTATTTTTCCGGGACCAAATTGAAATGGATCTTTGATTATTACCCTGAGCTGAAGCAGAGGGCCCGCCAGGGGAGCCTGGCCTTCGGCACCATCGACTCCTGGCTGATCTACAAGCTCACTGGGGGCAAGGTGCACTGCACAGATTACACCAATGCTTCCCGGACGCTGCTTTTCAACCTAAAGGAGCTGAAGTGGGATCCGGAGCTTCTTAAGATCTTGGATATACCGGAGGATGTGCTTCCCGAAGTGCGCTCCAGCAGCGAAGTGTACGGCCATACCGCGGATCTGGGCGTTCTGCCCGCGGGGATCCCCATCTCCGGTGCCGCGGGCGATCAGCAGGCGGCCCTGTTCGGACAGGCCTGCTACGATCCGGGTATGGTCAAGGCCACCTTCGGCACCGGGGCGTTCATCCTGATGAACACCGGGGAGTCGCTGATCAGCTCCAAAAACGGCCTGCTCACCACCGTGGCCTGGGGCGTGGACGGCCGGGTGGAGTACGCCTTAGAGGGCAGCGTTTTTGTGGCCGGCGCCGCGGTGCAGTGGCTCCGTGATGGGCTGGGCATCATCAAAAGCGCGGCGGAAACGGAGGGGCTGGCCCTCTCGGTGCCCGATACCAACGGCCTCTATTTCGTCCCCAGCTTTGTGGGCCTGGGCGCGCCCCACTGGAACCCCTATGTGCGGGGGATGATCATGGGTATCACCAGGGGAGCAGGTAAGGCCCATCTGGTCAGGGCGGCGTTGGAGGCCATCGTCTACCAGACCAAAGAAGTGGTGGATGCCATGGTGGAGGATTCGGCCATTCCCCTCACCGAGCTGAAGGTGGATGGCGGCGCCTCGGTGAACAACTTCATCTGCCAGTTCTTGGCGGATATCACCCAGACCAGGGTGCAGAGGCCCCAGATCTTTGAAACCACGGCCCTGGGAGCAGCTTATCTAGCCGGCCTGGCGGTGGGCTTTTGGGACGACCAAGAGGAAATCCGCCGCCTGTGGAGGGAGGACCGCACCTACGAGCCGCAGATCGGGGCGGAGGTGCGGCTGCAGCTGCTGGAAGGCTGGGCCAAGGCGGTACAGAGCGCGAAAAGCTGGGTAGCCAGCTCGTAA
>PIHLBHDG_00209	
ATGGATCAGAAGTGGCTGGAAGAACAGAAGGAGCAGATCAACCTGGCCCTGGCTCAGCAGGGCATCCGCCTGGTGGTGCCCGTGAGGCCCCGCGCCGGGCAGGGAGCGGCTGCAGATCAGGACCGCCCCCTGGCCAGCTTTATTGACCACACCCTGCTCAAGCCCACCGCGGCGAGGATGGAGATCGAGAGGCTCTGCGCGGAGGCGCGCCAGTACGGTTTTGCTTCCGTGTGCGTCCATCCAGTGCATGTGGCCTACGCGGCCCGGCTGCTCAAGGGCAGCGCGGTCAAGGTGTGCACTGTGGTGGGCTTCCCCCTGGGGGCCAATACCACACTGACTAAGGTCCTGGAAGCCAGGGATGCCGCGGCCGCGGGCGCAGAGGAGATCGATATGGTGCTCAATATCGGCAGCCTGCTGGAGGGCGATTACGCGCAGGTTTATTCGGATATCAAGGCGGTGCGGGATGCCGTTCCGGGATTGGTGCTCAAAGTGATCCTGGAAACGGGCTATTTGACCAAGGAGCAGATCGTCAAGGGCTGCATTTTGACCAAGATGGCCTGCGCCGATTTCGTTAAAACTTCAACCGGCTTCGGGCCCGGCGGCGCCACGGTGGAGGACATCAAGCTCATGCGCCGAGTGGTTGGTGAAGAGTTCGGTGTGAAGGCTTCCGGCGGCGTGCGCGACTACGAAACAGCAGTGGCCATGCTGGAGGCGGGAGCCAACCGCATCGGCGCCAGCGCGGGAGTGGCCATTGTTGAAGGGTTGAGGGGAGAGACCGGCAATTGA
>PIHLBHDG_00210	
TTGACCCTGAGGAAGCACAAATCAGCACTGCTGATCACCATACTCTTACTCCTGCTCGCCCAGGAAGGGCGGGTTGGCGCTGCCCAAGGTGGGGACGGGCTTGAGCACGGCGCGGGCAGTGTCCATGTGGTCTCCCAGCTGATCCGGGAGGCTGAAGAAGTCCTGCTCATGGATGGACTGCTCCGTTTTGTCTACCCCCACAGCTTCCAGGTGCAGTACTTCTCCCAGGAAGGGCCGGTGATCATCACCAGCCACGCGGGTTTTCTGGAAGTCCAAGCGGGCAACGACGTTCAGTTCAGCTACGAGCGGTACTGGCTTTTCGAGGATTTCACCAACTACCTCTTTGCCTTTGCCGACTACCTCCGCGCGCCGCGCAAGTTTTCCGGCGTAGACCTGGTGGCCGGCGTTAAGGTGAAGCGCTACATATCCGAGGCAGATCCCGAGCTGTGGCTGTATGTCCATGAGCAGAGCGGGCTGCCTTTCCTCATCCGCCAGGGTAAGAAAACCCTGGTTTCTGTGGTGAGTTTTATCCTCGATGCGGTAGAGCCGGACAAGATCACCTGGGTGGAACTGGAACTGCTCTTTGCCAGGGAGAAGGCCACGCTCCAGCTGGAACTCACCGAGCAGGGCTGGGTGCCCACCCGCCTGACGGTGCATGAAGCCTTGGGGGAGGTGCACACAGACTTCACCGGCTGGTCCTGGGGTGCCCAGTGGCAGGACAGTCCCTTTGAGCGGCTGGAGGAGCTGCGGGAGTTCCACGATGCCTTCCTGGAGCGCTACGAAGAAGGGGATTGGGCCGCCGCCCTTCAGGCAGCCCAGACCCTGGCGCAGCTGGCGCCCCAATCCTGGCAGGCCTATCTGTACCAGGCCTTTGTCTATGACCGCCTGGACAATTACCTGGGGGCTGTGGAGAACTACCAGCAGGTTCTGATGCGCCAGCCCGACAATCCCCTGGCCTTGAACAATTTGGCCTACCATTATTTACTTAAGGAAGTGAATATCAGCAGGGCCCTGGAGATGGCGGAGCGGGCCGTGGAATTGGACCGGAAGGCCATCTATTTGGACACCTTAGGCTACGGCTATTACCTGGTGGGCCGGCTGGAGGAGGCCCGGGAACTTCTGGAGGAGGCTCTGGCCAGTGCTCCGGAAGAGGCCGTGGCGGAGATCACGGAGCACCTGGAGCTGGTGTTGGCCTCCCTGGGTGAGGAGCATGACTGA
>PIHLBHDG_00211	
ATGACTGATCACTATTTCACCGCCAAACCCGGAGCGGAGCACCGGCCCCTGGAGTTCACAGCAGAGCTGCGGGGCCGGACCTATCGTTTTCAGACCGACGCCGGGGTTTTCTCCAGGGCAGAGGTGGATCCAGGCACCCGCTTGCTCATCGACTGCCTGGAACTCGCGCCCGGCGATGTGGTCTTGGACCTGGGCTGCGGTTACGGCCCCATCGGTATGGTGGCCGCGGAGCTGGTGGGCCCTACCGGACAGGTGTACATGGTTGATGTAAATGAGCGAGCTGTGGAGCTGGCCAGGCGCAACCTGGCCGCCAACGGCATCAAAAACGCCCAGGTCTTCGCCTCGGACGGCCTGGCGGCCCTTACGGGCCTCACCTTTGACTGGGTGCTTTCCAACCCGCCCATCCGGGCGGGGAAAAAGGTGGTCTATCCGCTGCTCGCGGAGGCCTATAGCGCCCTGCGGCCGGGGGGCTGTCTGCTCGTTGTCATCCGCACCAAGCAGGGGGCCAAAAGCCTCCAGGCCTACTTGGCGGAACTGGCCGGTGAGTGCACCACTGTGGAGAGAAAGGGGGGCTTTCGGGTCCTGCGGTGTTGTAAACAGCCCCACGCCTGA
>PIHLBHDG_00212	
ATGCGCGTGTGGTTTTTGCGCGCCCAGCATCTGGCCTGGTGGGTGTTGGGCTGCTTGACTCTCGGCATTTACTTGGGAACCGGGGGCCTTTGGGCGGTGCCCGCGGCCACAGGCGCAGGAGGGGGCATCTCCGGCCGCACCATCGTGCTGGATGCGGGACACGGGGGCATCGACCCGGGGGCGGTGGGCCCCGGGGGAGTTTTGGAAAAGGACATCACCCTGGCCATCGCCCGGGAGCTGGAGAGGCTGCTCAGCCGGGCCGCGGTTTTTGTAATCATGGTGCGCCATGGCGACTACGACCTGGCCGACTCCAGCGAAATGCAGCTGCTCAACCGCAAACGGCAGGATTTGGAGCGCCGGGTGCGCATTGCCGAAGAGGCCCAGGCGGATTTATACCTATCCATTCATGCCAATTACTTCCCTTCGCCGGTGTGGTCTGGTGCCCAGACCTTTTATTACGAAAACCAGGAAGCAAGCGCTGCCCTGGCCCGGGCCATCCAGGGGGAACTGGTCCGGCGCCTGGGACCCAACACCCGAACTGCCAAGGCCGGCAACTACCGGGTGCTGAGGGATACTTCCATGCCCGCAGCCTTGGTTGAGGTGGGATTTTTGTCCAATCCCCGGGAAGCGGAGCTCTTGGCCGATCCGGTTTATCAAAAGAAGGTGGCAGAGGCGATCTTCGCCGGGCTGTACCGCTACTTCCAGGAACAGCCTTAG
>PIHLBHDG_00213	
TTGCAGGCAGTTTGGCAGAATCGAGTTAAAGCCGCTGTCCAGCGGCGCATCACCGCGCATACGCTGGCAGCCTTTAATACCAATGTAGATGTTGTGGTGCACTTGGACCAGGCGAAGCTGGAACCCCTGGCCTCCCATCCCCGCATTGACTTCCCCGCGGTGGAGAGGCTCTTGGGGGAGGAGATACCGGCTGTACACAACGGGAACGAGTTTCTCGCCGTCTTAATGCAGGCGCTGCAGGAAGGCAAATCTGTGCACATCGTCCTCCGGGATCTGGATATGCTCAGCTGGTTGGAGGAGGTCTTCCCGGAGCGGGTGGAAAGCATGGGTGGACAAGCTGGCATCATCGCCAATCAGATGGCGGCACTCGGTGCCCATTCCCTGGTGTACACCTCCTTGCTCTCCAAGAAGCAGGCTTCCATGTTCTTCCCCGAGGTGGATGTGCCGGTGGTGCGCGATGGGCAGCTGGCCATTGTCAATGTGCAGGAGGCGGTGCGTCCCCAGGATCAGATCAAGGAGAACTGGATTTTTGAATACGCCAAGGATGAACGCTTTGAGCTGGGTGGACATGTGATCGTGACTCCCAGGGCCAACCGGGTGATCCTTGCCACCAGGCCGGCGGGTGTGAAAATGGCCTTTGATCCGCAAATCGAGGAACTCCTGCCTGAACTGGGCCGGACAGTGGACGTGGCCTTTTTGGCGGGCTACCACTACGCGCCTACGGAAGAAAAGGAGCTCGCCGCCTACCTGGAGTCGGCCATGGGCAGCGTGCGCAAGCTGAAGGCCCACAATCCCAAGCTGCGCCTCCATTTTGAATACGTCCCCATGACCGCGGAGGAGGCGGAAAAGACTATGCTGAAAGCCGTTGCAGGTGAGATGCACTCCTTCGGCATAAACGAAAACGAGATCAAGCGCGTGTTGCGGGCCTTCGGCTACGAGCACGAACGGGAGGCCATTGACAGCAATGAGTGCTCCTACACCCTCTACGACGGCACCCTGCGGCTCATGGAGGAGCTGGGCTTTTCCCGGATCCAGCTGCACAATCTAGGCTACTATGTGGTCCTGCTCAAGAAGCCCTATGATGTGTCCTGGGAGCATGTGCGCCAGTCCTGCCTCTATGCTTCGTCTGTCAACGCCATGAAGGCCAAGTATGGTGGTTATGTGCTCCAGGAACGGCTGGCCGAGGCAGGGGAGATTCCCCTTTCCAGCATCGGTTTCCGGCAGCTGGAAATGTTTGCCGAAGAAATGCGGCGGCGGGGAGTCCAGGTTCCCCAGAACTTCCTGGAGGAGGGCATCTTGGAGTTGGCTGACCATGCCGTGTTGATCATCCCGGCCCATGTGGTGCCCGATCCCGTGAGCACAGTGGGCATGGGCGATACCATCTCTTCCTCTGCCTACGCCTACGAACACAGCGGGTGTTAA
>PIHLBHDG_00214	
GTGCGCGTTCTGATTATGCACGCAGACGATCCGAAGACCCAGAAATCTGTAGAAGTGCTCCAGGAGTCCCTGGCGAAGGAGAATGTCAGGGTGGATTTGGTTTCTCCCGCCAGTGCCGGCACCGCGCCGGTGAGCACGGCGCCTTACGGGCTGGTGTGCATCGTCTGCGGGTACAAGGGCTGGTGGAAACCGCAGATTCCTGTGGAAATGGATAATTTGATCAAGCGGGCTACCCGCCTGGAAGGCAAGCGGGGCTGTGCATTTATCCTGCCCGGCCTTTTCGGTTCCACCAAGGCGCTGCGTGTGCTCATGAGCCATATGGAAAAGCAGGGCGTCATCGTGGAGGACTTTGGCGCGCTGAGCGGGCGTCAGGAGATCATGGCCATTGTTAAGCGCTTAAAGCGCTTAATGTAG
>PIHLBHDG_00215	
ATGTACCGTTTCAAGCCTGAACTGCGCATTCCAGGGCCCGTACCTGTGCCCAGCGCTGTCTCGCTGCAGATGGCCAGGCCGGTGGTGAACCACCGGGGAGCCGTTTTCCACGAGAAGTTCCCGGATGTCCTGTCACGCCTGCAGCCGCTCTTTGGCACCAAGAACCCCATTTACATGATCACCGGATCGGGGACCGCCGGCATGGAAACAGCGGTGAGCAACCTGGTTTCCCCGGGTACGCCGGTACTCTGTCTGGTGGGCGGATTTTTCGGCAAACGCTGGATGGAGCTGTGTACCGCCTACAAGGCCGAGGTGCATGTTCTGGAATTTCCCTGGGACCGGGGTGTAGATCCGGACCAGGTGGCTGATTTTTTGGCCAGCCATCCGGAAATCGAACTGATCTTTATGGTGCATAATGAATCCTCCACCGCGGTGCTCAACGATGTGGAAGGGGTCTCCCGGGCTCGGGGGGATCACCAGGCTCTGCTGGTGGTGGATGCGGTGAGCGCCCTGGGGGGCACCCCCTGTGAGATGGATGCCCGGGGGCTGGATGTGGTGGTCAGCGCTTCCCAGAAATGCCTGATGATGCCTCCGGGAGCTGCTTTTATCGCACTGTCGGAGCGGGCCCGGGCCTATGTGGAAAAGTCCGAGGCCAGCAGGTATTATTTCGATCTCCGTAAATACGAGCAGTTCCTGGCCAAGGGCGAAACGCCCTTCACTCCCAACATTCATATTGTCTTTGCCTTAGAGGAAGCCTTAAGAATGATGGAAGAAGAGGGGCTGGAGAACGTCTACGCCCGCCATCTCCTGATGCGGGATATGACCAGGGCTGGAGCCCGGGCCTTGGGGCTGGAGCTTTTGGTCAGGGATGAAGATGCTTCCCCCACCCTCACTGCGATTAAGTTCCCAGAAGCGGATAGCTTCCGCCAGCGCGTGCGGGAAAAATACGGTGTGGAGTTCGCCGGAGGGCAGGGCATCCACGCCGGCCGGGTCTTCAGGGTGGGGCACATGGGTTACGCCACACCCCTGGATGTGCTCACCGCCCTGGCGGTGCTGGAAATTGAACTGAAGAAGTACGGTCAGGCTACCGAGGCGGCAGAAAGGGTTATGGCCGCGCGGTAG
>PIHLBHDG_00216	
GTGATTTTCTCGCTGCGGGATGCCATTGACATTTTGATCGTGGCTTATGTGGTTTACCGGGTGATCCGTTCGATTCAAGGGACACGAGCCACTACACTGGTGAAGGGGCTGGCGGTGGTTTTTGCCAGCAGTGTAGTGGCTCGTGCGCTAAGCCTGCGGACTGTGAGCTGGCTTTTGGATCAAACCACCACGCTGGTCTTGGTGGCCCTGCCCGTTGTCTTCTACCCGGAGCTCAGGCGCGGTCTGGAGCAGATCGGCCGGGGGCAGCTGTTCAACTGGCCCTTGGGCCGGGGTGCGGCGCGGGAAGCCATGGACCTGGAGGCGGTCTGCCGGGCGGCGGCCCAGCTCAGTGCCCGCAGGGTGGGGGCGCTCATCGCCTTTCAGCGCAAGACCGGCCTGGATGAGTACATAGAAGCCGGTGTGCGGCTCGATGCCCTGGTCAGCAGCGAGCTCCTCCTGAACATTTTCGAACCTGGCGTTCCCCTCCACGACGGGGGAGTGATCATCGCCGGCGGCCGGATCGTGAGCGCGGCCTGCGTGTTCCCCCTGACAGATGCCAGATTGAGCGGGGGTTTGGGTACGCGGCATAGGGCTGCCGTGGGCCTGTCTGAGCAGACCGATGCGGTGGTTGTGGTGGTCTCGGAAGAAACGGGCGTGATTTCCTTGGCCGCCGGGGGCTCCCTGCGCCGCTATCTAACCGAGAGCCGCCTCAGGGAACAGCTGGCCTTCCACCTCCAGGGAGGTGAGCTGTCATGA
>PIHLBHDG_00217	
ATGAGGGTGGCGCGCAGACTGTGGGCCCTGGTCACCAGGCCGGAGGTGTACTGGCGGCTGTTTTCCCTACTCCTTGCTGTCATTTTGTGGCTGTTGGCTGCGGGGGACGGCTCCCTGGGGGAAGCGGAGCGCACCGTCACCCTGCCCGTGGAGGTGCAGAACCTCCCGGCTGACCTGGTGCTTTTGGAATCCCCTGAACCTGTTAAAGTGCGCATTCGCGGGCTTTCTCCCCTCCTGAACAGGGGAGAAAGTTCCCTTTCCGCTGTGATCGACCTCGCAGGAGCGCAGGCGGGCACCGAAACGTATAATGTGGAAGTCACCGGCCCCCTGGGGATTCAGATCGTGGGGGTCACACCCAGCTGGGTGAGTGTTTATACTGAAGAGCTGGAGGAAGCGGTGTTTCCAGTCACCCTGGCCCTGCTAAGCGTGGAGCGGGCGCAGCCGGAAGCCCGGCTGAGGCCCCAGCCGGCGGTGGTAACGCTGCGGGGCGCCCGCAGCACCCTGGAGCAGGTGAATCATGTGGTGGCCTATGTGCAGATGGGAGCCGAAATGGAGCCGGGCAGCTCCTTCCCTGTGAGGGCCCTGGATGCCCAGGGGCGCGGCCTCTCCGGGCTGGAGATCGAACCGCCCAGGATCACCGTGGAACTGGAACAAGCTGAGCCAGCAGAAGTTGAGGAGGAATGA
>PIHLBHDG_00218	
ATGGGCAAGTATTTTGGCACAGACGGAGTGCGCGGCGTGGCCAACCGTGAACTCACACCGGAGCTGGCGCTGCGCATCGGGCGGGCGGCGGCCCTGGTCCTCGGGGAGCAGTCCACCAAGCCCATTGTGGTGGGCCGCGACACGCGCCTTTCCGGTCAAATGCTGGAAAGCGCGGTGGTGGCGGGCGTAGCCTCCACGGGGCTTGATGCCTTCTTGGTTGGTGTGATACCCACCCCCGGGGTGGCTTTTTTGGCTAAGGCCCTGGACTGTGCGGGGGGAATCATGATTTCCGCTTCCCACAATCCCCTGGAGGACAACGGGATCAAGGTTTTCGGGCCCGATGGTTATAAGCTCTCTGAAGAGGTGGAAGCCCGCATCGAGGAACTCATCCATGAGGACAGCGGCCCCCGGCCCATCGCCGCGGCTGTGGGAAAGGTTATCCCCAAGCCGGAGAGTGCGGGCCTGTACGTAGCAAACTTGAAAGAACAGGTCTCTCTGGATCTGCGGGGTGTGCATATCGCCCTGGACTGCGCCAATGGGGCAACTTCCGCCTACGCAGCGGAGCTGTTTAGAAGCTTCGGGGCAAAGGTTAGCGCCTTCTGCAACCAGCCCAACGGGACTAATATCAATCATCTGTGCGGTTCTACATATCCCGAAAAGATCCAGACCCTGACCAGGGAAGTTGGGGCAGATTTGGGCTTTGCCTTTGACGGCGATGGCGATCGCCTCTTGGTCGTGGACGAACAGGGCGGTTTCATCGACGGCGACCAGATCCTGGCCATCATGGGCCTGCACCTGCTCAAGCAGGACCGCCTCCCTGCCCGCAAGGTGGTGGCCACCGCCTATTCCAACGGCGGGCTGCGGCAGGCCTTTTTGGCCGGCGGCGGCGATGTGCTCTATGCCAAACCCGGGGACCGCTTCGTGCTGGAAACCATGCTGGAGGCCGGCTGCGTCCTGGGCGGCGAGCAGTCGGGACACGTCATTTTCCTGGAGCATTCCACCACCGGAGATGGCATGCTCACAGCCCTCAAGCTCCTGGAGAACAGGCAGATCCAGGGTAAACCCCTGGCGGAGCTGGCCAGGTGCATGGAGATCTTCCCCCAGCAGCTGGTGAATATCCATGTGGAGAGCAAAAACGGCTGGGAGGAAAATGCCCGCATTCAGGCTGCCATCCGCCGGGCCCAGGAGGAGCTGGCACCGGTGGGCCGCCTCTTTGTCCGGGCTTCCGGCACCGAACCGGTGATCAGGATCCTCGGTGAACACCCCGATGCCCAGCTGCTCCAGGCGGCACTGGAGCCTGTGGTCCAGGCCATCGAAGCGGAGCAGGGTGGCCGCCGTGCCGGTTAA
>PIHLBHDG_00219	
GTGCCGGTTAAGGGCTGCGGGATAGACCTGATTGAGGTGAAGCGCATCGCCAGGGCCCTGACCAGGCCGGGCCTGCGGGAGCGCATCTACACACCGCGGGAGCGGGCGGAGCTGCAGGGCAAGGGCGTAGAATCCTGGGCGGCCCGCTTTGCCGCCAAGGAAGCGGTGATGAAAGCCCTGGGCCGCGGCTTTCTCCAGGGTGTTCCCTTTGCCGCGGTGGAGATCTATGCGGATGCCTGGGGCAGGCCCCAGGTGCGGCTGCTGGAGCCCGCGGCCCAGCTCGCCGCGGAGCAGGGCATCCGGTCCTTCTGCCTGAGCCTGTCCCACACCAAGGAGCTGGCGGCGGCCTATGTACTTGCCTTGGGGGAGGAGGAGACATGCGGGTTGTAA
>PIHLBHDG_00220	
ATGCGGGTTGTAACCGGCGCGGAAATGCGCAGCTTGGAGCAGCAGGCCTTTGCAGAGCTGGGCCTCTCTTCTTTAGTGGTTATGGAAAATGCCGCGAGCCGCATCGTGGAGGTGCTTAAGGGGGAGTTTGCGCCCCTGGAGGGCAAGCGCATCCACATCCTAGCGGGCCCCGGCAACAACGGCGGCGATGGGCTGGCTGCCGCCAGGCAGCTTCTGGCCCTGGGCGCCCGGGTGAAGGTGTACTTAGTGGGCAAGCGGCAGCGGGCCAGTCAAGAGAACGGGGCTAATTTGGCCATCCTGGAGAAGCTGGGCGCGGATCTGAGCGTCGTGGACTTCGGTCAGCTGCACAGGGTGAAGCTGAGCCTCACCTTTGCTGATCTGATTATCGATGCCCTCCTGGGTACGGGTTTTGCCGGCGGGCTGGAGGAAGGTTGGCGGGAGCTGGTGGAGCTGGTGAACGAGCTGCAGGCGCCGGTGGTGGCTGTGGACTGTCCCACGGGGGTAAACTCCGCCACGGGCGAAGTGGTGGAAACCGCCATCAAGGCGGCCCTCACCATCAACCTGGGCCTTTTGAAGCTGGGCAACCTGCTCTACCCCGGCAGGGCCTGCGCGGGGAAGAACGTGGTGGTGGATCTGGGCTTTCCCCTCCAGGCCGAGGGTATTGCCCGGGAGCTGGTGGGCCCCGAGGCCTTGAGCTGGCTGCCTGAGCGGGAGCCCTGGTCCCACAAGGGAACCCACGGGCACACGCTGGTTGTGGCCGGATCCGCGGGCTATGCCGGTGCCGCGGCCCTCTGCGGTCAGGCGGTGCTGCGGGGGGGCGGGGGTATGGTGACTGTAGCAGTTCCAGAAGGCATCTACAGCCGCTTTTCCCCCGATGAGCTCATTGTGGTGCCTGTGCCGGAAACGGAGGCAGGTACCTTAGGTGAAGGCAGCCTGGAGAAGCTCCACGGCCTGCTCAAGGGTAAAGACGTCCTGGCCATCGGGCCCGGACTGGGGCGCAGCCGCCAGGTGGTCAAGGTGGTCCAGAGCCTTTTGAGCAGCTGGGAGGGGCCCGCGGTGATCGATGCCGATGGGCTTTCCGCCTTGAGCACGGATTTTATGCGCAGTGTGCCCCTGGACAAGCGGCGCCGCTGGGTGATCACTCCCCATCCAGGGGAGATGGCCCGGCTCACCGCCTCCGACCCGGCCAGCGTCAATGCGGATCGGGTGGGAGCGGCCAGCGGCTTTGCCCAGCAGTGGGGCCCGGTGGTGGTGCTGAAGGGGGCACCCACCGTTACAGCCGATGGAGAGCGGGTATACATTAACAGCACGGGCAATCACGGTCTGGCCACCGCGGGCACGGGGGATATCCTCACTGGCCTCACCGCGGCCCTCCTGGGCCAGGGCCTGGCGCCCCTGCAGGCGGGGGCGCTGGCGGCCTATGTGCACGGCCGGGCCGGCGATCTGGCGGGAGCCAAGGGCCAAAGGGGACTGAAGGCCGGCGACTGCCTGAACTTCATCCAGGAGATTCTGCAGTAG
>PIHLBHDG_00221	
ATGAGCAAGCTCACCAGACAGGTGTGGGCTGAGGTTAGCTTGGAGAATATCGCGCATAATGTGCAGCAGTTCCGTAGGCTCATCGGCCCCGGGTGCGAGCTTATGGCTGTGGTCAAGGCCAATGGCTACGGGCACGGTGCCCTGGAGACCGCCTACACCATGATCGAACACGGCACCAACTGGCTGGCCACCGCCCTGCCGGAGGAAGCGGTGCGCCTGCGCAGGGGCGGGATCACCGCTCCCATTTTGGTCCTGGGGGCGGTGGGGGAGGATGAACTGGATGTTTGCGTGGCCTACGACCTGGCTGTCACTGTGTTTGAGCCCCACATTGCCCGGCTGCTCTCCCGGGCCGCCGTGGCCCAGGGGAAGACGGCCAAGGTCCATATCAAGGTGGATACGGGCATGGGCAGGTTGGGGCTTCTCCCGTGTGATTTTGGGGCGCTGGTGGAACTGGTGCAGAGTCTGCCGGGTTTGGAGATCCAGGGTGTGTTCACCCACTTTTCCCGGGCGGAGGAGCCGGATCTGGAGTACACCCGCTGGCAGTGGGAGCGCTTTTCCCGGGTGCGGGCGGATCTGGCCGCCAGGAAAGTCACTGTCCCCTTTTACCACGCGGCCAACACCGCGGCCACCTTGTTTTTCCCCGAGTCCCGGCTAGACCTGGTCCGGGTGGGGCTGGGCATCTACGGGATGTATCCCGATGGGCGCAGGCCCCTGGAGCTTAGGCCCGCTTTGAGTCTGAAGACCAGGGTGGCCTTTGTGAAGAGGGTGCCCGCGGGCAGTGCGGTCAGCTATGGCGGTACGTATGTAACCTGGAAAGAGACTTCCCTTGCGGTTTTGCCCATCGGCTATGCCGACGGGCTGTCCCGGGGGTTGGGCAACAAAGCGCAGGTGATCATCAAAGGCAGGTACTGCCCCATTGTGGGCCAGATCACCATGGATCACACCATGGTGGATGTGGGGGATCTGCCGGTGGCCATTGGCGATGAGGTGATTCTTTTGGGCTCCGCGGACGGCCTGGAGATCACCGCGGACGACTGGGCCCGGCATCTGGGCACCATCAACTACGAGATCACCTGCATGCTCACGAGCCGGGTGGAAAGGGTGTATATCTAG
>PIHLBHDG_00222	
ATGGCCGTGAACAGGCTGGCGCTTGGGCTGCTGGTTGTGCTGCTTGTTTCCGCACAGGTGCTGGCGGCAGAGATCCTGGTGCAGTTTAAAGACCCGCGGGGAGATGATCGGGGAGCTGGGGAGCTTGTCTATCCCGGCCACGAGGTTTTCGTCCCTGGGCTTTTTGACCTGCTCCGCTTTAGGGTCAGTGCCGATGGGGAATTTGTCTACTTCGACTGTGAATTTGCTGCCCTCACCAATCCCTTCCGCGCCCCGGAAGGGTACTTCCACCAACGCCTCGAATTGTATATCACAACCGGGATCGAGCCTGGATGGGGCCAGATCCAGATCGGCCCCCACCTGCTCCACACCAGCCCGGAAGCGGGCTGGGATCTGCGCTTAAGTGCCGCTCCCTTTGGTGAAAGCAGGTTGTACACCGCCGGGGGTGCTGTCCACGAAGTTGCAGCTTCGGTGCTCCCCGACGGCAGGACCATTCGCCTGCAGGTGCCCAGAAGTTTACTGCCTGACCCCAGTCCAGCATGGGGTTATTATCTCCTGGTGGGGGCCTTTGACGGGCTGGCCCCAGGTTTCTGGCGGGATCTGGGGGAGGGGCCCTGGCAGGTGGGGGGCGCGGGAGTGCCCGTCTTTGATCTTCTAGCACCGCGCTGGGGAGCCCGCAGCCAGAGGGCCCAGCTGAGCGGCGGTGTACTTTACCCTGTGTACGGGGGAAAAAGCCCCGTTTGGTCCTGGCTGGCCGGGGGAGCCGGCGTGCTTATTATCTGCTGCTTGCTGTGGAGGTGGCTTCGTGGAACCTAG
>PIHLBHDG_00223	
GTGGAACCTAGGATGGAAGATGTTTTTGCGCTGTATGAACAGAAGGTGGCGCCGCTGTCCAGCGCGCAGAAGGAGAAGCTCTTGGCCGCCCGCGACGAGGGCATGACCCCCTTTGTCCTGGGCTGCGCCATCCTCAGGGCCAAGCAGGAGCAGAGGCGCAGCCGCCTGGCGGGCAGGGAAAAGCATATCTCCTTCAACTATATTTACCGGATTATCCAGGACTGGCTCAATCACGGCATCACCACTGAGGAGCGTTTCCGCGCCTATTGGTCGGCCATAACAGAGGATCAGCACAAGGACGAAGGAGGCAAAGCCCATGGTGCTCAGACCAAAGTCACGCGGGAGGATTTCACCTACAACCCTACAAAGCAGGACCGCAGCCTTTTCTCGTTCTTGGATGAGTAG
>PIHLBHDG_00224	
ATGGAGCGGGAGCAGCTTCTGGCGGTGCCCGCGGCCCATCCCCTGCCCCCTGCGCTGCAGGAGAAGACCTTTTCCGGGTTTAAGGTGACCGACTTTAACCGGGAGGCCTACGAGGACAGCCTGACCTTTGCCCGCAACTTCGATAAGATCCACGATGGCCGGGGGATCATCTTGGTTGGACCTTCCGGCACGGGCAAAACCCACCTGGCCGCGGCCATTGCCAATGAGCTGAGGAGCAGGTTTTCCGTGGCCTTTGTGCACCTACCCATCCTCCTGGAGCAGATGCGCACGGGAAATGTCTCCCTGGAACCGCTGCTTTTTGCTGATCTCCTGGTCCTGGATGATCTGGGCAGCGAACGGGTCACCGACTGGACCATGGAGCGGCTGCTCATCATTGTGGACGGGCGCTTGAACAACTTGAAACCCACCGTTTTCACCACCAACCACGATCTGGAGGACCTGGAGAAAAGGGTGGGCATGCGGGTTGCCTCCCGGGTAATCGGCAGCAATCTGCACCTCTTTCTGCGGGGGCCCGACTACCGGCTGTTAGGCCTGGGCTATTACTAA
>PIHLBHDG_00225	
TTGGGCTTTCGCTGGGATCTAGTCTTCAGCTCCCTGCCCACGCTGCTGCAGGGAGCCAAACTTACTGTGCAGCTCACTTCCATCGCCGTCTTTTTCGGCATTATCCTGGGTACCATCGCCGGCATGATCAGGCTGTCTAAGGGCCCGTTGCGCCTGGCCGCCGCCTCCTACATCGACATCATCAGGGGCACTCCCCTTTTGGTGCAGACCTTTTTGATCTTCTACGGGCTGCCCAGCCTGATCTCCCGCCCCATCCCCGCCTATACAGCCGCGGTGCTGGCCCTGAGCATCAACAGCGGCGCCTATGTGGGGGAGATCGTGCGGGCGGGCATCCAGTCCATTGACAAGGGGCAGTGGGAAGCCGCCGCCTCTCTAGGGCTCTCGGGCAGCCAGACCATGGGCCTGATCATCCTGCCCCAGGCTTTCCGCAGGATCCTCCCGCCCCTGGGCAACGAGTTCATCGCCCTTTTAAAAGACTCCTCCCTGGTTTCGGTGATCGCCCTGGAGGAGCTGGTGCGCAAGGGCCAGATCATCATCGGCCGCACCTTCCGCCCCTTCGAAGTGTGGCTGGCGGTGGCGGTGATCTACTTTGTCATGACCTTTGCCGTTTCCCGCCTGGTGAACCTGGCGGAAAAGAGAGTCGCGGTCCGTTAG
>PIHLBHDG_00226	
GTGAAAAAACTCTCTGTATTATTACTCACCGTCCTGTTCGTACTTGGCGCTGGATTCTCTGCCTTGGGGCAGGGGGTGCTCAAGGTGGCTACGGAAGCCGGTTTTATGCCCTTTGAGTATGTGGATGCGGAAAGCGGAGAGCTGATGGGGTTTGACATGGACCTGATCCGGGCCATCGGCGAGGTGCTGGGCCTGGAGGTGCAGATCGACAACATCAGCTGGGACGGCCTGATTCCGGCCCTGCTCAACGGCAACTACGACTGCCTCATCGCCGGGATCACCATCACCCCCGAGCGCCAGGGCGCGGTGGACTTCTCGGAACCCTACTTCGAATCTGTACTTACTGTTGTGGCCAACACCGGAACAGAGATCTCCGGCCTGGAGGGGCTGGCGGGCAAGACCGCCGCTGTGCAGATTAACACCACCGGAGATTTCACGGCCTCGGATCTAGCGGATGCCGGGGAACTCAAGGGAGTAGCCCGTTTTGATACGGTGGCCGATGCCATGCAGGCTGTGCTCATCGGGGTAGCGGACATTGTGCTCATCGACCTGCCAGTTGCCGAAGCGTATCTGGCGGCCAACCCCCAGGCCCCCCTGGAACATGCGGGACCGGTGGCCGACAATGAATTCTACGGGATCGCGGTCAACAAGAACAACAAAGCTCTCCTGGAGCAGATCAACGCCGCCTTAGCTGAGCTTAAGGCCAGCGGAACTTACGACCAGATCTTCCAGAAGTGGTTTGGAGCAAACTAA
>PIHLBHDG_00227	
ATGAAACATCTCATCATCACCAACGGCACAGTGGTGACAGATAAACTCATTGAAAACGGTACTGTTGTGACCATCGGCGACCGCATTATGCTGGTGGCCGGGGAGGAAGAGGGCCGCCGCATTTTGGAAGCCGCTTCGCCCCATGTTTTCCGGATCATCGATGCCCAGGGCGGCTACATTGCCCCGGGCTTGATTGATGTGCATATGCACGGCGCTGGCGGCAGCGAGCTGATGGATGGAACTGAAGAGGCGCTGGAAACCATGGCCCGTTTTCTGGCCCGCAGCGGTACGGTGGCCTTTCTGCCCAGCACGGTCACCGCGGCTGAGGACAAAACCCGCGCCGTGTGTGAGCTGGTGGCTGGCTTCGAGGACCTTGAGGATGGGGCGGAAGTTTTAGGCATCCATCTAGAAGGCCCGTACATAAACGAAAAGTATAAGGGAGCCCAGTATGGGCCCGCGATCCGCCCGGCCAGCCTGGATGAGCTGGAGGAGCTTCATCGGATTTTAGGGGAAAAGCTGCGGCTCGTGACCCTGGCTCCGGAAGTGCCCGGCAGCCTGGAGGCCATCGCCTGGTTGCGGGAAAGGGGCGTTACGGTGAGCATCGGGCACACCAACGCCACCTATGAGGAGGCCTTGGCAGGGTTCAAACAGGGCATCACCCACGTCACCCACACCTACAACGGCATGCGGGGGCTCCATCACCGGGATCCGGGCGTGGTGGGAGCGGTGCTGGCCACACCGGGTCTCTACGCGGAACTCATCGCCGATCTGGTTCATGTGCATCCCGGGGCGATCCGGGTCATGCTGCGCAGCATAGGCGTTGAGCATATCGTGCTGGTCACAGATTCGGTGCAGGCCACGGGACTGCCCGATGGAGAGTACGTTTTGGGTGACCACAAGATCTTTGTGCGGGACGGCTCGGCCCGGCTGGCCGATGGCAATCTGGCCGGCAGCACCCTCACCCTGAAGCAGGCTGTGCAGAACATGGTGGAGCAGCTGGGGGTGGATTTGGTGGATGCGTTCCGCATGGCCAGCCTCAACCCCGCACAGACCCTCGGGCTGAAACACCGGGGCTGGATCAAGGAAGGCAACAAGGCGGACTTTGTGCTGTTGAGCCGCGATTTTCAGGTCCAGATGACCATCATCAGCGGCCGCACCGCCTACAGTGCACAATGA
>PIHLBHDG_00228	
ATGGCGATGAATATTGTGGTAGTGGCCAACTTCGACAGTATGAGCGCGGAAGCGGCCAAAATCGTGTATGGGCAGATCATGCGCAAGCCCAACAGTGTCCTGGGGCTGGCCACCGGCAGCACTCCCCTGGGGGTTTACAAGCTGCTGGTGGAGTACCACAACCGGGGGATGGATTTCAGCCGGGTGACCACCTTCAACCTCGACGAGTATGTGGGCTTGGGCCCGGATCATCCCCAGAGCTACCGCAGGTATATGCATGAACACCTCTTTTCCAAAGTAAACATAAACCCGGAGAGGACCTTTATCCCCAACGGGCTAGCGGAGGATCTGGAGGCGGAGTGCCGCCGCTATGATGAGCTGATCAGGCAGGCTGGCGGGATTGATCTGCAGATTTTGGGTATCGGCACCAACGGCCACATCGGCTTTAACGAACCGGGCACCGAGTTTGGCAGCACCACCCACGTGGTGGATTTGGCGGAGAGTACCATCAGGGATAACGCCCGCTTCTTCGAATCTATAGATCAGGTACCTACACGGGCGATTTCCATGGGCATTAAGTCCATTATGCAGGCCAAGGAGATCATCCTTATGGCCAGCGGCGGCAGCAAGGCCGATGCCATCTATGCAGCTGTGCACGGGCCGGTTACCACTGCTGTTCCCGCCTCAGTGCTCCAGCTGCATCCCTCGGTAACGCTCGTGGTTGATCAGGCCGCCGCCAGTAAACTGTAA
>PIHLBHDG_00229	
GTGAGTAAACTGAAGTGGTTGTACCCGGGCATGCGCGTCAAGCGCTGGGTTGTCCTGCTTTTGCTCGGGGTGCTCGCCATCGACACGGGAACGGTGGTGATGCTGAACAGCCCCGTCTTTTCCCTTTGGGAAAGGAAGATCCTGGCCTGGGCAGCCGAGTGGCCGGTTAATCCCGTGGTTTCCGGTGTTGTTCTGATCCTCTTGGGTCTGGTGGGCGTGGCCCTGGGGGTGCGCAATGTGGTCAGTTCCGTGGTGGAGGCGGTGCGCCCCTCCGCGGCCCCCGATCTGGTGGAACATGTGTATAAAACCCGCAACCTGCAGAAGGGTCTGCACATCGTGGCCATCGGGGGAGGCACGGGTCTTTCCACGATGCTGCGGGGTCTGAAGGAGTACACCTCCAACATCACGGCAGTGGTAACCGTGGCCGATGACGGCGGCAGCTCCGGCCGCATCCGGGATGATCTGGGTATTCTCCCGCCGGGAGATATCCGCAACACCCTGGTGGCCCTGGCGGACACGGAGCCCCTCATGGAGACGCTGTTCCAGTACCGGTTTTCCTGGGGGGAGGGCCTGGCGGGGCACAGCTTCGGCAACCTCTTCATCGCAGCCATGACCGATATTACCGGAGATTTTGAGGAAGGCATCCGGGCCTTCAGCAAGGTTCTGGCGGTTAGGGGCAAGGTGCTTCCCTCCACATTGGAGTCGGTGCGCCTAGGTGCCATCTACACCGACGGCTCCACAGTGCTGGGTGAAAGCTGCATTCCGGAGCAGGGCAAAAAAATCAAGCGGGTTTTCCTGGAGCCCAAGACGGCCCAGGCGCTGCCCGAGGCCCTGGAGGCCATCCGCCACGCCGATGTGGTGGTGCTGGGGCCGGGGAGTTTGTATACCAGCATCATTCCCAACCTGTTGGTGGAGGGCCTAGCCCAGGCCATCGCCGAAACCCAGGCGCTGCGCATCTACGTCTGCAATGTGATGACGCAGCCCGGGGAAACGGACGGTTACAGCGCGAGCGACCATGTCAAGGCGCTCCTGGCCCACCTGGGGCCCCCCTCGGTGCTGGATTATGTGCTGGTGAACAAGGCGGCGGTTTCCTCCGGGCAGGCTAAGAAATACGCGGCGCAGGGGGCCTACCCCGTGCGGGCAGATACGGCTGCCATCGAGAGGCTGGGCATTAAGGTGCACACCGCCGATGTACTGGATCAGCAGGATCTGGTGCGCCATTCCAGCCTGAGGCTGGCGGAAGAGATCATCCGCCTGGCGGAGGGACGGGACAAAGCCAAAACACCGGCGGGCCGCGCAGTGTAG
>PIHLBHDG_00230	
ATGCGCCGCCTTGCGAGCCTGCTCGTGCTAATTACCGCGCTGGGGGTGGGCCTGCCTTCTGTGTACCGCACCGTGCACCGCAGGTTTTTTGGGGTCAATCATGGGGTATACTTAGAGGACCAGGCCATGGAATACTACTACCCCAACGAGGTGCGGGTGATCGTGGAGCGGATGGCCCGGGCCCGCCAGCGCCCGCCGGTTCCCGCCGGTCTGGATAAGATCACCGGGGAGATCATCCCCCACGAAGAGGGCCTCTACTTCGACGTGGACAGCATAGTGCAGGAAGTGGTCACCGCTCCTGCCCACACCAGACTGGAGCTTAAGGGTATCCCCGTGGTGCCGCTGTTCCGCACCGAGCACCTTATGGAGCTCACCCACATCCTAGGCGACTTTTCCACCCCCCTCATGGGCAGCCCTGACCGGGTGCACAATATCCGCCTCTCCCTCCAGGCCATCAACAACACCATTGTCATGCCCGGGGAGATCTTTTCCTTTAATGAAGTGGTGGGTGAGCGCACGCCGGAGCGGGGCTACCGCAACGCCCCCATCATCCTGGGGGAAGCGGTGGTTCCCGGGGTGGGGGGCGGCGTGTGCCAGACTTCCACCACGCTGTACAACGCAGTGCGCCTGGCCGGGCTGGAGATTGTGGAGCGCCGCATCCACTCCATCGCCCCCAGCTATATCAAACACGGCATGGATGCCGCGGTGGCCTGGCCGTACACCGATTTTAAGTTCCGCAACGACTCTGCCTCGCCTGTGATTGTCAAAGCGGAGGTGCAAAAATGGCGGGTGCGGGTCTGGATCCTGGGAAAAGAAGGGGGTAAGTGA
>PIHLBHDG_00231	
ATGGCCTTTTCCGATGATGTGCGCCAAGAACTGGCCAGGGTCATTCCCAGTGCTCGCTGCTGCCGGGTGTCAGAGCTGAGCGCTTTTTATGATTTGAGCGGCTTTCTGCTGGGCCGGCACAATCAGTTTCTGGACTTCAACACTTCCTCTCCTTTTGTGGCCAGGAAGATCTTGATCATGCTCAAGGGGCTCTATTCCGAACTGCCCACCCAGGTTCTGGTGGTCAGGTCCAAGTCCCGCCGCTCCCAGATCTGCACGGTGCGGGTTTTAGGGCGCGCCCACGCGGGACAAGTCTACCAGGATCTCAAGGAGCAGAGTGTGGTGGGTGAGGCGGGGATTCCCCGCAAGAAGTGCTGCCGCCGGGCTTACCTTCGGGGCGCCTTTCTGGTGAGCGGCTCCATCACCAATCCGGAGCGCACCTACCATCTGGAGTTTTCCAGCGAGCAGAGCCGGGTGGCGGATAAAATCCTGGCTGCCCTGTGGTCCCTGGACCTGGAGGCAGGCCTCACCCAGAGAAAGGGTTCCCTGGTTGTGTACATGAAAGATGGGGGGCAGATCGCCAGTTTGCTCGGGCTCATGGGGGCCCACAGCGCCCTGCTGCACTTTGAGAACGTACGGGTGATGAAAGAAATGCGCAACCAGGTGAACCGCCTGGTCAACTGCGAAACGGCCAATGTGGACAAAACAGTGAAGGCCGCCGTGGCTCAGCTGGAGGATATCGAGCTGATTGATTCCGTGATCGGCCTTGAGGAACTCCCACCCAAGCTGCGGGAAGTGGCCCGGCTGCGCCGGGAACACCCCTACGCTTCCTTACAGGAGTTGGGGGAGCTCATGAGGCCAAAATTGAGCAAGAGCGGTGTAAACTACCGCCTGCGGCAGATCCGGGAAAAAGCGCGACAACTTGACAAATTGGTTCCCAAACATTAA
>PIHLBHDG_00232	
ATGGCCAGTCTCGGTGCCCTGCAGCAGCTCGTGCCTGAACTGGCTGGGCTTCTGGACAGGCGCTACAGCCTCTTGAGGATTATCCGCAACCAGGGCCCCATCGGGCGCAGGTTCATCGCCGCTCAAATGGGAGGTTCGGAGCGGGTAATCCGCAGTGAACTGGATGTCCTGCGGGAACAGGGCCTGCTGCACACCACCTCCCTGGGCATGCAGCTCACCCCGGAAGGGGAAAAGGTGTTTTTGGAGCTTGAGGACGTGGTACGGGACTTCTACGGCCTGGAACAGCTGGAAAAGAAGCTGGCTGCGGCCCTGGGCGTGGAGAGGATGATCATCGTCCCGGGGGACTGCGACAAAGATCCCGCCACGCGCAAGGATCTGGCCAGGGCTGCCGCGGATTACCTCTGCCAGGTGCTGGAGGACGGGCAGATTCTCGCCGTTTCCGGCGGCACCACCCTCGCCGGCGTAGCCGAGAGCGTAAGGCTTCACGATGTGCGCAAGCGGGTCACGGTTGTTCCCGTGCGGGGCGGCTTGGGAGAAGACATCAAAATCCAGGCTAACACCATTGCAGTGGCCCTGGCGGAAGGCTTAGGCGGTAGCTACCGCCTGCTCTATGCCCCGGAAGATGTGCGGCCCGCCAATTTGGAGCAGATCTTAAGTGAGCCGCGCATCCGCAGCGTCATCGCCCTGGGGCGCCGGGCGGACATCTTGGTCCACGGTATCGGCACAGCAGAAGAAATGGCCAGAAGGCGCGGTTTTGACGATGCTTCCATTATGGACCTGATCGCCGCGGGGGCCGTGGGCGAAGCCTTCGGCTGCTACTTCGATGCCCAGGGCAGGATCGTCCACAATACCGCTTCGGTGGGACTGCGCCTGGAAGACCTGGAAAGCATTCCCATGGTTATCGCCGTTGGAGGTGGTAGGAGCAAGGCATGGGCTGTGATGGCGGTGTTGTCCCGAGGTTATTGTGATGTGTGCATCACCGATGAGGGGGTAGCCCGGAGGCTGATGAAGTTAAAAGAAATAGAGTAA
>PIHLBHDG_00233	
ATGATGACAATGAAGGTTGGCATTAACGGTTTTGGCCGCATCGGCCGGTTGGTACTGCGCGGGGCTCTCGATGATCCCAATTTCGATGTAGTGGCCATCAACGACTTGACAGATGCGAAGACCCTGGCCCATCTCCTTAAGTACGATACGAACCACGGTACTCTGAAGGCTGATGTGTCGGTGGACGGCGATAACATCGTAGTTAACGGCAAGAAGATCAAGGTCTTTGCCGAGCGCGATCCCAAGAACATCCCCTGGGGCGAGCTGGGTGTGGAGTATGTGGTGGAATCCACCGGTGTCTTCCGCAAGCGGGATCAGGCTCAGTGGCACATCGACGCCGGGGCCAAGAAGGTGATCATCACCGCTCCTGCTAAAGAAGAGGACATCACCATCGTCATGGGAGTTAATGAAGACCTCTACGATCCGGAGAAGCACCATGTGATTTCCAACGCCTCCTGCACCACCAACTGCTTGGCACCTGTGGCCAAGGTTATCCACGATGCCTTCGGCATTAAGAAGGGCCTCATGACCACTGTCCATGCTTATACCAACGACCAGAGAATCCTGGACCTGCCCCATAAGGATCTGCGCAGGGCCCGGGCCGCTGCCATGAACATCGTTCCCACCACCACCGGTGCCGCCGCTGCCGTTGGCCTTGTCCTGCCTGAACTCAAGGGCAAACTGGACGGCTTTGCCATGCGCGTCCCCGTTTCCACGGTGAGCGTTGTGGACCTGGTAGTGGAGACGGAAAAGCCGGTAACCGCTGAGGCCGCCAATGCTGAACTGAAGAAAGCGGCCGAAGGCAAGCTCAAGGGCATTTTGGCCTTCGAAGAGGAGCCCCTGGTCTCCACAGACTTCATGGGCAACGACAATTCCTCCATCGTGGATGCAGCCCTGACCAAGACCATGGGCGACAACATGCTCAAAGTGGTAGCTTGGTACGACAATGAGTGGGGCTACTCCATGAGGGTGATTGACCTCATCCGCTACATGGAATCCCGCAAGTAA
>PIHLBHDG_00234	
ATGGCCAAGAAAACAATCAGAGACGTGGATGTAAAGGGCAAACGGGTTTTGATGCGCGTCGATTTTAATGTGCCTATGCAGGACGGCGCGATCACTGACGATAAAAGAATTAGGGCTGCACTGCCCACCATCCAGCATGTGATCAAGGAAGGCGGCAAAGTGATCCTCATGTCCCACCTGGGCCGGCCCAAGGGCAAACCCGATGATGCCTTCCGCCTGGACCCTGTGGCTCAGCGCTTAAGCGAGCTTCTAGGCCAGCCGGTGCAGAAGGTGGATGACTGCATCGGGCCCGAAGTGGAAAAGGCCGTGGCTGGTCTGGAGCCCGGCGATGTGCTCCTCTTGGAGAACGTCCGCTTCTACGCCGCAGAAACAGAGAACGACCCCGAGTTTGCCAAGGCCCTGGCGGCCTTAGGCGACATCTTCGTCAACGATGCCTTCGGCACGGCCCACAGGGCCCACGCCTCCACCACAGGTGTGGCCGACTACCTCCCCGCGGTCTCCGGCTTCCTCATGGAGAAGGAACTGCAGTTCCTGGGCGGTGCGGTGGAAGATCCCAAGCGGCCCTTCGTGGCCATCTTGGGCGGCGCCAAGGTCAAAGACAAGATCGCGGTCATCGAGTCGCTGCTGAACAAGGTGGATACCCTGATCATCGGCGGCGGCATGGCCTACACCTTCCTCAAGGCCCAGGGATATGAAGTGGGCAGATCGCTTCTGGACGAGGAACGTCTGGAGTTCTGCCGCACCATTATGGCCCAGGCCAAGGAGAAGGGCGTGGAACTCCTCCTGCCTGTTGATGTTGTGGTGGCCAAGGAGTTTGCCGCAGATGCGGAGCATAAGGTAGTGGCCATTGACCAAATCCCCGCGGATTGGGAAGGCTTGGATATCGGCCCTGAAACGGCCAAGCGCTTCGCTGAAGCTGTCAAGGGCGCGGGCACCGTGGTCTGGAACGGTCCCATGGGAGTATTTGAGTTCGAAGCCTTTGCTAAGGGCACCCTCAGCGTAGCCCAGGCACTGGCCGATTCCTCTGCCGTGACCGTCATCGGCGGTGGGGACTCGGCGGCAGCTGTGGAGCAGATGGGCCTTGCTGACAAGATGACCCACGTCTCCACTGGCGGAGGCGCCTCCCTGGAGTTCCTGGAAGGCAAGGTGCTGCCGGGGGTAGCAGCCCTGGATGACAAATAA
>PIHLBHDG_00235	
ATGCGTACACCCATAATCGCTGGAAACTGGAAGATGTATAAGAATGTGGGGGAAGCGGTGGAAACGGCCCGCAAACTGGAAGAGCGGGTTCAGGACAGCCCCGTGGAAGTGGTGATCTGCGCTCCTTTCACCAACCTCCCCGCGCTGAGCGCCCTGGGCTTGACCAAGGTCAAGTTGGGTGCCCAGAACATGTACTTTGAAGATCAAGGTGCCTTTACCGGGGAGATCGCCCCCGGGATGCTTCTGGATGTGGGCTGTGAATACGTGATTCTAGGCCACTCGGAGCGTCGGCAGATCTTCAAGGAAGATGATGAGCTGATCAACAAGAAGGTGCTCAAGGCCCTCAATGTGGGCCTGAAGCCCATCCTGTGTGTGGGCGAAACACTGGAGGAGCGCCGGGCCGGCCGGACGGAAGAGGTGGTGGTGGCCCAAACCACCCGTGCCCTGGCGGGCGCCGCGGCTGAGCAGCTGACCAATCTGGTCATTGCCTATGAGCCTGTCTGGGCCATCGGCACAGGCGAGAACTGCGACGCAGAGGACGCCAACCAGGTCATCGCCAGGATCCGCCAAACGCTGGCTGAGCTCTACACGGCTGACCTTGCCCAACAGGTGAGGATCCAGTACGGAGGCAGCGTCAAGCCGGCCAATATCAAAGAATTCATGGAACAACCTGAGATCGATGGTGCCCTGGTGGGCGGAGCAAGTCTTGATGTGGACAGCTTCACCAGCATCATCCGGTACTGA
>PIHLBHDG_00236	
ATGAAGAAACCAACTGCGTTAATCATCTTAGATGGCTTCGGCCTCAGTGAACATGTGGAAGGCAATGCAGTCAAGGCAGCCCGCACCCCCACGGTGGACTGGCTGAACAGCAGCGCGCCCCGGAATGTGCTCTCTGCTTCCGGCGGCAGCGTGGGGCTGATGGACGGTCAAATGGGGGACTCCAATGTGGGTCACCTCAATATCGGGGCTGGGCGCATTGTCTACCAAGATGTAGTGCGCATTTCCAAGGCCATCGCTTCGGGGGAGTTTTTCACCAACCCCACTTTGCTGGCGGTCATGGAGCATCCGAAGAAGACAGGGGGGGCTCTGCACCTCATGGGGCTGGTTTCCCCTGGCGGCGTGCACAGCCACTCTGAGCACCTTTATGCCCTGCTCAGGATGGCCAAGGAGCACGGCCTGGAGCGGGTGTTCGTCCATGCCTTCCTGGATGGCCGTGACGTGCCGCCCTCCAGCGCCCACGAATACCTGGCGGACCTGGAGGAACAGATTGAACAGATCGGGATCGGCAGAGTTGCTTCCATCTCCGGACGCTATTACGCCATGGACCGGGATAGACGCTGGGACCGGGTGGAGAAGGCCTACCGGGCCCTTCTGGGCCAGGGGCCTGGGGCCCCCAGCAGCGCCGCGGCCATCCAAGAGGCCTACGCCCAGGGGGAGACCGATGAGTTTGTGGTGCCCAGGGTGATCGTGGAAAACGGAAAGGCCGTGGGACCCATCCAAGACGGTGACAGTGTGCTCTTTTTCAACTTCCGGGCAGACAGGGCCCGGGAGATCACTTGGGCCATGACCAACGATGATTTCCAGGGCTTTGACCGGGGGAAAAAACTGGACATCTACTACGCCACCATGACGCAGTACGATGCCGAGCTGGATCTCCCCTTTGCCTTCGCTCCCCAGGATCTCAGAAACACCTTGGGCGAGTACCTTTCCGGTTTGGGCAAGACCCAGCTGCGCATCGCCGAGACGGAGAAGTACGCGCATGTCACCTTCTTCTTTAACGGGGGCCAGGAGACGCCCTTCCCCGGCGAAGAGCGCATCTTGGTGCCTTCCCCCAAGGTGCCCACGTACGATCTGCAGCCGGAAATGAGCGCGCCGGAAGTGACCAGGCGGGTGGTTGAAGAGATCCGCCAAGGCAAGTTCGACTTCATCGTGCTCAACTATGCCAACTGCGATATGGTGGGCCACACCGGTGTGTTTGAAGCGGCGGTGAAGGCGGTGGAGGCGGTGGATGCCGGCCTGGGCCAGGTACTGGAGGCCATCAAAGAGATGGGCGGCACGGCCATTGTCACCGCGGACCACGGGAACGCCGAGCAGATGGTTGACCCAGAGACGGGGGAAGCCCACACCGCGCACACCAGCAATCTGGTGCCCGTCTGGCTGTTCAACGCACCTGAAGGCTGGGGCCTGAAGAGCGGAATCTTGGCCGATCTGGCCCCTTCGATCCTGGATCTGATGGGCATAGCTCAACCTCCGGAGATGACCGGACAAAGCTTAATTGTGAGGAGGAACGAACAATGA
>PIHLBHDG_00237	
ATGATTATCAATGATGTGATAGCGAGGGAAGTTTTGGACTCCCGGGGCAATCCCACGGTGGAAGTGGAAGTGCATCTGGCCGATGGCAGCTTCGGCCGGGCCATCGTTCCCTCCGGTGCCTCCACCGGCGCCTTTGAAGCGGTGGAGCTCAGGGATGGGGACAAGGCACGCTACTTAGGCAAAGGCGTGCTCAAGGCGGTGGAGAATGTGGAAGAGGTCATCGCCCCTGAGATCATCGGCTGGGATGCCACGGATCAGATCGGCATCGATCAGCTCATGATCGAGCTGGACGGCACACCCAACAAGGGCAAGCTCGGCGCCAACGCAATCCTGGGTGTATCTTTGGCAGTGGCCCATGCCGCCGCCAACTCCCTGGGCATGCCCCTCTACCGCTACATCGGCGGTGCGGCTGCCTCCCAGCTTCCGGTACCCATGATGAACATCCTCAACGGCGGAGCCCATGCCGACAACAACGTGGATATTCAAGAGTTCATGATCATGCCTGTGGGGGCGGCGAGCTTCCGGGAAGCCCTGAGAATGGGCGCCGAAGTGTTCCACAACCTCAAGGCTGTGCTCAAGGAAAAGGGTTTGAACACGGCGGTGGGCGACGAAGGCGGTTTTGCTCCCAACCTGCAGTCCAATGAAGAGGCCATCCAGGCCATTATGCAGGCCATCGAGCGGGCCGGTTACCAGCCGGGCAAGGACGTGTGCATCGCCCTTGATGTGGCCGCCACAGAGCTGTTCAAAGATGGTAAATACCACCTGGAAGGCGAAGGCAAGATCCTCGATACCGATGAGATGATCGCCTACTACAAGAACCTGGTGGAAAAATACCCCATCATCTCCATCGAAGACGCCCTCTCGGAAGATGAGTGGGAAGGCTGGAAGAAGCTCACGGAAGCCATTGGGGACAAGGTTCAGCTGGTGGGCGACGACCTGTTCGTCACCAACACCGAGCGCCTGAGCCGGGGTATTGCCCAGGGCGTGGCCAACTCCATCCTGATTAAGGTCAACCAGATCGGTACCCTCACCGAGACGCTCCAGGCCATTGAGATGGCCAAGCGCGCCGGGTACACCGCTGTTGTTTCCCATCGCTCTGGCGAAACAGAAGACACCACCATTGCCGACCTGGTTGTGGCGGTAAACGCTGGCCAGATCAAGACCGGTGCCCCCAGCAGGACCGACCGGGTGGCCAAGTACAACCAGCTCCTGCGCATCGAAGAGGAACTGGATGCCGTTGGGGAGTATGCTGGTCTGAAGGCATTCTACAACATCAAAAGGTAG
>PIHLBHDG_00238	
ATGAAATTCCCGCGGGATTTTCGGTGGGGAGTCGCCACCGCTTCGTATCAGATCGAAGGTGCGGCGCAGGAAGATGGCCGGGGCGAATCCATTTGGGACCGGTTCAGCCGTACCCCAGGTAAGGTGCTCCACGGGCACACCGGTGATGTGGCCTGCGACCACTACCACCGGTATAAAGAGGATGTGGCCCTCATGGCGGAGCTGGGGGTGGACAGCTACCGCTTTTCCATCGCCTGGCCCCGGATCTATCCAGCCGGCAAAGGAGAGCTGAACCCCAAAGGGCTGGACTTTTACAAGCGTTTGGTGGATGAGCTGCTCCAGAGGGGTATTGAGCCCATGGCCACCCTTTACCACTGGGATCTGCCCCAGGTCCTGGAGGACAAGGGGGGCTGGCTGAATCGGGATACCGCCTATTACTTCCGCGACTATGCTGTCACCATGTTTGAAGAGTTGGGGGATACGGTGAAGCTCTGGATCACCCTCAACGAACCCTGGTGCTCGGCCTACCTGGGTTACGGAAACGGCGTGCATGCCCCGGGTAAGAGCGATCTGAACTGGTATCTCCAGGCGGCCCATATTCTCCTTTTGGCCCACGGGCTGGCGCTCCAGGCTTACCGGGAGCTGAACCTGCCTGGGGAGATCGGGATCACCCTCAACTTGTCGCCCCAATATCCCGCTTCCCCCAGCCGGGAGGATGGGGAAGCCTGCCGCAGGGCAGACGGGTTCCTGAACCGCTGGTTCCTGGATCCACTTTTCGCTGGGTTTTATCCCCAGGATATGCCGGAGTTTTTGACCGCGGTGGCGCCCCACATTCAGCCGGGAGATTTTGATTTGATTTCGGCGCCCCAGGACTTTTTGGGCATCAACTACTACAGCCGCGGCATCATCAAAGCTGCGGGCAAGGACGGCTATGAGGCGCTGCCCCCCGCTGGACCTGTGACCCACATGGGTTGGGAGGTCTACCCCGAGGGCCTTTACGACCTGCTGCTGCGAGTCCACCGGGATTACGGGCCCATTCCGCTGTATATCACAGAAAACGGTGCCGCCTATCCCGACCAGCTAATGGAGGGGCGGGTAGCTGACCCGGAGAGGACCGCCTACCTTAGGGAGCATTTCGCCCAGGCAGCCCGAGCCCTGGAAGCGGGAGTGCCCTTGAAGGGTTATTACGTATGGTCCTTTTTGGACAACTTCGAGTGGGCCTTCGGCTACGAGCGCCGCTTCGGAATTGTGTACGTGGATTTCCAGACCCAGGCCAGGATCATCAAGGACAGCGGCCGCTGGTACCAGTCCTTCTTGCTAGTATAA
>PIHLBHDG_00239	
ATGGTAAATAGCGACCGCGACAACGCAGATAATATGGATTTTAATAGGGAGTATGCAAAAAGCTTGAAAAGTGCCGAAAGAATGATTGCTGATCCAGAAGCGACTTACGAGCAGTTGGATGACGCACTTAACAAGGCACAACAGATTGATAGTACTGCACTCCAAAACGTTCTTGATGATCTCTTCCTAATGATTTCTCTTGTAAGGGATTGGATGAGTGGGAGTTATAGGAAAATCCCGAAAAGGGCTATTGTGGCTATATTAGGGGCTATCATTTACTTCGTGATGCCTGTGGATTCAATACCAGATTTCTTGCCTGGGATTGGCTACATAGATGATGCTTTAGTTATAGCCCTAGTAATAAAATCTATCCACATGGACTTGATGGAGTATAAGCAGTGGAAGAATTCTGAAGCAGCAGCATCTGCTGAATAG
>PIHLBHDG_00240	
ATGAGAATCAACAACAACATCATGGCGTTGAACGCTCACAGGCAGTTGGCTATTAACCAGAGCAATGCCAGTAAGAGCATGGAGAAACTGAGTTCCGGCTTCAGGATCAACCGTGCTGGCGATGATGCAGCAGGTTTGGCCATTTCTGAAAAGATGAGGGGCCAGATCCGCGGCTTGAAGCAGGCTCAAAGGAACGCTCAAGACGGTATCAGCTTGATCCAAACTGCGGAGGGTGCGCTCAACGAAACACACGCCATTCTCCAGAGAATGAGGGAACTGGCTGTTCAAGCAGCCAACGATACCAACACTGAGGTTGATCGTTCGGAGATTCAGAAAGAGATCAACGAGCTCATTGATGAGATCGATCGTATCGCTAACCAGACTCAATTCAACACCAAGCATCTGTTGAACGGTACGTTCACTGGCACGTTCCACATCGGTGCTAACGAGACGCAAAGCATTACTCTGACCATAGGAAACATGGCAGCAGGCCGAGCCCCTGAAGTAACCTTTGATACTCCTACAATCGATGAAAAGCTAGTAGGTGCTTCTGTATCGAGCGTTGCCGGCTTTGATGAGAGTGGACAAGTAACTTTTAGCGTGATCCATTCAGCTGGAGAAGATGCCGAGTACGCAAGTGCTACATTCACGGTGGGTTCAGTTCCGGACGATGGTGACACAATTACGATCGCTGGTAAGGTGATTGCATTTAGCGATGATGGCACTCCAGTAACGGGGGCGGACTTCACTATTGACCTCAGCGGTGGCGGGAGCGCCTTAGACGCTGAGGGCGTTGCAGCAGCCATTGCTGATCTAAGCGATGATATTGAAGGTGTGACTATCACTGTTAATGGTGCCGACGTCACTGTAACGGCTGAAGAAGCTGGTGCAGCTGGAAATTCCATTGAAATTGATGCTTTTGATACGACTGCTCTCACCGGTGGTGCGGATGAGGTTCCTGCCGGCCTCTCTGCAACCATTGATGGAGAAGCTGTTCTCCAGACGGTGGCAAGCGGCGCTGGTGAGATAACCTATACGACGGCGAGTGGGAAGTCGGTAACCGCCGATCTAGGCACCTTCGAATTAGATGATGAATCCGTTGATATCGTCTTCAATGTTACTGTTGAGGATGTTCCGGACGATGAAAAAGGTCTGCAAGTAGGGCAACTCAAGGTTGAGAACGTCACTAAGGATTCGGTTGGCGGGATAATGACTCAGGCAGGTGCAGATAAGGCTATTACTGTTATCAACGACGCGATTGAAGCAGTGTCTGCAGAGCGTTCCAAACTGGGTGCTTACCAAAATCGTTTGGAGCACACCATCAGCAACCTCGGCACATCTGCCGAGAACCTACAAGCTGCTGAATCTCGGATCCGTGACCTCGACATGGCTGAAGAGATTATGGCATTCACCAAGAACAACATTCTCCAACAAGCTGCAACCGCTATGTTGGCTCAAGCTAATATGGCTCCTCAGAGTGTTCTGCAGTTGCTTGGATAG
>PIHLBHDG_00241	
GTGACCTGGACCGCTTCGCCCTATAGCGAATACGACCGTTACCTTTTCCACCAGGGCACCCACTACTACAGCTATACCTTCCTGGGGGGACACCTCATGGAGGAACACGGGGTGAAAGGAGCCCGTTTTGCGGTGTGGGCGCCCAATGCCAAAAGAGTTTCGGTGGTGGGTGATTTCAACGGTTGGGATGGAAGGAAACATCCCATGGAAAGAATGCCCCAGTCGGGGATTTGGGCCCTGTTTATCCCCGGGCTGAAGGAGGGGGATCTGTACAAGTACGAGATCGAAACCAGAGAGGGGAAGCTCCTGCTTAAGGCCGACCCCTTTGGCTTTTGGATGGAGAAGAAGCCCAACACCGCTTCACGCCTCTGCGACCTTAAGAGCTACAGGTGGCAGGATCAAAAGTGGCAGGAAGCAAAAGCGAAGCGCAACCACTTCCAGGAACCCATGCTCATCTACGAAGTGCACCTGGGATCCTGGCGCAGAAAAAACGGCGAGTACCTGAGCTACACAGAGCTTGCCGATGAGCTCATCCCCTACGCCAAGGAAATGGGCTACACCCATCTGGAACTGCTTCCCATTATGGAACACCCTTTTGACGGCTCCTGGGGCTACCAGACCATGGGGTATTTCGCCGTAACCAGCCGCTACGGGCATCCCAGAGATTTCATGGCCTTCATTGACCGCTGTCACCAGAATAACCTAGGGGTGATCCTGGATTGGGTGCCGGGGCATTTTGTCCGGGATGATCCAGGGCTGAGGATGTTTGACGGAACGCCCTGCTACGAGTACGCGGATCCCAGAAGGGCAGAAAACAGGGGCTGGGGAACCAACAACTTCGATCTGGGCAAGACCGAGGTGCAGAGCTTTCTCATCTCCAATGCTGTCTTTTGGTTTGATGTCTACCACATTGATGGGCTGCGGGTGGATGCGGTGGCCTCCATGCTCTATCTGGACTACGGCAAAGGACCCGGGGAGTGGAACCCCAATGCCTACGGGGGCAAGGAAAACCTAGAGGGGATCGCCTTTCTGCGCAAGCTGAACAAGGAGGTTTTCGCCCGCTTCCCAAAAGCCCTCATGATGGCAGAAGAGAGCACAGCTTGGCCCATGGTGACGATGCCCACTTACTTAGGAGGACTCGGTTTCAACTACAAGTGGAACATGGGCTGGATGAATGACATGCTCAGATACATGAGCCTTGATCCCATCTACCGGAAGTACCACCACAACCTGGCCACGTTCTCCTTCATGTACACTTTCAGCGAGAACTTCACCTTACCCCTGTCCCACGATGAGGTGGTGCACGGCAAAAAGTCCCTCCTGGACAAGATGCCCGGGGATTACTGGCAGAAGTTTGCGAGCCTCCGGCTGCTCCTGGCCTACATGATCGCCCACCCAGGCAAAAAGCTGCTCTTCATGGGCTACGAGTTCGGGCAGTTCATTGAATGGAACTGCGAGCAGAGTCTGGACTGGCACCTCTTGGATTACCCCCTGCACAAAAAGCTTTGGGACTACAGCAGGGCACTGAACAGGTTCTACCGAAAAAGCCCCTGCCTCTGGGAGCTGGATCACACCCAGGAAGGCTTCAGCTGGATCGATGCCCAGGACAGCCAGCAGAGCGTCTTGACCTTCCTCAGAAGGGGCAAAACCCCAAAGGATTACCTGATAATCATCGCCAACTTCACACCGGTGGTGAGGCAACCTTACCGAATCGGCGTGCCTGAACGGGGTGCCTACAAGGAAGTCTTCAACAGCGATGATAAGGTGTGGGGAGGGTCGGGACAGACAAATTCTGGTATCGTGCACGCCGAGCCACTTCCCCGGCACAATCAAAGGTATTCACTGGAACTCAAGCTGCCGCCTTTGGCTGTGGTGTTTTTGAGGAGGGCTGGAGCGGACTAG
>PIHLBHDG_00242	
ATGCGCAAGGTGATCGTCCACTACCATAGGGAGGATGGCAACTACGCCCCCTGGCGCCTTTGGATCTGGCCGGAAGGCTGCGGGGGGCAGAGCGTTCCCTTCACTGCCAGGGACTACTTCGGCAGGATCGCGGTCTGGCAGGTGGGCAGGGAACATAGGCGCATCGGCCTGCTCATCCGGGGTGAATCCTGGGAGAAGGATATCGCCCACGACCGCTTTATCGAAGATTTCGTGGGGGATACCGCGGAAGTGTGGCTGGTGGCGGGGGATCCCCAGGTTTACCTCGCTCCCCCTGGCCACCTCCGGGAGAAGATCCGGGTCTTTCCCCAGCTGGAGCTGATCGTCCACTACTACCGCCATGACCAAAACTACAGCGGTTGGAACCTCTGGATCTGGGAAGGGGACGGTAAGGGCAGGCAGGTGAACTTCACGGAGCAAGACGAGTATGGTGTAAAGGCCCGCCTGGTCCTCCAGGAGCAGAGCGATGCCGGTGAACTTGGGCTCATTGTGCGAAGGAGCGTACAGGGCCAGGCCTGGGCGGCCAAGGACGGGAGCAGGGATCGCCACATTCCCCTTTACCGCGCCTCTGACCAGGGACGCCTGGAATTTTGGCTGATGCAAGACGATCCCCGCATCTACTACCGGGAAGGGGATGTGGACCGCACCCCGCGCCTCACCTTAGCGGCCCTGGAGGATACCAGCACCATCAGGGCGGAATGCCACCTGCCCGTGTACGTTTCAGGGCAAAACTGGGGGTTTGCCCTGTACCAGGGGGAAGAGGAGATACCCTTAGCCCTGGTGGAATCGTTCTACACCCAGGGCAGCCCCAAAACGTTCATCCTGAAAACGGCATACCCTTTGGACCTGACTAAACGCTACCGGCTGTGCCACGCCACACATGGGGAACTACAGGTGTCTCTGGGCCGGGCCTTCGACAGCGCAGAGTTCCAAGCAGCTTTTCACTACGACGGCGCTGACCTGGGTGTAACCCTCACCCCTAACAAAACCATGTTCAAGGTATGGGCCCCCACCGCTGATAGGCTGGAGGTGGTGCTCTATGCCGCGGGGGAAGGGGGCACCGGCAGGAAAACCCCCATGACCCTGGGGGAAAAGGGGGTGTGGTCCGCGGCGATCCCCGAAAACCTGGAGGGCCTTTTCTACACGTACCTGGTTACCCACGGCTCTGAAACCTACGAAGTTGTGGACCCCTACGCCAAAGGGGCGGGCGTGAACGGTAGGCGGGGGCAGATTGTGGACCTGGCTAAGACCAATCCACCGGGCTGGGAAAAGGTTGAATCTCCGCCTTTGGAAAACCCGGTGGATGCCGTGATCTACGAGGTACATGTGCGGGATATCTCCAGCGCGCCTTCTTCGGGCATCAAGGCCCGGGGGCAGTACTTGGGCTTGGTGGAGCGGGAGACCAAAACGCCGAGCGGTATTGCCACTGGCTTAGATCACCTAATTGACTTGGGCGTAACCCACGTGCACCTACTGCCCATTTTTGACTTCGCCACGGTGGATGAAGCGGATCCCCAGGGCAGCTACAACTGGGGCTACGATCCCTTAAACTTCAACGTGCCGGAAGGATCCTACGCCAGCGATCCCACAGATGGCCGGGTGCGCATTAGGGAGCTCAAGGAGATGATCCTGGGCCTGAACCGGGCAAACATAGGCGTAATCATGGATGTGGTCTACAACCACACCTTCCACTCCCTGGAATCCTCCTTCCACAAGCTGGTCCCCGGCTACTATTACCGCCACGATGCAAGGGGCGGTTTTTCCAACGGTTCAGGATGCGGCAATGAGCTGGCCGATGAGCGCTCCATGGTGCGCAGGTTTATGGTGGATTCGGTGGTGTACTGGGCCAAGGAGTACAAGATCGCCGGTTTTCGCTTTGATCTCATGGGGTTGCACCATGTGGACACTATGCGGGCAGTGCGTAAAGCGCTGGATAGAATCAACCCGCAGATCCTGATCTACGGCGAGGGCTGGGCCGCGGGGCCCAGCACCCTGCCGGAGTACGCGCGGGCGGTGAAGGAAAACACACACCGGCTGCGGGGCATTGCTTCTTTTTGCAATGATCTTCGGGATGGGATCAAGGGGCACGTCTTCCATACCCGGGAAGGGGGCTTCCTGCAGGGTCAGCGGCTGGAAGAGTCGGTAAAGTTCGGGCTGGTGGGGGCAGTGCAGCATCCGCAGATCGACTACGCCCAAGTGCTTTACTCCAAAGGCCCCTGGGCTCAGCATCCCAGCCAGAGTGTGGCTTACGTGGAGGCCCACGATAACTTGACCCTGTGGGATAAGCTGCTCTGTACAACAGATCCCCAAGATCACGCGGGGCGGTTGAAGATGATGAAGCTGGCACAGGCCATCATCTTAACTTCCCAGGGCATTCCCTTCCTCCATGCTGGCCAGGAGTTTGCTCGCAGCAAAGGGGGAGACCCTAACAGCTACCAGTCGCCTGACCACGTGAACCAGCTGGATTGGGAAAGAAAGGACCAGTTCTTGGAGCTTTACATGTACACCAAGGGCCTAATCCAGCTCAGAAAGGCGCGGCCCGCCTTCCGCATGCGCACCGGGGAAGAGGTGCGCCGCTTTCTGCAGTTTTTGGAGGTGCCCAAAGGGGTCATCGGTTTTGCCTTGGGACCCCACGCGGGCGGCGACAGCTTTGAAACCATCCTGGTCTTTTTCAACAGCAACCGAGAGGAAGTGGAAGTGGCGGTGGATGCGGGCTGCTGGGAGGTTTTAACAAGCGATCAGGGCGTGGGGCATCTGAGCATCGTAACGGGACCCAAGGTGGTGCTGCCCGCCTTAAGCCCCCTCATCCTCGCCAGGGGAGTTGATCCCAGGTGA
>PIHLBHDG_00243	
GTGGACTACGTCACGAGCCGCCGAGGTAAGGGCCTGTCCAATGAACCAATGGAGGTCTCCTACGAAGACATAATGCGGATATGGAGAATCAGTGATGAGGAAGCGGAGCTGGTACGGAGAGTTACAGAAAGCAGTTATCGAGGCGAATCGTACTATCCCGATGGCAAACCGGGTATAGGTAAATTGGCGAATGAGCGGCATGCCTTCTACAAAGAGGTCCTTTATCGCGATCCCAAGACAAGCGGATTTGTCATGCAGTACCCACACGGAGTAATCATCAATCAGGCTAGACGCAGTAGCTATTTTCGAGGGGAAAACCAGATCTATCCGCGCAGCGTTGCGTCTCTGCATAGATCCCTGGCGAAGATTGACGATGAAAGAGACAGGCAGCTCTACAGGTTCGTGGCCGATATGCGCATAGCAGAATTTGGCATCTTCCTGTGTCGAACGAATATCGTTCGGTTCTGGGCCCAGAACTATGGAACTGTGCTCTTCGAGCCCCTGGCCCAGCATTACGGACTCGAAACGAAGTGGCTGGATATCACTAACGATTTCTCAGTTGCCCTGTTTTTCGCAACTTGCTATTGGGACCGCGCCACCAAATCTTGGAAACCGCTAACCAAAGAGCAAACGGAAAGGTCGGAGAAAAGCAAATACGGCGTCTTGTTCCATATGCCGGCCTGGCGAGCAGATTTGGAAATGTCAATGATGTATGTAGGTGATGGGCGCTGTGAACGTATGAGAAACGTGATCCTCCCCATCGGTTTCCAGCCATTTATGAGATGCCACAGCCAATATGCTTACGGGATATGCCAGGAAGAGCCCTTTGCTTTGCAGGATGATATCAACTTCGAAAAGCTACACTTCAGGCACAGCGAGAAGTTATCCCGGGAAGTGTACGAAACAATGGACGGGGGACGGAAGATCTTCCCCCAGGATGGGCTGGACGATTTTCAGGACGTTATAGAGAGTATTCGATCCGCAACTGCCTTCTCGCGAGAAGCCTTTGATTACGCCTTTGAGGGAAACAGCTTCTTCCAGGACGAGGAGGAAGTTAAAAGGGAATTGGCGCGATGCACAGTGTTCCCCGAGCCAGTTACTGTCTCCGATACTCACCCAGTCCAAATATCGCGGCAGCGCTTGCGCAAGCTGAACAGGAGGTATGAAGGATTCTCTATCGAAAAGGCCTATGGCATCAAACTGATGACGCGCTATGTCTACAAAGGTAATCCACCTGTGGCGCAAGATCCTGCTGACTAA
>PIHLBHDG_00244	
GTGCGTTTAGAGCTCATGGCCACCGCCACCTTTGGCTTGGAGGCTCTGGTGGCTGAGGAACTGCAAAGGCTGGGTTACACAGACACGAAGGTGGAAAACGGGAAGGTTTTGTTTACAGGGGATGAGCTGGCCATCTGCCGGACCAACATGTGGCTGCGCACCGCGGCCAGGGTCAAGATCAAGGTGGGCGAGTTTCGGGCCACAACCTTCGAGGAGCTCTTTGAAAAAACAAAGGCGCTCCCCTGGGCTGATTTTCTGCCCAAGAACGCCTGTTTCCCGGTGGAAGGCCGCTCGGTGAAATCCACCCTTTTCAGCGTATCCGACTGCCAGGCCATCGTGAAAAAGGCGGTGGTGGAAAGCCTGAAGCAGAAATACCATCTGGAGTGGTTTCCCGAAGATGGGCCTTTGATGAAAATCGAAGTGGCCCTCTTGAAAGATGTGGCCACCTTGAGCCTGGATACCAGCGGCAGCGGACTGCACCAGCGGGGTTACCGGGAGACCGCCGGAGATGCCCCCTTGAAGGAAACGCTGGCCGCGGCTTTGGTGCTCCTGGCCCGCTGGTACCCGGATATTCCCCTCATCGACCCCTTCTGCGGCTCCGGCACCATCCCCATTGAGGCGGCCCTTTTGGGGCACAACATGGCTCCGGGACTCAACCGCTCCTTCGCCGCGGAAAGCTGGCCCTGGATCCCCCGGAGGCTCTGGCAAAGAGTGCGGGAGGAAGCCCGGGATCTGATTAGCCCAGAAAAGCCCCACTACCTGGTGGGCTATGATGTGGATGACAATGCTTTGAAAATCGCCCGCCTCAACGCAGAACTTGCTGGAGTGGCCGGTTCCATCCACTTCCAGCGGCAGGAAGTGAAGGATCTAACCACGAGCAAAAAGTACGGCAAGCTGATCACCAATCCCCCCTACGGCGAGCGCCTGGGGGAAGACCGCCAGGTCCGCCAGCTCTACCGGGAGCTGGCCCGGGTGAAAAGGAGCCTGGACACCTGGTCCTTTTACATCTTAACCGCCTACCCCTATCTGGAAAGGGTGTTCGGCCAGCGGGCCACCAAGCGCCGCAAACTGTATAACGGCGGGATCGAGTGCCAGTACTACCAGTACTACGGCCCCAGGCCGCCAAAACCTAGAGCCTAA
>PIHLBHDG_00245	
ATGCAAGGACCGGGCCTGCTCGTCCTGCTCCTGGCCGCCATCGCCTTCATCGTGGTGATGACCGCCCGGGTCAGGCTCCATCCCTTCCTCGTTCTGCTTTTAGCTTCCTTAGGTGTAGGGCTGCTGGCGGGGTTGCCCCCGCAGCAGGTGATCAGCTCCATGACCGGGGGCTTTGGCAGTACGCTGTCCAGTATCGGTATTGTGATCGCCGCAGGTACCATCATCGGGTTTATCATGGAAAAAAGCGGGGCGGCCATGGTGATGGCCAATTCCATCTTGAAACTCGTGGGTGAAGGGCGCTCCGCCCTGGCCATGGCCTTCACCGGCGGTGTGGTGTCGGTGCCCGTGTTCTGCGACTCGGGGTTTGTGATTCTCTCCCCGCTCAACCGCACCTTAGCCGCCCGCAGCAAACAGTCGCTTTCGGTTTTCGCCATCGCCTTGAGCATGGGCCTGTATTCCACCCATGTGTTTGTGCCGCCAACTCCCGGACCCATCGCCGGAGCCGGCGCCATCGGCGCGGATTTAGGTTCGGTGATCCTCTGGGGGCTGATCGTATCCGTACCCACCATCTTGGCGGGATACTTCTTCGCCAAGCGCTATGCCTCCAAGATCCACATTGACCCCGCACCTCAAGTGGAAAGGGAAGAGGAGAAGCACAGGGAGTACCCTTCCGTGCTCAAATCCTTCGCCCCCATCGTGGTGCCGGTTGTGCTCATTGCCCTGAAATCCTTTGCCGACTACCCCACCAGGCCCTTGGGGAGCGGCTGGCTGCAGGCCCTCTTGAGCTTTATTGGGAATCCCAATATCGCCCTGTTGATTGGCGTCTTTTTGGCCTTCCTCACGGTGCCCAAGATCACCAAGGAAGTCTTGGGCGACTGGGTGGGCGTGGGCCTGGCCAGTGCCGGCACGATCATCCTGATCACGGGAGCTGGGGGAGCCTTAGGCCAGGTTATCCGGGATACACCCATCGCCGCTTACCTTTCCAGCTCCTTGAGCGGTTTGCGCTTTGGCATCCTGGTACCTTTCCTGCTGTCCGCGGCTTTAAAGACCGCCCAGGGTTCCTCCACGGTGGCCATCATCACCACCGCGGGGATTATCGCCCCCCTCTTGGAAGCTTTGGGGCTGGCTTCCGGCCTGGGGCCCACCCTCACCGTTTTGGCCATCGGGGCGGGTTCCATGACCGTCTCCCACGCCAACGACAGCTACTTCTGGGTGGTGGCCCAGTTTTCCGACATGGAGGTAAGCCAGGCCTACCGGCTCCAGACCTTAGCTTCCCTGGTCTGCGGCTTAGTGGGAATCGTGGTGATCAGTATTCTCTACTTCTTCTTGGTCTAG
>PIHLBHDG_00246	
ATGGACAGCAGGCTGAAAATTGTCTTAGCCCCCGATTCCTTCAAAGGAAGCCTCACCTCCACCGAAGCGGCCCGGGCCATGGCCAGGGGAGTGGGGAAGGCTCTACCCGAGGCGGAGCTGGTTCTTCTGCCCCTCTCCGACGGCGGGGAAGGCCTGGTGGAGTCCCTGGTTGTGGCCAGCGGCGGCGAGCTCTTGGAGTACGAGGTGACAGGCCCCTTAGGTACTCCGGTCAAGGCCCAGCTGGGCCTGATGGGCGGGGGCAAAACCGCGGTGATCGAGATGGCCCAGGCTTCGGGGCTGGTTTTGGTGCCGGAGGAAGAGCGCAATCCTCTGCTCACCACCACCTTCGGCACCGGCGAGCTCATCGCCAGGGCCTTGGATCTGGGCTGTGACCATCTAATCATCGGCATCGGCGGGAGCGCCACCAACGATGGGGGCATGGGTATGGCCCAGGCCCTGGGGGTGCGCTTCTACGATGCAGATGGGGAGCTTCTAGGCGCAGGAGGCGGGGAGCTGGCCCGCCTGGACCGCATCGACTGCAGCCGCCTGGATCCCCGCCTGGCGGATGTGCGCATAGAAGTGGCCTGTGATGTGAATAATCCCCTCACGGGGCCCCAAGGCGCTTCCCACGTGTACGGCCCGCAGAAGGGAGCCACGCCGGAGATGGTGGAATTCCTAGATGCCGCCTTAGCCAGGTACGATCGGATCCTCCAGCGGGATCTGGGCCAGGATGTGGGCCGGGTTCCCGGGGCCGGTGCCGCGGGGGGGTTAGGGGCTGGCCTCATGGCCATTTTAGGGGGCAAGCTCGTTTCCGGCATTGAACTCGTCCTCAATGTGCTGGACTTTGAGGCCAAGGCCGGCGGGGCCGATTTGGTCATCACTGGAGAAGGCAAGTTCGACGGCCAGTCCGCCTACGGCAAGGTGCCCATGGGTGTAGCCCGCCGCAGCCGGGCCTTGGGCGTGCCCTGCGTGGTGATCGCGGGCACCGTGCTCCCCAGCGCGGACATTCTCCACGGGGAGGGCGTTGCCGCTTACTTCTCCATCCTCAACCGGCCCATGACCCTCCAGGAAGCCATGGAGGGTGCCGCTGAACTTCTGGAAAACCAGACGGCTGAAGTGATTCGTTTGTACAGTATTAAAAACAAGGAGTGA
>PIHLBHDG_00247	
GTGATCGCGTTGGTTAATGAATTGTTATCCCAAAAGGTGCAGGCCATTAAGCCGTCGGGTATCCGCAAGTTCTTCGACATTGCCGCCACCATGCAGGATGTGATCTCCCTGGGCGTGGGCGAGCCGGATTTCCCCACCCCGGAGGTGATCCGGGAGGCGGGTATCCGCTCCATCGTGGAAAAGGGCACCAGATACACCTCCAACTCCGGCCTTTTGGAGCTGCGCCAGGCCATCAGCCGCTATTTGGCAAGCCGCTTTCAGGTGGAGTACAACCCGGAAAACCAGATCCTGATCACGGTGGGGGGCAGCGAAGCGGTGGATCTGGCCTTAAGGGCCCTGATTAACCCCGGCGATGAAGTGCTGGTCCCGGAGCCCACCTACGTCTCCTACGGCCCCATGACCATCATGGCGGGAGGGGTGCCGGTTCCTGTGCCCACCTACGAAAAGGATGATTTCCGCCTCACCGCGGAGGCCATCAAGCCCTTGATCACTGACAAAACTAAAGCCATCGTTTTTTGTTATCCCAATAATCCCACCGGTGCGGTTATGGAAAAAGAGGACTTGGTGGCTATCGCCGAGGTTCTGCGCCAGCACAGGATCGTGATCATCTCCGATGAGATCTACGCGGAACTGGTCTACGGGATCGAGCATACTTCCATCGCGGCGCTCCCGGGGATGTACGAGCGCACCGTGCTGGTGAGCGGCTTTTCCAAGGCGTTTTCCATGACCGGCTGGCGTTTAGGCTACGCCTGCGGTCCTGCGGAGATCATTGGTGCGATGCGGAAGATTCATCAATACGGGATCATGAGCGCCCCCACCACGGCCCAGTGGGCGGCCATTGAGGCTTTGGAAAAGGGCCTGCCCGCTGTGGAGAAGATGCGGGGGGAATATGACCGGCGCCGGCAGTTCATCGTCCAGGGTTTCCGGGCCCTGGGGCTTTCCTGCTTCGAACCCAAGGGCGCCTTCTACTGCTTCCCCCGCATCTCTGATCTGGGGATGAGTTCCGAGGATTTCTGCACCGCCCTCCTGGAAGCAGAGAAGGTCGCGGTGGTGCCCGGTTCCGCCTTTGGCGATTCGGGGGAAGGGTTTGTGCGGGTGTCCTACGCCTATTCCCTTGAAGAGATCAAAGAGGCCCTTGAGCGCATTGACCGCTTTGTGCAAAGGGCTGCTGGGGAGAGTGGCAAATGGACAGCAGGCTGA
>PIHLBHDG_00248	
GTGCGCAAAAGATCCGCCGCCTTGCTGCTCTTGGTGGTGCTCCTCCTTGGTCTGGGCAGCAGCGCGGCCCTGGCCAATGCCCCCGCTTCCCCGCCCTTTGGCAGTGAGGTGGTCCCCCTCACCCTGGAGGAGCTGGAGGAAGTGGAAGGCGCCTGGGCCGCCCAGACCGTGGTGGGCGCCGCGGTGGGAGGCGTCTGCTACTTAATCACCACCCCCGTTTCCCAGTGGAACCTGGGAGACTGCTTAAGGCACGTGGTCGCCGGTGCCGTAAGCGGTTTCTTCGGCAGCTTCTTCTAG
>PIHLBHDG_00249	
ATGCCGCTCTTGCCATCTGCCATCTTCTGGCTGGTCTTGGCCGCAGCCCTCACCGGGAGCCAGCTGCGCCAGGGCCGCCCCCTAAGCGCCCAGGTGGTGGGCCTGGCCGTGCTTGGAGCAGGCCTGATCCTGGCCGCCGGGAGCCTCAGCCAAACCCAGGCGGGTCCCCTTGGAACCTTCTTGCGCTGGCTGAGCCGCTTTTTGCTGTATCTCGGCCTCACGCCCCTTTTCACCAAGCTCCCCTGGCCCCGCAGCGCGGCGGGGGGAGTGGTCTTTTCCACCTGCATGACGCTCCTGGAGCTTGTGGGCGTTTTGGGCTAG
>PIHLBHDG_00250	
ATGGCCAAGGAGAAACTAATCACGTTAGTTTTAGTGGGCGGCGTTGCCGCCATTTCCACATCTGCTGTGCTGATCCGCTTGGCGGAGGCACCTCCCTTTGTCATCGCCTTTTACCGCATGCTTTTTGCGGCTTTGTTTTTTCTGCCCCTGGCCCTAAGGGAGGGGCGGGGCTTAAGGCTAGAAAAACAGCAGCTCAGACTGGCCCTGGGGGCTGGGGTGATGCTGGCTATGCACTTCGCCCTGTGGATGACCTCCCTGGAGCATACCAGCGTGGCCAGCTCGGTAGTGCTGGTGACCACCCAGCCCCTCTGGGTGTTTTTGCTTTCTGTGCTCTTTCTGGCGGAAAAGCCCACGCCCCGGATGTGGCTGGGCTTGGTGGTGGCCCTGGCGGGAAGCGTCCTGGTCACCTTCACGGAAGGTGCAGGGGGCGAGTCCCGGCTTTACGGGAACCTCTTAGCCTTAGGCGGCGCGGTGGCCATGGCCTGCTATTTCCTCTTAGGCCGCAGGCTGCGCCCGCAGCTGCCCCTGGCCCTTTATTCCCTCTTGGTCTACGGCGGCGCGGCCCTGGTTTTGGGTTTTCTGATCCTGCTGCGGGGCCTGCCCCTGAGGGGCTTTAACAGCTTCACCTGGCTCATGTTTGTGGCCCTGGCTTTGGTGCCCACGGTTTTGGGGCACAACAGCTTGAACTGGGCTTTGAAGTACCTTCCTGCTACCATGGTCTCCGTCACCATCCTGGGGGAGCCCTTGGGGGCCAGCATCATGGCGGTGTTCATCCTGAAGGAAGTGCCTGCCCCCTTGGAGGCCTTGGGCAGTGTGATCACCCTTTTTGGCATCTATTTAGTCTGGCAGGGAAACGCCCGCCGGGAAAAGGCCTAG
>PIHLBHDG_00251	
ATGGTAGCGAAGCAGCTGGAATTCGCGGAGGATGTGCTGGAGCTTTTGGCCCTGGATGGCGATGTGCTGCCGGTGGTTTTGCTCAACGGCCCCGTGGTCACCAGCACCGGGCTTTACCGGGTACGGGAGGTGGATGTGGAGGAGGCCAGGCGGCTGGTGCGCCTCTACGGCTGGGTGTCCGCGGTGGGCCATGCCGCCACAGCCGCGGTGTTCTCCAGGATTTTAGCTGTGGATGTGCCCATGAACCGGGTGGAATACACGCAGCAGGCGGGCCAGCTGGCCATCGCTTTGAAGCTGCACCAGCGGGCCCCGGAGGGCCAGGTGCTCAGTGTGGAAGAAATGCTGAAGATCGGCTTTAGCCTGCTGCTGCTGGAGCGGTTGGAGTAG
>PIHLBHDG_00252	
GTGATTATTGTGGGCATAGCCGGGGGGACCGGCTCAGGCAAGACCACCTTTGCCCAAGCCCTGCAGGCGGCCATGGGCGAAGAGTGCGTGATTATTTCCCAGGACTCATACTACGTGGCCAACTGGGACTTACCCTTTGAGGAGCGTTTGAAGATCAACTACGATCACCCCGACGCCCTGGAGGATGAGCTCCTCATCGAGCATTTGAAGCGGCTCAAGCGGGGCGAGACCATCCAGGTGCCGGTGTATGATTTTGCCCAGTATGTGCGGACGGACCGCACCATCACCGTGCAGCCCCGCCGCATCGTGATTGTGGAGGGCATTTTGGTTTTGGCCGATCCCGAGCTGCGCAGCCTGTTTGATCTCAAGGTGTTCGTGGATACCGATCCCGATGTGCGCATCCTGCGCCGGCTGGTCCGGGATGTGCAGGAGCGGGGGCGCAGTTTGGACTCCGTGCACAAGCAGTATCTTTCCACGGTGAAGCCCATGCACGAAGCTTTTGTGGAACCCTCGAAAAAGTACGCGGATCTGATCGTGCCCGAAGGGGGCTTCAACCAGGTGGCCCTGGAGACGGTGGCCGCCCTCTTGCGCCAGTATTTGGAAAGCGGCATCAGTCCCCGGGCGGCGCGGCGGACCGAGGGAGGATGA
>PIHLBHDG_00253	
GTGAAGCAGGAAGAGCGCCGGGAAAGAATACTAGCCCTCCTGGAGGAGGCGGAGGAGCCCATCACCGGCTCCACCTTGAGCAGCCTCTTCGGGGTGACCAGACAGGTGATCGTGGGCGATGTTGCGGTGCTTAGAGCCCAGGGCGCGGGGATTATCGCCACCCCCCAGGGTTATCTTTTGCCCAAGGCCGCGGCCCGGGCGGCCCACCGCAGCCGGGTGGCGGTGCGCCACGGGGCGGAAAACGCAGAGCTGGCCCGGGAGCTGAACTTGATCGTGGATCTGGGGGGCACGGTGGTGGATGTCTCGGTGGAGCATCCCCTCTACGGCGAGCTCACCGCCAATCTGCAGCTCAGCTCTAGGCAGGATGTGCAGCGCTTTATCGAAAAAATGCAGGAGCTCCAAGGTGAGCCCCTGCTGGTGCTTACGGGGGGCTATCATCTGCATACAATCGATGCCCCCAACCAGGAAGTGATGGAAGAAATCCGGGCCGCATTGCGCCGGGCAGGGTATCTGGTGGAATAG
>PIHLBHDG_00254	
ATGCGCTTGACCACTAAAGAACTGCTCTACGGGGCTTTGCTCACGGGCTTAGCCCTCCTCATTCCCCTGGCTTTCCAGGGCTGGCTCCAGGTGACCATCCCGCCCTTTTCCGCCACCTTAGCTAGTCATCTTCCCACCATGCTGGCCATGACCATCAGTCCCTGGACCGCGGCCCTGGTGGGGGCAGGCTCCAGCCTGGGCTTTCTCCTCACCCTAGGGCCGGTGGTGGCCCTCAGGGCGGCGGTGCACATCCTCTTTGGCGTCGCGGGGGCCTGGCTCTACGCCAGGGATCAGACCCTCTGGAAGGCGCTGCTTTTGACCTTACCCATCCACGCCCTAGGTGAGACCCTGGTGGTGCTCCCCTTTGGCTTCAGCTTCCAGCAGGCCCTTTTGGTGATCGGCCTCGGCACCGCGCTGCACCACCTGGCGGATGGCGCCATCACCTCCGCTGTGTTTCAGGCCTTAAGTAAAGCGGGCGTACGTTTAGACCTTAGCGGTAAAGGCACGGTCAACCACCTTTAA
>PIHLBHDG_00255	
ATGGGGCAAACCAAGGAAGAAGTGAGCTTGCTGGGCTTCGGCTGCATGCGCCTGCCCACGCTGCCCACGGGGGAAATCGATGAGGCTGAGGCCATTGCCATGATCCGCTATGCCATCGATCATGGTGTCAACTACCTGGATACCGCCTACAGCTACCACGACGGGCAGAGCGAAGTGCTGGTGGGCAAGGCCGTCCAGGACGGCTACCGGGAGAAGGTGAACATCGCCACCAAGCTCCCCATGTGGCTGGTGAAGTCCCCCCAGGACTGCGCCCGCTACTTCAACGAGCAGCTGGAGCGCCTGGGGGTGGAGTGCATCGACTTCTACCTGCTCCACGCTTTGAACCGCAGGTCATGGCAGCAGGCCTTGGAACATGAGGCGCTGGAATTTTTGGAACAGATGCAGATGGAAGGGCGCATCCGCTACGCGGGCTTTTCCTTCCACGATGATCTGCCGGTCTTCCGGGAGATCGTGGACGCCTACCCTTGGGATTTCTGCCAGATCCAGTTCAACTACATGGACGAATGCCACCAGGCCGGCTTGGCGGGGCTGAAGTACGCCGCCAGCAAGGGGCTGGGTGTGGTGATCATGGAGCCCCTGCGGGGAGGGCGGTTGGTGCGGAACCTGCCGCCGGAGGTGGAGGAGCTCTTCCGCACGGCGCCCATCAAGCGCAGTCCTGCGGAATGGGCCCTGCGCTGGGTGGCGGATCATCCGGAGGTTTCGGTGATCTTAAGCGGGATGCATCAAATGTCCGATGTGGAGGAAAACGTGCGGGTGCTCTCGGAAGCCAAGCCCCATTCTTTGAGCAAAAAAGAACTGGGCATTATCGCCCAGGCCCGTGAGCTTTATACCCAGCGCATCCAGATTCCCTGCACAGACTGCCGCTACTGCCTGCCCTGTCCCCAAGGTGTGGAGATCCCCAGGCTGTTCCGCCTCTACAACGAAGCCAGCATGTACAACAGTTTTGCCAGCGATCGCCCGCAGTACGAGTATTTAGCCAAGAACGGCAAAGATGCCAGCCAGTGCATTGCCTGCGGCAGCTGTGAGGCCGCCTGTCCGCAGAATCTGGAGATTATCGAGCTTTTAAAGGTGGTTGACCGTGCCTTTACCGCTAAGGTCTAA
>PIHLBHDG_00256	
ATGATAAGTTACCTATTCCTAGGTGCAGCCGTCGGCCTGGTTTTGGGATTCCTCATCGCCTATGCCCTGCTCAGCCAGGGCAAGGCCAGACTGGAGGCCCAGCTCAGCGCGGTGAGGGAGCAGCGGGCCCGGGAAGAGGAGTACTTAAAAGCCATCCAGCAGGAGTTTCGCACCGTGTTTCAGAACCTGGCCCAGGAAATCCTGGAGGCCAAAGCCTCCAGCTTGTCCACCCAGACTTCCCAGCAGCTGCAGAGCCTCTTGGAGCCCCTCCGCCAGCGCCTGCTGGAATTTCAAGAGCGGGTGGAGCAGACCCACCGGGAGAGCATGATCAAAATCGGTACCCTGGAGCGGGTGGGCCTGGCCATGTCCGAAGAGGCGGAGCGCCTGGCCAAAGCCCTCAAGGGCGAAGTGAAAACTCAGGGGGACTGGGGCGAGATGATCCTCAGCCGCATCCTGGAAGCTTCGGGCCTGCGGGAAGGCCATGAATACGTGCTGCAGGGCGTAGGCTTAGATCTCCGCAGTGAACAGGGGAGCAAAATCCGCCCCGACGTGGTGGTGATCCTGCCGGAAAATCGCCACCTGATCATCGACTCCAAGGTCTCTTTAACCGCCTACGAGCGCCATGCGGCCAGCAGCGATCCCGAAGAGCAAAAGCGCCTAGAAAAGGACCTGGTCCGCTCCTTGAAAAACCACATCGACGGGCTGCGGGAGCGCCACTACCAGGGCAGCGGACTCAACTGCCCCGATTTTGTGCTCATGTTTATGCCCCTGGAGCCGGCCTACGCCTTGGCCCTCCAGGCTGACCCGGCCCTCTTCCAGTATGCCTGGGAGCGGAAGGTGGTGCTCACCACCCCCACCACCCTCATGGCCACCCTCTGGATTATCGCCAACATCTGGCAGCAGGCCCAGCAGACCGCCAACGCCCTGGAGATCGCCCGCCAGGGCGGGGCGCTCTACGACAAATTCGTGGGCTTTGTGGGCACCTTAGAAGAGCTCGGCCGCCAGCTGGAACGCTGCCAAAACTCCTACAACCAAGCCGTCAACCAGCTGAAAACCGGCCGGGGCAACCTCATCTCCAGGGCGGAAAACCTGCGGGCCTTGGGCGCGGCCGCGAGCAAATCCCTGGACGCCCAGCTCACCGCGGCTGCCCTGGAAAGCGATGGGGCAGCCCAGGACTAG
>PIHLBHDG_00257	
GTGGCAGTGCATCTGGGCAATGACTGGGATGAGCTTTTGGCGGGGGAATTTAGCAAGGAATACTACCTGGCCCTGCGGCAGTTTTTGATCCAAGAGTACCGCTACCGCACGATCTACCCCGATATGTACAAGATCTTCGAAGCGCTGAAGCGCACTTCCTACGCCCAGACCAAGGTGGTGCTCTTGGGGCAGGATCCCTACCACGGGCCGGGGCAGGCCCACGGCCTGGCCTTTTCCGTGCCCAGAGGGGTGCCCCAACCTCCATCGCTGCAGAACATCTTCCGGGAGCTGGTCCGGGATCTGGGCATCCCCGTCCCGGCCCACGGCTGTCTGGAAGCCTGGGCGGATCAGGGGGTGCTGCTTTTGAACACAACGCTGACCGTGCGGCGGGGCCAGGCCGGGTCCCATCAGGGCAAGGGCTGGGAAAGGTTCACGGACAGGGTCTTGGAGCTGCTCAACGACAAAGAGACACCGGTGGTCTTTCTCCTCTGGGGCCGGCCCGCCCAGAGCAAGCAGCGGCTGATCACCAAGCCCCACCACCTGGTGCTCACCGCTCCCCATCCCAGTCCCCTCTCGGCCAGCCGGGGCTTTTTCGGCTGCGGCCACTTTTCCAAAGCCAATGCCTTCTTAACGGAAACGGGGCAGGAGCCCATTGACTGGCGCATTGCCTAG
>PIHLBHDG_00258	
GTGAGAATCCAGTTTTTGGGTGCCGCCGGGTGTACCAGCGGCTCCTGCTACCTCCTGGCCTTTGGGGACAAGCAGGTCCTGGTGGACTGCGGCCTCTTCCAGGGGCCGGAGGAGCTGAAGCAGCGCAACTACGGGGACTTCCCCTTTGTGCCCGGGGAAATAGATGGGGTGATCCTCACCCACGCCCATATCGATCACAGCGGGCTTCTGCCCAAGCTCACCAGGCTGGGCTTCCGGGGGCCCATCTATGCCACCGGGGTCACCGCGGATCTCTGCGAGATCATGCTGGCGGACTCGGCCCACATTCAAGAGATGGAAGTGGAGCGGAAAAACAGGAAGCTGCGCCGGAGGGGCCAGCCCCTTTTGACTCCCATCTACACCGTGGCCGATGCCGAGAGGACCATGGAGCAGTTTGCCCGCATGGTCTACGACGAAGAGATCGAGGTCTTCCCCGACCTGCGGGTGCGCTTCCGGGATGCCGGGCATATCCTGGGCGCCGCCATTGTGGAACTTTGGATCACGGAAGGGGAGGAGACCACCAAGTTTGTGTTCTCCGGCGATCTGGGTAATTTGGATCAGCCCATCGTCCAGGATCCCACCTTCCTGACGGAGGCGGATGTGCTGGTGATCGAGTCCACCTACGGTACCCGGCTCCATGAAAACAGGGAGGAGCGCCTTAAGCGGCTGGCTGAGGTGGTGAACCGCACCATGGAGCGGGGGGGCAACCTGCTCATCCCCGCCTTTGCCCTGGGGCGCACCCAGGATATCCTCCACAGCCTGCGGGTGCTCCAGGATCAGGGGCAAACCCCGCCCCTGACCATCTATATCGACAGCCCCCTGGCTTCCAAAGCCACGGCGGTGTTCCGCCGCCACAGCCAGGTGTTTGACTACGAAACCCGGGAGATGATCCGGGAGCAGCGCTCCCCCTTCCAGGGGCCGGGCGTGCACTACACGGAAAGCGTGGAAGAGTCCAAGCGCCTCAACAGCATCAGCGGCGGAGTGGTGATCATCTCCGCGAGCGGCATGGCCGATGCGGGGCGGATCAAGCACCACCTCAAGCACAACCTCTGGCGGAGGGAAGCCGCGGTTTTGCTTGTGGGCTACCAGGCGGAAGGGACCCTGGGCCGGCGCCTCCAGGATGGCGCGCAGCGGGTGCGCATCCACGGGGAAGAGGTGCAGGTGGCCGCTGAGATCGAGACCATCAGCGGCTTTTCCGCCCACGCGGATCAGGCGGGGCTGCTGAGGTGGCTGCGGCGTTTCCGCCACATCGGGCAGGTCTTTGTCACCCACGGGGAAAAGGAGAGCAGTGAAGGATTTGCTGAGCTGATCCGGGGGGAGCTGGAGGTGCCTGTGCTCGTTCCCCAGCTGGATGAAAGCTTTGAACTGAAGGGCACCACAGCTTTGAGCACCTGGGACACCCACTACCGGGGCTTTTCCGTGGAGGATGATTTCTCCGGGGTGTGCCAGGTGACCAAGAAGGCCAAGGTGCAGTTCCGGGGGGCCTTCGGCTATGCCCACAGAAGGTTTAAAATCCCCAACAACCCCTACACCGCCTTCAACTTAGGCTCCGCCCGGCAGTTTTTCGCTCAGGTGGCCCTGGCCCGGTTGGGGCAGCTGGAAGGGGCGGAAGAGCCGGAGCGTAGGCTCGCGGCCATTACAGGCGAAAAGGCCTGGGAGGTAGTGGAGCGGGAGGTCCTCCTCCCGGGCAAGCTGGGGCGAACCTCCTACCTCTACCTGGATCAGCTCCCCGCCTGGGCGGCCACAGGTTACACCATCAGCCCTGCGGGGCGCCCTGTGGAAAACATCTACGCTTTGCCAGGGGATGAGCCCCAGCTTTTTGCCGGCGCGCCGGATCTGGTCCGCTTCTGGCAGCTTCTGGCCCAGGGCCAGCTGCTGCCCGCGGAAACGGTGGAAAGGCTTCTGGCACCTTACTGGGATGCGCGCCTTAGGGTGTATAAGATCGAAGGGCGGGCCCCGGGGGCCCATGTCCTCTTCGGGGGAACGCTGGAGGAGCCCATGGAGGTTGTGGTTTTGAGCAACGGCGAGCAGGGGGCCCTGCACGCCTTTGAGCAGCTGGCGGCCCTGGGCAAGGGAGGTGAACTCAGTGGCAGTGCATCTGGGCAATGA
>PIHLBHDG_00259	
ATGGAACGGAAAAGTTGGGGAACCGCCGCTGGACGGCAAGTTGAGCTGTTTACTCTGGAGTTAGGCCAGGGCCACCGGGCACTGATTACCAATTACGGTGCTGCTCTGGTCAGTTTGTACGCCCGGGACAGCCGGGGCGAGCTGGCCGATGTGGTCTTGGGCTACGACAGCCTGGAAGAATACCTCCAGGATACCAAGCACTTCGGAGTTGTGGTGGGGCGCCACGCCAACCGCATCGAGGGGGCCCAGTTCAGCCTGGGCGGGAAGGTGTACAAACTCGCGGCCAACGACGGCCGGAACCACATCCACGGCGGGCCAGGCGGCCTGGGTCGGCGGGTGTGGGATGCGGAGGTGATCGCAACCGCCACCGGCCCCGCCCTCAAGCTCAGCTACTTCAGTCCCGATGGGGAAGAGGGCTATCCCGGCAACCTCCAGGTGGAAGTGATCTACTCCGGAACCGGCACAGGGGGCCTGCGCCTGGATTACTCCGCCACCTCCGATCAGGACACCATCCTCAATCTCACCAACCACGCCTACTTCAACCTGGCGGGCCAGGGGCAGGGCCTAATCTTAGACCATGAGCTTCAGCTCTTCGCTGATTTCTTTACGCCAACCGATGCAGAATCCCTGCCCACAGGGGAGGTTCTCCAGGTTGCCGGAACTCCCTTAGATTTCCGGGAGCCCCATCCCATCGGCGCCCGGATCGCTGCCGACCACGAGCAGCTGCGCTGCGGTAACGGCTACGATCACAACTGGGTGGTCCGCCGCAGCGAGCCGGGGCTTGTGCCCGCGGCAAGGGTGAAAGAGCCCACCACAGGCCGGGTGATGGAAGTGCTCACCACCAAGCCCGGTATCCAGTTTTACACCGGCAATTACTTAGATGGCGTCCGGGGCAAGGGCGGGGTGAGCTACCCCAGGCGCAGCGGCTTCTGCTTGGAGACCCAGTTCTTCCCCAACAGCACGCGCCACCTCCATTTCCCCAGTCCCGTTCTGCGGGCCGGTGAGCGCTACGCCCACAGCACCATCTACCAGTTTTCCGCTGAATAA
>PIHLBHDG_00260	
TTGCTCAGGATACCTGCGGAGATGAAGCGCAAGAAATACTGGAAGGAAACCTTGGAAGCCTACCTCTACCTCTTGCCCGCTTTCGTCATCTTAGGCATGTTCAGTTTTTACCCGGTGGTTAAATCCGTCATCATCAGCTTTTATGATTGGCATCTGCTCCGCAAAGAGCAGTACTTCGTGGGTTTAGAGAACTACCAGAAGCTGCTCAGCGACAAAACCTTCCTAATGGCCATCTCCAACACCTTCCGCTATGTGGTTGGTTTTGTGCCCATCTCCATCTGTTTATCCCTGATCATTGCCGTGCTCTTGAACAACAAGATCAAAGGGCGCGGTCTTTTGCGCCTAGCCTATTTCCTCCCCTGGGTCACCTCCTCCGTGGCCATCTCCATGGTCTGGCGCTGGATCTACAACCAGCACTACGGCCTTTTGAACATGGCCCTGGCGGAATTGGCCCAGTTTGTGAACAAGCTGGTGGAGCTTGCCACCTTGGGCAACGTGGCCCAGATCTGGGAGTTCACCAACATCAACTGGCTGATGGAACCCCGCTGGACCATCATCAACGTGGTGATTATCAGCGTCTGGAAGAGCATCGGCTACTACGTGGTGATTTTCCTCGCGGGCCTGCAGAATGTCCCCACGGAGCTCTACGAAGCAGCCGAGGTGGATGGGGCCACCGCCTGGCAGAGCTTCTGGCGGATCACGTTGCCGCTCATCTCCCCCACCACCTTTTTCATCTCCATCATCGCCATTATCGGGGCCTTTAAGCTCTTCACGGAGATTTACGTGCTTTACACAGGCAATCCGGGCCCCTTAAGCAGCGGGCTTACCATCGTGTACTACGTCTACCGCAACGCCTTCCAGCGCTACCGCATGGGCTATGCCTCCGCGGCGGCTTACATTCTCTTTGCCATCATCTTTGTGTTCACCCTGATCCAGATGTACGCATCCAGGCGCCGGGTGCACTACGAGGGCTAA
>PIHLBHDG_00261	
ATGGCACGCTACGAAATGTTAGCCGAAGATCAACAGTGGCGCTACCGCTTAAGCCACTTTATTAAGCGCTTTTTCCTGTACGCCGTGCTCATCGGCGGTGCCCTGATCATGATCACACCCTTTGTCTGGATGCTCTCCAGCTCCCTCAAGGCACCCCATGAGATTTCGCTTAAATACATCAAGTGGCTGCCGGAAAGCCCCCAGTGGCAGAACTACAAAATCGCCTGGGAAGCGGCGCCCTTTGCCATGTACTTCAAAAACAGCTTCTTCATCGCCACCGTGTGCATGTTGATTGAAGTAACCTTCAGCTCCTTGGCGGCGTACGCCTTTGCCAAGATGAACTTCTTCGGGAAGAACGTGCTCTTTGTGCTGTTCTTGGGCACCATGATGATCCCCGGGGAAGTGATGCTCATCCCCAACTACATGACCATGGTCAACTTCGGCTGGATCGACACCTACTACGCCCTGATCGTCCCCTGGACGGTGAGCGTTTTTAGCATCTTCCTTTTGCGGCAGTTTTTCATGAGCATCCCCCATGAGCTCTTTGAAGCTGCGGTTTTGGACGGCTGCAGCAAGTTCAGGTATCTGCTCACGGTGATGCTGCCCCTTTCTAAGCCGGCTTTGGCCACGGTGATGCTCTTTAAGTTCATCGGCAGCTGGAACGCCTTCTTGTGGGTCTTGATCATGACCAACACGCCCAGGATGCGCACCATCCCCGTGGGCCTCACCTATTTCGTCAGCGACGTGGGGGCCCAGTACAACTACCTCATGGCTGCCTCCACCTTTGCCATGGCGCCGATTTTGATCCTGTTCCTGCTGCTGCAGAAGCAGTTTATCCAAGGTATTGCCCGTACAGGGCTGAAGGGATAG
>PIHLBHDG_00262	
ATGCGTTCGACCAAGTTGGTGTTGTTGGCTCTCGTGCTTTGCCTCGCCCTGAGCAGCCCGGCCCTGGCCAAGGTGCACATCACCTTCTGGCATGCCATGGGTGCGGAGCTGGGTGAAGCTGTGGACTACCTGACGCAGAAGTTCAATGAAGAGCAGGACGAAATTTTCGTGGAGTCCATCTACCAAGGACGCTACAGCGATCTGAACACCAAGCTGGTGGCATCCTTCTCCGCGGGGACTTCCCCCACCATCGCCCAGGTCTATGAGAACTGGACCGACGCCTATTACCGCTATGGAGTCATCGTTCCTCTAGAAGACTACATGGATCTCACCGAGGAAGAGTACAACGACTACATCGAAGTGTTCCGCCACATGAACACCTGGGACGGCAAGCTATACACCATCCCCTTCAACAAGAGCAACTGGGTGATGTACTACAACAAAGAGCTCATCCCCGAGCCGCCCAAGACCCTCGATGAGTTCTTCCAGATCGCCAAGGAAGTGAGCGAGAAGACCGGCGGCGAGACCCGGGGCTTCGGCATCCGGCCCACCCTGGAGCTCTTCCACGCCTTCCTCTGGCTCAACGGCGGAGACTTCTTCGATGAAGATCTCAACGTCACCTTTGACGGCCCCGAAGGCAAGCTGGCCCTGCAGCAGATGATCGCCATGCTGGAAGATGGCTCAGCTCTGCAGATCGACGGCTATGAAGATGGGGCCTTTGGCGATCGCATGATCGCCATGTACATCGGTTCTTCCGCGGGCATTACCTACGCGGAGAATTCGGTGGGCGGCAAGTTTGAGTTCAGCACCACTCCCCTGCCCGCTGGCGTAAGGCCCGGCGCCCCCTTCATGGGCACCAACATCGCCATGTTCGCCTCCGCCAGCGAAGAGGAGCGGCAGGCTGCAGCCAAGTTCGTCAAGTGGCTCACCAACACCGAGAACACCGTCTACTTCGCCATCAAGACCGGTTACCTCCCGGTGACGTACTCCGGTTTGGACCATCCGGAATACGTGGCTTGGCTGGAGGCCAACCCCCACAAGGCCGCCATCGCCAACCGTGAGGCCTTCGAATTCGGCTACTGGCAGCCCAAGATCGCCGCTTGGGAAGAGTGCCGCGGCATCATCTACGAGATGGTCACCAAGGTGTTCCTGGGTGAGGATATCGACCTGGCTCTGGCCGAAGGCCGGATGCTGGTGGAAGAGGCCATCCAGGAGATGCTCAGCGAGCGCTTCTAG
>PIHLBHDG_00263	
ATGTCCCCAAAACAAAAGGCAGTTTTCTTGGATCGTGATGGAGTGCTCAATAAATCATATGGGTTCAGGCCCCCCAACAGCCCGGAGGAGCTGATCCTCCTACCGGGCGTGCCCGAAGTCATCCGCCGGCTGAACGAGGCGGGCTTTTTGGTCTTTGTGGTCACCAACCAAGGGGGCGTAGGGTTGGGGTATATGACCCTGGAAAAGCTTGAGGCCATCCACGCCAAGCTGGTTCAGGAAGTGGCCCAGGGCGGCGGCCAGTTCACGGAAATCGCGGCCTGCACCCACAAGCCCAAGGAGGGCTGCCCCTGCCGTAAACCAAAGCCAGGCCTCATCTTAGACCTGGCGGAAAAGTACAATGTGGACCTGGCGGCCAGCTTCATGGTGGGCGACCGGGATGTGGATATTCAAGCGGGCAAAGCCGCGGGCACCCGCACCATCCTGATCAAGTCCCGGGAAAAGACCAAGGAAGAGCCTGATTATACCTGCCGGAGCCTTCTGGACGCGAGTGAGCTGATCCTCAGGCTAGATGCCGGCCCGCTCGAAGATGGCGTAAAGGGCTAA
>PIHLBHDG_00264	
ATGAAGGTATTGGTCCTCCACGGGCCCAATTTGAACTTGCTGGGACGGCGGGAGCCGGAGATCTACGGCTCCAAGACTTTAGATCAGCTCAACGAAGAAATCGAGGCCCTCGCCAGCCAGCTGGGGCTGGAGGTGGACTTTTTCCAGTCCAACCAGGAAGGGGTGCTCATCGACCGCCTGCACCAGGCGGCAGGCACCTACCAGTGGATCGTGTTCAACCCCGGGGCCCTGAGCCACTACAGCTACGCCCTGCGGGATGCGGTGGCCGGGATAGGTGTACCCACCATTGAGGTGCACATGAGTAACGTCCAGGCCCGGGAAGAGTTCCGCGCCCGTTCGGTGATCGCTCCGGCCTGCGTGGGCCAGATCACCGGCTTCGGCGCCGCCTCCTACTTCTTAGCCCTTTACGCCATCTTCGAGCGGGCCGGCATCTAG
>PIHLBHDG_00265	
ATGGATAGGCTAGTAGTTAAGGCTCCTTCCGGGACCTATACCGTAAGCTTCGGGCCGGCTATCTGGCGGGAAGCGGCGCAGCTCGCCAGCGCTTACAGCCAGGTTTTGGTGGTGAGCGACACCAACGTGGCGCCCCTTTATGCTGAGCGCCTGCCCTTTCAAGTCTTGGAGCTTTGGCCAGGGGAGGAGAGTAAGAGCTTGGAGATGGTGGCGGCCCTGGTGGATGATTGGGCCCGCAGGGGTTTGGATCGCTTCAGCCTAGTCATTGCCCTGGGGGGCGGAGTGATCGGCGATCTTGTGGGCTTTGCCGCCTCCATCTACCGGCGGGGCATCGACTATGTGCAGATCCCCACCACCTTGGTGGCCCAGGTGGATAGCGGCATCGGAGGGAAGACCGGTGTGAACACGGCCTGGGGCAAAAACCTTGTGGGCACCTTTTACCAGCCCCGGGCCGTTTTCGTTGACCCCTCCGTTTTGGAAACCCTACCGGAGCGGGAGATCACCGGCGGTTTAGGGGAGGTGTTGAAATACGGGGTGGTGCAGGATGGGAAGCTTTTCGCCCAGGTGAGCAGGGACATCTCCGCCTTTTACCAGCTGGATTTGGAAGTTGCCGCCCCGGTGATCCGGCGCTGCGTGGAGATCAAGGCGGAGATCGTGGCCGCGGATGAACGGGATCTGGGCCTGCGGCACATCCTCAATCACGGCCACACCTTCGGCCACGCCCTGGAACGGGCGGGGGGCTTTAGCTTCTACCATCACGGGGAAGCGGTCCTCCTGGGCATGCTGCTGGAAGCCCGCCTGGCGCACCTTTTGCGTTTGCTCTCCAGGGAGGATTTGGTGAAGATTGAAGCTGGCCTGAGGCGGGTACCGCTGGAATACCGCTTCAGCCACCTGGACAAGGGCGAGGTGCTCAGCGCCCTGCAGCAGGATAAGAAGAACAAACAAGGCAGGATTTCGTTTATCCTGCCCCGCCAGATCGGCAGCGTGGAAGAAGTGCTGCTTAGCTTGGAAGAAGTGGAAGAATACTGGGATGAGGTGATCCGCGCATGA
>PIHLBHDG_00266	
GTGGAAGGGATGCATTTGGTCAGCAGGGAGTACAAGCCAGAGGATACAGTAGTCACCGTGGGGGAAGTGCGGATTGGTGGAGGGCACCGCGCCTACATCGCCGGACCCTGCTCGGTGGAGGATGAGGGGCAGATCATGGAGATCGCCCGGCTCATTCAAGGCCGCGCCCATATCCTCCGGGGCGGAGCCTTTAAGCCCCGCACCTCCCCCTACAGCTTCCAGGGCTTGGGGGAGGAGGGCCTGCGCCTTTTGGTCCAGGCGGGACGAGCCTTCGGCCTGCCGGTTGTTACGGAGGTTTTGTCCGAGGAAGAAGTGGAGCGGGTGGCGGAGCAGGTGGACATGCTCCAGATCGGCGCGCGCAACATGCAAAACTACGCCCTCCTAAAGAAGGTGGGCGCCCAGAAAAAGCCGGTCCTGCTCAAGCGGGGCCTGGCCGCCACCATCGAGGAACTGCTCCTTGCCGCGGAGTACATCTTAGCCGCCGGCAACCCCCAGGTGGTCCTCTGCGAGCGGGGGATCAGGACCTTCAGCGGCTCCCTGACCCGCAATACCCTGGATTTGAGTGCCGTGCCTATCCTCAAGCAGCTCACCCACCTGCCGGTGATCGTGGATCCCAGCCACGGCACGGGGCGCTGGAATCTGGTGGAACCCCTGGCCAAGGCGGCCCTGGCGGTGGGGGCGGATGGGGTGATGATCGAGGTGCACACCCATCCCCAGGAAGCCCTCTCCGATGGACCCCAGTCCCTCAAACCAGAAAGGTTTCGGGCCTTGGCCGCGGAGCTGGATGCCCTGGCGGAATTCTTGGACGGCCGGAGCCGGGGTGGAGCAAATGGATAG
>PIHLBHDG_00267	
ATGCTCAGCCCATACCTGCTCATGCAAGTGGTCTGTATTGCCCTTTTCATTTACGGCATCCGCCTGATGAACTCGCCCAAGACGGCGGTGAAGGGGAACCTCATCGGTTCCGTGGGCATGGCCGGTGCCATCATCATGACCCTGCTGGAAGCCCAGGTGCTTTCCGTGGGCCTGATCTGGGCTGGCCTTTTGGTGGGTTCTGCCCTGGGTCTGTGGCTGGCCCTGGCCGTGAAGATGATCCAGATGCCCCAGATGGTGGCCCTCTTCAACGGCTTCGGCGGTGCGGCTTCCTGCATCGTGGCGGCCCTCACCGCCCTAGGGGGAGGGCTCGGGAGCTTCACCCTCTTCACCTCTGGACTGGCCATGGTGGTGGGGGGTGTAACCTTCAGCGGCAGTCTCGTGGCCGCCGCCAAGCTCCACGGCGTGATCAACCAGCGCCCGGTGCACCTTAAGGGCCACAACGCTTACCTCTGGTGGAGCGGCGTGGTGATGGTCTTGGCCACCTTGGGCCTCACCTTCCAGGTGGGGGCCCCGGCCTGGCCTGTGCTGCTTTTGGTCATCCTTTCCCATCTGTTCGGCTATGTGTTCACCATCAGGGTGGGCGGCGCGGACATGCCCATCACCATTTCCCTTCTTAACTCCTTTTCCGGCGTGGCCGGCTCTGTGGCGGGCTTTGCCCTGCCCAACGGCGCCCTCCTGGTTGTGGTGGGTTCCATCGTGGGGGCATCGGGCCTGATCCTCACCCAGATCATGTGCCGGGCCATGAACCGGAGCCTGTTGGATATCCTCTTGGGCAAAACCACCGTAACTCCGGCAAAGGTCTCTGAACAGCAAGCCAAAGAAGTGGCCCCGGCCGAGCCGGAGCCCATGCCGCCCCAGGGACCTAGCTGGCAGGCGGCACTGCGGGATGCCAAAAAAGTGGCCATCATCCCCGGTTACGGTATGGCCCTGGCCCAGGCTCAGCTCCAGGTGAAGCAGCTGGGCGAGCTTTTGGAGAGCCAGGGGAAAGAGGTGCGCTACGGCATCCACCCCGTGGCGGGGCGCATGCCCGGGCATATGAACGTGCTCCTGGCGGAAGTGGATGTCCCCTATGACAAGCTCTGTGAGCTGGAGGAGATCAACGCCTTTTTGGCAGAAGCGGATCTCGCGGTGATCGTGGGGGCCAACGATGTGGTCAACCCCGCGGCCATGGAGCTTCCCGGCACGCCCATCTACGGCATGCCCATCATCCGGGCGGATCTGGCCCAGCACGTCCTGGTGTGCAACTACGATACCAAACCGGGCTACGCCGGTGTGGACAATTCCCTTTACCAAATGGAAAAGGTCCACCTGCTTTTGGGCGATGCCAAGGACAGCTTAGCCAAGCTTTTGGAGGCCGCCAAAGGTGAACTGGCGGAAGTGATCCCCCTGCCGGAACAAGAGGCACCGACGCAGGATCCTGTGGCCCTGCTCTGGGCGGCCCAGCGGGTGGTGATTGTGCCCGGTTACGGCATGGCCGTGGCCCAGGCCCAGGGACACGTAAAAGGGCTGGTGGACCTGCTGCAGAGCTACGGCAAGCGGGTGGAGATCGCCGTGCATCCCGTGGCGGGGCGCATGCCCGGTCACATGAACGTGCTCATGGCGGAGGTGGATATCCCCTACGAGCTGCTTCTGGAGATGGACCAGATCAACGACCAGTTCAAAGAGGTGGATGTGGTGGTTGTGGTTGGGGCCAACGATGTGATTAACCCCGCGGCCAACACCCATGAAGGCACGCCCATCTACGGCATGCCGGTGTTGAACGTGGCCGAAGCCCGCCACGTGATCGTCTACAACCTGGACCGCTCACCGGGCTATGCCGGGGTGGAAAACACCCTCTACGACATGGAGCACTGCATCTTCGTACCCGGCGATGCCGCGGTCACCCTCCAGGCCCTCCTGCAGGCTCTGCGCCTGGCGAGCTGA
>PIHLBHDG_00268	
ATGCGTGAAGTTGTTCTGGTTCTGGCGTTTGTGGGGGCGGCCGTCCTCGGTTACAAGCTGATCAGCGAGGTACCCAGCCTGCTCCACACGCCCCTCATGTCGGGCATGAATGCCCTTTCCGGGATCACCGTGGTGGGGGCAATTACAGCCACCGGTCTGGCCGTGGCCACCGGCAGTAAACTCGCGGGCTTTATCGCCATTGTCCTGGCCATGATCAACGTGGTGGGCGGCTTTGTGGTCACCGACCGCATGCTGCGCATGTTCAAAAGCGAGCGGGGGAGGAATGCCTAA
>PIHLBHDG_00269	
ATGAAATACCAAGGTCTAACGATTGGGGTTCCCAAAGAGATTTTAGCCGGTGAACGGCGCGTTTCGGCAACCCCCGAAACAGTGTCTCAGTTTGTGAAAGGTGGAGCGAAGGTCCTGGTGGAGGCGGGGGCCGGTCTCGGCGCTTTTTTCACCGACGACGCCTACCGCGCCGCGGGTGCCACCGTTTTAGCCGATGTGCGTGAAGTATACGAACAGGCAGACCTGATCATTAAGGTCAAGGAGCCCCAGTTCCACGAGGGGCTGGGCGTGCATGAAACAAAGCTTCTCCGCCCGGGGCAGGTACTCATCACTTTCCTGCATCCTGCTTCTCCTGCCAATCATAATATGGTTAAGGCCCTGGCGGAGCGGGGCGTGGTGGCCCTCACCCTGGATTCCATTCCCAGGATTTCCCGGGCCCAGAGCATGGACGCCCTCACTTCCATGAGCACCGTGGCCGGCTACAAGGCCGTACTCATGGCCGCCAGCCGGATTCCCAAGTTCCTGCCCCTCATGGGCACCGCGGTGGGCATGATCCAGCCCGCGCAGGTCTTGGTGATCGGCACAGGTGTGGCAGGTCTGCAGGCCATCGCCACCGCTAAGCGCCTAGGCGCAGTGGTCTACGCCGCGGATATCCGCCCCGATGCCCGGGAGCAGGCCAAGAGCCTGGGGGCCCGCCTTGTGGAGCTGGGCATCCCCGACGAGCTGGCGGTGGGGGAAGGCGGCTACGCCAAGCATTTAGAACCCGAATGGCTGGAAAAGGAGCGGGAAGCCCTTAAGCCTGTGGTGGCCGGGTCCGATATCGTGATCACCTCGGCTCTGGTGCCGGGCAAAGAGGCCCCCATTTTGATCACCAAGGAAATGGTGGAGTCCATGCAGCCCGGTTCGGTCATCGTGGACATCTCCATTGACCAGGGGGGCAACTGCGAGCTCTCGGAAGGCGGCGTGATCAAGGAGCATCAAGGTGTGACCATCGACGGTACCAAGAACATCCCCGGCACCATGCCCACCAGCTCCACCGCGATGTTCTCCAAAAACGTGTTCAATTTCGTGGACAACCTGGTGGCTGAAGGCCGAGTCAATTTGAACCTGGACGATGAGATCATCCGGGCCACCTTGGTCACTCAAGACGGGAAGATTGTCCATGAAGGTACCTTAGAATCGATGCGAGCAAGGGGAGAAATCTAG
>PIHLBHDG_00270	
ATGAAGCGAGTTGCTGTGGTTGGTTATGGGAATATCGGGAGGTACGCGGTGCAGGCGGTGGAGGCTGCCCCCGATTTGGAGCTGGCCGGTGTGGTCCGCCGCCAGGTGGCAGGGGCCCTTCCCCCGGAACTGCGGGAAGTCCAGGTGGTGGATGACATCCAGAAGCTGGGGAGGGTAGATGCGGCGCTCCTTTGCGTGCCCAGCCGCACGGTTCCGGACAAAGCCCGGGAGGTCCTGGAGCTGGGCATCAACACCGTGGACAGTTTTGACATCCACGGGGAGGACTTGCTGCGCTACCGCAAAGAAATCGACATCACCGCCAAGGAACACGGGGCGGTGGCGGTGATCGCGGCCGGTTGGGATCCCGGCACCGATTCGGTGGTGCGGGCGCTCCTGGAGCTCATGGCCCCCAAGGGCATCACCTTCACGAATTTCGGACCAGGGATGTCCATGGGGCATTCCGTGGCGGCCAAGGCGGTGCCCGGTGTGAAGGATGCCCTGTCCATGACCATTCCCGCAGGTGCAGGCCGGCATCGGCGCCAGGTTTACGTGGAGCTGGAGCCGGGGGCAGATTTCCAGACAGTGGAAGCAAACATCCTGGCAGACCCCTATTTTAACAAAGACGAAACATTTGTGTATCAAGTTTCTTGCATAAAGGATCTCCAGGATGTGGGCCACGGGGTGCTCATGGAGCGGGTGGGCACCAGTGGACGCACGGCAAACCAGCAGTTCAAGTGGGAGATGCGGATCAACAACCCAGCTCTGACCGCCCAGATTATGACTGCAGCGGCCCGGGCCAGCTTCCGGCGGCAGCCGGGGGCCTATACGCTTTTGGAGATTCCGCTAATTGATTGTTTTTCCGACGATCTTGATGAATTAGTCATGCGTCTGGTCTAG
>PIHLBHDG_00271	
ATGGAGAAATGGAAGCGCTGGGGTCATCTTGTAGCCATCGATTTGCTCCTGGTCAACGTAGCCTATGTGCTGGCGCTGTTTTTGCGCTATGATCCGGTGCCAGCTTACCAGTGGGAAGTGTTCCTTACCCTTTTGGTGCCCCGCACCACCCTGCGCATCCTGGGCCATTACTTCTTCGGTCTGTACCGCCGGGCCTGGCGCTACGCCTCCATCGAGGAGGCCCTGGCCATTGTGGGGGCGGTGACCGTTGGTTCCATTCTAGGGGCTTTTCTTAATCTGTTTTGGTTCCAGGCCATGCTCCCCCGCAGCATTGTGGTCTTGGACTGGTTCTTGTGCTTAGCCCTGGTGGGAGGCAGCCGCTTCCTGGTGAGGATCCGGGACGGGTGGCAGCGGCAGTCCCTTTTGGAGGACCACGAAGAGCCCCTCAAGCGGGTACTCATTGTGGGGGCGGGGGATGGCGGCGTTTTAGCCGCCCGGGAGCTGCGCAACCACTATGGGCACCAGGTTAAGCTCGTGGGCTTTATCGATGATGATCCCCTGAAGCGCAACCAAACTGTGCTGGGCAGCCCCGTTTTGGGCACCAGAGATGATCTGGCCCGGGTGGTCGCGGAGTACCAGGTGGATGAGATCATCATCTCCATGCCCTCGGTGCCCCGCCGGGTGATCCGGGAGTTTGTGCGGATCGCCCAGGCTACCGGGAAAAAGGTGCTGATCCTCCCGGGCGTCTACGATCTCCTTGAGGGCAACGTGACCGTGAGCAAGATCCGGGAAGTGCAGATTGAGGACCTCTTGGGCCGGGACCCGGTGAAGGTGAATATCGCTGGCATGAGCGCCTATTTGAGTGGGCGGAAGGTGCTGGTCACCGGCGCGGGGGGCTCCATCGGTTCGGAGCTCTGCCGGCAGATCGCCAAGCTCAAGCCGGAGGTTTTGCTTCTGGTGGATCACGGGGAGAACAATCTCTACGAGATCGAAATGGAGCTGAAGGCGGCCCGGGTTCCCCTTGTGGCCTTGGTGAAGGATATCAAGGACGGCCGGGCGGTGCGGGATGTTTTCCAAAGGTACAAGCCCGATGTGGTCTTCCACGCTGCAGCCCACAAACATGTACCCTTAATGGAGCATAATCCTGAAGAGGCGATTAAGAATAACGTGTATGGTACTTACCAGGTGGCCTGGGCGGCCCACCTGGCGGGGACGGAGAAGTTTGTGCTCATCTCCACCGACAAAGCGGTGAACCCCACAAGCGTCATGGGGGCTTCGAAACGTATTGCCGAAATGATCATCATGTATCTCGACCAGAGAAGTGCCACGACCTTTGCCGCGGTGCGCTTCGGCAACGTCCTGGGGAGCCGGGGGAGTGTGATTCCCCTTTTCCGCCAGCAGATTCTAGCTGGAGGCCCGGTGACGGTCACCCACGAAAAGATGATCCGCTATTTTATGACTATCCCCGAAGCGGTGCAGCTCACCCTGCAGGCGGGGGCCTTTGCCGGCAAGGGAGAGATCTTTGTGCTGGATATGGGTGAGCCGGTGCGCATTATGGATCTCGCGGAGCAGCTGATCCGCCTGTCGGGCCTGAGGCCCTATGTGGACATCGATATTCAAATAACGGGGATCAGGCCAGGGGAGAAGCTCTTTGAAGAGCTGTTCACTGCGGAAGAAGGGGTGGATGCCACAACCCACGAAAGGATCTTTGTGGCTAAGCCCACAGCCCTAGACCTACCCCTTTTGGAGGAGACTGTGCAGGCGCTGGAAAACCGGCCTGAGGAAATCCTGCCCGCGGATGCCCATTCCGCCCTGGAGTTTATCCGGCGTTTTCTGCCGGAGTTCCGCGGGGAAGAGCAAAGTAAGCTCGAGGCCGCGGCTGGGCTGGAGGAGTAA
>PIHLBHDG_00272	
GTGGGCAAGACAGAACCAGTGGTGGGTCTAGTCTTTTTCCCCGCCTTCGACTGGTGCATCACACCTGATCATCCCGAACGGCAGGAGCGCCTCTTGTACACCAGGGATCAGATCCAGGAGGAGGGCCTCTTTGATCATCCCCGCATCCGGGAGTTCCGGCCCCGCCTGGCGGACCCTGGGGAAATCCTGCGCACCCACGTGGTCCTGCCCAGTCTAGAGCGGAACATCACCGAGTCGCACCGCATCGCCGCGGGGGGGACCATGGTGGCGGGGGATCTGGTGGTGGACGGAGTGGTTGATCGCTCCTTTGCCCTGCTCAGGCCCCCGGGGCACCATGCCAACCGCATCGTCCACGGGGCGAGGGGCTTTTGCGTGATCAATAACGAAGCCATTATGGTGGACCATCTCCGCTCCCGGCTGGGGCCGGATCTGCGGGTGGCCATTGTGGATACCGACGCCCACCATGCCGATGGGACCCAGGATATCTTCTACAACGATCCCGGCGTACTCCACATCTCCCTGCACCAGGATGGGCGCACCCTCTATCCCGGCACAGGTTTCCTTTCTGAGCGGGGGGGACCTGCGGCCTACGGGCAGACGGTGAACATCCCCCTGCCCCCGGGCACCGGCGATGAGGGCATGCTCATGGCCCTGGAGGAAGTGGTCCTGCCTATCCTAGAAGAGTGGCAGCCTGATCTGGTGATCAACGCGGCAGGCCAGGATAACCACTTTTCCGATCCCATTACCAACATGGGCTTTTCCGCCCAGGGCTATGCCCGCCTGACCGATCTTTTGGCCCCGGATATCGTGGTGTTGGAGGGTGGCTATTCCATCGAAAGCGCCCTGCCTTACATCAACGTGGGACTGCTTTTGGCCTTGGCGGGCCTGGATTACTCCAAGGTGCGGGAACCGGGCGGGGGCCGCCGCAGCCAGAGCCGGGAGATCACCAGGCAGGTGGCGGAGATTTGCCGGCAGGCCAAGGAGCTCTGGGACACCCGAGGGCAGGTGGATCTGAAGGAAGTCTTTGGTTCGGGACCCTTCTTTGAGCGGCGCCGGCAGATCTTCTATGACACAGACCAGATCATGGAAAGTCAGCAGGAATACATCCGCCTCTGCCCCAGCTGTCCAGGCTGGCGGGTGATCTACACCAGTTCCACCCGGAACCGCACCCCCGCGGCCGCGGTGCTGCTCCCCTGGAAACCCTGCGCCTCCTGCCAGGGGGAGGCCCGGGAGCAGTATGGAGAGCTGGAAAAGGATCAGCGCTTCAGCCAGGTGATTTGGCAGGAACCCAAAAGCGGGGCTGGGCAGGCGCCCACGAATCTACGGGGCAGTGAACCACGCTAG
>PIHLBHDG_00273	
TTGTACCTGATCGGCATTGATGTTGGAGGTACCCATACAGATGCTGCCCTGCTCAGGGATTCCAGCGTAGTGGCCCTGGCCAAAGTCCCCACTGACCATGGGGACTTGTTTGCCAGTACTAGAAAGGCCTTGGAAGAGATTTGGCACTTCTATCCAGGGGATGGGCCCTGCCGCCTGCAGCTTTCCACCACCCTTTCCACCAACGCCATTGTGGAGGGCAAGGGAGCGCCCACCCAGGTGGTGGCGGTGCCTGGGCCCGGTGTGAACCTGGCCAGTCTCGATCTGCCCTTTACCGTCCACGAGCTGTCTGGGTATATCGACCACCGGGGCAGGGAGGCGTATCCCCTGGATCCCCAGGAGCTCCAGGGCCTCAGGGGCCTTTTGGGCAGGGGAGAAGGGGAGGCGGTGGCGGTTGTGGGGAAGTTTTCCCAGCGCAACCCCGCCCACGAACAGCAGATCGGCGCTGAGCTGAGCAAATGGTACCGGGGCCTGGTTACCCTGGGCCACCGGCTTTCCGGCCGGGCGAACTTCCCCCGGCGCATGATCACCGCTTTTCTCAATGCCAGCGTGGCCCGGCGGCAGCTGGACTTCGTCCAGACCTGGCGGCGGGTTCTGCAGGATCTGCAAATCCCCCTGCAGGAGGTGCTCATCCTCAAGGCCGATGGGGGCACCATGACCTTGGAGGCATCGGTGGAGCGCCCCATCGAGACCATTCTTTCCGGACCTGCCGCCAGCACCATGGGTGTCCAGGCCCTAACCTCCCGCCAGGAGCCCAACTACCTGATTGTGGATATCGGCGGCACCACCACCGATCTGGCCGCGGTGGTGGAGGGGGAAGTTCTCTTTGAGCGGGATGGCGCGGTGATCGCCGGCTACCGCACCCTGGTTCCGGCGGTGCTCACCCGTTCCATCGGCCTGGGGGGAGATAGCGAACTGCATTTCACCCCCGAGGGGGGCCTAGTGATCGGCCCCAGGCGGGCCGGCACTCCTTTGTGCCTCGGCGGGGAGCGGCTTACCCCCACAGATGCCGTGTCCGCCTTGGAGCTGGCCCAGGTGGGTTCCAGAGCCAAGGCCCAGGCCGCGCTGGAGGCCAAGGGGAGGGAGCTCGGCCTTTCCTGGCGGGCCTTGGCGGAACAGATCATCGAGGCCTTTGTGCACCAGCTGGCCCAGGCCGTGGAATCCCTCTACCGGGAGCTGGAGGGCATGCCCCTCTACACCGTCCGGGAGGTGCTGAACCCGCCGGATCTCAGGCCCCAGGCGGTGGTGGGTTTGGGGGCGCCGGCTCCGGTGTTCATTCCCAAGCTAGCTGAGGCCCTCCAGCTGCCCCACGAGGTGCTGCCCCACAGCGCCGGGGCCAATGCCATTGGCGCGGCCGCGGCGGCAGCCACCTTGAGCCTTACTGTGCACGCGGACACCGAGCTGGCCAAGCTCACCATCCCGGAGCTGGGCCAGCAGGAGGACATCCCCCGCCCCCTCTTCTTTGATCTGGACAAGGCCCGCAGCCTCGCGGAAGAGCGCCTGCGGGAGCTGGCCAAGGAGCGGGGCCTGGGGGAGAGCGAGGAGATTTACGTTGTGGAAGAGGAGAGCTTCCAGATGGTGCGGGGCTTCCGCACCGTGGGCAAAAGGTTCATGGTGCGGGTACAGCTGCGGCCCCAAGTACGCAGGGTGAGGGGGTGA
>PIHLBHDG_00274	
ATGGCAGGTAAAAAGTGGGAGAAGGTTACTTGGGGCCTGCTCCTGCTGGTCCTGGCGGTTTTGGTTACCCTGGCCTGGCCGGGGGAGCAGCGGGCAGGAGAGCCGAAGGCTGACCTGCGCGCCTACCTGCCGGCCTTGGTGGGTACCACCTATCATTTCGCGGGTTCAGGCATGGAGTTTGCCGCCTTCAGCCGGCGGATCACCTTCGCCGGGGAAGGCCTGCTGCAGCTGGAAGACCTCAGCGGAACGAACCTGGCCATGGTGGTTGAGCACGGGCCCCATGAGCTCAAGGCGATCTACGCGGAAGAGGAGTTTTACGAGGAGCGGAGCCTTTTGGATGAAGCGGTCCGCCGGGAAAGGGAACTGGGGCGGGAAGTGGAGCTGATCTGGCTCCAAGCGCCCCTTAAGGTGGGGCACAGCTGGAGCGATGAGAACTTCACCCGGGAGATTGCCGCGGTTAACCAGGTGGTGGAAGTGCCCCTGGGGGTCTTCCACGATGTGGTGGTGGTGAAAAGCCTAAGCCGCGCCGCCCCCGAGACGGTGCTCTATGAGTATTACGCCAAGAACGTGGGGTTGATTAAGCGGGAGTTTCTTCTGGATGTTGGCGGTGAGCCTTACGCGGTAGTCTCGAGCCTGGAGGGCTTGGGCTCTCCTGCGAACCGGTGGTAA
>PIHLBHDG_00275	
ATGGAACAAAGTGAAACCATGCAGGCCGAGGGGAAGCTGGAGGGGCAAAAGGGCCCCCGGGCTCTGGCCTTGGTGGAACCTGGAAAAGACGAGATCGAAGTGGAGCGGGTGAACAGAAAGCTCCCCGCGGGCATCACCTCCAAGATGCTCTATGCAGACGTTCTGCGCATTGCCTGGCCGTCGCTGGTGGAATTGACCTTAACTCAACTGACATCCATGGTGGACTTGATGATGGTGGGGGGGTTGGGCCCCTGGGCCATCACGGCTGTGGGGCTGAGCGTACAGCCTCGTTTCTTATCCATGCTCATGTTTGTGGCCATGAATGTGGGTGCCACCGCCATGGTGGCCCGCTACCGCGGCGCCGGAAAGCCCAGACAGGCCAACGAAATCCTGCGGCAGGCTCTGTTTTTATCCCTGATACTCTCGATCATTGCCGGTGCCCTGGGTTATGTGTACGCCGAGCGGCTGATCGCCTTTATGGGCGCCGCTGACCCGGAAACTCTGGCCGGCGGCACCATCTATCTGCGGATTCAGATGCTGACCCTGCCCATCTTCGCCCTCACCGCCACCATCACCGCCGCTTTGCGGGGCGTAGGCCATACCCGGGTGGCCATGGTCTACAATATCGTGGCCAACGTGGTGAACGTGACCTTCAACTACCTGTTGATCCACGGCCACTTGGGCTTCCCCCGTCTGGAAGTGGCAGGTGCCTCCTTGGCCACATCCATCGGCCAGGTGGCAGCCTTCATCATGGCCTTGGCGGTGGTGCTGCGGGGAGATCACTATCTACACCTGAAGCTGAGGGACGGCTTTCGGCCCCAGTGGCAGCACCTGTACAATATCTTCAACATCGGGGTCCCTTCCATGTTCGAGCAGGCGGCCATGCGGGCCGGCGCCATCATCTATGTGCGCACCGTGGCCTCCCTGGGCACCCTGGCCTACGCCACCCACCAGGTGGGCATGAACATCCAGGCCCTTTCTTTCATGACCGGACAAGCATTTGCCGTTTCCGCCACCTCCCTGGTGGGGCAGAGCTTAGGCAAGAAACGTCCCGACATGGCCCAGAGCTACAGCAACCATACCCGCCGGCTGGGGTTAATCATCTCGCTCATCTTGGGTGTCGTCTTCTGGTTTTTCGGGGGACAAATCGTCGGTCTCTACACCGATGAGCCCCAGATCATCAGCCAAGGGGCCCGCATTTTGAAGCTGGTGGCCTTGGTGCAGCCCGCCCAGTCTTCCCAGTTCATCCTGGCAGGGGCCCTGCGGGGGGCGGGGGATACCCGGGCCACCGCGGTGATCACCTTCCTCACGGTGCTTTTCGTCCGGCCTTCCCTGGCCCTTCTGGCCATCAATAAACTGGGCTGGGGCCTGGACGGCGCCTGGATCGCTTTGGTCGCGGACCAGCTGCTGCGTTCCGGTTTGATTCTGCTCCGCTACCGCTCCGGGCGGTGGAAGAAAATCCGCATAGAGTGA
>PIHLBHDG_00276	
ATGAGAAAGGGACTGCTGGTGGCTGTACTCCTCGCGGCTGCCCTGCTCGCGGGCTGCGATGGGCGGCTGCTTTTGAGGATGGACATTCCCATCGTGATTGACCCGGCACCGCGCTATCAAGGTGAGACGTGGGGGTATCTTTCCTACGATCCTTATACCGAGCATATCCGCTTGGACAGCAAACCCCACCGCGGCGGACGCTACCGTCCCCTGACCAACGCCAGCGTGAGCGTGGTGGGAATGGGCATCACGGTGCGCACGGACAAAGACGGCTACTTCTATATTTACGGAGTGCCCTACGGACGCCTGGAGCTGAAGGTCCAGCACAGCTGGATCGGCCCCCGCAGCGGTGTGTACTTCACCACCCAGGGCCGCTGA
>PIHLBHDG_00277	
ATGAAGGGCCAAAACAGAACCAAAGGGTCCATTACCATGGCGGAGCTAGCCAAAATATGCGGCTACTCCAAAGCAACCGTTTCCCGGGCCCTCTCCGATGATCCCCGGGTGAAGCCGGAAACGAAGGCCCTCATATTGGAAATGGCCCGGCGCTACAACTATCGGCCCCACACCGTGGCCAGCAACCTGGCCCGGCGGCGCACGAAAACCATTGGACTGATGTTTCCCTCCGCGCCCCGCACCATCGCCGATCCCTTTTTCCTGGAGTATCTGCATGGAGTGAGTGAAACCCTCTTTGAGCAGGGGTTCAGTTTGCTGATCCCCCAGGTGCGCCAGCAGCGGGTAACCGAGACCATTGAAGAGCTGGTGGCCCACCGGAGGGTGGACGGCATCATCCTCACCGAGCCCCGCCTGGAGGATGAGCGCATCGTGCTGCTCCAGGAATCCAATGTCCCCTTTGTTTTCTTGGGCAGCACGGTCAAGGAGGATGTTTCTTGGGTGGATGGTGATAATAGAGGGGGGATCTGCCAGGGCGTGCGGGCTTTGGGGGCCCTGGGCCACCGCCGGATCGCGGTGATCTTAGGCGAGGAAGGCCTGGTTTCCACAGAAAAAAGGTTCCTGGGCTATCAGGACGGTTTAGCCGCCTTGGGGCTAAAGTTGGATCGGGATCTGGTCTGGCCCGGGGATTTCACCCGCCAGGGGGGTTACCGGGCGGTGGTCAACCACCTGGACCAAATCAAGGCCGGGGATGTCACCGCGATCATGGCCTGCAACGATCTTATGGCCATCGGGGCCATCCAGGCCCTGAATGAAGCAGGAGTGAAAGTACCTGAGCAGGTTTCCGTGATGGGTTTCGACGGCATTGAGGTGGGCAAATACCTCTCGCCGCCCCTGACCACGGTGCAGCAGCCCGTGTATAGCCTGGGGCGGGAGGTGGCCCGGGTGCTTCTGGGGTTGATTGCCGAAGAGCACGGGACCGTGCACCTCACCCTGCCTGTGACCATCGTCAATGAGACCAACACCATCGGGCCGGCCTCTCCCCGGGGAGCGGCTTGA
>PIHLBHDG_00278	
ATGGCGTATACACTGCCTTTGGGGAGCAAGGCTCCCGATTTCAGACTTCTAGCCACAGACGGTAAATACTACAGCCTGGGTGATTTCACCAGCGATTACCTGGTCATCTTCTTCACCTGCAACCACTGCCCCTATGTGCAGAACTCCGATGAAGTGACCCGCCGCACGGTGGAGAAATTCCAGAAGCACGGGGTCACCTTCGTGGGGATCAACTCCAACAGCGCCAACACCTACGAGGAAGACTCCTATGAGAACATGGTGAAGCGCATGGAAGAACACCGCTTCCCCTGGGTGTACCTGCATGATGCCACCCAGGAGGTGGCTGAAGCCTACGGGGCGCTGCGCACACCCCACTTCTACGTCTTCGACAAGGAGCGCAGGCTGGTGTACACAGGCCGGGCTGTGGATAACCCCCGCCAGCCGGAAAAGATCACAACCTACGATCTGGAAAACGCCTTAGAGGAGCTCATCGCCGGGAAACCCATCACCACTCCCCTCACCAACCCCATCGGCTGCAACATCAAATGGGACGGCAAACCTGCCCACTGGATGCCTCCTGAGGCGTGCGATCTGGTTTAG
>PIHLBHDG_00279	
GTGGACAAGGGGCAGTTAGTCAGGGAATATTGGCGGGAGGTGGCCACCCAAAACGAGGCTGGCCTCCGCTCCTATTTCGCACCACATGCCGTGATCAACTGGCACAACACCAAGGAGCAGTTCTCCGTGGAGGAGTTCATCTGCGCCAACTGCGGGTACCCTGGGAAGTGGCAGGGCCAGGTGGAGAGGATCGAAGTGGTTTCCGATGATCTGGTTATTACCGCCACTCGGGTGTGGGCTGTGGACGGTGGGTCTTCCCACCATGCGGTCTCCTTCTTCAGGTTTGCCGGCGCCAAGATCGTGCAGCTCGATGAATATTGGGGTGAGGATGGGCCTCCGCCCCAGTGGCGGCTGGAAAAACAGATCGGCAGGCGGCGCTGGAACAAACAGGGACTGCCCCCTGGGAGGCAGCCCCTGTGA
>PIHLBHDG_00280	
ATGAAAAGGTTTCTCTGCTGTTTAGCGGCGGTGCTGCTGATCGCGGTGAGCTTGGTGCCGGCGGAGGCCCAGGGGGCCGCGGCCACGGGCCGGGGTCTGACCGAACTTTTCTTCCGCGGGGCCTCCGCTGAGCTTTGGGGGATGTTCTCCCCTGAGCTGCAGGCGGCCTTCGGCACCGAGGATGGTTTCCGGCAGTTCCAGGCGCAGGTGGTGAGCGCCTTTGGCTCCGGGGCGGAGCTGGTCCATGAGGAAGTCTCCCTCCTAGGGGAGTGGTGGGTGTATCAGGGTCTGCTCCAATTTCCAGGCGTAGAGGTTTATCTAGCCATCCAGTGGGCTTTTGATGATCGGGAAGTGATCGGCGGCCTGTATGTTACCCAAGTTCCCAAGGAGGCTCCCAGCCAGTTTCTGGACTACGAGACCAAGACCGAGCTTTATCTGCCCTTTACCGGTGAATGGTACGTCTATTGGGGCGGGCGCTCCATTGGCCAAAACTACCACGCCGCAGATGCTGCCCAGCGCTTTGCCCTGGACTTTTTGGTGCTGGAAAATGGCTCCTCCCATGCCGGTGCCGGCACCGCCAATGAAGACTACTACGCCTTTGGCCGGCCCATTTTGGCCCCCGCTGCCGGCTTGGTGATCGCCGCGGTGGATGGCATTGGGGACAACATCCCCGGCAGCATGAACCCCGAGCAGCCTTTGGGCAACCACGTGGTCATCGACCACCAAAATGGTGAGTATTCGTTTTTGGCCCACCTTCAGCGGGGCAGCGTGGCGGTGCAGGTGGGGGATTGGGTGGAACCGGGGGATCTATTGGGGCTCTGCGGTAACAGCGGGAATTCCAGCGAACCGCACCTCCATAACCATCTGCAAAACACCCCTGATTTCCCTGGGGGAGAGGGTCTGCCGGCCCTTTTCCGCTCCTATCTGGTCGATGGCGTTTTGGTGGAGCGCGGCGAGCCGCTGCGGGGCCAGTTTGTAGCTCCTGCGGAAAAGTAG
>PIHLBHDG_00281	
ATGATCGATGGTATCTATGTAAGTTACGGACACAAACCCGTGGAGATGGTCCAGGAACTTCTCCAGCACCTCAACCTGGCCAGGTCCATCGCCCCTGGGGCCCGCATCGGGCTAAAGCCCAACCTGGTGGTGGCCCGGCCGGCCTGGGAGGGAGCCACCACTTCACCGCAGCTGGTGGAGGGGGTCATTCAGTACCTGCAGGATCATGGTCACAAAAACATCGTGGTGCTGGAAGGCTCCTGGATCGGCGACAGCACCCGCCGCGCCTTTCAGGTGTGCGGCTACACGGAACTGGCCGAAAGGTACGGCGTGGAGCTGGTGGATTTGCAGAAGGACAGCTTCCACCCCAGGAAGGTCATGGAGCTGGAACTCTTGGTGTGCGACGAGCTCAGCAGGGTGGATTTCTTGATCAACCTCCCGGTCCTTAAGGGCCACTGCCAGACCAAGATCACCTGCGCCCTGAAGAACCTCAAGGGCTGCATCCCCAACCAGGAAAAGCGCCGCTTCCATACGTTGGGGCTGCATAAGCCCATCGCCTATCTGAACAAGGCGGTGCCCACTGATCTGGTGATCGTGGATGGGCTCATGGGGGATCTGGACTTCGAAGAAGGGGGCAACCCCGTGCAGATGGACCGCATTCTGGTGGGAAGCGACCCTGTGCTGGTGGATTCCTATGTGGCGCACCTTTTGGGCTACGACCCCGAGGAGATCGGCTATCTGCCCCTCGCCGCGGAGCTGGGGGTGGGCCGGCTCTTTGGGCCGGACACGGAAGTTGTGGTCCTGCGGGGAGCCCACGCAACCCAGCGCATGCAGCCGACCCGCAAGGTGGCCCGGCTGGCCCGCCTGGTGCAGGAGGATCAAGCCTGCTCCGCCTGCTTCGGCAGCTTGATCCATGCCCTGGCCCGCTTGGATGAGCGGGGGCTTCTGCCTTCAGTTCCCCGGCCCCTCTCCATCGGCCAGGGGTTTAGGGGCAAAACCGGACAGGGCCTCGGCATCGGCAGCTGTACCCGGGGCTTGGGGGATTACGCGCCGGGCTGTCCCCCCAGTGCCAAGGCGATTTTGGACTTTTTGGCAGAGCGGTTGTCATAG
>PIHLBHDG_00282	
ATGGAGACGCTTTTCGTGCAGGTGGACGATGGAACCGAGATCTTCGTGCGTAAATGGGCTGAGGTGGAAAACCCCCAGGGCGTGGTGCAGATCGCCCACGGCATGGCTGAGCACAGCGGGCGCTACGGGGGCTTGGCCAGCTTCCTCAACAAGCGGGGGTTTATCGCAGTTGCCAGTGACCACCGGGGCCACGGCCAGACCGGAGAAAAGGCCGGGCTCATGGGCTATTTCGCCCCAGAGCGGGGCTTTGACCGGGTGGTGGATGACCTCCACTTCATCTCCACCAAGACCAAAGAGGAGCATCAGGGGCTACCCCTCTTTCTCTTCGGCCACAGCATGGGCTCCTTCTTGGTCCGGCGCTACCTGCAGAGGTATGGTCAGGCAGTAACCGGCGCGATCATCATGGGTTCCGCGGGTGACCCGGGCTTTGCTGCCCGGCTGGGGAAGCTCATCGCCCGCTGGCAGATGCGCCGGGACCCCACCAAGCCCAGTGCCTTTTTGGACAAGTTAAGCTTCGGCGCTTACAACAAACGCATCGAAAACCCCCGCACCAAGTTCGACTGGCTCAGCAGGGATGTGCGGGAAGTGCAAAAGTATATGGACGATCCCCACTGCGGCATGGTCTGCAGCTCGGGCTTCTTCTTTGACCTGCTCACGGGCCTGCAACTGATCCACGATCCCCAAGAGATCGCGGGCATGCCCAAAGAGCTGCCCCTCCTTGTACTGAGCGGCGAAGCGGATCCCGTGGGCGGCTACGGCCGGGGCGTCCGGCAGTTTGTGGGCCTGCTGAAAAACCACGGCATCACCAATATCGAGCTGAAACTGTATCCAGAGGCTAGGCATGAGCTCCTCAATGAGCTGAACAAAGACCAGGTCATGGAGGATATTGCCAAGTGGCTGCGAATACAAGTGGACAAGCTCCCATAA
>PIHLBHDG_00283	
ATGATCGCTGAGGGACAAAACCCCATGACATCTACCACCCTCAGCGACGGTTCTTACCAGCTCACGGGCCTCACGGGGCCCACGATCATCCGGGCCCAGAAGGACAACTGGATTTTCTCCGAGCCGCAGATGGTGGATGGAGAAAGAAGCGATCTGGACTTCACGGGACGCCTGAAAACCTACCCCCTGTTCATCACAGTTGAAGGGAAAGGCACAGTGAAAGAAAGGCTCCTAGCTTCCGCCGAAGGCGTCGAGTATCCCCATGGAACTACTGTGGAGCTCACCGCCTGGCCTGCGCCTAACTACGAGTTCAGCCACTGGACCGGGGATCTCACGGGCCAGGCTAACCCAGCCCAGATCACCATCACCTCAGAAACCCAGGTTACAGCCGTATTCGTAGGAGGCAGTGCGAACCTCGCGGGAACGATCGGCGTGGAACACAGCTTCCCCCGTTCGGTGGTGGACGTGCAGGAGGCAGCCCACCGGCCCCTGGGGGAAAGCCAGCTAAGCGAGTGGGAAGCGGATCCCACAGAGTTGATCATCGCCTTTGACCCAAGCCTAAGCGAGGCTGAGCAGCTGCAGGTCTTGGCCGATTTGGGCTACGAAATCCTGGATCGTCTGCGGGTGCTCAATGCTTACTTAGTGAGGGACAGCAGCCCTGACCAGCTGGGCATGATCAGTGCCCTCGCCCGGCCCGAGGTTCAGTATGCGGAGCCGAATGCCAGGGTCAGTGTTCTGTCCACAGTTCATCCCACTGACCCCCGCTACCCCGATCAGTGGCACTACCGCCTCATTCGCCTGCCCCAGGCTTGGTCGGTAACCACAGGCAGCACAGCCATCCGCATCGCGGTGCTGGACACGGGCATCCAGCCCAATCACCCGGACCTAGCTAGGCAGCTGGACCAGGAGTACGGGTACAACTTCGTCCAGGGCAGCAGGAATTTCGCGGATGACCGAGGTCACGGAACCCATGTGGCCGGCACCATCGGCGCGGTCACCAACAACGGCCTCGGTGTGGCCGGGGTGCTCTGGGATGTGGAGATCCTACCCGTGAAGGTCCTCTCGGCAAGCGGGAGCGGCACCTCCTGGGCTCTGGCCCAAGGCCTGCTCTATGCCGCGGGGCTCCTGGATGAGCCGGGCAAGCCCTTTAACCCCCGCCCAGCTCAGGTGATTAACCTCTCTTTGGGCAGCCCAGACAAAATGGGGCATGTGGACAATGCCATAGATCTGATCCTGAGGGAAAGCGGCTGCATCATAGTTGCCTCCGCGGGCAATGACTACGGAGCTCCTGTCTACCATCCCGCGGCCCACCCCGGGGTGATCGCGGTGGGTGCTGTGGACTCCGGTTTTGGGTCTAGACCCCGCAGGACCTCCTACTCCAACTACGGCCCAGAGCTGAATGTGATGGCTCCAGGGGGAGACGGGTCGATGGGCGGCGTCTTGAGTACTTACACCGGCGGGAGCTACAGTTACATGGCCGGCACCTCCATGGCCGCGCCCCATGTGAGCGGTGTTGTGGGCCTGATGCTGGCCAGCGGCATCCCCCCGCAGCAGGTAAAAGAAGTCCTCCAAGCCACCAGCATGCCCCTGGGCCCACAGGAGTTCAGCCCCGAATACGGCTATGGGCTGATCAACGCCTACTGGGCGGTAAATGGTGCGGACACCATGCGTCTCCTGGTGGGCAGGAGGGAAGGAAGTGAGATCATCCCGGTGCGGGAAGCGGCGCTGCCTTCCAAGGGCGGCAGCTTCCAGCTGCAGGGGATCCCCGAGGGGGAATACCAGGTCTTTGCCTGGGTGGACGTTCAAACGGGAACGAACACCCTCGAACCTGGAGATTATTTCAACCAGTCCCTGCCAGTGCATTTTGAGGATGGCGCCAGCTATGAGGTCCTGGGCACCGTTTTCGAACTGGATGCGGACCTCAAACCCGCCGGCACAGCCCTCCTGCAGGTTCAGCGCATCAACTAG
>PIHLBHDG_00284	
TTGGCCCTAATTCGCTCCAGCATGAGATGGCTGCCCCTGCTTCTAGCTTCACTCCTGCTCAGCGCCTGCTTCTGGTGGGGTCCCCCCCGGGAATACACGATCAAAGGCACCGTGATGGAGGAGAACGGCAATCCCCTGGCAGATGTGCTCATCTACGCCACAGGCCAGGTGGAGAAAAGCACAAGAACCGATGAACAGGGCCGCTACATCCTCCCGGGCCTCAAGGGAACCACCGTGATTCGGCCAGAGCTGCCCGGCTGGGTGTTCTTACCACCCTACAAGCAGGTCCACAGAACCTCCACAGTGGATTTCACCGCCGTGGTCGGCGCAGTGCTTTCCGGAACCATTGCGGTGGAGCACAGCTTCCCCCGCTCCGTTGTGGACCCATTCCAGGTAAACTATGGGCCCCAGGCTGTTGGGGTTTCATGGCCTGCTGCGGAAAGCCCGGACTGGTACGAGATGGATTTCGAACCCTCAGAGCTGATCATCGCCTTCGAGGAAAGCGTAAGTGCCCAGGAGCAGCTCAAGATCCTAGAGGATCTGGGCTTGGTCATCCTGGATCGCCTGGCCATCCTCAACGCCTACCTGGTGCAGGTTCCGGACAGGTGGGAACAGGGGCTGGTGCGGGCCCTTTCCGCACCTGGTATCAAGTACGCCGAGCCCAATGGGAAGGTCCTGGCCCTGGGTGTTGTTCAGCCCAACGATGAGCTCTACGGCCAGCAGTGGCACTATCCCTTAATCCGCCTGCCCCAGGCCTGGTCCGTGGTGACAGGCGATACCTCCATCCGCATCGCCGTGGTGGATTCGGGGGTGAAAAAAGACCACCCAGAGCTGGCAGCGAAGCTGGACCACCGCTATGGGTACAACTTCGTGGCCGGGAACGATGACTTCGACGATGACTACGGACACGGAACCCACGTAGCCGGCACCATCGGCGCAGCCACCAACAACCGCCTGGGCGTGGCGGGGGTCATGTGGGATGTGGAGCTGCTGCCGGTTAAGGTCCTGAACGAGAGGGGCCGGGGAGGTGAGTGGGAACTCGTCCACGGACTGCTCTATGCCGCGGGCCTCTTGGATGAACCGGACAAGCCCCGCAACCCCTATCCAGCGGACGTGATCAACCTCTCCCTGGGCAGCCGCGCCGAGATGGTGCATCTACGGGATGCTGTGGAGCGTATCAGCCGGGAGACAAATTGCATCCTGGTGGCTGCCGCTGGCAACGGCTGGGGGCCTGGGGTGTACTATCCCGCCCGCTATCCCGAGGTGATCGCCGTGGGGGCAGTGGATTACAACTACCCCCACCAGCCGCAGCGGACCCGCTATTCCAGCTACGGTCCGGGGCTGGACGTGATGGCACCGGGGGGCGATATCCATAACGATACAGATGGGAACGGAGAAGACGATGGCGTCCTGAGCACCGCCTATGACGGTGACTATGGGTACAAAGAGGGCACCTCCATGGCCACCCCCCACATCTCCGGTGTGATCGGGCTGATGCTGGCCGCGGGGATCCCGCCGCAGCAGGTCAGGGAGATACTCCAAGCTGCGAGTATGCCCCTGGGCCCCGCGGAGTTCAGCGAAGAGTACGGTTATGGGCTGATCAATGCCTACTGGGCCGTGAATGCGGTGGAAGAGATGCGCTTGGTGGTGGGTAGGAGAACAGGCAACAGAGTCGAGGTGGTGAAGGAAACCACCCTGCCCGCCAAGGGCGGATCTTTCGAGCTGATCGCTCCACCAGGTGAGTACCAGATCATGGCCTGGGTGGATGTGCAGCGCACCGGAGATGTTTTGGAGCCGGGGGACTATTTCAACGAATCGGATCTGATCACTTTAGAGTCGGGTAAGAGCTACACCGTAAGCGGCACAATCCTGGAACTGGATAGCGAGCTTACCCTGCCCCCCACCCGGCTCCTCGTTGTGGAAGCTGGGGCGCCGTAG
>PIHLBHDG_00285	
TTGAAGAGCTTTTTCAACACCAGCGGGCAGAAATACCGGGAGCTGGGGCTGAAGGATAAACTGCCCAGCTTGGGCCCTGAGGAACAGATCGCCATCCTGGCCAGCGATGGTCTCCTGGTGAAAAGGCCCCTGCTGGTGGGGGATGAGTTCGTGCTGGTAGGCTTTGGGCAAAAGGAGTGGGAAGAGGCGCTGCTGAGGCCCCAGGGCTGA
>PIHLBHDG_00286	
ATGCTGAAGAAGTATCTGCTGCTCACCTTGGGAACGCTGGCTTTGGGTTTAGGGGTGGTGGGCTTATTTCTGCCAGTACTGCCCACCACTCCCCTGCTTTTGACTGCGGCCTACTGCTACCTGCGCAGCTCCCCCTCCCTGTACCGGTGGCTGGTGAACCACCGCCTCCTGGGCCGGGGCCTCAAGGATTACCTGGAGCGGCGGGTTGTTCCCCGCAGGGCCAAGGTAGTGGCCCTAAGCACCCTCTGGCCGTCACTCCTCATTTCCATGCTCTTGATCCCCCTGCCCGCGGTGCGTCTCTTCCTGGCCCTGGTGGGCCTGGCGGTTAGTTACTATATCCTCCGGCTGAAGGAAAGGGTGGCAGAAGCTTAA
>PIHLBHDG_00287	
TTGAAGTTCGCGGTTTTGACTGGTGGAGGAGATTCATCTGGGATCAATGACTTCCTGTACTTTTTAGCCCAGCGCCTGGAAAGGGAAGGGCACAGCCTGATTGGTTTCCGCCGCAGCTGGCTGGGTTTGGTGAACAACGACGCAGTTGAGCTGGGAAGAAAATGCCTTGCCCAACATCGCTTCACCCCGGGAACCATCTTAGGCACTGAGCGTAAGAATCCCATCAAAGACGGAGAAATGGACAAGGTCTTGGCGAGTCTCGAAGACCGCGAGGTGGACGTACTGATCGCCATGGGCGGTGACGACACCTTGGGGGTGGCCAATCACCTGGCGGGGATGGGCTTTACCGTAGTGGGCGTGGCCCAGACCATCGACGATGACGTGCAGGGCACCGACCGTTCCCTGGGCTACTACACGGCCATCTACCAAGGCGTGCGCGCTGTGAACAGCATGGTGAACAGCAACGTGGCCCATGACCGGGACATGATCGTGGAGATCATGGGTCGCGATGCGGGCTGGTTGGCCTTGGGAGTGGCGGTGAACACCCCGGCCTGCGCCTGCATGTGCCCGGAGGGGGCCATGACCTTTGATGAGATGGTGAGCGCCATGGAGCGGTACCGGCGGGAGAACGGCCAAGCGGCTTTGGCCATCGTGTCCGAGGGAATCCAGCTGGAAGGCGTGGAGCGGGCTGGACTGCAGCGGGATGCCTTTGGCAACATCGCCTACGCAGGGGTCAGCCACATCGTGGGGGATCTGTACAAGCAGCGCACCGGCAGGAACCCCCGGGTGCAGGTGATGGGATACATGCTCAGAGGCGGAACGCCCGTGCCCCAGGATGTGGAGCTGGCGGCTTTCTACGCCAACTACGCGGTGGATCTGGCCCTGGCCGGCCAAACGGGCCGCCTAGCCGGTCTGCAAAACGGCAAGCCCACGGCGGTACCCCTTTCGGAAGTGGTGGGCCAGAAGAAGCTCTTGGATCTGGCTGAACTGAAGGAAAAACTGGCGCTTCTGGCTTAA
>PIHLBHDG_00288	
ATGCAGACCAAGAAGGTAAATGTGGTTGAGGACTATCACGGCACGCCGGTGGCGGATCCCTACCGCTGGCTGGAAGACAGCGGCGATCCGGAGGTGCAAGTTTGGGTGGAGCGGCAGAACGCCCTCACCGAAGCGTTTCTGCAAGGGGAGGACCCCCGTCCGGCCATCAAGGCCCGCCTGCAGGAGCTTTGGAACTATCCCAGGACCCAGCTGCCCCGCCGGGCCGGTTCCTGGATCTTTTTTGAAAAGAACAGCGGCCTCCAGAACCAGCCGGTGCTCTACCGCCAACGGGGCCTCAGCGGTGAGCCGAAGATGGTTTTGGACCCCAACAGCTGGAGCCCAGATGGAACTGTGGCCATGAGCAACTACAGCGTGGAAGAGGGCGGCCGGTTCGTGGCTTACACCGTTTCGGTCCACGGCAGTGACCGCCAGGAGATCCGCATCCGGGATCTGGAAAAAGGCGAGGATCTCCCGGAGGTGCTGCGCTGGTGCCGCTTTACCAACATGGCCTGGTTCCGGGACCTGGGCTTTTACTACACCCGCTATCCCGCGCCTGGGACGGTTGACCCCGGGGATGAAAGCAACTTCAACCAGGTCTACTGGCACGCTTTAGGCACAGACCAGGAGGAAGACGTCCTGATCTTTGAACTTCCCGAGCGCAAGGAGCTCAGCTTCCATGTGAGCTTGACCTGGGATCAGCAGTATCTGCTTCTCCACGTCTTCGAGGGCACCGACCGGCGCAACGGCCTTTACTACCGCCCCCTGGGGGGAGAGCCTGGCTTTGTCCATCTGTTTGAGCCAGGGGAGGCCAGCTACCGCTTCTTGGGCAGCCATGGCTCCACCTTTTATCTTGTCACCAACTTGGAGGCTCCCAGGGGCCGGATCATCGCGGTGGACTTGAAAAATCCAGGCCGGGAGCAGTGGGTGGAAATCCTGCCGGAACAGGAAGATGTGATCGACCAGGCCTGCTATATAAGCGGCTGCTTCGTGGTCTCCTTCCTGCATAACGCCCATTCCCGCCTGAGCATCTACGACCAAAGCGGGAGGTACCTGAAAGATGTGCAGCTGCCCACCATGGGTTCTGTCCAGGGCCTGTGGGGCAGGCAGGACGAAAAGGAGTTCTTCCTGAGCTTCACTTCCTTCCTGCACCCCGCGGCCGCCTACCACTACGAGTTTCCCAGTGGTCAGCTTAAGCCCTTTGGCGAGCTGAAGCTCACCTTCGACCCGGCGGACTACGAGACTAAGCAGGTGTTCTACCCTTCCAAGGATGGGACCCAGGTTTCCATGTTCTTGGTGCACAAGCGGGGACTCAAGCTCGATGGTCAAAACCCGAATCTGCTCTACGGCTACGGCGGGTTTAACATCGCCATCACGCCAAGTTTTTCCCCTGGACGCCTTTGGTGGCTAGAACAGGGAGGCGTGTATGCTGTGGCCAATCTCCGGGGCGGCAGCGAATACGGGGAAGAGTGGCATCGCGCGGGTATGCTGGAAAACAAGCAAAATGTGTTCGACGATTTCATCGCCGCGGCTGAGTGGTTGATTGAGAATAAGTATACCAGTAGGGAGAAGCTGGTGATCGAGGGGCGCAGCAACGGGGGGCTCTTGGTTTCCGCGGTGCTGGTGCAGCGTCCCGAGCTGTTCGGCGCTGTGGTCTGCGTGGTTCCCGTCACCGACATGCTCCGTTTCCATAAATTTACAGTGGGCCGCTACTGGGTACCGGAGTACGGCAATGCCGAAACTAATCCTGAGCACTTCCAGTTCCTCTACAGGTATTCGCCCCTGCACAATGCCGCGCCCGGGGAGTATCCCCCCACCATCATCGTCACCGCCGATGGCGATGACCGGGTGGTTCCCGCCCATGCCTACAAGTTCAGGGCTGCTCTGCAGGGGGCGCAGCGGGGGGCGGCACCGATTCTGCTCCGAGTAGATACGAAGGCAGGCCATGGCCACGGTAAACCCACGGCAAAAATCGTGGAAGAACAAGCGGATATTTATGGTTTTTTAGTTAAAGTCCTTGGAAATTAG
>PIHLBHDG_00289	
ATGTCCCAGGAGGACCAAATCAGGTTAGCTGTCTTTCAGTGGCTGGAGGAGCAGACCAGATTTGACGATGTACTGCCCTGGTCCACTCTCCTGCATGGTTTTAGCTACCAGGGCCACCGGATCAGTTTGGTTGGGCAGCAGGGGATCTGGAAACCCAAGGTCTTCAAATCCATACCCATCTCCATCCGCACATCCCACCAATCTCCCTACCACGACGGGTTTACTGCCGACGGGCTTCTGTGTTACCGCTATCGGGGCACCGACCCCCGCCACCATGAAAACGCGGGGCTGCGGGAAGCCCTGCTGAAGCAGGCCCCCTTGGTCTACTTCCATGCCCTCCTGCCCGGTAAGTATCTGGCCGCCTGGCCTGTGTATGTCATCGGGGAAGATCAGGCCAGCCTTTCCTTCATTGTGGCGCTGGATGACAAGCGCTACCTGGAGCCCGGGCAGGCGGCGGGAAGCGGGGAAGAGGGCCGCCGGCGCTATATCACCGCCAGCTTCCGGATGCGCCTGCATCAAAGGTCCTTCCGGGAGCGGGTGCTGGCCGCCTACCAGAGCCAGTGTGCCTTCTGCCGCCTGCGCCGGGCCGAGCTGCTGGATGCCGCCCACATTGTCCCAGACCGGGACCCCTTGGGTGAGCCACTGGTCACCAACGGCCTGGCCCTCTGCAAGATTCACCATGCGGCCTTTGACCGGCATTTCATCGGCGTCACGCCCGATTACAAGATCCAAATCCGCCGGGAGCTGCTGGAAGAAAGGGACGGGCCCATGCTCCGCCACGGGATTCAGGAGATGCACAACCAGCGGTTGATCCTGCCTAGGAAGGCTAGCCAATACCCAGACCGGGACCTTCTGGCCCTGCGCTATGAAGAGTTCAAAAAGGCCATTTAA
>PIHLBHDG_00290	
ATGTATCGCTTGATGCCGTTTCGCAGAAGGAGTCGTGGAGAATTCTTCTGGCCCCAGACCTGGCAGGACTTCTTCAACTGGCCGGAGTCTGTCTGGGAGGGTTTCCCCGGCTTTGGCGGTTTTGGTAGTTTCAGCGTGGATGTGAAGGAGACAGAAGACGGTTACCACATCCAGGCAGATCTGCCTGGCGTGGCCAAGGACAACATCCGCCTGTCTTTGGACAATGGCTATCTGACCATTGCGGTGCGGGCTGAAGAGCTGAAATCCGAAACGAATGAAAACTACCTCTGCCGCGAGCGGCGGCTGGCCTCCAGCCAGCGCAGCTTCTACGTGGGCAACGTCGATCCCGAAAACGTCCGGGCCAAGTACGAAAACGGGGTATTGGATATCACCATCCCCCGGGCTGCCCAAGGGCCAGATCGCAGGCAGATCCCCATTCACTAA
>PIHLBHDG_00291	
ATGGAAAAGGCGATCGATCTGAACAAGACCGTGTACGAACTGGTCCAGGAGCACCCGGAGTTGGTGCAGATCCTGGCTGAGCTGGGCTTTGCCAGCATCACCAATCCGGCCATGCTGAAAACAGCAGGCAGGGTCATGACCCTGCCCAAGGGGGCAGCCCTGAAGGGTAAGGATCTGGAAGAGATCAAAGGGGAACTGGCTAGGCGAGGCTACTCCGTGATCCCCTAG
>PIHLBHDG_00292	
ATGGCCAAAGACTATGAGCACCTGCGGCGGGAATGGGTGGAAATGGCACCCTATTGGATCGAGGAAGCAAGAGCCGGGGGGGATCTTTCCCGCAAAGGGCTCCTGGATGCCTACATGCTCGCAGCCTGCGGCGATGTTCAGGGCCTGCGCATCCTGGACTGCGGCTGCGGCGAGGGCCGCTTTTGCCGCATGCTGGTGGAGCGGGGGGCAGGGTATGTGCTGGGCGTGGACAACTGTCCGCCCATGATTGAAGCCGCCCGGGAGCTGCAGTCCGGTAGGGACGAGTACCTGCTGGCCGATGCCCAGGATCTCAGCTTCCTGGCGGAGGCCAGTTTTGACCTGGTCGTTTCCTACCTCAACCAGTGCGATCTCCCCGATTTCGACGCCAATGTGCGGGAAGTGTTCCGGGTGCTCAAAGCTGGGGGGCGCTTTGTGGTGGCCAACATCCATCCCATGCGTTCCGCCGGGGGAAGCTGGCTAAGGGGACCTGATGGGGCCAAACAGCACGTCATGCTGGACAACTACTTCGCAGAGGGCGAGCGGCATTTCAGCATGAAGGGCGTGCAGATCACCAACTTCCACCGGACCCTTTCCACCTACCTGCGCAGTTTCCTCCGGGCCGGGTTTACCCTGGAGGACCTGATCGAGCCCACGGTTACACCGGAAGCGGTGGCAGCTTACCCCTCCCTCGCGGACGAGCGGCGGGTGCCCAATTTCATCATTTTCTTACTGAAGAAATAA
>PIHLBHDG_00293	
GTGGATCTGGCGGCACTGTACAGCGCATATGCCGATGCCGTTTACGGCTATCTAGCCTTCAAACTCCAAGACAGGCAGCTGGTGGAAGACCTGGTGCAGGAAACCTTTCTAGCCGCCCAGGAGGGGCTGGACCGCCTGGAGACGGTGCATTCCCCCAAGGCGTGGCTGCTGGCCATCGCCCATAACAAAATGGTGGACTTCCTGCGCCGGCGCCCCCCTGACCTGCCCCTGATCTGGGAAGGCGCAGCTGTAGGCGACTCTTCAGCCCTGTTTGTGGAGGAAGCCCTCAAGCAGCTTGCGGACCTGGAGCGCACCATCGTGTACGGGCTCTACGTGGAAGGTTTTACCTACCGGGAGCTCGCGGAGATGTTGAGCCTGCCTGAGGGCACAGTCAAAAGCAAAGCCCATAACGCCCGCAGACACCTCTATCGCTGGCTGCAGGAGGGAGAAAGATGA
>PIHLBHDG_00294	
ATGAGCGCACCAAAGGAAGACTACAGCGAGCTGGCTTGGGGCCTGATCTATGGCAAGCTCTCAGACGGGGAAAGGCAGCTGGCCCTGAGGCTTACAGCCACAGACCCTGAGTTTTTGGAGGTACTGCGCCTGGAGCTCGCCTTGCAAAAAGAACTGGCCCGCCTGAAGGCAGCCATGCCAGAGGCAGTCAAACAGAGGGTCTACTCTTCCTTAACGGGAAGTGGGAGCCGGGTGCTCGTTCAAGAAGTACTGCGCACAGTGCTGGAGGAAGCACTGCCGCAGATGTTGTGGCCGGTTATGAAAATCTTGGAAAGGAGTGTCTTAGCCAGTGAGCAACTCTGA
>PIHLBHDG_00295	
GTGAGCAACTCTGATATTCCCGTGAAAGAAATCGGTGAGATGCTGGATCTTGTTGCCGAAAAGCTGCCCAGGCTGATCAAGGAGCTTTTCCAAACCCTCTATTCCCAGGAGGGAGCAGAGCGCATGAGCCAAGCGGCGGGTACGTTCTACAAGAACCTGATCGACGCGGGTATGGAAAAACAGGATGCCCTGTACCTGACGGAGGAATACCTGAACACCATCAAGTTCGTCACCAAGCAGTACGGGAACTCCTAG
>PIHLBHDG_00296	
ATGCTAGGTGGAGCGCTTTCCGCTTTGGTTGGCATCACCAAGACGCTGGGTAGGACGGTTTCAGCGGGCCCGGCCCTGCTCCTCAAACGCCGCAAAGCCCTGGACATTTTCGCCAGGGGCCTGCGGGCCCAGGGACTAGACCCCGAGGCAGTGAAGGAGCTCACCGCTGCCTATAAAAACCTGGGCAGCCTGGAGAGTTGGTTTTCCCGCCCCCGGGAGTAG
>PIHLBHDG_00297	
ATGGGGAATATGGGACTTCCTGTCATTTCCTGCCGGTTGGGGGTTGAGGTCATGGGGTGGCTGCGGACTAAGTGGCGCTCTTTCCGGCGTCAACTAAATACGTTTGGTGTAGATCAGGAGCTGAAGGACCAGGCCATCGCGGCCAGCGTGCAGCGGGTCTTCTGGACCGCGCCTGTGCTGTCCCTGGGGAACTTCTTGGTGGCCCTAAGTTTCTGGCTGCGCAATGTGCCTCATGGAGGTAGGGAACTGCTCTGGCGGAACTTGATCAGCGGGGTCAACTTCACCGTGAGCGTTATCAGCATGCTGATCTGGTTGGCCGCTTGGCGGATCAAGGGATCCGGGAGCAGCGCCCGGAAACGGGCCCTGTTTGTCTACGGCGTTGCCTGCTATGTGCTGGCCGCGGGGTTGGCTATCTCCCTCATCGACCAGCTCGCCATGGCCAGTATTGCCGCCTTTCTCCTCAGCGCCACCATGGTGGGCACTTTGTATTATCTGCATCCCCACCATGCCCTGCTCCTTTTCGGGCTGGCCTATTTCGCCTTCAACCGGGGACTGGTCCTGGTGGGGGGCCATCCAGGCAGTGTGATTCTCTCCAACCAGGTGAACGGCCTCATCGCCGCCGCCTTGGGTTACGCCCTCTCCCTGCTGAACTGGCTGCATTTCCGCCAAACCACTCTTCAGCAGAGGACCATCGAGGAGCAGCAGCGGAAACTGCGGGTTCTGGCCTATTTGGACTCCTTGACGGGCCTGCCCAACCGGAGGTTCCTGGACGAACGCATTGATCGGGAGGCCGCCTTGGTGCGGGAGGGGCAGAGCCAGGCTGCCCTGCTCATGTGTGATATCGATCGCTTCAAGCTGGTGAACGATACCCATGGGCACCTGGCGGGGGACGATCTCCTGCGGGAGCTGGCGGCGCTGCTGGAGAAAAACATCCCGGCGGAAAGTGTTCTGGTGCGCCTGGGGGGCGAGGAGTTTGTGATCCTGGCACCGGGAGTGCCTCTGGGGGAAGCGGCCCGCCTGGCGGAGCGCCTGCGGGAGCTGGTGGAAGGACACAGCTTCACCCTGGGCGGCAGTGAAGTGCGGATTACGCTGAGCATCGGCGTGGCGGCCCTCACCGGCGCGGAAGGGGTGCGGGACTACTACAACCGGGCAGATCGCGCCCTCTACCAGGCCAAAGAGCTGGGGCGTAACCGGGTGGTGGCGGCACCGTAA
>PIHLBHDG_00298	
ATGTATGTAAAGGCTGAAGAAGTGCTGCCTGCAGATCTCCTGGCGGAGATTCAGGAGTATGTGCAGGGAGTGGAGCTTTACATCCCCAAGCGGCCCGAAGCCCGGCTGGGCTGGGGAGAGCGCAACGGGGCCCGCCAGCAGATCCGGAGCCGGAACCGGGAGATCGCAGAGCGCTACCAAAGGGGCGAGAGCATCGCCTCCCTCATGGAGCGCTATCACTTGAGCTATGACAGCATCCGCAAAATCGTGAGCTCCGGCCGGAAAGAATGA
>PIHLBHDG_00299	
ATGAAAAGACGGCATTCCATTCGCATGAAAGTCGTGATCGTGCCCTTGATCCTGGTCTTTGTGACCATCGCGGTTTTGGGCGCAGCCAGCGTGTATGTCTCCTACACCAAAACCCTGGAGCAGAAAAGGCTCGGGGGACTGGCCGTGGCCCAGCAGGTGAGGGCCAGGCTCCTCACCGGCAGGCAGGCCCGGGCCGCCCTGGAGGAGCTGGCGGCACAGGCCGAAGGCCAAAGCGGGGAGGAGAAGCTGAGTGAACTTGCCGAGCTTCAGCGGGAACTCAGCCCTGAGCACCTGGTGGTGGATGTGACCAGTGGTGCCACCCTAAGCTACGCGGCCATCTTCGATGCCCAGGGCCGGCCGGAGGCGGTAAGCCACGCCCTCACCCGGGAGCAGCTCTTTCAGGATCGGGCAAAGCTCACCGCCCTGGAAAGCAGGACAAACTATGTGGCCTTGACCGAGCATCCCCTCAGCGGGGAAATGGTCTGGGATATTCTACTCCCCGTCTTCGTGGATGAGCAGTACACGGGGGCGGTGAACGTGGGCGTCAATTTGGAGATTGTAGGCAGGACGCTGCGCAGCAGCATCCTGCTCACGGTGCTCCTGGCCAGCTCCGCTTACCTTCTCCTCAGCCTGATTCTCATTCTCAACGTCTCCCGCCTGATTCGGGCCCTGGCCGGACTGGGGGTCCATGTGGATGTGCTGGCCGGAAAGGTGCTGCACGCCTCAGTACCGGAACCCATCTTGGACCGGAAGGACGAAGTGGGGCTGGTGGCCAGGGGGATTCAGGCCATGCAGGAGACCCTGCGCAGCGTTTTAGCCCGGGTGTTGGAGGCCGCGGGGGCCACAGCCCGGGCCAGCCAGGAGCTTTCCGCTTCTGCCCAGCAGACCAGCGCCACCATTGAGGAAGTGGCGGGCACAGCCAACCAGTTCGCCTCCACGGTGCAGACCATGGGCGGCAGCGTGGCGGAGATGGTGCGGGCTGCGGAGGGAATAGAAGCTTCCGCCAGCGAAGGGCAGTCCGTGGTGGCCAGGGCTGTCAACCTTTCCGATGAGCTGAAAAACAGCCTCGCGCAGCTGGCCGGGGCCGTCACGGGGCTGGGGGAAAGCTCCCGGGAGATCGGCCAGATCGTGGGGGCCATCACCGACATCGCCGACCAGACCAACCTTTTAGCCCTCAACGCCGCCATTGAGGCGGCTAGAGCGGGCGAACACGGCCGCGGCTTTGCGGTTGTGGCAGAGGAAGTGCGCAAGCTGGCGGAAGAGGCGGCAGCATCCAGCAAGCGCATCACCCAGCTGGTGCAGGCCATCCAAGGAGAAGCGGAGCGTACCGTGGTGGGCATCACCAAAAGCGCCGCCGATGCCGCAGAAAGCGCCAGCGCGGTGGCCAGAAGCGGCGAGCTGCTCCGCCTGATCTTGCAGCAGATCGCCGAGATTACCGGCACCATCAAGGAAGTCTCCCGGGGTTTGGAGCTGATCAGTTCCGGCAGCCAGGAACTGGCGGCCACCACCGAAGAGCAGTCGGCCTCCATGGCCACCATTGCCTCGGCCACCCAGGAACTGAGCATGATGGCGGATCGCCTGCAGCAGCTGGTGCAGGAATTTGAGCTGGAGGCCCCGCCCGGGGGGAAAGATTGA
>PIHLBHDG_00300	
ATGCTCATCCTAGTTACAGGCGGAACCGGCTACATCGGCAGCCATACCTGCGTGGAACTGCTCAACAGCGGTTACGATGTGATCATTTTGGACAATTTGAGCAACAGCGAGCGCTCGGTGGTGGATAGGATAGGGCAGATCACGGGCAAGCGTCCCCTGTTTTATCACGCCGATGCCACCGATGAAACCGCGGTGGATTTGATCTTCTCCACCCATCCCCTGGATGGGGTGATCCACTTCGCCGGACTGAAGGCGGTGGGCGAGTCGGTGGAAAAGCCCCTAGCTTACTATAAAAACAACCTGATCAGCACCATGGTGCTCCTGGAAAACTGTGTGAAATACGGGGTGCAGCGCTTCGTGTTCAGCTCTTCAGCCACCGTGTACGGGGAAAACGAGGTCCCCTTTGTGGAAACCATGGCGCTGCCGCCCCGCACCAACCCCTACGGGGAAACCAAGGCCATGTCGGAAAAGATCCTGACCGATACCGCCCGCAGGCACCCGGAGATGTCCGTGGCGCTTTTGCGCTACTTCAACCCCGTGGGCGCCCACGAAAGCGGGCTCATCGGGGAGGCACCCCAGGGCATACCCAACAACCTCATGCCCTACATCACCCAGGTGGCCAAGGGGATCCTGCCGGAGCTTAGGGTGTTCGGCGGCGACTACCCCACACCCGACGGCACCGGCGTGCGGGATTACATCCACGTCATGGACTTGGCCGCAGGGCATCTGGCGGCCCTGGAGAAGATGGGGCCCGGTGTACACATCTACAACCTGGGTACAGGGCGGGGAACCTCGGTTCTGGAGCTCATCGCCGCTTTCGAACAGGCCAACAAGGTGAAAATACCCTACCGAATCGTGGAACGCCGTCCAGGCGATGTGGCCCAGTGCTGGGCCGATGTGAGTAAGGCCCAAAAGGAACTGGGCTGGACGGCTAAGCGGGGCCTTCTGGAGATGTGCCGGGACGCCTGGCGCTTTGAGCAGCAGCGGGGCTAG
>PIHLBHDG_00301	
ATGAAGCTCATTTCGTGGAATGTGAACGGCCTGAGGGCCTGCTTGAACAAGGGCTTTCTGGACTTCTTTCGGGAAATTGACGCCGATATCTTCTGCATCCAGGAAACCAAACTGCAGGAGGGCCAGGTGCAGCTGGAGCTGCCCGGCTACGAGCAGTATTGGAACTACGCCGAAAAGAAGGGCTACTCCGGCACCGCGGTGTTCACCAAGCCCAAACCCTTAAACGTCCGCTTCGGGCTGGGCAAGGAGGAACACGATCGGGAAGGCCGGGTGATTACCCTAGAATATGATTCCTTTTTCCTCACCAATGTTTACACACCCAATGCCCAGCGGGGCCTGGCCCGTTTGGACTACCGCCTGGTCTGGGATGATGCTTTTCGCTCCTTCGTCCAGGAGCTCAAGCAGGTGAAGCCGGTGATCATCTGCGGAGATCTCAATGTGGCCCACCAAGAGATCGACCTGAAAAACCCCGAGTCCAACCGCAAAAACGCCGGGTTCACCGATGAGGAGCGGGGGAAATTCAGCGAACTTCTGGAGGCAGGGTTTATCGATACCTTCCGCCATTTCTACCCCGACAAACGGGATGCCTACACCTGGTGGGCCTATTTCGCCAAGGCGCGGGAGCGGAACATCGGGTGGAGAATCGATTATTTCCTAACGTCCCAGGACCTGGAGGAAAACCTGGTGGATGCCCTCATCCACGACCAAGTGCTGGGCAGCGATCACTGCCCGGTGGAACTACAGGTCCGGCTGTGA
>PIHLBHDG_00302	
TTGGAGTCCATCCTGACCCGGCAGACCAAAGCCGAGCTGATGCAGCTCTGCCGCAAGCTCCAGATTAAGGGAGTGAGCGGCCTGCGCAAATCGCGCCTGGTTGCCTACTTGCGCCAGCGGCTCCCCGCGGTGATCGCGGGCAAGATGCTCTGTTGGGATCAGTCTATTTACAGCCTGGTGCAGGAAATCACTACGCTTACCCAGATCCACCGCCTGGAGGCAGAAGGCAGCAGCCCCGCGGAGGATTATCTCTTGGAGGAGTACGTGGGCTTTCCGGAAACGTATGGTGATCACCTTTACCTGATCATTCCCCTGGAGATCCAGGAGCTGTTTTTCGCCCTGGACGGGCCCGCCTACCGCCGCAAGGTGCGGGAAAACACCGAGATTGCCCGCTTAACCCGGGGTCTGCTCCACTACTACGGCTGTTTGCCCCTCCATGAACTGGGCAAAATGCTCAACCGCCTCCTGCCCGAGCCGGTGGATGTGGCCAGCATCGGAGAAGTGCTGCGGGAAATCGGTTTTTACAGCTGGAACATCGTCTTTGAGCGGGGCTATTTCTGCGACGGGCGCCTCACGGATCTGGACTACCTCCTAGCTGCCCTCCGGGAGCGGCGGGCCCTGGAGTACCGGCCCTTGAGCTACGCTGAGGCCTGGCAGGCGGGGGAGGCATCCTTTTACCACAGAAACATGCGCCAGATCCGGGAAGTGGCCAGCTTCCTGCATAAACACCAGCTGGAGGAAGAGGCCCCTTACTTTCTCGACCTCCTCTTCAGCCTGGTGCAAACGGATCTCTCGCCCCCTGAGATCGTCTATGCCCTCTTGGAGCACATGGAGAGGGCCACCGATGAAGACATCACCGAACTGGCCCTGGTGGTCTTTGATTTCTACCACTGCGTCCCCCATTGGGTCTTGAAGGGGCATTCGCCGGAGGAGATTATGGAACGGGCCACAAGGCCCGACCCGCCCAGGGAAGATAGACTTAAGCGCAAAGCCATCGTCTACGACTTCGCCACCAGAAAGCGCCTGAGTCCCGATGCCCCCTGCCCCTGCGGCAGCCAGCTGGACTACGGCCACTGCTGCGGCTCAGCATAA
>PIHLBHDG_00303	
GTGAGTCGGAAAAACGCGCGGCAGCTGATGGAGGAGCTGTACGGTACACAGCGCAGGAAGGGCATTGACAAGTACAGTAAGGAGCATCCCCTGGATGTGGTCAAGTTCTGTTTCATAGGTCGAGACGAGGACTGCCTCCGGGCCATGCACCTGATCAACGTGGCCATCCTCCATGATGTGGTGGAAGACTTCGGCCACAAGGGTTACACTCTGGATAAGGTGCAGGTGGTGGTGGGGTTAGGTCCCGCTGAGGTGAGACTTTTGGATCTTCTAACCCGCAAACCGGGCCGGGAAGAGGATTATTTGCCGAGCCTCTGCAGGGATGAGGATGCGGCCAGAATCAAGCTGGCGGACCGCATCGCCAACTGCCAGGATCTGCTCCAGTGGGTAAAGGACGAGGGGGGCTTTTCCGAGGATGCCCGCAGGATTTATGAAAAATACAAGCGGGAAAACGCGGTGTTGCTGCCTCAGCTTAAGGCGAACTTCCCGGCACAGGTGGAGGACCCGGACCACGCTTTTCACCGCCAGATCGAGCTTCTCCAGGGTTGCATGGAAGAACTGGACGACCTCTATAGGCAGTATCAAGGCCAGTATTCCCTGACAAAGTAA
>PIHLBHDG_00304	
ATGGAAAAGGCAGCCAAACGCAACATCTACACCTTCGGCCTGGGCACCGTGGGGCGGGATATGGTCTATGCCATGGTGAGCATGTACCTCATGTTCTACCTCACGGATGTCTTAACTGTACCCAGCGCCACCTTGTGGGCGCTCAACGGTATCATCCTGGTGGGGCGCATCTTCGATGCTTTGAACGACCCCATCATGGGTGTGATCGTGGACAACACCAACACCAAGTACGGCAAGTTCAAACCCTGGATTGTGCTGGGGGCCCTCACCTCGGGGATCATCACAATCCTCTTGTTCACTGACTTTGGCCTGAAAGGCACCAGTTTCGTGGTGGTGTTTGGGATCCTCTTCATCCTCTGGGATCTGGCCTATACCACCAACGACATCTCCTACTGGTCCATGCTCCCGGCTTTGAGCGTGGATCAGCAGGAACGGGAGAGAATCGGCGCCTTCGCCAAGATCTGTGCCAACGTCGGCCTTTTCGCTGTTGTGGTGGGGCTGGTACCCATCACCACCATGTTGGGGGAAAGGCTGGGCAGCATGACCCAGGCCTACCATGTGTTCACCGCGGCCCTGGTGGTGATCATGTGGGTGGGTCAGGCCATCACCGTTTTTGGGGTGCGGGAGAACCGGGAGATCTTCAAACTGGAGGAGACCACCACCCTGCGGGGCATGGTCAAGGCCATCGCCGAAAACGATCAGCTGCTTTGGGCGGCGGTGTCCATGGGCCTGTTCACCATCGGCTATGTGACCACCACCAGCTTCGGACTGTATTTTTTCAAATACGCTTACGGCGATGAGGGTATGTACGCGGTCTTCGCCCTCATTTTGGGCCTCTGCCAGCTGGGGGCCTTGTCCGTTTTTCCCCTGTTTAGTAAGAGATTCAGCCGGGAGGCCCTCTACAGCGCCAGTACAGCCATGGTGGTCCTGGGCTATCTGATCTTCTTCTTTGCCCCCATGAACATGCTGGTGATCGGCCCCGCGGGCATTTTGATCTTCTTGGGGGAAGCGTTCATCCAGATGCTCATGCTCATGTTCCTCACCGATACGGTGGAATACGGCCAGTGGAAACTGGGTAAGCGCAACGAGAGCGTCACCTTTTCCCTGCAGCCGGTGATCTACAAGGTGGCCGGTGCAGTGGCCAGCGGCATTGTGGGGGTAACGGTGATCCTCTCCGGGATCAATGATGCCCTCACCCCCGCGGATGTCACCGCCGGCGGGCTGGTGCTGTTGAAGTTTGCCATGCTAATTTTGCCCCTCCTCTGCATCCTGGTGGGCTACTGGGTTTACCGGAGGAAATACATCATCGACAGCGCCATGTACCAGCGCATCTTAGGCGATCTCCAAGCCCGGGGACAGATCAAACTGGGTTAG
>PIHLBHDG_00305	
ATGCTCAAGTGGTGGCAGGAGCGGGTAGTCTATCAGATCTGGCCCCGCAGCTTCCAGGACAGTAACGGCGATGGCATCGGCGATTTGCAGGGGATCATCGCCCACCTGGATGAGCTGAAGGACCTGGGAGTGGGCATTATCTGGCTCAGCCCCGTCTATCCTTCGCCCAACGCGGATTACGGCTATGACATCAGCGATTACACCGGGATCAACCCCGAGTTTGGCACCATGGAGGATATGGATCAGCTCATCGCGGAGGCGGCTAAGCGGGACATCAAGATCGTCATGGACCTGGTGATCAATCACACCTCGGATCAGCATCCCTGGTTCCAAAGCAGCCGGGAAAAAAACAGCCCCTACCGGGACTACTACATCTGGCGGCCGGGCAGGGGAAAAAGGCCCCCCAACAACTGGGGCAGCTTCTTCGGGGGCCCCGCCTGGGAATATGACCCCCACAGCGGCGAGTACTACCTGCACCTTTTCGCCAAGAACCAGCCCGATCTCAACTACCGCAACCCCAAGGTGCTGGCGGAGGTGAAGGATATCCTCCGCTTCTGGCTGAATAAGGGCATTGCCGGCTTTCGCTGCGATGTGATCAACATCATCTGGAAGTCCAGCCTGGAAAACGGCAGGTGGCGCCCTGCCCTCAAGGGCTTGGAGCACTACCTTTCCCAGGAGGGCTGCCACCGGATCCTCCAGGAGCTGCGCCGGGAGATCTTCGATCACTACGACTGCTTCACCGTGGGGGAAACGGTCTTTGTCACAACGCAGATGGCCAGGGACTTCTTGGGCCAGGGGGAGCTGGATATGGTCTTTTCCTTTGAACATATGGGGGCAGATGAGCTGCTGATCAAGTGGTTCAAGCGCCGCTTCAGTCCCAAGCGCCTGGCCCGGGCCCTCACCAAGTGGCAGCTGGAGGTGCCCTGGAACGCCAACTACCTGGAAAACCACGACCAGCCCCGCTCGGTTTCCCGCTTCGGCCATGAGGGGGAGTTTTGGGAGCAGTCGGCTAAGCTCCTCTGCGTCTTACTTCTCACCCTCAAGGGCACTCCCTTCATCTATCAGGGACAGGAAATCGGCATGACCAATTTCGACTACACCAGCATGGAGCAGATCCGGGACATCGAGTCCCACAACGTCTACCAGCTGGCCAAACGCCTGGGATTCCCCCCGGGCCTTAGGTGGAAGCTGATCAAGGCTTCTTCCCGGGATAACGCCCGCACGCCCGTGCAGTGGAACGGGGGGCCCAACGCGGGCTTTACCACCGGAAAGCCCTGGATCGATGTGAACAGCAACTACACTAAAATCAACATGGAATCCCAGCTGAACGATCCCAACTCCATCCGCAGTTTCTACAAAAAGATGATCGCCCTGCGCCGGGAGAGCCCGGTGCTTAAAGCCGGCGATTTTGAGCCGGTGGCCATTGAAGAGAGCTTGTTCGCCTTCAGGCGCAAACTGGAACGGGAATCCCTGCTGGTCCTGCTCAACTTCACCCAGGCAGCTGTCGCGGCGCCCTACCGGGGCCAAGTGGTCATTTCCAACTATGACCGCACAAGCTACGGCGGCCGGCTGGAGCCCTTTGAAGCAGTGGTCTTGCGGGAAAACTAG
>PIHLBHDG_00306	
ATGGATGCACAAGTGGCGGCACACCTTGGCGAGCTGGCGGCGCTCACAGCCGCCCTTTGCTGGTCTTTGAACTCCTTAGCCTTTGAAGCAGCGGGAAGGCGCGTCGGATCACTGGCGGTGAACTACTTGCGGATCTTTGTGGCCTTTCCCCTTTTGACCCTCACCGCCTGGCTCACCCGGGGACTGGCACTACCCCTGGATGCACCCCCCCAGGCCTGGCTCTGGCTCTCCATCTCGGGGCTTGTGGGCTTTGTGTTCGGTGACATTTTTCTTTTTCGGGCCTTTGTGGAGATCGGCTCCCGCATCTCCCTGCTCATCAGGTCCCTGGGCCCGCCCATCACCGCTCTGCTGAGCTTCCTGCTCCTGGGGGAAAGGCTGGCTCCCCGGGGGCTTGTGGGCATTTTCCTGGTCACCCTGGGCATCTCCCTGGTGATCCTGGGCCGCAGCCCCCAGGAGAAAAAAGTGAGGCTGAACCGCCCCTTGAAGGGCGTGATCTACGCCGCCCTGGGGGCTGTGGGTGAAGCTTTGGGCATGGTTTTAAGTAAGCTGGGCATGGGCTCATACAATGCCCTGGCGGCAACCCAGATCCGGCTCCTCGCCGCCTTTCTCGCCTTCACCCTGATCATCACCTGGGGGAAGAAATGGCCGGAGATGGCCAGGGCCCTCCGGGACCTTCCGGCCCTGCGCTTTATTACCCTGGGCGCCATCCTAGGCCCTTTCCTGGGGGTGGCCGCCGCCCTGTTTGCCCTGCAGCGGACACCGGCGGGCATCGCCTCTTCCCTCACCTCGCTCTCGCCGGTCTTGATCATTCCTTTTTCCATGCTGATCTTCAAAGAAAAAGTGCTCCCCAAAGAAGTTCTGGGAGCACTGATCTCCATTGCCGGAGTTGCTTTGCTTTTCCTCTAG
>PIHLBHDG_00307	
TTGGTCTTCTTGGCCAGGACTGAGGAGTTCATCCGCGAGGTCGATAGGTACAGCGCCCGCAACTACAATCCCCTGCCCGTGGTGATTGAGCGGGGTGAAGGGGTGTGGGTATGGGATGTGGAGGGCAACAAGTACCTGGATATGCTCTCCGCCTACTCCGCCTTGAACCAGGGGCACAGGCACCCCAAGATCATCTCCGCCCTGATGGAGCAGGCGGGCAAGTGCACCCTCACCTCCCGGGCCTTTCACAATGAGACCATGGGGCCGTTTCTGAAAACCCTCTGTGAACTGGCAGGCTATGGGAAGGCCCTGCCCATGAACACCGGGGCCGAGGCGGTGGAGACGGCCATCAAAGCCGCCCGCAAGTGGGGCCTTGTGCGCAAGGGCGTCCCGGAAAACCAGGGGGAGATCATCGTCTGTGAGAACAACTTCCACGGACGCACCGTGACCATCATCAGCTTCTCCAGCGAGGAGCAGTACCGCTACGGGTTCGGACCCTACACGCCGGGCTTTGTGCTGGTGCCCTATGGGGACCTGGAAGCCTTGGAAAAGGCCATCACACCCCACACAGTTGCTGTCCTGGCCGAACCCATCCAGGGTGAGGGGGGAGTTGTGGTGCCTCCCCAGGGCTACCTGGCCAAGATGCGGGAGCTGGCCACCGAGCATAACCTTCTGATGATGCTCGATGAGATCCAGACCGGCCTGGGCCGCACAGGCAGGCTCTTCGCCTATGAACACGAAGGGGCCAAACCCGATGTGCTCATTTTAGGCAAGGCCCTAGGCGGCGGGGTGTATCCCGTCTCCGCGGTTTTGGCCAGCGAGGAAGTTTTGGGGGTGTTCAACCCCGGCGATCACGGCTCCACCTTTGGCGGCAACCCCTTGGGTGCCGCGGTGGCCCAGGCTGCCTTGGAGGTCATCCTGGAGGAGGACCTGCCGGGAAGGGCTGAACAGCTCGGGAACTACTTCCTGGAGGGGCTTAAGGCCCTGAACAGCCCCTACGTGCGGGAAATCCGGGGCAGGGGCCTGCTCATCGGGGTGGAGATCAAGACCGAATACGGCTCGGCCCGCCCCTTCTGCCAGCGGCTCATGGCCGAGGGACTCCTCTGCAAGGAAACCCACGAACAGACCATCCGTTTCGCCCCTCCTCTGGTGATCAGCAAAGAGGAGATCGATTGGGCCCTGGAGCGCATCCAGAAGGTGCTGGGGGCCTAG
>PIHLBHDG_00308	
ATGTCCAGGAAAAAGGTAATCATCATGGGTGCTGCCGGGAGGGATTTCCACAACTTCAACACCTATTACCGGGATAACGAGCGCTATGAGGTGGTGGCCTTTACCGCCACGCAGATTCCCGACATCCACGGCCGCAAATATCCCCCGGAACTGGCGGGAAGCCTCTATCCAGAGGGCATCCCCATCTACGATCAGAGGGAGCTCGCGGATCTGATCGCCAAGTACGATGTGGATGAGTGCGTGCTCTCCTACAGCGACGTGAGCTATGAGTACGTGATGCACCTCAGCGCCCTGGTCAACGCCGCCGGCGCCAACTTCGCCCTCTTGGGGCCCAAGCACACCATGCTCCGGAGCAGCAAGCCGGTGATCGCCGTGTGCGCAACCCGCACAGGTACCGGCAAGAGCCAGACCTCCCGCAAGGTGGCGGAGATCCTGCTCAGCCGGGGCATCAGGGTGGTGGCGGTCCGGCACCCCATGCCCTACGGGGATCTGGCCGCGCAGCGGGTGCAGCGCTTTTCCACCATCGAGGATCTGGCCAAGCACCAGTGCACCATTGAAGAGATGGAAGAATATGAACCCCACATTGACCGGGGCAATGTGGTCTACGCGGGCGTGGACTACGAAGCCATCCTCAGGGAAGCGGAAAACGATCCCCAGGGCTGCGATGTGATCTTGTGGGATGGCGGCAACAACGACTTCCCCTTCTATAAACCCGATCTGCACATCACCGTGGCCGACCCCCACCGGGCCGGGCACGAACTTGCCTACTACCCCGGGGAAGTGAACCTGCGCATGGCCGATGTGGTGGTGATAAACAAGATCGACAGCGCTTCTCCGGAAAACATCGAAACCGTGCGGCGGAACATCCGCTTGGTGAATCCCACCGCCCGGATCGTGGATGCCGCTTCACCCATCAGGGTGGTCAATCCCGAACTGATCCAAGGTAAGCGCGTCCTGGTAGTGGAGGATGGGCCCACCCTCACCCACGGGGAGATGAAGCTGGGGGCCGGCATCATCGCCGCGCAGAAGTACGGAGCGGCAGAGATCGTAGACCCCAGGCCCGCGGCGGTGGGCAGCCTCGCGGACACCTTCGAACTTTATCCCCATATCGGCGCCCTGCTGCCTGCCATGGGCTACAGCCCTGAGCAGCGGGCCGATCTGGAAGCCACCATCGCGGCGGTGGACTGCGATGCGGTGATCATCGGTACGCCCATTGACCTCAACCGGGTGGTGCAGATCAGGCAGCCCAACACCAGAGTGTACTACGATTTGCAGGAGATCGGCAGCCCGAATCTCGAAGAAATACTGGAAGAGTTCATCGAGCAGCATAGGCTCAAATAG
>PIHLBHDG_00309	
GTGAAGAGAGCTTACAACTTCTACGCTGGACCAGCCGCTTTGCCTTTGGAAGTTCTCCAGGAGGCCCAGGCAGAACTTCTGGACTTCGGCGGCACCGGCATGTCCGTCATGGAGCTCAGCCACCGCAGTAAGGACTACGATGCGGTTCACGAGGGAGCAGGGCAGAGGCTGCGCCAGCTTTTGAACATCCCGGCTGATTACGAAGTCTTGTTCCTCCAGGGGGGAGCCAGCCTCCAGTTTGCCATGGTTCCTTTGAACCTCTTAGGCGAGGGCGAGACCGCCAACTACATCCTCACCGGCTCCTGGTCAGAAAAGGCTTTAGCCGAGGCGGTGAAGGTCGGCCAGACCAAAGTGGGGGCCAGCACCAAGGAGGAGAAATTCCGGCGCATCCCTTCCCAGGGGGAGCTGGAGATCACAGGCGACGAGGCCTATGTCCACATCACCAGCAACAACACCATCTACGGCACCCAGTGGCAGGAGTTCCCCGACACCAAGGGGGTGCCCCTGGTGGCGGACATGTCCAGCGACATCCTCTCCAAGCCCTTTGATGTGAGCCGCTTTGGGCTGATCTATGCCGGCGCCCAGAAGAACCTGGGTCCTTCCGGGGTTACCGTTGTGATTATCCGCAGGGATCTCCTCGGCCGCTCCCGGGAGGAGCTGCCCACCATGCTCAACTACAACACCCACGCCAAGGCCAGGTCCCTCTACAACACGCCCCCCACCTTCGGGATCTATCTGCTAGGCAAGGTGCTGAGCTGGGTGGAGCGGAAAGGCGGTGTGGCGGCCATCGCCCGCCAAAACGAGCTCAAAGCACGGATCCTCTACGATGCCATCGACCAAAGCGGCGGGTTCTACCGGGGCCATGCGGAAAAGGAGAGCCGCTCCTTGATGAACGTGACCTTCAACTTACCAACGGAAGAGCTGGAGAAGGAGTTTCTGGCGGAGGCTGCGGCCGCGGGCTTTGTGGGTCTAGGAGGTCACCGCTCCATCGGCGGCTGCCGGGCTTCCATCTACAACGCGGTGCCCGTGGAGGCTTGTGAAGCCCTGCGCGACTTCATGCTGGCCTTTAAGGCTAAGCACTAA
>PIHLBHDG_00310	
ATGTTTCGTGTGCTGGTCTCGGACAAGATCGCCAAAGAAGGGTTAACTCCCCTGCTGGATAGCGGACAGGTTGAGGTTGTGGAAAAAAACGTAAATGAGGCGGAGGACCTGGAGAGCTACGACGCCCTCCTGGTGCGCAGCGCCACCAAGGTCACAGCAGAGGTCCTGGAGAAGATGCCCAGGCTCAAGATCATCGGCCGGGCCGGAGTGGGTGTGGACAACATCGATGTGGCCGCTGCCACGGCACGGGGGATTGTGGTGGTCAACGCCCCCGACGGCAACACCATCGCCACCGCGGAGCACACCTTCGCCTTGATGCTGGCCATGGCCCGCAAACTCTGCCAGGCCAACGCCTCCCTGCGCCGGGGCGAGTGGAACCGGGCCGCGTTCATGGGCGTGGAGCTTTACGGCAAGACCCTGGGCATTATCGGCTTCGGCCGTATCGGCCGGGAAGTGGCCAAAAGGGCCCGGGCCTTCGAGATGAACGTTTTGGCCTACAGCCGCACCCTCACCCCAGAGCGGGCAGCGGAGGTTGGCGCCAAGGCTGCCAGTCTCGAGGAAATCCTCACCACCGCCGACATTATCACGGTGCACACTCCGGTCACCCCAGAAACCAAGGGGCTGCTTGGGGAAGAGAACCTGCGGAAGACTAAACCCGGCGTGATGATCATCAACGCCGCCCGGGGCGGCATTGTGGATGAAGGGGCCCTGCAGCGCTTTTTGGAGAGCGGACATGTGGCCGCGGCAGCCTTAGATGTCTATGAACAGGAACCGCCGGCCAGCTTCGAACTCATGCAGCTGGATCAGGTTACCGCCACCCCCCACATCGCCGCTTCCACCAAAGAAGCGCAGCTGAAGGTGGCCAAGGTGGTGGCGGAGGAGGTGCTCAGCTTCGCCCTGGGCAAACCGGTACAGAACCGGGTCAACTAA
>PIHLBHDG_00311	
GTGGCTGTCGTCAAACCCTTTCGGGCGGTGAGGCCCAACGGTCAGCTCGCGGCGCAAATCGCGGCCCTGCCCTATGATGTGATGAACTCTCAGGAAGCCAAGGAGATGGTGGCCGGGAATGACCTCTCGTTTTTGCGCATCGACCGCGCCGAAATCAACTTCCCGGAAATTCTAGATCCCCACGATCCCCGGGTGTATGCCAAGGCCCGGGAGCTCTTCCAGGATATGCTCGCCAAGGGGCAGTTCATCCAGGATGAGCAGGAGTGCTTCTATATCTACCGCCAGATCATGGACGGAAGGGCCCAAACTGGCCTGGTGGCCTGCACCTCCATCGATGATTACCAAAACGATGTGATCAAAAAGCACGAGTTCACCAGGCCCGATAAAGAGCAGGACCGGATCGATCACATCAAAGCCCTGGAGGCCCAGACGGGGCCCATCTTCCAGACCTACCGGGATCATGCAGAAGTGGCTGAGATCATCCAGGACTGGGTGGCAAGTCATGAGCCCCTCTACCAGTTCAGCGCCTACGGTGTGGACCAGATCTGCTGGAAGGTGGACTGCCCCCGGACCGTTGAACGGCTGGTGTCGCTTTTCGCCGGCATCGATTATCTCTATATCGCCGATGGACATCACCGCTCCGCGGCCGCGGTGCGGGTGGGTTTGAAACTGCGGGAAAAGAACCCCGACCCCCGGGCGGAGTTCAACTACTTCCTCTCTGTACTCTTCCCCGCCTCTGATCTGAAGATCTGGCCCTACAACCGTTTGGTCAAGGATCTCGGGGGCCTTTCCCGGGAGGAGTTCTTCAGGCAGGTTGAAGAGCGCTTTAGCTTAGCAAAGGCGCCCACAGCTCCCTATGCTCCTGAGGAGAAGGGCACCTTCGGCATGTACATCGCCGGCCAGTGGTACAAGCTCACGCCCCGCCCCGGTGTTGTGCCCACCGATGACCTGGTGAAGAGCCTGGATGTGGCCGTGCTCCAGGATCAGCTCCTGGCACCCATTTTGAAGATCGCCGATCCCCGCACGGATCAGAGGATCGAATTCGTAGGCGGCATCCGGGGCCTCAAAGAGCTGGAGCGGCGGGTTGGGGAGGATATGCAGGTGGCCTTTTCCCTCTACCCCACCTCCATCGAGGAAATCCTGGCGGTGGCGGATCAAGGCCAGGTGATGCCGCCCAAGTCAACCTGGTTTGAGCCCAAGCTCTTAAGCGGTCTGTTCATCCATCGACTCTTCTAA
>PIHLBHDG_00312	
GTGAGCAGCGCCAGTTACACCCAGCTTTCCCGGGAAGAGCTGTGGGAGCGGGTGCGCAGGGCCCAAAAGCACCTTGAATCCTGCAGGCTGTGCCCCCGGGAGTGCGCAGTGGACCGCAGGCAGAGCCGGGGCTTTTGCCGGGCCGGCGCCAGCGCAGTTGTGTCCAGCTTCGGCCCCCATTTCGGTGAAGAAAGGGTGCTGGTGGGCACTGGGGGTTCCGGGACCATCTTCTTCGCGCACTGCAATCTGCGCTGCGTGTTCTGCCAGAACTACCAGCTGAGCCAGGGCGGTGAAGGCACATCGGTCACCGCCGAGCAGCTGGCCGTGCTCATGCTCACTATCCAGGACCGCTACCGCTGTCCCAATATCAATTTGGTGACGCCCACCCACTTTGTGCCCCAGATCCTGGAGGCCGTGGCTTTAGCCGTGGAGCGGGGGCTGCGCATCCCCCTGGTTTACAACTGCGGCGGCTATGAAAGCGTGGAAGTGCTCAGGCTCTTGGCTGGGGTTGTGGATATTTACATGCCCGATCTCAAATACAGCTCCGGGGAGCTCAGCCGCAGCTACTCCCAGGCGCCGGACTATTTTGAGAAGGCTGCTCTGGCCCTCAGGGAGATGGACCGCCAGGTGGGAGGACTGAAGGTGGGAGAGGATGGCACAGCCAAAAGGGGACTGCTCATCCGCCACCTAGTGCTCCCCGGCGCCCTAGAGGATACCAAGCGGGTGCTGGAGTTCATCCAGGGGGAGCTTCCCCCAGATTGCCTGGTTAACCTCATGGATCAATACTACCCCTCTTACCGGGCCTTTGAGTATCCGGAGCTGAGCCGCCGGGTGAGCCGGCGGGAGTTTCGGGAGGCTTGGGAATATGCGGAAAGCCTGGGTTTAAGGCTGGCTAGATGA
>PIHLBHDG_00313	
ATGAGTAGAAGAGAGAGAGCACTGCAAAGAGCCCAAGAGCTAAAGGAGGCAGTTCAAGACTATTTAGCTGTGAAGGATTCCATTCCCCGCGGCATGGCCCCCGCCCAACGGGAACAGTATGCCCGGCAGAAGGCCAAGATCCTGGCCCTCTTTGGCGGGACGGAAGAGGATTGGAATGACTATAGATGGCAGCTTAGACACAGGGTCTCCGATGTGGAGGCGCTGCTTAAGATCGTCAACTTAGAAGAGGATGAGATCCAGGCCGTCCGCGAGGTGGAAAAGAAGTTCCGCTGGGCAGTTTCCCCCTATTACCTGGCGCTGATCGATGACACCCAGCGCTATGATCCCATTAAGCTGCAGGCCATACCCACTAAGGCCGAGCTGTGCACCGGTGGGCAGGCTGACCCCATGGGCGAGGCTTACACCAACCCCGCGGGCAGCATCACCAGGCGCTATCCGGATCGGGTGATCATCAACGTAACGAACCAGTGTGCCATGTACTGCCGGCACTGCCAGAGGCGCAGGAATATTGGCTCTCAAGATCTGCACACGGAAAGAAAGGTCCTGGAGGAATCCATCGCCTATATTAGAGCCAACCCGGAAATAAGGGATGTGCTCATTACCGGTGGCGATGCCTTAATGCTTTCCGATCGCACGCTAGATTGGCTTTTGGGAGAGCTTACGGCCATTCCCACGGTGGACTATGTGCGGCTGGGGACCAGGGTGCTGGTGACCATGCCGCAGCGCATCACCCCTGAGCTGATCCAGGTTCTCAAGAAGTATCCGCCGCTGTTTATCAACACCCAGTTTAACCATCCCAAAGAGGTCACCCCAGAGGCCAAGGCAGCCTGTGACAAACTGGTCAACGCCGGCATTCCCTTGGGAAATCAGGCGGTTCTGCTCAACGGGATCAACAACGATAAGTATGTGATGCGCCTGCTCAACCAGGAGCTGCTCAAGCTTAGGGTGCGCCCCTACTACATCTTCCATGCCAAGGATGTGGTGGGCACCAAGCACTTCAACACTTCCATCGATGATGGAATTGAGATTATGGAATACCTCCGGGGCTACACCTCTGGGATGGCTATTCCCACCTATATCCTCAATGCACCGGGTGGCTACGGGAAAACGCCCATCGGCCCCCAGTACCTGATCTCCCGGGGCAAAAGGTCCATCAAGATCAGGACCTGGGAAGGCAGGGTATTTGATTACCCCAATGAACCCACCGTGGACCTAAAGGACATTTTAAAAGCATAG
>PIHLBHDG_00314	
ATGGCATTCGATCCCCGCTGGGATTTGGTAGAAGCGAACTTCAGCAAGAACACCGGACATTACGAGAGTTTATTCACCTTAGCAAATGGCTATCTGGGCACTCGCGGCGCAACGGAAGAAGCCTACCGGGACAGGACCCCCGGCACCTACCTTGCGGGACTGTTTGATGCGGCCCCCCGGGAGGTTACCGAGCTTCCCAACCTACCGGATTGGCTGAGTTTGGAGATCACCATCTGCGGCGAGCGCTTTGATCTCACGCAGGGGGAAATCCTCGATTACTACCGGGTGCTCCGCTTGAGGGAGGGCACCCTGGAGCGGTTTGTGCGCTGGCAGAGCCCGCAGGGCCGGATCAGCACCCTGCGCTTTTTCCGCTTTGTGTCCATCCACGATCATCACCTGGCCGGACTGCGTGTGGCAGTGACGCCCGAGAACTACAGCGGGCCCATCCGCGCCCTCTCCCGCCTGGACGGGCAGGTGACCAACAGCGGCACCCAGCACTGCGCCCCCGTGGAGGCCTCCACCTTTGGGGAGCGGGGGATTTACCTGGTGAGCGAGACCTACGAGCACAAGTACTTGGTGGTGCAGGCCGCCTCCCATCACGTGCAGGGGCATGTCTTGGGTGAAGGGTATCTGAACGGCCCCCGCCGCATCGATTTCTGGGTGGAGTTCCAGGCGGAGCAGGGAGAGGCCGCGGGTTTGGACAAGCTCGTGACCACCTACAGCTCCCGGGACCTGGAGTTCAAGGACCTGCAAAAAAGCCAGGAACAGCTCCTGGCCGCGGCGCTGAACGCCAATCTGCGGGCCCAGAAGCGGGGTTTGGCCCAGGCGGTGGAGGAACACAAAAGGGCCTGGGAAAAGCGCTGGGAGCGGGCGGATCTGAGCCTTGCCGGCCCCGACTTTGACCAGCTGGCCCTGCGCTTTGCCCTTTTCCACCTGATGCAGATGGCTTCCTGGCATGATTACCGGGTGAGCGTTGCCGCCAAGGGCTTAAGCGGCGAAGGTTACCGGGGGCACGTCTTTTGGGATACGGAGATCTTCATCCAGCCCTTCTTCCTCCATGTGTTCCCAGAAGTGGCCAAACTGCAGCTGCGCTACCGCCACCATACGCTGCCGGGGGCTTTGCGCAAGGCCAAGGAAAACGGCTACGAGGGCGCCATGTTTCCCTGGGAAAGCGCAGATACCGGCGATGAAACCACGCCCAAAGTGGGTGCCATCGATTTCGAGACCAAAAAGCCCATCCCCATCCTCACCGGCATCTACCAGCAGCACATCACCGCGGATATTGCCTACGCGATCGCGCGCTACCTGGAGGTTACCGGCGACCGCCGCTTCCTGGAGCAGTACGGGGCGGAGGTGGTGCTGCTGGGTGCCAGGTTCTGGGCCAGCCGGGTGGAGTACAATGCAGGGGAAGACTGCTACGAGCTGAAGGATATCATGGGTCCCGATGAGTACAAAGAAAGGGTGGACAACAACTACTACACCAACCTGCTGGTGCAAAAGCACCTCCTCTTCGCCAAAGAGCTCCTGGAGAAGCTGGCCTGCCGGGAGCTTGTGGAGAGGTGGGGGTTTTCCCAGGCGGAAGCGGAGCTTTGGGAGGAGATCGCCCAAAAGATCCGCCTGCCCCGGAGGGGCGAGCTTTTGGAGCAGTTTACCGGGTTCCTGGAGCTCAAGGAAATCGATGTGCTCCAGTACCGGGAAACCCCCGGGGAGCTGCAGAAGGTGTACAGCTGGCGGGAGATCAACGAATCCCAGGTGCTGAAGCAGGCCGATGTGATCATGCTCCTGCATCTGCTCCCTGGGGAGTTCACCCCAGCGGAAAAGCGGGTGAACTGGGAATTTTACGAGCCCAAGACCATGCACGATTCCTCCCTCAGCGCGGCGATCCACAGCGCCGTGGCCAGCGATCTGGGGCTCAAAGCAGAGGCTTACCGTTACTTCCAAAAGGCCAGCCGCATCGACTTAAGCGATGGCCTACAGAACAGCGCCCACGGGCTGCACGCCGCTTCCCTGGGGGGACTGTGGCAGGCCGCGGTGCACGGCTTTGCCGGCGTGCGCGTGGAAAACCAGGTGCTAAAGATCAACCCCAGGCTGCCGGAGGCCTGGTCGGAGCTGCGCTTTAAGCTGCAGGTTGGAGATGCCCTCCTGGAGCTGCTGATAACTCCCGAGGATGTGACCATCACCTATCTCCAAGGTACAGGCAAAGTTCAGATGGAGATCGGCCCCCAGGCCTTCCAACTGGGGCCGGAAACGGGCAGCCTGCAGGTGGCATACCCTGGCTGA
>PIHLBHDG_00315	
ATGCCTAGTCTGCAAAGAAGGCGCTGGGCCAATGTGGCCGCGATTTACTGTTTTCTCTTGCTGTTTTCCGTGGCCTTCATGGGCCCCTTTGTCTTTGCCCTGCTTTCCAGCTTAAAGGACAACCCCACCGGGTGGCCTCCGAGCCTGGTGGTGAACCAGCTCAAGCCCAGCAACTGGGCGGCCGCTTACCGCCTGGCCAAAGAAGGGGGCGGTAGCGGGCTGATGGGAGGCCTGGGACCGGGGGGCCAGATCAGCTTTGAAATCACCTATTACACCCAGGCGGGCCAAGAACCGGCTCCGCCGGAGGTGGTCATCCCCCGGCGGGTGATCGGCGGGGCTGCCCAGGCCCTGCGGGTGGAGCACTGGGCCTCGGACTATGTCCAGGTGGTGGATCTGCAGGAAGTGGGCAGGGAGCCCCTGGAGGATGGGCTGCTCACCACCTACCGCTTCACCTTGGTGAACACTGCCCCAGTCACCTTGGGGGAAGTGCCCATGGACCTCACTGTACCCATGCGCCAGCAGTTTGTCTCCGCGACGCTTGCGCCCAACCGCATTGAGCGTCTTGGCCGCACCCAGAGCTGGAACAACGTGAGCGCGGGGCTGCTGCCCTATGTATTTGCCAACTACGCCAGGGTGTTCAGGGAGAATTACAGCGTGAGCACGGGTAAACAGCTCTTTACCCTCTGGATCCGCAACTCGCTGTTTTTGGCGGCGGTGCGGGTTTTGACCACGCTGCTCTTTGCCTCCATGGCGGGCTATGCCCTGGCTCGGCTGAGGTTCCCAGGCAGAACTGGCATTTTTGCCTTTATGCTCTTTTCCATGATGATCCCGGGGCAGGTCACCTTCATCTCCAATTACCTGGTGCTGCGGGACGGCATCTTCGGCCTCTCCAAGCTCTTTGGTGTGTCCACGCTGCTCAATACCTACAGCGGCCTGATCATCTCGGGCCTGGTTGGGGCGAGCTCCGTGTTCATCATGAAGCAGTTCTTCGAACGTCTGCCGGCGAGCCTGGAGGAGTCGGCCCGCATTGATGGCGCCAGCACCTACACCATTTTCTGGCGCATCATGTTTCCCTTGGCCAGGCCAGCTCTGGGGGCCCTGACCATCTTGACCTTCCAGAGCGTGTGGAACGAGTTTTTCTGGCCCCTGGTGGTGATCACTTCACCCGCGGATAAGTATCCCTTGACCATCGGTCTGCTCAATTTGCAGCGGGCCTACGGGGCCGCCACCTTCGATTGGGGCCCTATTCTGGCCGGAACGTTCATTTCCGCATTACCGGTGCTAGTTTTATTCATCGTCTTCCAGCAGTACTTCGTGGAAGGAATCAGTTTTACAGGAACTAAGGGCTAG
>PIHLBHDG_00316	
GTGCGCAGGCGTTCGTCCCAGGGGCTGGGGGAAAGGCTTGCCCCCTATGTGCTGCTGGCTCCTTTTCTGTTTACCCTGATTGTCTTTTTTGGCTATGCCTTTGTGCGCGTTTTCTATTTCAGCTTCACTGATTACGACCTTTTTGCCACCCCCAAGTGGGTGGGTTTGAAAAACTACCTGAATATCTTTAGGGATATCGACTTCACCCTGGCCATGAAGCATTCCCTCACCTTTATGCTGGTTGTCACCACGGCCCAGACCGTTTTGGCCCTCGTTTTGGCCCTGGTGCTCAACCAAAGGATCCGGGGCATCAACTTCTTTAGGGCTGCCTACTACATGCCCAGCGTCACTTCGTCCGTGGTGATCACCTTGATCTTTATCTGGTTTTTCCAGCGCCGGGGTGTGATGAACTTTCTGATCTCCAAGTTCCAGGAATACCGGGGTATTGTGGGGCTGTTTCTGCTGTTGGCCGCGGCTTTGCAGCTGTCCCTGGTGGGCTGGGAAAAGCTGCGCAGAAGGCCGGTGAGCTTGTTTGAACCGAGCTTTTTGTTCCTTTCCCTGCTGCTCTCATTTATCGTAGTTTTCAGTGCCGTCCGCTTCGGCCTCTTGACTCCCAGGGAGGTGGCCCCGGTGGACATTATCTGGTTCAACACCACCAAAAAGTGGCCGAACTTCTTGGGCAGCTTGGCCTTTCCCGTGCCCTTGGGGGCGATCATGCTCTTTAACATCTGGACCACCGCGCCCACCTTTATGCTTTTGTACCTGGCGGGTCTGCAGGATATCCCCCGGGAGCTCTACGAGGCCGCGGCGGTGGATGGGGCCGAGCGCTGGCATATGATCCGCTACATCGTGATCCCCCAGCTGAAGCCCATTACCTTCTTGGTGGTGACCATGGGCCTCATCGGAACCCTGCAGATGTTTGACCAGGTGGCCATTTTAGGAGGTCAAGCCCCCCGCCAGTCCACCATTACCCTGGCCTATTACATCTATTCCAACATCTTCCCCAGTTCCGCCACACCCCGGGTGGGCATGGCCAGCGCGGCAGCCATGTTCCTGGCCATCCTCACCTCGGTGATCGTGTACATCCAGCGGAAGGTGTTGGGGGAGGAGGGGGACCATGCCTAG
>PIHLBHDG_00317	
TTGAAACGACTGAGTTTAGCGCTTCTTGTGGTGTTCTTGGCGGCATCTGTGGCAGGTGCCCAGCACATCAGGATTGGCGGTTTTGGAGGCAATGACACGATCATCGTGGAAGAGATGATCGAGCTGTTCGTACGTCCAGCCCTGGAGGGCACGGGCATTACTGTGCAGTACGAGCCTGTGGCCGATGACTTCCAGCGCTATATCATCAACGCCCTCTCGGCGGGAACCGCGCCTGATCTCTTCTACATGGACGTTCTGTGGGCAGGTTCGCTGATCCAAAGCGGCGTAGTGGAACCCCTCAACGCTTATCTGGAAAAGTCAACTGTACTGAAGCCAGAAGACATCATCCCTTCGCTGCTTGATGCCTTTACCGTGGATGGCACGATTTACGGCATTCCCAAAGACTTCAACACCCTGGCGGTCTTCTACAACAAAGACCTGTTTGATTACGCAGGTGTGGAGTATCCCAACAACGAGGACACCTGGGATACCTTCTACGCCAAGCTGGAGCAGGTAGCCGCCATCGATCCCGACATCTACGGCCTGGCCCTGCAGCCTGAGTTTGCCCGCTTTGGCGCTTTGGCCTTTGCAGCAGGCTTTACCCCCTTCAATGCGGAAGGCAAGAGCGATCTTTCCGACCCGGCCTTTGTGGAAGCAATCAAGTGGTACACCGGCATGGCTGAGACCGGCGTAGGCGTCATGCCGCAGGACATCTCCCAGGGTTGGGGCGGCGGTGCCCTCGCTTCTGAACAGGTTGCGGTGGCTTTGGAAGGTGCCTGGATCATCGGTGCCCTGAAGAGCGATGCACCCAACCTCCAGTACGGCGCCTGCCTCATGCCCAAGCATCCCGGAACGGGTCAGCGGGGTAACTTCGTGTATACCGTGGCTTGGGGTATGAACGCAGCCTCCGCCCACAAAGAGGCGGCCTTCCAGGTGCTGGAAATCCTCACCAGCCCCGAAGTGCAGCAGTGGGTACTGGAGCGGGGTCTGGCCATCCCCAGCCGGGAAGCTCTGGCCGATAACCCCTACTTCCAGCAGGATGATCCGGAAGCCCAGGCCAACTACGTGGTCTTCTTGGGCGCTTCCGATGGCAACGTCCTGCCCTTCAGCTTCGGGTCCTACGGCGGCGACTGGACCGGTCCCATCGACCAGGCCCTGTCCGCGGTCATGAGCAAGCAGGCCACTGTGGAAGAGGCTCTCCAGGAGGCCCAGCAGCGGTTAGATGCGGTAATGGGAAGATAA
>PIHLBHDG_00318	
ATGGCGGCTACACTGAAGGACGTCGCCCGCTTAGCGGGGTTTTCGGTGACCACCGTGTCCCGGGCCTTGAACGGGCACAGCGATGTGAGCGAGGAAACCCGAAAAAAGATCATGGAGGCGGCACAGGCCCTGAATTATGTCCCGAACCGGGTTGCCCAGCAGCTGGTCATGGGCAAAAGCAGCGCGATTGGCCTCTACTCCTTGGATCGGGAAACCTTCCAGAACCAGTTCATCACCCTGATGATCAGCGGCCTGATGGACGAGGCCACCGCCCACGACTTGAACCTGATGCTCTTTGCCACCCAAAGGCTGCAGACGGCGGAAGAGGTGGTCATGCAGTGCAGGCAGAGGGGCCTGGGGGGCGCGGTTATCTCGGGATTACGCATCGATGAGGACCTGATCGGCCATCTTCCCCAGATGGATTTCCCCATTGTGCTGGTGGATGTGCCAGTGCACGGGCCCAGGGCCACGTACGTTTCGGTGGATAACGTCTTGGGGGCCCGCAAAGCGGTTGAACACCTAGTTTCCCTGGGGCACCGGAACATCGGCCTGATCAACGGGCACAGCGGGGCCTGGGTCAGCCATCAGCGCCGTTTAGGTTATGAGCAGGGGATGCGCGACAGCGGCCTGGCCATCAAGGAGAGCTATATCTTCGAAGGCGATTTCAGCAAGGAATCGGGCCGCAGGGGTGCCCAGCACCTTCTCACCGTTAACCCGGAGCTCACGGCCCTGTTTGTGGCCAGCGACCTCATGGCGGTTGGCGCCCTGGAGCAGCTGCAGGCCATGGGCCGCGGTGTTCCTGAAGATATTTCAGTGGTGGGCTTTGACGATCAGGATTTTGCCCTGCACGTCAGCCCGCCGCTGACCACCATTCGGCAGGACATGTATGTCTTTGGGAGGTTGGCGGCCCGGGAGCTGATCGGCATGATCAACGATCCCGGTTACACTCCCAGGCATGTGGACCTGCCCTGCACGCTGGTGCAGCGGGGCTCCAGCGGCCCCGTGCGCAGCAAGGAGGTGTTGCGGTAA
>PIHLBHDG_00319	
ATGGAGACGGCACTCAGCAGCCTCGATGCCAACAAGATCGCAGACCTTTTCGCCTTCCCTATCTTGCTAGATCCGGTGCTGCCAGGGCAGGATGAGCTGAAGTTCGAACGACAGCATTTCGTCAGGATGATCCAAGGGGCCTTGACTGCAGCAAAAGAGGGCGGTGCGGTGTTTGAGATCACCTTCGGGGGCGAGCCTGACATCGTGTAG
>PIHLBHDG_00320	
ATGAAGGTGAAGATCGATGAGGACACCGCCCACAATGTCTTCGTCGCGTTTGTCAACGACCTCATCGACGTCTTCATGGAGCTGTATGAGGAGGTCCTCAAGGAGATTTTGAAGGAATTCTTCGACGAAATCCCCGATGACTTTACGGAGATTGCCGAGCAGCTCTGGGACGCACTCATGGCGGGTGAGCCAGTGGAGTGGCCCGTTGAGGAGGAGATAACGGAAGAAGTCTTCTTTGAGCTGACCAAGGTGAACGGCAAGTGGAAGCTATCGTCCGAGGTAGACGTAGAGCTTCCCCTCACGGCCCTCTTCAGGCGCTAA
>PIHLBHDG_00321	
GTGGAACACAGAGAGTCTGGGCTGCGGCCCCACCTGGCCGCGGCGGGAGCAGCCGTTATCTTCGGCTTTTCCTTTTTGTTTACCAAAAACGCCTTGGACAGTCTCGAGACCTTCGAACTCTTGGGGCTGAGGTTTTTCCTGGCCGCTTTCTTCATGCTCTTTCTGCGCAGGCTGAAACTGATCCAGGTGGAGCTTTCCTGGGACAAGCTGGGCAGTTTGCTTGTGGTGGCCGTTTTCCAGCCCGTCCTTTATTTCATCTGCGAGACCGTGGGGGTCAACCTCACTTCCGCTTCGGTGGCTGGAGTTCTCATCGCGCTCATACCTGTTGCGGTTGCGCTTTTGGCCGCGGCGCTCCTAAAGGAGCGTCTAAGCGGGGAACAGTGGGTTTTCATCGCCACTTCTGTGACCGGCGTGGTCCTGCTTTCCCGGCCCCAGCTGCAGGGGGGATTGGGGGGCGTCAAGGGGATCTTGGCGCTGCTGGGGGCAGTGGTGGCCGCCGCCCTTTACAACATCGCCTCCCGCCAGGCCTCAAGCAAGGCCGCTCCCGTGGAAGTGACCTACGTGATGATGTGGGTGGGAGCTGTGGCGTTCAACGCCGTGGTGTTAATGCGCGCCGCGCTCACAGGTCGCCCCCTCACCTATTTCCTGGCCTTGGGCCGCTGGGAGACTGCTTCCGCCCTTCTTTACCTGGGCCTGCTTTCTTCGGTTGGTGCCTTTTTCCTCCTCAACTACGCCCTGGCTAAGCTCAGTGCCTCCCGGGTGGCGGTGTTCACCAACCTCACCCCGGTGTTTTCCATCCTGGCTGGGGTGTTGTTCAGGGGCGAGCGGCTGCTCGCGGGGCAGCTCATTGGGGCGGCGATCGTCTTGGTGGGTGTGTGGGGTGTAAGTAAAAGGACGCAAAAAAGCCTCCCCTGA
>PIHLBHDG_00322	
GTGAAGAGATTTGCTTTATTCGCTTTGCTGGCTGCCGGCTGCCTTCTGCTCACCGGCTGCCTGCCCGGGAGCGGCAGTAGGACACCGGAGAATCCCGCGGGCTTTTTCACCGGTATCTGGCACGGCTGGGTGGCCCCCCTATCCCTGATCTTCGGCCTGTTCCGCCCCCATATCCGGGTGTACGAGGTGGCCAACACCGGTTGGTGGTATGATTTCGGTTTTTACCTGGCCATCGTGGGCGGCTGGGGCAGCCTTTCGCTGGTGAGAAAAAAGAGCAAATAA
>PIHLBHDG_00323	
ATGGCAGAGAAGGTTTCAGTACAGCATAACTGCGATCATTACGACCGGGAGCGCCACCCCCACCTGCGCAAGCGCAAATACGGGGGCCAAGAGGTGGATGCGGTTATCGTGGGTCTGGGGGCGGCTGGGGGAGTGCTCCTTTACGAACTGGCCAAGGCGGGATTGAGCGTTGTGGGCATCGAGGCGGGCCCCTTTTGGGATCCCCAGACTGACTTCGCCAGCGATGAGCTCCATGCCCAGTCCCTGGCCTGGAATGACACGCGCCTTTCCACAGGCCAAAACGCCCTGCAGTTTGGGGCCAACAACTCGGGGCGCGGCGTAGGGGGCGGCACCGTACATTTCACCGGGGTCTTTTACCGCTTCCATGAAAGCGACTTCAGGGTGCGCACCCTGGATGGAGCAGCGGAAGACTGGCCCATCACCTATGCAGATCTAGCCCCCTACTACGCCAAGATCGAGGAAGAGATCAAGGTGAGCGGCCCCCGGGAGTTCCCCTGGGGAGCCTTCCACGGCCCGTACCCCTATCCCGAGCGCAGCCCCATCAGCGGCAATGCGGAAATCTTCCGCCGGGGCTGCGCGGCCTTGGGGATCCGCAGCACCGTGGCTCCCCTGGCCATCCTTTCTGCGCCCTTTGATGGACGGCCCCCTTGCATCAACCGGGGTTTCTGCAACCAGGGGTGTCTGCCCAATGCCAAGTTTTCCACCTTGATCCACCATGTGCCCAAGGCCATCGGACTGGGCGCGGAGGTTTTGACGGACTGCATGGTGACCCGCATCCTGGTGGACAAAGGGGGCCGGGTGACCGGTGTGGAGTTCAACCACGACGGCCAGTTCTACGCCCAGAAGGCCAAGGTGGTGATCGTCTCGGCCTTCGCCGTGGAAACACCTAGGCTCCTGCTGAACTCCGCCTGCAGCCAGTTTCCGGAAGGCCTGGCCAACAGCAGCGGCCTGGTGGGGAAGTACTTGATGCCCCACAGCGGTCACGATGTGTACGCCCGTTTCGACCAGGAGATCCGCCTCTACAAAGGTACACCGGTTCTGGCCGTCAGTCAGGATTTCTATGAGACCGACCTGAGCCGGGGTTTTATCCGCGGCTATTCCCTCCACGCCCACGGCGCACGGCCGGTGGGTATGGCGGTGAAGGCGGCCACCAATGCGGGGATCTGGGGGAAAAAACTGCGGGAGATCATGCTCCACTGGAACTTCTATGCCCGCATCACTCTGGTGGGGGAAGTGCTCCCCGAGGCCACAAACTGCGTGACCTTGAGCGAGGAAAAGGATGAGTACGGTCTGCCCAGGGCCCAGGTCCACTTTGCTTACGGAGAAAACGACCAAAAGCTCATCGCCCACGGGATCCAAAAGTGCCAAGAGATCCTGGCCGCGGCGGGGGGGAGGGACGCCTTTGTGGTGCCGGACAGCGCCCATCTCATGGGCGGCTGCCGCATGGGCAAGGACCCCAGCACCTCAGTTGTGAACGAGTTCTGCCGCAGCCACGATATCCCCAACCTCTACATCTGCGATGCCAGCGTGTTCGTAACTTCTGGGGCCGCCAATCCCACGGAGACGGTGATGGCCCTGGCGGCCCGTACCGCGGACCAGATCATCGCGCAGGGAAAGAGATAA
>PIHLBHDG_00324	
ATGGGCTTGGAGAGCCTCTATCCCGATTACGATGTCTTGGCCCTCCAGGACGAGTGGGATGCCAATACCCGCCAGATCGTAAAGCAGCGCCTGGGGCCCTTTGAGTTTAAGCTGCTCTCCCACTGGCAGCAGGGGATGATCAAGGCCCTGGCCCGGCAGCTGGCCTGCGAGGGGCGGGATGAGGTGCTCACCTGGATTGCCTTCCATGTGGAGACGGAACTGGGCAAACCCCAGGGGGAAGCCCAGCGCAAGCCGGGTATCCCGCCCCGTAAGGAACTCATCCTCGCCGGTTTGGACGCTTTGGACAACTGGGCTAAGGCCAAGTTTTTCAAAGGCTTTCTCAGCCTCAAGGAAGCGCAGCAGCTGGAGTTCCTGCAGCTCTTGGAGGTGGGCGGTTTACCACAAGAAGAGGGCTGGGATGTGGAAAGACAAAAGGAGCTGTTCAAGAAGCTCGCGGGTCTAGTCATCACCGCCCATTACTCCCATCCCTGGGTGTGGTCGGAGATTGGATACGGCGGCCCAGCGTACCCCCGCGGTTATGTCCGGGTGGAGCTGGGGCTTGTGGACCCTTGGGAACCAAAACAGGCCGAGTGGAGCTGA
>PIHLBHDG_00325	
GTGATAGGCGTGGGGTGGACCGGCTGGCCCTTTGAGCGGGTGGCAATCCTCTTTGCTTCCCTGGGCTTTCTCCTCATCTTCGTGCAGGTGACGCTCTTCCATTACCGCCAGAACTTCAGGCACTGGGCCCAGTGGGTTCCGGTGATCGCCCTGCCAATTCTGGCTCTGACTGGCCTGTGGGTCACAGCTTCCGGCACGGCAGGCGTGCGCCGGGTTTTTGCCCTGCTCTGCGCGGCAGATGCTTTAGGGGGATTGTACGGTTTTTTCCTCCACCTGCGGGGCGTGGGGCAGAGGGTGGATGGCTACCGGCTGCAGAACTTCCTGGTGGGCCCACCGGTGGTACTGCCTTTAACCATTACCGCCTTGAGCGTGCTCGGACTTTTGGCCGTGTACTGGAGTGGTGGGCTGTGA
>PIHLBHDG_00326	
TTGTCTTTTACCGGGGAAAAGACGCAGGAAGTTCCGGAGTTATTTGGAATTACTAAAGAAGAGAACATGTGGCACTACCACGTAGAAAGGAAGGCGACAGAGATGAAAGACTTATTTGCTCTCCACGGCAAGGTTGCTGTGATCACCGGTGGGACGGGAGTGCTGGGCAGCGAGCTGTCCAGGGGGCTGGCCCAGGCCGGTGCCAAGGTGGTCGTTCTAGGTAGAGATGAGGGCCGCCGGGCTGCCGTGGTGACTGATATTCAACAGGCAGGCGGAGAGGCAGTGGGTATTGCCTGCGATGTTTTGAACCAGGAGAGCCTGTTGGCTGCCAAGGCCGAGGTTCTAGAACGCTTTGGCACAGTGGACATTTTGGTCAACGGCGCCGGGGGCAACAGGAAGGATGCCACCACCAGCCCTGATCTCTCCTTCTTCGACCTTCCCCAGGAGGCTTTGGACTACGTCGTGCGGCTGAACTTCATGGGCACGCTCCTGCCCACCCAGGTTTTCGGGCAGGTGTTTGCGGAAAAGAAGGAAGGCGTGATCCTCAACGTTTCTTCCATGTCCTCCTACCAGCCCATGACCAATGTCATCGGCTATTCCGCAGCCAAGGCGGCCATCAACAATCTGACCATGTGGCTGGCTGTGCACTTCTGCAAGCACTACTCCCCCAACATCCGGGTGAATGCCATCGCCCCCGGGTTCTTCCTCACTGAGCAGAACCGCTTCCTGCTCACCGAGGAAAAAACCGGTGAGCTCACCCAGCGGGGCCGCACCATCTTGGAACACACCCCCATGGGCCGCTTTGGCGAGCCCTCCGACTTGGTGGGTACGGTGATCTGGTTGGTAAGTGATGCCAGCAAGTTCGTGACCGGGGTTGTTGTACCGGTAGACGGCGGCTTCATGGCCTTTTCGGGCGTGTAA
>PIHLBHDG_00327	
ATGGAAGCGAGGGAGGCCAAGAACCTGGCGGAGCTGGCGGGCCAGTCCAGCCTAGCGGAGCTGTACAGTCTAGTTCATGAACTGCACTTAAGGCGCAGGGAAGAAGGGCTTAAGGTCGCGGATTTGGGCTACCAAGAGCAGCTGAAGGCCCTGATTCACCTGGTGCACCGCCTGGGGCGTCTGGAGGAGCATAGAGACCCCGATCCGCAGCTGCTGGCCAAGCTAAAACAGGCCAGCGCCCCTTGGCGCAGGGTCAAGCCCCGGGGTCTGCTGCAATCGGCTTGGGCCGCCCTGGATCTGAGCTGGGCGGATCTGGCCGCGGCCTTTGCCCTGCTTTTGGCCCAGGAAGGCCTGGCCAAACTTTTGGGGACACGGCTGCCGCAGCTCAAGGATTACCTGAACTTGCAGCGCCTGCTCTCCCTCTTTTTCGCCAGCCGTTTGGCCAGGGCTGGAAGACAGCAGGTGGAGGGCAGATATGCCGCGGGACACCAAGAGCTCAAGGAGCTTTTGCCTAGGGAATTGGACCTTTCCAAGTTACCTGAACAGATTCCCCTGCTGCCTCTGCCCAAGGAGCGCCTGCTCATCTCTCCCGAGCTTCTCTACGATCATCTGCTGCAGAAGTACTTGGAAGTGGCTTTGTTTTACCATGCCTGTTCCACCGATGGTGAGCGTGTGGCAGAGAACCTCCCCGGCTGGAATCTGACTTCCGCCGGAGCACCAAATCTGCTGGGGGAAGGGGGGAAGGCTTCCGCCGGCTTTTCCGGCGCGGTGCAGGGAGGCTTGCTTAAGGAAAAGGAGGCCGGCACAGGGGGCGTGCTTCCCTCCAAAGAAAACAGGCGATAG
>PIHLBHDG_00328	
ATGCTTAAGGAACTGATCAGAAACACCCGCAGTATTAGGCGCTTCAAGCAGGAACCGGCACCCAGCATGGCAGACTTGGAAAGTTTGATCGAACTGGCGCGCCTGGCGCCAGCCGCTTCCAATAAGCAGCCGTTGAAATACGTTTTGGTGCGGGATCCTGACCTGCTGCCCCAGGTCTTCGACTGCTTGAAATGGGCGGGTTATCTCACAGACTGGCCTGGCCCTGCCCCGGAGGAGCGACCCACAGCCTACATCGTGTTCCTCAATGACACGGCCATCAGCGGCGGGGCGAGCGTCCACCTCATTGACCTGGGCCTGGCCGCGCAGAATATCGTCTTGGGTGCCCGGGAGATGGGTTTCGGCGCCTGCCTCCTGGGATCGGTGGACAGACCCCGCTTGGCGGAGATCCTGGGTGTGCCCGAGGGCCTGCGCATCGAACTGGTGGCAGCCCTAGGGGCACCGGGTGAAGAGGTGCGCCTCACCGCCTCAGGCAAAGACGGCGACATCCGCTACTGGCGGGGTGAAGATGATGTGCACTACGTGCCCAAGCGCCCCTTGAGCGAGCTGATCGTGAAAAAGCTCTAA
>PIHLBHDG_00329	
ATGGAGGAACTAATTGAAGTTTTACAAAGGCACAAAGCACGCTATCCCCAGGCCACTGCGGTGGATTTGGTCAAGCTGGTTTACCAAAGCGAATTCGGTCCGGGCCACTTTATCACCGATGAAGGGGCGAGCTTGGCGCGCCTGGAAGAGGAATGCCGCAGTCTCCAGACAGATGGAGTCGAAGATGAGCTCTTTGAACCCATCGGCAGAGGGCTTGTGCGGCTGCACCTGCGGGCCTTGCCCCCGGGGGTTTCTCTCTTCACTGTGAATAGATTCTTCGTGCTCACAGCCCAGAAGGTGCGGGGAAGCAGGGAGGGCCTCAGGGGCAAGCTGGAGGTGCTCCGGGAGTTTCTGCAAGGGGATGAGCAGGATCTCGCCTTCCTGGAGGAGTATGAAAAGGCGGGCTGCCCACAGCTCAGCCACAGCCCGAGCTTTCGGGCAGCCTATGCTCCAGCTTACCGGGTGGTGCAAAGGGAGTTTGCCCTCTTTTTCCCTGTGTTTCGGGAAATAGAGGGGCTGCTCCGCGGGGAGCAGCCCGTTGTGGTGGCCATCGATGGGCGGAGCGGTTCGGGCAAGAGCTCCCTGGCCCGGCTCCTGCAGGAGGTCTACGGCTGCAGCGTCATTTCCATGGACCACTTCTTCCTCAGGCCCGAACAGCGCACCCCGGCCAGGCTCCAGCAGCCCGGGGGCAACGTGGACCATGAACGCTTTCAGGAGGAAGTGGCCCCTAACCTTAGAAGCGGTAAAGCTTTCCGCTACCGCATGTTCAACTGCCGGGACGGAAGCTTCACTCCTTCACCCGTCATTGAGCCTGGGCCCCTCACCGTGGTGGAGGGCTGCTACAGCCTGCACCCCGCCCTGGGGGAGCTCTATGATCTCAAGGTCTTCTTGACCGTTCCCCCGGAGGTCCAGAGGGAAAGAATCCTCAAGCGCAGCGGGCCGGTGATGCTGCGGCGCTTTGTGGAGGAGTGGATTCCCCTGGAAGAGCTCTATTTTTCCTCCTTCAGGATCGAGGAACAGAGCCAGATCCGGATCTGCACCACCAGGCCCGATCTGGATTAG
>PIHLBHDG_00330	
ATGGAAGCGAAACACCTGGGAGCACTGGCTTTGATTCTCTTTGGCTCTTACTTCCTCGGCAAGAACCTGGGCTTCATCCCCCGTCCCGGTGTGATCTGGCCCGTCCTATTGGTTGTCCTTGGCCTGATCGCGCTCTATCAGGCCAGTTCTAAGCCGAAGAAGACCGACAGCGAAACCGGCGAGGTGATTTACGAAGTGAAAGGTATCCCTTCCCTGTTCCAGGCGATTATCGTCGTGCCCATCCTCTTCATCGTGGGCGTAGTGGCCTTGATCCTGCTGGGCGTATTGGGACCGCTCTTCCTTCTGTCTCTGCTGTTTATCCCCTTTGTCCTCTTCTTTAAGCTGGGCTGGGCGTTTATCAAGGTGCTGGTGGCCATCGTGGCCGGCGCGGCACCCCTTTTGCTCATCCTGCTTCTGCTGTTTTTGATTTTCTAA
>PIHLBHDG_00331	
GTGGAGATTACCCTGGTAAAAACTACTAAGCCAAAGCCCAAGCCCGATCCGGAGAAGCTGGGGTTTGGAAGGGTTTTTACAGACCATATGTTCATCTGGGACTACAGCGAGGGCAAGGGCTGGCACAATCCCCGCATCGTCCCCTACGGGCCTTTGGAGATGGATCCCGCCTGTGCGGTGCTCCACTACGGGCAGGCCGTCTTCGAAGGCATGAAGGCCTACAAGGCGCCCGATGGGAGGATTCTTCTGTTCCGCCCGGAGCAGAACATGGCCCGGCTCAACCGCAGCAACGCCCGTTTGAGCATTCCCCAGTTCGATGAGGAATTGGCCCTTCAGGCCATCAAGCAGCTTGTGGCTTTGGAGAGGGACTGGATCCCAACCGCACCTGGCACCGCCCTCTACATCCGCCCGTTCATCATCGCTACGGACAATATCTTAGGAGTGCGGCCCAGCAGTAGTTACAAGTTCATTGTTATCCTCTCGCCGGTGGGCGCCTATTACGAAGAAGGTCTCAACCCCGTGAGCATCTATGTGGAACCGTATTACGTACGGGCGGTACGGGGTGGTACCGGCTTCGCCAAGGCCGCCGGCAACTACGCGGGGAGCCTCTTGGCCCAGAAAAACGCCCAGGCCAAGGGCTACTCCCAGGTGCTGTGGCTGGACGGTATTGAGCGCAGGTACGTGGAGGAAGTTGGGGCCATGAATGTGTTCTTCAACATCGGCGGCGAGCTCATCACCCCCGATTTGGGGGACAGCATCCTGCCGGGTGTGACCCGGGACTCCATCCTGCAGCTCCTGCGCTCCTGGGGGGTTCCCACGGTGGAGCGGCGCTTGAGTGTGGATGAGGTCTTTGAGGCCCATGCCCAAGGCCGCCTGGTGGAAGCCTTTGGCTGCGGCACCGCGGCGGTGGTCAGTCCCATTGGCCGCCTGGGCTACAGGGAGCAGGTCATTGAGATCAGCGGGGGCAAGATCGGCGAGCTCACCCAGAGGCTCTATGACACCCTGACGGGCATTCAAACCGGGAAGCTGCCCGATCCCTTTGGTTGGGTGGTGGAGATAGACATCTAG
>PIHLBHDG_00332	
GTGAAGGAACTGGAAGAACTGAGGAAGGAACTTACCGCCATCGACCAGCAGATCCTGGACCTTTTCCGCAAGCGCCTGGCTGTGGTGGAGAAGGTGGCTGACTATAAGCTGAAGGCGGGCAGTCCCGTCTACGCCCCGGTGTGGGAAGGGGTGAATGTGGCCAAGGCCCGCAGCGGCATGCCCGGGGGGCTGGAGGAGTATGGCGCTGCCCTTGCCCGGACCTTGATGCGCCTTTCCCGGGAGCGCCAATATGAACTGATCCTGGGGGAAGAGCCCCGCTGGCAGCTACTGCGGGCCCTGCGGGAGGCCCGGGATAGGGAGAGTTCCCTGGAAAGCCTCGTGGCCGTTAAGGGCGCGCCGGAGCAGGCGGCCCGGGAAGCCTTTCCCCAGGTGAGAATTACCGCCGCGCCGGATGCAGGCACCGCCTGTGCCAGTTTGGCCGCGGGCGTGGTGGATGGGGCGGTGCTGACCAGGGAGGCAGCCCTGGACGCCTTAGCCTTTGAGCCCCTGTATATCCAAGCCAGTCTGGTGGGGGATGGCACCTTTCTGGTCCTGGGCCGGAAGCTCGAGGCCAGTGCGGGAACAGGAAGGGCAGGCCTTTTGGTGGAATTGGCACCTGAACCGGCAGCTTTGGCTTTAGTTGCCGGCGTCTTTGCCGATCTCGACGTGCAGGTTGTGCACCTGCAGACCCTCGATGCGGCCTCAGGACGGCTGTGCTTTGTGGAGTTTGCCGCTGAGGCTCTAGACCGCAGGGCTCTGCGGGCCCTCTACCAGTTGGAGCAGGAAACGGCTGGCCTGCGCTTTTTGGGCTGGTATCCTGTCCTGGAGTTAGACTAA
>PIHLBHDG_00333	
GTGGCATCTAGCTGGGGCGAACATCTGAGGGTCACCATCTTCGGGGAATCCCATGGCCCCCAGATCGGGGTGGTACTTGATGGTCTCCCTCCGGGGGAAGCTGTGGATGTGGAGGAAATTAGGTCGTTTTTGGGCAGGCGCGCGCCGGGTAGAGCTCCGTGGTCCACAGCCAGGCGGGAGGACGATGCCTTTACCATCGTATCCGGCCTTTACCGGGGCCAAACCACAGGTACTCCCCTCTGCGCCCTGCTGCCGAACAAGGACCCCCGCCCGGAAGATTACGCCGAGCTCAGGCGGCTGCCCCGGCCGGGCCATGCCGATTACACAGGTTGGGTCCGCTACGGGGGAGCCAACGACCCCCGGGGCGGGGGACATTTTTCCGGCCGGCTCACCGCCCCGCTTTGCTTGGCGGGCGCCATCTGCCTGCAGATTCTGCGGCGGCGGGGGGTGAGCATTGCGGCCCGCATCGCCCAGATCGGGCCGGTTCAAGATGAACCCTTGGATTTAGCCCAGCCCGATCCGGAGATTCTCCTGAGTCTGGCCGGGAAAGGGCTGCCTGTAGTGGATGGGTCCAAGGGTCGGGCGATGCTGGAGGCCGTGGCAGCGGCCCGGGCTGAAGGGGATTCCCTAGGGGGGATGGTGCAGGCCTTTGTGCTGGGCCTTCCTCCGGGATTGGGAGATCCCATCTTCGGCGGCGTGGAAAGCCGTGCTGCGGCCCTCCTCTACGGCATTCCCGCGGTCAAGGGGGTTTCCTTTGGCGCAGGCTTCCAGGTGTGCGGGCGGCGGGGCTCGGAAAACAACGATGCCTTCTGCCTGGAAGAAGGGAAGATCCGCACCCGTTCCAACAACGACGGAGGCCTAAACGGCGGGATCACAAGCGGTATGCCGGTAGTGGTCAACGTGGCCATCAAGCCCACCCCTTCCATCGCCAGGCCCCAGCAGACGGTGGATCTGAAGGCGGGGCGGGAAACGGAGCTGGCCATCACGGGGCGCCACGACCCTTGTATCGTGCCCCGGGCCGTTCCCGCGGTGGAGGCGGCCTTGGCCCTGGTTGCCCTGGATCTGCTGCTGGGAACCTATGGAGTTTTGGGAAAACCTTGGGGAAGTGTAGGTGAGGGGCAGTGA
>PIHLBHDG_00334	
GTGCAGGAAGTGTTCGTGGGCCCGTCTCGCTTAGCGGGCAGGGTGACGCCCCCGCCTTCCAAGAGCATGGCCCACCGGGTACTCATCGGGGCGGCTTTGGCAGGTATCTCCTTGGGGGAGCTGGAGCGCTGGGGGATCACTGGCGAACTAGGCGGCGACATCCAGGCGACCCGCTCCTGCCTGCAGGCGCTCTTGGCGCCCGGGGGGGAGCCGGCGGTGTTGGACTGCCGGGAGTCCGGCTCCACTTTGCGCTTTCTGCTCCCGGTGGCAGCTGCCTTGGGCCGCCGGGCCCTTTTTGTGGGGGCAGAAACCCTGGCCCGCCGCCCCCTGCGTGACTACGTTTCCATCCTGGGGGAGCGCGGCGTACGGCTGACCTTCCCGGGGGAGGCGAATCTGCCTGTGCAGGTGGAAGGGCGCCTGCAAGCTGGGGTTTTCCAGGTGCCTGGCCACATCACTTCCCAGTACATCACCGGCCTGCTCTTGGCTCTGCCCCTCGTGGCGGGGAAGAGCACCATTCAGCTCACTTCGCCGCTGCAGTCGGCGCCCTATGTGGAGCTCACCCAGGCAGTGCTGGCACAGTTCGGCGTAGCTGTGGAAACCATCAGCCAGGGAGATGGCACTCCAGCGGGATGGCGGGTATCGGGCCAGCAGCGCTACCGGGTTCCTCAGCGGCCTGTAGCCTTGGAGGCGGATTTTTCCCAAGGGGCCTTTTGGCTGGTGGCTGCATTTTTAGGGCATGGGGTGGAAGTGCAGGGACTCACCCCCCAGAGCCTCCAGGGCGATCGGGCGATCGTGGCCCTCCTGGCAGAGCTGGCCGCGGCGGCGCCAGGTGAAGAGCTGCGGATTAGCGCGGCCCAGACCCCTGATCTGGTACCCATTTTGGCCGTTGCCGCCTGCAGCCGCCCTGGCGTGACCATCATTGAAGATGCCCAGCGCCTGCGCTTTAAGGAAAGCGACCGGCTCCTTTCCACCAGCGCCATGCTGAACAGCCTTGGCGGCTCGGTGGAGGTGCGGGGCGGCTCTCTATTCATCCACGGGGGAGGGCAGCTAGCTGGGGGCACCGTCCAGGCCCAAGGCGATCACCGCATAGCCATGGCCGCGGCCATCGCCGCCCTGAACAGCCAAAACGGAGTGCGGATTGTGGGCAGTGATGCGGTGGCCAAATCCTACCCCCATTTCTTTCAGGAACTCAAGCGCTTAGGAGGAGATGTGCGTGGCATCTAG
>PIHLBHDG_00335	
GTGGCTGGAACGCTGCGCCGTTACGGGCTGATCGGAAAATCCCTGCAGCACAGCCTTTCCCCTTTCATCCACAGGCGGCTGATGGAGGCCGCGGGGATCAAGGGGGAGTACAAGCTCTACGAGCTGGAGGAAGGGGAACTGGACCGGCAGCTGCCTCAGCTCCTGGCCGAACTCGATGGCTTCAACTGCACGCTGCCCTACAAACAGAGGATCATTCCCTACCTGCGGGAGCTCGCCCCTTCTGCCCGGCTTTACGGGGCTGTGAATACTGTGCACCAAGGTGTGGGGCACAATACCGATGGGGTGGGTTTCCGCAGCTGCTCTGTGCCCATGGCCGGAAAAAAGGTGTGCATCCTCGGCGCCGGTGGTGTGGCCAGGGTGCTGGCCTGGGAAGCGGCCAGGGCCGGGGCGTCGGAGATCGTGATCCGCTCCCGCCGGCTGCAGCAGGCCCAGGAGCTGGCGAAAGCCTTACAAGCCCAGGGCTATGACCAGGTGCGCGGCGCCGGCTTTGGCTCCAGGGAGGCCTGTGAAGTGCTGCTGAACGGCACGCCCCTGGGCATGTGGCCCCAGGTGGGGGCACTGCCCGTGGGGGAGGGGGAGCTGGCCGGTGTTAGTGCCGTTTTTGACACCATCTACAACCCCACCGCGACCCGCTTGGTGCTCAAGGCCAAGGCTCAGGGGATCTGGGCCCGGGGCGGGCTGCAGATGCTCCTGGAGCAGGCGGTGGCCGCGCAGAGGATCTGGAATCCGGAGGTGGACTTGGGCGCGCTCCAGGGAGAGCTGGAGCTTCTCCGCAGGGAGCTGGCCTGGCAGGTGCTTAAGGTGAGCCCAGTAAAGCTTGTGCTCTGCGGATTCATGGGGGCGGGGAAAACTTATATAGGCCAGCGCTTGGCCCGGCGCTTGGGCGTGCCCTTTGTGGATCTGGATGAACGAATTTCATCCCATGCCCAGATGAGCATCGCAGACATCTTTGCCCGCTGGGGTGAAGCGGCTTTCCGGCGGTTGGAGCGGGAGTGCCTGGAAAAGGAACTCAGCCAGCGGGGCCCCTTGGTTTTGGCCGCCGGCGGAGGCGCGCCCATCCAGCCGGGGGCCGCGGAGCTGATCCACGCCTTGGGCGCCCTTGTCATCTATTTGGACGTGCCCTTGGAGATCGCCCTCCAGCGCTGCGGCGTCTCAGGTGGACGCCCCCTCCTGAGCCAGGGGGTGGAAGCGGCTGCCGCCCTCTACCACCGGCGGCGGCCCCTCTATGCCGCGGCCGCGGATTTAAGGGTGGATGCCGCGGGAACCGAGGCCGAGATCATCGGCACCATTTTCCGGGCCTTTGAACTGGAGGTGTGA
>PIHLBHDG_00336	
ATGGACAAAGCGAAAGTGAACTGGGATTTGGAGAGCATCTTCCCTGGGGGCAGCTCTTCGCTTGAGCTTCGGCGGCAGCTGGAAGAAATCAAGGAGCGCCTAGCGAGGTTGGGACAGTGGGTGGAAGGCCTCATCCCGGAGCTGGACGCTCCGGAGCTTAAGCGCCTGCTGGACGAGGTGCAGGATCTGGTCATGCACTTCAGCCAGTGTTCCGCCTTTGTGGGCTGTTTGACTGCCCAAAATGTCCACGATGCCCAGGCCCGCCTGTTGGAAGGGGATCTGGGGCAGATGGGGGCAGCCCTGGGAGCTGTGCAGACCCGCATCCATCACCTCTTTGCGGACATCCCCCAAGACCGCTGGGAGGAGCTCCTTTCCGACCCTGACCTCAAGGAGCTGGAGTTTTACCTCAACGAACGCAGGAAGCTGGCCCAAAGGCAGATGGATCCCCAGCGGGAGAATCTGGCCATCGATCTGGCCGTGGACGGCTACCACGCCTGGTCCCAGCTCTACTACACTTTGGTGGGCCGCATGGGCATCGAAGTGGAGCGCGATGGCTCCGTGCAGAGGCTTTCCATGGGCCAGGCCGCCAACCTGCTGGCGGATCCCGACCCGCAGCTGCGCAGGGAGGTCTTTGCCAAGTACGAGCAGGCCTGGGCGCAGGAAGAGGAACTTTTCGCCAGCGTCCTCAACCGCCTGGCCGGTTTCCGCCTGAACCTGTACAAAAACCGGGGCTGGGACGATGTGCTTTCCGAACCCCTGGAGATCAACCGCATGCGGCGGGAAACCCTGGAGGCCATGTGGTCAGCGGTGGAGGGGGGCAAGCCCCACCTGGTGAAGTACCTGAAGCGCAAGGCTGAACTTTTGGGCTTGGAGGGCATTGCCTGGTGCGATCTCAACGCTCCCCTGGCCGCCGCGGGAAGGAAGCTCTCCTTTGCCGAGGGTGCCTCCTTTGTCCTGGAACAGCTGGCCAAGTTCAGTCCGGAAATAGCTGAATTCACCCAAAAAGCCCTGGACAGTCGCTGGGTGGAAGCGGAGGACAGGGGCGGTAAACGCCCAGGTGCTTTTTGCACTTCCTTCCCTGTGACCAAGGAATCCCGGGTGTTCATGACCTACGCGGGAACCATGGACAGCGTGGGCACTCTAGCCCATGAACTGGGCCACGCCTACCATGGTTATGTGCTCAAAGACCAACCCATGGTCCTGCGGCGCTACGCCATGAACGTCGCGGAAACGGCCTCCACTTTCAACGAGCTTTTGGTGGTGGACGGGGCCATTCAGGCTGCGGCCCCCGGGGAGAAGCTGGCCCTGCTCGATGATAAGATCGGCCGCAGCGTGGCCTTTTTCATGGATATTCATTCCCGCTTCCTCTTTGAAACCAGGTTCTACGGAGCCCGCCGCCGGGGCATGGTGAGCGCGCCGCAGCTGAATGAACTGATGACCCAGGCCCAGAGGGATGCCTTCTTAGGGAGCCTAACGGAGTACCATCCCCACTTCTGGGCATCCAAACTCCATTTCTACATCACCAGAACTCCGTTTTACAACTTCCCATACACCTTCGGCTTCCTCTTTGCTTCCGGGGTGTATGCCCGGGCCAAGGCGGAAGGGCCGAGCTTCGCGGGGAAATACAAGGCGCTTCTCGCGGACACCGCCCGCATGACGGTGGAGGATCTGGCCCGCAAGCACCTGGGTGTGGATTTGACCAAACCGGACTTCTGGGAAGCGGCGGTGGGTTTGACCATTCAAGACGTGGAGGAGTTTCTGCGCACCGCCAACTAG
>PIHLBHDG_00337	
ATGTATCAACCGGAACCGTTTAAGATCAAGATGGTGGAGCCCATTACGCTCTTAGCTCGGCCGGAACGGGAAAAGTGCATAGCTCAAGCGGGGTATAACCCGTTTTTATTGCGCAGTGAACAGGTGTACATCGACCTGCTCACCGACAGCGGCACCGGGGCCATGAGCGATCGCCAGTGGGCCGGCTTGATGCTGGGTGATGAGGCCTACGCCGGCAGCCGCAACTTTTACCACCTGGAGGAGACGGTACAGAGCATCACCGGCTACCGCTATGTCCTGCCCACGCACCAGGGCAGGGGAGCCGAGCAGATCATCTTCCCCCATCTGGTGCGGGGAGGGAAGAAGTATGTTTTGGGGAATATGCACTTCGACACCACCAAAGCCCATATTGAGCTGGCGGGAGCCCGGGCGGTGAACTTCATCACCCCCGAGGCCCTGGACACCACCACCGACTACCCCTTTAAGGGTAATTTTGATCTGGAGGCCCTGGAAAGGTTCATCCTGGAGCACGGGGCCGAGACCATAGCGGCCATTGTTACCACCGTGACCTGCAACAGCGTTGGCGGCCAGCCCGTGTCCCTGGCCAACATGCGGGGGGCCTACGCCCTGGGGCAGAAGTACAAGATCCCGGTGATCATTGACAGCGCCCGCTTTGCGGAAAACGCCTATTTCATCAAGCAGAGGGAAGAGGGCTACGCCCAAAGGAGCATTCTGGAGATTGTCACGGAGATGTTCTCCTGCGGCGATGCCCTGACCATGAGCGCCAAAAAGGATGGGCTGGTGAATATCGGCGGGATTTTGGCGGTGAAGGAAGATGAGGAGCTCTTCCGGGCCTGCCAGGCCTTGGTTGTCCCCTATGAGGGCTTTCCCACCTACGGGGGCCTGGCAGGTAGGGACATGGAAGCTTTGGCCATCGGCCTGAAGGAAGTGGTGCAGGAAGAGTATCTGCGCCAGCGCATCGGCCAGGTGGAATTCCTGGGCAGGCAGCTGCAGCAGGCGGGCGTGCCGGTCCAGTCCCCCGTTGGCGGCCATGCCGTGTTTGTGGATGTGGGCCGCATCCTGCCTGAGATGCCGAAAACGCAGTATCCGGCCCATGCCTTTGCGGTGGCGCTGTACATAGAAAGCGGTATCCGCGCCGTGGAAATCGGCTCACTCCTCTACGGCCGGGATCCCCAGACGGGGGAAGACGGCCTGGCGGAGCTGGAGCTGTTGCGCCTGACCATCCCCAGGCGCACCTACACCGACAACCACATGCGCTATATCGCCGATGCGGTGATCAGGGTATGCGAGCAGAAAGAAAAGATCAAAGGCGTAGCCTTTGAATATGAGCCGCCCATTCTGCGGCACTTTACCGCCCGCTTTAGACTAGTGGATTGA
>PIHLBHDG_00338	
ATGAAATCCCTGCGGATCTTGTGGAACTACATGGCAAACAATCGACTGCTCTACCTTGGGGCCATTCTATCTGTGGCCTTGGCGGCGCTGGCCAGCGTGTCCGGACCGTTAGTGATTCGCATCACCATCGACTCGGTCATCGGAGATCAGCCCGTCGCGGCACCACCATTGATACGAAGTTTTGTGGAAAGCATAGGCCAAAGATTTTGGGTCCCTGGGATAGTGTTGATTGGTATCACAGCATTCCGGGGACTTTTTATGTTCTTAAGGGGCAGGCTTTCCGCCCAGGCCAGTGAAACCATCGCCAAAAACATCCGTGACCGGATCTTCGACCACATTCAGCGCCTACCGTACAAATACCATAAAGAAGCGGATACCGGGGATCTCATGCAAAGATGCACCTCAGACATTGAGACCATCCGCCGCTTCTTAGGGGTGCAGCTGGTGGAAGTGGGCAACGCCCTGTCCTTGGTGATCCTGATCGGCACCATCATGCTCCTGGCGGATCGGCGCATGGCCCTGATTGCCATGGCGGCGGTGCCCGTGCTGTTTACCTCTGCCGCGGTGTTCTTCCGCAAGGTCAGGGAGGCCTTCCGGGAAGCGGATGAAACGGAAGCGGAACTCACCTCAGTCCTGCAGGAAAACCTCACCGGCATCCGGGTGGTGAGGGCCTTCCACAACCAGGATTACGAGATCAAGCGCTTCACAGCCAAGAACGAAGTGCACCGGGATAAGGTGTACCGGCTGATCTGGCTCTTGGCCTGCTACTGGTCTTCCAGCGACTTCATCGCCTTCCTGCAGATCGGAGTGGTGCTGGTGGCCGGCGCCTACTTCACCGCCCGGGGGGAGCTCACCATCGGCACCATGGTCCTCTTCAGCACCTACACGGGGATGCTCCTTTGGCCCGTGCGCCAGCTGGGGCGGATCCTAACCGACATGGGTAAGGCCTTGGTGGCCGCGGAAAGGCTGCAGGAGGTTTTGGACGAACCCCAGGAGGTGCTCCTGGAAAGCCACAAGCAGCCCCCCATCAAGGGCCATGTGGTCTTTGAAAATGTCTGCTTCGGCTATGAACCGGGCCAGCCGGTTTTGAAAAACGTGAGCTTTTCGGTGCTCCCGGGGCAAACCGTGGGCATTTTAGGCCACACCGGTTCTGGCAAGAGCTCCCTGGTGCAGCTCCTGGCCCGCCTCTATGACTACGACCAGGGTTCCATCACCATCGACGGGGTGGAACTGAAACACATCGACAAGCGCTGGATCCGCAAACACGTGGCTGTGGTGCCCCAGGAACCCTTCTTGTTTGCCAAGACGATCCGGGAGAACATCACCCTGGCCGTGGGGGATGTGCCCGACGAGGAGCTGCACGCCATCTGCCGGGAGGCGGCGATTCACGATGTGATCTTAAGCTTCGATCAAGGCTACCAAACCCTGGTGGGCGAACGGGGCATCTCCCTATCTGGGGGCCAAAAACAGCGGGTGGCCATCGCCCGGGCGCTGATTACCAAGAGTCCCATCCTGATTTTCGATGACTCCTTGAGCGCTGTGGATACCGAGACGGAGCTGGCTATCCGCAACGCCCTGAAACAGCGGGCCCAAAGGGCCACCACCTTCCTCATCTCCCATCGGGTGTCCAGCCTGTCCAGCGCCGATCTGATCCTGGTGCTGGAGGACGGGGAGATTGTGGAACGGGGAACCCACGAGGAGCTCATGGCCCTAGGGGGCACCTACAAACGCATCTGGCAGATCCAAAACCGCTTGGAAGCTGAAGCCGCCGCACAGAAAGAGGGTGATTGA
>PIHLBHDG_00339	
ATGCAGCCTGAATGGCAAGAGGAAGTCCATGAGGAAAAGATAGACCTGGGGCTCTGGCGCCAGATTCTAAGGCTAGCCCGGCCCTACAGGCGCTATATCGCCCTGTCCATCTGCAGCACCGTGGCCCTGGCCGCGGGAGACGCCGCTTTTCCCTACATGACCAAAGTGGCCCTGGATCGCTTTGTGATCCCCCAAACCACTGAGGGGTTGGGCTGGTTTGGCGCCGCCTTCCTGGGCCTGGTGTTCTGGCAGTCCCTAAACCTCTACCTGTTCATCTCCATGGCGGGAAAGGTAGAGTCGGGCCTGACCTACACCATCCGCAATGAGGGTTTTATCCACCTGCAGCGGCTGTCCTTTTCCTTCTATGACAAAAGGGCCACCGGCTGGCTGCTGGCCAGAATGACCAGCGATGCCAACAGGCTCGGCGAAATCGTTTCCTGGAGCCTGATTGACCTGCTCTGGGGTGCCGCGGCCATGGTGCTTTATTCGGTGGTGATGCTGCTTTTGAACTGGCGCCTGGCCCTCTTGACCATGGTGGTGATCCCGCCCTTGGCGGTGGCTAGCCTCTACTTCCAGAAACAGATCCTCAGGGCCTACCGGGAAGTGCGCCGGTTGAACTCCCGGATCACCGGGGCGTTCAACGAAGGCATCATGGGTGCCACCACCACGAAGATCTTGAGCCGGGAGGAAAAGAACCTGGAGGAGTTCGCCGCCCTCACCGGCACCCACCGGGCGGCCAGCATCAAAGCGGCGACCTTTTCCGCCCTGTTCATGCCCATCGTGCTGGTCCTTTCCAGCGTGGGCACGGGGCTCACCCTCTGGCGGGGCGGCACGGGGGTGGCCGCGGGTACCATCAGCTACGGTGTGCTGGCAGCCTTCATCTCCTACGCCGCACAGTTTTTCGAGCCGGTGCGGGAGATCGCCAGGATCTTTGCGGAGCTGCAGATGGCCCACGCGGCGGCGGAACGGGTGATGGGTCTTTTGAACACAGTGCCGGAAATCCAGGACCGTCCGGGGCTGAAAAACGAGTGGCCCCGGCTGCGGGGAGCCATCCGCTTTGAAAACGTCTCCTTCGCCTACAACCCCCAGGAGCCGGTCCTGGAGAACTTCAACCTGGAGATCGAGCCGGGGCAGATCGTGGCCCTGGTGGGGGAAACGGGCTCTGGGAAGAGCACCATCGTCAACTTGGTCTGCCGCTTCTATGAACCGACCCAGGGACGGATCCTCATCGACGGTGTGGACTACCGGGAGCGGCCCCTGGCCTGGCTGCAGAGCAACCTCGGCTGTGTGCTGCAAAATCCCCACCTCTTCTCCGGCACCATCCGGGAAAACATCCGCTACGGCCGGCTCAGTGCCACCGATGCGGAGGTGGAAGAGGCCGCCAAGCTGGTCAACGCCCATGATTTCATCTGCAAGCTGCCCAAGGGCTACGATACGGAGGTGGGTGAAGGGGGCGGTCTGCTCTCCACCGGCCAAAAGCAGCTCATCTCCTTTGCCCGGGCCATCCTGGCCGATCCAGCCATCTTCATCCTGGATGAAGCCACCTCCTCCATTGACACCGAAACGGAGCAGCTGATCCAGAAAGCCATGGAGACGGTGCTCAAGGGGCGCACCAGCTTCATCATCGCCCACAGGCTCTCCACGGTGCGCTTTGCCGATCTGATCCTGGTAATCCGAGACGGCAAGGTGATCGAGCAGGGAACCCACCGGGAGCTGCTCCAGCAGAAAGGGTACTACTACCGCCTCTACACCAATCAGTTTCTGGAAAGCTAA
>PIHLBHDG_00340	
ATGTCTGGTCTGGACGTGATTCTCTGGCTGCAGGAGTACGCTAATCCCGCCCTCACTGCCTTTTTCCGGGCGGTGACCAACCTCGGTTCCGTGGAGTTTTACATGCTGGCCATACCCCTCATCTACTGGCTGGTGGACAAACACTTCGGCTTTCGCTTTGCCGTCTTTTTCGTCTTTTCCGCCTACGTGAACTCCGGCTTGAAGTATATCGCCCGCACCGAGCGGCCCCCCCGGGAGCTGCGCCTGGCGGTCCAGGAAGGGTATGCCTTTCCCAGCGGCCATGCTCAAGGCAGCACAGTATTCTGGGGTCTCTTGGCCCTGCGGCTGAGGAAGCGTTGGGCCTACTGGGGCGCGGCTCTCCTCATTTCCCTGGTCAGCCTATCCCGCCTGTACTTAGGTGTGCACTGGCCCATCGATATCGCCGGCGGTCTGGCTGCGGGCCTGATCCTGCTTTTGATCTACTCCCGCCTGATCAATATCGACCTGACCAAGATCGAACTTCCCACCTGGCTGCTGGGTTCGGTTCTGGTCGCGGCTCTACTCTACATCCTGCACCCCGCGGGGGACGGCCCCATGACTGTGGGCTTTCTCTTGGGGGCTTTCCTCGGCTACCGCCTGGAGCTCAGCTATGTAGGCTTTAAAGAGGAGGCAGCAGCCCACCACCAGGTGCTCAAGGCGGCAGTTGGCTTGGTGGTGCTGTTTCTGCTGAGAACAGCGCTGAAACCCGTTTTGAGCTGGCTGCCTGGAGGTTTGGCCACAACGACGCGCTACACCCTCCTGGGCCTGTGGGCAACGCTGGGTGCACCCTACATCTTCGCCAAACTGGGCTGGCACAAAAAAGACCCCACCCTCACCGCAGCCCAGTGA
>PIHLBHDG_00341	
TTGATCATAGCGAAGCTCTACTACTCGCAACCCTGGCTCCGGGAACTGGACACGCGGATCACCTCTCAGCGCGAGGTAGAAGGCAAATACCTCGTGGTGCTGGCGGAAACCATTTTTTACCCCACTGGGGGCGGGCAGCCCCATGACCTGGGCACGATCAACGGAATACCGATCCTGGACGTCTTTGAAGAGGACGGGACTGTCTTCCACGTGCTCCCCGAGCCCCTGGAGGGAAGCTCCGCCCACGGGGTTTTGGATTGGCCCCGCCGCCTGGACCACATGCAGCAGCACAGCGGACAGCATCTCTTGTCCGCCATCTTTCAGGATGAATACGGCTACAGGACGGAAAGCTTCCATCTGGGCGCTGAATACTGCAGCATCGACATTACCACCCCGGACCTTACCCGCCAAGAGCAGCTAGCCGCGGAAGCCCGGGCCAATGAGCTGATCCTGGAGGATCTGCCGGTTTTCACCTACACACTCCAGCCCGAAGAGTTCGGGCAGGTGCCCCTGCGCAAAATCCCTGATCTGCCAGGTCCCCTGCGCATTGTGGAAATCCAGGGTTTCGACTATTCCCCCTGCTCCGGGACGCATGTGGGCAAAACGGGGCAGATCGGGCTCTTGAAAATCCTCAAGGCGGAAAGGTACAAGGGCATGACCAGGGTGTACTTCCTCTGCGGCGGCCGCGCCCTGGAGGATTACCGGCGCAAACACGAGATCTGCTCTGAGCTGGTGGCCCTGTTGGCCGTGCCCGAGGGGGAAGTGGTAGAGCGGGTCAGCGCTGACCTGGAGCGCAGAAAAGAGCTGGAAAAGCTGGTGGAAGAGCTCCAGGGAGAGCTCCTGGAGCTGCGGGCCCGGGAACTGGTCAGCCGAAGCGAGGGTCCCTTTTTCCTGGAGCTGCCGGAAGCGAGTATTCCTGAAGCCCAAAGGCTGGCCCGGGCGGTGCTCAATCTCACCCAGGCCCTTGTGGTGATCAACCTCGGTGAGCGGCTGGTGCTGGCCCACAACCTGCCAGCAGGTCCCAACCTGGGCCAGCTGATCAAAGACCAGGCCCAGCCCCTGGGGGGCCGGGGCGGAGGGAGCCCCACCGCCGCCCAAGTGTATTTCCCCGATCCCGGGCGGCTCCAGGAGTTCCTGGGCGTTCTTCGTCAAGAAATCGCGGGAAAGAGCTGA
>PIHLBHDG_00342	
ATGTGGCCGTGGGTTGGGGCAATAGCCGGCCGCTTTTTCCTCGAGTGCGTGCAGGTTTTCTGCGCACTGCGCCTTCTGCGCCGGGACGCACCGGACTGGAAAATTGCTTCCTTTGCTGCGCTGCAGAGCCTATCCACAGTTGTGGTGGTGCGGGTGTTCCCCGTACTGGAGCTGAACTTCCTGCTCCTTTCCATCACCTACCTAATCTACTTCATCTGGATCTTTGAGGCTGAGCTGTTCCCCGATGCCCTCTTTGCCTACCTGCTCCCCCTCTCCCTCCATGCCCTGGGCACGTCCATCTTTCCGCCCCTGTTCACCCGCCATTTCCCCCAGGTGCTGCGCACCCCCTTCGCCGCCAGGGTGCTGGGCCCAGCTGAGGAGTTCACCGCCTATCTCCCCAGCATTCTGCTGGCCTGTTACTTCGTCCTGACGGACAGACCAAGAAAAAATGAGGCAGACCCCTCGGCCGAGGTCCACAGCTATGCAGGCTGGGCACTGATCTTTTTGAGCCTGCTGATCTCCTGCCGCCAGATCACTTCCATCCTCAGGTCTGGGGCCCTACCCAGCGGGACCTGCCTCAGCCTCTTGGGCGCCGATCTGGTGGCCTTCCCCACCCTCATCTTTGTTCTGCACCAGTATTCCCAGAAGGAGCGTAGATGCGAAAAGGTGCTCCAGTACCATGTGAAGCGGAGCACCGTCCAGGAAGCCGCCCTGCGCACCCTGCGGGAAGAACGCCATGAGCTGCTCAATGAGCTCACCTTGATCTCCACCTACGTGGAGATGGGGAAAAGGGAAGAAGCCCTGAGCAGCATCGCCTTCAGCGCGGCCAAGCTCTCTGATCGCCACAACTACTCCACCCTACCCGCGGACGCCTGGACCACAGTTCTTCAGGTCAAGGCGGCGGAAGCTGAGCGTTTGGGCATCCATTTCTCCCTGGATCTCCAGGCGGAGCCGCCTGAGCACTTCCACGAGCAGCGGCTGCTGCCCAAGGTGATCATGAACCTACTGGATAACGCCTTTGCCGCAGTGGCCAAGCAGGAAGAGAAACTGGTCAAGCTGCACTGGTCAATGGACGGGCAGGGCCAGCGGGTGCTCAGCGTGAGCAACAACGGACCGGAGATCAGCCCCCTGGAAGGAAAGCGCATCTTCCGGGGCGGCGTGACCAGTAAAGAAGACCCCTCGGGCCACCACGGCTGGGGTCTGGTCATCTGCAACCGCATCGCGGAAGAGCTGGGAGGCAGCCTCACCTACACCAGCTCTCCAGAACTGACCACATTCACGCTCACTCTTCCCGATGCCTCCGTGCAGAAGCAGCCGCAGGTGCCCGCTACTTAG
>PIHLBHDG_00343	
GTGTTCCATGTGCTTGACTTGAAACTAGAGGAGTTTTTCAGTCTGGAGGGCTGTCCCGTAGCGGATCTGTTTGCCGGTGTCCAGTACCCCTGGGAAGTGCTCCCCCGCATCGCCGAACTCCTGGAGAAGCTGGTGGAGGAGAAGCGCTCCGCCTACCGGCAGATCGCCCCCGGCGTGTGGGTGGGGGAAGGGACCACGGTCGCGGATACCGCCCGTTTCCACGGACCTGCGGTTTTCGGCAGAAACTGCGAGATTAGGCCCAATGCCTTTGTGCGGGGTAACGTGATCGCGGGGGATGGCGTTGTCTTGGGCAACGCCAGCGAAGTGAAGCAGGCCATTTTGTTTTCCCAGGTCCAGCTGCCCCACTTTAACTACGTGGGCGATTCCATCTTAGGCCGCGGCGCCCACCTGGGCGCGGGCGCGATCATCTCCAACTTCAAGTCCACCAAAGAGCCTGTGAAGGTAAAAGTGGGGGATACCGTGGTGGAGACGGGCCTGCGCAAGTTCGGCGCCATTGTGGGCGATGGGGTGGAAGTGGGCTGTAACGCGGTGCTAAACCCCGGCACCCTGGTGGGAGCGGGCAGCCTCATCTATCCCGTGACTTCGGTGCGGGGCTTCATCCCCAGCGGTATGATTTACAAAGGCGGGAAGGAGCTGGTCCCTTACAGAGCTAAGTAG
>PIHLBHDG_00344	
GTGGCTGAGCAAAGAGGGTTTTGGTACTGCTTGGGGAGCGGTTTTGTCCTGGGCCTGGCCATGATCGTGCCCGGAGTGAGCGGCGGCGTTCTGGCCATGGCCTTGGGGCTCTACGAACCGATGGTGGCGGCCATCGCCAAGCCCTGGGAGAACTGGCGGGGGCATCTCAAGTTCTTTCTGCCCCTGGGACTGGGGGCAGGGGTCTGTGTGCTTTTGTTCAGCAGGATCCTGGAGTTTTTCTTTGCCCACTATCCCCGACCCACCCTGTATTTTTTCATCGGCCTGGTCTTGGCGGGCCTACCTGCGGTTTACCGCGCCGCCAATGCCCAAGGTTTCGGGTTTTCCCATGGCCTGAGCTTTGCCGCTGCAGTGCTGTTGCCCCTGGCGGTGAGCTGGCTGCCCGCGGCGGAAGGGTCCGCTTGGGCGCGGCTGGGCCTTTGGGGACATGTGCTTAAGGGGGGCATCGTCGGGGCGGGGCTTGTGATCCCGGGTCTCAGCGTCTCCATGCTGCTGCTGGCTTTAGGGGTCTATCGGGAGCTCTTGGGGGCAGTGGCCCAGCTGGACTTGGGCATATTGCTGCCCGCGGCCGTGGGGTTTGTGCCCGGTTTGCTGTTGGCTGCCAAGGGGATGAACTGGCTGCTGGGGAAGGGGTTCGGCCAGGTTTACTATGCCATCCTGGGACTGATGCTCGGTTCTTTGGCCGCCGCCTTTCCCGGCTTCCCCCGCTGGGGGCTGGAGTGGCTGCTCTGCCTGGTGCTCTTTGGCGCAGGCGCGCTTATTGCCTCCTTTTTCCATCGCAACAACTAG
>PIHLBHDG_00345	
GTGAAGTGTTACTGCCATGGACAAACGGCCACCTGCATTGACCGGGTGCCCATTTTCCAGCATCTTACCGCCGGGGAAAAGCAGGAAGTGGCTCAGATCACCCGGCAGAAAAGCCTAGCCAAGGGCGAACTGCTTTATGGCATGGGTGATCAGGTGCACAGCCTGTTTGTCATCCATTCCGGTTTGGTGAAGCTTTACCGCCTCAGCGCTGCAGGCAAAGAACAGATCCTGCGGGTCATGGAACCCGGTGATTTCCTTGGGGAGCTGGCCTTGTTTACCTCTTCCCCCATGCAGCATTACGCCGAGGCCTTGGAAGAGTGTACCATGTGCGTGATGGAAGCCAGCCGCCTGCGGGAGCTGATGGCCAAGTATCCCAGCATCGCCTTTAAGGTCCTGGAAGAGCTGAGCCAGCGCCTGGAGCAGACGGAACAGCTCCTGGAAGAGATCAGCCTGCATTCGGTGGAAAGGCGCCTGGCCCAGGCGCTTTTGGATCTCAGCGCCGGGAGCAGCGAGATTGAGCTGGCCCTAAGCAAGAAGGATCTGGCCTCCCAGATGGGCATGACCAGCGAAACCTTGAGCCGCAAGCTCTCCTCCTTTGAGGCCCAGGGTTTGATCGAGCAGGTGGGCCAGCGAAGAATTATCATCAGGGATCGGCGGGGTTTGGAAGGGGTCCTGGAACGTGGCTGA
>PIHLBHDG_00346	
ATGTATGCCTTGTTCTTGGTTTTGAACGATACTGATTACCTGGATGAGATCTTAGCCCGTTTTGTGGATGTGGGAGTGCAGGGTGCAACCATTTTGGACAGTCAAGGTATGGCCAGCGCCCTGGTGAGCAGCCGGGGCAGGGACTATCCCCTCTTTGGTTCCCTCAAGGCACTCCTGGAAGGAGCAAGGCCGTACAACAAAACCATCTTCACCGTGCTGGACAGCGAGGAGCTCGTGGAAAGGACTGTGGAAGCGGTCAGGGATGTACTGGGGGATGCGGATCACCCCAGTGTGGGCTTTATGTTCTCCCTACCCATCGGTCAGGTGTATGAGCTGAAAAGAGGGTAA
>PIHLBHDG_00347	
GTGGTTCTGCTCTTCAAGGCGGCAATTCTCACTTTAGCAGGCTGTTTAGCCGGTAAGCTTGCCAAATCCGCGGGGGTATCCAAACTGTTTGGCTACCTTTTGGCCGGCCTGATCCTCGGCCCTTCGCTTTTCAGCCTCATCTCCGGCGCAGAACTTGCTGCCCTGTTTATTGCCGGGGAAGTGGTTTTAGCTGTGGTTGCCTTTAAGATCGGCAGTGAATTGGTCTTTAAAGATCTGCAAGGAGTGGACAGGTCCTTTTTGGCCATCACCTTAGGGGAGGTGGCCGGGACCGTTTTTGCTGTCTTTGGCCTCCTTTACTTCCTGTTGAGGCAGGACCTCACCTTCAGCCTGATCATGGCTACGGCTGCCGTTGGCTCCGCCCCCACCGCCGCGCTCATGGTGATGCGCCAGTATCGCGCCCGGGGTGCGGTGGCCAGCACGCTCCTGCCCGTTGCGGCCGTCAACGGGGTGCTGGGGGTAGTCCTTTTCGCCCTGGTCCTATCCCTGGCCCGGGCCCATGGGGCTGTCCAGGGAGGGGGCTCTGGATGGCAGCTGGTGAGCACACCCCTGCTGGAACTGGGCGGAAGTGTGATCCTGGGAGGAGTTTTGGGTGTCATTTTCGCCTTCCTGGCAAAGAAGGCGGGGGATACGGACGAGCTTTTGATTATGAGCCTGGCGATGATTCTGGTGGCAGCGGGGGGAGCCTACCTTTTGGGCCTCTCGCCCCTGGTGGCCAACATCGTGCTCGGTTTGATGCTGGCCAATCTGGGCAGCGGCGCTCCCCGGGTGTTTTTCTGCCTAAACAGCTTTACCCCACCCATTTACCTGCTCTTTTTCACCTTGGTGGGGGCCAGTTTGCAGCTGGCGGGCCTGCTGCCCCTGTTGGCCTTGGGCGCAGCGTATATCCTCGCCAGGGCCGCCGGGAAGCTTCTGGGCACTTGGGTTGGCGCCTGGGCTGCGCAGGCGGAACCTAAGGTGCAGAAATACCTGGGGGTTTTACTTCTGCCCCAGGGTGGTGTGTCGTTGGCTCTGGCCGCCTTGCTGCACAGGTATTTTCCCCAATACAGCGGGACCTTTACAGTGATCATGGTGCTGAGCGTGCTCCTTTTGGAAGCCCTGGGTCCCAGGCTCGCCAGGGCAGCCTTCGCCAGGGCGGAAGAGGTCACTGGTTTGGGACGACAATTGATTGGCTAG
>PIHLBHDG_00348	
TTGAAACAAGGAATTGCACTACGTATCGCTGTTTTTGTGGGCGTTTTGGTGCTGGTGGTAAGCGCGGGGCTGGGCCTCATGGCGTACCTGCGGAGTTCAGCTGCGGTGATCAAGCAGGTGGAGGCGGCCCTGATCATGCAGGCACAGGAGGCGGTGGAGTATCTGGAAACCAGGTTTCAGGTGGAACTAGCCGCGCTGGAAACCATCGCCGCCAGACCCGAAGTGTCCAGCATGGGCTGGGCCATGCAGCGGGCCATCCTCCAAGCAGAGGCAGAACGCCTGGGGCTGTATACCGCCTTGGGTGTAGTTGATGCCCAAGGGCTGGCCCGGTTTACCGACGGTACCACAACCAATTTGGGTGAGGACGAGTTCATCAGGGGGGCCTTCGGCGGGAGCAGCGTTGTTTCCGATCTTCTGGTTAGTGAAGTGGATGGCAGTCTGGTTTTGCTCTATGCTGTGCCCATCAGGGATAAAGGCGAGATTACCAGTGTCCTTTTGGGAGTGCGGGACGGTCTAGCCCTCAGCGAGATCACCGACAGGCTGGGCTTTGGCGCCAGCGGTTGGGCTATGATCCTCGGTCCAGAAGGCACTTTGTTTGCCCACCCCAACCGGGATTATGTCCTGGAGCAGAGGAATCTGTTTACCGATGGGGGTGAGCTTGGCGCGGCCGTGTTGGATTTGGGAGTGGGCAGCACCGGTGTGGTCCGCTATGTGGAAGAGGGAACGGGGAGAATTGTTGGCTTTGCCCCGGCCAGTTCCACAGGCTGGATGATCGGTGTGGGGGCCCTGGAAGGGGATGTGCTGGGGGATGTGTACGCCCTGCGCACCTTCTTTATTGCGGCCTCAGCGGCTTTCCTGGTGGTGGGCGTCTTGGGGGCCCTACTGCTCGCCGGCCGCATCGCCAGGCCGCTCCAGGAAGTGCAGGCGGCCATTGAAGCGGCTGCCTCGGGAGATCTGAGGCGGCAGGCGCAGGTTCGCGCCCGAGATGAGATCGGCGCGGTGGGCCGGGCGGTGAACAGAACCATGGAGAGCATGAAAGAGATGCTCGGCGTGGTTTCCAGCTCAACGGCCAAGCTAGCCGACACCAGCGCCAAGCTCGCTTCCACCGCCCAGGAGGTCAGTGCTTCGGTGGAAGAGGTGGCCAGTATCACCAACGAGTTTTCCAGCACCCTGGATACCCTGAACAGCAATGCGCAGGCCATGAACGAGACCGTTCAGGAGGTTTCCAGCCAGGCTGCAGAGGGAACGGAGGCCGTTGCCCAGATTGTCCGCCAGATGCAGGCCCTCCGTGATCAGACCCAGAGTCTGGCCGGGGATGTGAACAGTTTAGGCGGGCTTTCTGGCCAGATCGGCAGCATCGTGCACGCCATCAGTGCCATCGCTGAGCAAACCCACCTTTTGGCCCTGAATGCGGCCATCGAGGCGGCCCGGGCCGGTGAACACGGGCGGGGCTTTGCCGTGGTTGCTGAAGAAGTACGCAAACTGGCGGAAGAGTCGGCCGCGGCTGCCAAGGACATCGAGGAGCTCGTTAGGGAAATCCAAAGCGGTATTGCCGCCACTGTGGACGCCATGGGGGCAGGCGCGCAGCAGGCGGAAACGGCTTTGCGCGATGTGCAGCGCAGCAGCGAGATCCTCACGGGCATCCTGGCCGCGGTGGGCCAGATCCAAAGGCAGGCGGAAGACTTCAGCGCGGGGCTACAGGAGATCAGCGGCGGCGGGCACGACATAGCCAGTGCCGCGGAGGAGCAGGCGGCCTCCATGCAGGAGGTGGCCAATGCCGCCCAGGACTTGATGGAAATGGCGGCTAGGTTAAACGGACTTATGGGGCAGTTCCAACTCGGGGGCTGA
>PIHLBHDG_00349	
GTGCCTTTCCACGCTGAAGCTCTCTTGGGGCCGGAGGGCCTGCTCGCTGACAAGCTGGAATCCTACGAATACCGTCCCGAGCAGATCCAGATGGCTGAACATATCTACCGGGTACTGGGCAGTAAAGAACACGCCCTGATCGAAGCCGGTACCGGGGTGGGCAAAAGCCTCGCCTACCTTCTACCGCTGATCTACTATGCCGTTGAAGAAAACAAACTGGCGGTGATCGCCACCCACACCCTCACTCTGCAGGAACAGCTCTACCATAAGGACATACCCTTCCTCCAGGAAGTGCTGCCCTTGGAGTTCAAGGTGGAAGTGTTTAAGGGCCGCTCCAACTACCTCTGCCTCCGCCGCTGGCAGGAGTTTCTGCAGGGGCGCGCCGGCCAGCTCAGTCTGGTCACCGATCTTGAGGCCCTGCAGCGCTGGGCCGGGGAAACGGAGACGGGGGACGTGAGCGAAGTTCCCTTCCCCATTCCCTGGGAAGTGTGGTCGGAGATCTGCTGCGAAAAGGAGAGCTGCCCCGAGGAGCGCTGCTCCCATTTCAAGGGCTGCTTCTACTGGAGCCTGCGCCACCGCCTGGCCAAGGCCCACCTGATCATTACCAACCAGGCCATGCTCTTGGCCGATGCCCGCACGGAAGGGCGGGTGCTGCCTGGGCTTGATGCGGTGGTGATCGATGAAGCCCACAATTTGGAGGATGTGGCCACCAATGCCTACAGCCACCAGCTCACCCGCAAGAGCTTCCTGGCCTATTACCGCACCGGGGTGCAGCTTCTGGGGGTACTCCGGGACTATGTCCCAGAATATGTGGTGCAGGACCTCCATGTGGTTTTGGACCAGCTGGTGAAGGAAGCGGGCCAGTACTTCAGCCAAATCGAAGGTCTGATCACCAGCCACACGGTGCCCCTCCCGGGGGCAAACCGCGGCGTTTTCGCCCAAACCACTTTGGACAAGCACCTCAAAGACATCCAGGAGCTGCTCAAGGAATGCACCCTGGAAGAGGAAGGGGAAGCTTTGGGCCTTGTGGAGCAGTTCACCTCCTTCACCTCCAGGCTCCTGGACTCCCTGGAATTGATCCTCGCGGCTGAAGATCCCGCCTACGCCTACTGGGCGGAAATACAAAACGGGGAGCCCTGCCTCACCGCGGCTCCCATCAAGATCGGGTCCCTGTTGGAGGAAACCCTCTTTAACCAGACCCCTTCGGTCATCCTAACCTCGGCCACCTTGAGCACCAACCATTCCTTCGCCTACATCCAAAACCAGTTGGGTCTGCATAAGGCCGCGGGGCTCATTTTAGGTTCCCCCTTTGCCTACGACCGCCAGGCCATCCTCTGTGTGCCCAAGGAGGCGAAGAACCCCAAGCACCCCCGCTACGCCCATTACGTGGGCTATTTGGTCCTGCGCACGGCGGCTGCCACCAAGGGCGGGGTTTTGGCCCTCTTCACCAGCTACAGCCTGATGGATCAGGTGGCGGAAGCTATCTGGCCCAAACTGGAAGCGGAAGGATATGACCTCTACAAGCAGGGGGATGGACCCCGCCTGAGCCTCATCGAGAGCTTCCGGGATAACCCCCGTTCACTGCTTTTTGGTACCAACAGCTTCTGGGAAGGGATCGATCTGCCCGGGGAGGCCTTAAAGGCTGTGGTGATCACCCGCCTGCCCTTCACGGTACCGGACCGGCCCGTCATCGCGGCGCGCCTGGAGGCCATCGCCCAAGCGGGGGGTAACCCGTTTTTGGAATACAGCCTGCCCCAGGCCATCCTCCGCCTCAAACAGGGGTTCGGCCGGCTGATCCGCAGCAGGCAAGACAAAGGCGGTGTGATCATTCTCGATGAACGCATCCTCACCACCGCCTACGGAGCAAGCTTCTTGGATTCTCTACCCCCGGCGCGCTTCACCCGCGACCTAGAGGAGCTCCGCCTCCTGTTCGGCCACTAA
>PIHLBHDG_00350	
ATGGGTTATCGGCAGCAGCTCAAACAGGCCCGGGAGATGCTGCAGGCGGAAATTGAGGAACTGCGGGAAAAGCTAGCGGCTAAGGAGCAGGATCTGCGCAAACTGGACAATTTGCTAAAGCAGTCGGGCAGCCCCCGGGATGCCCGTCCCTCCCTGACCAGTCAGATTGTGGGAACCCTCTACCTCTTAGCCCAGGAGTATCCCGAGGGAGTTCCCGCCAGGGCGGTGGTCCAGAGATTCGCGCAGATCCGGGAGGATGTCAACGAATCCACCATCCGCTCCACCCTGTATCAGGTGGTGCGCAAAATACGGCCCACGGAGATCCTGGTGGGGGATGCGGTGGAAAGGGTGCGGGTGGTGAAAAACGGTCCGCTTTACGATGTGCAGTTAGTGGCCGAACAGGAGGCGGAGCTCCTCTAG
>PIHLBHDG_00351	
ATGGATAAGACAGACAAGCCGCAATGGAAAATCCCTTGGCGGGGATTACTTATTGCGCTGGTGGTGAGCGCCGCGGTCCTGGCTGTGATCTTCTGGCAGATGGTCAACCCCCGGGATGTCCTCCAGGAGCTGAGGCAGTATCCGCTCAGCTATTTTTTTGGTGCCCTCTTTTTTGTGCTGGCGGCCTGGCTAGTGGATGGGCAGCGCATCGGCACTTTGGCCCGGGCCCTGGGCCAGCGCATTCCCTGGTGGGAACTGGCCATCATCCTGGGGGCGGCTAACTTCCTCACCCTGGTTACGCCCTTCGCGGGCGGCGGCGGTGCCCTCATCGTCTACTACCTCTACCGCCGGGGTCTTAGGTCCCCACAGGCGACCGCGGTGGTTTTAGGCGGGGGGCTCGCGGGGCAGACGGCCCTGGCCCTTTTGGCCTTTGTGACCTCGGCCACGCTGCGCAGTGTGCCCTTCGACCTGGCACCCTACTTTACCGGGGTGAAGTACGGGGCCCTGGCGTATCTTACCATCCTCACGGCTCTGCAGTTCGCCATTGTCCGCAGTGAGCGGATCTTCCAGTGGCTCTTCCGCAAAAGAGGCGGTCAATCCCGTTCCGCAGCGTGGATCGCCGATTTCCGTTCCGCTTACGAGCTGCTGCTCACCAAGGGGCAGGGGCGCTATCTGCTTTGTGTGGCTGTGGCCTTTGCTTATTATGTGGTCTACTACACGGGGAGTTTTCTTCTGCTCAGCGGTTTTGGCATCTTCTATCCCGGGCTGCGTTTTGCCCTGGCGGTACTCTTTGGCGTGGCCCCCGTGTTTTCCCCCATCCCCGGCGGTGCCGGTCTTTCCGAAGGAATCTCCTGGGCGGTTTTGGACAGCGTACTGCAGCCCGATGAACTGGCCAGCTTCATCGTCCTCTGGCGAACCGTGGTTTTTTATATCCCCATTTTATTGGGCGGCACCATCTTTGTCTTTTTGGTCATGCGTTGGGCTGCCGGCAGTAATATTACGGGGGGAAGCGGGGAATAA
>PIHLBHDG_00352	
ATGAAGAAGTTGGTTGTGGTTTGGTCTGTGCTGCTGATCTTTGCCGGGGCAGCCCTGGCCTCCGGCGGGCCTGATCTGGCCCCCGGCTGCCAGGAGCCCCTGGCCCTGCCCGCGGACAAGATCCTCCGCATCTCCCAAGATTTGGTGGAATTCGAGCACCATGGATTTCTGCCCATCAGCCCCGAGGTGGAGTGCTACCAGCACTGGGAAGAGGAAATCCTGCCCATTCCCCTGGATGCGGTGAAGGTGGGTTTTGAGCAGGTGGTGGCCACCCTCTTCCTGGGGGAAGTGGTCCGTTTTGATGTGTACGATCCCCTCTATATCCGCACCATCAGGGTGGCCATCAGCACCGACCAGTTCCAGGGCATCGAACATCGGGAGCTGCGTTTTTCTTCCCCCACCAGGCTGTATGTGGAGGAAAAGGGTACCGGGCGGGGCTTTCAGCTCCAGGCCGGGGAACAGACGGTGGTGTCCGTCCAGGATGGCGGGTTCCAGGTGGTGGACGGGCGGGGGAACCTTTGGGAGTTCGGCCCCCGCATCTATGTGGAAACCGACCCGGGCGGCCTGATCCAGATCGATTCTTTTCAGCGGGGTGTGGGCACACCCTTTTTCCCCCGCTATCGGGGGCGTTTTGAGCTCACCGTCGCGGAAGGGGATACCTTCCTGGCCATCAACGAGGTGAGCCTGGAGGATTACCTCCGGCAGGTTGTGCCTAGTGAAATGCCGGTTACCTGGCCCCTGGAAGCGTTGAAGGCCCAGGCGGTGGCGGCGCGCACCTACGCGGTGGCCCAAGCGGTCTATTCCCGCCAGGGCCACTTGGGTTTCCACGTCGCGGACAGCACCAACTCCCAGGTGTATAACAACGAATTGGAATCTCCCCGGGCCAGCCAAGCCATCCTAGAGACTGACGGGGAGATTTTAGTGAACCCCGACGGTACGGTGAGTGCAACCTATTTTTACTCCACCTCGCCCCGGGGGATGCTCAGCGACCTGGCCAGCTGGCAGGATCTGAGCCAGCTGGCCCTGGAGGGCAGTTCCCCCTGGTTTCGCTGGAAGTGCTCCTTCAGCCGGGAGGAGCTGGCGCGGCTTTTGGCCCCTTACCTCCCCAGTGGCTTTGGGGAATTGGTGGGTCTAGAGGCGGCGGAGCGGGATGAGCGGGGGCGGGTAGTTAGGCTGCGCCTTGTGGGCAGTCAGGGAGAAGCTTGGATCGACGGAGAGTTAAACGTGCGCCGGGCCCTGCAGCCCGCCTCCCTGCAGCGGGTGCGGGACAGCCTAGGCCGGCAGACGCTTTTGCCCAGCGCCCATTTCTTCCTGGAGGTTCAGCGGGATGGCAGCGGCAAGCTGCAGGCGGTGCAGGTCTACGGGGGCGGGGCAGGTCATCAGCTGGGCATGAGCCAGTGGGGGGCGAAGGGCATGGCCGAAGCAGGCCACGATTACTTAACCATCTTGAACACCTATTACCCGCAATCGCGCTTAATTACCCATACAGAACAGTTGAGGTACTAG
>PIHLBHDG_00353	
ATGCAGAATCCGGTTGAACAGGCTCTAGCTCTCCAGAACATCGCGGTGGTTGGCTTAAGCAGAGATCCAGCCAAGGCGGCCCACACCGTTCCCCGCTATCTGCAGATCCAGGGGTACAAGATTTACCCCGTCAACCCCTTCGCCGGCCCGGAGCTTCTGGGCGAAAAGGTGTATAGCAAAGTGAGTGAGATCCAGGGGCCAGTGGACATGGTTGTCATCTTCCGGCCTTCTGAAGAAGTCCTTCCTGTGGTGGAAGATGCCCTCAAGCGAGGGGACATCAAAGCCATTTGGCTCCAAGAGGGCATCGTCAACGCCCAAGCGGAAGCTCTGGCTAAAGAGCGGGGGCTCATTTTCGTTCAGGATAAGTGCACCTTTAAGGAACATCGCCGGCTCAAAAGGGCCTAA
>PIHLBHDG_00354	
TTGTCTACCTGTTTGATCTTGGACTGTTTTTCTTTAGTATACCGCTCTTTTTTCGGATTACCAACATCTATTAGACGGCAGGATGGTCAAATTATCAACGCCGTCCTCGGCTTTTATAATACCCTAACCAGTTTGATGCGGCAATTCCAGCCGGATTACCTCTTCGTAGCCTCCGATCACCCCAGCCCCACCTTCCGTCACGAACTCTTTCCCGCCTATAAAGAGCACAGGCCCCCCATGCCGGAGGAGCTGAGGGGCCAGATTGAACTGATTGAAGAGGTGATCGCCAGTTTCAGCATCCCCTTGGTGAGTCTCGCCGGCTACGAAGCGGATGACATCATGGGTACCATGAGCCACTATGCCCCGGCGGACACCCACTGCTATCTGGTGACCACGGACCGGGATGCCCTGCAGCTGGTTTCGGAGCGGGTAACTGTGGTGGTCCCCAACAGCAGGGCCAACAAGCTCTTCACGCCGGAGATCGTCCGGTATGAACTGGGCGTTCCCCCAGAGCGAGTTCCCGACTACAAAGCCCTGGTGGGCGACAGCAGTGACAACATTCCAGGCATTCCCCTGGTGGGGCCCAAAACGGCAGTGCGCTGGCTGGATATGTTCGGTTCCCTGGATGAGCTGATCAAAAACGCCGATCTGCTGCCGGGGAAAGCCGGGCAGAACCTGGCGCAACAACAAGAAGAGGCCCACCTCTATCGGGAACTGGCCACCATCGAGCGCAGCGTCCCCACCTACTGCTGCTGGCAGGCGGGGCGCCTAGCCTTTGCCGAGGAAGATGTGCGCCGCACCCTAGACTCCTTGGGCATCCGGGCGGCCGTTCCGGAAATTGGCTAA
>PIHLBHDG_00355	
ATGAGGTACGGCTATTTTGACGATGCGAACCGGGAGTATGTGATCGAGCGTCCAGATATCCCAGTTTCCTGGACGAACTACCTTGGTGTAAAGGATTTCTGCACAGTGATCTCCCACAACGGCGGCGGCTATTCCTTTTTCAAATCGCCGCAGCATCACCGCATTACACGTTTTCGCCCCAACGGGGTGCCCCTGGACCGCCCGGGCCACTACGTCTACCTGCGGGACGATGCCACGGGGGAGTACTGGTCCGTTTCCTGGCAGCCGGTGGGCGTTGACCTCAGCAAGGCGGCTTACCAGTGCAGGCACGGCCTATCCTACTCCAAATTTCTCTGCTCTTACCGGGACATCGAAGCCCAGCAGCTGCTCTTTGTTCCCGTCGCCGATGACCTGGAGCTTTGGGATGTGCGTCTCAAGAACACTTCCCCCGAGACCCGGCGGTTAAGTGTCTTTACCTATGTGGAGTTTTCCTTCCATCATGTGGACATCGATAACCAGAACTTCCAGATGAGCCTCTATGCCAGCGGTTCAAGCCTCCAGGATGGGATCATCGAGTATGACTTTTTCTACGAACCGTGGACCTTCCATTATTTTACCGCCAACTTCGAGCCCGACAGCTATGATTCCATAAGAGATGAATTCATCGGCCCCTACCGCACGGAAAGCAATCCTGTGGCGGTGGAAAGGGGAGTGTGCTCCAACCGCAGCCAGCTTGGGGGCAACCACTGCGGGGCTCTGCACAAGCGGCTCAGCCTCGAGCCCGGGGAAGAGGTGCGCCTGATTTACCTTTTGGGCGTGGGCCATCGCCGCGCTGGCCAGGAGATGCGGAAAAAGTACGCTGATCCCGCCAGTGTGGATGCGGCCTTTGTGGAGCTGCAGCGCCACTGGCAGCAGAAGCTGGAGGCCCTGCAGTGCCGCACGCCCCATGAAGGCCTGAACACCATGATCAACACCTGGAACCTCTACCAGGCGGAAACCTGCGTGGTCTGGTCAAGGTTTGCTTCTTTTATCGAAGTCGGGGGCCGCACCGGGCTGGGCTATCGGGATACAGCCCAAGATGTGTACAGCGTGCCCCATACCAACCCCGCAAAGGTCAAGCAGCGCCTGGAGGAACTCCTCCGGGCACAGGTGAGCCAAGGATACGGGCTGCACCTGTTTGAGCCAGAGCTCTTCGACCCTTCCCGGCCGCCCCGGCCCAAGTTCAAATCGCCCACTGTGGTCCCGGAGCCTCCGAAAAGCAGCTTGATTCACGGGCTGGAAGACACCTGTTCCGATGATCATCTGTGGCTGGTGCCCTCGGTGTGCGAGTACGTTAAGGAAACGGCGGATGTGGGCTTTTTCCAGGAAGTTTATCCCTTCGCCGACGGGGGCGAGGCTGCGGTGTACGAACACCTCAAGCGGGCCCTGGACTTTTCCGCCGCACAGGTGGGGCAGCGGGGTATCTGTAAGGGGCTGTGGGCCGATTGGAACGACTGCTTGAACCTGGGCGGCGGGGAAAGTGCCATGGTTTCTTTTCTGCACTACTGGGCGCTGCAGGAGTTTATTGAGGCCGCGGAATTCCTGGGACATGGAAAAGATGTGGAGTGCTACACGGCCCTGGCGGAAAAGGTGCGGCGCACCTGCGAGGAAGAGCTGTGGGATGGCCAGTGGTACCTGCGGGGCTTCACCGCCCAGGGCGCCAAAATCGGCAGCAGGGAGAACGAAGAAGGGCGGATCCATTTGGAGTCCAATGCCCTGGCTGTTCTCTCCGGGGCTGCTTCCCGGGAGCGGGCCCTCTCCTGCATGGATGCGGTGGACCGCTATCTTTATTCCCCCCGGGGTCTGCACTTGGTCTGGCCCGCCTACACCAAGCCCGACGACGGCGTAGGGTTTGTCACCAGGGTCTACCCTGGCATCAAGGAAAACGCGGCCATCTTCAGCCATCCCAACCCCTGGGCGATCATTGCCGAATGCCGCCTGGGCCGGGGCTCCCGGGCCATGAAGTTCTACGATGCGCTTTTGCCCTACAACCAAAACGACGAGATCGAGATCCGCCACGCCGAACCCTATTCTTACTGCCAATTTATCGTGGGTAGAGATCACGAACTATTCGGGCGGGCCCGGCATCCCTGGCTCACGGGCAGTGCCGGATGGAACTACGTGGCCGCGACCCGCTGGATCTTGGGCGTGCGGGTCTCGTACCGCGGGTTGATCGTGGATCCCTGCATCCCCGCAGACTGGCCCGGGTTCAAGGTTAACCGCAGGTGGCGGGGGGCGCTGTATCTGATCACCGTGGAAAACCCCCAAGGGGTGGAACGGGGCGTCAAGTCCATCACCCTCAACGGGAAACCCCTCAGCGGGGAAATCCCAGCCCAGCCGCGGGGTACCGTGAACGAGGTTGTGGTGGTGATGGGTTAA
>PIHLBHDG_00356	
GTGAGTCGGTTGGCTAACGCTCTGCTGCACATTCGCGGGACTTACCCGGCCTTGAGGCCTGCTGAAAAGCGCGTGGCCCAAGTCATCTTGAGCGACCCCAGGGAGGCGGTGCACTACTCCATTACCCAACTGGCGGAAAAGGCTGAAGTAAGCGATGCTACCGTAGTTAAGTTCTGTAAGCGCCTGGGCTACAAAGGCTATCAAGAGTTCAAGATCATGTTAGCGCAAGATGTGGCGGTGAAGCCGCAGCTCATCCACGGCGAAGTGGAGCCGGGCAATGATGTGCAGACCATCAAAGAGAAGATCTTTCAGGCAAACATCAGCGCCCTGCAGGAAACTGCCCAAGTGCTGGAGACGGAAGCTCTGGAGCGGGCGGTGCAGGCCCTGGCCAATGCCGGCGAAATCCATTTCTACGGGGTGGGGGCCTCCGGCATTGTGGCCCTGGATGCGGAGCAGAAGTTTTCCCGGATCGGACTGAGGACCAGCGCCTTTTTGGACACCCACCTGCAGATCGCCCGCGCGGTACACCTACGGGAAGGGGATGTGGCCGTGTGCCTGTCCTTTTCCGGGGAAACGGTGGAGATCGTGGAGGCCCTGCGCGCGGCCAAACAGGCCGGGGCCCTGACCATTGCCATCACCAGTTTCTCCGGCTCTACCCTGGCCAGGGAAGCAGATGTGCTTCTGCTCACCTCCACTCAGCAGAATCTCTTTAGAAGCGGCGCCATCGCTTCCCGACTTACGCAGCTGAGCACCATTGACGTTCTGTTCATCGCCGTGGCCCTGGTGGATCACGAGCGGGCCCAGGAGGCCATTGAAAAAACCCGGGCCATTTTGTCCCAGCGCCGGCTGGAGCGATTGAAGGGGTCTTGA
>PIHLBHDG_00357	
GTGATGCCTATTTGGCTCGTGCTCTTCTTCCACCTGGTGAGTTCACTCCAACCCTACCAAGAGACGAAGTACCACGGCCTTCTAGGCCAAAGCACCCCCTGGGACTGCGGGCCCACCGCCTGCGCCATCCTCTTCCTCTTGGCTGGGGAAAGCACCGAGCCTCAGCTGGAGGCGGTGGAAGGCCGGGGCGTTTCCCTGGCGGACCTGGCCCGCTATTTCCACAGCCGGGGCTGGACTGTGGAAGGGTACAAACTCACCTGGGATGAACTGCACTACTTTTTCACCAACTCCCCCAACCGCCCGCTCCTGGCCCACCGGGACCTGGAGCTCGGGCACTATGTGGTGCTGCTGGGTCTTGTGGAAGGTTTCCTGGTGGTGGCCGACCCCGCCAGCGGGGTGCGGGCGCTGCCGCCGAGGGTCTTCCTGGAAGACTTCAGCGGCTACATCCTCCACTTCCCGGAGCTTCCCCCCTTATCCAGTGTGGAAAAGCTGTTAACCTCAGTGGAACGCCGGCTGCGCCTCTTGAACCAGGCGGTAGCCGAGTTTTGA
>PIHLBHDG_00358	
ATGAGACAACTGGCACAAGTGTTCCTAACCCTGGCGCTGCTGGCCTGCTGCGGCCAGGTGGCCTCGGCAGCCTGGACCTGGGAAACCCAGGTTTTGAGCTCCCCCTACCATGATTTCCGCCTCTTCCACTTTCAGCTGGGTGTGACCTGGCCGGTCCAGGATCAGCTGAGCCTGGCTCTGAAACTCCCTGTACAGCTGGGAGTTGAGCCCAGCGGGCCCCGCCTGGAGCTGCTTCCGGCCCAGGGCAGCGTGGCCTTCTCCTGGCCGCTGCGGGAGGAGCTCACCAGTGAACTGGCCCTGGAGTTGGGAGTCCGCCGAGAGCAGCTGGCGCTGCGGGGCGGGGTTAAACTGGTCTTCGACCCATTGGCTCTGAAGTGCAGCCTCCTGATCCAGGAGGAGGTTACCCTGCAGGCCGGTGTGGCCTTTGCCGCCAATGAAAGATGGGCCCTGGGGGCCCACCTCAGTTACCGCAAAAACTCTCTGCTCACCTACGAACTTCACCACAGCACCGCTGGGGCAAGGCAGCTGACCTTCAGCTACACCCAGGCCCTGGATGGCAGCGTGCAGAGCTTGGGTGTGAAGATCACTTTTTAG
>PIHLBHDG_00359	
ATGAGCAAGCTGCCAACGCGCGCTGAAGTTCCACAGGATTTGAAATGGAAGCTGGAAGACATCTTCCCAACCGATGAAGCCTTTCAGGAGGCTTTAGCCAAAGCCAAGGCTGGCAAGGAGCGCATCTTGGCCTTAAGGGGCACCATCACCTCCGGAGAGAGCCTGCTTGCGGCCCTGAAAGTTCGCGATGAGATCACTCTGCTGATGGAGAGGATCATCGCCTATTCCCACATGCGCAAGGACGAGGATAATGCTAATACCAAGTACCAAGGCTTTGCCGGCCAAGCCATTTCCACCGCGGTGGAGCTGAGCAGTGCCGGGGCCTTTTTGGAGCCGGAGATCCTCAGCCTGGACCCGGAAGTGGTCCGGGGCTGGATTGAGGAGATCCCGGAACTCGCGGTGTACCGGCACTACCTGGAGGACCTGCTGCGCATGAAACCCCATGTGCTCCCCGCGGAACAGGAGGAGCTCCTGGCCGCCGCGGGTGAACTGGCGGGGGCACCGGGGAATATCTTCCGCATGTTCAACAACGCGGACCTGCGCTTCCCGGAAATCCCCAACGAAGAAGGGGAGATGGTGGAGCTTTCCCATGGGCGCTACATCAAATTCTTGGAGTCCCAGGATCCCAAGGTGCGGGAAGCGGCCTTTAAGGCCATGTATGAAACCTACTCCGCCTGGAAAAACACCCTTGGCGCGACCTATACCGCAGCGGTGAAAAAGGAACTCTATTTCTCCCGGGCCAGGAAGTACAAATCTTCCTTGGAAGCTGCCCTCTTCACCGATAATGTGGATCCTGAGGTGTACACCAACTTGATCCAGACGGTCCACGAGCACCTGCACCTGCTCCACCGCTATGTGCGGGTGCGCAAGAAGCTCTTGGGCCTGGACGAGATGCATATGTGGGATCTCTATGTGCCCATGGTGGCGCTGGAGGAAGAGCAGATCCCCAGGGAGCAGGCGGTGGACATGGTGCGGGCAGGCCTGCAGCCCCTGGGCGAGCAGTACCTAAGCGATCTGGAGCAGGCCTTCCGGGATGGCTGGATCGACTGGCTGGAAAACCGGGGCAAGACCAGCGGCGCCTATTCCTGGGGTGCCTACGGGGTACACCCCTATGTATTAATGAACTACCAGGGCAACCTGAAGGACGTGTTTACCCTGGCCCATGAGCTCGGCCACGCCATGCACACCTATTACTCCAACAAGCACCAGGAGTATCCCAACGCCGACTACCGGATCTTCGTGGCGGAGGTTGCCTCCACCTTGAATGAGGCACTGCTCAACACCGACCTTCTAGGCAAGACAGAAGATCCCAAACGCCGGGCTTACCTGATCAACCACTACCTGGACGAGTTTAGGGGCACGGTATTTAGGCAGACCATGTTTGCCGAATTCGAGATGATCGTCCACGACAAGGTGGGCAGGGGCGAACCGGTCACCTGCGAACAGCTCATGGAGATCTACTACGACTTAAACAAGAAGTACTTCGGCGATGATATCGTGGTGGATGAGCTCATCGCCATGGAGTGGGCCCGGATCCCCCACTTCTACAGGCCGTTTTATGTGTACAAGTACGCCACGGGCTTTGCCGCCGCCACCGCCTTGGCCAAACAGATCCTGGAGGAAGGGGAGCCCGCCCGGGAGCGCTATCTAACCTTCCTGGCCAGCGGCGGGTCCGACTACCCCTTGAACCTCCTGCGCCGGGCCGGCGTGGATCTAAGCAAGCCCGAGCCCATCGTCCAGGCCATGCAGGTCTTCGACGCGTTCCTCAACGAGCTGGAAAAACTGGGGGACAGCTTGACCTAA
>PIHLBHDG_00360	
ATGAGTACGGCTGAGGTCTTTGCACTGGATATCGGCACCCGGAAGATTGCCGGCCTGCTCCTGGCTGCCGCGGAAGATGGCTTTGAACTCAAAGAAGCCGTCGTGGAACAGCAGCTGCCGGGGGCCATGGCCGATGGACAGATCCACCATATCGAGGCGGTGGCCAAGGTGATCAGGCGGATCAAGGGGCGGCTGGAAGAAGCCTGCGGACGCCCTCTGCAAAAGGCAGCCGTGGCCGCGGCGGGCAGATCGCTCCGCACCGAAGTGGGCACTAGCTCCCTGACCTTCCCCCTCAACCACCGCATCAGCGCCGATGAAGTGAGGGCCCTGGAGCTGGATGCGGTCCGGGCAGCGGTGGAGCAGCTGGCCCCCTCCAGTGAGGGCGGGGTGATGCACAGTTACCTCTGCGTGGGCTACAGCGTGATCCAGTACTACCTGGACGGCGAACCCATCGGCTCTTTGGAGGGACATCAGGGATCCACAGCCCAGGTGGAGGTGATCGCCACCTTCCTGCCCCGCATCGTCATCGATTCCCTGAGTACCGCCCTGGAGCGGGCGGGCTTGGGGATGCTCTCCCTAACCTTGGAGCCCATCGCGGCCATGCACGTGGTGGTGCCCCCCACCATGCGTATGCTCAATATCGCCTTGGTGGATGTGGGAGCCGGAACCTCCGACTTGGCCATCTCCGCGGAGGGAACGGTCAAAGCCTACGGCATGATCTCCTACGCGGGAGATGCCCTCACGGCCGGGTTGGCGGAGCACTTCCTGCTGGACTTCAAAGTGGCTGAGCAGCTGAAAGTGGGACTAAAGCCCCAGGAGCCCGCCCACTGCCGGGATGTGTTCGGCAATGACCTCACCCTCGCCTATGAAGAGGTTGTGGCGGTGATGCAACCCCGGGTGGAGACCTTGGCGGAAAAGATCGCCGGGGAGATCATCGCCTTAAACGGCTGCGCTCCCAAGGGTGTGATCCTCATCGGAGGCGGCAGCCGCGCCCCGGGCCTGGCGGAACTGGTGGCCCAAAAACTCAACCTCCCTGCGAACCTGGTGCGCCTGCGGGATCGGGAAAGCCTCAGCAGCGTGCAGGGGAGCCCCCACTTCCACGGACCCGAAGCCATAACACCCATCGGTATCGGCTGCACACACCTGGACCGCAGATCCATGGAGCTGATCTCGGTCACCGTCAATGGCAGCCGCCTGCAGCTCCTGCAGATGCCCACCACCACCGTGGCCGAAGCCCTGCTCCATGCTGGCTTGATCCCCGCCCAGTTGGTGGGCAGGCCCGGGCCAGCTTATACGGTGGAGCTAAACGGCCGCTGCATTACCCTACCCGGTTCTTCGGGCCAACCAACGGTGCTCACCAAGAACGGAGAACCCTGCGAGCTGGGGAGCACCCTCGCGGATGGCGACCGCCTGGAGGTCATGCCAGGCCAGCCTGGAGAGCCGCCCCAGGTCACCCTAGGCGAGCTCATCGATGCGCCGGCCCTGGTGAAAAACATCGGCCTGAACGGCTCTCCCCTGGAGGTCAAACCACTAGTGCGGGTCAACGGCGGGGAAGAACCCTTTACTTACATCCTGCAGGATCGGGACAAAATCTCCCTCACGCCCATCACCAGCTACCGGGAGCTCTTTAGCCTTCTGGATATCCCTTTAGAGCGCACCCTGTCCTTCTTCCTCAACGGCAAAGAGCAGACTGCCGGGGAAAAGTTGGAGCTTGTGGTGGATGGCCTCCCCTGCCCCTTAGATACACCCATCCGATCTGGCCAGGACGCCGCTTACCTCTACAAACCCTGGACCCTCAGGGACCTTTTCCCGGTGAACTCTCAACACATCCCCGGGATCGTGGTGCAGGTGAACGGCGCCAAGGTGGAGCTCAATCATAAAGAGCCGGCCCCGGTGGTTAACGGGCAGCAGGTGGCTTTGGACTATGTGATAAAGCCCCAGGACAGGATTGAGTTCCAACCCAATCTCGCTGGGGCCCTGGGCGAGTATATTGTCACCGACATTTTCCGGAGTTATGAGCCCGATGAGGCTTTCACCACTAAGGGCGGCCACATCCTGGTCAATGGCGAAAAAGCGGGCTTTACCACGCCCATCAAGCATGGTGATGTGGTGGAGCTGGTACCCTACGGGGCGGCAACCGGAAACTCCTGA
>PIHLBHDG_00361	
ATGAAAAAGCTCGGTTTGGCTGGTCTGGTGTTGATCCTTGTGTGCGGCATGTGGGGAACTGGCGCCGCAGCCAGCAGCTATTGGCAGCGCATGGCCCAGGGGTATCCCAATCAGCTGGTGGTTTCGGAGTACCGGTACGAGTATCGTTCGCCTGAGCTGGAGATCACCGCCCAGGTGCCCCAGCTGGCCGGCGCCCCTGATCCGGTCTGGGAGGAGCAGTTCAACCAGAATCTGCGCCAGGCGGTGCAGGATCTGGCGGCTTTTCTTCAGGAAACGGCCCACATGGTCCTGGAAGAGGAGCCCATCTTTGCGGCCTTTCCCTTCCAGGGAATTGTGCAGTTCGAGGTGAAGCTGAACCGGGGAGGTCTGCTCAGCATAGTCCTGACCACCTATACCTTCACCGGGGGCGCCCACGGCATGACTTACTGCGACTACATCAACGTGGATTTGACCACAGGCCAGGAACTCAGCTTCTTTGAGCTGTTCCCCACCGAAGAGGAGATCGACCGCGCCGCCGAGGCCATTAATGAAAAAATAGCCCAGGAGCCGCAATGGTTCTTCATCGACCAGTTCACACCTGGGCTGTTCACCGCGGATCAGGGTTTTTACCTTACGGAAACCGACGCGGTGATCTGTTTCGGCCTGTATGAGATCGCCCCCTACGCGGCCGGCATTCAGGAGTTTCCGGTTGCCGCCCCGTAG
>PIHLBHDG_00362	
GTGAAACACTGGAAACTGCTGAGCCTTGTTGTGGCCGTCATTTTCCTGGCGGGCTGTCTAGCGCCTAAAATCAATTTCACCATCAAGCCCGATCCCATTACCATCCGCTTCCAGCAGAGCGAGCTTACCGGGATCACCCTGCAGTTCAAAATGTCGGGTTTGAGCTTCTCCTACACACTGGAGAGCGCGGTCATCGAGGTGCGTGACGGTGCCGGAGAAGTAGTGTATGAGCATACGGAATCCATAGGTGAATCCATATGGGTTGTCGGTGGTGTGGCGGACGATTACGAGCTTCCCAGCATCTCCCTGCTGCCCCTGTGGGAGGAAATCGAGCAGAGCCTCGGTTTTGCCCTCACGGAAGAGGTGTATAACTCCGAGCTGAAGGGCCAGGAGTACGAACTGAAGATGATCCTCGCGGGCAAGAACCCCACCGAGGACACCGCGGTGGTGCGCTTCGAGTAG
>PIHLBHDG_00363	
GTGGCGCTGCTTCTGGGCGCTTTAATTTTGGGCTTTATCGCGGCCCGCTGGCGGCTGCTCCCCGGCTCCCTGCGGCCAAGGGTACCCGCTTTAGGGAGCGCAGCCCTTTTCCTCCTCCTTTTTGCCCTGGGCCTTTCCTTGGGCAGCAACCAGGAACTGATCTCCGCCCTGCCTGTTTTGGGACTGCGGGCCGTGCTGCTGAGCGTGGGCACCCTTGGCGGCAGCGTGCTGCTGGTGTGGCTTGTGGCTGAGTTAGGGGGGAAAGGCCGGTGA
>PIHLBHDG_00364	
GTGACCTGGAAGATCGTGGGGAGCCTCATGGCGGGGGTGCTCTTGGGCCGCCTGCTCAACGTGGAAAACGGAGAAGTCCTGGGCCTGGTGGGAGATTTTGCCCTGGCCGCCCTGCTCTTTGCCGTGGGCTTTAGCCTGGGCGCCGATGCAGATCTGGGCAGGAAGATCAAGGGACTGCCCAAGATCTATCTGGCTGTTCCCTTCTTGGTGGCCGCGGGTTCCCTCATAGGTGCGGTGGCCTTGGGGCTGCTTGGCGGTGTGGTACCTGGTGAGGCGGCCCTGGTTGGTGCCGGTTTTGGCTGGTATTCCCTTTCGGCGGTGCTCATCGCCCAGGGCTATGACCTGACCTTGGGCACTTTGGCCCTGCTGACTAACGTCTTCCGGGAGTTCTTGGCCATCCTGCTCATCCCAGCGGTGGCCAGAAGGCTCGGTAAAGCGGCGGCGGTGGCCCCCGGGGGAGCCACCGCCATGGATGTGACACTGCCCATTATTGCGGCCCATACCGACAGCCAAACGGCTATCTTGGCCTTTTATTCAGGCACTGTACTCAGCGCGCTCGTGCCTGTGGTCATTCCCTTTATTCTGCAGCTGCTCCAAAGCTGA
>PIHLBHDG_00365	
TTGTCGCAGAGAGTTCTTCATCAACAGATCGAAGGTACTGTTGTTAAGCCCTTTCAGCTGCCCTACGCTCTGTACTTACCGCCGGGTTACGAGGGGCGAGGGGAGCAGCGCTGGCCTGTACTGTTTTTCCTCCACGGTGCAGGGGAGCGGGGGGACGATCTCGACCTGGTCGCGGTCCACGGCCCCCTCAAGCAGGTGAAGGAAGGTAAGGAGTTCCCGTTTATCATTGTGGCACCGCAGTGCCCGGAGAACTGGACCTGGGATCGCAGCCTGGATGAGCTGGATCAGCTGTTTTTGGAGATTATCAGGAACTACGCCGTGGATGTGGAGCGCATTTACCTCACGGGGCTCAGTATGGGGGGATTTGGTACCTGGCACTGGGCCGTGCACCAGCCCCGGGCCTTTGCCGCCCTGGTGCCTATCTGCGGGGGAACCTGGTGGCTCATGGGCTTTCCGGAGCGCATCGCGGTGCTAAAAGACGTGCCCATCTGGGCCTTCCACGGAGGAGATGATCCAGTGGTGCCCTGCAAGATGACAGAAGATCTGGTGGAGGTGCTGCTCAATCTCCAGGCGCCCATCCGGTTCACCAAGTACGCGGGCGTGGGACATGATTCTTGGACCCTGGCCTACAACGAACCTGAGCTGATTCCCTGGCTTTTGGAACAGAGGAACCCAAGTTTCAGCTTCAGGGAAGGCGGCCAGGTGGAGTAG
>PIHLBHDG_00366	
ATGGAGACCAGACTATTTCTAGGGATTGCGGACACTAACTACTGCACATTTGTGGTTGTGGGGGATTCATCCGGTGAGATTCTCTCCACCGGGAGGGGCGGTTCTGTGAACCACCGTTATTGGGGCGTCAAAACCGCCAGGTCCAATCTGAAAAGGATTATTGAGGCGGTGGGCCAGGAAAGCCGGTCGAAAATAGCAGGGGTTTGCTTTACATACAAAAAGGGCCACCAGCTGACCCAGGAGGAATTGCTGCCAGTGGTGGCTGGTTTGGTTGATGATACGGTGGTACAGGTGGAAGACTATGCCACAAGCGGCGCCTTGGGACTGCACAGCCCCAAGGAGCGTCTGCTGCTCATGGGCAGCCAGGTGGGTCTGGCCGTCCTCCAGTCGGAAGGGGGGCAGCAGCATCGCGCTCAGCTAGGGGAACTCCTCAATGCTCCCGGCAGGCGCATCGACGCCCAGCTGGCCAGCTGGGCGCGGTGGGGAACCAGTGCGGAATTGGCGGATTTCCTCAAGATCCAGGAACTGCAGGAAAACGGCCAGTGTCTGTCAGAGTTGGCTGAGCTTTTGGACCGGCTGAGCCGGCAGGGTAACCCCTGGGCTTTGGCGGCTGCCAGTGACATCGCCCTGGATCTGGTCCGGCTCGTCACCAGGCTGGGTAAGCGCTTCAGCCGGCCTGATCCGGTGATCGGTCTGTACGGTCCCCTGCTCTTGGGCTCGGAATTCATCCGCCAGCGGGTGCAGTACCTCCTGGGCCTGCTCTTTCCCCAGGCGGAGGTGGTGAGGGCACCGTTGGCTCCGGCCAAGGGGGCTTACCTTTCTTCCCTTTTGACAAGGAAAAGCGGGGCGGAACAAGAAGTACTAACCACGTTCTATAATTCCGCAAGAAGCGTGATGCAGAGAGGATGGTTAGACTTTGTCGCAGAGAGTTCTTCATCAACAGATCGAAGGTACTGTTGTTAA
>PIHLBHDG_00367	
GTGACTCAGGTACACGAGGTGGCTGAATTCGGCCGCCAGATGATGGAGAACATAGGGTCAGTTATGGTGGGAAAAGAAACTGCCACCCGTATGCTGCTCGTGGCCCTGCTCAGCGGCGGTCACGTGCTGGTGGAAGATGTGCCTGGGGTGGGGAAAACCATGCTGGCCAGAGCCTTGGCGGCTTCAATTGGGGGCAGCTTCAGCCGCATTCAATGCACCCCGGATCTTCTGCCGTCGGATATCACCGGCCTTTCGGTTTATGACCAAAGGGCGGGTGATTTCGTGTTTCGGCCAGGCCCGCTCATGTCCCAGATCGTGCTGGCGGATGAAATCAACCGGGCCACCCCCCGCACCCAATCCAGCCTTTTGGAAGCCATGGGTGAGGGACAGGTCACGGTGGATGGCCAGACCTACCGCCTGGAGCAGCCCTTCTTGGTCATGGCCACCCAGAACCCGGTGGAATTCGAAGGCACCTTTCCCCTCCCGGAAGCGCAGCTGGACCGCTTTTTCCTCTCCTTGAGTTTGGGTTATCCCAGCGTGTCCCAGGAGAAGGAAGTGCTCTACCGCCTCCAGGAGCGGCATCCCATCGAGGACGTGGCCCCGGTCACAAGCCCCGAGCAGGTCCGCCTGCTGCAGCAGGCGATCACCAAGGTCTATGTGGAGGAATCGGTTGCCGAGTATCTGGTGCGTCTCGTGCAGGCGACCCGCACCCATCCCCAAGTCCAGCTTGGGGCTTCGCCCCGGGGGAGCTTAGCCCTGTTTCGCGCGGCCCAGGCTTTAGCTGCCCTGGAGGGCAGGGATTATGTACTGCCCGACGATGTGAAACAGCTGGCTGTGCCCGTTTTGGCCCACCGCCTGACCCTGAAGGCCGACAGCATCCTGCGGGGGGTGCAGCCTGCTGCGGTGGTGAGGGACCTGCTGCGCCAGGTGCCTGTGGGGGCGGAGGAGCTGAACTAG
>PIHLBHDG_00368	
GTGAGTGTGAAAGGTTACCTGCCTGCCCTGGCCGGCATTTTCTCTGCTTCAGTTCTGCTCTTGGGTGCCCTCTATGCGGGCCTTTTTGCTCCGGCTTTAGCGGTGCCTCCTTGGCTGTGGGCTTTCCTGCTGGGCAGCGCGGTGGAAAGTGCCTATTTCGCCGCTTACCTCCTCAGTCCCCGCACTCCCTGGACCGTGCGCCTGCTGGAGCTGGGTTTTTGGCTTGTTCCCCTGTACTTCCTTGCGGGGCGCTCCTGGCGTTTCCTCTGGCTCGGGGGCTTGACCTTCCTAAGCTGGCTTTTGGGCCGGGATTACGGGGCGCAGCTGAGGGACATGGAGAGGGTGGCGGATCTTTTGGGGGATCAGGCGGCCTCCACCGTGAGCTGGGAATACGAGGCTCTGGAGAGCCAGGGCCAAAGCCCTGCGGTGGAGTTTTTCTGGCGCCGTTTGGCGGGGTTTGGCCTGCTCATGGCGGTGCTGGCCAGTGCCGCCCACCGGCGCGGTCTGGTGGAGGGAAGCCACCTGGCCTGGCAGCTGAAGCTGCTGGGGGGTATCGCCCTCTGCGCCGGCCTTACTCTGCAGGGGGGCGCTTATCTTTTCCGGCTCCAGATGCTCTGGTCCTGCGCCAAGGCGGAACCTGATCCCGCTCTGCCTAGGGTGTGGATGCGCAATCTAGGGCTGATCCTCCTGGCCCTGCTGGTTTTGGTCTACCTGGCACCGGTGGATTACTCACCACTGACCGCCGAGACCATTGGCAGGCTGGTCATGGGGCTTTTGCAGAGGGGATGGGAAATGCCTGTGCCCCAGGAACGGTCAGCGGGAGAGCGTCCCCAGTTTCCACAAGAGGAGGCAACCTACGGGGAACCGCAGGGTTTGGACGTCGCCGGCTTGGTTTTCTTGATTATTTCCTTCCTGCTGTTAGCCATCTTTACAGCGATCATCTTGGCCGTGGTGGGCTTCATCTTGGTGGAGCTGACCAAGGCGGAAGTGGAGCGCCTGCGGGGCCTGCCGAAGCTGGCGGCGGCAGCCTATGCTGCCCTGCGCAAAGCGCTGGCCGAGCTGAGCGCGCTCCTGCGCCGGGTCAAACTCCAGCTACCCCAGGCAAGGAGGACCCCCGGGCCCCTGGGGAGGGACCAAGGGGCTGCTCCGCCGGGCCCGGGGGCCAGGATGCACCTGCCGGAGCGGGGGATCAGGGCCCTGCTGCGCCGGATTGCCCGGGAGGCGGGGAAAAAGGGACTGGCTTTTTTGCCCAGCCAGACGCCCTGGGAGTACGGGAAGCTGCTCCAAAGGCGCTTGGGGTCCCAGGAGGATTTGATCGCCGAGTTTTTCCAGGGTTATCAGGCGGTGCGCTATGGCGCAAGAGGCTTGCAGGGAGCTGCAGAGCAGCGGGTGCTAGCTGCTGGAAGGGAGATTCTTAAAAAGATCGAGGCCTTGGAAGGGGAGGAGCAAAGTGACTCAGGTACACGAGGTGGCTGA
>PIHLBHDG_00369	
TTGCTGGCCTGGAAAGTGCTCACCTTTTGCACCATAGCTTTAGCGCTGCTCTGGCAGGGCAGGCCCGCCTATGCCCTGGCCTATCTCCTGCTGCTTTTTTTCTTCGCGGCCCCCGCCCTGCTGGCCAAAAACGGGGAGAGGCTGCAGGTGAGCCGGGGAAGCCGGGAACGGTATCTCTTTCCCGGCGATGAGGCGGAGGTCGTTTTGCAGGTGAGTAACCCAACGCTCTTTCCCTTCGCCTGGGTTTCTGTGCAGGACAGCATACCCAGCAACCTGCTGCGGGGACACCGCCCGGTGCGGCCTGTGCTTTCTTTGGGCCCCCGGCGGACCAGGGAAGTGAGGCTGCCGCTTGTGGCCCGGGAGCGGGGAGTGTACCGCTTGGGCCCGCTGCGGGTGTTTGTGGGCGACTTCTTCGGGATCAGCACGTGTCAATACCAGTCCGCCGAGGCGGAAACAGTTGTGGTCTACCCGCAGGTGCGATCACTGCCGGAGCTGGCCCTGCCTTCCCGGCTATCCTTCGGCAGCATCAAGGCCCTGCAGAGGATCAATCCCGATCCCACCCGGCTTGCCGGGGCGCGGCCCTACCAGATGGGCGATCCCCTGAGGGCCATTCACTGGCCCGCCACCGCCCGCACTCAGCAGCTCCAGGTCAAGCAGTTCGACCATACCGTGACAGTGAACTGCCTGCTTCTGCTCAACTTCTATCAAGGGGATTACCAGGTGGGGAAGTTCTTCGCGGCCACCGAGCGGGCCGTGACCACCGCAGCTTCCCTTGCAGCCCACATCATCCAGCGGGGGGAAGCCTGCGGTTTGGTGGCCAATGCCGTCTTAAGCGAGTACCTGCCGGACCAAGGGGGCATTGTCCACGGTTCTGGGCAGATCCAGCTCCGTCCCAGGCAGGGGGCGCAGCAGCTCAGCGAGCTTTTGGCCGTTTTGGCGGGGGTGCAGCCCCAAGACCATCTGGACTTTTTCACCCTGCTGGAAGGGAGCAGGGAGTATCTAAAGGGTGCCTCCATTCTGCTCTGGATCGTGCCGGTGGATACCCCCAAGGTGCTGGCTGCCGCCGGGGGCTTCCTGCGCCAGGGGCAGAGGGTGTTCATCTTTGCCGTGGAAAAAGTACTCCATCGGGAGCTTTTGTCCAGGCCAGCCAGTTCGCCGCTGCAGCTGTTCGCGGTGGGGCCAGGAGGTGAACTGGAGCTGTGA
>PIHLBHDG_00370	
ATGACTTGGGATCTGATCTCTCTGCCCCTGGTGGCGGCCCTGATCGGCTGGGGCACCAATGTCATCGCCATCCGCATGCTCTTTTGGCCCAGGAAACCGCTGAACATCTTGGGCTGGGAATTTTTGGGCGTGCTGCCGAAACGCCAACGGGAGCTGGCCAAGAGCATCGCGGAAGTGGTGAACGATGAAATCCTGCCCATGGAGGAGCTCCTCGCGGCAGCCAACACCCCAGCGGTCCGCAGCAAGCTGGCCCAGCTGGTGGCCGCTGGCCTCACCGAAAAGCTCAGGCGGTTTGTACCCCGCTTTATCCTGGAACCTACGGAAGAGAAGATTCGCGCCCATCTGGAGGACTTGGTCGCCTCCGAGCTGGAGACCCTGCTGGGCCAGGTGGCTGCAGGCCTGAGCCGGGAGCTGCAGGAGAGCCAGCTCTTGGGCCAGCTGGTGGAAGAAAAGATCAACTCTCTGGATCTGCTCCAGCTGGAGCAGCTGGTTTTACGGGTAGCCAAAAACGAACTGCGCCACATTGAGCTGTTCGGCGCAGTGTTGGGATTGATCATCGGTCTGGTCCAGGTACTGATCCTGAGCATATTTTAA
>PIHLBHDG_00371	
GTGAAACGTCTAAGTGCGGTTGTTCTAACCATCGTTCTACTCGCTGCCGCAGGTGTTCAGGCCAGTGCCTGGGAGTGGTGGGCACCCACACTGCCCAATACGCCTCCCGCTTCCAGCACGCCGTGGCAGCCGAACTGGCCGGTAAACCCCAGCCCCAATCCCAATCCTAATCCTAATCCTAATCCCAATCCCAACCCCAACCCCAACCCAACACCTAATCCCAGCACACCCATCCTGCCGGTACAGCCCAGCCAGCCCGGTTCGGGCTCCCAGGTGCCTGAGCCCAGCCCAAGTCTAACCAGCGATGAGCAGCGGCTCATTGATCAGGTCAACCAGGAGCGGATCAAAAACGGCAAGCAGCCCCTGAAGATCGACTACACCCTGGTGGCCCTGGCAAAAAAGAAGAGCCACGACATGGCTGTCAACAACTACTTCAGCCATGTGTCGCCCACTTACGGCACTGTGTACAGCATGCTGGACCAAGCCGGTGTCAGCTATTCCCGGGCAGGGGAGAACATAGCCAAGACGGGCGATGTGAGCAGGGCCCACACCTTGTTTATGAACTCCGCGGGCCACAGGGCCAACGTCCTCCATTCCGGTTACACCCATATCGGTGTTGGCATTGTCAAACGGGGGACAAGCTACTATGTAACCCAGATCTTCATCAAACGCTAA
>PIHLBHDG_00372	
GTGGTATATCTCAAACGGGCCGTACGCAGGCGTTTTGGCTCAGAAGTAAATGTACGCCTGGTGAGCCCCGACAGTCCAGAGGCCCGCCAAAGGGGCTGGATCCGGGGGGATGTGCTGCCGGTTGTGATCATCGGCGGCGAGGTGTTTTGCCGGGGGCGTTTTTCCCTGAAAGAGATCATCAACAGGCTATACGCCCTTAAAGGGGTAAAACGGCCTTAA
>PIHLBHDG_00373	
TTGTTCATAGAACTAGACCATCCCATGTTCAGCAGTGTAGAGCTGCGTGGTAAGGCTCTAATAGTCCACTCTATGCAGGCCGGGCCGCGGGTGTTACGGGAAAATGTGCAGGATCTCGCGGTGGCCCTGCAGGGTTCCTTGCTCCGTGTGGTGGCCTTTACCGAGCAGGATCAGGCCTGGTTTTTCTCCGGTGAAGATGAGCTCCACAGCGAGCGTTTGGACTTGGGGGCACCGTATGGCGGAGGGGGCCGCTTGATCTGTGACGGGCTGGGCACATGCCACCTCTTCTACTTCGTCCGGCAGTCACCGGGGTTGAGCTCGCTCCTGCGCCACCAGCGCTTCACCGACAGCTGGTCCAAAGCCCAAACTGTCACGGCCAACGTGTTCGGCGAGCTGTGGGGCTACAGCGTAAGCTGGCACAGTGACCAGTACCTTCATCTTGCCTACTTAGGCCACAAAGACAGGCGCCTGCTGTACCGGGTGTACGACTTGGAGCATGGGCTCTGGAGCGGGGCGGTTACCGTTTCCGAGGCTACCTGCGCCCATCCCCAGTTCCTGTCCGCGGGTACGCTTCACCTCTTCTGGCTGGAAGAACTGGATCGCACCGTGCTTAAGGTCCGAAGCAAAAAGGAGCACTGGTCAGCCCCGTTAACCTTATCCACCGGGGGGCAGCATGCCGGTCTGGTGGGCTTTGCCCTGAATGAAGGTGAGTGGAGCGTGCTGTGGGGCGAAGGCAGCGATTTCTACCAAACCCCCCTGGACAGATGGGAGGAGCGCGGCACAGCTGAGCGGGGAGATTTTGAATACCTTTGGAAGGTGCAGGGAGGAATTACGCTGCCCATGTACATAGCCAAGGGGAAGCGGGAGGCCAAGAAAATGGTGGAGCCCCCAGCTGTTCCCGGGGAGCCCGAACCTGCTGCGGAAGAACCGCCGCGGGAGCTCGAGCCTACACCGGAGGATACGGCCCGCCGCCGGCGGGAACAGGAAGAGGCTCGGGCCCAGGCTGCCTTTATGGAGCAGGCTTTCCGCACTTTGCAGGAGTGGGAGCGGGTGAGGGAAGAGGTGCGCAGGTGGCAGCAGGAACTGAAAGCGCCTCCACCAGTTGATCTTGCGCCCTTAACGGCGCGGCTGGAGCGTTTGGAACGGCGCTTGATGAACCTGCAAAAGGCCCAAGAGGCGGAAAAGGCCCTGGGGGAAACGAGCCGCGCTCAGCTGGATAGGGAGCTAACCAGGCTCAAGGCCCGCCTTGATCAGCTGGAGGAGGAAAAGCCTCGGCGCCGCAGCTTCTGGTGGAGGGTCTTGGGCAGGGCCTGA
>PIHLBHDG_00374	
ATGAAGTGTGATTACGAGCCTGATTTCCAGCGGGAGGTCATCTATGTAAATAAGGTTTACAACGAGTGCGCCATCGTGGACTGCCCCACTTATCGCATCCCCATTCCCCCTTCCTATCCCTTAGCAGTCAACATCGTATCCTGCACCATCAGCGATGTGGTGGCGGAGGCGGTGATTGTGGCCGCCGGCGAGATGGATGTGGTGGTCAATTTTGTGATGAATGTGGAATACGACAGCAACGGGATGACCCAGTTCATCCAGCAGACCGCGCAGTACCGCCGCAGGGGAGTGCGTCTAGAGGGAGCCCTGCCCGGCATGAGCGCCGTCGTTCTGCCCCTCATCCGCTGTCTGAACTGCCGGGCTGTGGACAGCGGAACGGTCATCGAATGCGATGTGGGCATCTACCTAGTGCTCAAAGCGGTGGCCCTGGTGCAGCTGGAGGTTCTGGCCCGCTTTGCCCCAGAACCGCCAGAATGCGAGCAGGTATCTCCCATCGGCTGTGCGGAGTGGTTCGAGTTGGCCGAATCTGGAGCCTTCTGGCCCCCCTTCCCTCCGCAGCCCACAGTACAGCGCTAA
>PIHLBHDG_00375	
GTGCGCATTCTGGTGATGACCCGTTTCTACCGCAACGGGCAGACCACCCATGTGCTGGACCTCTGCGCCGAGCTTCTGGAGTTGGGTCACCGCGTGTTGTTGGTCCTGGCGGACCTCAATGATCTGGTCTATCTGCAAAGACTCAAGGCTTCAGGCATCCCCCACCTGCTCACCGCCAGACCCGAGGCGCTTCGCAAACAGCTAGCTAGATGGGGGCCTGAACTGATCCACAACCACTCCGCCCACACCCTGCCCGCGGCACTGATCCTGGGGCAGGAGCTGAACATCCCCACCTTGACCACAGTGCATTACCTGGACTTCGAGCCCAAACAGCTGCTCCAAAAGCAGGCCGCGGTCATTTTGATCAGCAGGGAGATGCGGGAGGATTTCGGCGATCTCCAGGTGCCCTGCTTTGTGGTGGAAAACGGTGTGCGGCTGCCCCGCCTTAGGCCCAGGGCCAAGCGCTGGCGCCAGCGGGCTTTGCTCCTTGCCCAGACCACCCCGGAAAAGCAGGAAAACTTCCACCAGCTGTCCCAATGCCTGCTCCAGTGGGGTTGGGAAGTGGTCAGTGCTGGGGGAGGCAGCTTCCCGGGGGTGAGATACTTAGGCTGGGTGCATGATGTTGAACCCCTCTTGAGGGGGGCAGACCTGGTGGTGGGTACCGGCCGGGCAATCAGGGAGGGGATGGCCGCCTGCTGCGCCGCCTTTGTGCTCGGCCGCTACTGCGATGGGCTGGTCACCCCGGAAAACGTAGAAAAGCTGCAGACAGCCAACTTCAGCGGCAGGGCTTACCGGGCCCCGTTCTGCCCCGCGGCCGCGGCCGCAAGCCTGGCCCAGCCCCAGCCAGCATACTTCCAGGAGCTGGGGCGCTTCGGCAGGCGCTACGCCCTGCAGCATTTCTCCAGCAGAAAAATGGCCCTGGCGGTGGAGGAGATTTACCGCTCCATCCTGGACCGCAGGGCAAAACTGCAAGGTTAA
>PIHLBHDG_00376	
ATGAAGCTTGTGATCACCGTAGTTGAGGATAACGATGTGGCTTTTCTCATGGAAGCACTGGTCAAAAGCGGCTACAAAGCAACCAAACTGGCCAGTACCGGCGGCTTCCTGCTCCAGGGGAACACCACTTTGCTCATCGGGGTGCAGGACCACGAAGTGGAGCCGGTTCTGGAGATCATCCGCACCACCTGCGCGCCCCGCAAAAAGATCATCCCGCAGCTGGCCCCGGAGCTGCCCACGGCCATGGGCGTGCCTGTGGAAATTGAAGCCGGCGGAGCCATCGTCTTTGTCCTGGACGTCAACCAGTTTTGGAGGTTATAA
>PIHLBHDG_00377	
ATGGAAAACACCAAGGCTGCCTTCTGGTTCTTTGTGGTCATGGGCTTGGTGCTGCTCACCGGGCTGGCGGCCGCGCTCATGGAACCCTCCGCAGATGTGCGGTTGGCCCTTTTGGCCTGGCAGCAGCTTCTGTTCATCGTGGGAGGCTTTCTCGGTTCCAAGCGGGAGCACTATCAGTCCATCTCCCTGCGCAGGCTGGTGCAGGGCTTAGTGTGCGGGGTCGGCCTCTATTTCCTGAACATCCTGGTGGGAGCCCTCACCTTTGCCGCCTTCGCCCAGTTTTTGGGCAGTGGCGCCGTGCGGGAACTGCTGCTTCGGGATCGCGCGCCGGTGGAAATGCTGATCACAAGCGAAAAGCCCTTCGTGGCCTGGGGGGCTGTGCTCCTCCTGCTGGTGGGAGCACCCCTGGGCGAAGAGCTTTTTTTCCGGGGTTTATTGGTGAGCCTGCTGCGCAGCCGTCTCGGGGCGCTTCAGGCCGTCCTTTTGGCTGGTTTGCTTTTTGCCCTCATGCACTTTTATCTGCTCCAGTTTGTGCCGGTACTTGTTTCCGGCATTGTCCTGGGACTGCTCTTTGTGCGCTCGGACAGCATTTATGTGCCCATCGCCGCGCATCTAACCGTGAACGCGCTGGCCCTTTTGGCACTCCTCAGCTCCTTATAA
>PIHLBHDG_00378	
GTGGACTTTCAGGACAAATTTGGGCGGGAAGGCATAACCTTCGATGACGTTTTGTTGGTACCCGACGCCTCTGAGGTTCTGCCCTCCGAGGTGGACATCACCACACGGTTTTCCAAGAACATCAGGTTGAACATACCTTTGGTCAGTGCCGGTATGGATACGGTCACCGAGTCCCGCATGGCCATCGCCATGGCCAGGGAAGGCGGCATCGGCGTGATCCACAAAAACCTTTCCATCGAGGAGCAGGCCAGTGAAGTGGATCGGGTGAAAAGATCCGAAAGCGGTGTCATCGTCGATCCTTTCTACCTGCATCCCCACAACTCCGTGCGGGAAGCCCTGGCTTTAATGGCCCGCTACCGCATTTCCGGCGTCCCCATTGTGGACAAGGATAAGAAGCTGGTGGGCATTCTAACCAACCGGGATCTGGTGTTCGAGGAGAATGTGGATCAGCCCATTGACAACGTGATGACTAAAGAGGGGCTGATCACGGCTCCCGTCCACACCACGTTGGAGCAGGCCAAGGCCATCTTGCACAAGCACCGCATTGAAAAGCTGCCCCTGGTGGATGAGAATTATGTGCTCAAGGGCTTGATCACCATCAAGGACATTTCCAAAGCCAAGCAGTATCCCAACTCCTCCCGGGACGATAAGGGTCGGCTGGTGGTGGCCGCCGCGGTGGGCGTGGGGGGAGATTCTCTGGAGCGCAGCGCTGCTTTGGTGGAGGCCGGCGTAGATGCGCTGGTGATCGATACCGCCCACGGGCATTCCCGGGGCGTGCTGAAGGCCTTGGAAAGGATCAAGGCCGCCTATGGCGGCAAAGTGGATATCGTCGCGGGCAATGTGGCCACCGGTGAGGCCGCCAAGGCCCTCATCGAAGCGGGGGCAGATGCGGTTAAGGTGGGTATCGGCCCCGGCTCCATCTGCACAACCCGGGTTGTGGCGGGGGTGGGTGTGCCCCAGCTCACCGCCGTTTGGGACTGTGCCCAGGTGGCCCGCTCCTATGGCATTCCGGTGATCGCCGACGGCGGCGTTCGCTACTCGGGAGATATCGTTAAGGCCCTGGCCGCGGGCGGCAGCAGCGTGATGCTGGGCAGCCTCTTGGCGGGTACCGACGAAAGCCCCGGCGAGCAGGAAATCTACCAGGGCCGCAGCTACAAGGTCTATCGCGGTATGGGATCGCTCGCGGCCATGAAAGCCGGCAGCAAGGATCGCTACTTCCAGACGGACAGCAGCAAGCTGGTACCGGAAGGCATCGAAGGCCGGGTCCCCTACAAGGGCCCCGTAAGTGAGACCGTCTTCCAGCTGGTGGGGGGCTTAAGGGCTGGCATGGGTTACTGCGGTGCCCCTGACCTGGAGACCCTCTATGCCAAGGCCCGTTTCATCCGCATTACTCCAGCGGGCACTTTGGAGAGCCATCCCCACACGGTGCAGATCACTAAAGAGGCTCCCAATTATCGAATATAG
>PIHLBHDG_00379	
GTGGATATTCGAAAAATAGCAGTGCTAGGCGCTGGCCGGCTGGGCCGGGGCATCGCCGAATGCGCTGCCAGCAAAGGCTATGATGTAATACTATTTTCGCAAGGTGCCGGGGGACAAGATGCCCTGCGGCGGATCGAGAAGAGCCTCGACCGGAAACTGGCCAAATGGGCCATCACCGAATCGGAAAAGAGGCTGATCCTCGGGCGCATCAGCTATACCCTGGACCTGAAAGAGCTGAGCAAAGTGGACCTTCTGGTGGAGGCCACCATTGATCATTTCTATACCAAACAGGAACTGCTGCGCACGGCAGACCATCTCTGCCGGCCGGAAGTGGTGTTCATCTCCACATCTTCCACCCTGCGGATTTCAGACCTGGCCAGGGGGATCAACCGCACAGATCTCCTGGTAGGTCTGCACTTCATTCCTCCGGTGCCCAGTGTACCCGTGGCTGAACTGGTGAGGGGCACCCACACCGACGAGCAGGCGGTGGAAGTTGCCAGGCAGTTTGCCACTCGACTGGGTAAACAGGTGGTGGAAATCCAAGAAAGCCCGGGACTGGTCAATCCCCGCACCCTCGCTGTCCTGGTGAATGAAGCTGCCTACTTGATTGACGAAGGGGTCTGCGATGCCTACCAGGCTGAAACCATCATCAAACGTGCCTGGGGCATGACCCAAGGACCCCTGGAGATGGCCGACCGCTTAGGGTTGGATCTGGTCCTGAACTGGATGGAACAGCTCCAGGAGGTTTTCGGGCCGCGCTATGCCCCCTGCCCCCTGATCCGCCGCTATGTCCGGGAGCGCCGCCTGGGGGTGAAGACCAGGTTGGGCTTTTTGGCCTACACTGAAGATGATGCCCTCATCACCGAAGGCGAAAGTACACAGCAAGGTAAACAGGAGGATTGA
>PIHLBHDG_00380	
ATGAACATTTTCGTTCTAAACTGCGGTTCTTCCTCAGTTAAGTATAAACTCTATGACATGAAAAAGGAAAAGGTCCTGGCGGAAGGGCGGGTGGAGCGCGTCGGTCAGGATAATGCCGTGATCACCCACCAGCCCATCGGCGGGGAAAAGGTATCCAAAGCCATGCCCATCCTGGAGCACACCACCGCCATCAGGGAGTGTTTGAACCTCCTCACCCACCCTGAACACGGCGTGATCAAAAGCGTTGAGGAAATCGATGCCGTGGGCCACCGGGTTGTCCATGGCGGGGAATCCTTTTCCGATTCGGTGCTGATCACCGAACGCACCAAAGAAATCATCGATTCCTTGGCGGGCCTGGCGCCCCTGCATAACCCAGCCAACCTCACGGGCATTCGGGCTGCAGAAAAGATCATGCCCAATGTCCCGCAGGTGGCGGTGTTCGACACGGCGTTCCATTCCACCATTCCTCCCCACGCCTTTTTGTACGCCATCCCCTACAGCGTTTACCAACGCCACAAGGTGAGGCGCTACGGCTTCCACGGAACCAGCCACAAGTATGTCTCCCAGCGGGCGGCTGAGCTGATGGGCAGGCCCATAGAAGAGCTGAAGATCATCTCCTGCCACCTGGGCAACGGTGCCAGCATTGCCGCGGTGCAAAACGGCAAATCCATCGATACCTCCATGGGGTTCACGCCCCTGGAAGGTTTGATGATGGGAACCCGCAGCGGTGATATTGACCCCGGTGCCATCTTCTACATCATGAAACAGGAAGAGCTGGGTCTCCACGAAATCGACTCCATGCTCAACAAGCACTCGGGGCTTTTTGGCATTGCCGGGGTGAGCGACATGCGGGACATCGAAAAGGCCATCTCCGATGACGACAGGCTGGCCAGCCTAGCTTTCCAGATGTACGAATACCGCATCCGTAAGTATGTGGGGGCCTATGTGGCCGCCATGAACGGCGTGGATGCCATCGTCTTCACGGCAGGCATCGGGGAGAACACCCCGTCCCTGCGCACCGCCCTCTGCGCCAATTTGTCCTACCTGGGCATCGCCATCGATGAAGAGAAAAACAAAATCCGCGGTGAGGATGTGGAAATCTCCACCCCGGATTCCAAGGTCAAGGTCTTTGTAATCCCCACCGATGAAGAGCTGGTGATTGCCAGGGATACGGCGAAGATCGTCTAG
>PIHLBHDG_00381	
ATGGACGCCACCGGGCGGGAACGGGAGGTACAGCTGCAGAGTGCCCTGGAAGCCATTTTTGACGCGCTGTCCCTGCCGGTGCCCGAAGTCCCCGAGGAGCTGGAGGGGCTGGAACTGCGTCTCGACTACATGCTGCGCCCTTACGGCGTTATGCGGCGCAGAGTGGAGCTCAGGGGGAAGTGGTGGCTCAGCACCATGGGGCCTCTCCTGGGCAGCACCAAGGCGGGGGATGTGGTGGCTCTGCTGCCTGCCCCGTACTGGGGCTATACCTTTGTGGATCCCGCCTCTGGTAAGAAGGTCAAGGTGAACAGCAAAACCGCGGCCCAGCTGGGGACGGAGGCGTTCTGCTTTTACAGGGCGCTGCCGGCGCGCCCGCTGAAGCTGTTAGACCTGGTGGCCTTCATGCTGCGCTCCCTCAGTGTGGACGATCTGGCCTTTGTCCTGGTCATCAGCCTGTTGGTGAGTCTCTTGGGGATGTTCCTCCCCTACATGAACAAACAGATCTTCGACAGCGTGATTCCCACGGGTACCAAAAGCGACCTGTTGCCGCTGGCGGCCCTGCTCATCGGGGCCACGGTGGGCTCAGCCCTCTTTTCCATGACCCGTACCCTGGGCCTGATGCGGCTGCGGGATAAGATCAACCATTCCGTACAGTGCGCCGCTTTAGCTAGGCTGTTCACCCTACCCGTGTCGTTCTTCAAGGGCTTTTCCGCTGGTGAGATCTCCAGGCGGGCCATAAGTGTGAATACCCTCACGGAAATGCTGTCTGATACTGTGCTCACCAGTCTCCTGGCGGCTCTGTTTTCCTTCGTGTACATCTTCCAGATGGCGGGCTTTGCCCCCGTGTTGGTGGCCCCGGCCCTGCTCAGCATCGGCGGTCTTTTGACCCTCACTTTCCTCACCGGCCTGATCAGGCAGAAACACAGCCGCAGGCTCATGGAGCTGAGCGCCAAGTTGGACGGTATGGTTTTTGGACTCTTGGGCGGCATTCAGAAGATCAAGCTGGCCGGTGCGGAGCGGCGGGCCTTTGCCAGATGGGCAGCCCAGTACAAAGAGCTGGGGAGATTAAGGTACAACCCGCCCGCGCTGCTGCCCCTGAGCGGTGCCCTCCAGACCCTCTTGGTTATGGGTAGTACCATCCTCCTTTACTATGTCGCGGGCCGCGGTCTGGCGGCACCGTCGGATTATATGGCCTTCAATGCCGCCTACGGAGCGGTGAGCAGCGCCCTTTTATCCTTGGGCGGCGTGGTTGTTTCCCTGGCCAACGTTAAGCTCCACTTGGAGATGGTCAAGCCCATTTTGGAAACGCCTCCAGAGTTCCACGCAGGCAAGAAGCAGGTTATGCGCCTGTCGGGCAGGATCGAAGTGTCCAATGTTACCTTCAGCTACACCCCAGATGGACCCCTGGTACTGAACAACCTCAGCCTGAAGGTGGAACCCGGTGAATATGTGGCCATCGTGGGCAGGTCTGGCAGCGGCAAATCCACCCTGATGCGCCTGCTTTTGGGTTTTGAAACACCCACCTCCGGTGCCATCTACTACGACGGTTACGATCTCCAGACTCTGGACGTGCGCAGCGTGCGCCAATGCATCGGGGTGGATCTCCAGGACAGCAAGCTGTTTCCCGGCAGCATCTACGCGAACATCATCATCACTGCACCCTGGGCCACCCTGGAGGACGCCTGGGAGGCAGCCCGCCTCGCTTGA
>PIHLBHDG_00382	
ATGCTCACCGGAATCCTCCTCACGGGGGTCCAGCTCCTTACACCCATCTTTTCCCGCCTCTTCATGGATCACATCCTCTCCCGGCACAACCCCCAATGGCTGATCCCGCTCTTGGCGGCCATGGCCCTGACCCTGGCCTTTCAGTTTGTGGTGAACGTCATCCAAGGCATCCATTGGCTGAAAATCGAAGGAAAGCTCGCGGTGGAGGCCAATGCCTCCTTCATGTGGCATGTGCTCCGCCTGCCGGTGAGTTTCTTTGCCCAGCGCTACATCGGGGATATCGCCAGCCGGCAGACCAGCAATGAACAGATCGCGGCCACGCTGATCGGACAGCTCGCGCCCATTTTCCTCAACTTGGTGCTGCTGCTGGCCTATTTGGCCATCATGATCCAGTACAGCCCAGTCCTGGCGGTGGTGGGGGTGACCACCTCCATCCTCTATCTGGTCTCCATGCGGCTCGTTTCCAAGCGGCGCCTGGACCTAAGCCGCGTCACGCTGCGGGATGGGGGCAGGCTCATGGGCGCCACCATGTCCGGCTTTGAGATAATCGAAACCATCAAGGCCTCCGGCGCAGAAGGCAGCTTTTTCCAGCGCTGGGCCGGCTATTTTGCCAGCTACAGCAATGCTTTAGTGCAGTTCAACCAGGCCAACCAGTTCTACAGCCTTATCCCGCCCCTGCTGCAGCAGGGGTCCAACATTATCATCCTGGTGATGGGTGTCTACTTGATTTTGGATGGTTCCTTTACCATCGGTATGCTCCTGGCTTTTCAAGGCTTTACCGCCTCTTTTCTCAGCCCCGTGCAGCAGCTGGTGGGAGCTTCCCAATCCTTCATCGAGATGCGTTCCCAGATGGAGCGGGTGGAAGATGTCTTCAACTACCAGCCAGACGTGGAAGAAGAAGACCCCAGCTTAACGCTTCCTCTCGAAAGGCTCAGGGGAGGGGTGGAACTGCGGGGCATCACCTTTGGCTACAACAAAACGGCACCGCCCCTCATCGAGGATTTCTCCCTCACGGTCAAACCAGGGGGCAGCATCGCCCTGGTGGGCTCCTCCGGAAGCGGTAGGTCCACCGTTGGTAAGCTCATCGCGGGGCTCTACAAGCCCTGGTCGGGTCAGATCCTTTTCGACGGCATCCCCCGGGAGCAGGTTCCCCGCCAGGTTCTTACCGCCTCCATCGCGGTGGTGGATCAGGACATAGCGCTCTTTGAAGACACCATCTTCAACAACCTCACCCTGTGGGACAAGTCCATTGATGAAGCCACCGTGATCGAAGCCTGCAAAGATGCCCAGATTCACGAAGACATCATGGGACGGCCTGGAGGCTACGCCCATGTGATTAAAGAAGGGGGCAAGAACTTCTCTGGGGGCCAAAGACAGCGCCTGGAGATTGCCCGGGCCTTGGCCCAACGGCCCACCATCCTGATCTTGGATGAGGCCACCAGTGCCCTGGATACCAAGACGGAGCACCTGATCATGGAGGCGGTGAAAGCGAAGGGCATCTCCCTGATCATCATTGCCCACCGCCTCTCCACCATCCGGGATTGTGATGAGATCATTGTCCTGGATCAGGGTCAGGTGGTGGAGCGGGGAACACATGAGGAACTGCTGAAGCTGGGCGGGAAGTACAGTGCCTTGGTGAGCACTTGA
>PIHLBHDG_00383	
ATGGCCAAAGTAGCGAAAGTGCCTGTAATTATGCAGATGGAGGCGGTGGAATGCGGAGCCGCCTGCCTCGCCATGGTCTTGGCCTACCATGGCAAGTGGCTGCCCCTGGAACAGGTGCGGGAAGAATGCGGCGTTTCCCGGGATGGCAGCAAGGCCAAGAACTTGGTGTTGGTGGCCAGATCCCACGGGCTCAAGGCCAATGGCTACCGGAAAGAGCCCGAAGGCCTGCGGGAGGTACCGCTGCCCGCCATCATTCACTGGAACTTCAACCACTTTGTGGTCCTGTGCGGCTTCAAGAAGAACAAGGTAGTACTGAACGATCCAGCCCGGGGGAGGGTGGAAGTCTCCCTGGAGGAGTTCGACGAATCCTTCACCGGCATCGTGCTCTGCTTTGAATAG
>PIHLBHDG_00384	
ATGGATTCGGGCCTTTTTCGCAAGACGGCGCTGGAAAGGATTTCTTCACCAGAGCGCCTTAATGAGTATATCAAGATCACCCATCCCGGGGTGTGGAGTGTCCTTGTGGCTTGTCTGGCCCTCCTCTTAGCCGTGGGCTTTTGGGCGTTCTACGGCAGCATTCCCGACACGATCCACGCCTTCGGAATTGTTTTCCCCGAACACGGTGTTGCCCATGTGATTCCCCCCGCGGGGGGCCGGATCACCAACATGCGGGTTAAAGTGGGCGACTACGTGGAGGCGGGGCAGATCCTGGCCGTGATTCCCCAGGAGGATCTGATCAAGCAGATCAACGAGGCCAAAAGCGCCCCCAACCCAGATGAGGACTATATCGCGCAGCTCATCGCCGAGTACGAAAGCCGCTCGCTGGTTCTTTCGCCTGTATCGGGCATCGTGCTTTCGGCCCGCAGGACCGATGAGACTGTTTCCGCCACGGAAGTTTTGGCGACCATTGTGAAACTGGAGAAGTATGCAGATAAACACCAAGTCATCGCCTATGTGCCCATGGCGGCAGCCCAGAAGCTGAAGGAGGGGATGGAGGTGCAGGTATCCCCGGAGTTTGCCCCCCGGGAAGAGTACGGGTTTATCTACGGGCATATCACCGGTGTTGGCACCCACCCGGTCTCGGAAGAAGATGTGCTGGCGGCCGTGGGCAATCTGCAGTACGCGCAGAGGCTTTTCCCCCGGGAAAACAGCGTGGAGGTGAGGGTCACCCTCACGGTGGATCCCCACTCACCCAATGGGGTGAAGTGGTCCAATGACAAGGGCAAACAGCTGCCCCTGACCCTGGGGACTTAA
>PIHLBHDG_00385	
TTGGTAAGAATCTACGCCGATCTCCACATCCATGTGGGTCGAACCAGCCGGGCAGCCCCGGTGAAAATCACAGCTTCGCCCAGGCTGAACCTGGAGAGCATCGTGAAAACCGCAGAGCAAAAGGGCCTCCAGCTCGTGGGCCTGGTGGATGCTGCCTGCAGCGGAGTGCTGCAGGATCTGAAGGAGCTGGTGGAAAACGGAACGCTGCAACCCCTGGAGGGGGGAGGCTGCCGCTGGGGCCAGACGGCCCTCTTTTTCGGCAGTGAAGTGGAACTGGCCCACAGGGGAGAGGCAGCACATTTTCTCGCCTTTTTCCCCAGCCTGCAGGCGCTAAAGGACTATGCCGGGGCGGTGGCGCCCGCTTTGACCAACCCGGCTTTGTCCACGCAGCGTCTGAAAATGCCCCCCGATGAATGGCTGGCCGCGGTGCTGTCCGCGGGAGGGGCGGCCCTTGCGGCCCATGCCTTTACGCCCCATAAAGGCGTCTACGGCAGCTGCGTGCGGGAGCTCGGGGAAATGTTTGCCCAGCCCGAACAGATCTCCGGGTTAGAGCTGGGCTTGAGCGCGGACAGTACCATGGCGGCAAGCATATCCGACACCCACCGCTATGCTTACCTGGCCAACTCCGATGCCCATTCCCCCGGATCCATAGGGCGGGAGTTCACCGTGTATGAGCTGCCTGAACTCTCCTTTGCGGCCTGGCGGAAGGCTTTGGCCTGCGGGGGAGAGGGGATTGTCGCGCTGTGCGGTCTGGACCCCCGCCTGGGGAAATACCACCGCAGCTGCTGCCCACGCTGCAACCTGCTGGCGACGGAAGAGGAAGCCATCTTCCAGTGCCCCAACTGCGGCGGGGATATGGTGGCGGGAGTGTGGGATCGGGTGCGGGCCATCGCCGACTGCCGGGAAGAGCCGAAGAGGCGCGCCCCCTACAAAGTGCATATCCCCCTGGCCATGCTGCCGGGAGTGGGCCCCGCCGCCTGCCAGAAGCTGCTCGGGGAGGTGGGCACCGAACTTGAGGTGCTCTACCGGGCCTCCCCGGAGAAGATCAGGCGGGCAGCGGGGGAAAAGGTCACCAGGAGTATCCTGGCGCTGCGAAGTGGCTCCCTTACCGTTCAGCCGGGCGGCGGCGGGAGATATGGGCGCGTGGTCCTGCCTTAA
>PIHLBHDG_00386	
ATGGAGTGTTCTACCCGCTGGGGTGTGGTGCAGCAGGTGAGCAGCTTCCCCAACAGGCAGGAGCTTCTGGTGCAGGTGGGAACGGAAACCGCCAAAGCCCTGGCTTTCCCCAAGCTGACCGGAGAGTGCCGGCAGGGGGATCGGGTGCTGCTCAACACCACCGCCCTCCAGCTTGAGCTGGGCACAGGAGGCTGGCACTACGTTCTCGCCGTGGAAGGGCGGGAACGTAGTCTTTCTTCTGGGCCTGGACACATCATCAAGCTGCGCTACACGCCGCTGCAGGGGCGGGTTCTGGCGGTGGAGGAAGAGGCCAGTCCCCACCACCAGGTCTTGGCGCAGGCCGACTCCTTGGAAGGCCTGCCTGTGGCGGTGGGCAGCCTCCACAGTATGCTGGCGCCCCTGGTCTGGCTGGTGGCTCAGCACTGCCCAGGCAGGCGCCTGGTCTATCTCATGAGCGATGGCGCCGCCCTGCCCCTGGGTTTCAGCACAGCCTGCGCCCTCCTCAAGGAGCGGGGGCTCCTGGCGGCCACCATCACCTTCGGCCATGCCTTCGGCGGGGACCTGGAGGCGGTGAACATCTACAGTGCCCTTTTGGCTGCCAAGCATGTGGCCAAGGGGGATCTGGCCGTGGTGCTCATGGGGCCAGGGGTGGTGGGTACAGGCACAACCTGGGGCACAACAGCGGTGGAACAGGGCATCTTTCTCAACGCGGCGCTCCAGCTCGGGGGCACCCCCGTGGCCCTGGCGCGCCTGAGTCAAAGCGATCCCCGGCCCAGGCACCTAGGCCTCAGCCACCACACCCAGACAGTGCTGAAAAGGGTGGTGCAGGGCCCGGTGTTTTTTCCGCTCCCCGTCTGTTTCCAGGAGTTTGACCAGTGGGAAAAGCAGCTGCGGGATCTGCCGCACACCATCTGCTGGGAGGATACAGAAGAGGACTTCCAAAGGCTTCTCACAGCGGACCTGCACTTTTCCACCATGGGAAGGGGCCTCAGGGACGATCCCCTCTTCTTCCACGGCGTGGCCGCGGCTGCGCTCTTTTTGTGCCGGCTGCTGGGGAAAGAGTGA
>PIHLBHDG_00387	
ATGGCTGAGATCATCATCGCGGGTTTCGGCGGCCAGGGAGTACTGGTTTTGGGCCAGGTGATCACCTACGCCGGGATGCTGGAAGATAAGAATGTGTCCTGGCTCCCATCCTACGGTCCCGAGCAGCGGGGAGGTACCTGCAACTGTTCCGTGGTGGTAACCGATGGCGAGGTAGGTTCGCCCCTGGTCACCAAGCCCTCTGTGGCCATCATCATGAACGGCCCTTCCTTTGACCGGTTTGAACCCACCGTTAAGCCCGGCGGCCTCGTCCTGTACAATTCATCCCTGGTGCACAAAAAGCCCAGCCGCGACGATGTGCAGGCCATTGCCGTGCCCGCCAATGAAATCGCGGACGAACTGGGCAATACCCGGGTGGCCAATATGGTGATGCTGGGGGCCTTCATTGAGGCCACCGGTTTGGTGAAGAAAGAAAGCATCGAGGCGGCCCTCAAAGAGGTGATCTCGGAACGCCATCACCACCTCATTCCTTTGAATATGCAAGCTTTTGAGCGGGGGAGGGCATACCAATAG
>PIHLBHDG_00388	
ATGAAGACAGTGTTCCAGAAACCGCAGGCCATGACCGATGCCCAGCTGCACTACTGCCCCGGCTGTACCCATGGAATCATCCACCGTTTAGTGGCGGAAGCCATCGATGCCCTAGATATTCGGGAACAGACCATCGGCATCGCCAGCGTGGGCTGTTCGGTATTCGCCTACGATTATTTCAACTGCGATATGCAGCAGGCCGCCCACGGCCGGGCACCGGCGGTGGCCACCGGCATCAAGCGGGTGCTGCCTGAAAGCATCGTGTTCACCTACCAGGGAGATGGCGACCTGGCGTCCATCGGCATGGCGGAGATCGTCCATGCCGCGGCCAGGGGGGAGAATATCACGGTGATCTTCATCAACAACGCCATCTACGGCATGACCAGCGGCCAGATGGCCCCCACCACCCTGCCCGGTCAAGTCACCGCCACCTCACCCCGGGGCCGCAGCGTGAACGAAACCGGGTATCCCATCAGAATCTGCGAGCTGCTGGTGGCCTTGGAGGGGGCAGCATATTTGGCCAGGGTTTCCAGCCACAACCCCCGCCACATTCTCCAGGCGGGCCGGGCCATCAAAAAGGCCTTCGAAGTACAGCAGCAGAAGCAGGGTTTTGCCCTGGTGGAAGTGCTCTCCACCTGTTCGGTCAACTGGGGCATGGCCCCGGTGAAGGCCATGCAGTGGTTGGAAGAGAACATGATTCCCTATTATCCCCTGGGCGTCTTCAAAGACGTCACGGCCAAGGAGGGTGAACAGCATGGCTGA
>PIHLBHDG_00389	
GTGGCCAAGATCCTGATGAAGGGGAATGAGGCCCTGGCCGAGGCGGCCATCCGGGCTGGGTGTAAGGCCTTTTTCGGCTATCCCATCACGCCCCAAAACGAAGTACCAGGCTACATGGCCGATCAGCTCCCCCTGCGGGGAGGAGTTTATCTGCAGGCGGAAAGCGAAGTTGCCGCCATCAACATGGTCTACGGCGCAGCCGGTGCCGGCGCCCGGGTGATGACTTCATCCTCCAGCCCCGGCATCAGCCTCAAACAGGAGGGCATCTCCTATATCGCCGCGGCGGAGCTGCCCTGTGTGATTGCCAACGTGATGCGCTGCGGCCCGGGACTGGGCGGCATCCAGCCCAGCCAGGGTGATTACTTCCAGGCGGTAAAAGGGGGAGGCCACGGCGACTACCGCCTGATCGTCTTGGCTCCAGGCAGCGTCCAGGAGATGGCGGAGCTCACGACCCTGGCCTTTGATCTGGCGGACAAGTGGCGCAACCCGGTGATGATTCTCAGCGACGGCATCCTCGGCCAGATGATGGAGCCTGTGGAGTTCCCCGAAGACTATCAGCCCCTGGAGGTGGAAAAACCCTGGGCCACCACGGGCGCCAAGGGCCGGGAACGGAATATAGTCAACACTCTGGATATCATCCCCGAGTCCTTGGAGAAGAAAGTGGAAAAGCTTTTGGAGAAATACGAGCGGATTAAGCGGGAAGAGGTGCGCTGGAAAGAAGAGGGTACCGAAGATGCGGAGATCATCTTGGTGGGCTACGGAACCTCCGCCAGAATCGCCCGCTCCGCCATGGAACAAGCCAGGCAAAAAGGCCTTAAGGTGGGCTTGTTCAGGCCCATCACCCTCTTCCCCTTCCCGGAAGAGCGTCTGCGGGCCCTGGCCGGTCCAGGCCGCCAGTTCCTGGCCGTGGAGATGAGTGCCGGCCAGATGATCGAAGATGTGCGCCTGGCGGTGGAAGGGCGCAGCCCCGTTCACCTCTGCCGGCGCCTGGGCGGCATGGTGCCCACTCCCGAGGATGTATTGGCGAAAATCCAGGAGCTTGTGGAAGGGAGGGCCAGCTAA
>PIHLBHDG_00390	
ATGCGCGGTCAAGTCCTGGTTAACGAAGAGCGCTGCAAGGCCTGCAGCCTGTGCATAAGCGCCTGCCCCCATGATGTTCTGCGGTTGGCGGAACGGATCAATTCCAGGGGCTACCATCCTGTGGAAGTCTACCAACCGGAGAAATGCACAGGATGTACCCTCTGCGGTGTCATCTGCCCTGATTTAGTCCTGACTATTCAACGTGAAATTCCGGAAAGGAAGTGA
>PIHLBHDG_00391	
ATGCAGCATTTGCTTCTGGTGATCAATACCGGTTCCACCAGCACTAAACTCGCGGTCTATCGCGATGCAGAGCAGATCCACACCACCAGCCTGCACCATTCCACCGAGGATCTGGCACCCTTTGCCACCATCGTGGAACAGAAAGGGTTCCGCCAGCAGGTGATCGTGGAGTGGCTGGAAGAGATCGGAGTTGAGCTCGCGGACCTCACGGCCATCGTGGCCAGGGGCGGCCTGCTCGCGCCCATTCCCGGAGGCACCTACCGCATCAACGAGCTCATGGTGCGCCACATGGCCGCGGAGCGCTACGGAAGGCACGCCTCTAACTTGGCGGGGCTGATCGCCTATGATCTGGGGCGGAGCTTGAACATCCCCTGTTATATCGTGGATCCGGTGGTGGTGGATGAACTGGCGGACGTGGCCCGCATCAGCGGCCATCCGAGCCTCGAGCGCATTTCCATCTTCCACGCCTTAAACCAAAGGGCCAACGCTAAAAAGGCCGCTGCTTTGCTGGGCCGGCCCTATACAGAGCTCAACCTGATCGTGGCCCACCTGGGGGGCGGCATCTCCGTGGGCGCCCACCAGCTGGGCAGGGTGATCGATGTGAACCAGGCCCTCTCGGGGGAGGGTCCCTTTTCCCCGGAGCGGGTGGGCTCGCTGCCCACCAACGCCCTGGTCCATTACTTTTTTGACCACGGCTGGACCAAGGATGAACTGATGAAGCAGTTTGTGGGGCGTTCCGGTCTTGTGGCCCACCTGGGGACCAACGACAGCCGGGCCATCGTCGCCCGCATGCAGGAGGGGGACAGCCAAGCGGAGTTCTACTTCAAAGCCATGTGCTACCAGATCGCCAAGGAAATTGGCAGGATCAGTACGGTACTCTGCGGTAAAGTGGATCAGATCATCCTTACCGGAGGCCTGGCCCACTCCCCCGAGCTGGTGGCGGAGATCAAGCCCAAGGTGGAGTTCATTGCACCGGTTATGGTGCTGCCAGGTGAAAACGAACTGGAAGCCCTGGCCCTGGGCGCCCTGCGGGTGCTCCAGGGAGAGGAAAGGGCCCGCGACTATATCGTGGAGGAAGTGTAA
>PIHLBHDG_00392	
ATGGGATTTGCAGAACTGAAGGCAAGTCTAAAGGGACGCTCCCCGGCAGTTCTCGTTTTGGCCTGGGGCCTGGACGGGGGAGTGCTGGAAGCGTGTAGACAGGCTTTGGACAGCGGTTTTTTGGGAGAAGTGATCGTCACCGGTCCCCCCGATGAGGTGCGGCAGGTAGCTCAAGAGGCGGGAGTTGCCCTTGACGGCTTCACCCTCCAGGACGCCTCCAGCCCCGGGGAAGGGGCGGCAGAGGCGGTGCGGCTGATCCGGGAGGGCCGGGGTCAGATCCTGATGAAAGGGCATCTGGGCACCAGCGTAATCCTGCGGGCGGTGGTCAACAAAGAAACGGGTATCCGCAAAGAACCCCTGCTCAGCCACATCACCATCTTCGAACTGCCCTCCGGGCGGTTGGTGCTGCTCACCGATGCAGCCATGAACATCAAGCCTGATCTCACCCAAAAGGCCCAAATCCTGGACAACGCCATCAAGTTCGCCTGGTCCATCGGCCTGGCCAATCCTAAAGTGGCGGTACTGGCCTCGGTGGAAACGGTGAATCCCCAGATGCAGGACACGCTGGATGCTGCCGCGCTCACGGTCATGGGGAATAGAAAGCAGTTTTCCAAGCCGGCCATCGTGGACGGACCCCTGGCCTTCGACAACGCCTACTCGCTGGAGGCGGCGGCCCACAAAGGCATCGGCAGCCCCGTGGCGGGGCAGGCCGATATCTTCCTGGTTCCGGAGATCACCGCGGGCAACGTGCTTTACAAGGCCCTGGTTTACGTGGGCGGCCTGTCGGTGGCCGGGATCGTAACCGGCGCCCAGTGTCCCATCGTCCTAACTTCCCGGGCTGATAGCGCCGCTTCCAAACTCAACTCCATCGCGGTGGCCTGCCTGTCCCTGGAAGGCAAGTAG
>PIHLBHDG_00393	
ATGTGCATGGCGGTTCTGGCCTACTACCCCCACGGCGCAGCTCTGCACGTGGGTGTGGGAACCTTGGAGGCATACACTACTGCTGTTTTTCCTCTCACTTCCCCTGAGCAGCTCTTTCCCTGGCTGGAGGCAGCCGGAATATCCCCAGATGATGTGGACTTTATCGTAACCAGCGGCACGCTCCCGGGCAGCCAGCCCAGCGGCATTTACCTGTTTAACCCGGAAGCAGCCGCGGCGCACCAAGGAGTGGAGTTTTGTGCCCTGCTGGCGGAGAGACTATCCTCTCCGGTGTATCTCATCGACCCCGCCAGCAGGGCTGACTGCCATCCCCAGGCCCTGGTCACAGGCACACCGGCTCTTGGGCGCACCTGCTCTGCGGACCACTTTCTTTTCAAGTTCCTGGCCCGCCAGGAAGCGGCCAAACGCGGCCTTCCGCAGAGCGAGGGGCGCTTCATTGCTGCCCACCTGGATGAGGTGCACCAACTGGGGGCCGTGGTGGGCACCAAGGTGGTGGACTGCCTCACCAGCCTGGAGGAAGGGCCCTTTGCCCTGCGGCAGAGCGGGGGACTGCCCTTCGACGGTGTGCTGGAGCTGTGCAGCCAGCACCAAGGACGTGAAGAAGTCCTGGACGCCCTCAACCAAAATGGAGGCCTCCACGGTTATCTCGGCCTGGAACGCCTGGAGGATCTCTTCGACCTCCAGGGGGAACAGGCGGACCTGGTCAGGCAGGCCCTGGTCTACCAAATCGCCAAGGAGATCGGCGCCCTCGCTGCCGTCCTGGAAGGCAAGGTGGATGCGGTGATCTTAAGCGGCGAGCTGATGCGCCTGCCGTCCTTCCAGGCCGAGCTGGCCCAGCGGGTGGGCTTTATCGCGCCCATCTCGGTCTACCCGGGCAACCAGGGAGTGGCTGCCCTGATGGCAGGCGCCAAAAGGATCCTGGATCAAGAACCCATCATTCTCAGCTGA
>PIHLBHDG_00394	
ATGCAAACCGAGTTTCGCAGGGAATTAGCCGGGAGACCCCTAGTCCTGGAATTCGGCGGGGTAGCCAAGCAGGCCAACGGCTCCGTGCTGGTGCGCTACGGAGAAACAGTTGTCTTGGTCACCGCCACCATGAGCAAAGAACCCAGGACGGGCATCGACTTTTTCCCACTGTTAGTGGACTATGAAGAACGCCAATACGCTGTGGGTCGAATCCCCGGCGGTTGGGGAAGGAGGGAAGGGCGTCCCAGCGAGGAAGCCATTTTGTCCGCCCGGATGATCGACCGCCCCCTGCGGCCGCTGTTTCCAGAGGGCTTCCGCAATGATGTGCACATTGTGGCCACGGTCATGTCGGTGGACAAGAGCAATTCTCCCACCATCGCCGCGCTGATCGGCGCCAGCGCCGCCCTGCACGTATCGGATATCCCCTTTGGCGGCCCCGTGGGTGGCGTGAAAGTGGGCCGGGTCAACGGGCGCTTCGTGCTCAACCCCACCCTGGCTGAACAGGCCGAATCGGACCTGGAGATCACCATCGCCGGTACCAAGGATGCTGTTACCATGGTGGAAGCAGGGGCCAACGAGGTTCCGGAGCAGGCGATTTTGGAGGCCATCTCCTTCGGCCACCAGTTCATCAAAGAGCTCTGCCTCTGGCAGGAAGAGATCAGGGCCCAGATCGGCAAAGGGAAAGCGGAAGTGACTGTCTTCCAACCCGCATTGGATCTGGACCGCTGGGTGCGGGAGCACGTCTATGAAGAGCTGGTGCAGGCCCTGAAGGCCAGCGAGAAGCTGGAACGGGAACGGCTCTTGGATGAGGTTAGGGGCGGTGCCCACGAAGCCTATCAAGAGGAGTTCGGGGAAGAGGAATACGAAGAACAAAGCAAGTTTATCGACGCGGTGTTCGATGCGGTACTCAAAGAAGAAGTACGCCGGGCCATCACCCAAGACAGGATGCGGCCCGATGGACGCCGTCCAGAGGAAATCCGTCCCGTAACCTGCCAGGTGGGTCTGCTGCCCAGGGCTCACGGAAGTGGGCTGTTCACCAGGGGGCAGACGCAGGTGCTCACCTCAGTCACCTTGGGGCTGAAATCCGACGAGCAGCTCCTGGACAGCCTCACAGATGAGGAGAGCAAGCGCTACATCCACCACTACAATTTCCCACCCTACAGTGTAGGAGAAGTCCGGCCCATCCGGGGACCGGGACGCAGGGAAATCGGCCACGGTGCCCTGGCGGAACGCGCGCTGCTCCCCATGATCCCCAAGGAGGAAGAGTTCCCCTACACCATCCGCCTGGTTTCCGAGGTTTTGGAATCCAACGGCTCCTCGTCCATGGCCAGCGTGTGCGGCAGTACCTTGGCTTTGATGGATGCCGGTGTGCCCATTAAGCAGCCGGTGGCTGGCATTGCCATGGGTCTGGTGATGATGGATGGGAAATACACCATTCTCACCGATATCCAAGGACTGGAAGACGCCCTGGGGGATATGGACTTCAAGGTAGCCGGTACCTCTAGGGGGATTACCGCTCTCCAGATGGATATCAAGATCAGCGGAGTCACCCAACTGATCATGGCGGAAGCCCTGGAGCAGGCCCGCAAAGCCAGATTGTTCATCCTCGACAAAATGCTGGCGGTTATCCCCAAGCCCCGTCCTGACCTGTCCAAATATGCGCCGCGCATCATCACCATGGAGATTCCCGTGGATAAGATCCGCGACGTCATTGGACCTGGGGGCAAGATCATCCGCGACATCATTGCCAAAACAGGCGTGGAGATCGACATCGAAGACGATGGGCGGGTGTACATCGCCTCCACCGATGAAGAAGGGGGCAAAAAGGCCCAACAACTCATCGAGCGCTACGTCAAAGACGTGGAAGTGGGTGAGACCTACCTGGGCGTCGTTAAGCGCATCATGAACTTCGGCGCCTTTGTGGAAATCCTTCCCGGCAAGGAAGGTTTGGTACACATTTCACAATTGGAGAACCGTCGGGTGAAGAGAGTCGAAGATGTGCTCAAGGTGGGAGATGAAGTTCTGGTCAAGGTTTTGGAGATTGACCGCCAGGGACGAATTAACCTCTCCCGCAAAGAAGCCCTTGCCGAAGAGAAGGAATTCAAAGGGTAA
>PIHLBHDG_00395	
GTGCTATCACAGGAAGTTAAAGCGGAGATCATCAAGAAATTCAGTCGTCATGAGGGCGATACGGGTTCCCCGGAAGTTCAGATAGCCATCTTGACCCACAGGATTCAAGAACTAACTGAACACCTGAAGGTCCACAAAAACGACCATCATTCGAGAAGAGGCCTCTATAAGATGATCGGGCAGCGGCGTGGTCTTTTGAACTATCTCATGAAGAAAGACATCGAACGTTACCGCAATCTTATCGAGGAACTGGGTTTGCGTCGGTAA
>PIHLBHDG_00396	
ATGGAACTTAACTGGATCAAGAGAACAGATGCTTCCGCCCGCAGCGTGGCCCTGGGCACCTTCGACGGGGTGCACCTAGGACATCAAAAGCTTTTGGAGACGGCAGTTGCCCTGAAGCCCCCTGGGGGGACCAGTGCCGTCTTTACCTTTGATCTGCCCCCGGAGCAGTATTTCCGCGGCCAGTTCCGCCTGCTCAGTTCTTTCCAGGATAAGGTGCACCTGGTGCAGTCTATGGGCATTGACGAAGTGGCCTGGCTGCCCTTCGGGCCCGAAATTGCCGCGCTGGAGGCGGAGGAGTTTGTCCGGGAGATTTTGGTGGACGAGCTCCGGGCCAAGCAGGTGATCTGCGGTTTCAACTACCGCTTTGGCCGGGGGCGCGGCGGTGATGTGGATTTCCTGAAGGAGCAGGGACGCCGCTTGGGCTTTGCGGTCACGGTGGTGGAACCCGTCCACAGCGAAGGCGGCGAATTGGTGAGCAGCACCTTAATCCGCGGCCTCCTCGCGGAGGGCCGCCTCAAGGAAGCCGCGGAGTTTTTGGGGAGGTTTCCCGCCTATCGGGGCACGGTGGTGCGGGGGCAGGGGCGCGGGCGCCAGCTCGGCTTTCCCACCGCCAATCTCCAGATCGATCCCCTTTTGGTCCTCCCGGGGGAAGGGGTCTACCTGACCTGGTGCCTCCTGCCTGGGGGCCAGGGAGTGGGGGCGGTGACGTCCATCGGGCGCAACCCCACCTTTGACGGCAACGTGCAGACGGTGGAGGTTTACATCCTGGATTTCGAGGCGGAGCTCTACGGCCAAGTGCTGGAGATCCAGTTCCTGGAGCGGCTGCGGGGTATTGTCCGTTACCCCTCGGCCCAGGCACTCCAAGAGCAAATCCGTGCCGATGTGCTGAGGAGCAGGCAGCTGCTGGGTCATTATCGTTTACAAGATGCAAGAGTTGTGCTAAAATAG
>PIHLBHDG_00397	
GTGGTGAGCTTTTTCCGCCGGCTCCTCCAGATGAAGCGGATCGGCCATGGCGGAACTTTAGATCCCGGCGCCAGCGGCGTTCTCCCCATCTTAGTGGGCAAAGCGACGCGCCTTTCCGATTACCTGATGGATTACGAGAAAACCTATGTGGCGGAGCTGACCTTGGGGCTGGCCACCTCAACCCAGGATGCCAGCGGGGAAACCACCGCCCTGAACACGGAGTTCACGGTATCGCCCAAGCGGCTCGCGGACGTTTTGGCTTCGTTTCAAGGGACCATCTGGCAGACGCCGCCCATGGTATCCGCGGTGCGGGTAGGGGGCAGACGCCTTTATGAACTGGCCCGGGAGGGCGTGTCCGTTCCCCGCAAGCCCAGACAGGTGCAGATCCATGCCATCAACATCATGGCCATCTGGCATGAACAGGAAACCCTGGGTTTCGGCACCCGGGTGCTGCTGCGGGTTGTCTGCTCCAAGGGAACCTACATCCGCACCCTCTGCCATGACATCGGGGAAAAATTGGGTGTGGGCGCCCACATGTCCTTTCTCACCAGGGTGAAAAGCGGTCCCCTGCACAGTTCCCAGGCCTACACCCTCGAGGAGATCACGGAGCTGGTGGAGCGGGGCAGTCTAGAGTTTCTCCTGCCCATGCAGCACGCCCTCCCCGATTGGGTCCAGGTCAAGGTGCATCCCCTGGTGGAGGAGCGGATCAAAAACGGGCACTTCATCCTGCCGGAGCACCTAGTGGATGTGCCCTCAACCCTCACGGTGGGGGATGATGTGGTGCTGCTGAGCCTGGATGGCCAGATGCTGGCTTTGGCCGAGATTAGAAAAACAGATCGCTTGATCTGTCAGCCCTTTAGAGTATTTATGGAATAG
>PIHLBHDG_00398	
ATGAAACTCCCCATGAACAGCCTTGAAGAAATCGCGCATTTTCTCAGCATCCATGACGATTTTATCATCGTGGGCCACGAAGGGCCCGATCCCGACAGCCTCGGCTCCATGCTGGGCCTTTTCTTCGGCTTGCGCAAATTGGGCAAAAGCTGCCGCCTGGTGAGTGCAGACCCCCTGCCGCCTTACCTCACCTGGCCGGGTTTGGATCAAGTGGAACTCTTAGGTGAGGAGTTCCACCCCGGGGAAAGCACGGTCATTGTGGTGGACTGTGAGCCAAGCAGAACGGGGAAGATCGCGGCGGGCGTGCTCCAGGCCAAAAGACTTGTGAACATCGACCATCATGAGCGGGGCCGCGGCGTCGGCCAGCTCGTTTACGTAGAGCCCGCGGAGGCGGCCACCAGCGTCATTATCTACCGCCTCCTGCAAAGACTCCAGGTTCCCCTGGACCGGGAGATTGCCACGGCCTTGTACGGAGGTATCGTGGGCGATACCGGGGGGTTCCGCCATGCCAACACCAACAGTGAAGTTTTCCGCATTGCCGGCGAACTTTTGGACCACGGCGTGGAACCGGCCAAGGTGGCCCGGGAAATCTTTTCCATGCAGTCTTTGGGCTTCCTGAAGCTTCTGGGTTTTGCCCTGAGCAACCTCCAGACCGCCCAGGACGGCAAGCTGGTTTGGATGGCCGTGAGCCATGAGGACTTTCAGCGCTTCGATGTGGATCCGGAGATGACCGATCACCTGGTGAGCTACGCCCGCATGCTGGACCGGGCGGAAGTGGCCATGGTTTTCCGGGAGGTGAGCCCGGGCCTGGTCAGGCTGGGTCTGAGGGCCAATGCGGTGGACGTGGCAAGCCTCGCCCGGCACTTCGGGGGCGGAGGCCACCGCCTGGCCTCGGGAGCCACGCTGCAGGGTGACTTCCAGGAGATCGTGGCCCAGGTGACCAGCACGGCCCAGCGCTATCTGTTAACGGGTGAGCTCAATGAACGGCATAGTTAA
>PIHLBHDG_00399	
ATGGCGGAAAGATTAGATAGATTGGCCCATACCATCAAGCGTGAAGTGAGCAGTATCTTGGCCACCGAAGTGAAGGATCCCCGTTTGGGCATGATCAGCATTACCGATGTGGAAGTGTCCCGGGACCTGGCGGTAGCCAAGATCTACTTCAGCCAGCTGGGTGGGGAGGAAGAGCGGGCCCGCACTCTAGATGGTCTGGAGCGGGCCAAGGGGTTCATCCGCTCCGAGCTTGCCAAGCGGCTGCGGGTTCGGCACACCCCGGAGATCGTCTTTCTGTTTGACCCCTCCCTGGAACATGGTGCCAAGATCAGCGCTCTGCTCAAATCCCTGCAAAGCCCTACGGAAGAGGAAATCAAGGAAGATGAAACTCCCCATGAACAGCCTTGA
>PIHLBHDG_00400	
ATGAAGAACAAGATCAGGATCTACGAGCTGGCAAAGGAACTGGATCTGAAGAGCAAGTTCGTGGTGGAGTTTCTGAACGACCTAGGGGCGGACGTATCCAATCACATGAGCTCCATCGATGAGGATATCGCCAACATGCTGCGGGAGCACTTTGCCCCGGAGGAAGAGGAAACCCTGGTGCGTGAAGAAACCAAGGTAGTTAAAAAGAAGCGGCGCCCGTTCAAGGAAGAGGAAGACCGGGATGATGCGCTGAAGCTGCGCGCCAAGAAAAAGCGGGGCGCCAAGAGGGGAAGAATCCAGGAACCCCCCGCGCAGAAGCCCAAACGCATTATCTTGGGCGAAAGCGTAGCAGTGAATGAGCTGGCTCAAAAAATCGGCGTGCCTGGTACTGAAGTAGTTAAGCAGCTCATGAAGATCGGCGTCATGGCTTCCCTCACCCAGAGTGTAGACTATGACACTGCGGCCCTCGTGGCCGAGCGCTTCGGAGTGGAGACGGAACCCGAGCGCGATCTGGCGGAAGAAGTATTCGCCCCAGTGGAACAAGACCCCGCTAGACTTGCACCCAGGCCTCCCGTGGTCACCATCATGGGCCACGTGGACCATGGCAAAACCACGCTTTTGGACTATATCCGCAAAACCAAGGTCACCGCGCAAGAGGCTGGGGGAATCACCCAGCATATCGGGGCCTACCAGATTGAGTATAACGGCAAACTGATTACCTTCCTGGATACCCCTGGCCACGAAGCGTTCACCGCTATCCGCGCCCGGGGAGCCAGAGTTACTGATATTGCAGTCCTAGTAGTCGCGGCCAACGACGGCGTAATGCCCCAGACGGTGGAGGCCATCAACCACGCCAAGGCCGCGGGTGTGCCCATTATCGTGGCCATCAATAAGATGGATCTGCCGGCAGCCAACCCAGACCGGGTCAAGCAGGAGCTGACCGAACACGGCTTGGTGGTGGAAGAGTGGGGCGGAGATACCATTGCCGTGCCCATTTCAGCTCTGCGGGGCGATGGTGTGGAAGAGCTCCTGGAAATGATCCTGCTTGTGGCTGAAATGGAAGATGTGAAAGCGGATCCCGACTGTCCCGCCAGGGGTACCGTGATCGATGCCAAACTGGATCGGGGCCGGGGACCTGTGGCCACCGTCTTGATCTCCCAGGGTACCCTCCGGGTGGGCGATTCCTTTGTGGTGGGCAACTACTGCGGCCGGGTCCGGGCGCTGATTGATGACCGAGGCCAGCAGATTAAGGAAGCCAAACCTTCCACCCCCGTGGAAGTCCTGGGCATTTCCGATGTACCCCAGGCCGGGGACAGCTTTGTGGTGGTCACAGATGAGCAGACCGCTCGCCAAGTGGCCGAGATCCAGCAGGAGAAGCAGCGGGAGCGGGAGCTGAGCAAAACTAGCCGCGTGACCCTGGACGATCTCTACCGGAGAATTCAGGAAGGCGCGGTAAAAGAGCTGAACCTGATCATCAAAGCCGATGTGCAGGGTTCCGCGGAAGCGGTACGCAGTTCCCTGGAGAAGCTGTCCACAGAGGAAGTGCGGGTGAATGTGATTCACCAGGCCGTGGGCGCAATCTCCGAGTCAGACGTGCTTTTGGCCAGCGCTTCCAATGCCGTGATTATCGGCTTTAACGTGCGCCCAGAGCCCAATGCCCGCAAAGCCGCGGAGCGGGACGGGGTAGATATCCGCACCTACCGGGTTATCTACAACCTGCTGGATGATGTCAAGGCGGCCATGGAAGGCCTGTTGGAGCCCGAGTTCAAGGAAGAGATCGTGGGCCGGGCGGAAGTGCGCCAAACCTTCAAGGTGCCCGGTGGCGTGGTGGCAGGCTGCTACGTGTTGGACGGCAAGATCACCCGCGCGGCTCAGGTGCGGGTGCTGCGGGACAACGTGATTGTGCATGAAGGCAAGATCGCTTCCCTCAGGCGCTTTAAGGACGATGTGCGTGAAGTGACCCACGGCTACGAATGCGGAATAGGTGTGGAGCGCTTCAACGACATTAAAGAGGGAGATGTACTGGAAGCGTTCCAGATGGTGAAGGTGGAACGAAGCCTGTAG
>PIHLBHDG_00401	
ATGAGCAAGAAGATCAGTAACGGGGACAAGTTCTACAGTTATCTGGGCTTGGCCACTCGGGCCGGAAAAGCCGTTTCCGGGGAGGATGCGGTGGAAGGTGCGGTGAGGCGGGGCAGGGTAGTGCTCATGCTCATTGCCCAGGACGCCTCCGAGAACACTCTCCGCAAGTTCAGCTCACTGGCACGCCATCACGGAATTCATGCCCTAAGAGCAGGCACAAAGAATCTTCTAGGTCAGGCCATGGGCAAAGCCCCCCGGGCAATTGTGGGTATAACTGATCGCGGTTTTGCCCGGGTGATCAAGGCAAGCGTGACTGGGTCAGTGCAGGAGAATGATGAGGAGTGA
>PIHLBHDG_00402	
ATGCGCAGAAAACACGTTCCCATGCGTACCTGCGTGGGCTGCCGTACCGCCGCGCCGAAGCGGGAGCTGATTCGCGTGGTGCGCAGTCCCGCTGGAGAAGTGAGTTTGGACCCGGTTGGCAAGAGCCCGGGGCGGGGAGTGTACATCCACCCCGATGAAAAGTGTTTGGAAAATGCTGTCAAGGGACGCCAGATCCAAAGGGCGCTGGAAGTGCCCATCCCGGATGAGCTCTTGGCAGAGTTGAAGCGGGTGCTGCATGAGCAAGAAGATCAGTAA
>PIHLBHDG_00403	
ATGAATCTGGAATTAATTGGTGCATTAAAGGAACTGGAAAAGGAGCGGGGTATCTCCAAAGAGCTCCTCATGGACGCGATTGAAACGGCCATCGTTTCAGCCTACAAAAAGAACTACGGAGCCAGCTCTTCCTCCAGCGTACGGGTGGAGTTTAACCAGCAGACCGGGGACATCCGCGTCTACTCCCGCCGGGTTGTGGTGGAAGAGGTTGAGGACGACACCGTGGAGATCTCCCTGGAAGAAGCCCGTGAGCTGGACGCCAGCTACCAGGTGGGCGACGTGGTGGAACGGGAGGTGACCCCCGCCAACTTCGGGCGCATCGCGGCCCAAACCGCCAAGCAGGTGGTGATCCAGAAGATCCGGGAAGCGGAGCGTTCCATCGTCTACGATGTGTACTCCAACCGGGAAGGTGATGTGGTCACCGGTACCATCCAGCGGGCCGATCACCGTCAGGCCCTGGTGGATTTAGGCGATGTGGAGGCAGTACTGCCCGCCAGTGAAATGATCCCCGGCGAAGCGTATAGGCCCCACCAGAAGCTCCGGTTCTACATCAACGAAGTGCGCCAGACCAGCAGAGGCCCCCAGATCTTCCTCTCCCGCACCCATCCGGGACTCTTGCGGGCCCTCTTCGAACTGGAAGTGCCGGAAATCCAAAGTGGAGAAGTGGAGATCAAGTCCGTGGCCCGGGAGGCGGGCAACCGCTCCAAAGTGGCCGTTTACAGCCGCGATCCCGATATCGATCCCGTGGGTGCCTGCGTAGGTGCCCGGGGAAGCCGGGTGCAGGCCGTGGTGGCGGAGCTGGGCAGTGAACGCATCGATGTGGTCCAGTGGGAAAAGGATGTGCGGGAGTTCGTGAAAAACGCCCTCAGCCCGGCCAAAGTGCTCTATGTGGTGATCGATGAAGCCGAAAAAGTGGCCCACACCGTGGTCCCCGATGATCAGCTTTCTCTGGCCATCGGCAAAGAGGGGCAGAATGCCCGCCTGGCGGCACGGCTCACCGGCTGGCGGATCGATATTAAGAGCGAAGCGCAAGCGGCGGAGCTGGGTCTCCAGGAGGAATTCCTGGCCCAGATCGCCCGGGAGGAGAGCCGAGACCTCGGTGTGGATGAAGAGGAGATCCTCCAGCCCGCCGAACCGGAACTGGAAGAGGTGGAACCTGCTGAGGTTGTTGAAATAGAAGTGGAAGAAGAGATGGAAGAAGCGGCTCCAGCCGCGGCTGCCGGTACGGTGGAAACCGAACCGGAGGCAGAAGCGAAACCGGTCAAGGTGGCTGCCGCGCCCAAGACCCAGCCGGCCCAGCCCGTCAGTGTGCCTGACCTGGCCAGCTTGACGAATATCAGCAAGCGCAAGAGCTGGGAAGAGCGCTTTGGCAGGTTCGAAACGCCCGCTGCTCCAGAGCCGGAGCCCCAAGAAAAGCAGGAAACTGCCAAGCCGAAAAAGAAGAAAGAGAAAGTTATCACAGACCTGTCGCAGCTGGATTCCATCAACTTCAACTTCGAGGAAGAAGAGTAG
>PIHLBHDG_00404	
GTGAGTCGCGTGCACATCGAAAAACTGGTAGCCGACTGGACCCAAGAGATCGTGGAGGTGACAGAGCTGGAATTGGTGGATGTGGAGTATGTCAAAGAACCCAGCGGCTGGGTGTTAAGGGTATTCATCGATAAGCCCGGCGGAGTGGATCTGGAAGACTGCCGGCAGGTGAGTGAAGCCCTAGACCTCAAGCTGGATGAGGAAGATCCCATCCCCGGGTCCTACTGCCTGGAGGTATCTTCTCCCGGCCTGGAGCGGCCCCTGAAAAAGCCCTCCGATTACCAGCGTTTTGCTGGGCGGAAGGCACAGATCCGCACCTACAGCGCGCTGCACGGCCGCAAACGTTTTGAAGGGATTTTGGCGGGACTTGCCGGCGACAATGTGCTGTTAGAATGGGAAGGGGAGACCATAGAAATTCCCCTAGAGCTGATCGCCAAGGCTAACCTGGCCTTGGAGCTCTAA
>PIHLBHDG_00405	
GTGACTTCCTTTTACATAGAACCGGAGAACAAGTTTTTTTTGGCTTCGCTAAGCTCCCATCCCCTGGTACAGGAACTGGAGATCGCCCGGATCGGAGTTGATCCCCAAACCAAGGCCTGGACCTTCGTCCTCAAGGGCAGCCCCCGGGGAGAGCAAGCCCTGTGGGATGAACTGAGCCAAGCGGTGAAGCAGCTGCACCCTGAGGTGGCTGAAGTGCGTTTTGAGTGGACAGAGCCAGAAGCCAACTACATCGGAAACGCCATCAAACAGGTGAACGGCAGGCCCATCGATTACGGTTCCTCGCCGAATAACGGCGGCCGCAACGGCCGCAGTCGAAATCTCCTAAGGGCTTCCCTCCCGGGAGAACCCACGCCCATTGCCCAGCTTGTGGAACCGGAAGAGAATGTGATCATCTGCGGGGAAGTGGTGGCCTATGAGGCGCGCCTGACCCGCACCGGGAAAACCTTGATCATGTTTGATGTTTATGATGGCACTGATACGATCAGCTGCAAGGTTTTCCAGGATGATCCAGCAGACTTGGGCCTGAAAAAGGGGCAGTGGGTTAAGGTGCGGGGCAGCCTCCAGTTCCAACCCTACGACAACGAACTGCAGATTATGGCCCAGGGGCTGGCTTTCGTGGAAGCGCCGCCCTGCCTCACCGACACTGCCCCGGAAAAGCGGGTGGAGCTGCACCTGCACACCAAGATGAGCGGGCTGGACGGTACCGTCGATGTGGACCAGCTTTTGAAGCTGGCCTCCTCCTTAGGCCATGATGCGGTGGCCATCACCGATCACGGTGTGGTGCAGGCCTTTCCCGAGGCCCACCGTGCCGCCAAAAAACACGGAATCAAGATCATCTACGGAGTGGAAGGTTATCTCATTGACGACCCGGAGAGCAAGGTCAGACCGTTTCACATCGTGCTCCTGGCCAAGAACCGAGTCGGTTTGAAAAACCTCTACCGCCTCATCTCCCATTCTAATCTGGACCACTTTTACAGAGTGCCCCGCATTCCCCGGGCCCTTTTGCAGGAGTACCGGGAGGGGCTGATCGTAGGTTCCGCCTGCGAAGCAGGGGAGGTTTTCCAGGCCGTTTTGCACCAGCGGCCCAACGTCCTGGAGGTGGCCGGTTTCTACGATTACTTGGAAATCCAGCCGCTGGCCAACAATGAGTTTCTCATCGGCACGGCCCAAGTGCGGTCCAAGGACGATCTGATCCGCATCAACCAGCAGATTATCAAGCTGGGGGAACGGCTGGGTATCCCGGTGGTGGCCACCGGTGATGTGCACTTCCTCAGGCCGGAAGATGCCTTTGTCCGCACCATCCTGCTGGCGGGTAAGGGCATGGGTGATGCGGAACACCCCGCGCCCCTCTATTACCGGACCACCGAGGAGATGCTCCAGGAGTTCTCCTATTTGACCCCGGAGAAGGCCTACGAAGTGGTGGTGGAAGCTCCCCGCAAGATCGCCGCGCAGGTGGAAGAGCTGAGCCCCGTGCCCTCGGGTTTTTACCCGCCCCACCTGCCCGATGCGGAGCAGGAGCTGGAAAAGATGACCTACGCCAAGGCCAAAGAGATCTACGGCGAGCCCCTGCCGGAGATCGTCCAGGCCCGTCTAGCCAGGGAACTGAAGGCCATTATCAACCACGGTTATGCGTCTTTATACTTGATCGCCCATAAACTGGTGAAAAAGTCCCTGGATGACGGCTATCTGGTGGGTTCCCGGGGTTCGGTGGGCTCTTCCCTGGTGGCCACCATGTGCGAGATTACGGAAGTGAACCCGCTGCCGCCCCACTATGTGTGCCCCAGCTGCCACTGGAGCGAATTTTTCACCGCGGGTGAGGCGGGTTCTGGGGTGGATCTGCCGGAAAAGGACTGCCCCCAGTGCGGCACGGCCCTAAACAGGCTGGGCTTTGACATACCCTTTGAAGTGTTCATGGGTTTCCACGGCGATAAGGTGCCGGATATCGATCTGAACTTCAGCGGGGAATACCAGGCCCAGATCCACAGCTACACAGAGGAGCTCTTCGGAAGGGGCAACGTCTTTCGCGCCGGCACCATCGGCACCTTAGCCGACAAGACGGCCTACGGCTTTATCATGAAATACCTGGAGCAGACCAATGAAACCAGGCGCAATGCGGAGATCAACCGCCTAGTGGCCAAGCTTTCCGGCGTGCGCCGCACCACCGGGCAGCACCCAGGGGGGATGGTGGTCATTCCCGAGGGGATGGAGGTCTATGACTTCACCCCCATCCAGTACCCGGCCAATGATCCGGCCAGCGGCACCATCACCACCCATTTTGAATACCATGCCCTGGACGACTGCCTGGTGAAGCTGGATATCTTAGGCCACGACGATCCCACCATGCTGCGTATGCTGGAGGATCTCACCGGGGTGCCGGTTTTGGAGATACCCCTGAACGATCCCAAGACCATGTCCATCTTCTCTTCCACGGAGAGCTTAGGGGTGACCCCGGATCAGATCGGCACCAATGTGGGCACCTTGGGGGTTCCTGAGTTTGGGACCAGGTTTGTCCGGCAGATGCTGGAAGATACTTCGCCGAAGACCTTCAGCGACTTGGTGCGCATCAGCGGCCTCTCCCACGGCACCAACGTGTGGACGAACAACGCGGAGGAACTGGTGAAAGCGGGGATCGTGGACATCAGCGGAGTTATCGCCACGAGAGATGACATCATGATCTACCTTATGCTCAAGGGCGTGGAAGCGGGACAGGCCTTCCGCATCATGGAGCAGGTGCGCAAGGGCAGGGGGCTCACACCTGAGGATGAGACTCTGCTCAAGCAGTATGATGTACCCCAGTGGTATATCGATTCCTGCAAGAAGATCAGCTACATGTTCCCCAAGGCCCATGCTGTGGCCTATGTGATGATGGCTTTCCGCATCGCCTATTTCAAGGTTCACCATCCCCTGGCTTTCTACGCTGCCCTCTTTTCGCTCCAGGCTGGAGACTTCGATGCCCAGCTGGTGATGGGCGGGGAAGAGGCGGTCCGGGCGGAACTGGCCAGGATAACCAATAAGTCCTATGAAGCGACTCCTAAGGAGCGAAGCATGGTTACCCTCCTGGAGATCATTATTGAAGCCATGGTCCGGGGAGTGCGCTTTCTACCGGTGGATCTCTACAAGTCCGCGGCCCAGACCTTCCTTATTGAGGGTTCAGCCCTCCGTCTGCCCTTTGCTTCCCTCCAAGGGGTGGGGGCCAGCGCGGCCACGGGCATTGTCCAGGCCAGGGAAGCGGGGGAGTTTATCTCCGTGGAAGACCTGCGCCAGAGGGCGGGGATCACCAAGGCGGTCATCGAGGCCCTGCGCCTCCACGGGTGCCTGGAAGGCCTACCCGAAACGAATCAATTGACATTGTTTTAG
>PIHLBHDG_00406	
GTGAGAGTGGCCGCGATAGTGCCCGCTTACAACGAAGAACAGACCATCGGGCCTGTGATTGAGGCCCTGCTGGAATGCCGGCGGCTTGAGGAGATCATCGTGGTGAGCGACGGCTCCGATGACCGCACTGCCGAGGTGGCCCGCAGGTATCCCGTGAAGGTGCTGGAACTGGAGCAGAACGTGGGAAAAGGCGGTGCCATGAAAGCGGGCGCCAACGAGACCAACTGTGAAGTACTGCTTTTTGTGGATGCGGATCTGGTGGGGCTCCACACGGAGCACATTGAGGCGCTTCTAGAGCCGGTCCTATCCGGACGGACCGCCATGAGCATCGGCGTCTTCTCCGAAGGACGGCGCAGCACCGATCTGGCACAGAAACTGGCGCCGGCCCTCTCGGGACAGCGGGCGGTGCGTAAAGACCTCTTCGATCAAGTGCCCAATCTGGAACACAGCGGTTACGGGGTGGAAATTGCCCTGACCCAGTACGCGGAGCGGCACAATGTGGAGATCGTGCGTGTGCCCCTGCCCACCGTTTCCCAGGTGATGAAAGAGGAGAAGAGGGGCCTTGTGGAGGGGATGCGTGCCCGCCTAAAGATGTACTGGGAAATAGTGCGTTCCCTGCGCATTTAG
>PIHLBHDG_00407	
ATGCTCATGTCGCAGTTATACGCGCCAACGCTGCGGGAAACGCCGGCGGAAGCGGAACTGGTGAGCCACCAGCTCATGCTCAGGGCCGGCCTCATGCGGCGGTCCGCCTCGGGGATGTACTCTTTCCTGCCCCTGGGGCTGCGGGCTATCCGCAAAGTGGAGCAGATCATCAGGGAGGAAATGAACGCCATCGGCGGGCAGGAAGTGCTCATGCCCATTGTACAGCCTGCGGAGATCTGGGAAGAGTCGGGGCGCTGGGCTGAGTACGGCGACGAGATGTTCCGCCTGCAGGACAGGAACGGCCGCCAGTTCTGCCTGGGACCCACCCACGAAGAGCTGATTACGGCCTTGGTGCGGTCGGAAGTGCGCTCCTACCGCCAGCTGCCCCTGCGTCTGTACCAGATTCAGAACAAGTACCGGGATGAGATCAGGCCCCGCTTTGGCTTGATGCGGGGCCGGGAGTTCATCATGAAGGATATGTACTCCTTCGACAAAGATGAGGAAGGCTTGGATAAAAGCTACTGGGCCGCCTTCCACGCCTATGAACGGATTTTCCAGCGCTGCGGCCTGGAGGCCTATCCCGTGGAGGCAGATTCGGGGGCCATTGGGGGAGATGTGACCCATGAGTTTATGGTCCTGGCGGAAGCGGGGGAGGACTTCGTCCTCTACTGCGACAAGTGCGGTTACGCGGCCAACGTGGAGCGGGCGGAAGGTGTGGACCTGCCGCACGCCGGACCCGCTCAGGATCTGCAACCTCTAACCGAGGTGGCCACCCCCCAGGTGAGCACCATTGCCCAGGTCTGCGCCTTTTTGCACAAAGAGCCCCGGGACTGCATCAAGACCCTGATCTACATTGCAGATGGCCAGCCTGTGGCCGCGCTGGTGCGGGGCGATCACAACCTCAATGAGATCAAGCTGCGCAAGTTCTTGGGCTGCCAGGTGCTGGAGCTGGCGGATGGGGAAACCATCGCCAGGATCACTGGAGCACCTGTGGGTTTTGCCGGACCCGTGGGGCTGGAAGTGCCCCTCTATGCGGACTACGCGGTGGAATCCGCGGTGAACGCGGTGGTGGGGGCCAACAAGGCCGATGCCCACCTGCTCAACGCGAACCTGGGGCGTGATTTCACAGTCAAAGCCTTTGCTGACCTCAGGGAAATCCAGCCCGGCGATCCCTGCCCCCGCTGCGGCGGTGTGCTGGAGGGTGCCCGGGGCATCGAGGTGGGCCAGGTCTTCAAGCTGGGCACCAAGTATTCCCAGGCCATGGGGGCCACCTTCCTCCAGGAAAACGGGGTAGAAACGCCGTTCATCATGGGCTGCTACGGCATCGGCGTAGGCCGCACCGTGGCCGCGGTGATCGAAAAGAACCACGACGAAGATGGGATCATCTGGCCTGTGAGCATTGCCCCCTACCATGTGATCATCGTACCGGTGAGCATGAAGGACCCCGCCCAGGCGGAAGCCGCGGAAAAGCTCTACCAAGAACTTTTGGCCCTGGGAGTGGAAGTGGTCCTTGATGACCGGGACGAGCGCCCGGGGGTGAAGTTCAAAGACGCTGATCTGATCGGGTTCCCCATTCGGGTAACCATTGGACCGAAGTCCCTGGAAAAGGGCGAGATGGAGATCAGGAACCGGCGGACCAAAGAGGTCCAGAGTGTGCCGGTGGAAAAGGTCGCCAGCGCAATTCGGAAGATCCTGGAGGCGGAGAGCTGA
>PIHLBHDG_00408	
ATGCGGCAATATACACATCAAGTTTGGGTTGGGCCCGTGCCCGTGGGGGGCGGCGCGCCCATCTCCGTGCAGTCCATGACCAACACCGATACCCGGGATACCGCGGCCACCTTGGGGCAGATCCAGGCCCTAGCCCAGGCGGGCTGCGAGATCGTGCGGGTGGCTGTGCCCGATGAAAGGGCCGCGGAGGCCCTGAAAACGCTGGTCCTGCACAGCCCAGTTCCCCTGGTGGCGGACATCCATTTTGATCACCGCTTGGCCCTGCTTTCCCTGGAAGCGGGCGTGCACAAACTCAGGCTCAACCCGGGGAACATCGGAGAGGTGCGCAAAGTGCAGGAAGTGGTGCGGGCGGCCCAGGAGCGGCAGGTGCCCATCCGCATTGGCGTGAACTCGGGTTCCATCGCCCGCCACCTGCTGGACAAATACGGGAGAACGGCCACCGCCATGGTGGAAAGCGCCCTAGAGCAGGTGGCCGTTTTGGAGCGGTTGAACTTTCATGATATCGTCCTCTCCGTAAAGGCCTCCGATGTGGAGCTCACTGTCCAGGCCTACGAACAGCTCAGCCAGCGCACATCATATCCGCTCCACCTGGGCATCACCGAAGCGGGGACGAAATGGTTTGGCACCATCAAGTCCGCGGCGGGTTTGGGGGCCCTGCTTTCCCGGGGCTTAGGGGATACCCTGCGGGTCTCCTTAACGGCCGACCCCGTGGAGGAAGTCAAGGTGGGGTGGGCCATTCTCTCCGCGCTGGGGCTGCGCCAAAGGGGGCCCACTTTCATCTCCTGCCCCACCTGTGGAAGAACGGAGATCGATCTGGAAGGAATAGCGCAGGAAGTGGAGAACCGTCTAAGTGACTTTCCGCTGCCCATTACCATCGCGGTCATGGGCTGTGTGGTAAATGGGCCCGGTGAAGCCAGCCACGCCGATCTGGGCATCTGCGGAGGCAAGGGCGTGGGGCTGGTGTTCCGTCGCGGCCAGATTGTCCGGAAAGTGCGGGAAGACGAGTTAGTGGACGCCTTGGTGGCTGAAGCTAATAAATTGCTTGAGAAGGATAGGGGATAG
>PIHLBHDG_00409	
ATGGTTACATTGATCGCCTTTGTAGTTGTTTTCGGAACGATAGTGCTCGTTCACGAGCTGGGGCACTTCCTGATGGCCAAAGCTGCGGGGATTCGCATCTTCGAGTTTGCCGTGGGCTTTGGGCCTGTCCTGGCCAGCACCACCAGGGGGGATACCAAGTACTCTCTGCGGATCTTTCCCCTGGGGGGCTTTGTGAAAATGGCGGGCATGGACGAACCCGTGGACTACCTGGAGGACGTGCCGGAAGACGACCCCGCAAGTTTCCAGAGCAAGAGCCTGCCCTGGCGGCTGGGCACCATCGCGGCGGGGCCCTTGATGAATTTTGTCTTCGCTATTGTCCTGTTTGTCCTCTACTTCATGCTGGTCACCGTACCGCCCATGGTCACCACCGTAGAGCCCAACTCCCCCGCGGCGGCAGCAGGCGTGCTCCCGGGGGATGTGCTCATCAGCATTGATGGGGAAAAGGTGAGCGAGGCCGATCAAATTGTCAGCCTGATCCAACAGGCCGGGGGCCGGGAGCTGGAGGTGGTGGTGCGGCGGCAGGGCAGCCTGGTCACCCTCATTGCCATCCCCGAGGGGGCCGCCGGCCAGGGCCGCCTGGGAATCGGCATCAGCGACGCCAAACCCCGCTATCCCTTCCTCACCAGCGTGCGGGCGGGGGCGGTGCAGACCTGGCGGCTCACCGCCCAGCTGATCGGGGATATTGTACGTATGATCACAGGTAAGCAGCAGGTGGAGCTTTCCGGTCCCATTGGCATTGTGCACATTGTGGGGGAAACCGCCCGCCATGGGCTGCCGCAGCTGCTCATCTTGGCGGTGCTGCTCAATGTGAACCTGGGCCTTTTGAACCTCCTGCCGGTGCCGGTCCTGGACGGCGGCTGGCTGTTGATCCTCATTCTTGAAGCGGTGCGGGGCAAGCCCCTGGCCCCTGAAACCCGGGGCATTGCCCAGTTTATCGGCTTAGCCCTTTTGATCATGCTCATGCTCTACGCTACCTTCAAGGACCTGGCCCGCTTCAGCCTGTTTTCCTAA
>PIHLBHDG_00410	
ATGCCTAATGTCGTGATCCTCGGTTCCACCGGTTCCATCGGCACGCAGACACTGGATGTCCTGCGCAGCCTGCCTGATTTTCAAGTGCTGGGCCTGGCCGCTGGAACCAACATTGAACTTCTGCGGGAGCAGATTGCCGAGTTCAGGCCCAAGTTCGCGGCGATCCTCCGGCCGGAGCAGGCCAAAGCCCTGGCCCAGGAGTTTGCCATTCCCGTGTACAGCGGCCCCCAGGCCCTGGAGGAGCTGGCCACCCATCCCCTCTGCGATCTGGTGGTGGTAGCTGTGGTGGGGGCGGCGGGCCTCAGGCCCACCCTGGCCGCCTTGCGGGCGGGCAAGCGGGTGGCCTTGGCCAACAAGGAGGCCTTGGTCATCGGCGGGCATTTGGTGATGGAGTATCGGGAGCAGATCGTGCCCCTGGATTCAGAGCACAGCGCCCTCTGGCAGCTCTTTACCGGCCGCAACCCCGAGGATGTGGCCCAAATCATCCTCACCGCCTCAGGAGGGCCCTTTAGGGATTACCCAGGTGATCTGGCCAAGGTCACGGCGGCCGAGGCCCTGGATCATCCCAACTGGAAAATGGGAGGCAAGATCAGTATTGATTCGGCAACCCTGATGAACAAAGGTCTGGAAGTGATCGAGGCCCACTGGCTCTTTGGCTTTCCCTACGAGCAGATCGAGGTGGTGGTGCATCCCCAGAGCCTGGTCCATTCCCTGATCCGGCTCAAGGACGGCACGCTCTTGGCCCAGCTGGGTACAACGGACATGCGCCTGCCCATTCAGTATGCCCTGACCTACCCCCGCACCGCGCCTTCCCAGGTGGAACCCTTGGATCTGGTGGCGGCGGGCAGCCTCAGTTTCGAAGCGGTGGATCACCGGCGTTTCCCCTGTCTGCAGCTGGCTTACCAAGCGGGGCGGGCGGGGGGCGCACAGCCCATCGCCCTCAACGCCGCCAATGAAGTGGCGGTGCGGGCCTTTTTAGAAGGCCGGATCCGCTTTACCCAGATCGCCGAGATTGTGCAGGAAGTGGTGCAGCAGTTTCCTGGGCGGTCATTTCCTGCCCTGGAGGAGATACTAGCCATAGATGCCGAAGCCCGTGCCAAGGCCCAAGAGTGCATGGGCAGGAGAGGATGA
>PIHLBHDG_00411	
TTGAAAATGGTTTTTCCCTATGCGGCCCCGTTTCTCTTGGGACTGGCCCTGGCGCTGATCTTGGACGTGCCCATAAGCTTTCTGGAAACCCGGGGCTGGCCCCGGCCGGTTTTGTCGTTTGGCCTGGTGGCCCTGTCCTTTTTGGCCCTGCCGGCCCTTTTAGGTCTCTTTCTAGTGAAACTCTGGCAGGAGCTGCAGGGGCTGGTGGCCCTGGGTCTGGTGGGCCAGCTCACCCAGGAGTTTTCCCAGCACGTGCTGGCCGTCCTGGAGAAGATACCCTTTGCCGGGCAGTGGGATCTCAGCGGCCTTTTTTCCTTGCCCCAGGTTCTTTTGAGCTGGGCACTGGCCATTCCCGATCTTTTTTTGATCTGGACCCTGACCGCGCTCAGCGCCTATTTCTTCCTCCGGGACAAGCGCCACCTGGTTGAGCTGGCCGCGGGTCAGCTGCCGGCCAAGTCCCGGGTGAGGGTGCGGGCGCTCTATCACCACACCTGGGGTGCTTTGTGGCACCTGGTGCGGGTGCAGCTTCTTTTGGTCTTTTTGTCCACCACCGTGAGCATGGTCTTTTTTTCCCTGCTGCAGCTGCCTTTTCCACTGCTCTCCGGTTTCCTGGTGGGCTTTTTTGACCTTGTTCCCGTGCTGGGACCGGGGCTTGTCTATCTTCTTCTAGCACTCATACAACTTTTCTTGGGAAATACCCAAACAGCCCTGGCCTTGGGCCTCGGTTATCTGGTAGTATTACTCTTAAGACAGTGGGGTGAGCCCCATCTGGTGGGTGAACGCCTGGGGCTGCATCCCCTAGCTGCCCTGCTTGGTGTGTACGTTGGTTTTCGCATCTGGGGCCCCCTGGGGGCCGTGGTGGGACCGCTCCTTTTGGTCCTGCTCCAAGCCTATTTACACCAAGCATTTACCTAG
>PIHLBHDG_00412	
ATGTTGCGACAGCGAGTCCTCACGGCAGTTGTGGGCCTCCCTATACTGCTGGCGGCCCTCTTTTGGGGAGGTGCCGCCTGGCGTTTGTTGGTGGCCCTGATCGTAGCAATGGGCCTGTGGGAATTTGCCGCCATGGGCGGACCAGGGCTTTACCTCGATTATCTGGCGGCCGCTGGACTATCGTTTCTGGCGGTGACATATAGTGGTGTAGATGGAACGAAGCTGCTCCTATGGTTGGTCCTGCAGCTCCTTTATTACCTCCTCCGTGCTTCCTTCAGCGGCATGCACAGCTTTGCTTCCGCCCGCAATCTGCTGGGTGTGTTTTACGTTGCTGTGCTGTATAGCTTCTTGGTGCTGGTGCGGGAGCACTTCGGCCTAAGCTGGGCGCTATTTGGGTTTCTGGCCACCTGGGCCACCGACACCGGAGCTTACTTCGGAGGGTTGAGGTACGGGCGGCGCAAACTCTGCCCGCAGATCAGCCCCAATAAGTCGGTGGAAGGTGCCCTCTTCGGTCTGGTGGGGGGAGCGGTCGCGGGAATCATTTTCGCTCTGGCCACCGGACGCCCCATCCTCAGGCTCACCGCCTTTGCCCTGGTGCTGTCCTGCTGCGGGCAGCTGGGGGACTTGGTGGAATCAGCTATGAAAAGGGAGAAGGGGGTAAAGGACAGCGGTTCCATACTGCCTGGTCACGGAGGCATCCTCGACCGCTTCGACTCCCTAAGCTTCGTGTTTCCGGTGCTCTACGCCCTGCTCAGTCTCTTTGCCTAG
>PIHLBHDG_00413	
TTGAGCGGAAGGACCAAGGGTTTGCCAGAGCATGTGGGCATAATCATGGACGGCAATGGGCGCTGGGCCAGACGCAGGGCCCTGCCCCGCACTTTCGGCCATCAAGAGGGGGTCAAGGCTCTCAAACGGGCGGTGCGCTACGCCGCCCAGCGGGGTATTTCCATCCTCACCGTCTACGCTTTCAGTACGGAAAACTGGAACAGGCCCCGGGAAGAGGTGGAGTTCCTCTTGGGTCTGATCCACAGGACCTTTCTGCAGGAGATCGAAGAGCTGCGGGAGGAAGGGGTGCGGGTGGTGCTGGTGGGGGACAGGACCAACCTTTCGCCTGACATCCAAGGGATCTGGAGGCGCGCCGAGGAGCTCACCGCCGCCAACCGCCGCCTGATTCTCAACGTGGCCTTTAACTACGGCGGCCGGGCGGAACTCACCCAGGCCGCGCGGGAACTGGCCAGGCAGGTGGCCCGGGGCGAGATCACCCCCGATGAGATCACCGAAGAGCGTTTGGCTAGCCAGCTGTACACCTGGCCCAGCCCCGATCCGGATCTGATCATCCGCACAGGGGGCGAAAGGCGGCTGAGCAATTTCCTGCTCTGGCAGGCTGCCTACAGCGAGCTGTATGTTACCGATGTGCTGTGGCCCGATTTTGGCGAACGGGAGTTTGAACAGGCCCTCCAGGACTACCTTAGGCGGGAGCGCCGCTTCGGGCGAGTATCCACGAAGGAGCAGAAGTAA
>PIHLBHDG_00414	
TTGAGCAAGCAGCAGGAATTCGCAGAGTGGGAATTTCTGATCGGTTATCCCCTGGAACAGGCGGAAGAGCTCCTCAAGGAAGAAAACGTGGCCTTTGAGGTGATCTGGACCAAGGCACCCAAGCGCGCCTCTTCCGTCCAGGAGGATGCCTATGTGATCGCGGTGCGCAGCGGTTCGCCTTTGACCCTGGTCTGCGCGGCCCCAGATTGGATTGTGGATTAG
>PIHLBHDG_00415	
ATGATTGGTGAGATTTTGGATCAAGGAAAAGCCAGGATGGAAGAGGTCATTGTCCGCACCAAGAAGGCTTTTGCCAGTGTGCGCACTGGTCGCGCCAATCCAGCCCTTCTCGACCGCATCGTGGTGAACTACTACGGCACGCCCACACCGCTGAACCAGATGGCCAGCGTCACCGTGCCCGAACCGAGAATGCTGGTGATCACCCCGTGGGATAAAAGCGCCATGAAAGACATCGAGAAGGCTATCCTCACCTCTGATCTGGGGCTGGTTCCCAACAACGATGGTTCCGTGATCCGTCTGGCCATTCCGCCGCTCACCGAAGAGCGCCGTAAGGAACTGGTTCGCCTGGTGCGCAAGGATGCGGAGGATCACCGGGTCGCGGTGCGCAACATCCGGCGGGACCTCAATGAGGCCGCCAAGAAGCTGGAAAAGGACGGCGACATTTCCGAAGACGAACTGCGGCGGGCCCAAGAGGAGATTCAAAAACTCACCGACCGCTTCATTGAGCAGATCGATGAGCTTCTCAAGGCGAAAGAGAAGGAGATTATGGAGGTTTGA
>PIHLBHDG_00416	
ATGAAGCCGAAGTACAGGCGAGTGGTGTTGAAATTAAGTGGAGAGGCCTTAGGCGGCGGGGGGTTTGGCATTAACCCCGAGGTGGTGAATTACATTGCCCAGGAGATCAGCGGCGTCATGAACCTGGGCGTGCAGATGGCCATCGTGGTGGGAGGCGGGAACATCTGGCGGGGTGCCACAGGCAGCGCCAAGGGGATGGACCGCAGTACCGCCGATTACATGGGCATGCTGGCCACCGTGATCAACGCCCTGGCCCTCCAGGATGCCCTGGAGCAGTTGGGGGTGCAGACCAGGGTGCAGACGGCCATTGAAATGCGCCAAGTGGCCGAACCGTATATTCGACGCCGGGCCATCCGCCATCTGGAAAAGGGCCGCATCGTCATCTTCGCCTCAGGCACGGGCAATCCCTATTTTTCCACCGATACCACCGCGGCCCTGCGGGCGCTGGAGATCGAGGCCGAGGTGATCCTCATGGCCAAAAGGGGAGTGGATGGCGTCTACAGCGCCGATCCCCGAACCGACCCAGCCGCGGTGCGCTATGATACCATCAGCTACTTAGAAGTGATCAACCAAGGCCTGGGCGTCATGGATACCACAGCCACTTCCCTCTGTATGGACAACAACATCCCCCTGATCGTGTTCAACTTCGCTGAACCTGGCAGCATTGCTAAGGCTGTCTGCGGATCAAGAATAGGTACTTACGTAGGAGGCGAATGA
>PIHLBHDG_00417	
ATGGCGGAAATCACAGCAGCAATGGTCAAGGAGCTGCGGGAAAAGACTGGGGCCGGCATGATGGACTGCAAAAAGGCGCTCCTGGAGACTAAGGGAGATATGGACGCCGCAGTGGACTACCTGCGGGAAAAAGGTTTAGCTGCAGCGGCCAAGAAAGCCGGGCGCATCGCCGCCGAAGGTCTCGTCACCTCTTACATACACATGGGCGGGCGCATCGGGGTTTTGGTGGAAGTGAACTGCGAGACGGACTTCGTGGCCAAGACCGAGGAATTTGCGCAGCTGGCCAAGGACATCGCCATGCACATTGCCGCATCCAAGCCCGAGTATGTTTCCCGAGATGAGATCCCCGAGTCGGTACTGGAGCATGAGCGTTCCATTTACAGAGCGATCGCGAGAAACGAAGGCAAGCCCGAACACATCATCGACAAGATCGTGGAAGGGCGCCTGGAGAAGTTCATCCAAGAGGTTTGCCTCCTGGAACAGCCCTTTGTGAAGGACCCGGATCTGACCGTGGGTGACCTTCTCAAAGAAAAGATCGCCAAGATCGGTGAAAACATCGCGGTCAGGCGTTTCGTGCGCTATGAACGCGGCGAGGGTTTGGAGAAACGTCAGGATGATTTCGCCGCAGAAGTTATGGCCCAGGCTCAAATGGGGCAGTAG
>PIHLBHDG_00418	
TTGGCCGTAGTAACCATGAAGCAACTGCTGGAGGCCGGCGTTCACTTTGGGCATCAGACCCGCAGATGGAATCCGAAGATGGCTCAGTACATCTTCACTGAACGCAACGGGATCTACATCATTGACCTGCAGAAGACAGTCAAGAAAGTGGAAGAGGCTTACAACTTCATTCGGGAGACGGTGGCCGCGGGCAAGTCGGTGCTCTTCGTAGGCACGAAGAAGCAGGCCCAGGAAACCATCCGGGAAGAGGCAGAGCGCTGCGGCATGTTCTATGTCAATCAGCGCTGGTTGGGCGGCATGCTGACCAACTTCAAGACCATTTCCTCGCGCATTGGACGCCTGGAAGAGATCGAGAAGATGGAAGAAGACGGCGTGTTTGACGTCCTGCCGAAGAAGGAAGTTACCCAGCTGCGTAAAGAAAAGGAACGCCTGACCCGCTTTCTAGGGGGCATCCGCAGCATGAGGACCCTGCCCGGTGCAGTGTTTGTGGTCGATCCCCGCAAGGAACGCATCGCCGTAGCGGAAGCTCGCAAGCTGGGTATTCCCATCGTGGCTATTGTAGATACTAACTGCGATCCCGATGAGATTGACTATGTGATTCCCGGCAACGACGACGCCATCCGGGCTGTGAAGCTTTTGACCTCCATTATCGCCAGCGCGGTGGTGGAAGCAAAAGAAGGCATCAGTTTCGCTGAGTCCCCAGCTGAAGGGCAGGCTGACAAGACTTCTGCACCAGCTGCCGAGGACGACAATGTGGATACGCTTGACGAGGAAGAGTAA
>PIHLBHDG_00419	
GTGGAGTTCTTCCTCGTCTTTGCGCTGGGCATGATCGTGGCGGTCTTGGCCCTTTTCCTGATCCGCCCGGGGCTTTTTGCCCGCCCCAATCTAGATTACTCCGTGATGGAGATGATGGTGGAGGAAGCCATCAACCAGCTGGAGGAAAGGCAGCAGGCGATCTTGGCAGAAATCGAAGAGCAGCAACGCATCCTGCTCCAGCTCCAGGATCAGATTGTCAAGAGCTTCCTGCCCGAGTCCCACAAATCCCCCAAGGTGCTGGCGGTGCTGGAACTGGCTGCCCAAGGTAAAGATGTGGCGGAAGTTGCCAAAAAACTGGGCTTGGGGCTGGGGGAAGTGGAGCTCATTTTAGAGCTGAATAAAGGCGAGAAGCCCCTTGCTGAAAGCAGTTAA
>PIHLBHDG_00420	
ATGTCCATTAGGTTTCCTGATTTCCAAATCCTAGTTTCCCGCTCAGATCAAGTGCCCAAGGTCCACCGGGAGGGGGACCCCACAGGTGCCGCGGGCCGGGTGGCACCCCAGGTCAGCCAGGAGTTTGCCGCCCGGGAGCGGCGGGTGGAGCGAAACAAGGAAAAAGACCGCATCCGCGATCGCAAGGAGCGCAGGCGCAGGCAAGGGCAAGAGGAACCTGGCCAGCGGCCCAAAACCAGAAGGCGCATCGATGTGCGGGCCTAG
>PIHLBHDG_00421	
GTGAAGAATGTGTCTTGGGAGAAGGAGCACAGGCGCAGGGAAGAGCTGTGGCGCAGGTACAAAACGGGCAACGATCCCGCGGCGCGGGAACAGCTCATTGAAGAATACATACCCTTGGTGAAATATGTGGCTGGCCGTTTGGCCATGAACCTGCCCAGCAACGTGGATCTGGGCGATTTGGAGAGCTTTGGTTTTTTCGGCCTGCTGGATGCTTTGGAAAAATACGATGCGGAGCGCAACACCAAGTTCGAAACCTACGCCACCACCCGCATCCGGGGCGCGATCATCGATGGACTGCGCTCCTTGGATTGGGTGCCCCGCAGCACCCGCTCCAAGGCCCGCCTGGTGGAAAGCCAGATCTACGAGCTCACCAATGATCTGGGGCGCACCCCCACCAATGACGAAGTGGCGGCTGCCCTGGGGTTGAGTCTGGACGAATACTACGGGCTCCTCTCGGAGCTGAAGGGGGCCAATCTCTTTTCCCTGGATGAGACCGCGGCCGGCGATGAAAACCGGGATAATCTGCGCATTCTAGACTTAGTGGTGGACCAAGGACTGCTCCCCGATGAACTCCTGGTGGAACGGGAAAGCGTCAAAGAGCTGGCCGCGGCCGTAGCGGAGCTCTCCGAACGGGAGCAGCTGGTCTTGGCCCTTTACTACCAAGAAGATCTGACCTTAAAGGAGATCGGCCACGTTTTGCAGGTGTCCGAATCCAGGGTATCCCAGATCCACACCAAGGCCATTATGACACTGCGCAGTCGGCTCAGTTAG
>PIHLBHDG_00422	
ATGCAGGTCGTACCAAATCAGCTGGTAGAACTACATGTGGATAGCCCGGCGGGGATGCGGATTTACCGCACCAGGGTGGAAGATGCCTACGACGATTTGGTGATTGTGGGCGCCCCCCTGGAGAAGGGGGCCGTTGTCCCCATCCGCCTGGGTACCGAACTGAAGATCGAGTTCAAGCTGACAGGCCCGGACAAAGAGGGACGCTTCAGCACAACGGCCATCGTGGAAAAGCGCTTCCGGACAAGCATCCCCCTGCTGCAGCTGCGCCTTTTAGGCGAGTGGCAGAAAACACAGGAGCGCATGTTCGTGCGGGTGCCCGTGCATCTCGACGCCGTGGTTGTTCCCCTCCAGGAAGGCGGTGAGGAGCTTCCACCCCAGACTGCGCTCATCCTCAATTTAAGCGGGGGTGGCTTTCTGCTCCGCAGCGACCATCCCTTCCAGATCGATGATGAGGTGCGCATCTCCTTCCGGATCGGGTCAGAGCAGATTGTGTCCACGGCCTATGTGGTGCGTTTTGTCCCCGGGGAAACGGGCCAGGATTACGGCTTTGCCTTTTTGGATATCCCAGAAGCCATGCGTAAGGCTATTATCCAGTTTGTGTTCAAACGCCAGATCGAGCTGGCGGAACTTACCCGGGAGGATCTCAGTTAA
>PIHLBHDG_00423	
ATGAGAGATCAAGCGGCGAACCTGAGGAGACTGGTTGCGAACAAGGAACCCAGCTCTCGAATCATCGCTGTGACCAGTGGCAAAGGCGGGGTTGGGAAAACGAATATTGCTGTGAATTTGGCACTGGCCCTGTGTCAGATGAACTACAGGGTCGCGCTCATCGACGTAGATTTGGGCCTAGCCAACGTGGATATCGTCCTGGGTATTACCCCCAGGTTTAACTTGGGACATGTCATGTACGGGCAGAAAACCCTGGGGGAGATCATCATGGAAGGCCCCTTGGGCCTGAAGATCATCTCCGGGGGTTCCGGCATCACTGAGCTGGCCAACCTCAACGGATGGCGTCTGGAGGCTTTCATCGCCTCCTTTGAAGAGCTCAACCAGAACTTCGATTTCGTGATCCTGGACACGGGCGCTGGCGTGCACCGGACGGTGACCAGCTTTGTTCTGGCCGCCACCGATATTCTGGTGGTGACCACCCCGGAACCAACCGCGATCACGGATGCCTACGGACTCTTGAAGATTATTCACCAGCGGGCACCCCAAGCCAGCGTGCGCTTGGTGGTCAATATGGCGAAAAGCCCCGGCGAGGCGGACATGGTGGCGGACAGGCTCAACTCCGTCCTGCGGGAGTTTGTGCAGTGGGAAGTGGATTACGTGGGGCATATCCTCACCGAGGCCCAGGTGGCCCGGGCCGTGGCGGAGCAGCATCCTTTTTTGCTTGCCTATCCCAACTGCCGGGCCAGCCGCTCCATCAAGAGGATCGCCGGGGTTTTGGCCGGTGGGAACGCCCCCAGCGAGCCTTTGGGCATTCGCGGTTTCTTTGCACGCGTATCGGGGCTTTTACAGATCTAG
>PIHLBHDG_00424	
ATGAGGGTTAAGAAATTCACAGGAAAGACGATACAAGAAGCAGTAGAGAATCTGCGCCAGGAATTCGGGCGCGATGCGGTGATCCTGCATACCGCCCAAAAAAGGGCCTGGTTGTGGGGGCGCATGGGGCCGAAACGCTATGAAGTGCTGGGGGCCTTTGACCCCAACTACCGGGCGGAGGGCAAGAACAAGAACAACTCGGCTGAACGCAGCCGGGCGGCCCAGGCCCCGGGCGGAGAAGACTCCCGGCCGGACCCGGCCTGGTCCCAAGCGGTGCAGAGCCTCTGCAACCGCCTGATCGGGGCGGATATGCCCAAGGACTTGGCTGTGCAGCTGCTGAAGGAAGTGCTCAAGGGACTGCCCAAGGAGGACTGGAATGAACAGGCCAAGCTGTGGCAGCGCCTGCAGGAAGTGACGGCCCAGCGCATTCAAACGGCGGAGCCGTGGGAGTTTGGGGGAGAGCAGAAGGTTGTGGCTTTGATCGGACCCACCGGCGTGGGCAAGACCACCACCATCGCCAAGCTGGCCGCTAACTTCTCACTGATTGCCCAGCGCAAGGTGGGTCTGATCACGGTGGATACCTACCGCATCGCCGCGGTTGAGCAGCTGAAAACCTACGCGGAGATCATGGGCCTGCCCCTGCATGTGGCCTACAGCCCCAGGGAGCTGCAGGAGGGTTTGGCTAAGCTCAAGGACAGGGACCTAGTTCTCATCGATACCGCGGGGCGCAGCCAGAACAACCAGCTGCACATGGGCGAACTGAAGCACTTTTTTAAGGATCTGGAGGCGGAAATCCACCTGGTGATCAGTGCCACCACCAAGGCCCGCGACGTGGACGAGATCATATCGGTTTTTGGCCAATTGCCGATTGATCGCCTGATCATCACCAAACTGGATGAGACCAGTGCCTATGGAGTCCTGCTCCACACCTGCCAGCGGGCCCAGGTGCCCATCGCCTTCGTCACCACAGGGCAGGGGGTTCCAGAAGATATCGAGGTGGCGGATGGCGCGCGAATTGCCCAACTTATTTTGGGGGACACGTAA
>PIHLBHDG_00425	
ATGGCCAAATCAGGGCTTTCACTAAACCAGAGCGTGGGACGGATCAGCGACCTTTTTGTGGTCATGGCGGTGGTGCTAATCGTGATCATGATGGTCCTGCCGCTGCCCCCTGTCCTGCTGGACCTGCTTTTGGCTGTGAACATCAGCCTATCCCTGCTCATTTTGCTCATCTCCATGAACATCCGGGAAGCGCTGGAGATATCCGTGTTTCCTTCGCTGCTCTTGATTACCACCCTGTTCCGCTTGGCTTTGAGCGTTTCTTCCACACGCTTGATTCTCCTTACCGCCAACCCCGGCCGCATCATCTTGGCCTTTGGCGAGTTTGTGGTGGGCGGCAACTACGTGGTGGGTTTCGTCATCTTCTTCATTTTGGTCGTTGTCCAGTTCATCGTGATTACTAAAGGTGCCGAGCGGGTTGCTGAGGTGGCCGCCCGCTTCACCTTGGATGCCATGCCCGGCAAGCAGATGAGCATCGACGCGGACTTGAACGCCGGGCTGATTACCGAAGGCGAAGCCCGGCAGCGCCGCCAGCAGATCGCCCGGGAAGCGGATTTTTACGGGGCCATGGATGGTGCCGCCAAGTTCATCAAGGGAGATGCCATTGCCGGTATTGTCATCCTGGTCATCGATCTTCTGGGCGGTTTGGCCGTGGGTATGCTGCAAAAGGGCATGGACTTTTCCGGTGCCCTCAGCCGCTACGCTCTGCTAACGGTGGGGGACGGACTGGTGACCCAGATCCCCGCGCTGCTCATCTCCACAGCCACGGGCATTGTGGTCACCAGGGGCGCCTCCGAAAACAACCTGGGCTCGGACCTGACCTCCCAGCTCTTTGCCCACTACCGAGTTCTGACCACGGCAGCAGTGGTGGTGGCCCTCTTCGGCCTTGTGGGCGGCCTGCCTAAAGTGCCCTTCCTGTTCCTGGCCGCTTCCTTTGGCGCCCTGGCCGCGGTGGTGCGAAGGGCGGAAAAAGGGCAGGAGCAGGAAGAAGAAACGGTCTTGGAACAGCAGCGCCTGGAGGAAGCCCGCAAGCCGGAAAGCGTAGTCTCCCTGCTCCAGGTGGATCCCATTGAAATGGAGATCGGCTACAGCTTGATTCCCCTGGTGGATGAGGGCCAGGGCGGGGACCTCTTGGATCGGATCAGCATGATCCGCCGGCAGTGCGCGATCGAGCTGGGTGTTCTAGTGCCGGTGATCCGGATTCGGGATAATCTCCAGCTCAGCCCCGATGAGTATGTGGTGAAGATTAAAGGGATCCAGGTTGGCCGCGGAGAACTAATGGTTAACCACTATCTGGCCATGGATGCGGGAGGCGTCACGGAGCAGGTGAGCGGCATCCCCACCACGGAGCCGGCCTTTGGGCTGAAAGCCCTCTGGGTGGATGCTGCTACCCGGGAGCGTGCGGAGTATGCTGGGTACACCGTGGTGGATCCCCCTGCGGTTTTGGCCACCCACCTCACGGAGATCATCCGCACCCACGCCCATGAACTTTTGGGCCGCCAGGAGGTGAAGTCGCTTCTGGATGGTGCCCGGGAAAACTACTCCGCGGTTGTGGATGAGCTGGTGCCGGATCTGCTCACCGTGGGCGAGGTGCAGAAAGTGCTGCAGAACCTCCTGCGGGAGGGGGTACCCATCCGCAATTTGGTCACCATTTTGGAAACCCTGGCGGATATGGCGCCGGTCACCCGGGATGTGGACTACTTAACTGAATTCGTGCGGGAGGCTCTCGGACGGCAGATCTGCCAGATGTACCAGGAAGATGGCGTACTGACCGTGCTCACTTTGAGCTCCCGCTGGGAGGAGGCTATCGCCGAGTCCATAGAGCATACAGACCGCGGACTTGCGGTGGCCCTCGACCCCCGGCTCCTGCAGGAGCTGTACGGGGCACTGGGACAAGCCTTGGAACAGCACCTGATGCCCTACCCGCTGATCTTGGTTTCTCCCCAGATCAGGATGGCGCTGAAGCGGCTCACGGAACGGGCTATTCCGCGCCTTATTGTCCTGTCCTATAACGAGATCAGCCCGGATGTCCAGGTGAATGCGGTGGGGACGGTGAATTGA
>PIHLBHDG_00426
[truncated: 1,555,481 more chars]
