# Supplementary material for: Integrating metagenomic binning with flux balance analysis to unravel syntrophies in anaerobic CO2 methanation
Source: Microbiome. 2022 Aug 3;10:117. doi: 10.1186/s40168-022-01311-1 (PMC9347119; doi:10.1186/s40168-022-01311-1)
Supplement: Supplementary file 10 — Additional file 9: Dataset S8. Illumina filtered reads and raw nanopore reads quality assessment. Results obtained with FastQC (v.0.11.9) and NanoPlot (v.1.32.1) are available at 10.6084/m9.figshare.19355303. [file 40168_2022_1311_MOESM9_ESM.zip]

Archive with 2 entries (2 files):
- Illumina_reads_summary.html
- NanoPlot-report.html
